# Supplementary material for: Extreme sensitivity to ultraviolet light in the fungal pathogen causing white-nose syndrome of bats
Source: Nat Commun. 2018 Jan 2;9:35. doi: 10.1038/s41467-017-02441-z (PMC5750222; doi:10.1038/s41467-017-02441-z)
Supplement: Supplementary file 4 — Supplementary Data 1 [file 41467_2017_2441_MOESM4_ESM.xlsx]

## Sheet: P_destructans
GeneID	scaffold:start-end	strand	length	description	Ortho Group	EggNog	BUSCO	Secreted	Protease family	CAZyme family	Transcription factor	InterPro Domains	PFAM Domains	GO terms	SecMet Cluster	SMCOG
VC83_00001	KV441386.1:1810-2996	+	144	hypothetical protein				SignalP(1-20)
VC83_00002	KV441386.1:3197-5928	-	724	hypothetical protein	orth3221	ENOG410QC5Y: Choline/ethanolamine kinase						IPR007521: Choline kinase, N-terminal; IPR011009: Protein kinase-like domain		GO:0016773 phosphotransferase activity, alcohol group as acceptor
VC83_00003	KV441386.1:6143-6333	+	53	hypothetical protein
VC83_00004	KV441386.1:6648-8453	-	563	hypothetical protein	orth3222	ENOG410PGAF: auxin efflux carrier						IPR004776: Auxin efflux carrier		GO:0016021 integral component of membrane; GO:0055085 transmembrane transport
VC83_00005	KV441386.1:11409-13345	+	621	STE/STE7 protein kinase	orth481	ENOG410PHWT: kinase kinase						IPR000719: Protein kinase domain; IPR002290: Serine/threonine/dual specificity protein kinase, catalytic domain; IPR008271: Serine/threonine-protein kinase, active site; IPR011009: Protein kinase-like domain		GO:0004672 protein kinase activity; GO:0005524 ATP binding; GO:0006468 protein phosphorylation
VC83_00006	KV441386.1:14782-18516	+	1141	hypothetical protein	orth3223							IPR001525: C-5 cytosine methyltransferase; IPR029063: S-adenosyl-L-methionine-dependent methyltransferase		GO:0008168 methyltransferase activity
VC83_00007	KV441386.1:20746-21697	+	252	phosphoglycerate mutase	orth3224	ENOG410QEDC: Phosphoglycerate mutase						IPR013078: Histidine phosphatase superfamily, clade-1; IPR029033: Histidine phosphatase superfamily
VC83_00008	KV441386.1:21876-23031	-	268	hypothetical protein	orth3084	ENOG410PQ9H: Methyltransferase domain						IPR029063: S-adenosyl-L-methionine-dependent methyltransferase
VC83_00009	KV441386.1:25986-27392	-	216	hypothetical protein
VC83_00010	KV441386.1:33620-34791	+	361	hypothetical protein	orth3225						Fungal Zn(2)-Cys(6) binuclear cluster domain	IPR001138: Zn(2)-C6 fungal-type DNA-binding domain		GO:0005634 nucleus; GO:0008270 zinc ion binding; GO:0000981 RNA polymerase II transcription factor activity, sequence-specific DNA binding; GO:0006355 regulation of transcription, DNA-templated
VC83_00011	KV441386.1:35878-37839	-	576	hypothetical protein	orth3226	ENOG410PITP: ubiquitin carboxyl-terminal hydrolase	BUSCOfEOG789CMF		C19			IPR000626: Ubiquitin domain; IPR001394: Peptidase C19, ubiquitin carboxyl-terminal hydrolase; IPR018200: Ubiquitin specific protease, conserved site; IPR028889: Ubiquitin specific protease domain; IPR029071: Ubiquitin-related domain	PF00443: Ubiquitin carboxyl-terminal hydrolase	GO:0005515 protein binding; GO:0036459 thiol-dependent ubiquitinyl hydrolase activity; GO:0006511 ubiquitin-dependent protein catabolic process; GO:0016579 protein deubiquitination
VC83_00012	KV441386.1:38051-38765	+	169	actin-like protein 2/3 complex subunit 4	orth3227	ENOG410PFJR: Arp2 3 complex 20 kDa subunit	BUSCOfEOG7PK9BN					IPR008384: Actin-related protein 2/3 complex subunit 4	PF05856: ARP2/3 complex 20 kDa subunit (ARPC4)	GO:0015629 actin cytoskeleton; GO:0005885 Arp2/3 protein complex; GO:0034314 Arp2/3 complex-mediated actin nucleation; GO:0030041 actin filament polymerization
VC83_00013	KV441386.1:39850-42430	+	787	hypothetical protein	orth3228	ENOG410PJ49: NA						IPR012677: Nucleotide-binding alpha-beta plait domain		GO:0000166 nucleotide binding
VC83_00014	KV441386.1:43088-44158	+	314	hypothetical protein	orth3229	ENOG410PKAE: tRNA wybutosine-synthesizing protein						IPR003827: tRNA wybutosine-synthesizing protein	PF02676: Methyltransferase TYW3
VC83_00015	KV441386.1:44492-45109	-	137	hypothetical protein	orth482	ENOG410PRH8: U6 snRNA-associated Sm-like protein LSm7						IPR001163: LSM domain, eukaryotic/archaea-type; IPR010920: LSM domain
VC83_00016	KV441386.1:45583-47256	+	465	hypothetical protein	orth3230	ENOG410PMUE: C6 finger domain protein					Fungal Zn(2)-Cys(6) binuclear cluster domain	IPR001138: Zn(2)-C6 fungal-type DNA-binding domain		GO:0005634 nucleus; GO:0008270 zinc ion binding; GO:0000981 RNA polymerase II transcription factor activity, sequence-specific DNA binding; GO:0006355 regulation of transcription, DNA-templated
VC83_00017	KV441386.1:47602-49557	+	594	2-isopropylmalate synthase	orth3085	ENOG410PGJG: 2-isopropylmalate synthase						IPR000891: Pyruvate carboxyltransferase; IPR002034: Alpha-isopropylmalate/homocitrate synthase, conserved site; IPR005668: 2-isopropylmalate synthase; IPR013709: 2-isopropylmalate synthase LeuA, allosteric (dimerisation) domain; IPR013785: Aldolase-type TIM barrel	PF00682: HMGL-like	GO:0003852 2-isopropylmalate synthase activity; GO:0003824 catalytic activity; GO:0046912 transferase activity, transferring acyl groups, acyl groups converted into alkyl on transfer; GO:0019752 carboxylic acid metabolic process; GO:0009098 leucine biosynthetic process
VC83_00018	KV441386.1:54449-54817	+	99	hypothetical protein
VC83_00019	KV441386.1:54964-57881	+	872	hypothetical protein	orth3231	ENOG410PFHH: importin beta-1 subunit	BUSCOfEOG7FJH7Z					IPR000225: Armadillo; IPR001494: Importin-beta, N-terminal domain; IPR011989: Armadillo-like helical; IPR016024: Armadillo-type fold; IPR021133: HEAT, type 2		GO:0005515 protein binding; GO:0008536 Ran GTPase binding; GO:0005488 binding; GO:0006886 intracellular protein transport
VC83_00020	KV441386.1:58470-58744	-	64	hypothetical protein
VC83_00021	KV441386.1:59337-63294	+	1318	hypothetical protein	orth3232		BUSCOfEOG7JX3CZ					IPR006094: FAD linked oxidase, N-terminal; IPR007173: D-arabinono-1,4-lactone oxidase; IPR016166: FAD-binding, type 2; IPR016167: FAD-binding, type 2, subdomain 1; IPR016169: CO dehydrogenase flavoprotein-like, FAD-binding, subdomain 2; IPR030654: Sugar 1,4-lactone oxidase	PF04030: D-arabinono-1,4-lactone oxidase	GO:0016020 membrane; GO:0050660 flavin adenine dinucleotide binding; GO:0003885 D-arabinono-1,4-lactone oxidase activity; GO:0016491 oxidoreductase activity; GO:0016614 oxidoreductase activity, acting on CH-OH group of donors; GO:0003824 catalytic activity; GO:0055114 oxidation-reduction process
VC83_00022	KV441386.1:63838-65683	-	614	hypothetical protein	orth483	ENOG410PKNY: FAD-binding domain						IPR013112: FAD-binding 8; IPR013121: Ferric reductase, NAD binding domain; IPR013130: Ferric reductase transmembrane component-like domain; IPR017927: Ferredoxin reductase-type FAD-binding domain		GO:0016491 oxidoreductase activity; GO:0055114 oxidation-reduction process
VC83_00023	KV441386.1:67143-67950	-	177	hypothetical protein	orth3233	ENOG410PQWT: conserved hypothetical protein						IPR012471: Protein of unknown function DUF1690
VC83_00024	KV441386.1:68200-68552	+	94	hypothetical protein	orth3234	ENOG410PTQG: NA
VC83_00025	KV441386.1:69104-71508	-	640	hypothetical protein	orth3235	ENOG410PHHT: Regulatory subunit of the poly(A)-nuclease (PAN) deadenylation complex involved in cytoplasmic mRNA turnover. PAN specifically shortens poly(A) tails of RNA when the poly(A) stretch is bound by polyadenylate-binding protein pab1. Deadenylation of the 3'-tail to a length that is too short to bind pab1 induces mRNA decay. May also be involved in post- transcriptional maturation of mRNA…	BUSCOfEOG7XM36Z					IPR000571: Zinc finger, CCCH-type; IPR011009: Protein kinase-like domain; IPR030844: PAB-dependent poly(A)-specific ribonuclease subunit PAN3		GO:0031251 PAN complex; GO:0044822 poly(A) RNA binding; GO:0046872 metal ion binding; GO:0000289 nuclear-transcribed mRNA poly(A) tail shortening; GO:0006397 mRNA processing
VC83_00026	KV441386.1:72145-73735	+	511	hypothetical protein	orth3236	ENOG410PH0W: UBX domain-containing protein	BUSCOfEOG7CRV06					IPR001012: UBX domain; IPR006577: UAS; IPR009060: UBA-like; IPR012336: Thioredoxin-like fold; IPR029071: Ubiquitin-related domain		GO:0005515 protein binding
VC83_00027	KV441386.1:74335-75935	+	454	hypothetical protein	orth3237	ENOG410PMM1: conserved hypothetical protein						IPR004152: GAT domain; IPR008942: ENTH/VHS		GO:0005622 intracellular; GO:0006886 intracellular protein transport
VC83_00028	KV441386.1:76632-80662	+	1242	hypothetical protein	orth3238	ENOG410PFD5: Oxysterol-binding protein						IPR000648: Oxysterol-binding protein; IPR001849: Pleckstrin homology domain; IPR002110: Ankyrin repeat; IPR011993: PH domain-like; IPR018494: Oxysterol-binding protein, conserved site; IPR020683: Ankyrin repeat-containing domain		GO:0005515 protein binding
VC83_00029	KV441386.1:82726-83344	+	177	hypothetical protein	orth8115	ENOG410PQSJ: NA
VC83_00030	KV441386.1:83700-84890	-	348	hypothetical protein	orth484	ENOG410PM3A: Acyl-CoA thioesterase						IPR003703: Acyl-CoA thioesterase; IPR029069: HotDog domain	PF13622: Thioesterase-like superfamily	GO:0047617 acyl-CoA hydrolase activity; GO:0006637 acyl-CoA metabolic process
VC83_00031	KV441386.1:85433-88990	-	1154	hypothetical protein	orth3239	ENOG410PJMM: Inherit from KOG: EFR3 homolog	BUSCOfEOG74BK23
VC83_00032	KV441386.1:101488-103785	-	729	NEK protein kinase	orth3240	ENOG410PIY3: G2-specific protein kinase	BUSCOfEOG7VB2QQ					IPR000719: Protein kinase domain; IPR002290: Serine/threonine/dual specificity protein kinase, catalytic domain; IPR008271: Serine/threonine-protein kinase, active site; IPR011009: Protein kinase-like domain		GO:0005524 ATP binding; GO:0004672 protein kinase activity; GO:0006468 protein phosphorylation
VC83_00033	KV441386.1:104105-106114	+	630	hypothetical protein	orth3241	ENOG410PGYX: BTB POZ domain-containing protein						IPR000210: BTB/POZ domain; IPR002110: Ankyrin repeat; IPR011333: SKP1/BTB/POZ domain; IPR020683: Ankyrin repeat-containing domain		GO:0005515 protein binding
VC83_00034	KV441386.1:110058-112985	+	924	hypothetical protein	orth3242	ENOG410PK86: conserved hypothetical protein		SignalP(1-30)				IPR010308: TRP-like family; IPR032800: ML-like domain	PF06011: Transient receptor potential (TRP) ion channel
VC83_00035	KV441386.1:113712-116091	+	696	hypothetical protein	orth3243	ENOG410PKB2: Rad21 Rec8 N terminal						IPR006909: Rad21/Rec8-like protein, C-terminal, eukaryotic; IPR006910: Rad21/Rec8-like protein, N-terminal; IPR023093: Rad21/Rec8-like protein, C-terminal		GO:0000228 nuclear chromosome; GO:0005515 protein binding
VC83_00036	KV441386.1:116573-118169	+	491	hypothetical protein	orth485	ENOG410PFT2: transporter						IPR011701: Major facilitator superfamily; IPR020846: Major facilitator superfamily domain		GO:0016021 integral component of membrane; GO:0055085 transmembrane transport
VC83_00037	KV441386.1:118565-119731	+	334	hypothetical protein	orth3244	ENOG410PP33: MAGE family						IPR002190: MAGE homology domain	PF01454: MAGE family
VC83_00038	KV441386.1:120091-120447	-	84	splicing factor 3B subunit 5	orth3245	ENOG410PR7A: splicing factor 3b						IPR009846: Splicing factor 3B subunit 5/RDS3 complex subunit 10; IPR017089: Splicing factor 3B, subunit 5
VC83_00039	KV441386.1:120736-121738	+	333	hypothetical protein	orth3246
VC83_00040	KV441386.1:121973-123390	-	417	hypothetical protein	orth3247	ENOG410PICF: tRNA-specific adenosine deaminase	BUSCOfEOG7NW6K5					IPR002466: Adenosine deaminase/editase		GO:0003723 RNA binding; GO:0004000 adenosine deaminase activity; GO:0006396 RNA processing
VC83_00041	KV441386.1:123839-125218	+	397	hypothetical protein	orth3248	ENOG410PMAJ: conserved hypothetical protein						IPR019448: EEIG1/EHBP1 N-terminal domain
VC83_00042	KV441386.1:126168-126999	-	276	hypothetical protein
VC83_00043	KV441386.1:127995-129832	-	504	hypothetical protein	orth3249	ENOG410PJ76: Pal1 cell morphology protein						IPR013226: Pal1 cell morphology
VC83_00044	KV441386.1:130243-130828	+	136	hypothetical protein	orth3250	ENOG410PQYF: SOH1						IPR008831: Mediator complex, subunit Med31		GO:0016592 mediator complex; GO:0001104 RNA polymerase II transcription cofactor activity; GO:0006355 regulation of transcription, DNA-templated
VC83_00045	KV441386.1:131317-132922	-	534	hypothetical protein	orth3251	ENOG410PIHA: signal peptide peptidase			A22B			IPR006639: Presenilin/signal peptide peptidase; IPR007369: Peptidase A22B, signal peptide peptidase	PF04258: Signal peptide peptidase	GO:0016021 integral component of membrane; GO:0004190 aspartic-type endopeptidase activity
VC83_00046	KV441386.1:133224-133799	+	147	peptidyl-prolyl cis-trans isomerase-like 1	orth486	ENOG410PMZB: PPIases accelerate the folding of proteins (By similarity)						IPR002130: Cyclophilin-type peptidyl-prolyl cis-trans isomerase domain; IPR024936: Cyclophilin-type peptidyl-prolyl cis-trans isomerase; IPR029000: Cyclophilin-like domain		GO:0003755 peptidyl-prolyl cis-trans isomerase activity; GO:0006457 protein folding; GO:0000413 protein peptidyl-prolyl isomerization
VC83_00047	KV441386.1:134291-135322	-	324	hypothetical protein	orth7943	ENOG410PJI8: Transcriptional activator (PtaC)
VC83_00048	KV441386.1:135844-136993	+	382	hypothetical protein	orth7944	ENOG410PPX5: GNAT family acetyltransferase						IPR000182: GNAT domain; IPR016181: Acyl-CoA N-acyltransferase		GO:0008080 N-acetyltransferase activity
VC83_00049	KV441386.1:137618-140189	-	798	hypothetical protein	orth489			SignalP(1-16)				IPR001312: Hexokinase; IPR019807: Hexokinase, binding site; IPR022672: Hexokinase, N-terminal; IPR022673: Hexokinase, C-terminal	PF00349: Hexokinase; PF03727: Hexokinase	GO:0005524 ATP binding; GO:0004396 hexokinase activity; GO:0016773 phosphotransferase activity, alcohol group as acceptor; GO:0005536 glucose binding; GO:0046835 carbohydrate phosphorylation; GO:0001678 cellular glucose homeostasis; GO:0006096 glycolytic process; GO:0005975 carbohydrate metabolic process
VC83_00050	KV441386.1:141908-144394	+	759	hypothetical protein	orth487	ENOG410PH37: HSP70 family						IPR013126: Heat shock protein 70 family
VC83_00051	KV441386.1:145535-146810	-	406	hypothetical protein	orth3252			SignalP(1-37)				IPR001938: Thaumatin	PF00314: Thaumatin family
VC83_00052	KV441386.1:148077-148925	-	199	hypothetical protein	orth3253	ENOG410PQM3: ankyrin repeat protein	BUSCOfEOG7B320D					IPR002110: Ankyrin repeat; IPR020683: Ankyrin repeat-containing domain		GO:0005515 protein binding
VC83_00053	KV441386.1:149323-149801	+	124	hypothetical protein	orth3070	ENOG410PQ6F: DNA-dependent RNA polymerase catalyzes the transcription of DNA into RNA using the four ribonucleoside triphosphates as substrates (By similarity)						IPR001222: Zinc finger, TFIIS-type		GO:0008270 zinc ion binding; GO:0003676 nucleic acid binding; GO:0006351 transcription, DNA-templated
VC83_00054	KV441386.1:150915-152760	+	597	amidophosphoribosyltransferase	orth3254	ENOG410PGCV: Glutamine phosphoribosylpyrophosphate amidotransferase	BUSCOfEOG74R20H		C44			IPR000836: Phosphoribosyltransferase domain; IPR005854: Amidophosphoribosyltransferase; IPR017932: Glutamine amidotransferase type 2 domain; IPR029055: Nucleophile aminohydrolases, N-terminal; IPR029057: Phosphoribosyltransferase-like		GO:0004044 amidophosphoribosyltransferase activity; GO:0009113 purine nucleobase biosynthetic process; GO:0009116 nucleoside metabolic process
VC83_00055	KV441386.1:153521-155612	+	696	hypothetical protein	orth3255	ENOG410PK5N: Base excision DNA repair protein						IPR003265: HhH-GPD domain; IPR011257: DNA glycosylase; IPR023170: Helix-turn-helix, base-excision DNA repair, C-terminal		GO:0003824 catalytic activity; GO:0006281 DNA repair; GO:0006284 base-excision repair
VC83_00056	KV441386.1:156321-158249	+	618	hypothetical protein	orth3256	ENOG410PFJC: Aldehyde dehydrogenase	BUSCOfEOG79PJXX					IPR015590: Aldehyde dehydrogenase domain; IPR016160: Aldehyde dehydrogenase, cysteine active site; IPR016161: Aldehyde/histidinol dehydrogenase; IPR016162: Aldehyde dehydrogenase N-terminal domain; IPR016163: Aldehyde dehydrogenase, C-terminal; IPR029510: Aldehyde dehydrogenase, glutamic acid active site	PF00171: Aldehyde dehydrogenase family	GO:0016620 oxidoreductase activity, acting on the aldehyde or oxo group of donors, NAD or NADP as acceptor; GO:0016491 oxidoreductase activity; GO:0055114 oxidation-reduction process; GO:0008152 metabolic process
VC83_00057	KV441386.1:158405-160754	-	623	hypothetical protein	orth490	ENOG410PJMH: Fatty acid transporter						IPR000873: AMP-dependent synthetase/ligase; IPR020845: AMP-binding, conserved site; IPR025110: AMP-binding enzyme C-terminal domain	PF00501: AMP-binding enzyme	GO:0003824 catalytic activity; GO:0008152 metabolic process
VC83_00058	KV441386.1:161286-162420	-	327	hypothetical protein	orth3257	ENOG410PGDI: Transport protein yif1	BUSCOfEOG7B5X74					IPR005578: Yif1 family	PF03878: YIF1
VC83_00059	KV441386.1:162680-164909	+	657	hypothetical protein	orth3258	ENOG410PFWV: signal recognition particle	BUSCOfEOG74R219					IPR000897: Signal recognition particle, SRP54 subunit, GTPase domain; IPR003593: AAA+ ATPase domain; IPR007222: Signal recognition particle receptor, alpha subunit, N-terminal; IPR011012: Longin-like domain; IPR013822: Signal recognition particle, SRP54 subunit, helical bundle; IPR027417: P-loop containing nucleoside triphosphate hydrolase	PF00448: SRP54-type protein, GTPase domain; PF04086: Signal recognition particle, alpha subunit, N-terminal	GO:0005785 signal recognition particle receptor complex; GO:0005047 signal recognition particle binding; GO:0005525 GTP binding; GO:0003924 GTPase activity; GO:0006886 intracellular protein transport; GO:0006810 transport; GO:0006614 SRP-dependent cotranslational protein targeting to membrane
VC83_00060	KV441386.1:165300-166341	-	346	hypothetical protein	orth3259	ENOG410PKH7: 3' exoribonuclease family protein						IPR001247: Exoribonuclease, phosphorolytic domain 1; IPR015847: Exoribonuclease, phosphorolytic domain 2; IPR020568: Ribosomal protein S5 domain 2-type fold
VC83_00061	KV441386.1:167349-168797	+	445	hypothetical protein	orth3260	ENOG410PJ54: IFRD domain protein						IPR007701: Interferon-related developmental regulator, N-terminal; IPR011989: Armadillo-like helical; IPR016024: Armadillo-type fold	PF05004: Interferon-related developmental regulator (IFRD)	GO:0005488 binding
VC83_00062	KV441386.1:170693-171150	-	124	hypothetical protein	orth3261	ENOG410PS2H: conserved hypothetical protein
VC83_00063	KV441386.1:171564-172701	+	316	hypothetical protein	orth3262	ENOG410PG7A: initiation factor 2	BUSCOfEOG76TB3F					IPR002735: Translation initiation factor IF2/IF5; IPR016189: Translation initiation factor IF2/IF5, N-terminal; IPR016190: Translation initiation factor IF2/IF5, zinc-binding		GO:0003743 translation initiation factor activity; GO:0006413 translational initiation
VC83_00064	KV441386.1:173710-175012	+	365	hypothetical protein	orth3263	ENOG410PKQ4: DUF124 domain protein						IPR002838: Mitochondrial biogenesis protein AIM24; IPR016031: Tryptophan RNA-binding attenuator protein-like domain	PF01987: Mitochondrial biogenesis AIM24
VC83_00065	KV441386.1:175919-178829	+	969	hypothetical protein	orth3264										Cluster_1
VC83_00066	KV441386.1:179507-181532	+	674	hypothetical protein	orth3265							IPR019680: Mediator complex, subunit Med1		GO:0016592 mediator complex; GO:0001104 RNA polymerase II transcription cofactor activity; GO:0006357 regulation of transcription from RNA polymerase II promoter	Cluster_1
VC83_00067	KV441386.1:182245-185236	+	996	hypothetical protein	orth3266										Cluster_1
VC83_00068	KV441386.1:186219-188013	+	474	farnesyl-diphosphate farnesyltransferase	orth1478	ENOG410PFJU: Catalyzes the condensation of 2 two farnesyl pyrophosphate moieties to form squalene. It is the first committed enzyme of the sterol biosynthesis pathway. Required for the biosynthesis of ergosterol	BUSCOfEOG7GJ6P5					IPR002060: Squalene/phytoene synthase; IPR006449: Farnesyl-diphosphate farnesyltransferase; IPR008949: Isoprenoid synthase domain; IPR019845: Squalene/phytoene synthase, conserved site		GO:0016021 integral component of membrane; GO:0016765 transferase activity, transferring alkyl or aryl (other than methyl) groups; GO:0004310 farnesyl-diphosphate farnesyltransferase activity; GO:0016740 transferase activity; GO:0008610 lipid biosynthetic process; GO:0009058 biosynthetic process	Cluster_1
VC83_00069	KV441386.1:193508-194622	-	162	hypothetical protein											Cluster_1
VC83_00070	KV441386.1:200568-201678	+	346	hypothetical protein	orth173	ENOG410PQ57: Protein of unknown function (DUF3712)						IPR022185: Protein of unknown function DUF3712
VC83_00071	KV441386.1:202597-204096	-	483	hypothetical protein	orth2468	ENOG410PMDH: conserved hypothetical protein
VC83_00072	KV441386.1:205070-205970	+	299	hypothetical protein	orth3267	ENOG410PNFP: conserved hypothetical protein
VC83_00073	KV441386.1:206264-208188	-	601	hypothetical protein	orth403	ENOG410PMD8: Adenosine/AMP deaminase						IPR001365: Adenosine/AMP deaminase domain; IPR032466: Metal-dependent hydrolase		GO:0019239 deaminase activity
VC83_00074	KV441386.1:208620-210126	-	501	hypothetical protein	orth3268	ENOG410Q0SF: SRP40, C-terminal domain						IPR007718: SRP40, C-terminal
VC83_00075	KV441386.1:210535-214891	+	1396	hypothetical protein	orth3269	ENOG410PHSF: Exocyst complex component Sec3	BUSCOfEOG7SFJ59					IPR019160: Exocyst complex component Sec3, C-terminal; IPR028258: Exocyst complex component Sec3, PIP2-binding N-terminal domain	PF09763: Exocyst complex component Sec3
VC83_00076	KV441386.1:215345-217469	-	672	hypothetical protein	orth3270	ENOG410PFZ0: Universal stress protein						IPR006015: Universal stress protein A; IPR006016: UspA; IPR014729: Rossmann-like alpha/beta/alpha sandwich fold		GO:0006950 response to stress
VC83_00077	KV441386.1:218956-220007	-	318	hypothetical protein	orth3271	ENOG410PKFU: DnaJ domain protein						IPR001623: DnaJ domain
VC83_00078	KV441386.1:222803-224566	-	569	hypothetical protein	orth3272	ENOG410PMMA: NA
VC83_00079	KV441386.1:225103-226823	+	540	hypothetical protein	orth2068	ENOG410PIJR: Cytochrome p450						IPR001128: Cytochrome P450; IPR002403: Cytochrome P450, E-class, group IV; IPR017972: Cytochrome P450, conserved site		GO:0005506 iron ion binding; GO:0020037 heme binding; GO:0004497 monooxygenase activity; GO:0016705 oxidoreductase activity, acting on paired donors, with incorporation or reduction of molecular oxygen; GO:0055114 oxidation-reduction process
VC83_00080	KV441386.1:227151-227954	-	234	3,4-dihydroxy-2-butanone 4-phosphate synthase	orth3273	ENOG410QEE6: 3,4-dihydroxy-2-butanone 4-phosphate synthase	BUSCOfEOG76TB2T					IPR000422: 3,4-dihydroxy-2-butanone 4-phosphate synthase, RibB; IPR017945: DHBP synthase RibB-like alpha/beta domain	PF00926: 3,4-dihydroxy-2-butanone 4-phosphate synthase	GO:0008686 3,4-dihydroxy-2-butanone-4-phosphate synthase activity; GO:0009231 riboflavin biosynthetic process
VC83_00081	KV441386.1:228498-229338	+	279	3-demethylubiquinone-9 3-O-methyltransferase	orth1902	ENOG410Q6US: Methyltransferase small domain	BUSCOfEOG7H1JX5					IPR010233: Ubiquinone biosynthesis O-methyltransferase; IPR013216: Methyltransferase type 11; IPR029063: S-adenosyl-L-methionine-dependent methyltransferase		GO:0008168 methyltransferase activity; GO:0008425 2-polyprenyl-6-methoxy-1,4-benzoquinone methyltransferase activity; GO:0006744 ubiquinone biosynthetic process; GO:0008152 metabolic process
VC83_00082	KV441386.1:229632-230025	-	130	hypothetical protein
VC83_00083	KV441386.1:231343-232865	+	471	hypothetical protein	orth3274	ENOG410PG1H: Zinc finger protein					Zinc finger (C2H2)	IPR007087: Zinc finger, C2H2; IPR013087: Zinc finger C2H2-type/integrase DNA-binding domain; IPR015880: Zinc finger, C2H2-like		GO:0046872 metal ion binding; GO:0003676 nucleic acid binding
VC83_00084	KV441386.1:233480-234649	-	345	fructose-1,6-bisphosphatase	orth1711	ENOG410PGFG: Fructose-1,6-bisphosphatase	BUSCOfEOG77HDQH					IPR000146: Fructose-1,6-bisphosphatase class 1/Sedoheputulose-1,7-bisphosphatase; IPR020548: Fructose-1,6-bisphosphatase, active site; IPR028343: Fructose-1,6-bisphosphatase	PF00316: Fructose-1-6-bisphosphatase, N-terminal domain	GO:0042132 fructose 1,6-bisphosphate 1-phosphatase activity; GO:0042578 phosphoric ester hydrolase activity; GO:0005975 carbohydrate metabolic process
VC83_00085	KV441386.1:235265-237542	-	722	hypothetical protein	orth2200	ENOG410PGKK: Endo-1,3-beta-glucanase				GH81		IPR005200: Endo-1,3(4)-beta-glucanase	PF03639: Glycosyl hydrolase family 81	GO:0052861 glucan endo-1,3-beta-glucanase activity, C-3 substituted reducing group
VC83_00086	KV441386.1:238223-241195	-	965	hypothetical protein	orth3275	ENOG410PIBM: small nucleolar ribonucleoprotein complex subunit Utp14	BUSCOfEOG7HQNJB					IPR006709: Small-subunit processome, Utp14		GO:0032040 small-subunit processome; GO:0006364 rRNA processing
VC83_00087	KV441386.1:241430-241792	+	103	hypothetical protein	orth3276	ENOG410PSKU: 50S ribosomal protein YmL27						IPR019189: Ribosomal protein L27/L41, mitochondrial
VC83_00088	KV441386.1:242291-245961	-	1176	hypothetical protein	orth3277	ENOG410PFFK: IQ and HECT domain protein						IPR000048: IQ motif, EF-hand binding site; IPR000569: HECT domain	PF00632: HECT-domain (ubiquitin-transferase)	GO:0004842 ubiquitin-protein transferase activity; GO:0005515 protein binding
VC83_00089	KV441386.1:246767-249234	+	805	hypothetical protein	orth3278							IPR000504: RNA recognition motif domain; IPR002004: Polyadenylate-binding protein/Hyperplastic disc protein; IPR006515: Polyadenylate binding protein, human types 1, 2, 3, 4; IPR012677: Nucleotide-binding alpha-beta plait domain	PF00076: RNA recognition motif. (a.k.a. RRM, RBD, or RNP domain)	GO:0003723 RNA binding; GO:0000166 nucleotide binding; GO:0003676 nucleic acid binding
VC83_00090	KV441386.1:250067-251013	+	296	hypothetical protein	orth3279	ENOG410PNBY: conserved hypothetical protein						IPR018464: Centromere protein O	PF09496: Cenp-O kinetochore centromere component	GO:0000776 kinetochore; GO:0034508 centromere complex assembly
VC83_00091	KV441386.1:251386-252095	+	200	hypothetical protein	orth3280	ENOG410PXZY: NA						IPR018627: Elongation complex protein 6		GO:0033588 Elongator holoenzyme complex
VC83_00092	KV441386.1:252671-253199	-	94	hypothetical protein	orth3281	ENOG410PQSM: Binds to the 23S rRNA (By similarity)						IPR001569: Ribosomal protein L37e; IPR011331: Ribosomal protein L37ae/L37e; IPR011332: Zinc-binding ribosomal protein; IPR018267: Ribosomal protein L37e, conserved site		GO:0005622 intracellular; GO:0005840 ribosome; GO:0003735 structural constituent of ribosome; GO:0006412 translation
VC83_00093	KV441386.1:253860-254751	-	279	hypothetical protein	orth3282	ENOG410PMYM: conserved hypothetical protein
VC83_00094	KV441386.1:255013-256158	+	364	hypothetical protein	orth3283	ENOG410PPHP: NA
VC83_00095	KV441386.1:282197-284745	-	164	hypothetical protein								IPR004332: Transposase, MuDR, plant
VC83_00096	KV441386.1:287790-289512	-	555	hypothetical protein	orth3284	ENOG410PIU7: Septin						IPR016491: Septin; IPR027417: P-loop containing nucleoside triphosphate hydrolase; IPR030379: Septin-type guanine nucleotide-binding (G) domain		GO:0005525 GTP binding
VC83_00097	KV441386.1:291737-292201	+	130	hypothetical protein								IPR004332: Transposase, MuDR, plant
VC83_00098	KV441386.1:296520-297882	-	417	hypothetical protein	orth3285	ENOG410PND5: Inherit from NOG: multidomain presynaptic cytomatrix related protein
VC83_00100	KV441386.1:298768-299071	-	100	hypothetical protein
VC83_00101	KV441386.1:300477-300937	-	135	hypothetical protein								IPR008906: HAT, C-terminal dimerisation domain; IPR012337: Ribonuclease H-like domain		GO:0046983 protein dimerization activity; GO:0003676 nucleic acid binding
VC83_00102	KV441386.1:324367-325866	+	430	hypothetical protein	orth1313	ENOG410PMQT: acyl-CoA dehydrogenase						IPR006091: Acyl-CoA oxidase/dehydrogenase, central domain; IPR009075: Acyl-CoA dehydrogenase/oxidase C-terminal; IPR009100: Acyl-CoA dehydrogenase/oxidase, N-terminal and middle domain; IPR013786: Acyl-CoA dehydrogenase/oxidase, N-terminal		GO:0050660 flavin adenine dinucleotide binding; GO:0016627 oxidoreductase activity, acting on the CH-CH group of donors; GO:0003995 acyl-CoA dehydrogenase activity; GO:0055114 oxidation-reduction process; GO:0008152 metabolic process
VC83_00103	KV441386.1:327366-327681	+	104	hypothetical protein
VC83_00104	KV441386.1:328375-331074	-	848	hypothetical protein	orth3286	ENOG410PG8P: conserved hypothetical protein						IPR021829: Protein of unknown function DUF3419; IPR029063: S-adenosyl-L-methionine-dependent methyltransferase	PF11899: Protein of unknown function (DUF3419)
VC83_00105	KV441386.1:332087-333200	-	350	hypothetical protein	orth3287	ENOG410PQQR: NA		SignalP(1-23)				IPR028000: Protein of unknown function DUF4448
VC83_00106	KV441386.1:336136-336631	-	164	hypothetical protein
VC83_00107	KV441386.1:338317-338848	+	160	hypothetical protein		ENOG410PUWS: Pfam:hATC						IPR008906: HAT, C-terminal dimerisation domain; IPR012337: Ribonuclease H-like domain		GO:0046983 protein dimerization activity; GO:0003676 nucleic acid binding
VC83_00108	KV441386.1:340195-342153	+	566	hypothetical protein	orth3288	ENOG410PU4Z: MYB DNA-binding domain protein
VC83_00109	KV441386.1:345119-345476	-	118	hypothetical protein
VC83_00110	KV441386.1:345859-346713	-	206	hypothetical protein
VC83_00111	KV441386.1:347108-347483	-	104	hypothetical protein								IPR002198: Short-chain dehydrogenase/reductase SDR; IPR002347: Glucose/ribitol dehydrogenase; IPR016040: NAD(P)-binding domain		GO:0016491 oxidoreductase activity; GO:0008152 metabolic process
VC83_00112	KV441386.1:350604-351116	-	153	hypothetical protein
VC83_00113	KV441386.1:352841-353309	-	155	hypothetical protein
VC83_00114	KV441386.1:353791-354128	+	95	hypothetical protein
VC83_00115	KV441386.1:359322-365225	-	1947	hypothetical protein	orth3289	ENOG410PFXY: Proteasome activator subunit 4						IPR011989: Armadillo-like helical; IPR016024: Armadillo-type fold; IPR021843: Protein of unknown function DUF3437; IPR032372: Proteasome activator Blm10, N-terminal; IPR032430: Proteasome activator Blm10, mid region	PF16507: Proteasome-substrate-size regulator, mid region	GO:0005488 binding
VC83_00116	KV441386.1:365994-367739	+	511	hypothetical protein	orth3290							IPR002035: von Willebrand factor, type A; IPR019303: vWA found in TerF C terminus
VC83_00117	KV441386.1:368210-370046	-	611	hypothetical protein	orth3291	ENOG410PR4E: Inherit from NOG: Conserved hypothetical, protein
VC83_00118	KV441386.1:371361-374213	-	893	hypothetical protein	orth3292	ENOG410PG28: spindle pole body component	BUSCOfEOG7PK97G					IPR011989: Armadillo-like helical; IPR016024: Armadillo-type fold		GO:0005488 binding
VC83_00119	KV441386.1:374971-377725	+	917	hypothetical protein	orth3293	ENOG410PFU8: G-patch domain protein (TFIP11)						IPR000467: G-patch domain; IPR022159: Tuftelin interacting protein, N-terminal domain; IPR022783: GC-rich sequence DNA-binding factor domain		GO:0005634 nucleus; GO:0003677 DNA binding; GO:0003676 nucleic acid binding; GO:0006355 regulation of transcription, DNA-templated
VC83_00120	KV441386.1:378521-381870	-	1002	hypothetical protein	orth3294	ENOG410PHHJ: CDC24 Calponin	BUSCOfEOG77DJF5					IPR000219: Dbl homology (DH) domain; IPR000270: PB1 domain; IPR001331: Guanine-nucleotide dissociation stimulator, CDC24, conserved site; IPR001849: Pleckstrin homology domain; IPR010481: CDC24 calponin; IPR011993: PH domain-like		GO:0005085 guanyl-nucleotide exchange factor activity; GO:0005515 protein binding; GO:0005089 Rho guanyl-nucleotide exchange factor activity; GO:0035556 intracellular signal transduction; GO:0035023 regulation of Rho protein signal transduction
VC83_00121	KV441386.1:383141-385992	+	931	hypothetical protein	orth3295	ENOG410PH3X: FBOX						IPR001680: WD40 repeat; IPR001810: F-box domain; IPR015943: WD40/YVTN repeat-like-containing domain; IPR017986: WD40-repeat-containing domain; IPR019775: WD40 repeat, conserved site; IPR020472: G-protein beta WD-40 repeat		GO:0005515 protein binding
VC83_00122	KV441386.1:387510-390125	+	795	hypothetical protein	orth3296
VC83_00123	KV441386.1:390633-391353	+	239	hypothetical protein	orth3297
VC83_00124	KV441386.1:392202-392777	-	127	hypothetical protein	orth10635	ENOG410PGUK: Glucose-inducible SAM-dependent methyltransferase Rrg1
VC83_00125	KV441386.1:393237-394668	+	416	hypothetical protein	orth2842	ENOG410PHY7: nitrogen permease regulator	BUSCOfEOG7P02T6					IPR009348: Nitrogen permease regulator 2	PF06218: Nitrogen permease regulator 2
VC83_00126	KV441386.1:397281-399180	+	598	hypothetical protein	orth243	ENOG410PW9D: Fungal cellulose binding domain		SignalP(1-19)		GH18		IPR001579: Glycoside hydrolase, chitinase active site; IPR013781: Glycoside hydrolase, catalytic domain; IPR017853: Glycoside hydrolase superfamily		GO:0004553 hydrolase activity, hydrolyzing O-glycosyl compounds; GO:0005975 carbohydrate metabolic process
VC83_00127	KV441386.1:399837-401578	-	531	hypothetical protein	orth1414							IPR009291: Vacuolar protein sorting-associated protein 62; IPR019191: Essential protein Yae1, N-terminal
VC83_00128	KV441386.1:402315-402931	+	187	hypothetical protein	orth3298							IPR008000: Rhamnose mutarotase; IPR011008: Dimeric alpha-beta barrel		GO:0005737 cytoplasm; GO:0016857 racemase and epimerase activity, acting on carbohydrates and derivatives; GO:0019299 rhamnose metabolic process
VC83_00129	KV441386.1:403173-403841	-	170	hypothetical protein	orth3299	ENOG410PP9M: NA						IPR012336: Thioredoxin-like fold; IPR013766: Thioredoxin domain		GO:0045454 cell redox homeostasis
VC83_00130	KV441386.1:404600-407057	+	777	hypothetical protein	orth3300	ENOG410PH2S: (Mfs) transporter						IPR011701: Major facilitator superfamily; IPR020846: Major facilitator superfamily domain		GO:0016021 integral component of membrane; GO:0055085 transmembrane transport
VC83_00131	KV441386.1:407720-408274	+	148	hypothetical protein	orth8190
VC83_00132	KV441386.1:408796-410537	-	542	hypothetical protein	orth3301	ENOG410PJC6: UPF0016 domain protein	BUSCOfEOG783N5X	SignalP(1-22)				IPR001727: Uncharacterised protein family UPF0016		GO:0016020 membrane
VC83_00133	KV441386.1:421845-423264	+	442	hypothetical protein	orth3302	ENOG410PQ5S: NA
VC83_00134	KV441386.1:425095-425680	-	194	hypothetical protein
VC83_00135	KV441386.1:428936-429478	-	133	hypothetical protein		ENOG410PIUX: and wd40 domain protein						IPR001680: WD40 repeat; IPR015943: WD40/YVTN repeat-like-containing domain; IPR017986: WD40-repeat-containing domain		GO:0005515 protein binding
VC83_00136	KV441386.1:430358-431045	+	228	hypothetical protein
VC83_00137	KV441386.1:431493-432636	-	349	hypothetical protein	orth3303	ENOG410PP1I: C2H2 finger domain protein					Zinc finger (C2H2)	IPR007087: Zinc finger, C2H2; IPR013087: Zinc finger C2H2-type/integrase DNA-binding domain; IPR015880: Zinc finger, C2H2-like		GO:0046872 metal ion binding; GO:0003676 nucleic acid binding
VC83_00138	KV441386.1:437603-437912	-	102	hypothetical protein
VC83_00139	KV441386.1:438250-439943	-	545	fumarate hydratase, class II	orth3304	ENOG410PIAD: Fumarate hydratase						IPR000362: Fumarate lyase family; IPR005677: Fumarate hydratase, class II; IPR008948: L-Aspartase-like; IPR018951: Fumarase C, C-terminal; IPR020557: Fumarate lyase, conserved site; IPR022761: Fumarate lyase, N-terminal; IPR024083: Fumarase/histidase, N-terminal	PF00206: Lyase	GO:0045239 tricarboxylic acid cycle enzyme complex; GO:0004333 fumarate hydratase activity; GO:0003824 catalytic activity; GO:0016829 lyase activity; GO:0006106 fumarate metabolic process; GO:0006099 tricarboxylic acid cycle
VC83_00140	KV441386.1:440808-444752	-	1262	hypothetical protein	orth3305	ENOG410PFHB: serine threonine protein kinase						IPR000719: Protein kinase domain; IPR002290: Serine/threonine/dual specificity protein kinase, catalytic domain; IPR008271: Serine/threonine-protein kinase, active site; IPR011009: Protein kinase-like domain; IPR017441: Protein kinase, ATP binding site; IPR031850: Fungal kinase associated-1 domain	PF00069: Protein kinase domain	GO:0005524 ATP binding; GO:0004672 protein kinase activity; GO:0006468 protein phosphorylation
VC83_00141	KV441386.1:446168-449704	+	1126	hypothetical protein	orth3306	ENOG410PGSX: Structural maintenance of	BUSCOfEOG7Q8CWQ					IPR003395: RecF/RecN/SMC, N-terminal; IPR027131: Structural maintenance of chromosomes protein 5; IPR027417: P-loop containing nucleoside triphosphate hydrolase		GO:0030915 Smc5-Smc6 complex; GO:0006281 DNA repair; GO:0000724 double-strand break repair via homologous recombination
VC83_00142	KV441386.1:450837-452630	-	381	hypothetical protein	orth435	ENOG410PM19: NA						IPR029063: S-adenosyl-L-methionine-dependent methyltransferase
VC83_00143	KV441386.1:467972-468978	-	230	hypothetical protein	orth9035							IPR011009: Protein kinase-like domain
VC83_00144	KV441386.1:470042-471353	+	369	hypothetical protein		ENOG410PU90: Protein of unknown function (DUF3723)						IPR022198: Protein of unknown function DUF3723	PF12520: Protein of unknown function (DUF3723)
VC83_00145	KV441386.1:471537-471937	+	110	hypothetical protein
VC83_00146	KV441386.1:479906-480592	+	176	hypothetical protein
VC83_00147	KV441386.1:480636-481025	-	109	hypothetical protein
VC83_00148	KV441386.1:481477-482340	-	169	hypothetical protein
VC83_00149	KV441386.1:482691-484086	-	348	hypothetical protein		ENOG410PWF5: NA
VC83_00150	KV441386.1:484491-485366	-	245	hypothetical protein		ENOG410PWF5: NA
VC83_00151	KV441386.1:485443-486481	-	345	hypothetical protein		ENOG410PWF5: NA
VC83_00152	KV441386.1:487860-488276	+	122	hypothetical protein
VC83_00153	KV441386.1:488503-488738	+	60	hypothetical protein
VC83_00154	KV441386.1:488815-489121	+	101	hypothetical protein
VC83_00155	KV441386.1:489776-491185	+	435	hypothetical protein		ENOG410PKKZ: Ankyrin repeat						IPR002110: Ankyrin repeat; IPR020683: Ankyrin repeat-containing domain		GO:0005515 protein binding
VC83_00156	KV441386.1:492427-493460	-	322	hypothetical protein	orth3131	ENOG410PW9P: Phosphotransferase enzyme family						IPR000719: Protein kinase domain; IPR011009: Protein kinase-like domain		GO:0005524 ATP binding; GO:0004672 protein kinase activity; GO:0006468 protein phosphorylation
VC83_00157	KV441386.1:494587-495589	+	333	hypothetical protein		ENOG410PMFP: conserved hypothetical protein
VC83_00158	KV441386.1:511844-512869	+	273	hypothetical protein	orth3307	ENOG410PIJW: conserved hypothetical protein						IPR019007: WW domain binding protein 11; IPR021154: H/ACA ribonucleoprotein complex, subunit Gar1		GO:0031429 box H/ACA snoRNP complex; GO:0006396 RNA processing; GO:0042254 ribosome biogenesis; GO:0001522 pseudouridine synthesis
VC83_00159	KV441386.1:513178-514090	-	303	hypothetical protein
VC83_00160	KV441386.1:518933-520118	+	375	hypothetical protein	orth3308	ENOG410PHG0: G1 S-specific cyclin Pcl5						IPR013763: Cyclin-like; IPR013922: Cyclin PHO80-like		GO:0019901 protein kinase binding; GO:0000079 regulation of cyclin-dependent protein serine/threonine kinase activity
VC83_00161	KV441386.1:521210-523469	+	692	AGC/NDR protein kinase	orth471	ENOG410PI9E: serine threonine-protein kinase						IPR000719: Protein kinase domain; IPR000961: AGC-kinase, C-terminal; IPR002290: Serine/threonine/dual specificity protein kinase, catalytic domain; IPR008271: Serine/threonine-protein kinase, active site; IPR011009: Protein kinase-like domain; IPR017441: Protein kinase, ATP binding site; IPR017892: Protein kinase, C-terminal	PF00069: Protein kinase domain	GO:0005524 ATP binding; GO:0004672 protein kinase activity; GO:0004674 protein serine/threonine kinase activity; GO:0006468 protein phosphorylation
VC83_00162	KV441386.1:532997-533808	-	224	hypothetical protein	orth3309	ENOG410PPRB: Transcription factor					SRF-type TF (DNA-binding and dimerization domain)	IPR002100: Transcription factor, MADS-box		GO:0003677 DNA binding; GO:0046983 protein dimerization activity
VC83_00163	KV441386.1:534853-535498	-	214	hypothetical protein
VC83_00164	KV441386.1:540130-543213	+	980	hypothetical protein	orth3310	ENOG410PS1G: nitrogen regulatory protein					GATA zinc finger	IPR000679: Zinc finger, GATA-type; IPR013088: Zinc finger, NHR/GATA-type; IPR013860: Protein of unknown function DUF1752, fungi		GO:0008270 zinc ion binding; GO:0043565 sequence-specific DNA binding; GO:0003700 transcription factor activity, sequence-specific DNA binding; GO:0006355 regulation of transcription, DNA-templated
VC83_00165	KV441386.1:544585-546074	-	462	hypothetical protein	orth3311	ENOG410PIYS: DUF803 domain protein						IPR008521: Magnesium transporter NIPA		GO:0016021 integral component of membrane; GO:0015095 magnesium ion transmembrane transporter activity; GO:0015693 magnesium ion transport
VC83_00166	KV441386.1:546690-547509	+	230	ATP synthase subunit	orth3312	ENOG410PJA9: Vacuolar ATP synthase subunit e	BUSCOfEOG7380GZ					IPR002842: ATPase, V1/A1 complex, subunit E	PF01991: ATP synthase (E/31 kDa) subunit	GO:0033178 proton-transporting two-sector ATPase complex, catalytic domain; GO:0046961 proton-transporting ATPase activity, rotational mechanism; GO:0015991 ATP hydrolysis coupled proton transport
VC83_00167	KV441386.1:547782-550181	-	782	hypothetical protein	orth3313	ENOG410PN1K: NA
VC83_00168	KV441386.1:550819-552529	+	554	hypothetical protein	orth3314	ENOG410PGSR: FAD binding domain protein						IPR023753: FAD/NAD(P)-binding domain; IPR025700: L-lysine 6-monooxygenase/L-ornithine 5-monooxygenase		GO:0016491 oxidoreductase activity; GO:0055114 oxidation-reduction process
VC83_00169	KV441386.1:552847-554155	-	289	hypothetical protein	orth10261							IPR008906: HAT, C-terminal dimerisation domain; IPR012337: Ribonuclease H-like domain; IPR020846: Major facilitator superfamily domain		GO:0046983 protein dimerization activity; GO:0003676 nucleic acid binding
VC83_00170	KV441386.1:561141-562264	-	356	hypothetical protein	orth3315	ENOG410PFM7: aryl-alcohol dehydrogenase						IPR001395: Aldo/keto reductase/potassium channel subunit beta; IPR023210: NADP-dependent oxidoreductase domain	PF00248: Aldo/keto reductase family
VC83_00171	KV441386.1:563707-564133	+	141	hypothetical protein
VC83_00172	KV441386.1:573089-574829	+	563	hypothetical protein	orth10262	ENOG410PZRV: NA						IPR009003: Peptidase S1, PA clan
VC83_00173	KV441386.1:575312-575672	+	119	hypothetical protein								IPR027417: P-loop containing nucleoside triphosphate hydrolase
VC83_00174	KV441386.1:581520-583017	+	480	hypothetical protein	orth3316	ENOG410PFQN: Proline utilization protein						IPR003462: Ornithine cyclodeaminase/mu-crystallin; IPR016040: NAD(P)-binding domain; IPR023401: Ornithine cyclodeaminase, N-terminal
VC83_00175	KV441386.1:583201-584500	-	432	hypothetical protein	orth3317	ENOG410PFE0: Plays a central role in 2-thiolation of mcm(5)S(2)U at tRNA wobble positions of tRNA(Lys), tRNA(Glu) and tRNA(Gln). Directly binds tRNAs and probably acts by catalyzing adenylation of tRNAs, an intermediate required for 2-thiolation. It is unclear whether it acts as a sulfurtransferase that transfers sulfur from thiocarboxylated urm1 onto the uridine of tRNAs at wobble position. Prio…	BUSCOfEOG7ZD25S					IPR000541: Cytoplasmic tRNA 2-thiolation protein 1; IPR011063: tRNA(Ile)-lysidine/2-thiocytidine synthase, N-terminal; IPR014729: Rossmann-like alpha/beta/alpha sandwich fold; IPR020554: Uncharacterised protein family UPF0021, conserved site; IPR032442: Cytoplasmic tRNA 2-thiolation protein 1, C-terminal		GO:0000049 tRNA binding; GO:0034227 tRNA thio-modification; GO:0002098 tRNA wobble uridine modification
VC83_00176	KV441386.1:585199-585835	+	211	large subunit ribosomal protein L7Ae	orth3318	ENOG410PHEE: 60S ribosomal protein L8						IPR001921: Ribosomal protein L7A/L8; IPR004037: Ribosomal protein L7Ae conserved site; IPR004038: Ribosomal protein L7Ae/L30e/S12e/Gadd45; IPR018492: Ribosomal protein L7Ae/L8/Nhp2 family; IPR029064: 50S ribosomal protein L30e-like		GO:0030529 intracellular ribonucleoprotein complex; GO:0042254 ribosome biogenesis
VC83_00177	KV441386.1:586810-587597	+	231	carbonic anhydrase	orth1476	ENOG410PNV3: carbonic anhydrase						IPR001765: Carbonic anhydrase; IPR015892: Carbonic anhydrase, prokaryotic-like, conserved site		GO:0008270 zinc ion binding; GO:0004089 carbonate dehydratase activity; GO:0015976 carbon utilization
VC83_00178	KV441386.1:588778-589306	-	86	hypothetical protein	orth3319	ENOG410PRN1: Inherit from NOG: Conserved hypothetical, protein						IPR017384: NADH dehydrogenase [ubiquinone] (complex I), alpha subcomplex subunit 1
VC83_00179	KV441386.1:589949-593411	+	1081	hypothetical protein	orth3320	ENOG410PIDK: Histone acetyltransferase						IPR001965: Zinc finger, PHD-type; IPR002717: Histone acetyltransferase domain, MYST-type; IPR011011: Zinc finger, FYVE/PHD-type; IPR013083: Zinc finger, RING/FYVE/PHD-type; IPR016181: Acyl-CoA N-acyltransferase; IPR019787: Zinc finger, PHD-finger	PF01853: MOZ/SAS family	GO:0008270 zinc ion binding; GO:0016747 transferase activity, transferring acyl groups other than amino-acyl groups; GO:0005515 protein binding; GO:0006355 regulation of transcription, DNA-templated
VC83_00180	KV441386.1:604014-604435	-	124	hypothetical protein
VC83_00181	KV441386.1:607435-609760	-	757	hypothetical protein	orth3321
VC83_00182	KV441386.1:610180-610626	+	98	hypothetical protein	orth3322	ENOG410PS65: mitochondrial 37S ribosomal protein YmS-T						IPR017264: Ribosomal protein MRP10, mitochondrial
VC83_00183	KV441386.1:611185-612669	+	461	hypothetical protein	orth7945	ENOG410PH12: Mannosyltransferase involved in glycosylphosphatidylinositol-anchor biosynthesis. Transfers the second mannose to the glycosylphosphatidylinositol during GPI precursor assembly (By similarity)				GT76		IPR007315: GPI mannosyltransferase 2	PF04188: Mannosyltransferase (PIG-V)	GO:0004584 dolichyl-phosphate-mannose-glycolipid alpha-mannosyltransferase activity; GO:0006506 GPI anchor biosynthetic process
VC83_00184	KV441386.1:613217-615364	+	668	hypothetical protein	orth3323
VC83_00185	KV441386.1:619989-620292	+	78	hypothetical protein	orth8116
VC83_00186	KV441386.1:623259-624892	+	493	hypothetical protein	orth1375	ENOG410PJX2: FAD binding domain-containing protein		SignalP(1-21)		AA7		IPR006094: FAD linked oxidase, N-terminal; IPR016166: FAD-binding, type 2; IPR016167: FAD-binding, type 2, subdomain 1; IPR016169: CO dehydrogenase flavoprotein-like, FAD-binding, subdomain 2		GO:0050660 flavin adenine dinucleotide binding; GO:0016491 oxidoreductase activity; GO:0003824 catalytic activity; GO:0016614 oxidoreductase activity, acting on CH-OH group of donors; GO:0055114 oxidation-reduction process
VC83_00187	KV441386.1:625207-626066	+	226	hypothetical protein								IPR001128: Cytochrome P450		GO:0005506 iron ion binding; GO:0020037 heme binding; GO:0016705 oxidoreductase activity, acting on paired donors, with incorporation or reduction of molecular oxygen; GO:0055114 oxidation-reduction process
VC83_00188	KV441386.1:645550-647388	+	595	hypothetical protein	orth3324	ENOG410PQ30: Protein of unknown function DUF262						IPR004919: Domain of unknown function DUF262
VC83_00189	KV441386.1:648208-648661	-	90	hypothetical protein	orth3325	ENOG410PSIN: DASH complex subunit Hsk3 like						IPR013183: DASH complex subunit Hsk3-like
VC83_00190	KV441386.1:650561-652311	+	528	hypothetical protein	orth464	ENOG410PIKC: Cytochrome p450						IPR001128: Cytochrome P450; IPR002403: Cytochrome P450, E-class, group IV; IPR017972: Cytochrome P450, conserved site		GO:0004497 monooxygenase activity; GO:0020037 heme binding; GO:0016705 oxidoreductase activity, acting on paired donors, with incorporation or reduction of molecular oxygen; GO:0005506 iron ion binding; GO:0055114 oxidation-reduction process
VC83_00191	KV441386.1:653098-653769	-	206	hypothetical protein	orth2106	ENOG410PQ4J: Copper transporter						IPR007274: Ctr copper transporter		GO:0016021 integral component of membrane; GO:0005375 copper ion transmembrane transporter activity; GO:0035434 copper ion transmembrane transport
VC83_00192	KV441386.1:654641-656329	-	542	malate synthase, glyoxysomal	orth3326	ENOG410PFY3: malate synthase						IPR001465: Malate synthase; IPR006252: Malate synthase A; IPR011076: Malate synthase-like; IPR019830: Malate synthase, conserved site	PF01274: Malate synthase	GO:0004474 malate synthase activity; GO:0003824 catalytic activity; GO:0006097 glyoxylate cycle
VC83_00193	KV441386.1:657260-657715	+	62	hypothetical protein	orth3327	ENOG410PRTW: 40S ribosomal protein S30						IPR006846: Ribosomal protein S30		GO:0005622 intracellular; GO:0005840 ribosome; GO:0003735 structural constituent of ribosome; GO:0006412 translation
VC83_00194	KV441386.1:658449-658974	-	174	hypothetical protein	orth3328	ENOG410PPSK: RNAse P Rpr2 Rpp21 subunit domain-containing protein						IPR007175: RNAse P, Rpr2/Rpp21 subunit
VC83_00195	KV441386.1:659355-661331	+	439	ATP-dependent RNA helicase sub2	orth3329	ENOG410PGTN: ATP-binding RNA helicase involved in transcription elongation and required for the export of mRNA out of the nucleus. SUB2 plays also a role in pre-mRNA splicing and spliceosome assembly. May be involved in rDNA and telomeric silencing, and maintenance of genome integrity	BUSCOfEOG74J9JF					IPR001650: Helicase, C-terminal; IPR011545: DEAD/DEAH box helicase domain; IPR014001: Helicase superfamily 1/2, ATP-binding domain; IPR014014: RNA helicase, DEAD-box type, Q motif; IPR027417: P-loop containing nucleoside triphosphate hydrolase		GO:0005524 ATP binding; GO:0003676 nucleic acid binding
VC83_00196	KV441386.1:664177-664495	+	105	hypothetical protein
VC83_00197	KV441386.1:666029-668690	-	832	hypothetical protein	orth3330	ENOG410PJ3K: 2-dehydropantoate 2-reductase						IPR008927: 6-phosphogluconate dehydrogenase C-terminal domain-like; IPR013328: 6-phosphogluconate dehydrogenase, domain 2; IPR013332: Ketopantoate reductase, N-terminal domain; IPR013752: Ketopantoate reductase, C-terminal domain; IPR016040: NAD(P)-binding domain		GO:0016491 oxidoreductase activity; GO:0050661 NADP binding; GO:0008677 2-dehydropantoate 2-reductase activity; GO:0055114 oxidation-reduction process
VC83_00198	KV441386.1:672303-672726	+	140	hypothetical protein
VC83_00199	KV441386.1:681036-684336	-	1063	hypothetical protein	orth461	ENOG410PGWA: fatty acid oxygenase						IPR001128: Cytochrome P450; IPR010255: Haem peroxidase; IPR019791: Haem peroxidase, animal		GO:0004601 peroxidase activity; GO:0005506 iron ion binding; GO:0020037 heme binding; GO:0016705 oxidoreductase activity, acting on paired donors, with incorporation or reduction of molecular oxygen; GO:0006979 response to oxidative stress; GO:0055114 oxidation-reduction process
VC83_00200	KV441386.1:685959-687042	+	360	hypothetical protein	orth462							IPR018712: Domain of unknown function DUF2235; IPR029058: Alpha/Beta hydrolase fold	PF09994: Uncharacterized alpha/beta hydrolase domain (DUF2235)
VC83_00201	KV441386.1:699750-700273	-	139	hypothetical protein	orth3331							IPR004942: Roadblock/LAMTOR2 domain
VC83_00202	KV441386.1:700458-701689	+	343	hypothetical protein	orth3332	ENOG410PJ2X: Pre-rRNA-processing protein IPI1						IPR016024: Armadillo-type fold; IPR024679: Pre-rRNA-processing protein IPI1/Testis-expressed sequence 10 protein		GO:0005488 binding
VC83_00203	KV441386.1:706393-706856	-	133	hypothetical protein	orth459
VC83_00204	KV441386.1:709781-710206	+	84	hypothetical protein		ENOG410PHMU: Cellulase (glycosyl hydrolase family 5)						IPR001547: Glycoside hydrolase, family 5; IPR013781: Glycoside hydrolase, catalytic domain; IPR017853: Glycoside hydrolase superfamily		GO:0004553 hydrolase activity, hydrolyzing O-glycosyl compounds; GO:0005975 carbohydrate metabolic process
VC83_00205	KV441386.1:710684-713876	+	1025	hypothetical protein	orth3333	ENOG410PH18: conserved hypothetical protein
VC83_00206	KV441386.1:714270-715293	-	340	hypothetical protein	orth3334	ENOG410PQDU: alpha/beta hydrolase fold			S09X	CE10		IPR013094: Alpha/beta hydrolase fold-3; IPR029058: Alpha/Beta hydrolase fold		GO:0016787 hydrolase activity; GO:0008152 metabolic process
VC83_00207	KV441386.1:716168-717305	+	318	hypothetical protein	orth1956	ENOG410PKK4: dienelactone hydrolase						IPR002925: Dienelactone hydrolase; IPR029058: Alpha/Beta hydrolase fold		GO:0016787 hydrolase activity
VC83_00208	KV441386.1:717633-718243	-	82	hypothetical protein
VC83_00209	KV441386.1:724266-724681	+	110	hypothetical protein
VC83_00210	KV441386.1:730476-730875	-	132	hypothetical protein	orth1801	ENOG410PVEE: Phosphotransferase enzyme family						IPR011009: Protein kinase-like domain
VC83_00211	KV441386.1:731614-731995	-	126	hypothetical protein
VC83_00212	KV441386.1:732675-733583	+	240	hypothetical protein	orth3112	ENOG410PS93: NA
VC83_00213	KV441386.1:735654-737589	+	577	hypothetical protein	orth329	ENOG410PKCD: transporter						IPR006043: Xanthine/uracil/vitamin C permease; IPR029940: AzgA purine transporter		GO:0016020 membrane; GO:0005345 purine nucleobase transmembrane transporter activity; GO:0005215 transporter activity; GO:0006863 purine nucleobase transport; GO:0055085 transmembrane transport; GO:0006810 transport
VC83_00214	KV441386.1:738630-739563	+	293	hypothetical protein	orth3111	ENOG410PG9R: nicotinate-nucleotide pyrophosphorylase						IPR002638: Quinolinate phosphoribosyl transferase, C-terminal; IPR004393: Nicotinate-nucleotide pyrophosphorylase; IPR013785: Aldolase-type TIM barrel; IPR022412: Quinolinate phosphoribosyl transferase, N-terminal; IPR027277: Nicotinate-nucleotide pyrophosphorylase/Putative pyrophosphorylase ModD	PF01729: Quinolinate phosphoribosyl transferase, C-terminal domain	GO:0004514 nicotinate-nucleotide diphosphorylase (carboxylating) activity; GO:0016763 transferase activity, transferring pentosyl groups; GO:0003824 catalytic activity; GO:0009435 NAD biosynthetic process; GO:0019363 pyridine nucleotide biosynthetic process
VC83_00215	KV441386.1:740125-741246	+	256	hypothetical protein	orth2102	ENOG410PK6B: NA
VC83_00216	KV441386.1:741523-744241	-	905	hypothetical protein	orth3109	ENOG410PHWG: ribonuclease P complex subunit Pop1	BUSCOfEOG7X3R0Z					IPR009723: Ribonuclease P/MRP, subunit POP1; IPR012590: POPLD		GO:0004526 ribonuclease P activity; GO:0006396 RNA processing; GO:0001682 tRNA 5'-leader removal
VC83_00217	KV441386.1:749243-749943	-	189	hypothetical protein	orth3335	ENOG410PMRK: KR domain
VC83_00218	KV441386.1:751568-753059	-	229	hypothetical protein
VC83_00219	KV441386.1:754654-755352	-	166	hypothetical protein	orth1491	ENOG410PP0P: peroxisomal membrane protein						IPR012336: Thioredoxin-like fold; IPR013740: Redoxin		GO:0016491 oxidoreductase activity
VC83_00220	KV441386.1:757058-757695	+	113	hypothetical protein	orth2510							IPR009783: Protein of unknown function DUF1348; IPR032710: NTF2-like domain
VC83_00221	KV441386.1:767741-769270	+	448	hypothetical protein	orth1971	ENOG410PK3Z: NA						IPR016137: RGS domain
VC83_00222	KV441386.1:770176-770890	-	168	hypothetical protein	orth2511	ENOG410PQ3P: UPF0041 domain protein						IPR005336: Mitochondrial pyruvate carrier		GO:0005743 mitochondrial inner membrane; GO:0006850 mitochondrial pyruvate transport
VC83_00223	KV441386.1:771245-771743	+	94	NADH dehydrogenase 1 alpha subcomplex 2	orth2512	ENOG410PQR5: NADH-ubiquinone oxidoreductase 105 kDa subunit						IPR007741: Ribosomal protein/NADH dehydrogenase domain; IPR012336: Thioredoxin-like fold; IPR016464: NADH dehydrogenase [ubiquinone] (complex I), alpha subcomplex, subunit 2
VC83_00224	KV441386.1:772799-773671	-	272	hypothetical protein	orth2513	ENOG410PRS5: conserved hypothetical protein						IPR019194: Transcription elognation factor Eaf, N-terminal
VC83_00225	KV441386.1:774509-776653	-	686	hypothetical protein	orth2514	ENOG410PHYK: Cryptochrome DASH						IPR002081: Cryptochrome/DNA photolyase class 1; IPR005101: Cryptochrome/DNA photolyase, FAD-binding domain; IPR006050: DNA photolyase, N-terminal; IPR014133: Cryptochrome DASH; IPR014729: Rossmann-like alpha/beta/alpha sandwich fold		GO:0003913 DNA photolyase activity; GO:0006281 DNA repair
VC83_00226	KV441386.1:776872-777172	+	99	hypothetical protein	orth10636
VC83_00227	KV441386.1:778471-779413	-	313	hypothetical protein	orth2515	ENOG410PQQJ: thioesterase family						IPR006683: Thioesterase superfamily; IPR029069: HotDog domain
VC83_00228	KV441386.1:780341-781640	+	432	hypothetical protein	orth1555							IPR001214: SET domain		GO:0005515 protein binding
VC83_00229	KV441386.1:782346-784152	+	601	hypothetical protein	orth2516
VC83_00231	KV441386.1:785062-786833	-	552	2-methylcitrate dehydratase	orth2517	ENOG410PIWY: 2-methylcitrate dehydratase						IPR005656: MmgE/PrpD; IPR012705: 2-methylcitrate dehydratase PrpD	PF03972: MmgE/PrpD family	GO:0051537 2 iron, 2 sulfur cluster binding; GO:0047547 2-methylcitrate dehydratase activity; GO:0016829 lyase activity; GO:0019629 propionate catabolic process, 2-methylcitrate cycle
VC83_00232	KV441386.1:804638-805931	-	366	hypothetical protein	orth1556	ENOG410PKMH: NA
VC83_00233	KV441386.1:809194-810448	-	393	hypothetical protein	orth1557	ENOG410PNN8: Pfam:DUF395						IPR007272: Sulphur transport domain
VC83_00234	KV441386.1:811536-813555	+	622	hypothetical protein	orth622	ENOG410PGE6: Transcription factor					Fungal-specific TF domain	IPR007219: Transcription factor domain, fungi		GO:0005634 nucleus; GO:0003677 DNA binding; GO:0008270 zinc ion binding; GO:0006351 transcription, DNA-templated
VC83_00235	KV441386.1:815391-816489	+	365	hypothetical protein	orth1537							IPR029044: Nucleotide-diphospho-sugar transferases
VC83_00236	KV441386.1:816933-818512	-	475	citrate synthase	orth1559	ENOG410PFD1: citrate synthase						IPR002020: Citrate synthase; IPR016142: Citrate synthase-like, large alpha subdomain; IPR019810: Citrate synthase active site	PF00285: Citrate synthase, C-terminal domain	GO:0046912 transferase activity, transferring acyl groups, acyl groups converted into alkyl on transfer; GO:0006099 tricarboxylic acid cycle
VC83_00237	KV441386.1:819097-820961	+	599	isocitrate lyase	orth1251	ENOG410PGND: Isocitrate lyase						IPR006254: Isocitrate lyase; IPR015813: Pyruvate/Phosphoenolpyruvate kinase-like domain; IPR018523: Isocitrate lyase/phosphorylmutase, conserved site	PF00463: Isocitrate lyase family	GO:0004451 isocitrate lyase activity; GO:0003824 catalytic activity; GO:0008152 metabolic process; GO:0019752 carboxylic acid metabolic process
VC83_00238	KV441386.1:832454-832816	+	101	hypothetical protein	orth3336			SignalP(1-19)
VC83_00239	KV441386.1:836092-837001	-	282	hypothetical protein	orth2522	ENOG410PHQ6: conserved hypothetical protein
VC83_00240	KV441386.1:837008-837461	-	150	hypothetical protein		ENOG410PHQ6: conserved hypothetical protein
VC83_00241	KV441386.1:849421-850135	-	237	hypothetical protein	orth786	ENOG410PNBI: Peptidase A4 family		SignalP(1-17)	G01			IPR000250: Peptidase G1; IPR013320: Concanavalin A-like lectin/glucanase domain	PF01828: Peptidase A4 family	GO:0004190 aspartic-type endopeptidase activity; GO:0006508 proteolysis
VC83_00242	KV441386.1:852056-854173	-	672	hypothetical protein	orth1761	ENOG410PHK0: Multicopper oxidase						IPR001117: Multicopper oxidase, type 1; IPR002355: Multicopper oxidase, copper-binding site; IPR008972: Cupredoxin; IPR011706: Multicopper oxidase, type 2; IPR011707: Multicopper oxidase, type 3; IPR033138: No description		GO:0016491 oxidoreductase activity; GO:0005507 copper ion binding; GO:0055114 oxidation-reduction process
VC83_00243	KV441386.1:855137-856546	+	453	hypothetical protein	orth1008	ENOG410PH8E: acid phosphatase		SignalP(1-17)				IPR007312: Phosphoesterase		GO:0016788 hydrolase activity, acting on ester bonds
VC83_00244	KV441386.1:860016-861044	+	292	hypothetical protein	orth1418	ENOG410PI6B: conserved hypothetical protein						IPR002198: Short-chain dehydrogenase/reductase SDR; IPR002347: Glucose/ribitol dehydrogenase; IPR016040: NAD(P)-binding domain		GO:0016491 oxidoreductase activity; GO:0008152 metabolic process
VC83_00245	KV441386.1:861588-862893	-	434	hypothetical protein	orth2526
VC83_00246	KV441386.1:863882-865500	-	497	glutamine synthetase	orth1402	ENOG410PFSC: glutamine synthetase						IPR008146: Glutamine synthetase, catalytic domain; IPR008147: Glutamine synthetase, beta-Grasp domain; IPR014746: Glutamine synthetase/guanido kinase, catalytic domain	PF00120: Glutamine synthetase, catalytic domain	GO:0004356 glutamate-ammonia ligase activity; GO:0003824 catalytic activity; GO:0006542 glutamine biosynthetic process; GO:0006807 nitrogen compound metabolic process
VC83_00247	KV441386.1:866288-867437	+	309	hypothetical protein	orth1401	ENOG410PHDQ: dehydrogenase reductase family						IPR002198: Short-chain dehydrogenase/reductase SDR; IPR002347: Glucose/ribitol dehydrogenase; IPR016040: NAD(P)-binding domain; IPR020904: Short-chain dehydrogenase/reductase, conserved site	PF13561: Enoyl-(Acyl carrier protein) reductase	GO:0016491 oxidoreductase activity; GO:0008152 metabolic process
VC83_00248	KV441386.1:867796-868425	-	190	hypothetical protein
VC83_00249	KV441386.1:868505-870256	-	250	hypothetical protein		ENOG410PHAA: HET domain protein						IPR010730: Heterokaryon incompatibility
VC83_00250	KV441386.1:873621-874365	-	247	hypothetical protein	orth2525
VC83_00251	KV441386.1:875522-876452	-	282	hypothetical protein	orth1560	ENOG410PN3F: DUF1275 domain protein						IPR010699: Protein of unknown function DUF1275
VC83_00252	KV441386.1:877401-880831	+	1125	elongation factor EF-3	orth869	ENOG410PG7H: mRNA export factor elf1						IPR000953: Chromo/chromo shadow domain; IPR003439: ABC transporter-like; IPR003593: AAA+ ATPase domain; IPR011989: Armadillo-like helical; IPR016024: Armadillo-type fold; IPR016197: Chromo domain-like; IPR017871: ABC transporter, conserved site; IPR021133: HEAT, type 2; IPR027417: P-loop containing nucleoside triphosphate hydrolase		GO:0016887 ATPase activity; GO:0005524 ATP binding; GO:0005488 binding
VC83_00253	KV441386.1:906465-907614	-	382	hypothetical protein	orth3337
VC83_00254	KV441386.1:908123-909485	-	453	hypothetical protein	orth1346	ENOG410PNTZ: Trichothecene 3-O-acetyltransferase						IPR003480: Transferase; IPR023213: Chloramphenicol acetyltransferase-like domain		GO:0016747 transferase activity, transferring acyl groups other than amino-acyl groups
VC83_00255	KV441386.1:921026-921668	-	164	hypothetical protein								IPR004332: Transposase, MuDR, plant
VC83_00256	KV441386.1:922184-922765	-	133	hypothetical protein	orth3338	ENOG410PQBE: Peptidyl-prolyl cis-trans isomerase						IPR000297: Peptidyl-prolyl cis-trans isomerase, PpiC-type		GO:0016853 isomerase activity
VC83_00257	KV441386.1:923611-924490	+	257	hypothetical protein	orth3339	ENOG410PN84: cysteine dioxygenase						IPR010300: Cysteine dioxygenase type I; IPR011051: RmlC-like cupin domain; IPR014710: RmlC-like jelly roll fold		GO:0017172 cysteine dioxygenase activity; GO:0005506 iron ion binding; GO:0046439 L-cysteine metabolic process; GO:0055114 oxidation-reduction process
VC83_00258	KV441386.1:924903-927589	+	832	hypothetical protein	orth3340							IPR003105: SRA-YDG; IPR015947: PUA-like domain		GO:0042393 histone binding
VC83_00259	KV441386.1:928165-931144	+	899	hypothetical protein	orth3341	ENOG410PFCW: pseudouridine synthase	BUSCOfEOG7NW6JP					IPR001656: Pseudouridine synthase, TruD; IPR011760: Pseudouridine synthase, TruD, insertion domain; IPR020103: Pseudouridine synthase, catalytic domain; IPR020119: Pseudouridine synthase TruD, conserved site		GO:0003723 RNA binding; GO:0009982 pseudouridine synthase activity; GO:0009451 RNA modification; GO:0001522 pseudouridine synthesis
VC83_00260	KV441386.1:943090-945034	-	615	hypothetical protein	orth1258	ENOG410PJV4: TAP-like protein			S33			IPR000073: Alpha/beta hydrolase fold-1; IPR013595: Peptidase S33 tripeptidyl aminopeptidase-like, C-terminal; IPR029058: Alpha/Beta hydrolase fold
VC83_00261	KV441386.1:954181-955405	-	389	hypothetical protein	orth3342	ENOG410PPHE: glycoside hydrolase family 76 protein		SignalP(1-20)		GH76		IPR005198: Glycoside hydrolase, family 76; IPR008928: Six-hairpin glycosidase-like; IPR012341: Six-hairpin glycosidase		GO:0003824 catalytic activity
VC83_00262	KV441386.1:958118-958595	-	141	hypothetical protein	orth7946	ENOG410PYPI: NA
VC83_00263	KV441386.1:972888-973371	-	160	hypothetical protein
VC83_00264	KV441386.1:974366-975163	+	223	hypothetical protein	orth1607	ENOG410PS2K: NA		SignalP(1-18)
VC83_00265	KV441386.1:982928-983504	+	191	hypothetical protein	orth7947	ENOG410PUVM: FAD binding domain		SignalP(1-19)				IPR002938: FAD-binding domain; IPR023753: FAD/NAD(P)-binding domain		GO:0016491 oxidoreductase activity; GO:0071949 FAD binding; GO:0055114 oxidation-reduction process
VC83_00266	KV441386.1:983578-984014	+	124	hypothetical protein	orth7948	ENOG410PUVM: FAD binding domain
VC83_00267	KV441386.1:984215-986360	-	664	hypothetical protein	orth1573	ENOG410PG45: Alpha-L-rhamnosidase		SignalP(1-22)		GH78		IPR008902: Bacterial alpha-L-rhamnosidase; IPR008928: Six-hairpin glycosidase-like		GO:0003824 catalytic activity
VC83_00268	KV441386.1:987792-990302	-	686	hypothetical protein	orth3343	ENOG410PFA8: Bud site selection protein	BUSCOfEOG7SBNX9					IPR011990: Tetratricopeptide-like helical domain; IPR015374: Chs5p-Arf1p binding	PF09295: ChAPs (Chs5p-Arf1p-binding proteins)	GO:0005515 protein binding
VC83_00269	KV441386.1:990855-992378	-	455	hypothetical protein	orth537
VC83_00270	KV441386.1:995518-996341	+	221	hypothetical protein	orth3344	ENOG410PN1J: DUF1264 domain protein						IPR010686: Protein of unknown function DUF1264	PF06884: Protein of unknown function (DUF1264)
VC83_00271	KV441386.1:1013268-1015023	+	584	hypothetical protein	orth867	ENOG410PJPI: Carotenoid ester lipase		SignalP(1-14)	S09X			IPR002018: Carboxylesterase, type B; IPR019826: Carboxylesterase type B, active site; IPR029058: Alpha/Beta hydrolase fold	PF00135: Carboxylesterase family
VC83_00272	KV441386.1:1020397-1022110	+	527	hypothetical protein	orth3345	ENOG410PMTS: Translation initiation factor eIF-2B subunit family protein						IPR000086: NUDIX hydrolase domain; IPR000649: Initiation factor 2B-related; IPR015797: NUDIX hydrolase domain-like		GO:0016787 hydrolase activity; GO:0044237 cellular metabolic process
VC83_00273	KV441386.1:1056879-1059035	+	645	hypothetical protein	orth1262	ENOG410PGPU: galactose-proton symport						IPR003663: Sugar/inositol transporter; IPR005828: Major facilitator, sugar transporter-like; IPR005829: Sugar transporter, conserved site; IPR020846: Major facilitator superfamily domain	PF00083: Sugar (and other) transporter	GO:0016021 integral component of membrane; GO:0016020 membrane; GO:0022857 transmembrane transporter activity; GO:0005215 transporter activity; GO:0022891 substrate-specific transmembrane transporter activity; GO:0055085 transmembrane transport
VC83_00274	KV441386.1:1066567-1067359	+	263	hypothetical protein	orth1802	ENOG410PNC6: C-4 methylsterol oxidase						IPR006694: Fatty acid hydroxylase		GO:0005506 iron ion binding; GO:0016491 oxidoreductase activity; GO:0055114 oxidation-reduction process; GO:0006633 fatty acid biosynthetic process
VC83_00275	KV441386.1:1070767-1071393	-	154	hypothetical protein	orth1737	ENOG410PKJ4: O-acetyltransferase						IPR024688: Maltose/galactoside acetyltransferase		GO:0016407 acetyltransferase activity
VC83_00276	KV441386.1:1079314-1079890	+	191	hypothetical protein
VC83_00277	KV441386.1:1082430-1083284	-	215	50S ribosomal protein L13e	orth3346	ENOG410PFGM: 60S ribosomal protein L13						IPR001380: Ribosomal protein L13e	PF01294: Ribosomal protein L13e	GO:0005622 intracellular; GO:0005840 ribosome; GO:0003735 structural constituent of ribosome; GO:0006412 translation
VC83_00278	KV441386.1:1085749-1086698	+	298	hypothetical protein	orth3347	ENOG410PFAQ: Ribosome maturation protein	BUSCOfEOG7XSTS6					IPR002140: Ribosome maturation protein Sdo1/SBDS; IPR018023: Ribosome maturation protein SBDS, conserved site; IPR018978: Ribosome maturation protein SBDS, C-terminal; IPR019783: Ribosome maturation protein SBDS, N-terminal		GO:0042256 mature ribosome assembly; GO:0042254 ribosome biogenesis
VC83_00279	KV441386.1:1087659-1089354	+	548	hypothetical protein	orth1257	ENOG410PFU0: Vacuolar carboxypeptidase involved in degradation of small peptides. Digests preferentially peptides containing an aliphatic or hydrophobic residue in P1' position, as well as methionine, leucine or phenylalanine in P1 position of ester substrate (By similarity)		SignalP(1-15)	S10			IPR001563: Peptidase S10, serine carboxypeptidase; IPR008442: Propeptide, carboxypeptidase Y; IPR018202: Peptidase S10, serine carboxypeptidase, active site; IPR029058: Alpha/Beta hydrolase fold	PF00450: Serine carboxypeptidase	GO:0005773 vacuole; GO:0004185 serine-type carboxypeptidase activity; GO:0006508 proteolysis
VC83_00280	KV441386.1:1090090-1090646	-	156	40S ribosomal protein S18	orth3348	ENOG410PG18: 40S ribosomal protein S18	BUSCOfEOG7966V3					IPR001892: Ribosomal protein S13; IPR010979: Ribosomal protein S13-like, H2TH; IPR018269: Ribosomal protein S13, conserved site; IPR027437: 30s ribosomal protein S13, C-terminal	PF00416: Ribosomal protein S13/S18	GO:0005622 intracellular; GO:0005840 ribosome; GO:0003723 RNA binding; GO:0003735 structural constituent of ribosome; GO:0003676 nucleic acid binding; GO:0006412 translation
VC83_00281	KV441386.1:1100186-1100620	-	128	hypothetical protein
VC83_00282	KV441386.1:1102167-1105145	+	923	hypothetical protein	orth3349	ENOG410PI3P: phosphodiesterase	BUSCOfEOG71RXW4					IPR002073: 3'5'-cyclic nucleotide phosphodiesterase, catalytic domain; IPR003607: HD/PDEase domain; IPR023088: 3'5'-cyclic nucleotide phosphodiesterase; IPR023174: 3'5'-cyclic nucleotide phosphodiesterase, conserved site	PF00233: 3'5'-cyclic nucleotide phosphodiesterase	GO:0004114 3',5'-cyclic-nucleotide phosphodiesterase activity; GO:0008081 phosphoric diester hydrolase activity; GO:0007165 signal transduction
VC83_00283	KV441386.1:1108744-1109754	+	320	hypothetical protein	orth7949
VC83_00284	KV441386.1:1130018-1131591	-	505	catalase	orth697	ENOG410PHHM: Occurs in almost all aerobically respiring organisms and serves to protect cells from the toxic effects of hydrogen peroxide (By similarity)						IPR002226: Catalase haem-binding site; IPR010582: Catalase immune-responsive domain; IPR011614: Catalase core domain; IPR018028: Catalase, mono-functional, haem-containing; IPR020835: Catalase-like domain; IPR024708: Catalase active site; IPR024711: Catalase, mono-functional, haem-containing, clades 1 and 3	PF00199: Catalase	GO:0004096 catalase activity; GO:0020037 heme binding; GO:0055114 oxidation-reduction process; GO:0006979 response to oxidative stress
VC83_00285	KV441386.1:1133039-1134001	-	291	hypothetical protein	orth3350	ENOG410PHEJ: Enoyl-CoA hydratase						IPR001753: Crotonase superfamily; IPR029045: ClpP/crotonase-like domain	PF00378: Enoyl-CoA hydratase/isomerase	GO:0003824 catalytic activity; GO:0008152 metabolic process
VC83_00286	KV441386.1:1134729-1135469	+	190	hypothetical protein	orth3351	ENOG410PM5F: Golgi membrane protein rer1	BUSCOfEOG7QC87H					IPR004932: Retrieval of early ER protein Rer1	PF03248: Rer1 family	GO:0016021 integral component of membrane
VC83_00287	KV441386.1:1136103-1137577	+	472	hypothetical protein	orth3352	ENOG410Q85N: Paf1						IPR007133: RNA polymerase II associated factor Paf1	PF03985: Paf1	GO:0016593 Cdc73/Paf1 complex; GO:0006368 transcription elongation from RNA polymerase II promoter; GO:0016570 histone modification
VC83_00288	KV441386.1:1138002-1138485	-	160	ADP-ribosylation factor-like 1	orth3353	ENOG410PKEM: ADP-ribosylation						IPR005225: Small GTP-binding protein domain; IPR006689: Small GTPase superfamily, ARF/SAR type; IPR024156: Small GTPase superfamily, ARF type; IPR027417: P-loop containing nucleoside triphosphate hydrolase	PF00025: ADP-ribosylation factor family	GO:0005622 intracellular; GO:0005525 GTP binding; GO:0007264 small GTPase mediated signal transduction
VC83_00289	KV441386.1:1141896-1143706	-	370	hypothetical protein	orth3354
VC83_00290	KV441386.1:1143892-1145536	-	547	hypothetical protein	orth3355	ENOG410PP3F: Inherit from euNOG: Conserved hypothetical protein
VC83_00291	KV441386.1:1146180-1147243	-	318	hypothetical protein	orth1057	ENOG410PHVD: Cytochrome c heme lyase	BUSCOfEOG72NS19					IPR000511: Cytochrome c/c1 haem-lyase	PF01265: Cytochrome c/c1 heme lyase	GO:0005739 mitochondrion; GO:0004408 holocytochrome-c synthase activity
VC83_00292	KV441386.1:1147764-1149920	+	681	hypothetical protein	orth3356	ENOG410PFIZ: Ubiquinone biosynthesis protein						IPR004147: UbiB domain; IPR011009: Protein kinase-like domain
VC83_00293	KV441386.1:1150338-1155347	-	1646	hypothetical protein	orth3357	ENOG410PFX7: Aaa family atpase	BUSCOfEOG7MWH55					IPR003593: AAA+ ATPase domain; IPR003959: ATPase, AAA-type, core; IPR003960: ATPase, AAA-type, conserved site; IPR027417: P-loop containing nucleoside triphosphate hydrolase	PF00004: ATPase family associated with various cellular activities (AAA)	GO:0005524 ATP binding
VC83_00294	KV441386.1:1157553-1160111	-	794	hypothetical protein	orth3358	ENOG410PGSG: conserved hypothetical protein	BUSCOfEOG7RFTRP
VC83_00295	KV441386.1:1162551-1163672	+	352	hypothetical protein	orth3359	ENOG410PN3P: Component of the SWR1 complex which mediates the ATP- dependent exchange of histone H2A for the H2A variant HZT1 leading to transcriptional regulation of selected genes by chromatin remodeling. Involved in chromosome stability	BUSCOfEOG7PP5JH					IPR011421: BCNT-C domain; IPR027124: SWR1-complex protein 5/Craniofacial development protein
VC83_00296	KV441386.1:1164083-1165129	+	325	hypothetical protein	orth9052	ENOG410PH4P: synthase						IPR001269: tRNA-dihydrouridine synthase; IPR013785: Aldolase-type TIM barrel; IPR018517: tRNA-dihydrouridine synthase, conserved site	PF01207: Dihydrouridine synthase (Dus)	GO:0050660 flavin adenine dinucleotide binding; GO:0003824 catalytic activity; GO:0017150 tRNA dihydrouridine synthase activity; GO:0008033 tRNA processing; GO:0055114 oxidation-reduction process
VC83_00297	KV441386.1:1167799-1169500	+	566	hypothetical protein	orth590	ENOG410PFIU: Amino acid permease						IPR002293: Amino acid/polyamine transporter I; IPR004840: Amino acid permease, conserved site	PF13520: Amino acid permease	GO:0016021 integral component of membrane; GO:0016020 membrane; GO:0015171 amino acid transmembrane transporter activity; GO:0006865 amino acid transport; GO:0055085 transmembrane transport; GO:0003333 amino acid transmembrane transport
VC83_00298	KV441386.1:1170617-1172545	+	540	hypothetical protein	orth1256	ENOG410PHMS: transporter						IPR011701: Major facilitator superfamily; IPR020846: Major facilitator superfamily domain		GO:0016021 integral component of membrane; GO:0055085 transmembrane transport
VC83_00299	KV441386.1:1172936-1173644	+	235	hypothetical protein	orth162
VC83_00300	KV441386.1:1174649-1176507	-	579	hypothetical protein	orth1255	ENOG410PI3X: Sugar (and other) transporter						IPR003663: Sugar/inositol transporter; IPR005828: Major facilitator, sugar transporter-like; IPR005829: Sugar transporter, conserved site; IPR020846: Major facilitator superfamily domain	PF00083: Sugar (and other) transporter	GO:0016021 integral component of membrane; GO:0016020 membrane; GO:0022857 transmembrane transporter activity; GO:0005215 transporter activity; GO:0022891 substrate-specific transmembrane transporter activity; GO:0055085 transmembrane transport
VC83_00301	KV441386.1:1177209-1178852	-	309	hypothetical protein	orth1254							IPR011057: Mss4-like
VC83_00302	KV441386.1:1180538-1182974	-	811	hypothetical protein	orth3360	ENOG410PG6S: Phosphoketolase						IPR005593: Xylulose 5-phosphate/Fructose 6-phosphate phosphoketolase; IPR018969: Xylulose 5-phosphate/Fructose 6-phosphate phosphoketolase, C-terminal; IPR018970: Xylulose 5-phosphate/Fructose 6-phosphate phosphoketolase, N-terminal; IPR019789: Xylulose 5-phosphate/Fructose 6-phosphate phosphoketolase, thiamine diphosphate binding site; IPR019790: Xylulose 5-phosphate/Fructose 6-phosphate phospho…	PF03894: D-xylulose 5-phosphate/D-fructose 6-phosphate phosphoketolase; PF09363: XFP C-terminal domain; PF09364: XFP N-terminal domain	GO:0016832 aldehyde-lyase activity; GO:0005975 carbohydrate metabolic process
VC83_00303	KV441386.1:1188620-1189208	+	195	hypothetical protein		ENOG410PVQK: Common central domain of tyrosinase						IPR002227: Tyrosinase copper-binding domain; IPR008922: Uncharacterised domain, di-copper centre		GO:0016491 oxidoreductase activity; GO:0008152 metabolic process
VC83_00304	KV441386.1:1196606-1198469	+	436	hypothetical protein		ENOG410PY1H: Inherit from opiNOG: Conserved hypothetical protein						IPR008906: HAT, C-terminal dimerisation domain; IPR012337: Ribonuclease H-like domain		GO:0046983 protein dimerization activity; GO:0003676 nucleic acid binding
VC83_00305	KV441386.1:1201599-1203963	-	477	NAD synthase	orth3361	ENOG410PGZM: glutamine-dependent NAD( ) synthetase						IPR014445: Glutamine-dependent NAD(+) synthetase; IPR014729: Rossmann-like alpha/beta/alpha sandwich fold; IPR022310: NAD/GMP synthase		GO:0005524 ATP binding; GO:0003952 NAD+ synthase (glutamine-hydrolyzing) activity; GO:0009435 NAD biosynthetic process
VC83_00306	KV441386.1:1204181-1205421	-	228	hypothetical protein		ENOG410PGZM: glutamine-dependent NAD( ) synthetase						IPR003010: Carbon-nitrogen hydrolase		GO:0016810 hydrolase activity, acting on carbon-nitrogen (but not peptide) bonds; GO:0006807 nitrogen compound metabolic process
VC83_00307	KV441386.1:1216119-1216711	+	159	hypothetical protein	orth422	ENOG410PSVR: conserved hypothetical protein						IPR008253: Marvel domain		GO:0016020 membrane
VC83_00308	KV441386.1:1217652-1217879	+	67	hypothetical protein
VC83_00309	KV441386.1:1218840-1219357	-	133	hypothetical protein
VC83_00310	KV441386.1:1220329-1221370	+	346	hypothetical protein	orth7992
VC83_00311	KV441386.1:1221835-1222362	-	86	hypothetical protein
VC83_00312	KV441386.1:1227553-1228057	-	167	hypothetical protein	orth3362	ENOG410PSJK: NA
VC83_00313	KV441386.1:1228840-1229193	-	85	hypothetical protein	orth3363	ENOG410PSMJ: mitochondrial cytochrome c oxidase assembly factor	BUSCOfEOG77HDTF					IPR018625: Protein Pet100		GO:0005739 mitochondrion; GO:0033617 mitochondrial respiratory chain complex IV assembly
VC83_00314	KV441386.1:1229648-1230551	+	271	hypothetical protein	orth689	ENOG410PJ85: peroxisomal D3,D2-enoyl-CoA isomerase						IPR001753: Crotonase superfamily; IPR029045: ClpP/crotonase-like domain		GO:0003824 catalytic activity; GO:0008152 metabolic process
VC83_00315	KV441386.1:1230715-1231282	-	169	hypothetical protein	orth3364	ENOG410PQ6J: Involved in pre-mRNA splicing. May function at or prior to the first catalytic step of splicing at the catalytic center of the spliceosome. May do so by stabilizing the catalytic center or the position of the RNA substrate (By similarity)						IPR013170: mRNA splicing factor Cwf21 domain
VC83_00316	KV441386.1:1231583-1232840	+	402	hypothetical protein	orth3365	ENOG410PJMN: cell division cycle protein	BUSCOfEOG7ZKSP0					IPR009772: Cell division cycle protein 123	PF07065: D123	GO:0007049 cell cycle
VC83_00317	KV441386.1:1233225-1238607	-	1755	hypothetical protein	orth3366	ENOG410PM3J: HATPase_c domain protein						IPR003594: Histidine kinase-like ATPase, C-terminal domain; IPR022155: Protein of unknown function DUF3684	PF12449: Protein of unknown function (DUF3684)
VC83_00318	KV441386.1:1239079-1240184	+	328	hypothetical protein	orth3367	ENOG410PPD9: Component of the Mediator complex, a coactivator involved in the regulated transcription of nearly all RNA polymerase II-dependent genes. Mediator functions as a bridge to convey information from gene-specific regulatory proteins to the basal RNA polymerase II transcription machinery. Mediator is recruited to promoters by direct interactions with regulatory proteins and serves as a s…	BUSCOfEOG7MD52F					IPR007018: Mediator complex, subunit Med6		GO:0016592 mediator complex; GO:0001104 RNA polymerase II transcription cofactor activity; GO:0006357 regulation of transcription from RNA polymerase II promoter
VC83_00319	KV441386.1:1240783-1243482	+	853	hypothetical protein	orth3368	ENOG410PFJW: GTPase-activating protein GYP7	BUSCOfEOG72G1GK					IPR000195: Rab-GTPase-TBC domain
VC83_00320	KV441386.1:1243882-1244782	+	299	hypothetical protein	orth3369	ENOG410PRQJ: Kinase phosphorylation protein						IPR019315: Kinase phosphorylation domain
VC83_00321	KV441386.1:1245354-1246192	-	263	hypothetical protein	orth8117						Zinc finger (C2H2)	IPR007087: Zinc finger, C2H2; IPR013087: Zinc finger C2H2-type/integrase DNA-binding domain		GO:0046872 metal ion binding; GO:0003676 nucleic acid binding
VC83_00322	KV441386.1:1249159-1249537	+	102	hypothetical protein
VC83_00323	KV441386.1:1249582-1251439	-	583	hypothetical protein	orth3370	ENOG410PFQT: tRNA modification GTPase	BUSCOfEOG7JHMH0					IPR004520: tRNA modification GTPase MnmE; IPR005225: Small GTP-binding protein domain; IPR006073: GTP binding domain; IPR018948: GTP-binding protein TrmE, N-terminal; IPR025867: MnmE, helical domain; IPR027266: GTP-binding protein TrmE/Glycine cleavage system T protein, domain 1; IPR027368: tRNA modification GTPase MnmE domain 2; IPR027417: P-loop containing nucleoside triphosphate hydrolase		GO:0005622 intracellular; GO:0003924 GTPase activity; GO:0005515 protein binding; GO:0005525 GTP binding; GO:0006400 tRNA modification
VC83_00324	KV441386.1:1251778-1252790	+	320	hypothetical protein	orth3371	ENOG410PH0P: 66S preribosome component MAK16	BUSCOfEOG7QZGNM					IPR006958: Mak16 protein; IPR029004: Ribosomal L28e/Mak16
VC83_00325	KV441386.1:1253255-1254089	+	277	hypothetical protein	orth3372	ENOG410PR0P: conserved hypothetical protein						IPR028095: Mso1, N-terminal domain
VC83_00326	KV441386.1:1254854-1256149	+	353	hypothetical protein	orth3373	ENOG410PKXJ: Killer toxin sensitivity protein						IPR019519: Elongator complex protein 5	PF10483: Elongator subunit Iki1	GO:0033588 Elongator holoenzyme complex
VC83_00327	KV441386.1:1256396-1257317	+	306	hypothetical protein	orth7950							IPR013957: Domain of unknown function DUF1777
VC83_00328	KV441386.1:1257834-1260476	+	821	hypothetical protein	orth3374	ENOG410PF8P: mannosyl-oligosaccharide glucosidase		SignalP(1-22)				IPR004888: Glycoside hydrolase family 63; IPR008928: Six-hairpin glycosidase-like; IPR031335: Glycosyl hydrolase family 63, C-terminal; IPR031631: Glycosyl hydrolase family 63, N-terminal	PF16923: Glycosyl hydrolase family 63 N-terminal domain	GO:0003824 catalytic activity; GO:0004573 mannosyl-oligosaccharide glucosidase activity; GO:0009311 oligosaccharide metabolic process
VC83_00329	KV441386.1:1260693-1262141	-	330	hypothetical protein	orth3375	ENOG410PT7U: conserved hypothetical protein						IPR028020: ASX homology domain
VC83_00330	KV441386.1:1262647-1263476	+	215	vesicle transporter SEC22	orth106	ENOG410PHQQ: Protein transport protein SEC22						IPR001388: Synaptobrevin; IPR010908: Longin domain; IPR011012: Longin-like domain		GO:0016021 integral component of membrane; GO:0016192 vesicle-mediated transport; GO:0006810 transport
VC83_00331	KV441386.1:1266322-1267714	+	463	hypothetical protein	orth3376			SignalP(1-17)
VC83_00332	KV441386.1:1268134-1270216	-	658	hypothetical protein	orth3377	ENOG410PIU3: CLPTM1 domain protein						IPR008429: Cleft lip and palate transmembrane 1	PF05602: Cleft lip and palate transmembrane protein 1 (CLPTM1)	GO:0016021 integral component of membrane
VC83_00333	KV441386.1:1271099-1271939	+	279	hypothetical protein	orth687	ENOG410PHUH: Lysine decarboxylase-like protein						IPR005269: Cytokinin riboside 5'-monophosphate phosphoribohydrolase LOG; IPR031100: LOG family
VC83_00334	KV441386.1:1272865-1273497	-	129	hypothetical protein	orth3378	ENOG410PQQA: vacuolar protein sorting 55 superfamily						IPR007262: Vacuolar protein sorting 55
VC83_00335	KV441386.1:1274035-1274954	+	265	20S proteasome subunit alpha 6	orth3379	ENOG410PHF0: The proteasome is a multicatalytic proteinase complex which is characterized by its ability to cleave peptides with Arg, Phe, Tyr, Leu, and Glu adjacent to the leaving group at neutral or slightly basic pH. The proteasome has an ATP-dependent proteolytic activity (By similarity)			T01A			IPR000426: Proteasome alpha-subunit, N-terminal domain; IPR001353: Proteasome, subunit alpha/beta; IPR023332: Proteasome A-type subunit; IPR029055: Nucleophile aminohydrolases, N-terminal		GO:0019773 proteasome core complex, alpha-subunit complex; GO:0005839 proteasome core complex; GO:0004175 endopeptidase activity; GO:0004298 threonine-type endopeptidase activity; GO:0006511 ubiquitin-dependent protein catabolic process; GO:0051603 proteolysis involved in cellular protein catabolic process
VC83_00336	KV441386.1:1275618-1278228	-	869	aminodeoxychorismate synthase	orth2465	ENOG410PJCM: Para-aminobenzoate synthase			C26			IPR005801: ADC synthase; IPR006805: Anthranilate synthase component I, N-terminal; IPR010117: Para-aminobenzoate synthase; IPR015890: Chorismate-utilising enzyme, C-terminal; IPR017926: Glutamine amidotransferase; IPR029062: Class I glutamine amidotransferase-like	PF00425: chorismate binding enzyme	GO:0016833 oxo-acid-lyase activity; GO:0009058 biosynthetic process
VC83_00337	KV441386.1:1279104-1280445	-	394	hypothetical protein	orth686	ENOG410PGF5: Involved in the import of GDP-mannose from the cytoplasm into the Golgi lumen
VC83_00338	KV441386.1:1280767-1281530	+	234	hypothetical protein	orth3380	ENOG410PR62: NTP binding protein						IPR012336: Thioredoxin-like fold; IPR013766: Thioredoxin domain		GO:0045454 cell redox homeostasis
VC83_00339	KV441386.1:1282167-1282796	+	173	1,2-dihydroxy-3-keto-5-methylthiopentene dioxygenase	orth2876	ENOG410PMYY: Catalyzes the formation of formate and 2-keto-4- methylthiobutyrate (KMTB) from 1,2-dihydroxy-3-keto-5- methylthiopentene (DHK-MTPene) (By similarity)	BUSCOfEOG7M0P3P					IPR004313: Acireductone dioxygenase ARD family; IPR011051: RmlC-like cupin domain; IPR014710: RmlC-like jelly roll fold; IPR027496: 1,2-dihydroxy-3-keto-5-methylthiopentene dioxygenase, eukaryotes		GO:0016491 oxidoreductase activity; GO:0010309 acireductone dioxygenase [iron(II)-requiring] activity; GO:0019509 L-methionine biosynthetic process from methylthioadenosine; GO:0055114 oxidation-reduction process
VC83_00340	KV441386.1:1283133-1284428	+	380	hypothetical protein	orth685	ENOG410PHZH: short chain dehydrogenase reductase family protein						IPR002198: Short-chain dehydrogenase/reductase SDR; IPR002347: Glucose/ribitol dehydrogenase; IPR016040: NAD(P)-binding domain		GO:0016491 oxidoreductase activity; GO:0008152 metabolic process
VC83_00341	KV441386.1:1306066-1309218	-	513	hypothetical protein		ENOG410PWF5: NA
VC83_00342	KV441386.1:1320104-1323191	-	1028	hypothetical protein	orth3381		BUSCOfEOG7MD4ZH					IPR013943: Mitochondrial protein Pet127	PF08634: Mitochondrial protein Pet127
VC83_00343	KV441386.1:1323475-1325639	+	686	tRNA uridine 5-carboxymethylaminomethyl modification enzyme GidA	orth3382	ENOG410PF8S: Mitochondrial translation optimization protein	BUSCOfEOG7Q8CWT					IPR002218: tRNA uridine 5-carboxymethylaminomethyl modification enzyme MnmG-related; IPR004416: tRNA uridine 5-carboxymethylaminomethyl modification enzyme MnmG; IPR020595: MnmG-related, conserved site; IPR023753: FAD/NAD(P)-binding domain; IPR026904: GidA associated domain 3	PF01134: Glucose inhibited division protein A; PF13932: GidA associated domain	GO:0016491 oxidoreductase activity; GO:0008033 tRNA processing; GO:0055114 oxidation-reduction process; GO:0002098 tRNA wobble uridine modification
VC83_00344	KV441386.1:1327662-1328625	+	320	hypothetical protein
VC83_00345	KV441386.1:1329364-1329754	-	111	hypothetical protein		ENOG410PP93: Glycoside hydrolase family 23 protein						IPR023346: Lysozyme-like domain
VC83_00346	KV441386.1:1331229-1333758	-	842	hypothetical protein	orth1933	ENOG410PKQP: Inherit from NOG: Glycoside hydrolase family 78 protein		SignalP(1-27)				IPR008902: Bacterial alpha-L-rhamnosidase; IPR008928: Six-hairpin glycosidase-like; IPR012341: Six-hairpin glycosidase		GO:0003824 catalytic activity
VC83_00347	KV441386.1:1337846-1338587	+	246	hypothetical protein				SignalP(1-27)
VC83_00348	KV441386.1:1339217-1340033	+	271	hypothetical protein		ENOG410QDZF: Reverse transcriptase (RNA-dependent DNA polymerase)
VC83_00349	KV441386.1:1343656-1344744	-	152	hypothetical protein								IPR024675: Eukaryotic translation initiation factor 3 subunit G, N-terminal
VC83_00350	KV441386.1:1353210-1354823	-	488	centromere/microtubule-binding protein cbf5	orth3383	ENOG410PFV3: centromere microtubule-binding protein CBF5						IPR002073: 3'5'-cyclic nucleotide phosphodiesterase, catalytic domain; IPR002478: PUA domain; IPR002501: Pseudouridine synthase II, N-terminal; IPR004521: Uncharacterised domain CHP00451; IPR004802: tRNA pseudouridine synthase B family; IPR012960: Dyskerin-like; IPR015947: PUA-like domain; IPR020103: Pseudouridine synthase, catalytic domain; IPR032819: tRNA pseudouridylate synthase B, C-terminal		GO:0003723 RNA binding; GO:0004114 3',5'-cyclic-nucleotide phosphodiesterase activity; GO:0009982 pseudouridine synthase activity; GO:0009451 RNA modification; GO:0001522 pseudouridine synthesis; GO:0006396 RNA processing; GO:0007165 signal transduction
VC83_00351	KV441386.1:1381880-1382252	+	107	hypothetical protein
VC83_00352	KV441386.1:1388639-1389156	-	153	hypothetical protein
VC83_00353	KV441386.1:1389710-1392020	+	769	hypothetical protein	orth3384	ENOG410PGAN: conserved hypothetical protein						IPR032675: Leucine-rich repeat domain, L domain-like
VC83_00354	KV441386.1:1396584-1399456	+	141	hypothetical protein								IPR003010: Carbon-nitrogen hydrolase		GO:0016810 hydrolase activity, acting on carbon-nitrogen (but not peptide) bonds; GO:0006807 nitrogen compound metabolic process
VC83_00355	KV441386.1:1403974-1405423	-	482	hypothetical protein	orth3385	ENOG410PKVN: NA
VC83_00356	KV441386.1:1407335-1408091	-	219	hypothetical protein	orth8118
VC83_00357	KV441386.1:1411811-1413351	+	493	4-aminobutyrate aminotransferase	orth695	ENOG410PHBB: 4-aminobutyrate aminotransferase						IPR004631: 4-aminobutyrate aminotransferase, eukaryotic; IPR005814: Aminotransferase class-III; IPR015421: Pyridoxal phosphate-dependent transferase, major region, subdomain 1; IPR015422: Pyridoxal phosphate-dependent transferase, major region, subdomain 2; IPR015424: Pyridoxal phosphate-dependent transferase	PF00202: Aminotransferase class-III	GO:0030170 pyridoxal phosphate binding; GO:0008483 transaminase activity; GO:0003824 catalytic activity; GO:0003867 4-aminobutyrate transaminase activity; GO:0009448 gamma-aminobutyric acid metabolic process
VC83_00358	KV441386.1:1418742-1420329	+	397	UV excision repair protein Rad23	orth3386	ENOG410PIGA: UV excision repair protein	BUSCOfEOG7CCC3Q					IPR000626: Ubiquitin domain; IPR004806: UV excision repair protein Rad23; IPR006636: Heat shock chaperonin-binding; IPR009060: UBA-like; IPR015360: XPC-binding domain; IPR015940: Ubiquitin-associated domain; IPR029071: Ubiquitin-related domain		GO:0005634 nucleus; GO:0003684 damaged DNA binding; GO:0005515 protein binding; GO:0006289 nucleotide-excision repair; GO:0043161 proteasome-mediated ubiquitin-dependent protein catabolic process
VC83_00359	KV441386.1:1426890-1427527	+	170	hypothetical protein	orth3387	ENOG410PSBM: phosphoglycerate mutase family protein		SignalP(1-17)
VC83_00360	KV441386.1:1428250-1430436	-	674	hypothetical protein	orth3388	ENOG410PHYC: Sodium hydrogen exchanger	BUSCOfEOG7SV14M					IPR004709: Na+/H+ exchanger; IPR006153: Cation/H+ exchanger; IPR018422: Cation/H+ exchanger, CPA1 family	PF00999: Sodium/hydrogen exchanger family	GO:0016021 integral component of membrane; GO:0015299 solute:proton antiporter activity; GO:0015385 sodium:proton antiporter activity; GO:0006812 cation transport; GO:0006814 sodium ion transport; GO:0006885 regulation of pH; GO:0055085 transmembrane transport
VC83_00361	KV441386.1:1431347-1433402	+	652	hypothetical protein	orth700	ENOG410PHUS: Sucrose transporter						IPR020846: Major facilitator superfamily domain
VC83_00362	KV441386.1:1434291-1434894	+	163	hypothetical protein	orth3389			SignalP(1-15)
VC83_00363	KV441386.1:1435976-1436582	+	201	hypothetical protein		ENOG410PF8Z: transporter						IPR005828: Major facilitator, sugar transporter-like; IPR020846: Major facilitator superfamily domain		GO:0016021 integral component of membrane; GO:0022857 transmembrane transporter activity; GO:0055085 transmembrane transport
VC83_00364	KV441386.1:1436954-1437881	-	308	hypothetical protein	orth1301	ENOG410PXXD: NA
VC83_00365	KV441386.1:1449383-1450260	+	236	hypothetical protein	orth3390	ENOG410PHK6: DUF858 domain-containing protein						IPR008576: Alpha-N-methyltransferase NTM1; IPR029063: S-adenosyl-L-methionine-dependent methyltransferase	PF05891: AdoMet dependent proline di-methyltransferase	GO:0008168 methyltransferase activity; GO:0006480 N-terminal protein amino acid methylation
VC83_00366	KV441386.1:1451400-1451892	+	163	hypothetical protein
VC83_00367	KV441386.1:1460215-1460706	-	75	hypothetical protein
VC83_00368	KV441386.1:1462108-1462750	+	213	hypothetical protein
VC83_00369	KV441386.1:1462824-1463535	+	236	hypothetical protein		ENOG410PWF5: NA
VC83_00370	KV441386.1:1463619-1463997	+	125	hypothetical protein		ENOG410PWF5: NA
VC83_00371	KV441386.1:1485797-1486607	-	269	hypothetical protein	orth3391	ENOG410PQMA: Inherit from COG: Methyltransferase						IPR016584: S-adenosyl-L-methionine dependent methyltransferase, YbcY, predicted; IPR029063: S-adenosyl-L-methionine-dependent methyltransferase
VC83_00372	KV441386.1:1488407-1494632	-	2057	hypothetical protein	orth3392	ENOG410Q5PS: HEAT repeat	BUSCOfEOG7SN8MQ					IPR011989: Armadillo-like helical; IPR016024: Armadillo-type fold		GO:0005488 binding
VC83_00373	KV441386.1:1494880-1495883	+	296	hypothetical protein	orth3393	ENOG410PIHS: DUF28 domain-containing protein	BUSCOfEOG73FQZ2					IPR002876: Transcriptional regulator TACO1-like; IPR017856: Integrase, N-terminal zinc-binding domain-like; IPR026563: Transcriptional regulator TACO1-like, domain 2; IPR026564: Transcriptional regulator TACO1-like, domain 3; IPR029072: YebC-like	PF01709: Transcriptional regulator
VC83_00374	KV441386.1:1496380-1496922	-	161	hypothetical protein	orth3394	ENOG410PQQ7: NA
VC83_00375	KV441386.1:1497162-1500792	+	1209	hypothetical protein	orth3395	ENOG410PFRV: RNA helicase						IPR001650: Helicase, C-terminal; IPR002464: DNA/RNA helicase, ATP-dependent, DEAH-box type, conserved site; IPR007502: Helicase-associated domain; IPR011545: DEAD/DEAH box helicase domain; IPR011709: Domain of unknown function DUF1605; IPR014001: Helicase superfamily 1/2, ATP-binding domain; IPR027417: P-loop containing nucleoside triphosphate hydrolase		GO:0004386 helicase activity; GO:0005524 ATP binding; GO:0008026 ATP-dependent helicase activity; GO:0003676 nucleic acid binding
VC83_00376	KV441386.1:1506645-1507247	+	160	hypothetical protein	orth3212			SignalP(1-28)
VC83_00377	KV441386.1:1525874-1526195	-	106	hypothetical protein
VC83_00378	KV441386.1:1532810-1533568	+	236	hypothetical protein	orth10268
VC83_00379	KV441386.1:1547192-1547564	+	123	hypothetical protein		ENOG410PN2W: Glycosyltransferase sugar-binding region containing DXD motif
VC83_00380	KV441386.1:1547978-1549608	-	503	hypothetical protein	orth701	ENOG410PJ9J: Aldehyde dehydrogenase						IPR015590: Aldehyde dehydrogenase domain; IPR016160: Aldehyde dehydrogenase, cysteine active site; IPR016161: Aldehyde/histidinol dehydrogenase; IPR016162: Aldehyde dehydrogenase N-terminal domain; IPR016163: Aldehyde dehydrogenase, C-terminal; IPR029510: Aldehyde dehydrogenase, glutamic acid active site	PF00171: Aldehyde dehydrogenase family	GO:0016620 oxidoreductase activity, acting on the aldehyde or oxo group of donors, NAD or NADP as acceptor; GO:0016491 oxidoreductase activity; GO:0055114 oxidation-reduction process; GO:0008152 metabolic process
VC83_00381	KV441386.1:1550765-1553497	-	783	hypothetical protein	orth3396	ENOG410PRBS: conserved hypothetical protein					bZIP TF 1	IPR004827: Basic-leucine zipper domain		GO:0043565 sequence-specific DNA binding; GO:0003700 transcription factor activity, sequence-specific DNA binding; GO:0006355 regulation of transcription, DNA-templated
VC83_00382	KV441386.1:1559693-1560704	+	318	hypothetical protein	orth3397	ENOG410PIR3: calcium homeostasis protein Regucalcin						IPR005511: Senescence marker protein-30 (SMP-30); IPR011042: Six-bladed beta-propeller, TolB-like; IPR013658: SMP-30/Gluconolactonase/LRE-like region	PF08450: SMP-30/Gluconolaconase/LRE-like region
VC83_00383	KV441386.1:1564236-1564554	-	105	hypothetical protein	orth8944	ENOG410PGN5: conserved hypothetical protein						IPR025340: Protein of unknown function DUF4246
VC83_00384	KV441386.1:1578523-1578907	-	127	hypothetical protein	orth3398
VC83_00385	KV441386.1:1579893-1580286	+	130	hypothetical protein
VC83_00386	KV441386.1:1580598-1581358	-	109	hypothetical protein
VC83_00387	KV441386.1:1581640-1583337	+	537	hypothetical protein	orth3134	ENOG410PFCI: methionine permease						IPR002293: Amino acid/polyamine transporter I	PF13520: Amino acid permease	GO:0016020 membrane; GO:0015171 amino acid transmembrane transporter activity; GO:0003333 amino acid transmembrane transport
VC83_00388	KV441386.1:1585505-1588547	-	977	hypothetical protein	orth3399	ENOG410PGM7: Histone methyltransferase that methylates histone H3 to form H3K36me. Involved in transcription elongation as well as in transcription repression						IPR001202: WW domain; IPR001214: SET domain; IPR003616: Post-SET domain; IPR006560: AWS domain; IPR013257: SRI, Set2 Rpb1 interacting; IPR025788: Histone-lysine N-methyltransferase, SET2, fungi		GO:0005634 nucleus; GO:0005694 chromosome; GO:0046975 histone methyltransferase activity (H3-K36 specific); GO:0018024 histone-lysine N-methyltransferase activity; GO:0005515 protein binding; GO:0010452 histone H3-K36 methylation; GO:0006355 regulation of transcription, DNA-templated; GO:0034968 histone lysine methylation; GO:0006354 DNA-templated transcription, elongation
VC83_00389	KV441386.1:1591371-1592608	+	305	hypothetical protein	orth3400	ENOG410PST2: NA						IPR017956: AT hook, DNA-binding motif		GO:0003677 DNA binding
VC83_00390	KV441386.1:1593714-1595581	-	598	hypothetical protein	orth3401	ENOG410PMBB: conserved hypothetical protein
VC83_00391	KV441386.1:1596283-1597546	+	398	hypothetical protein	orth3402	ENOG410PGH4: SUMO activating enzyme						IPR000011: Ubiquitin/SUMO-activating enzyme E1; IPR000594: THIF-type NAD/FAD binding fold; IPR016040: NAD(P)-binding domain		GO:0008641 small protein activating enzyme activity; GO:0006464 cellular protein modification process
VC83_00392	KV441386.1:1597688-1598359	-	206	hypothetical protein	orth3403	ENOG410QE7B: Domain of unknown function (DUF2431)						IPR019446: Domain of unknown function DUF2431; IPR029063: S-adenosyl-L-methionine-dependent methyltransferase
VC83_00393	KV441386.1:1600470-1600812	-	113	hypothetical protein
VC83_00394	KV441386.1:1601426-1603340	-	637	hypothetical protein	orth3404	ENOG410PIBH: transcription factor (TFIIIB)	BUSCOfEOG7H4F3P				Myb-like DNA-binding domain	IPR001005: SANT/Myb domain; IPR009057: Homeodomain-like; IPR030701: Transcription factor TFIIIB component B''		GO:0000126 transcription factor TFIIIB complex; GO:0003677 DNA binding; GO:0001026 TFIIIB-type transcription factor activity; GO:0006359 regulation of transcription from RNA polymerase III promoter
VC83_00395	KV441386.1:1603745-1606331	+	734	hypothetical protein	orth3405	ENOG410PJ71: E3 ubiquitin-protein ligase that mediates monoubiquitination of histone H2B to form H2BK123ub1. H2BK123ub1 gives a specific tag for epigenetic transcriptional activation and is also a prerequisite for H3K4me and H3K79me formation (By similarity)	BUSCOfEOG7J9W0C					IPR001841: Zinc finger, RING-type; IPR013083: Zinc finger, RING/FYVE/PHD-type; IPR013956: E3 ubiquitin ligase, BRE1; IPR017907: Zinc finger, RING-type, conserved site		GO:0008270 zinc ion binding; GO:0005515 protein binding
VC83_00396	KV441386.1:1606743-1607718	-	324	hypothetical protein	orth3406	ENOG410PQ28: DUF1183 domain protein		SignalP(1-20)				IPR009567: Store-operated calcium entry-associated regulatory factor	PF06682: SOCE-associated regulatory factor of calcium homoeostasis	GO:0030176 integral component of endoplasmic reticulum membrane; GO:2001256 regulation of store-operated calcium entry
VC83_00397	KV441386.1:1608129-1609792	+	514	hypothetical protein	orth3407	ENOG410PHSH: Required for proper folding and or the stability of a subset of proteins in the endoplasmic reticulum. Component of glycosylphosphatidylinositol-mannosyltransferase 1 which transfers the first of the 4 mannoses in the GPI-anchor precursors during GPI-anchor biosynthesis. Probably acts by stabilizing the mannosyltransferase gpi14 (By similarity)	BUSCOfEOG783N68					IPR013233: Glycosylphosphatidylinositol-mannosyltransferase I, PIG-X/PBN1		GO:0005789 endoplasmic reticulum membrane; GO:0006506 GPI anchor biosynthetic process
VC83_00398	KV441386.1:1611696-1615003	+	1062	hypothetical protein	orth3408
VC83_00399	KV441386.1:1616314-1617300	+	246	eukaryotic translation initiation factor 6	orth3409	ENOG410PFYZ: Binds to the 60S ribosomal subunit and prevents its association with the 40S ribosomal subunit to form the 80S initiation complex in the cytoplasm. Is also involved in ribosome biogenesis. Associates with pre-60S subunits in the nucleus and is involved in its nuclear export (By similarity)	BUSCOfEOG7TTQKB					IPR002769: Translation initiation factor IF6	PF01912: eIF-6 family	GO:0043022 ribosome binding; GO:0042256 mature ribosome assembly
VC83_00400	KV441386.1:1617604-1618036	+	143	hypothetical protein	orth3410
VC83_00401	KV441386.1:1618553-1619704	-	366	hypothetical protein	orth685	ENOG410PII2: short chain dehydrogenase reductase family protein						IPR002198: Short-chain dehydrogenase/reductase SDR; IPR016040: NAD(P)-binding domain		GO:0016491 oxidoreductase activity; GO:0008152 metabolic process
VC83_00402	KV441386.1:1620228-1621542	+	417	hypothetical protein	orth3411	ENOG410PFY6: phosphoserine aminotransferase	BUSCOfEOG706124					IPR000192: Aminotransferase class V domain; IPR015421: Pyridoxal phosphate-dependent transferase, major region, subdomain 1; IPR015422: Pyridoxal phosphate-dependent transferase, major region, subdomain 2; IPR015424: Pyridoxal phosphate-dependent transferase; IPR022278: Phosphoserine aminotransferase		GO:0004648 O-phospho-L-serine:2-oxoglutarate aminotransferase activity; GO:0003824 catalytic activity; GO:0006564 L-serine biosynthetic process
VC83_00403	KV441386.1:1622055-1627390	-	1755	hypothetical protein	orth3412	ENOG410QDS9: cytokinesis protein sepa						IPR010472: Formin, FH3 domain; IPR010473: Formin, GTPase-binding domain; IPR014767: Diaphanous autoregulatory (DAD) domain; IPR014768: Rho GTPase-binding/formin homology 3 (GBD/FH3) domain; IPR015425: Formin, FH2 domain; IPR016024: Armadillo-type fold	PF06371: Diaphanous GTPase-binding Domain	GO:0017048 Rho GTPase binding; GO:0003779 actin binding; GO:0005488 binding; GO:0030036 actin cytoskeleton organization; GO:0016043 cellular component organization
VC83_00404	KV441386.1:1628723-1630410	+	307	hypothetical protein
VC83_00405	KV441386.1:1630895-1632017	-	373	hypothetical protein	orth10637
VC83_00406	KV441386.1:1632893-1634072	-	223	hypothetical protein
VC83_00407	KV441386.1:1634432-1635796	+	330	hypothetical protein	orth3413
VC83_00408	KV441386.1:1642258-1642606	+	115	hypothetical protein
VC83_00409	KV441386.1:1644322-1644919	-	198	hypothetical protein
VC83_00410	KV441386.1:1656867-1657440	-	164	hypothetical protein				SignalP(1-25)	M36			IPR001842: Peptidase M36, fungalysin		GO:0005615 extracellular space; GO:0008270 zinc ion binding; GO:0004222 metalloendopeptidase activity
VC83_00411	KV441386.1:1657602-1661637	-	1344	hypothetical protein	orth705	ENOG410PGKJ: Multidrug resistance protein						IPR003439: ABC transporter-like; IPR003593: AAA+ ATPase domain; IPR011527: ABC transporter type 1, transmembrane domain; IPR017871: ABC transporter, conserved site; IPR027417: P-loop containing nucleoside triphosphate hydrolase	PF00005: ABC transporter; PF00664: ABC transporter transmembrane region	GO:0016021 integral component of membrane; GO:0005524 ATP binding; GO:0016887 ATPase activity; GO:0042626 ATPase activity, coupled to transmembrane movement of substances; GO:0055085 transmembrane transport; GO:0006810 transport
VC83_00412	KV441386.1:1662068-1663061	+	125	hypothetical protein								IPR000077: Ribosomal protein L39e; IPR023626: Ribosomal protein L39e domain		GO:0005622 intracellular; GO:0005840 ribosome; GO:0003735 structural constituent of ribosome; GO:0006412 translation
VC83_00413	KV441386.1:1664682-1665366	-	166	E3 ubiquitin ligase complex SCF subunit sconC	orth3414	ENOG410PN0Q: Essential component of the SCF (SKP1-CUL1-F-box protein) E3 ubiquitin ligase complexes, which mediate the ubiquitination and subsequent proteasomal degradation of target proteins. Controls sulfur metabolite repression, probably by mediating the inactivation or degradation of the metR transcription factor (By similarity)	BUSCOfEOG7N37RH					IPR001232: S-phase kinase-associated protein 1-like; IPR011333: SKP1/BTB/POZ domain; IPR016072: SKP1 component, dimerisation; IPR016073: SKP1 component, POZ domain; IPR016897: S-phase kinase-associated protein 1		GO:0006511 ubiquitin-dependent protein catabolic process
VC83_00414	KV441386.1:1666329-1668191	+	526	hypothetical protein	orth3415	ENOG410PG7I: Alpha-1,2-mannosyltransferase involved in glycosylphosphatidylinositol-anchor biosynthesis. Transfers a fourth mannose to trimannosyl-GPIs during GPI precursor assembly. The presence of a fourth mannose in GPI is essential in fungi		SignalP(1-17)		GT22		IPR005599: GPI mannosyltransferase	PF03901: Alg9-like mannosyltransferase family	GO:0016757 transferase activity, transferring glycosyl groups
VC83_00415	KV441386.1:1671488-1672985	+	498	hypothetical protein	orth3416	ENOG410PHER: low affinity iron transporter						IPR007251: Low affinity iron permease, Fet4		GO:0055085 transmembrane transport
VC83_00416	KV441386.1:1674692-1675786	+	180	hypothetical protein
VC83_00417	KV441386.1:1680613-1680997	-	105	hypothetical protein		ENOG410PJXX: transporter		SignalP(1-27)				IPR020846: Major facilitator superfamily domain
VC83_00418	KV441386.1:1682986-1683719	+	177	hypothetical protein
VC83_00419	KV441386.1:1693490-1693808	+	105	hypothetical protein
VC83_00420	KV441386.1:1694812-1695790	+	305	hypothetical protein	orth3417	ENOG410PX65: NA
VC83_00421	KV441386.1:1696355-1699904	+	928	hypothetical protein	orth3418							IPR007150: Checkpoint protein Hus1/Mec3	PF04005: Hus1-like protein	GO:0030896 checkpoint clamp complex; GO:0006281 DNA repair; GO:0000077 DNA damage checkpoint
VC83_00422	KV441386.1:1701313-1703731	+	805	hypothetical protein	orth3419	ENOG410PJ73: conserved hypothetical protein
VC83_00423	KV441386.1:1704256-1704808	+	183	hypothetical protein	orth2365	ENOG410PX66: NA						IPR000210: BTB/POZ domain; IPR011333: SKP1/BTB/POZ domain		GO:0005515 protein binding
VC83_00424	KV441386.1:1705722-1706498	-	154	hypothetical protein
VC83_00425	KV441386.1:1708873-1709269	+	131	hypothetical protein							Zinc knuckle (CCHC)	IPR001878: Zinc finger, CCHC-type		GO:0008270 zinc ion binding; GO:0003676 nucleic acid binding
VC83_00426	KV441386.1:1718538-1720607	+	645	hypothetical protein	orth3420
VC83_00427	KV441386.1:1722650-1723553	-	300	hypothetical protein	orth3421
VC83_00428	KV441386.1:1723574-1724489	-	304	hypothetical protein	orth3421
VC83_00429	KV441386.1:1726363-1729493	-	976	hypothetical protein	orth3422	ENOG410PGRI: mRNA binding protein Pumilio 2						IPR001313: Pumilio RNA-binding repeat; IPR011989: Armadillo-like helical; IPR016024: Armadillo-type fold; IPR033133: No description	PF00806: Pumilio-family RNA binding repeat	GO:0003723 RNA binding; GO:0005488 binding
VC83_00430	KV441386.1:1732893-1733238	+	114	hypothetical protein
VC83_00431	KV441386.1:1735628-1736132	+	167	hypothetical protein	orth3423	ENOG410PRE4: NA
VC83_00432	KV441386.1:1737489-1740714	+	1074	hypothetical protein	orth3424	ENOG410PGF3: phosphoethanolamine N-methyltransferase						IPR002591: Type I phosphodiesterase/nucleotide pyrophosphatase/phosphate transferase; IPR017849: Alkaline phosphatase-like, alpha/beta/alpha; IPR017850: Alkaline-phosphatase-like, core domain		GO:0003824 catalytic activity; GO:0008152 metabolic process
VC83_00433	KV441386.1:1744956-1745968	-	259	hypothetical protein	orth908	ENOG410PI88: catechol dioxygenase						IPR000627: Intradiol ring-cleavage dioxygenase, C-terminal; IPR007535: Catechol dioxygenase, N-terminal; IPR015889: Intradiol ring-cleavage dioxygenase, core		GO:0018576 catechol 1,2-dioxygenase activity; GO:0005506 iron ion binding; GO:0003824 catalytic activity; GO:0016702 oxidoreductase activity, acting on single donors with incorporation of molecular oxygen, incorporation of two atoms of oxygen; GO:0008199 ferric iron binding; GO:0006725 cellular aromatic compound metabolic process; GO:0009712 catechol-containing compound metabolic process; GO:0055…
VC83_00434	KV441386.1:1746531-1747065	+	162	hypothetical protein		ENOG410PJFE: Carboxy-cis,cis-muconate cyclase						IPR015943: WD40/YVTN repeat-like-containing domain; IPR019405: Lactonase, 7-bladed beta propeller		GO:0005515 protein binding
VC83_00435	KV441386.1:1747842-1749310	+	371	hypothetical protein	orth3425	ENOG410PI5E: Alpha beta hydrolase						IPR000073: Alpha/beta hydrolase fold-1; IPR029058: Alpha/Beta hydrolase fold
VC83_00436	KV441386.1:1749346-1753091	-	1168	hypothetical protein	orth913	ENOG410PV80: DUF221 domain protein						IPR003864: Calcium-dependent channel, 7TM region, putative phosphate; IPR022257: 10TM putative phosphate transporter, extracellular tail; IPR032880: Calcium permeable stress-gated cation channel 1, N-terminal transmembrane domain		GO:0016020 membrane
VC83_00437	KV441386.1:1753754-1755386	+	482	hypothetical protein	orth3426	ENOG410PIZE: hypA-like protein						IPR025337: Domain of unknown function DUF4243	PF14027: Protein of unknown function (DUF4243)
VC83_00438	KV441386.1:1755634-1756033	-	94	hypothetical protein		ENOG410PIYF: Pectinolytic enzymes consist of four classes of enzymes pectin lyase, polygalacturonase, pectin methylesterase and rhamnogalacturonase. Degrades the rhamnogalacturonan I (RG-I) backbone of pectin						IPR008979: Galactose-binding domain-like; IPR029411: Rhamnogalacturonan lyase, domain III
VC83_00439	KV441386.1:1756427-1758531	-	679	CAMKK protein kinase	orth3427	ENOG410PJZ9: serine threonine protein kinase						IPR000719: Protein kinase domain; IPR002290: Serine/threonine/dual specificity protein kinase, catalytic domain; IPR011009: Protein kinase-like domain; IPR017441: Protein kinase, ATP binding site; IPR020636: Calcium/calmodulin-dependent/calcium-dependent protein kinase		GO:0005524 ATP binding; GO:0004672 protein kinase activity; GO:0006468 protein phosphorylation
VC83_00440	KV441386.1:1758825-1759990	+	176	hypothetical protein
VC83_00441	KV441386.1:1761590-1762667	-	358	hypothetical protein	orth3428	ENOG410PT1V: 60Kd inner membrane protein						IPR001708: Membrane insertase OXA1/ALB3/YidC		GO:0016021 integral component of membrane; GO:0051205 protein insertion into membrane
VC83_00442	KV441386.1:1763028-1764814	+	561	hypothetical protein	orth3429	ENOG410PIAX: alpha-1,2-mannosyltransferase ALG11	BUSCOfEOG7673KQ			GT4		IPR001296: Glycosyl transferase, family 1; IPR031814: ALG11 mannosyltransferase, N-terminal	PF15924: ALG11 mannosyltransferase N-terminus
VC83_00443	KV441386.1:1765019-1766665	-	171	hypothetical protein
VC83_00444	KV441386.1:1771955-1774072	-	630	hypothetical protein	orth2079	ENOG410PIZ6: GMC oxidoreductase				AA3		IPR000172: Glucose-methanol-choline oxidoreductase, N-terminal; IPR007867: Glucose-methanol-choline oxidoreductase, C-terminal; IPR012132: Glucose-methanol-choline oxidoreductase; IPR023753: FAD/NAD(P)-binding domain	PF00732: GMC oxidoreductase	GO:0016491 oxidoreductase activity; GO:0050660 flavin adenine dinucleotide binding; GO:0016614 oxidoreductase activity, acting on CH-OH group of donors; GO:0055114 oxidation-reduction process
VC83_00445	KV441386.1:1775128-1776933	+	561	hypothetical protein	orth1376	ENOG410PJKT: monooxygenase						IPR023753: FAD/NAD(P)-binding domain		GO:0016491 oxidoreductase activity; GO:0055114 oxidation-reduction process
VC83_00446	KV441386.1:1778517-1779209	+	214	hypothetical protein	orth7184	ENOG410PPPA: Phosphotransferase enzyme family						IPR011009: Protein kinase-like domain
VC83_00447	KV441386.1:1785206-1786506	+	413	hypothetical protein	orth3430	ENOG410PMGD: conserved hypothetical protein						IPR024461: Coiled-coil domain-containing protein 90-like
VC83_00448	KV441386.1:1786982-1790172	-	970	hypothetical protein	orth3431	ENOG410PFCM: Chromosome segregation protein	BUSCOfEOG78WM14					IPR001494: Importin-beta, N-terminal domain; IPR005043: CAS/CSE, C-terminal; IPR011989: Armadillo-like helical; IPR013713: Exportin/Importin, Cse1-like; IPR016024: Armadillo-type fold	PF08506: Cse1	GO:0005515 protein binding; GO:0008536 Ran GTPase binding; GO:0005488 binding; GO:0006886 intracellular protein transport
VC83_00449	KV441386.1:1790954-1795778	+	1607	hypothetical protein	orth3432	ENOG410PJ9T: GTPase Activating Protein						IPR000331: Rap GTPase activating protein domain; IPR016024: Armadillo-type fold; IPR018515: Tuberin-type domain; IPR024584: Tuberin, N-terminal	PF02145: Rap/ran-GAP; PF11864: Domain of unknown function (DUF3384)	GO:0005488 binding; GO:0005096 GTPase activator activity; GO:0043547 positive regulation of GTPase activity; GO:0051056 regulation of small GTPase mediated signal transduction
VC83_00450	KV441386.1:1796713-1801645	+	1604	PEK/GCN2 protein kinase	orth3433	ENOG410PHNI: protein kinase Gcn2	BUSCOfEOG7F2527					IPR000719: Protein kinase domain; IPR002290: Serine/threonine/dual specificity protein kinase, catalytic domain; IPR006575: RWD domain; IPR008271: Serine/threonine-protein kinase, active site; IPR011009: Protein kinase-like domain; IPR016135: Ubiquitin-conjugating enzyme/RWD-like; IPR016255: Serine/threonine-protein kinase, GCN2; IPR017441: Protein kinase, ATP binding site; IPR024435: Histidyl tR…	PF00069: Protein kinase domain	GO:0005524 ATP binding; GO:0005515 protein binding; GO:0004694 eukaryotic translation initiation factor 2alpha kinase activity; GO:0004672 protein kinase activity; GO:0006468 protein phosphorylation; GO:0010998 regulation of translational initiation by eIF2 alpha phosphorylation; GO:0000077 DNA damage checkpoint
VC83_00451	KV441386.1:1813446-1814157	+	183	hypothetical protein
VC83_00452	KV441386.1:1816561-1819445	+	827	hypothetical protein	orth3434	ENOG410PN3D: ubiquitin interaction motif protein
VC83_00453	KV441386.1:1819868-1820180	-	103	hypothetical protein		ENOG410PPP7: Der1-like family
VC83_00454	KV441386.1:1821510-1821849	-	112	hypothetical protein
VC83_00455	KV441386.1:1821894-1822535	-	192	hypothetical protein	orth3435	ENOG410PPTY: conserved hypothetical protein						IPR013898: Protein of unknown function DUF1770, fungi
VC83_00456	KV441386.1:1823012-1823905	+	279	CCR4-NOT complex subunit CAF16	orth3436	ENOG410PINB: (ABC) transporter						IPR003439: ABC transporter-like; IPR003593: AAA+ ATPase domain; IPR027417: P-loop containing nucleoside triphosphate hydrolase		GO:0016887 ATPase activity; GO:0005524 ATP binding
VC83_00457	KV441386.1:1824373-1827067	-	812	hypothetical protein	orth3437	ENOG410PGG4: RNA polymerase II Elongator subunit						IPR001680: WD40 repeat; IPR011047: Quinoprotein alcohol dehydrogenase-like superfamily; IPR015943: WD40/YVTN repeat-like-containing domain; IPR017986: WD40-repeat-containing domain; IPR020472: G-protein beta WD-40 repeat		GO:0005515 protein binding
VC83_00458	KV441386.1:1827542-1829581	-	614	hypothetical protein	orth3438	ENOG410PKIA: conserved hypothetical protein
VC83_00459	KV441386.1:1830422-1831629	+	281	60S ribosomal protein L2	orth327	ENOG410PIUY: 60S ribosomal protein L2	BUSCOfEOG7GJ6QS					IPR002171: Ribosomal protein L2; IPR008991: Translation protein SH3-like domain; IPR012340: Nucleic acid-binding, OB-fold; IPR014722: Ribosomal protein L2 domain 2; IPR014726: Ribosomal protein L2, domain 3; IPR022666: Ribosomal Proteins L2, RNA binding domain; IPR022669: Ribosomal protein L2, C-terminal; IPR022671: Ribosomal protein L2, conserved site		GO:0005622 intracellular; GO:0005840 ribosome; GO:0003735 structural constituent of ribosome; GO:0006412 translation
VC83_00460	KV441386.1:1832264-1833519	+	347	hypothetical protein	orth3439	ENOG410PHCU: adenosine kinase	BUSCOfEOG79W9FW					IPR001805: Adenosine kinase; IPR002173: Carbohydrate/puine kinase, PfkB, conserved site; IPR011611: Carbohydrate kinase PfkB; IPR029056: Ribokinase-like	PF00294: pfkB family carbohydrate kinase	GO:0016773 phosphotransferase activity, alcohol group as acceptor; GO:0004001 adenosine kinase activity; GO:0006166 purine ribonucleoside salvage
VC83_00461	KV441386.1:1833877-1836524	-	826	hypothetical protein	orth3440	ENOG410QDF2: Telomerase activating protein Est1						IPR011990: Tetratricopeptide-like helical domain; IPR013026: Tetratricopeptide repeat-containing domain; IPR018834: DNA/RNA-binding domain, Est1-type; IPR019458: Telomerase activating protein Est1	PF10373: Est1 DNA/RNA binding domain	GO:0005515 protein binding
VC83_00462	KV441386.1:1837116-1837959	+	280	hypothetical protein	orth3441	ENOG410PQTV: C2H2 type zinc finger					Zinc finger (C2H2)	IPR007087: Zinc finger, C2H2; IPR015880: Zinc finger, C2H2-like		GO:0046872 metal ion binding
VC83_00463	KV441386.1:1838267-1839057	-	169	hypothetical protein	orth3442	ENOG410PP88: membrane biogenesis protein Yop1						IPR004345: TB2/DP1/HVA22-related protein
VC83_00464	KV441386.1:1839640-1842299	+	816	hypothetical protein	orth3443	ENOG410PGE4: DNA damage and replication checkpoint protein Rfx1					RFX DNA-binding domain	IPR003150: DNA-binding RFX-type winged-helix domain; IPR011991: Winged helix-turn-helix DNA-binding domain		GO:0003677 DNA binding; GO:0006355 regulation of transcription, DNA-templated
VC83_00465	KV441386.1:1843063-1845072	+	640	hypothetical protein	orth3444	ENOG410PIPW: Calcium channel	BUSCOfEOG7G7KZ2					IPR020067: Frizzled domain; IPR024338: Stretch-activated cation channel Mid1	PF12929: Stretch-activated Ca2+-permeable channel component	GO:0005515 protein binding
VC83_00466	KV441386.1:1846578-1848858	+	759	hypothetical protein	orth3445	ENOG410PHR6: Forkhead transcription factor					Fork head domain	IPR001766: Fork head domain; IPR011991: Winged helix-turn-helix DNA-binding domain; IPR030456: No description		GO:0043565 sequence-specific DNA binding; GO:0003700 transcription factor activity, sequence-specific DNA binding; GO:0006355 regulation of transcription, DNA-templated
VC83_00467	KV441386.1:1850605-1850911	+	101	hypothetical protein								IPR006104: Glycosyl hydrolases family 2, sugar binding domain; IPR008979: Galactose-binding domain-like		GO:0004553 hydrolase activity, hydrolyzing O-glycosyl compounds; GO:0005975 carbohydrate metabolic process
VC83_00468	KV441386.1:1851587-1852121	+	177	hypothetical protein								IPR006103: Glycoside hydrolase family 2, catalytic domain; IPR013781: Glycoside hydrolase, catalytic domain; IPR017853: Glycoside hydrolase superfamily		GO:0004553 hydrolase activity, hydrolyzing O-glycosyl compounds; GO:0005975 carbohydrate metabolic process
VC83_00469	KV441386.1:1853452-1856896	-	314	hypothetical protein								IPR002110: Ankyrin repeat; IPR020683: Ankyrin repeat-containing domain		GO:0005515 protein binding
VC83_00470	KV441386.1:1860497-1863043	+	758	hypothetical protein	orth1383							IPR006094: FAD linked oxidase, N-terminal; IPR016166: FAD-binding, type 2; IPR016167: FAD-binding, type 2, subdomain 1; IPR016169: CO dehydrogenase flavoprotein-like, FAD-binding, subdomain 2		GO:0050660 flavin adenine dinucleotide binding; GO:0016491 oxidoreductase activity; GO:0003824 catalytic activity; GO:0016614 oxidoreductase activity, acting on CH-OH group of donors; GO:0055114 oxidation-reduction process
VC83_00471	KV441386.1:1874576-1875511	+	294	hypothetical protein	orth3446							IPR004568: Phosphopantetheine-protein transferase domain; IPR008278: 4'-phosphopantetheinyl transferase superfamily		GO:0000287 magnesium ion binding; GO:0008897 holo-[acyl-carrier-protein] synthase activity; GO:0006633 fatty acid biosynthetic process
VC83_00472	KV441386.1:1876737-1878537	+	512	hypothetical protein	orth2630
VC83_00473	KV441386.1:1880520-1880847	-	108	hypothetical protein
VC83_00474	KV441386.1:1882064-1884797	+	910	hypothetical protein	orth7951							IPR012677: Nucleotide-binding alpha-beta plait domain		GO:0000166 nucleotide binding
VC83_00475	KV441386.1:1887719-1888067	-	115	bud site selection protein 31	orth7952	ENOG410PPA2: Cell cycle control protein Cwf14						IPR001748: G10 protein		GO:0005634 nucleus
VC83_00476	KV441386.1:1888337-1889153	+	123	hypothetical protein	orth3447	ENOG410PPIW: nadh-ubiquinone oxidoreductase						IPR016488: NADH dehydrogenase [ubiquinone] (complex I), alpha subcomplex, subunit 6
VC83_00477	KV441386.1:1889653-1890299	-	140	hypothetical protein	orth3448	ENOG410PQX3: DNA-directed RNA polymerase I and III						IPR008193: DNA-directed RNA polymerase Rpb11, 13-16kDa subunit, conserved site; IPR009025: DNA-directed RNA polymerase, RBP11-like dimerisation domain		GO:0003899 DNA-directed RNA polymerase activity; GO:0003677 DNA binding; GO:0046983 protein dimerization activity; GO:0006351 transcription, DNA-templated
VC83_00478	KV441386.1:1892684-1894106	+	448	hypothetical protein	orth3449	ENOG410PM4C: conserved hypothetical protein
VC83_00479	KV441386.1:1896028-1897669	-	520	HAL protein kinase	orth330	ENOG410PG7W: serine threonine protein kinase						IPR000719: Protein kinase domain; IPR002290: Serine/threonine/dual specificity protein kinase, catalytic domain; IPR008271: Serine/threonine-protein kinase, active site; IPR011009: Protein kinase-like domain; IPR017441: Protein kinase, ATP binding site		GO:0005524 ATP binding; GO:0004672 protein kinase activity; GO:0006468 protein phosphorylation
VC83_00480	KV441386.1:1902633-1903491	-	285	hypothetical protein
VC83_00481	KV441386.1:1903491-1905096	-	453	CAMKK/META protein kinase	orth3450	ENOG410PHIQ: calcium calmodulin-dependent protein kinase						IPR000719: Protein kinase domain; IPR002290: Serine/threonine/dual specificity protein kinase, catalytic domain; IPR008271: Serine/threonine-protein kinase, active site; IPR011009: Protein kinase-like domain; IPR017441: Protein kinase, ATP binding site; IPR020636: Calcium/calmodulin-dependent/calcium-dependent protein kinase		GO:0005524 ATP binding; GO:0004672 protein kinase activity; GO:0006468 protein phosphorylation
VC83_00482	KV441386.1:1905514-1906257	+	173	hypothetical protein	orth3451	ENOG410PNSF: Transport protein particle subunit bet5	BUSCOfEOG71CFZH					IPR007233: Sybindin-like protein; IPR011012: Longin-like domain		GO:0005801 cis-Golgi network; GO:0006888 ER to Golgi vesicle-mediated transport; GO:0006810 transport
VC83_00483	KV441386.1:1906369-1908070	-	528	hypothetical protein	orth3452	ENOG410PI1H: Peroxisomal membrane protein	BUSCOfEOG7RJQ17					IPR006966: Peroxin-3	PF04882: Peroxin-3	GO:0005779 integral component of peroxisomal membrane; GO:0007031 peroxisome organization
VC83_00484	KV441386.1:1908580-1909264	+	193	hypothetical protein	orth3453	ENOG410PJG8: conserved hypothetical protein						IPR012445: Autophagy-related protein 1010	PF07855: Protein of unknown function (DUF1649)
VC83_00485	KV441386.1:1910163-1911909	+	528	aspartate kinase	orth3454	ENOG410PFFF: Aspartokinase	BUSCOfEOG7NPG3J					IPR001048: Aspartate/glutamate/uridylate kinase; IPR001341: Aspartate kinase domain; IPR002912: ACT domain; IPR018042: Aspartate kinase, conserved site; IPR027795: GATS-like ACT domain		GO:0016597 amino acid binding; GO:0004072 aspartate kinase activity; GO:0008652 cellular amino acid biosynthetic process; GO:0008152 metabolic process
VC83_00486	KV441386.1:1913068-1915012	+	614	hypothetical protein	orth329	ENOG410PKCD: transporter						IPR006043: Xanthine/uracil/vitamin C permease; IPR029940: AzgA purine transporter		GO:0016020 membrane; GO:0005345 purine nucleobase transmembrane transporter activity; GO:0005215 transporter activity; GO:0006863 purine nucleobase transport; GO:0055085 transmembrane transport; GO:0006810 transport
VC83_00487	KV441386.1:1915302-1916403	+	347	hypothetical protein	orth3455	ENOG410PG1U: Zinc finger protein	BUSCOfEOG7B05RP				Zinc finger (C2H2)	IPR007087: Zinc finger, C2H2; IPR019447: DNA/RNA-binding protein Kin17, conserved domain; IPR022755: Zinc finger, double-stranded RNA binding	PF10357: Domain of Kin17 curved DNA-binding protein	GO:0046872 metal ion binding
VC83_00488	KV441386.1:1916673-1917144	-	120	transcription elongation factor spt-4	orth3456	ENOG410PQ6M: transcription elongation factor SPT4	BUSCOfEOG7F51DX					IPR009287: Transcription initiation Spt4; IPR016046: Transcription initiation Spt4-like; IPR022800: Spt4/RpoE2 zinc finger; IPR029040: RNA polymerase subunit RPABC4/transcription elongation factor Spt4		GO:0005634 nucleus; GO:0008270 zinc ion binding; GO:0032786 positive regulation of DNA-templated transcription, elongation; GO:0006355 regulation of transcription, DNA-templated
VC83_00489	KV441386.1:1917532-1919209	+	477	protein phosphatase 5	orth3457	ENOG410PGEW: serine threonine-protein phosphatase						IPR001440: Tetratricopeptide repeat 1; IPR004843: Calcineurin-like phosphoesterase domain, apaH type; IPR006186: Serine/threonine-specific protein phosphatase/bis(5-nucleosyl)-tetraphosphatase; IPR011236: Serine/threonine protein phosphatase 5; IPR011990: Tetratricopeptide-like helical domain; IPR013026: Tetratricopeptide repeat-containing domain; IPR013235: PPP domain; IPR019734: Tetratricopepti…		GO:0005737 cytoplasm; GO:0005634 nucleus; GO:0016787 hydrolase activity; GO:0004721 phosphoprotein phosphatase activity; GO:0005515 protein binding; GO:0006470 protein dephosphorylation
VC83_00490	KV441386.1:1919436-1919931	-	164	hypothetical protein	orth3458	ENOG410PRZZ: NA
VC83_00491	KV441386.1:1920151-1921501	+	449	hypothetical protein	orth3459	ENOG410PJD2: conserved hypothetical protein						IPR019148: Nuclear protein DGCR14	PF09751: Nuclear protein Es2
VC83_00492	KV441386.1:1922024-1924500	+	803	hypothetical protein	orth3460	ENOG410PG8X: molecular chaperone (ABC1)	BUSCOfEOG7TQV8N					IPR004147: UbiB domain; IPR011009: Protein kinase-like domain
VC83_00493	KV441386.1:1924662-1925646	-	310	hypothetical protein	orth3461	ENOG410PHSW: Component of the 90S pre-ribosome involved in the maturation of rRNAs. Required for early cleavages of the pre-RNAs in the 40S ribosomal subunit maturation pathway (By similarity)	BUSCOfEOG754J1G					IPR009292: Protein of unknown function DUF947		GO:0000469 cleavage involved in rRNA processing
VC83_00494	KV441386.1:1926030-1927306	+	394	hypothetical protein	orth3462	ENOG410PNAH: NIF domain protein						IPR004274: FCP1 homology domain; IPR023214: HAD-like domain
VC83_00495	KV441386.1:1927585-1928539	-	317	hypothetical protein	orth3463	ENOG410PH8Q: elongation factor 1 gamma domain-containing protein						IPR001662: Translation elongation factor EF1B, gamma chain, conserved; IPR004046: Glutathione S-transferase, C-terminal; IPR010987: Glutathione S-transferase, C-terminal-like		GO:0003746 translation elongation factor activity; GO:0006414 translational elongation
VC83_00496	KV441386.1:1928718-1929084	-	100	hypothetical protein		ENOG410PPG4: translation elongation factor eEF-1B gamma subunit						IPR004045: Glutathione S-transferase, N-terminal; IPR012336: Thioredoxin-like fold		GO:0005515 protein binding
VC83_00497	KV441386.1:1929315-1930307	+	308	hypothetical protein	orth3464	ENOG410PHT2: mitochondrial 37S ribosomal protein MRPS9	BUSCOfEOG79931N					IPR000754: Ribosomal protein S9; IPR014721: Ribosomal protein S5 domain 2-type fold, subgroup; IPR020568: Ribosomal protein S5 domain 2-type fold; IPR020574: Ribosomal protein S9, conserved site		GO:0005840 ribosome; GO:0003735 structural constituent of ribosome; GO:0006412 translation
VC83_00498	KV441386.1:1931195-1932259	-	324	hypothetical protein	orth3465							IPR003958: Transcription factor CBF/NF-Y/archaeal histone domain; IPR009072: Histone-fold		GO:0046982 protein heterodimerization activity
VC83_00499	KV441386.1:1933799-1934407	-	177	hypothetical protein	orth3466
VC83_00500	KV441386.1:1935206-1936739	+	466	hypothetical protein	orth3467	ENOG410PIQS: Snf1 kinase complex beta-subunit Gal83						IPR006828: Association with the SNF1 complex (ASC) domain; IPR014756: Immunoglobulin E-set; IPR032640: AMP-activated protein kinase, glycogen-binding domain		GO:0005515 protein binding
VC83_00501	KV441386.1:1936926-1937979	-	350	glycoprotein endopeptidase KAE1	orth334	ENOG410PG1E: Required for the formation of a threonylcarbamoyl group on adenosine at position 37 (t(6)A37) in tRNAs that read codons beginning with adenine (By similarity). Component of the EKC KEOPS complex which promotes both telomere uncapping and telomere elongation (By similarity). The complex is required for efficient recruitment of transcriptional coactivators (By similarity)	BUSCOfEOG7Q8CZ6					IPR000905: Gcp-like domain; IPR017861: Kae1/TsaD family	PF00814: Glycoprotease family
VC83_00502	KV441386.1:1938384-1939949	+	460	hypothetical protein	orth3468	ENOG410PI4F: SET domain-containing protein	BUSCOfEOG7QNVW5					IPR001214: SET domain; IPR011383: N-lysine methyltransferase SETD6; IPR015353: Rubisco LSMT, substrate-binding domain		GO:0016279 protein-lysine N-methyltransferase activity; GO:0005515 protein binding; GO:0018026 peptidyl-lysine monomethylation
VC83_00503	KV441386.1:1940215-1942109	-	554	hypothetical protein	orth2484	ENOG410Q04X: Inherit from KOG: enhancer of polycomb homolog	BUSCOfEOG7PK977					IPR019542: Enhancer of polycomb-like, N-terminal; IPR024943: Enhancer of polycomb protein		GO:0032777 Piccolo NuA4 histone acetyltransferase complex; GO:0035267 NuA4 histone acetyltransferase complex; GO:0006357 regulation of transcription from RNA polymerase II promoter
VC83_00504	KV441386.1:1942764-1943521	+	174	calcineurin subunit B	orth333	ENOG410PG8E: Calcineurin subunit B						IPR002048: EF-hand domain; IPR011992: EF-hand domain pair; IPR018247: EF-Hand 1, calcium-binding site		GO:0005509 calcium ion binding
VC83_00505	KV441386.1:1947304-1948500	+	351	hypothetical protein	orth3469	ENOG410PNZT: Inherit from NOG: Conserved hypothetical, protein
VC83_00506	KV441386.1:1950640-1952528	+	531	hypothetical protein	orth2205	ENOG410PW0K: Cytochrome P450						IPR001128: Cytochrome P450; IPR002403: Cytochrome P450, E-class, group IV; IPR017972: Cytochrome P450, conserved site	PF00067: Cytochrome P450	GO:0005506 iron ion binding; GO:0020037 heme binding; GO:0004497 monooxygenase activity; GO:0016705 oxidoreductase activity, acting on paired donors, with incorporation or reduction of molecular oxygen; GO:0055114 oxidation-reduction process
VC83_00507	KV441386.1:1954192-1956223	-	604	CMGC/CDK protein kinase	orth335	ENOG410PHPD: Serine threonine-protein kinase involved in transcription regulation. Phosphorylates the UBC2 RAD6 ubiquitin- conjugating enzyme (E2), leading to monoubiquitination of histone H2B and the silencing of telomeric-associated genes. Also required for histone H3 methylation. Necessary for the recovery from pheromone-induced growth arrest in the cell cycle G1 phase (By similarity)						IPR000719: Protein kinase domain; IPR002290: Serine/threonine/dual specificity protein kinase, catalytic domain; IPR008271: Serine/threonine-protein kinase, active site; IPR011009: Protein kinase-like domain; IPR017441: Protein kinase, ATP binding site	PF00069: Protein kinase domain	GO:0004672 protein kinase activity; GO:0005524 ATP binding; GO:0006468 protein phosphorylation
VC83_00508	KV441386.1:1956812-1957211	+	115	hypothetical protein	orth3470
VC83_00509	KV441386.1:1958228-1959955	+	473	hypothetical protein	orth3471	ENOG410PFM1: Peptidase family C78						IPR012462: Peptidase C78, ubiquitin fold modifier-specific peptidase 1/ 2	PF07910: Peptidase family C78
VC83_00510	KV441386.1:1960617-1961575	+	191	Ham1 family protein	orth3472	ENOG410PMXY: Pyrophosphatase that hydrolyzes non-canonical purine nucleotides such as inosine triphosphate (ITP), deoxyinosine triphosphate (dITP) or xanthosine 5'-triphosphate (XTP) to their respective monophosphate derivatives. The enzyme does not distinguish between the deoxy- and ribose forms. Probably excludes non-canonical purines from RNA and DNA precursor pools, thus preventing their inco…						IPR002637: Ham1-like protein; IPR027502: Inosine triphosphate pyrophosphatase; IPR029001: Inosine triphosphate pyrophosphatase-like	PF01725: Ham1 family	GO:0047429 nucleoside-triphosphate diphosphatase activity; GO:0016787 hydrolase activity; GO:0009143 nucleoside triphosphate catabolic process
VC83_00511	KV441386.1:1961663-1962347	-	179	hypothetical protein	orth3473	ENOG410PKWX: Hemoglobin and proliferation regulated protein	BUSCOfEOG72C5C8					IPR020618: Adenylate kinase isoenzyme 6; IPR027417: P-loop containing nucleoside triphosphate hydrolase		GO:0005524 ATP binding; GO:0004017 adenylate kinase activity
VC83_00512	KV441386.1:1962952-1968084	-	1590	hypothetical protein	orth3474	ENOG410PI8B: class V myosin						IPR000048: IQ motif, EF-hand binding site; IPR001609: Myosin head, motor domain; IPR002710: Dilute domain; IPR008989: Myosin S1 fragment, N-terminal; IPR027417: P-loop containing nucleoside triphosphate hydrolase	PF00063: Myosin head (motor domain)	GO:0016459 myosin complex; GO:0005524 ATP binding; GO:0003774 motor activity; GO:0051015 actin filament binding; GO:0005515 protein binding
VC83_00513	KV441386.1:1968787-1970266	-	475	arginine biosynthesis ArgJ 1, mitochondrial	orth3475	ENOG410PH6D: Catalyzes two activities which are involved in the cyclic version of arginine biosynthesis the synthesis of acetylglutamate from glutamate and acetyl-CoA, and of ornithine by transacetylation between acetylornithine and glutamate (By similarity)	BUSCOfEOG75J0XC		T05			IPR002813: Arginine biosynthesis protein ArgJ; IPR016117: ArgJ-like domain	PF01960: ArgJ family	GO:0004358 glutamate N-acetyltransferase activity; GO:0006526 arginine biosynthetic process
VC83_00514	KV441386.1:1970613-1972461	+	594	hypothetical protein	orth3476	ENOG410PIIK: origin recognition complex subunit 2	BUSCOfEOG7B5X6H					IPR007220: Origin recognition complex, subunit 2	PF04084: Origin recognition complex subunit 2	GO:0005634 nucleus; GO:0000808 origin recognition complex; GO:0006260 DNA replication
VC83_00515	KV441386.1:1972704-1973715	-	172	hypothetical protein		ENOG410Q2QV: NA
VC83_00516	KV441386.1:1973848-1974948	+	327	hypothetical protein	orth3477	ENOG410PJSH: DUF410 domain protein	BUSCOfEOG7F253S					IPR007317: Uncharacterised protein family UPF0363	PF04190: Protein of unknown function (DUF410)
VC83_00517	KV441386.1:1975109-1975757	-	172	hypothetical protein	orth3478
VC83_00518	KV441386.1:1976170-1977306	+	268	hypothetical protein	orth3479	ENOG410PIR0: Ribonuclease that specifically degrades pre-mRNAs with a defective 5' end cap and is part of a pre-mRNA capping quality control. Has decapping and pyrophosphohydrolase activities. Has decapping activity toward incomplete 5' end cap mRNAs such as unmethylated 5' end-capped RNA to release GpppN and 5' end monophosphate RNA. Also possesses RNA 5'-pyrophosphohydrolase activity by hydroly…
VC83_00519	KV441386.1:1977982-1979092	-	346	hypothetical protein	orth3480	ENOG410PG6G: C-5 sterol desaturase						IPR006694: Fatty acid hydroxylase		GO:0005506 iron ion binding; GO:0016491 oxidoreductase activity; GO:0055114 oxidation-reduction process; GO:0006633 fatty acid biosynthetic process
VC83_00520	KV441386.1:1981197-1983136	+	590	hypothetical protein	orth2146	ENOG410PFUA: transcriptional repressor						IPR001680: WD40 repeat; IPR013890: Transcriptional repressor Tup1, N-terminal; IPR015943: WD40/YVTN repeat-like-containing domain; IPR017986: WD40-repeat-containing domain; IPR019775: WD40 repeat, conserved site; IPR020472: G-protein beta WD-40 repeat	PF00400: WD domain, G-beta repeat	GO:0005515 protein binding
VC83_00521	KV441386.1:1984103-1984700	+	160	hypothetical protein		ENOG410PKB4: DnaJ domain protein						IPR001623: DnaJ domain; IPR018253: DnaJ domain, conserved site
VC83_00522	KV441386.1:1984740-1985420	+	198	hypothetical protein	orth3481	ENOG410PKB4: DnaJ domain protein						IPR002939: Chaperone DnaJ, C-terminal; IPR008971: HSP40/DnaJ peptide-binding		GO:0051082 unfolded protein binding; GO:0006457 protein folding
VC83_00523	KV441386.1:1985821-1986829	-	311	pyridoxine biosynthesis protein	orth3482	ENOG410PI0Y: pyridoxine biosynthesis protein						IPR001852: Pyridoxal 5'-phosphate synthase subunit PdxS/SNZ; IPR011060: Ribulose-phosphate binding barrel; IPR013785: Aldolase-type TIM barrel	PF01680: SOR/SNZ family	GO:0003824 catalytic activity; GO:0042823 pyridoxal phosphate biosynthetic process; GO:0008152 metabolic process; GO:0042819 vitamin B6 biosynthetic process
VC83_00524	KV441386.1:1987600-1988074	+	157	hypothetical protein	orth3483	ENOG410PRAC: NA						IPR009288: Gamma-glutamylcyclotransferase, AIG2-like; IPR013024: Butirosin biosynthesis, BtrG-like; IPR017939: Gamma-glutamylcyclotransferase		GO:0003839 gamma-glutamylcyclotransferase activity; GO:0006750 glutathione biosynthetic process
VC83_00525	KV441386.1:1988360-1991223	-	935	STE/STE11 protein kinase	orth3484	ENOG410PG4H: kinase kinase kinase						IPR000159: Ras-associating (RA) domain; IPR000719: Protein kinase domain; IPR001660: Sterile alpha motif domain; IPR002290: Serine/threonine/dual specificity protein kinase, catalytic domain; IPR008271: Serine/threonine-protein kinase, active site; IPR011009: Protein kinase-like domain; IPR013761: Sterile alpha motif/pointed domain; IPR017441: Protein kinase, ATP binding site; IPR029458: Ras-bind…	PF00069: Protein kinase domain	GO:0005524 ATP binding; GO:0005515 protein binding; GO:0004672 protein kinase activity; GO:0006468 protein phosphorylation; GO:0007165 signal transduction
VC83_00526	KV441386.1:1992660-1993176	+	171	hypothetical protein	orth3485
VC83_00527	KV441386.1:1993473-1996494	+	967	hypothetical protein	orth3486	ENOG410PHIT: Vacuolar protein sorting protein DigA	BUSCOfEOG7673K5					IPR000547: Clathrin, heavy chain/VPS, 7-fold repeat; IPR007810: Pep3/Vps18/deep orange; IPR011044: Quinoprotein amine dehydrogenase, beta chain-like; IPR013083: Zinc finger, RING/FYVE/PHD-type		GO:0006886 intracellular protein transport; GO:0016192 vesicle-mediated transport
VC83_00528	KV441386.1:1996776-1999134	-	785	phosphoribosylamine-glycine ligase/phosphoribosylformylglycinamidine cyclo-ligase	orth3487	ENOG410PFAD: bifunctional purine biosynthetic protein						IPR000115: Phosphoribosylglycinamide synthetase; IPR004733: Phosphoribosylformylglycinamidine cyclo-ligase; IPR010918: AIR synthase-related protein, C-terminal domain; IPR011054: Rudiment single hybrid motif; IPR011761: ATP-grasp fold; IPR013815: ATP-grasp fold, subdomain 1; IPR013816: ATP-grasp fold, subdomain 2; IPR016185: Pre-ATP-grasp domain; IPR016188: PurM-like, N-terminal domain; IPR020559…	PF01071: Phosphoribosylglycinamide synthetase, ATP-grasp (A) domain	GO:0005737 cytoplasm; GO:0004637 phosphoribosylamine-glycine ligase activity; GO:0005524 ATP binding; GO:0004641 phosphoribosylformylglycinamidine cyclo-ligase activity; GO:0003824 catalytic activity; GO:0046872 metal ion binding; GO:0006189 'de novo' IMP biosynthetic process; GO:0009113 purine nucleobase biosynthetic process
VC83_00529	KV441386.1:2002192-2003695	+	482	hypothetical protein	orth3488	ENOG410PHXS: MBOAT family	BUSCOfEOG7P2Z21					IPR004299: Membrane bound O-acyl transferase, MBOAT	PF03062: MBOAT, membrane-bound O-acyltransferase family
VC83_00530	KV441386.1:2004097-2004808	-	236	hypothetical protein	orth3489	ENOG410PI47: CaaX prenyl		SignalP(1-34)	M79			IPR003675: CAAX amino terminal protease		GO:0016020 membrane
VC83_00531	KV441386.1:2007178-2009885	+	868	hypothetical protein	orth3490	ENOG410PKY4: serine-rich protein
VC83_00532	KV441386.1:2010884-2013761	+	958	hypothetical protein	orth3491	ENOG410PJQE: Sad1 UNC domain-containing protein		SignalP(1-28)				IPR008979: Galactose-binding domain-like; IPR012919: SUN domain
VC83_00533	KV441386.1:2014045-2016167	-	671	hypothetical protein	orth3492	ENOG410PFDG: Catalyzes the removal of a penultimate prolyl residue from the N-termini of peptides (By similarity)			M24B			IPR000587: Creatinase, N-terminal; IPR000994: Peptidase M24, structural domain; IPR001131: Peptidase M24B, X-Pro dipeptidase/aminopeptidase P, conserved site; IPR028980: Creatinase/Aminopeptidase P, N-terminal; IPR029149: Creatinase/Aminopeptidase P/Spt16, N-terminal; IPR032416: Peptidase M24, C-terminal domain		GO:0016787 hydrolase activity
VC83_00534	KV441386.1:2016621-2017189	+	151	hypothetical protein	orth3493	ENOG410PSED: conserved hypothetical protein						IPR007014: FUN14
VC83_00535	KV441386.1:2017300-2020803	-	1020	hypothetical protein	orth3494	ENOG410Q0WT: Inherit from opiNOG: importin 13						IPR011989: Armadillo-like helical; IPR016024: Armadillo-type fold		GO:0005488 binding
VC83_00536	KV441386.1:2022336-2024941	-	592	hypothetical protein	orth3495	ENOG410PPWC: Meiosis protein MEI2						IPR000504: RNA recognition motif domain; IPR007201: RNA recognition motif 2; IPR012677: Nucleotide-binding alpha-beta plait domain		GO:0000166 nucleotide binding; GO:0003676 nucleic acid binding
VC83_00537	KV441386.1:2025826-2028600	+	767	hypothetical protein	orth3496	ENOG410PKAQ: exocyst complex component Sec15	BUSCOfEOG7V1G00					IPR007225: Exocyst complex subunit Sec15-like	PF04091: Exocyst complex subunit Sec15-like	GO:0000145 exocyst; GO:0006904 vesicle docking involved in exocytosis
VC83_00538	KV441386.1:2028826-2030014	-	311	hypothetical protein	orth3497	ENOG410PK7Z: CCAAT-binding factor complex subunit						IPR003958: Transcription factor CBF/NF-Y/archaeal histone domain; IPR009072: Histone-fold; IPR027170: Transcriptional activator NFYC/HAP5 subunit		GO:0016602 CCAAT-binding factor complex; GO:0003700 transcription factor activity, sequence-specific DNA binding; GO:0046982 protein heterodimerization activity; GO:0006355 regulation of transcription, DNA-templated
VC83_00539	KV441386.1:2030821-2031809	+	236	hypothetical protein	orth3498	ENOG410PQHE: nucleolus protein required for cell viability	BUSCOfEOG7TJ3VQ					IPR014810: Fcf2 pre-rRNA processing
VC83_00540	KV441386.1:2032527-2033359	+	238	hypothetical protein	orth3499	ENOG410PMUZ: ribosomal protein						IPR001848: Ribosomal protein S10; IPR027486: Ribosomal protein S10 domain		GO:0005840 ribosome; GO:0003735 structural constituent of ribosome; GO:0006412 translation
VC83_00541	KV441386.1:2033763-2035124	+	384	tryptophanyl-tRNA synthetase	orth3500	ENOG410PGYS: Tryptophanyl-tRNA synthetase						IPR001412: Aminoacyl-tRNA synthetase, class I, conserved site; IPR002305: Aminoacyl-tRNA synthetase, class Ic; IPR002306: Tryptophan-tRNA ligase; IPR014729: Rossmann-like alpha/beta/alpha sandwich fold	PF00579: tRNA synthetases class I (W and Y)	GO:0005737 cytoplasm; GO:0004812 aminoacyl-tRNA ligase activity; GO:0005524 ATP binding; GO:0000166 nucleotide binding; GO:0004830 tryptophan-tRNA ligase activity; GO:0006418 tRNA aminoacylation for protein translation; GO:0006436 tryptophanyl-tRNA aminoacylation
VC83_00542	KV441386.1:2035524-2036719	+	302	hypothetical protein	orth3501	ENOG410PFB9: Alpha beta hydrolase			S33			IPR000073: Alpha/beta hydrolase fold-1; IPR029058: Alpha/Beta hydrolase fold
VC83_00543	KV441386.1:2036879-2037589	-	202	hypothetical protein	orth3502	ENOG410PWVQ: RAB						IPR001806: Small GTPase superfamily; IPR002041: Ran GTPase; IPR003578: Small GTPase superfamily, Rho type; IPR003579: Small GTPase superfamily, Rab type; IPR005225: Small GTP-binding protein domain; IPR020849: Small GTPase superfamily, Ras type; IPR027417: P-loop containing nucleoside triphosphate hydrolase		GO:0005622 intracellular; GO:0016020 membrane; GO:0005525 GTP binding; GO:0003924 GTPase activity; GO:0006886 intracellular protein transport; GO:0006913 nucleocytoplasmic transport; GO:0015031 protein transport; GO:0007165 signal transduction; GO:0007264 small GTPase mediated signal transduction
VC83_00544	KV441386.1:2037996-2039039	-	256	40S ribosomal protein S1	orth3503	ENOG410PGZY: 40S ribosomal protein S1						IPR001593: Ribosomal protein S3Ae; IPR018281: Ribosomal protein S3Ae, conserved site; IPR027500: 40S ribosomal protein S1/3, eukaryotes	PF01015: Ribosomal S3Ae family	GO:0005622 intracellular; GO:0005840 ribosome; GO:0003735 structural constituent of ribosome; GO:0006412 translation
VC83_00545	KV441386.1:2040842-2043502	-	526	hypothetical protein	orth3504	ENOG410PG38: GTP cyclohydrolase						IPR022163: GTP cyclohydrolase N-terminal; IPR032677: GTP cyclohydrolase II	PF12471: GTP cyclohydrolase N terminal
VC83_00546	KV441386.1:2044514-2045073	+	135	hypothetical protein	orth3505	ENOG410PQMN: Transcription elongation factor	BUSCOfEOG76TB4Q					IPR007808: Transcription elongation factor 1
VC83_00547	KV441386.1:2045422-2046401	-	248	uracil phosphoribosyltransferase	orth336	ENOG410PF9P: uracil phosphoribosyltransferase						IPR029057: Phosphoribosyltransferase-like	PF14681: Uracil phosphoribosyltransferase
VC83_00548	KV441386.1:2047267-2050050	+	909	hypothetical protein	orth3506	ENOG410PMSV: Wings apart-like protein regulation of heterochromatin						IPR022771: Wings apart-like protein	PF07814: Wings apart-like protein regulation of heterochromatin
VC83_00549	KV441386.1:2052130-2052598	-	129	hypothetical protein	orth7953	ENOG410PWEM: STYKc						IPR000719: Protein kinase domain; IPR011009: Protein kinase-like domain		GO:0005524 ATP binding; GO:0004672 protein kinase activity; GO:0006468 protein phosphorylation
VC83_00550	KV441386.1:2052716-2053360	-	171	hypothetical protein	orth7954	ENOG410PWEM: STYKc						IPR000719: Protein kinase domain; IPR008271: Serine/threonine-protein kinase, active site; IPR011009: Protein kinase-like domain		GO:0004672 protein kinase activity; GO:0005524 ATP binding; GO:0006468 protein phosphorylation
VC83_00551	KV441386.1:2056571-2057323	+	213	hypothetical protein
VC83_00552	KV441386.1:2064212-2064964	+	187	GTP-binding protein rhb1	orth3507	ENOG410PJZE: rheb small monomeric GTPase						IPR001806: Small GTPase superfamily; IPR003578: Small GTPase superfamily, Rho type; IPR003579: Small GTPase superfamily, Rab type; IPR005225: Small GTP-binding protein domain; IPR020849: Small GTPase superfamily, Ras type; IPR027417: P-loop containing nucleoside triphosphate hydrolase		GO:0005622 intracellular; GO:0016020 membrane; GO:0005525 GTP binding; GO:0015031 protein transport; GO:0007165 signal transduction; GO:0007264 small GTPase mediated signal transduction
VC83_00553	KV441386.1:2065629-2067359	+	479	seryl-tRNA synthetase	orth2039	ENOG410PFEB: seryl-trna synthetase						IPR002314: Aminoacyl-tRNA synthetase, class II (G/ P/ S/T); IPR002317: Serine-tRNA ligase, type1; IPR006195: Aminoacyl-tRNA synthetase, class II; IPR010978: tRNA-binding arm; IPR015866: Serine-tRNA synthetase, type1, N-terminal		GO:0005737 cytoplasm; GO:0004828 serine-tRNA ligase activity; GO:0004812 aminoacyl-tRNA ligase activity; GO:0005524 ATP binding; GO:0000166 nucleotide binding; GO:0006418 tRNA aminoacylation for protein translation; GO:0006434 seryl-tRNA aminoacylation
VC83_00554	KV441386.1:2067698-2072533	-	1337	hypothetical protein	orth337	ENOG410PH07: P-type ATPase						IPR001757: P-type ATPase; IPR006544: P-type ATPase, subfamily V; IPR008250: P-type ATPase, A domain; IPR018303: P-type ATPase, phosphorylation site; IPR023214: HAD-like domain; IPR023299: P-type ATPase, cytoplasmic domain N		GO:0016021 integral component of membrane; GO:0016887 ATPase activity; GO:0046872 metal ion binding; GO:0000166 nucleotide binding; GO:0006812 cation transport
VC83_00555	KV441386.1:2072976-2074415	+	405	hypothetical protein	orth3508	ENOG410PH0J: Nucleosome assembly protein	BUSCOfEOG7PZS7F					IPR002164: Nucleosome assembly protein (NAP)	PF00956: Nucleosome assembly protein (NAP)	GO:0005634 nucleus; GO:0006334 nucleosome assembly
VC83_00556	KV441386.1:2075343-2077130	+	453	D-3-phosphoglycerate dehydrogenase	orth338	ENOG410PFGT: d-3-phosphoglycerate dehydrogenase	BUSCOfEOG741ZBG					IPR002912: ACT domain; IPR006139: D-isomer specific 2-hydroxyacid dehydrogenase, catalytic domain; IPR006140: D-isomer specific 2-hydroxyacid dehydrogenase, NAD-binding domain; IPR016040: NAD(P)-binding domain; IPR029015: D-3-phosphoglycerate dehydrogenase, type2; IPR029752: D-isomer specific 2-hydroxyacid dehydrogenase, NAD-binding domain conserved site 1; IPR029753: D-isomer specific 2-hydroxya…	PF02826: D-isomer specific 2-hydroxyacid dehydrogenase, NAD binding domain	GO:0004617 phosphoglycerate dehydrogenase activity; GO:0016616 oxidoreductase activity, acting on the CH-OH group of donors, NAD or NADP as acceptor; GO:0051287 NAD binding; GO:0016597 amino acid binding; GO:0008152 metabolic process; GO:0006564 L-serine biosynthetic process; GO:0055114 oxidation-reduction process
VC83_00557	KV441386.1:2077869-2084280	-	2092	hypothetical protein	orth3509	ENOG410PJEH: SNF2 family helicase ATPase						IPR000330: SNF2-related, N-terminal domain; IPR001650: Helicase, C-terminal; IPR014001: Helicase superfamily 1/2, ATP-binding domain; IPR027417: P-loop containing nucleoside triphosphate hydrolase		GO:0005524 ATP binding
VC83_00558	KV441386.1:2085127-2086905	+	512	glutathione synthetase	orth3510	ENOG410PICP: glutathione synthetase	BUSCOfEOG7GBG71					IPR004887: Glutathione synthase, substrate-binding, eukaryotic; IPR005615: Glutathione synthase, eukaryotic; IPR013816: ATP-grasp fold, subdomain 2; IPR014042: Glutathione synthase, alpha-helical, eukaryotic; IPR014049: Glutathione synthase, N-terminal, eukaryotic; IPR014709: Glutathione synthase domain; IPR016185: Pre-ATP-grasp domain	PF03917: Eukaryotic glutathione synthase, ATP binding domain	GO:0005524 ATP binding; GO:0016874 ligase activity; GO:0004363 glutathione synthase activity; GO:0006750 glutathione biosynthetic process
VC83_00559	KV441386.1:2087853-2088543	+	229	hypothetical protein	orth3511
VC83_00560	KV441386.1:2090479-2090947	-	137	hypothetical protein	orth3512	ENOG410PRJ6: Single-stranded DNA-binding protein	BUSCOfEOG7WT4D5					IPR000424: Primosome PriB/single-strand DNA-binding; IPR011344: Single-stranded DNA-binding protein; IPR012340: Nucleic acid-binding, OB-fold		GO:0003697 single-stranded DNA binding; GO:0006260 DNA replication
VC83_00561	KV441386.1:2092476-2095248	+	923	hypothetical protein	orth3513	ENOG410PHIW: NA		SignalP(1-23)				IPR025256: Domain of unknown function DUF4203
VC83_00562	KV441386.1:2095302-2095713	-	136	hypothetical protein
VC83_00563	KV441386.1:2095742-2096090	-	115	hypothetical protein
VC83_00564	KV441386.1:2100000-2104126	+	1287	hypothetical protein	orth3514	ENOG410QDWA: REC						IPR001789: Signal transduction response regulator, receiver domain; IPR003594: Histidine kinase-like ATPase, C-terminal domain; IPR003661: Signal transduction histidine kinase, dimerisation/phosphoacceptor domain; IPR004358: Signal transduction histidine kinase-related protein, C-terminal; IPR005467: Histidine kinase domain; IPR011006: CheY-like superfamily		GO:0000155 phosphorelay sensor kinase activity; GO:0016772 transferase activity, transferring phosphorus-containing groups; GO:0007165 signal transduction; GO:0016310 phosphorylation; GO:0000160 phosphorelay signal transduction system
VC83_00565	KV441386.1:2105763-2106515	-	179	hypothetical protein	orth3515	ENOG410PU1Q: CFEM domain		SignalP(1-23)				IPR008427: Extracellular membrane protein, CFEM domain
VC83_00566	KV441386.1:2109111-2110937	-	471	hypothetical protein	orth3516	ENOG410PFXU: DUF89 domain protein						IPR002791: Domain of unknown function DUF89	PF01937: Protein of unknown function DUF89
VC83_00568	KV441386.1:2111895-2112846	-	316	hypothetical protein	orth340
VC83_00569	KV441386.1:2121260-2121838	+	139	hypothetical protein
VC83_00570	KV441386.1:2124190-2126160	-	528	hypothetical protein	orth1294	ENOG410PNAD: NA						IPR008427: Extracellular membrane protein, CFEM domain; IPR014005: Extracellular membrane protein, CFEM domain, fungi
VC83_00571	KV441386.1:2127227-2128435	-	380	hypothetical protein	orth3517	ENOG410PMZ9: cyclin ccl1	BUSCOfEOG7FJH92					IPR006671: Cyclin, N-terminal; IPR013763: Cyclin-like; IPR027081: CyclinH/Ccl1; IPR031658: Cyclin, C-terminal domain 2		GO:0070985 TFIIK complex; GO:0016538 cyclin-dependent protein serine/threonine kinase regulator activity; GO:0006351 transcription, DNA-templated
VC83_00572	KV441386.1:2128733-2130153	-	423	hypothetical protein	orth3518	ENOG410PIC2: Acyltransferase						IPR002123: Phospholipid/glycerol acyltransferase; IPR032098: Acyltransferase, C-terminal domain		GO:0016746 transferase activity, transferring acyl groups; GO:0008152 metabolic process
VC83_00573	KV441386.1:2130740-2132030	+	429	hypothetical protein	orth3519	ENOG410PI65: NADH kinase						IPR002504: NAD kinase; IPR016064: NAD kinase/diacylglycerol kinase-like domain; IPR017437: ATP-NAD kinase, PpnK-type, all-beta; IPR017438: Inorganic polyphosphate/ATP-NAD kinase, domain 1		GO:0003951 NAD+ kinase activity; GO:0019674 NAD metabolic process; GO:0008152 metabolic process; GO:0006741 NADP biosynthetic process
VC83_00574	KV441386.1:2133757-2134149	+	109	hypothetical protein
VC83_00575	KV441386.1:2134645-2135161	-	171	hypothetical protein
VC83_00576	KV441386.1:2135986-2141325	-	1698	hypothetical protein	orth3520	ENOG410PFTZ: DNA helicase component of the INO80 complex which remodels chromatin by shifting nucleosomes and is involved in DNA repair (By similarity)						IPR000330: SNF2-related, N-terminal domain; IPR001650: Helicase, C-terminal; IPR014001: Helicase superfamily 1/2, ATP-binding domain; IPR020838: DBINO domain; IPR027417: P-loop containing nucleoside triphosphate hydrolase; IPR031047: DNA helicase Ino80	PF00176: SNF2 family N-terminal domain	GO:0031011 Ino80 complex; GO:0005634 nucleus; GO:0016887 ATPase activity; GO:0005524 ATP binding; GO:0003677 DNA binding; GO:0006338 chromatin remodeling; GO:0006281 DNA repair; GO:0006351 transcription, DNA-templated
VC83_00577	KV441386.1:2142548-2144772	-	620	ATP-binding cassette, sub-family F, member 2	orth348	ENOG410PH57: ATP-binding cassette, subfamily F, member 2						IPR003439: ABC transporter-like; IPR003593: AAA+ ATPase domain; IPR017871: ABC transporter, conserved site; IPR027417: P-loop containing nucleoside triphosphate hydrolase; IPR032781: ABC-transporter extension domain		GO:0016887 ATPase activity; GO:0005524 ATP binding
VC83_00578	KV441386.1:2148365-2150430	-	586	CTP synthase	orth939	ENOG410PI55: CTP synthase			C26			IPR004468: CTP synthase; IPR017456: CTP synthase, N-terminal; IPR017926: Glutamine amidotransferase; IPR027417: P-loop containing nucleoside triphosphate hydrolase; IPR029062: Class I glutamine amidotransferase-like	PF00117: Glutamine amidotransferase class-I; PF06418: CTP synthase N-terminus	GO:0003883 CTP synthase activity; GO:0006221 pyrimidine nucleotide biosynthetic process
VC83_00579	KV441386.1:2150794-2152644	+	512	adenylosuccinate lyase	orth3521	ENOG410PIRI: adenylosuccinate lyase	BUSCOfEOG7GTTCX					IPR000362: Fumarate lyase family; IPR004769: Adenylosuccinate lyase; IPR008948: L-Aspartase-like; IPR019468: Adenylosuccinate lyase C-terminal; IPR020557: Fumarate lyase, conserved site; IPR022761: Fumarate lyase, N-terminal; IPR024083: Fumarase/histidase, N-terminal		GO:0004018 N6-(1,2-dicarboxyethyl)AMP AMP-lyase (fumarate-forming) activity; GO:0003824 catalytic activity; GO:0009152 purine ribonucleotide biosynthetic process
VC83_00580	KV441386.1:2152982-2153732	-	154	hypothetical protein								IPR021765: Protein of unknown function DUF3328
VC83_00581	KV441386.1:2154206-2155952	-	581	elongator complex protein 3	orth3522	ENOG410PG0I: Elongator complex protein 3	BUSCOfEOG7Z95VX					IPR000182: GNAT domain; IPR005910: Histone acetyltransferase ELP3; IPR006638: Elongator protein 3/MiaB/NifB; IPR007197: Radical SAM; IPR016181: Acyl-CoA N-acyltransferase; IPR023404: Radical SAM, alpha/beta horseshoe; IPR032432: Radical SAM, C-terminal extension		GO:0051536 iron-sulfur cluster binding; GO:0008080 N-acetyltransferase activity; GO:0003824 catalytic activity
VC83_00582	KV441386.1:2156353-2159494	+	753	hypothetical protein	orth346		BUSCOfEOG7XPZGS					IPR001392: Clathrin adaptor, mu subunit; IPR003781: CoA-binding; IPR005810: Succinyl-CoA ligase, alpha subunit; IPR005811: ATP-citrate lyase/succinyl-CoA ligase; IPR011012: Longin-like domain; IPR016040: NAD(P)-binding domain; IPR016102: Succinyl-CoA synthetase-like; IPR017440: ATP-citrate lyase/succinyl-CoA ligase, active site; IPR018240: Clathrin adaptor, mu subunit, conserved site; IPR028565: …	PF00928: Adaptor complexes medium subunit family	GO:0030131 clathrin adaptor complex; GO:0003824 catalytic activity; GO:0048037 cofactor binding; GO:0006886 intracellular protein transport; GO:0006810 transport; GO:0016192 vesicle-mediated transport; GO:0008152 metabolic process
VC83_00583	KV441386.1:2160426-2161625	-	350	hypothetical protein	orth2697	ENOG410PJSM: NAD-binding Rossmann fold oxidoreductase family protein						IPR000683: Oxidoreductase, N-terminal; IPR016040: NAD(P)-binding domain		GO:0016491 oxidoreductase activity
VC83_00584	KV441386.1:2163530-2164128	+	172	hypothetical protein	orth3523	ENOG410PSEV: NA
VC83_00585	KV441386.1:2164496-2164868	+	123	hypothetical protein
VC83_00586	KV441386.1:2167884-2169204	+	439	hypothetical protein	orth3524	ENOG410PKDB: conserved hypothetical protein						IPR018306: Bacteriophage T5, Orf172 DNA-binding
VC83_00587	KV441386.1:2181697-2182495	+	173	hypothetical protein	orth10475							IPR022190: Protein of unknown function DUF3716
VC83_00588	KV441386.1:2194643-2195506	+	255	hypothetical protein	orth1317	ENOG410PSCJ: Acetyltransferase (GNAT) family						IPR000182: GNAT domain; IPR016181: Acyl-CoA N-acyltransferase		GO:0008080 N-acetyltransferase activity
VC83_00589	KV441386.1:2200003-2200562	+	133	hypothetical protein
VC83_00590	KV441386.1:2207151-2208873	-	520	hypothetical protein	orth2974	ENOG410QDJ6: Allantoate permease						IPR011701: Major facilitator superfamily; IPR020846: Major facilitator superfamily domain		GO:0016021 integral component of membrane; GO:0055085 transmembrane transport
VC83_00592	KV441386.1:2211086-2212473	-	280	hypothetical protein	orth757	ENOG410PH46: benzoate 4-monooxygenase						IPR001128: Cytochrome P450		GO:0005506 iron ion binding; GO:0020037 heme binding; GO:0016705 oxidoreductase activity, acting on paired donors, with incorporation or reduction of molecular oxygen; GO:0055114 oxidation-reduction process
VC83_00593	KV441386.1:2219867-2220909	-	322	hypothetical protein	orth1968	ENOG410PH27: Mannosyl phosphorylinositol ceramide synthase SUR1				GT32		IPR007577: Glycosyltransferase, DXD sugar-binding motif; IPR029044: Nucleotide-diphospho-sugar transferases
VC83_00594	KV441386.1:2234400-2236668	-	755	hypothetical protein	orth3525							IPR000095: CRIB domain
VC83_00595	KV441386.1:2238917-2239469	+	183	hypothetical protein
VC83_00596	KV441386.1:2240717-2242127	-	469	hypothetical protein	orth3526	ENOG410PQ7G: NA
VC83_00597	KV441386.1:2242537-2243008	-	156	hypothetical protein	orth567
VC83_00598	KV441386.1:2248993-2249761	-	87	hypothetical protein
VC83_00600	KV441386.1:2255494-2257273	-	592	hypothetical protein	orth3527	ENOG410PK80: WD repeat protein						IPR001680: WD40 repeat; IPR015943: WD40/YVTN repeat-like-containing domain; IPR017986: WD40-repeat-containing domain; IPR019775: WD40 repeat, conserved site		GO:0005515 protein binding
VC83_00601	KV441386.1:2257597-2259649	+	683	hypothetical protein	orth1534	ENOG410PJBB: DUF803 domain membrane protein						IPR008521: Magnesium transporter NIPA		GO:0016021 integral component of membrane; GO:0015095 magnesium ion transmembrane transporter activity; GO:0015693 magnesium ion transport
VC83_00602	KV441386.1:2260218-2260824	+	201	hypothetical protein	orth3528	ENOG410PND4: translocation protein sec72						IPR011990: Tetratricopeptide-like helical domain		GO:0005515 protein binding
VC83_00603	KV441386.1:2262690-2264165	-	433	hypothetical protein	orth1970	ENOG410PTGE: NA						IPR016137: RGS domain
VC83_00604	KV441386.1:2266062-2266558	-	145	hypothetical protein	orth10665
VC83_00605	KV441386.1:2267393-2267990	-	198	hypothetical protein	orth1592	ENOG410PP0Q: Phospholipase/Carboxylesterase						IPR003140: Phospholipase/carboxylesterase/thioesterase; IPR029058: Alpha/Beta hydrolase fold		GO:0016787 hydrolase activity
VC83_00606	KV441386.1:2268651-2270281	-	498	hypothetical protein	orth1479	ENOG410PK31: Tyrosine decarboxylase						IPR002129: Pyridoxal phosphate-dependent decarboxylase; IPR015421: Pyridoxal phosphate-dependent transferase, major region, subdomain 1; IPR015422: Pyridoxal phosphate-dependent transferase, major region, subdomain 2; IPR015424: Pyridoxal phosphate-dependent transferase		GO:0030170 pyridoxal phosphate binding; GO:0016831 carboxy-lyase activity; GO:0003824 catalytic activity; GO:0019752 carboxylic acid metabolic process
VC83_00607	KV441386.1:2272740-2274552	-	554	hypothetical protein	orth3529	ENOG410PNRF: pheromone receptor						IPR001499: GPCR fungal pheromone mating factor, STE3	PF02076: Pheromone A receptor	GO:0016021 integral component of membrane; GO:0004932 mating-type factor pheromone receptor activity; GO:0007186 G-protein coupled receptor signaling pathway
VC83_00608	KV441386.1:2277028-2277984	-	286	hypothetical protein
VC83_00609	KV441386.1:2280498-2284892	+	1423	hypothetical protein	orth3530	ENOG410PH8Z: SNF2 family ATP-dependent chromatin-remodeling factor snf21						IPR000330: SNF2-related, N-terminal domain; IPR001487: Bromodomain; IPR001650: Helicase, C-terminal; IPR014001: Helicase superfamily 1/2, ATP-binding domain; IPR014012: Helicase/SANT-associated domain; IPR014978: Glutamine-Leucine-Glutamine, QLQ; IPR027417: P-loop containing nucleoside triphosphate hydrolase; IPR029295: Snf2 ATP coupling domain		GO:0005634 nucleus; GO:0005524 ATP binding; GO:0005515 protein binding; GO:0042393 histone binding; GO:0006355 regulation of transcription, DNA-templated
VC83_00610	KV441386.1:2285287-2285680	+	130	hypothetical protein
VC83_00611	KV441386.1:2285750-2289573	+	1257	hypothetical protein	orth3531	ENOG410PISN: RNA polymerase II transcription elongation factor (Ctr9)	BUSCOfEOG7H4F2V					IPR001440: Tetratricopeptide repeat 1; IPR011990: Tetratricopeptide-like helical domain; IPR013026: Tetratricopeptide repeat-containing domain; IPR019734: Tetratricopeptide repeat; IPR031101: RNA polymerase-associated protein Ctr9		GO:0016593 Cdc73/Paf1 complex; GO:0005515 protein binding; GO:0006355 regulation of transcription, DNA-templated; GO:0016570 histone modification
VC83_00612	KV441386.1:2290065-2291298	-	410	hypothetical protein	orth1555
VC83_00613	KV441386.1:2293842-2294814	-	323	hypothetical protein	orth2586	ENOG410PW3U: Cadmium resistance transporter						IPR004676: Cadmium resistance transporter
VC83_00614	KV441386.1:2296327-2297668	+	446	hypothetical protein	orth3532	ENOG410PKEC: erythromycin esterase						IPR007815: Erythromycin esterase; IPR014622: Uncharacterised conserved protein UCP036794, erythromycin esterase-type	PF05139: Erythromycin esterase	GO:0046677 response to antibiotic
VC83_00615	KV441386.1:2298354-2299554	+	265	hypothetical protein	orth3073	ENOG410PX7I: NA
VC83_00616	KV441386.1:2299675-2301672	-	587	hypothetical protein	orth1277	ENOG410PIFQ: Carboxylesterase family			S09X			IPR002018: Carboxylesterase, type B; IPR019819: Carboxylesterase type B, conserved site; IPR019826: Carboxylesterase type B, active site; IPR029058: Alpha/Beta hydrolase fold	PF00135: Carboxylesterase family
VC83_00617	KV441386.1:2312720-2312992	+	67	hypothetical protein
VC83_00618	KV441386.1:2315037-2315474	-	127	hypothetical protein
VC83_00619	KV441386.1:2320590-2322573	-	660	homoaconitase	orth749	ENOG410PH1K: Responsible for the dehydration of cis-homoaconitate to homoisocitric acid (By similarity)	BUSCOfEOG70CRGK					IPR000573: Aconitase A/isopropylmalate dehydratase small subunit, swivel domain; IPR001030: Aconitase/3-isopropylmalate dehydratase large subunit, alpha/beta/alpha domain; IPR004418: Homoaconitase, mitochondrial; IPR015928: Aconitase/3-isopropylmalate dehydratase, swivel; IPR015931: Aconitase/3-isopropylmalate dehydratase large subunit, alpha/beta/alpha, subdomain 1/3; IPR015932: Aconitase/3-isop…	PF00330: Aconitase family (aconitate hydratase)	GO:0051539 4 iron, 4 sulfur cluster binding; GO:0004409 homoaconitate hydratase activity; GO:0009085 lysine biosynthetic process; GO:0008152 metabolic process
VC83_00620	KV441386.1:2331218-2331633	-	75	hypothetical protein	orth3533
VC83_00621	KV441386.1:2333609-2334760	+	328	hypothetical protein
VC83_00622	KV441386.1:2338100-2338574	-	157	hypothetical protein		ENOG410PWF5: NA
VC83_00623	KV441386.1:2338935-2339566	+	161	hypothetical protein	orth8097
VC83_00624	KV441386.1:2341184-2343085	+	615	5-aminolevulinate synthase	orth7955	ENOG410PHKA: 5-aminolevulinate synthase	BUSCOfEOG7HHX1P					IPR001917: Aminotransferase, class-II, pyridoxal-phosphate binding site; IPR004839: Aminotransferase, class I/classII; IPR010961: Tetrapyrrole biosynthesis, 5-aminolevulinic acid synthase; IPR015421: Pyridoxal phosphate-dependent transferase, major region, subdomain 1; IPR015422: Pyridoxal phosphate-dependent transferase, major region, subdomain 2; IPR015424: Pyridoxal phosphate-dependent transfe…	PF00155: Aminotransferase class I and II	GO:0030170 pyridoxal phosphate binding; GO:0003870 5-aminolevulinate synthase activity; GO:0003824 catalytic activity; GO:0016740 transferase activity; GO:0033014 tetrapyrrole biosynthetic process; GO:0008152 metabolic process; GO:0009058 biosynthetic process
VC83_00625	KV441386.1:2344665-2346035	+	433	hypothetical protein	orth8120	ENOG410PJ60: Golgin subfamily A member 7/ERF4 family						IPR019383: Golgin subfamily A member 7/ERF4
VC83_00626	KV441386.1:2362332-2363104	+	228	hypothetical protein	orth3534	ENOG410PNQZ: conserved hypothetical protein						IPR011057: Mss4-like
VC83_00627	KV441386.1:2364708-2365140	-	143	hypothetical protein	orth3535	ENOG410PQW4: Decapping enzyme Dcp1						IPR010334: mRNA-decapping enzyme subunit 1; IPR011993: PH domain-like		GO:0008047 enzyme activator activity; GO:0000290 deadenylation-dependent decapping of nuclear-transcribed mRNA; GO:0043085 positive regulation of catalytic activity
VC83_00628	KV441386.1:2365926-2368983	+	1018	hypothetical protein	orth3536	ENOG410QDDJ: phosphatase, family						IPR000300: Inositol polyphosphate-related phosphatase; IPR005135: Endonuclease/exonuclease/phosphatase		GO:0046856 phosphatidylinositol dephosphorylation
VC83_00629	KV441386.1:2370531-2372143	+	481	hypothetical protein	orth415	ENOG410PFGK: Ammonium transporter						IPR001905: Ammonium transporter; IPR018047: Ammonium transporter, conserved site; IPR024041: Ammonium transporter AmtB-like domain; IPR029020: Ammonium/urea transporter	PF00909: Ammonium Transporter Family	GO:0016020 membrane; GO:0008519 ammonium transmembrane transporter activity; GO:0072488 ammonium transmembrane transport; GO:0015696 ammonium transport
VC83_00630	KV441386.1:2372473-2374081	+	465	hypothetical protein	orth2906	ENOG410PJ4V: integral membrane protein	BUSCOfEOG7GXPN0	SignalP(1-22)				IPR018825: Domain of unknown function DUF2427; IPR018827: Uncharacterised domain YCR061W, C-terminal
VC83_00631	KV441386.1:2374529-2374814	+	94	hypothetical protein								IPR001328: Peptidyl-tRNA hydrolase		GO:0004045 aminoacyl-tRNA hydrolase activity
VC83_00632	KV441386.1:2374891-2375247	+	100	hypothetical protein	orth3537	ENOG410PSBJ: Peptidyl-tRNA hydrolase						IPR001328: Peptidyl-tRNA hydrolase		GO:0004045 aminoacyl-tRNA hydrolase activity
VC83_00633	KV441386.1:2375622-2376730	-	261	hypothetical protein	orth390	ENOG410PGVR: BAR domain						IPR003005: Amphiphysin; IPR004148: BAR domain; IPR027267: Arfaptin homology (AH) domain/BAR domain	PF03114: BAR domain	GO:0005737 cytoplasm; GO:0005515 protein binding
VC83_00634	KV441386.1:2377157-2378797	-	467	hypothetical protein	orth3538	ENOG410PIMY: Major facilitator superfamily						IPR008509: Molybdate-anion transporter; IPR020846: Major facilitator superfamily domain	PF05631: Sugar-tranasporters, 12 TM	GO:0016021 integral component of membrane; GO:0015098 molybdate ion transmembrane transporter activity; GO:0015689 molybdate ion transport
VC83_00635	KV441386.1:2379865-2380851	+	304	hypothetical protein	orth3539							IPR029063: S-adenosyl-L-methionine-dependent methyltransferase
VC83_00636	KV441386.1:2385015-2385416	+	114	hypothetical protein	orth3540	ENOG410PTQJ: NA
VC83_00637	KV441386.1:2386190-2387031	-	244	hypothetical protein	orth3541	ENOG410PI5J: ubiquitin conjugating enzyme						IPR000608: Ubiquitin-conjugating enzyme E2; IPR009060: UBA-like; IPR015368: Ubiquitin-conjugating enzyme, C-terminal fungi; IPR016135: Ubiquitin-conjugating enzyme/RWD-like; IPR023313: Ubiquitin-conjugating enzyme, active site		GO:0005515 protein binding
VC83_00638	KV441386.1:2387757-2389321	+	464	26S protease regulatory subunit 4	orth417	ENOG410PICC: 26S protease regulatory subunit						IPR003593: AAA+ ATPase domain; IPR003959: ATPase, AAA-type, core; IPR003960: ATPase, AAA-type, conserved site; IPR005937: 26S proteasome subunit P45; IPR027417: P-loop containing nucleoside triphosphate hydrolase		GO:0005737 cytoplasm; GO:0005524 ATP binding; GO:0016787 hydrolase activity; GO:0030163 protein catabolic process
VC83_00639	KV441386.1:2389655-2392317	-	835	hypothetical protein	orth418	ENOG410PG84: Beta-glucosidases are one of a number of cellulolytic enzymes involved in the degradation of cellulosic biomass. Catalyzes the last step releasing glucose from the inhibitory cellobiose (By similarity)		SignalP(1-19)		GH3		IPR001764: Glycoside hydrolase, family 3, N-terminal; IPR002772: Glycoside hydrolase family 3 C-terminal domain; IPR017853: Glycoside hydrolase superfamily; IPR026891: Fibronectin type III-like domain; IPR026892: Glycoside hydrolase family 3		GO:0004553 hydrolase activity, hydrolyzing O-glycosyl compounds; GO:0005975 carbohydrate metabolic process
VC83_00640	KV441386.1:2393849-2394445	+	129	hypothetical protein								IPR010376: Domain of unknown function DUF971
VC83_00641	KV441386.1:2394535-2395742	+	287	hypothetical protein	orth420	ENOG410PG43: trimethyllysine dioxygenase						IPR003819: TauD/TfdA-like domain; IPR012776: Trimethyllysine dioxygenase		GO:0005506 iron ion binding; GO:0016491 oxidoreductase activity; GO:0031418 L-ascorbic acid binding; GO:0050353 trimethyllysine dioxygenase activity; GO:0045329 carnitine biosynthetic process; GO:0055114 oxidation-reduction process
VC83_00642	KV441386.1:2406156-2408495	+	686	hypothetical protein	orth3542	ENOG410PIU9: transporter						IPR003663: Sugar/inositol transporter; IPR005828: Major facilitator, sugar transporter-like; IPR005829: Sugar transporter, conserved site; IPR020846: Major facilitator superfamily domain	PF00083: Sugar (and other) transporter	GO:0016021 integral component of membrane; GO:0016020 membrane; GO:0022857 transmembrane transporter activity; GO:0005215 transporter activity; GO:0022891 substrate-specific transmembrane transporter activity; GO:0055085 transmembrane transport
VC83_00643	KV441386.1:2417978-2419487	+	449	hypothetical protein	orth3543	ENOG410PKW4: conserved hypothetical protein		SignalP(1-17)				IPR013211: LVIVD; IPR027589: Choice-of-anchor B domain
VC83_00644	KV441386.1:2419864-2420260	+	131	hypothetical protein								IPR029058: Alpha/Beta hydrolase fold
VC83_00645	KV441386.1:2425956-2427159	+	215	hypothetical protein	orth7956
VC83_00646	KV441386.1:2428935-2430400	+	435	hypothetical protein	orth3544							IPR004148: BAR domain; IPR027267: Arfaptin homology (AH) domain/BAR domain		GO:0005737 cytoplasm; GO:0005515 protein binding
VC83_00647	KV441386.1:2433548-2434706	+	362	hypothetical protein	orth425	ENOG410PJJ0: NAD binding Rossmann fold oxidoreductase						IPR000683: Oxidoreductase, N-terminal; IPR004104: Oxidoreductase, C-terminal; IPR016040: NAD(P)-binding domain		GO:0016491 oxidoreductase activity; GO:0055114 oxidation-reduction process; GO:0008152 metabolic process
VC83_00648	KV441386.1:2434975-2436120	-	357	hypothetical protein	orth427
VC83_00649	KV441386.1:2437120-2440159	-	996	hypothetical protein	orth3545	ENOG410PIZ7: conserved hypothetical protein
VC83_00650	KV441386.1:2441097-2446695	+	1865	hypothetical protein	orth3546	ENOG410PHMD: RING finger membrane protein	BUSCOfEOG7G1VFT					IPR002004: Polyadenylate-binding protein/Hyperplastic disc protein; IPR011016: Zinc finger, RING-CH-type; IPR013083: Zinc finger, RING/FYVE/PHD-type		GO:0003723 RNA binding; GO:0008270 zinc ion binding
VC83_00651	KV441386.1:2477493-2479445	-	547	hypothetical protein	orth1395	ENOG410PIBT: MFS drug efflux transporter						IPR011701: Major facilitator superfamily; IPR020846: Major facilitator superfamily domain		GO:0016021 integral component of membrane; GO:0055085 transmembrane transport	Cluster_2
VC83_00652	KV441386.1:2480349-2482300	-	589	hypothetical protein	orth1860	ENOG410PI7V: Cytochrome P450						IPR001128: Cytochrome P450; IPR002401: Cytochrome P450, E-class, group I; IPR017972: Cytochrome P450, conserved site	PF00067: Cytochrome P450	GO:0005506 iron ion binding; GO:0020037 heme binding; GO:0016705 oxidoreductase activity, acting on paired donors, with incorporation or reduction of molecular oxygen; GO:0055114 oxidation-reduction process	Cluster_2
VC83_00653	KV441386.1:2482925-2483602	+	208	hypothetical protein	orth3547	ENOG410Q1WF: NA						IPR029032: AhpD-like			Cluster_2
VC83_00654	KV441386.1:2484635-2485691	-	351	hypothetical protein	orth1397	ENOG410PNDF: Inherit from KOG: trans-2-enoyl-CoA reductase						IPR002085: Alcohol dehydrogenase superfamily, zinc-type; IPR011032: GroES-like; IPR013149: Alcohol dehydrogenase, C-terminal; IPR013154: Alcohol dehydrogenase, N-terminal; IPR016040: NAD(P)-binding domain; IPR020843: Polyketide synthase, enoylreductase domain		GO:0008270 zinc ion binding; GO:0016491 oxidoreductase activity; GO:0055114 oxidation-reduction process	Cluster_2
VC83_00655	KV441386.1:2486968-2493748	+	2145	Nonribosomal Peptide Synthase (NRPS)	orth1017	ENOG410QE52: Condensation domain						IPR000873: AMP-dependent synthetase/ligase; IPR001242: Condensation domain; IPR009081: Acyl carrier protein-like; IPR010071: Amino acid adenylation domain; IPR020845: AMP-binding, conserved site; IPR025110: AMP-binding enzyme C-terminal domain	PF00501: AMP-binding enzyme	GO:0003824 catalytic activity; GO:0008152 metabolic process	Cluster_2
VC83_00656	KV441386.1:2494113-2494524	+	117	hypothetical protein											Cluster_2
VC83_00657	KV441386.1:2497873-2498776	-	151	hypothetical protein											Cluster_2
VC83_00658	KV441386.1:2500462-2501922	+	418	serine/threonine protein kinase	orth1231	ENOG410PWEM: STYKc						IPR000719: Protein kinase domain; IPR002290: Serine/threonine/dual specificity protein kinase, catalytic domain; IPR008271: Serine/threonine-protein kinase, active site; IPR011009: Protein kinase-like domain		GO:0005524 ATP binding; GO:0004672 protein kinase activity; GO:0006468 protein phosphorylation	Cluster_2
VC83_00659	KV441386.1:2503474-2504769	-	416	hypothetical protein											Cluster_2
VC83_00660	KV441386.1:2505598-2505973	+	103	hypothetical protein		ENOG410PY3G: NA									Cluster_2
VC83_00661	KV441386.1:2511297-2513083	-	576	hypothetical protein	orth1611	ENOG410PVK1: Glycosyl hydrolase family 47				GH47		IPR001382: Glycoside hydrolase family 47	PF01532: Glycosyl hydrolase family 47	GO:0016020 membrane; GO:0005509 calcium ion binding; GO:0004571 mannosyl-oligosaccharide 1,2-alpha-mannosidase activity	Cluster_2
VC83_00662	KV441386.1:2513592-2514120	+	175	hypothetical protein	orth2407	ENOG410QEAZ: deaminase						IPR002125: Cytidine and deoxycytidylate deaminases, zinc-binding; IPR016193: Cytidine deaminase-like		GO:0008270 zinc ion binding; GO:0003824 catalytic activity	Cluster_2
VC83_00663	KV441386.1:2514950-2516525	+	524	hypothetical protein	orth3548	ENOG410PG7D: conserved hypothetical protein						IPR016712: Mitochondrial ribosomal protein MRP51, fungi	PF11709: Mitochondrial ribosomal protein subunit
VC83_00664	KV441386.1:2516817-2517437	+	148	40S ribosomal protein S17	orth3549	ENOG410PMV6: 40s ribosomal protein S17	BUSCOfEOG7G4QT6					IPR001210: Ribosomal protein S17e; IPR018273: Ribosomal protein S17e, conserved site	PF00833: Ribosomal S17	GO:0005622 intracellular; GO:0005840 ribosome; GO:0003735 structural constituent of ribosome; GO:0006412 translation
VC83_00665	KV441386.1:2517939-2518845	-	301	hypothetical protein	orth3550	ENOG410PPSI: DUF408 domain protein						IPR007308: Protein of unknown function DUF408
VC83_00666	KV441386.1:2519563-2523338	+	1226	hypothetical protein	orth3551	ENOG410PIH1: SH3 domain protein	BUSCOfEOG7FBRS6					IPR001452: SH3 domain		GO:0005515 protein binding
VC83_00667	KV441386.1:2523556-2524918	-	453	hypothetical protein	orth3552	ENOG410PGX2: Required for the maintenance of the structure of the mitochondrial inner membrane. Involved in mitochondrial morphology. Causes growth arrest when highly overexpressed (By similarity)	BUSCOfEOG7HQNM6					IPR008839: Mitochondrial distribution and morphology family 33, fungi	PF05546: She9 / Mdm33 family
VC83_00668	KV441386.1:2525409-2526398	+	265	hypothetical protein	orth1122	ENOG410PKB8: phosphoserine phosphatase						IPR006383: HAD-superfamily hydrolase, subfamily IB, PSPase-like; IPR006384: Pyridoxal phosphate phosphatase-related; IPR023214: HAD-like domain		GO:0016791 phosphatase activity; GO:0008152 metabolic process
VC83_00669	KV441386.1:2527621-2529643	-	614	hypothetical protein	orth3553	ENOG410PHK2: SH3 domain-containing protein						IPR001452: SH3 domain		GO:0005515 protein binding
VC83_00670	KV441386.1:2529888-2530669	-	179	hypothetical protein
VC83_00671	KV441386.1:2536461-2537777	+	380	hypothetical protein	orth2761	ENOG410PPAZ: Protein of unknown function (DUF3435)						IPR021842: Protein of unknown function DUF3435
VC83_00672	KV441386.1:2540229-2540775	-	181	hypothetical protein	orth2107	ENOG410PVU5: WD domain, G-beta repeat						IPR001680: WD40 repeat; IPR015943: WD40/YVTN repeat-like-containing domain; IPR017986: WD40-repeat-containing domain; IPR019775: WD40 repeat, conserved site; IPR020472: G-protein beta WD-40 repeat		GO:0005515 protein binding
VC83_00673	KV441386.1:2540975-2541557	-	193	hypothetical protein		ENOG410PVDN: NACHT domain		SignalP(1-20)
VC83_00674	KV441386.1:2541566-2548205	-	1861	hypothetical protein	orth10276							IPR000330: SNF2-related, N-terminal domain; IPR001650: Helicase, C-terminal; IPR014001: Helicase superfamily 1/2, ATP-binding domain; IPR027417: P-loop containing nucleoside triphosphate hydrolase		GO:0005524 ATP binding
VC83_00675	KV441387.1:11588-12416	-	255	hypothetical protein	orth10277
VC83_00676	KV441387.1:14677-15792	-	358	hypothetical protein
VC83_00677	KV441387.1:17275-19321	-	645	hypothetical protein	orth530	ENOG410PFZ6: Major Facilitator Superfamily						IPR011701: Major facilitator superfamily; IPR020846: Major facilitator superfamily domain		GO:0016021 integral component of membrane; GO:0055085 transmembrane transport
VC83_00678	KV441387.1:19996-21439	-	480	hypothetical protein	orth3554	ENOG410PIE9: K13099 CD2 antigen cytoplasmic tail-binding protein 2						IPR003169: GYF domain		GO:0005515 protein binding
VC83_00679	KV441387.1:21766-23084	+	397	hypothetical protein	orth3555	ENOG410PG17: ubiquitin fusion degradation protein	BUSCOfEOG7N0CF5					IPR004854: Ubiquitin fusion degradation protein UFD1	PF03152: Ubiquitin fusion degradation protein UFD1	GO:0006511 ubiquitin-dependent protein catabolic process
VC83_00680	KV441387.1:24300-25182	-	159	hypothetical protein	orth3556	ENOG410PT9X: NA
VC83_00681	KV441387.1:26395-27285	+	274	hypothetical protein	orth3557
VC83_00682	KV441387.1:28522-29217	+	169	hypothetical protein	orth3558	ENOG410PTVP: NA
VC83_00683	KV441387.1:30973-31360	+	128	hypothetical protein	orth3559
VC83_00684	KV441387.1:32536-33077	+	136	hypothetical protein	orth3560	ENOG410PTGS: NA
VC83_00685	KV441387.1:34041-36336	+	764	hypothetical protein	orth3561
VC83_00686	KV441387.1:37367-39289	+	590	heat shock protein 60, mitochondrial	orth3562	ENOG410PHYR: Heat shock protein	BUSCOfEOG7KH9TM					IPR001844: Chaperonin Cpn60; IPR002423: Chaperonin Cpn60/TCP-1 family; IPR027409: GroEL-like apical domain; IPR027413: GroEL-like equatorial domain	PF00118: TCP-1/cpn60 chaperonin family	GO:0005737 cytoplasm; GO:0005524 ATP binding; GO:0042026 protein refolding
VC83_00687	KV441387.1:40191-40977	+	152	cofilin		ENOG410PQ05: Controls reversibly actin polymerization and depolymerization in a pH-sensitive manner. It has the ability to bind G- and F-actin in a 1 1 ratio of cofilin to actin. Binding to F-actin is regulated by tropomyosin. It is the major component of intranuclear and cytoplasmic actin rods. Required for accumulation of actin at the cell division site via depolymerizing actin at the cell ends…						IPR002108: Actin-depolymerising factor homology domain; IPR017904: ADF/Cofilin/Destrin; IPR029006: ADF-H/Gelsolin-like domain		GO:0005622 intracellular; GO:0015629 actin cytoskeleton; GO:0003779 actin binding; GO:0030042 actin filament depolymerization
VC83_00688	KV441387.1:41224-41901	-	209	hypothetical protein	orth3563	ENOG410PNWE: conserved hypothetical protein						IPR000626: Ubiquitin domain; IPR024737: Cell-cycle control medial ring component; IPR029071: Ubiquitin-related domain		GO:0005515 protein binding
VC83_00689	KV441387.1:42231-44331	+	699	hypothetical protein	orth3564	ENOG410PHXV: S-adenosylmethionine-dependent methyltransferase superfamily domain-containing protein	BUSCOfEOG74FF8R					IPR001678: SAM-dependent methyltransferase RsmB/NOP2-type; IPR011023: Nop2p; IPR018314: Bacterial Fmu (Sun)/eukaryotic nucleolar NOL1/Nop2p, conserved site; IPR023267: RNA (C5-cytosine) methyltransferase; IPR023273: RNA (C5-cytosine) methyltransferase, NOP2; IPR029063: S-adenosyl-L-methionine-dependent methyltransferase; IPR031341: Ribosomal RNA small subunit methyltransferase F, N-terminal	PF01189: 16S rRNA methyltransferase RsmB/F	GO:0003723 RNA binding; GO:0008168 methyltransferase activity; GO:0008757 S-adenosylmethionine-dependent methyltransferase activity; GO:0006364 rRNA processing
VC83_00690	KV441387.1:52675-54237	-	497	hypothetical protein	orth1046	ENOG410PHFY: permease						IPR002293: Amino acid/polyamine transporter I	PF13520: Amino acid permease	GO:0016020 membrane; GO:0015171 amino acid transmembrane transporter activity; GO:0003333 amino acid transmembrane transport
VC83_00691	KV441387.1:59437-61160	+	536	hypothetical protein	orth3565	ENOG410PJR5: Na H antiporter						IPR006153: Cation/H+ exchanger		GO:0016021 integral component of membrane; GO:0015299 solute:proton antiporter activity; GO:0006812 cation transport; GO:0055085 transmembrane transport
VC83_00692	KV441387.1:62666-64857	+	675	hypothetical protein	orth206
VC83_00693	KV441387.1:65086-65933	-	262	hypothetical protein	orth7957	ENOG410PS4Z: Inherit from NOG: Conserved hypothetical, protein		SignalP(1-21)
VC83_00694	KV441387.1:66707-67499	-	263	hypothetical protein	orth3173
VC83_00695	KV441387.1:68241-70952	+	577	hypothetical protein	orth7958	ENOG410PRUX: NA
VC83_00696	KV441387.1:71707-74409	+	878	hypothetical protein	orth3566	ENOG410PI64: domain protein						IPR007518: Protein of unknown function DUF544
VC83_00697	KV441387.1:86962-88720	-	585	hypothetical protein	orth3567	ENOG410PGW8: splicing factor 3b	BUSCOfEOG7DRJDW					IPR006568: PSP, proline-rich; IPR007180: Domain of unknown function DUF382	PF04037: Domain of unknown function (DUF382)	GO:0005634 nucleus
VC83_00698	KV441387.1:89459-91187	+	558	hypothetical protein	orth3568	ENOG410PGBX: ER to golgi						IPR004853: Sugar phosphate transporter domain	PF03151: Triose-phosphate Transporter family
VC83_00699	KV441387.1:95149-97859	+	883	hypothetical protein	orth3569	ENOG410PRXY: conserved hypothetical protein
VC83_00700	KV441387.1:98688-100329	+	506	hypothetical protein	orth3570	ENOG410PHS0: Origin recognition complex subunit						IPR020796: Origin recognition complex, subunit 5; IPR027417: P-loop containing nucleoside triphosphate hydrolase	PF14630: Origin recognition complex (ORC) subunit 5 C-terminus	GO:0005634 nucleus; GO:0000808 origin recognition complex; GO:0006260 DNA replication
VC83_00701	KV441387.1:100876-103948	-	1003	hypothetical protein	orth3571						Zinc finger (C2H2)	IPR001965: Zinc finger, PHD-type; IPR007087: Zinc finger, C2H2; IPR011011: Zinc finger, FYVE/PHD-type; IPR013083: Zinc finger, RING/FYVE/PHD-type; IPR019786: Zinc finger, PHD-type, conserved site		GO:0008270 zinc ion binding; GO:0005515 protein binding; GO:0046872 metal ion binding
VC83_00702	KV441387.1:104655-106472	+	579	hypothetical protein	orth3572	ENOG410PJ0M: Substrate-binding subunit of tRNA (adenine-N(1)-)- methyltransferase, which catalyzes the formation of N(1)- methyladenine at position 58 (m1A58) in initiator methionyl-tRNA. Binds RNA	BUSCOfEOG706113					IPR017423: tRNA (adenine(58)-N(1))-methyltransferase non-catalytic subunit TRM6	PF04189: Gcd10p family	GO:0031515 tRNA (m1A) methyltransferase complex; GO:0030488 tRNA methylation
VC83_00703	KV441387.1:106654-107518	-	190	hypothetical protein	orth3573	ENOG410PNX6: arp2 3 complex	BUSCOfEOG7KQ2D5					IPR007204: Actin-related protein 2/3 complex subunit 3	PF04062: ARP2/3 complex ARPC3 (21 kDa) subunit	GO:0005856 cytoskeleton; GO:0005885 Arp2/3 protein complex; GO:0034314 Arp2/3 complex-mediated actin nucleation; GO:0030833 regulation of actin filament polymerization
VC83_00704	KV441387.1:107796-113614	-	1916	hypothetical protein	orth3574	ENOG410PNVQ: MYB DNA-binding domain protein	BUSCOfEOG757D5Q				Myb-like DNA-binding domain	IPR001005: SANT/Myb domain; IPR009057: Homeodomain-like; IPR017884: SANT domain		GO:0003677 DNA binding
VC83_00705	KV441387.1:114453-115652	+	367	deoxyhypusine synthase	orth3575	ENOG410PHG4: Deoxyhypusine synthase	BUSCOfEOG73BVPW					IPR002773: Deoxyhypusine synthase; IPR029035: DHS-like NAD/FAD-binding domain	PF01916: Deoxyhypusine synthase	GO:0008612 peptidyl-lysine modification to peptidyl-hypusine
VC83_00706	KV441387.1:115723-116848	-	374	hypothetical protein	orth7959
VC83_00707	KV441387.1:117331-117964	-	210	hypothetical protein	orth3576	ENOG410PWZD: NA						IPR025633: Protein of unknown function DUF4291	PF14124: Domain of unknown function (DUF4291)
VC83_00708	KV441387.1:118423-120049	+	541	hypothetical protein	orth3577	ENOG410PHGD: PPIases accelerate the folding of proteins. It catalyzes the cis-trans isomerization of proline imidic peptide bonds in oligopeptides. Involved in pre-mRNA splicing (By similarity)						IPR002130: Cyclophilin-type peptidyl-prolyl cis-trans isomerase domain; IPR020892: Cyclophilin-type peptidyl-prolyl cis-trans isomerase, conserved site; IPR024936: Cyclophilin-type peptidyl-prolyl cis-trans isomerase; IPR029000: Cyclophilin-like domain		GO:0003755 peptidyl-prolyl cis-trans isomerase activity; GO:0006457 protein folding; GO:0000413 protein peptidyl-prolyl isomerization
VC83_00709	KV441387.1:120343-121254	+	254	hypothetical protein	orth210							IPR003194: Transcription initiation factor IIA, gamma subunit; IPR009083: Transcription factor IIA, helical; IPR009088: Transcription factor IIA, beta-barrel; IPR015871: Transcription initiation factor IIA, gamma subunit, C-terminal; IPR015872: Transcription initiation factor IIA, gamma subunit, N-terminal		GO:0005672 transcription factor TFIIA complex; GO:0006367 transcription initiation from RNA polymerase II promoter
VC83_00710	KV441387.1:127274-128138	-	141	histone H2A.Z	orth216	ENOG410PNUW: Variant histone H2A which can replace H2A in some nucleosomes. Nucleosomes wrap and compact DNA into chromatin, limiting DNA accessibility to the cellular machineries which require DNA as a template. Histones thereby play a central role in transcription regulation, DNA repair, DNA replication and chromosomal stability. DNA accessibility is regulated via a complex set of post-translat…						IPR002119: Histone H2A; IPR007125: Histone H2A/H2B/H3; IPR009072: Histone-fold; IPR032454: Histone H2A, C-terminal domain		GO:0000786 nucleosome; GO:0005634 nucleus; GO:0003677 DNA binding; GO:0046982 protein heterodimerization activity
VC83_00711	KV441387.1:129336-130769	+	441	hypothetical protein	orth2366	ENOG410PGSJ: amidase family						IPR000120: Amidase; IPR023631: Amidase signature domain	PF01425: Amidase	GO:0016884 carbon-nitrogen ligase activity, with glutamine as amido-N-donor
VC83_00712	KV441387.1:131920-134015	+	681	hypothetical protein	orth2716	ENOG410PG48: heat shock transcription factor					HSF-type DNA-binding	IPR000232: Heat shock factor (HSF)-type, DNA-binding; IPR011991: Winged helix-turn-helix DNA-binding domain; IPR027725: Heat shock transcription factor family		GO:0005634 nucleus; GO:0043565 sequence-specific DNA binding; GO:0003700 transcription factor activity, sequence-specific DNA binding; GO:0006355 regulation of transcription, DNA-templated
VC83_00713	KV441387.1:135026-137006	+	642	hypothetical protein	orth2717	ENOG410PGY9: R3H domain protein	BUSCOfEOG7FFN1K					IPR000504: RNA recognition motif domain; IPR001374: R3H domain; IPR012677: Nucleotide-binding alpha-beta plait domain		GO:0000166 nucleotide binding; GO:0003676 nucleic acid binding
VC83_00714	KV441387.1:139079-141400	+	740	hypothetical protein	orth219	ENOG410PGXE: Inherit from KOG: Set and mynd domain containing						IPR001214: SET domain; IPR011990: Tetratricopeptide-like helical domain		GO:0005515 protein binding
VC83_00715	KV441387.1:142319-142656	+	76	hypothetical protein	orth2719	ENOG410PQ0N: NA
VC83_00716	KV441387.1:146037-146910	-	270	hypothetical protein
VC83_00717	KV441387.1:147371-148037	-	174	hypothetical protein
VC83_00718	KV441387.1:148256-149406	-	266	hypothetical protein	orth10638
VC83_00719	KV441387.1:150692-151555	-	144	hypothetical protein
VC83_00720	KV441387.1:152459-153750	-	376	hypothetical protein	orth3578	ENOG410PICN: DNA repair protein Rad14	BUSCOfEOG7H79F8					IPR000465: XPA; IPR009061: Putative DNA-binding domain; IPR022656: XPA C- terminal; IPR022658: XPA, conserved site		GO:0005634 nucleus; GO:0003684 damaged DNA binding; GO:0006289 nucleotide-excision repair
VC83_00721	KV441387.1:154205-154931	-	192	hypothetical protein	orth3579	ENOG410PHVJ: phosphate transporter (Pho88)	BUSCOfEOG77WWR5					IPR012098: Inorganic phosphate transporter Pho88, fungi; IPR019263: Inorganic phosphate transporter Pho88	PF10032: Phosphate transport (Pho88)
VC83_00722	KV441387.1:155647-158244	+	804	hypothetical protein	orth3580	ENOG410PJ75: Striatin Pro11						IPR001680: WD40 repeat; IPR013258: Striatin, N-terminal; IPR015943: WD40/YVTN repeat-like-containing domain; IPR017986: WD40-repeat-containing domain; IPR020472: G-protein beta WD-40 repeat		GO:0005515 protein binding
VC83_00723	KV441387.1:158769-163407	-	1545	hypothetical protein	orth3581	ENOG410Q181: CDR ABC transporter						IPR003439: ABC transporter-like; IPR003593: AAA+ ATPase domain; IPR010929: CDR ABC transporter; IPR013525: ABC-2 type transporter; IPR017871: ABC transporter, conserved site; IPR027417: P-loop containing nucleoside triphosphate hydrolase; IPR029481: ABC-transporter extracellular N-terminal domain	PF01061: ABC-2 type transporter	GO:0016021 integral component of membrane; GO:0016020 membrane; GO:0005524 ATP binding; GO:0016887 ATPase activity; GO:0042626 ATPase activity, coupled to transmembrane movement of substances; GO:0006810 transport
VC83_00724	KV441387.1:164776-166189	-	438	hypothetical protein	orth3582			SignalP(1-20)				IPR002889: Carbohydrate-binding WSC; IPR013994: Carbohydrate-binding WSC, subgroup
VC83_00725	KV441387.1:175103-177622	+	748	hypothetical protein	orth3583	ENOG410PHNX: histone deacetylase	BUSCOfEOG75B8GB					IPR000286: Histone deacetylase superfamily; IPR017321: Histone deacetylase class II, yeast; IPR019154: Arb2 domain; IPR023801: Histone deacetylase domain	PF00850: Histone deacetylase domain; PF09757: Arb2 domain
VC83_00726	KV441387.1:187079-188042	+	232	hypothetical protein	orth224	ENOG410PNY2: Domain of unknown function (DUF3328)						IPR021765: Protein of unknown function DUF3328
VC83_00727	KV441387.1:189276-190110	-	277	hypothetical protein	orth3584	ENOG410PNRM: PIG-P						IPR013717: PIG-P	PF08510: PIG-P
VC83_00728	KV441387.1:190605-192555	-	593	hypothetical protein	orth222	ENOG410PMK1: Drug resistance transporter						IPR005829: Sugar transporter, conserved site; IPR011701: Major facilitator superfamily; IPR020846: Major facilitator superfamily domain		GO:0016021 integral component of membrane; GO:0005215 transporter activity; GO:0055085 transmembrane transport
VC83_00729	KV441387.1:193739-194665	+	240	hypothetical protein	orth223	ENOG410PPAR: NA						IPR000182: GNAT domain; IPR016181: Acyl-CoA N-acyltransferase		GO:0008080 N-acetyltransferase activity
VC83_00730	KV441387.1:222691-223138	-	148	hypothetical protein	orth2157	ENOG410PSAP: Inherit from NOG: Conserved hypothetical, protein
VC83_00731	KV441387.1:223787-224815	+	135	hypothetical protein	orth8122
VC83_00732	KV441387.1:226399-227545	+	349	hypothetical protein		ENOG410PH9S: DUF21 and CBS domain protein (Mam3)						IPR000644: CBS domain; IPR002550: Domain of unknown function DUF21
VC83_00733	KV441387.1:246807-249347	-	747	potassium uptake protein	orth3585	ENOG410PHE6: Potassium transporter						IPR003855: Potassium transporter	PF02705: K+ potassium transporter	GO:0016020 membrane; GO:0015079 potassium ion transmembrane transporter activity; GO:0071805 potassium ion transmembrane transport
VC83_00734	KV441387.1:250099-252348	+	645	hypothetical protein	orth3586	ENOG410PHVQ: NA
VC83_00735	KV441387.1:253155-253731	-	182	hypothetical protein	orth10520	ENOG410PHE6: Potassium transporter						IPR003855: Potassium transporter		GO:0016020 membrane; GO:0015079 potassium ion transmembrane transporter activity; GO:0071805 potassium ion transmembrane transport
VC83_00736	KV441387.1:255376-257195	-	551	hypothetical protein	orth10280	ENOG410PJR5: Na H antiporter						IPR006153: Cation/H+ exchanger		GO:0016021 integral component of membrane; GO:0015299 solute:proton antiporter activity; GO:0006812 cation transport; GO:0055085 transmembrane transport
VC83_00737	KV441387.1:271455-273799	-	710	hypothetical protein	orth3587	ENOG410PFM8: YdiU domain protein	BUSCOfEOG73BVNX					IPR002110: Ankyrin repeat; IPR003846: Uncharacterised protein family UPF0061; IPR020683: Ankyrin repeat-containing domain	PF02696: Uncharacterized ACR, YdiU/UPF0061 family	GO:0005515 protein binding
VC83_00738	KV441387.1:274349-275361	+	318	hypothetical protein	orth2414	ENOG410PKDI: )-reductase						IPR001395: Aldo/keto reductase/potassium channel subunit beta; IPR018170: Aldo/keto reductase, conserved site; IPR020471: Aldo/keto reductase; IPR023210: NADP-dependent oxidoreductase domain		GO:0016491 oxidoreductase activity; GO:0055114 oxidation-reduction process
VC83_00739	KV441387.1:275641-276500	-	269	hypothetical protein	orth3588
VC83_00740	KV441387.1:277948-279029	-	291	hypothetical protein	orth3589	ENOG410PK4J: Acyl CoA binding protein						IPR000582: Acyl-CoA-binding protein, ACBP; IPR014352: FERM/acyl-CoA-binding protein, 3-helical bundle		GO:0000062 fatty-acyl-CoA binding
VC83_00741	KV441387.1:279422-280478	+	351	hypothetical protein	orth3590	ENOG410PG8I: Ubiquitin metalloprotease fusion protein			M80			IPR013536: WLM domain
VC83_00742	KV441387.1:281001-282198	-	398	hypothetical protein	orth3591							IPR001810: F-box domain		GO:0005515 protein binding
VC83_00743	KV441387.1:283533-284582	-	313	hypothetical protein	orth3592	ENOG410PGS3: ribosome biogenesis protein BRX1	BUSCOfEOG7J9W0X					IPR004154: Anticodon-binding; IPR007109: Brix domain; IPR026532: Ribosome biogenesis protein BRX1
VC83_00744	KV441387.1:285150-286055	-	212	Ras-like protein Rab-11A	orth3593	ENOG410PJC3: (GTP)-binding protein						IPR001806: Small GTPase superfamily; IPR002041: Ran GTPase; IPR003578: Small GTPase superfamily, Rho type; IPR003579: Small GTPase superfamily, Rab type; IPR005225: Small GTP-binding protein domain; IPR020849: Small GTPase superfamily, Ras type; IPR027417: P-loop containing nucleoside triphosphate hydrolase	PF00071: Ras family	GO:0005622 intracellular; GO:0016020 membrane; GO:0005525 GTP binding; GO:0003924 GTPase activity; GO:0006886 intracellular protein transport; GO:0006913 nucleocytoplasmic transport; GO:0015031 protein transport; GO:0007165 signal transduction; GO:0007264 small GTPase mediated signal transduction
VC83_00745	KV441387.1:286618-290458	+	1279	hypothetical protein	orth3594							IPR000953: Chromo/chromo shadow domain; IPR015362: WIBG family; IPR016197: Chromo domain-like; IPR023780: Chromo domain
VC83_00746	KV441387.1:290869-292437	-	470	RuvB-like helicase 2	orth229	ENOG410PHPG: DNA helicase which participates in several chromatin remodeling complexes, including the SWR1 and the INO80 complexes. The SWR1 complex mediates the ATP-dependent exchange of histone H2A for the H2A variant HZT1 leading to transcriptional regulation of selected genes by chromatin remodeling. The INO80 complex remodels chromatin by shifting nucleosomes and is involved in DNA repair. A…						IPR003593: AAA+ ATPase domain; IPR010339: TIP49, C-terminal; IPR027238: RuvB-like; IPR027417: P-loop containing nucleoside triphosphate hydrolase	PF06068: TIP49 C-terminus	GO:0003678 DNA helicase activity; GO:0043141 ATP-dependent 5'-3' DNA helicase activity; GO:0005524 ATP binding
VC83_00747	KV441387.1:293355-296144	+	911	hypothetical protein	orth3595
VC83_00748	KV441387.1:296756-297364	-	181	hypothetical protein	orth3596	ENOG410PU3R: NA
VC83_00749	KV441387.1:297829-299804	+	585	hypothetical protein	orth7960	ENOG410PSRJ: Pfam:FFD_TFG						IPR010920: LSM domain; IPR019050: FDF domain; IPR025609: Lsm14 N-terminal; IPR025761: FFD box; IPR025762: DFDF domain; IPR025768: TFG box
VC83_00750	KV441387.1:300812-301626	+	213	ER lumen protein retaining receptor	orth230	ENOG410PKGJ: Required for the retention of luminal endoplasmic reticulum proteins. Determines the specificity of the luminal ER protein retention system. Also required for normal vesicular traffic through the Golgi (By similarity)						IPR000133: ER lumen protein retaining receptor	PF00810: ER lumen protein retaining receptor	GO:0016021 integral component of membrane; GO:0046923 ER retention sequence binding; GO:0006621 protein retention in ER lumen
VC83_00751	KV441387.1:303033-304386	+	429	hypothetical protein	orth1984	ENOG410Q7KN: Cryptococcal mannosyltransferase 1		SignalP(1-19)		GT69		IPR021047: Mannosyltransferase 1, CMT1	PF11735: Cryptococcal mannosyltransferase 1
VC83_00752	KV441387.1:304975-305350	+	124	hypothetical protein
VC83_00753	KV441387.1:305390-306746	-	309	hypothetical protein	orth532	ENOG410PRR5: NA						IPR003615: HNH nuclease
VC83_00754	KV441387.1:309235-311199	-	516	ATP synthase subunit beta, mitochondrial	orth3597	ENOG410PIAZ: Produces ATP from ADP in the presence of a proton gradient across the membrane (By similarity)	BUSCOfEOG7F7WJV					IPR000194: ATPase, F1/V1/A1 complex, alpha/beta subunit, nucleotide-binding domain; IPR000793: ATPase, F1/V1/A1 complex, alpha/beta subunit, C-terminal; IPR003593: AAA+ ATPase domain; IPR004100: ATPase, F1 complex alpha/beta subunit, N-terminal domain; IPR005722: ATPase, F1 complex, beta subunit; IPR020003: ATPase, alpha/beta subunit, nucleotide-binding domain, active site; IPR024034: ATPase, F1 …	PF00006: ATP synthase alpha/beta family, nucleotide-binding domain	GO:0033178 proton-transporting two-sector ATPase complex, catalytic domain; GO:0005524 ATP binding; GO:0016820 hydrolase activity, acting on acid anhydrides, catalyzing transmembrane movement of substances; GO:0046933 proton-transporting ATP synthase activity, rotational mechanism; GO:0015992 proton transport; GO:0046034 ATP metabolic process; GO:0015986 ATP synthesis coupled proton transport; GO…
VC83_00755	KV441387.1:311788-314251	-	698	1,4-alpha-glucan-branching enzyme	orth3598	ENOG410PF87: branching enzyme	BUSCOfEOG7647B5					IPR004193: Glycoside hydrolase, family 13, N-terminal; IPR006047: Glycosyl hydrolase, family 13, catalytic domain; IPR006048: Alpha-amylase/branching enzyme, C-terminal all beta; IPR006407: 1,4-alpha-glucan-branching enzyme, GlgB; IPR006589: Glycosyl hydrolase, family 13, subfamily, catalytic domain; IPR013780: Glycosyl hydrolase, family 13, all-beta; IPR013781: Glycoside hydrolase, catalytic dom…		GO:0003824 catalytic activity; GO:0043169 cation binding; GO:0003844 1,4-alpha-glucan branching enzyme activity; GO:0004553 hydrolase activity, hydrolyzing O-glycosyl compounds; GO:0005978 glycogen biosynthetic process; GO:0005975 carbohydrate metabolic process
VC83_00756	KV441387.1:315100-317035	+	592	hypothetical protein	orth3599	ENOG410PFXS: ATP-dependent Clp protease						IPR003593: AAA+ ATPase domain; IPR003959: ATPase, AAA-type, core; IPR019489: Clp ATPase, C-terminal; IPR027417: P-loop containing nucleoside triphosphate hydrolase		GO:0005524 ATP binding
VC83_00757	KV441387.1:318587-319317	-	170	cytochrome c oxidase subunit IV	orth3600	ENOG410PNPD: cytochrome C oxidase	BUSCOfEOG7JHMJ1					IPR004203: Cytochrome c oxidase subunit IV family		GO:0004129 cytochrome-c oxidase activity
VC83_00758	KV441387.1:321185-322321	+	339	glyceraldehyde 3-phosphate-dehydrogenase	orth231	ENOG410PF9K: glyceraldehyde-3-phosphate dehydrogenase						IPR006424: Glyceraldehyde-3-phosphate dehydrogenase, type I; IPR016040: NAD(P)-binding domain; IPR020828: Glyceraldehyde 3-phosphate dehydrogenase, NAD(P) binding domain; IPR020829: Glyceraldehyde 3-phosphate dehydrogenase, catalytic domain; IPR020830: Glyceraldehyde 3-phosphate dehydrogenase, active site; IPR020831: Glyceraldehyde/Erythrose phosphate dehydrogenase family	PF00044: Glyceraldehyde 3-phosphate dehydrogenase, NAD binding domain; PF02800: Glyceraldehyde 3-phosphate dehydrogenase, C-terminal domain	GO:0016620 oxidoreductase activity, acting on the aldehyde or oxo group of donors, NAD or NADP as acceptor; GO:0051287 NAD binding; GO:0050661 NADP binding; GO:0055114 oxidation-reduction process; GO:0006006 glucose metabolic process
VC83_00759	KV441387.1:324395-326903	+	745	NADH-ubiquinone oxidoreductase 78 kDa subunit, mitochondrial	orth3601	ENOG410PH1J: nadh-ubiquinone oxidoreductase						IPR000283: NADH:ubiquinone oxidoreductase, 75kDa subunit, conserved site; IPR001041: 2Fe-2S ferredoxin-type iron-sulfur binding domain; IPR006656: Molybdopterin oxidoreductase; IPR006963: Molybdopterin oxidoreductase, 4Fe-4S domain; IPR010228: NADH:ubiquinone oxidoreductase, subunit G; IPR012675: Beta-grasp domain; IPR015405: NADH-quinone oxidoreductase, chain G, C-terminal; IPR019574: NADH:ubiqu…	PF00384: Molybdopterin oxidoreductase	GO:0016020 membrane; GO:0009055 electron carrier activity; GO:0016651 oxidoreductase activity, acting on NAD(P)H; GO:0016491 oxidoreductase activity; GO:0008137 NADH dehydrogenase (ubiquinone) activity; GO:0051536 iron-sulfur cluster binding; GO:0042773 ATP synthesis coupled electron transport; GO:0055114 oxidation-reduction process
VC83_00760	KV441387.1:328193-331389	-	1043	hypothetical protein	orth3602	ENOG410PJWE: Cytokinesis regulator (Byr4)
VC83_00761	KV441387.1:334253-335548	+	393	replication factor C subunit 3/5	orth232	ENOG410PFQP: replication factor c						IPR003593: AAA+ ATPase domain; IPR003959: ATPase, AAA-type, core; IPR008921: DNA polymerase III, clamp loader complex, gamma/delta/delta subunit, C-terminal; IPR013748: Replication factor C, C-terminal; IPR027417: P-loop containing nucleoside triphosphate hydrolase		GO:0003677 DNA binding; GO:0005524 ATP binding; GO:0006260 DNA replication
VC83_00762	KV441387.1:335828-336985	-	317	hypothetical protein	orth3603	ENOG410PNZ3: conserved hypothetical protein						IPR010585: DNA repair protein XRCC4; IPR014751: DNA repair protein XRCC4, C-terminal		GO:0005634 nucleus; GO:0003677 DNA binding; GO:0006310 DNA recombination; GO:0006302 double-strand break repair
VC83_00763	KV441387.1:338973-341754	-	798	hypothetical protein	orth3604	ENOG410PJNC: Pumilio-family RNA binding repeat						IPR001313: Pumilio RNA-binding repeat; IPR011989: Armadillo-like helical; IPR016024: Armadillo-type fold; IPR033133: No description		GO:0003723 RNA binding; GO:0005488 binding
VC83_00764	KV441387.1:342812-343273	-	113	hypothetical protein	orth3605	ENOG410PQRN: mitochondrial 37S ribosomal protein RSM27						IPR013219: Ribosomal protein S27/S33, mitochondrial
VC83_00765	KV441387.1:343500-344785	+	410	hypothetical protein	orth3606	ENOG410PN1S: ribonuclease						IPR000999: Ribonuclease III domain		GO:0003723 RNA binding; GO:0004525 ribonuclease III activity; GO:0006396 RNA processing
VC83_00766	KV441387.1:344891-345863	-	199	hypothetical protein	orth233	ENOG410PRJC: Thioesterase superfamily						IPR006683: Thioesterase superfamily; IPR029069: HotDog domain
VC83_00767	KV441387.1:346820-347294	-	157	hypothetical protein	orth3607	ENOG410PPSU: conserved hypothetical protein						IPR009598: Bladder cancer-related BC10
VC83_00768	KV441387.1:348081-352844	+	1569	hypothetical protein	orth3608	ENOG410PKKU: conserved hypothetical protein						IPR015943: WD40/YVTN repeat-like-containing domain; IPR017986: WD40-repeat-containing domain		GO:0005515 protein binding
VC83_00769	KV441387.1:355059-355437	+	125	hypothetical protein								IPR002085: Alcohol dehydrogenase superfamily, zinc-type; IPR013149: Alcohol dehydrogenase, C-terminal; IPR016040: NAD(P)-binding domain		GO:0008270 zinc ion binding; GO:0016491 oxidoreductase activity; GO:0055114 oxidation-reduction process
VC83_00770	KV441387.1:355561-358433	-	893	hypothetical protein	orth236	ENOG410PGKM: Aminopeptidase			M01			IPR001930: Peptidase M1, alanine aminopeptidase/leukotriene A4 hydrolase; IPR014782: Peptidase M1, membrane alanine aminopeptidase, N-terminal; IPR024571: ERAP1-like C-terminal domain	PF01433: Peptidase family M1	GO:0008270 zinc ion binding; GO:0008237 metallopeptidase activity; GO:0006508 proteolysis
VC83_00771	KV441387.1:358979-359399	+	97	hypothetical protein	orth3609							IPR009072: Histone-fold; IPR028847: Centromere protein W		GO:0003677 DNA binding; GO:0046982 protein heterodimerization activity; GO:0007067 mitotic nuclear division; GO:0051382 kinetochore assembly
VC83_00772	KV441387.1:360072-361672	+	464	hypothetical protein	orth3610	ENOG410PJ0P: NA
VC83_00773	KV441387.1:362822-367496	+	1520	hypothetical protein	orth3611	ENOG410QE75: jmjN domain						IPR001965: Zinc finger, PHD-type; IPR003347: JmjC domain; IPR003349: JmjN domain; IPR013083: Zinc finger, RING/FYVE/PHD-type		GO:0008270 zinc ion binding; GO:0005515 protein binding
VC83_00774	KV441387.1:369073-370759	-	536	hypothetical protein	orth3612
VC83_00775	KV441387.1:371220-372531	-	393	hypothetical protein	orth3613	ENOG410PFI0: WD repeat protein						IPR001680: WD40 repeat; IPR015943: WD40/YVTN repeat-like-containing domain; IPR017986: WD40-repeat-containing domain; IPR019775: WD40 repeat, conserved site		GO:0005515 protein binding
VC83_00776	KV441387.1:372757-375337	+	842	hypothetical protein	orth3614	ENOG410PFNV: Chromosome segregation protein						IPR001680: WD40 repeat; IPR015943: WD40/YVTN repeat-like-containing domain; IPR017986: WD40-repeat-containing domain; IPR019775: WD40 repeat, conserved site; IPR022100: Minichromosome loss protein Mcl1, middle region		GO:0005515 protein binding
VC83_00777	KV441387.1:376753-377783	-	201	GTP-binding protein ypt1	orth237	ENOG410PI28: GTP-binding protein Ypt1						IPR001806: Small GTPase superfamily; IPR002041: Ran GTPase; IPR003578: Small GTPase superfamily, Rho type; IPR003579: Small GTPase superfamily, Rab type; IPR005225: Small GTP-binding protein domain; IPR020849: Small GTPase superfamily, Ras type; IPR027417: P-loop containing nucleoside triphosphate hydrolase	PF00071: Ras family	GO:0005622 intracellular; GO:0016020 membrane; GO:0005525 GTP binding; GO:0003924 GTPase activity; GO:0006886 intracellular protein transport; GO:0006913 nucleocytoplasmic transport; GO:0015031 protein transport; GO:0007165 signal transduction; GO:0007264 small GTPase mediated signal transduction
VC83_00778	KV441387.1:378442-379321	+	270	hypothetical protein	orth3615							IPR031342: Meiotically up-regulated gene 163 protein/YGR053C	PF17119: Mitochondrial protein up-regulated during meiosis
VC83_00779	KV441387.1:385448-387827	-	792	hypothetical protein	orth238	ENOG410PJXA: Transcription factor					Fungal-specific TF domain	IPR001138: Zn(2)-C6 fungal-type DNA-binding domain; IPR007219: Transcription factor domain, fungi		GO:0005634 nucleus; GO:0003677 DNA binding; GO:0008270 zinc ion binding; GO:0000981 RNA polymerase II transcription factor activity, sequence-specific DNA binding; GO:0006351 transcription, DNA-templated; GO:0006355 regulation of transcription, DNA-templated
VC83_00780	KV441387.1:392752-393805	+	350	adenosine deaminase	orth240	ENOG410PGAZ: Catalyzes the hydrolytic deamination of adenine to hypoxanthine. Plays an important role in the purine salvage pathway and in nitrogen catabolism (By similarity)						IPR001365: Adenosine/AMP deaminase domain; IPR006330: Adenosine/adenine deaminase; IPR028892: Adenine deaminase type 2; IPR032466: Metal-dependent hydrolase	PF00962: Adenosine/AMP deaminase	GO:0019239 deaminase activity; GO:0000034 adenine deaminase activity; GO:0006146 adenine catabolic process
VC83_00781	KV441387.1:400799-401280	+	59	hypothetical protein
VC83_00782	KV441387.1:424255-425932	-	558	hypothetical protein	orth1988	ENOG410PKDU: General amidase						IPR000120: Amidase; IPR020556: Amidase, conserved site; IPR023631: Amidase signature domain	PF01425: Amidase	GO:0016884 carbon-nitrogen ligase activity, with glutamine as amido-N-donor
VC83_00783	KV441387.1:426323-426648	-	100	hypothetical protein	orth7961
VC83_00784	KV441387.1:427060-428335	+	236	hypothetical protein	orth3616	ENOG410PP8U: Heterokaryon incompatibility protein (HET)
VC83_00785	KV441387.1:429740-430940	+	314	hypothetical protein	orth245	ENOG410PFA1: mitochondrial phosphate carrier protein						IPR002067: Mitochondrial carrier protein; IPR018108: Mitochondrial substrate/solute carrier; IPR023395: Mitochondrial carrier domain		GO:0055085 transmembrane transport
VC83_00786	KV441387.1:437473-439362	+	539	glutamate decarboxylase	orth244	ENOG410PJVE: glutamate decarboxylase						IPR002129: Pyridoxal phosphate-dependent decarboxylase; IPR010107: Glutamate decarboxylase; IPR015421: Pyridoxal phosphate-dependent transferase, major region, subdomain 1; IPR015424: Pyridoxal phosphate-dependent transferase	PF00282: Pyridoxal-dependent decarboxylase conserved domain	GO:0030170 pyridoxal phosphate binding; GO:0003824 catalytic activity; GO:0004351 glutamate decarboxylase activity; GO:0016831 carboxy-lyase activity; GO:0006536 glutamate metabolic process; GO:0019752 carboxylic acid metabolic process
VC83_00787	KV441387.1:440338-440875	-	178	hypothetical protein
VC83_00788	KV441387.1:440921-442378	-	434	hypothetical protein	orth1985	ENOG410PH2N: chitinase		SignalP(1-20)		GH18		IPR001223: Glycoside hydrolase family 18, catalytic domain; IPR001579: Glycoside hydrolase, chitinase active site; IPR011583: Chitinase II; IPR013781: Glycoside hydrolase, catalytic domain; IPR017853: Glycoside hydrolase superfamily; IPR029070: Chitinase insertion domain	PF00704: Glycosyl hydrolases family 18	GO:0004553 hydrolase activity, hydrolyzing O-glycosyl compounds; GO:0004568 chitinase activity; GO:0006032 chitin catabolic process; GO:0005975 carbohydrate metabolic process
VC83_00789	KV441387.1:443815-445115	-	118	hypothetical protein	orth5058
VC83_00790	KV441387.1:459335-461919	+	845	hypothetical protein	orth3617	ENOG410PI2S: Bacterial alpha-L-rhamnosidase		SignalP(1-26)		GH78		IPR000421: Coagulation factor 5/8 C-terminal domain; IPR008902: Bacterial alpha-L-rhamnosidase; IPR008928: Six-hairpin glycosidase-like; IPR008979: Galactose-binding domain-like; IPR012341: Six-hairpin glycosidase		GO:0003824 catalytic activity
VC83_00791	KV441387.1:462976-463345	+	122	hypothetical protein
VC83_00792	KV441387.1:464683-465698	-	322	hypothetical protein	orth7962	ENOG410PIMG: DNA repair protein RAD57						IPR003593: AAA+ ATPase domain; IPR013632: DNA recombination and repair protein Rad51, C-terminal; IPR020588: DNA recombination and repair protein RecA-like, ATP-binding domain; IPR027417: P-loop containing nucleoside triphosphate hydrolase		GO:0003677 DNA binding; GO:0008094 DNA-dependent ATPase activity; GO:0005524 ATP binding; GO:0006281 DNA repair
VC83_00793	KV441387.1:466348-467116	-	154	hypothetical protein	orth7963	ENOG410PN83: conserved hypothetical protein
VC83_00794	KV441387.1:468076-469317	+	363	hypothetical protein	orth838							IPR011009: Protein kinase-like domain
VC83_00795	KV441387.1:471582-473221	-	525	hypothetical protein	orth3618	ENOG410Q0CP: NA
VC83_00796	KV441387.1:473985-475918	-	575	hypothetical protein	orth3619	ENOG410Q7TU: RNA splicing factor Pad-1						IPR000504: RNA recognition motif domain; IPR003954: RNA recognition motif domain, eukaryote; IPR006509: Splicing factor, RBM39-like; IPR012677: Nucleotide-binding alpha-beta plait domain; IPR029123: Splicing factor RBM39, linker		GO:0005634 nucleus; GO:0003723 RNA binding; GO:0000166 nucleotide binding; GO:0003676 nucleic acid binding; GO:0006397 mRNA processing
VC83_00797	KV441387.1:483906-485127	-	387	hypothetical protein	orth3620	ENOG410PH7M: inositolphosphorylceramide-B C-26 hydroxylase	BUSCOfEOG7RNK98					IPR001199: Cytochrome b5-like heme/steroid binding domain; IPR006694: Fatty acid hydroxylase; IPR014430: Sterol desaturase Scs7; IPR018506: Cytochrome b5, heme-binding site		GO:0016021 integral component of membrane; GO:0005506 iron ion binding; GO:0016491 oxidoreductase activity; GO:0080132 fatty acid alpha-hydroxylase activity; GO:0020037 heme binding; GO:0006631 fatty acid metabolic process; GO:0055114 oxidation-reduction process; GO:0006633 fatty acid biosynthetic process
VC83_00798	KV441387.1:486313-489097	+	826	hypothetical protein	orth1587	ENOG410PFTA: HET-C domain protein		SignalP(1-28)				IPR010816: Heterokaryon incompatibility Het-C	PF07217: Heterokaryon incompatibility protein Het-C
VC83_00799	KV441387.1:489418-490304	-	277	hypothetical protein	orth7964	ENOG410PNRP: Signal recognition particle	BUSCOfEOG7W6WZX					IPR002778: Signal recognition particle, SRP19 subunit		GO:0048500 signal recognition particle; GO:0008312 7S RNA binding; GO:0006614 SRP-dependent cotranslational protein targeting to membrane
VC83_00800	KV441387.1:490970-492031	+	311	hypothetical protein	orth637	ENOG410PI51: CDP-diacylglycerol-inositol 3-phosphatidyltransferase	BUSCOfEOG7P02VP					IPR000462: CDP-alcohol phosphatidyltransferase		GO:0016020 membrane; GO:0016780 phosphotransferase activity, for other substituted phosphate groups; GO:0008654 phospholipid biosynthetic process
VC83_00801	KV441387.1:493043-494786	-	492	hypothetical protein	orth2304	ENOG410PNNW: Zinc finger protein						IPR000571: Zinc finger, CCCH-type		GO:0046872 metal ion binding
VC83_00802	KV441387.1:495858-498646	-	892	hypothetical protein	orth3621
VC83_00803	KV441387.1:499638-500919	-	426	hypothetical protein	orth3622	ENOG410PGII: ethanolamine kinase						IPR011009: Protein kinase-like domain
VC83_00804	KV441387.1:501668-502121	-	150	hypothetical protein
VC83_00805	KV441387.1:502332-502770	-	145	hypothetical protein
VC83_00806	KV441387.1:503392-507610	-	1366	hypothetical protein	orth3623
VC83_00807	KV441387.1:515391-518188	-	915	hypothetical protein	orth2044	ENOG410PIW4: Helix-loop-helix DNA-binding domain					Helix-loop-helix DNA-binding domain	IPR011598: Myc-type, basic helix-loop-helix (bHLH) domain; IPR019006: Domain of unknown function DUF2014	PF09427: Domain of unknown function (DUF2014)	GO:0046983 protein dimerization activity
VC83_00808	KV441387.1:518803-520433	-	239	hypothetical protein								IPR022812: Dynamin superfamily; IPR027417: P-loop containing nucleoside triphosphate hydrolase
VC83_00809	KV441387.1:521249-522159	+	280	hypothetical protein
VC83_00810	KV441387.1:523125-526225	-	931	plasma membrane ATPase	orth1659	ENOG410PFW2: Plasma membrane						IPR001757: P-type ATPase; IPR004014: Cation-transporting P-type ATPase, N-terminal; IPR006534: P-type ATPase, subfamily IIIA; IPR008250: P-type ATPase, A domain; IPR018303: P-type ATPase, phosphorylation site; IPR023214: HAD-like domain; IPR023298: P-type ATPase, transmembrane domain; IPR023299: P-type ATPase, cytoplasmic domain N	PF00122: E1-E2 ATPase	GO:0016021 integral component of membrane; GO:0016887 ATPase activity; GO:0046872 metal ion binding; GO:0000166 nucleotide binding; GO:0006754 ATP biosynthetic process
VC83_00811	KV441387.1:528927-530215	-	313	hypothetical protein	orth3624	ENOG410PHBV: mitochondrial DNA replication protein	BUSCOfEOG783N5G					IPR018108: Mitochondrial substrate/solute carrier; IPR023395: Mitochondrial carrier domain
VC83_00812	KV441387.1:550293-550623	-	109	hypothetical protein
VC83_00813	KV441387.1:551690-552501	+	65	hypothetical protein
VC83_00814	KV441387.1:553718-554126	-	135	hypothetical protein
VC83_00815	KV441387.1:555235-555673	-	145	hypothetical protein	orth10476	ENOG410PICX: Dehydrogenase						IPR015590: Aldehyde dehydrogenase domain; IPR016161: Aldehyde/histidinol dehydrogenase; IPR016163: Aldehyde dehydrogenase, C-terminal		GO:0016620 oxidoreductase activity, acting on the aldehyde or oxo group of donors, NAD or NADP as acceptor; GO:0016491 oxidoreductase activity; GO:0008152 metabolic process; GO:0055114 oxidation-reduction process
VC83_00816	KV441387.1:556244-556736	-	163	hypothetical protein		ENOG410PICX: Dehydrogenase						IPR015590: Aldehyde dehydrogenase domain; IPR016161: Aldehyde/histidinol dehydrogenase; IPR016162: Aldehyde dehydrogenase N-terminal domain		GO:0016491 oxidoreductase activity; GO:0055114 oxidation-reduction process; GO:0008152 metabolic process
VC83_00817	KV441387.1:561266-563033	-	541	hypothetical protein	orth1598	ENOG410Q1FK: Polyamine transporter						IPR011701: Major facilitator superfamily; IPR020846: Major facilitator superfamily domain		GO:0016021 integral component of membrane; GO:0055085 transmembrane transport
VC83_00818	KV441387.1:564307-565532	+	369	hypothetical protein							Zinc knuckle (CCHC)	IPR001878: Zinc finger, CCHC-type		GO:0008270 zinc ion binding; GO:0003676 nucleic acid binding
VC83_00819	KV441387.1:577914-578740	-	224	hypothetical protein	orth1951	ENOG410PXRI: STYKc						IPR000719: Protein kinase domain; IPR002290: Serine/threonine/dual specificity protein kinase, catalytic domain; IPR011009: Protein kinase-like domain		GO:0005524 ATP binding; GO:0004672 protein kinase activity; GO:0006468 protein phosphorylation
VC83_00820	KV441387.1:579326-580223	-	298	hypothetical protein	orth1660	ENOG410PNHF: nicotinamide n-methyltransferase						IPR019410: Lysine methyltransferase; IPR025784: Nicotinamide N-methyltransferase, putative; IPR029063: S-adenosyl-L-methionine-dependent methyltransferase
VC83_00821	KV441387.1:581944-583459	+	487	hypothetical protein	orth3625	ENOG410PS90: copper-activated transcription factor GRISEA						IPR001083: Copper fist DNA-binding domain		GO:0005634 nucleus; GO:0003677 DNA binding; GO:0003700 transcription factor activity, sequence-specific DNA binding; GO:0005507 copper ion binding; GO:0006355 regulation of transcription, DNA-templated
VC83_00822	KV441387.1:585532-587369	-	419	hypothetical protein	orth3626							IPR015943: WD40/YVTN repeat-like-containing domain; IPR017986: WD40-repeat-containing domain		GO:0005515 protein binding
VC83_00823	KV441387.1:588132-590669	-	694	hypothetical protein	orth3627	ENOG410QEBN: RNA binding protein Nrd1						IPR000504: RNA recognition motif domain; IPR006569: CID domain; IPR008942: ENTH/VHS; IPR012677: Nucleotide-binding alpha-beta plait domain		GO:0000166 nucleotide binding; GO:0003676 nucleic acid binding
VC83_00824	KV441387.1:591877-593406	+	472	citrate synthase, mitochondrial	orth1559	ENOG410PFD1: citrate synthase						IPR002020: Citrate synthase; IPR010109: Citrate synthase, eukaryotic-type; IPR016142: Citrate synthase-like, large alpha subdomain; IPR019810: Citrate synthase active site	PF00285: Citrate synthase, C-terminal domain	GO:0046912 transferase activity, transferring acyl groups, acyl groups converted into alkyl on transfer; GO:0004108 citrate (Si)-synthase activity; GO:0006099 tricarboxylic acid cycle; GO:0006101 citrate metabolic process
VC83_00825	KV441387.1:597221-597557	+	111	hypothetical protein	orth3628			SignalP(1-19)
VC83_00826	KV441387.1:602886-607347	+	1356	hypothetical protein	orth3629	ENOG410PN9H: WD repeat protein						IPR001680: WD40 repeat; IPR015943: WD40/YVTN repeat-like-containing domain; IPR017986: WD40-repeat-containing domain; IPR019775: WD40 repeat, conserved site		GO:0005515 protein binding
VC83_00827	KV441387.1:615725-617924	-	710	hypothetical protein	orth748	ENOG410PFW5: acyl-CoA synthetase						IPR000873: AMP-dependent synthetase/ligase; IPR020845: AMP-binding, conserved site	PF00501: AMP-binding enzyme	GO:0003824 catalytic activity; GO:0008152 metabolic process
VC83_00828	KV441387.1:618762-620409	-	459	O-acetylhomoserine (thiol)-lyase	orth3630	ENOG410QDTP: o-acetylhomoserine						IPR000277: Cys/Met metabolism, pyridoxal phosphate-dependent enzyme; IPR006235: O-acetylhomoserine/O-acetylserine sulfhydrylase; IPR015421: Pyridoxal phosphate-dependent transferase, major region, subdomain 1; IPR015422: Pyridoxal phosphate-dependent transferase, major region, subdomain 2; IPR015424: Pyridoxal phosphate-dependent transferase	PF01053: Cys/Met metabolism PLP-dependent enzyme	GO:0016765 transferase activity, transferring alkyl or aryl (other than methyl) groups; GO:0030170 pyridoxal phosphate binding; GO:0003824 catalytic activity; GO:0006520 cellular amino acid metabolic process
VC83_00829	KV441387.1:621799-622502	+	158	hypothetical protein	orth3631	ENOG410PQHP: Membrane-associating domain						IPR008253: Marvel domain		GO:0016020 membrane
VC83_00830	KV441387.1:625357-626127	-	237	hypothetical protein	orth3632	ENOG410PQZA: conserved hypothetical protein		SignalP(1-20)				IPR019433: GPI-Mannosyltransferase II co-activator, Pga1
VC83_00831	KV441387.1:626456-628138	+	449	tubulin alpha-B chain	orth669	ENOG410PFTH: Tubulin is the major constituent of microtubules. It binds two moles of GTP, one at an exchangeable site on the beta chain and one at a non-exchangeable site on the alpha chain						IPR000217: Tubulin; IPR002452: Alpha tubulin; IPR003008: Tubulin/FtsZ, GTPase domain; IPR008280: Tubulin/FtsZ, C-terminal; IPR013838: Beta tubulin, autoregulation binding site; IPR017975: Tubulin, conserved site; IPR018316: Tubulin/FtsZ, 2-layer sandwich domain; IPR023123: Tubulin, C-terminal	PF00091: Tubulin/FtsZ family, GTPase domain	GO:0005874 microtubule; GO:0005525 GTP binding; GO:0003924 GTPase activity; GO:0005200 structural constituent of cytoskeleton; GO:0007017 microtubule-based process
VC83_00832	KV441387.1:628790-632892	+	1281	hypothetical protein	orth3633	ENOG410PGRZ: domain-containing protein	BUSCOfEOG7XWPWW					IPR000261: EH domain; IPR002048: EF-hand domain; IPR009060: UBA-like; IPR011992: EF-hand domain pair; IPR015940: Ubiquitin-associated domain		GO:0005509 calcium ion binding; GO:0005515 protein binding
VC83_00833	KV441387.1:636030-637060	-	305	hypothetical protein	orth624	ENOG410QDUM: Peroxisomal membrane protein PMP47A						IPR018108: Mitochondrial substrate/solute carrier; IPR023395: Mitochondrial carrier domain
VC83_00834	KV441387.1:637574-639769	-	609	hypothetical protein	orth1964	ENOG410PIMW: NA		SignalP(1-19)				IPR013830: SGNH hydrolase-type esterase domain
VC83_00835	KV441387.1:639908-640219	-	70	hypothetical protein
VC83_00836	KV441387.1:640996-642145	-	348	hypothetical protein	orth1965	ENOG410PU2Y: NA		SignalP(1-23)				IPR024079: Metallopeptidase, catalytic domain		GO:0008237 metallopeptidase activity
VC83_00837	KV441387.1:642965-645008	+	502	hypothetical protein	orth1548	ENOG410PI86: chitinase		SignalP(1-20)		GH18		IPR001002: Chitin-binding, type 1; IPR001223: Glycoside hydrolase family 18, catalytic domain; IPR001579: Glycoside hydrolase, chitinase active site; IPR011583: Chitinase II; IPR013781: Glycoside hydrolase, catalytic domain; IPR017853: Glycoside hydrolase superfamily; IPR018371: Chitin-binding, type 1, conserved site; IPR029070: Chitinase insertion domain	PF00704: Glycosyl hydrolases family 18	GO:0008061 chitin binding; GO:0004553 hydrolase activity, hydrolyzing O-glycosyl compounds; GO:0004568 chitinase activity; GO:0006032 chitin catabolic process; GO:0005975 carbohydrate metabolic process
VC83_00838	KV441387.1:648489-649980	+	232	hypothetical protein
VC83_00839	KV441387.1:651830-654106	+	618	hypothetical protein	orth1674	ENOG410PFHM: LysM domain				CBM50		IPR018392: LysM domain
VC83_00840	KV441387.1:654440-655499	-	311	hypothetical protein	orth1966	ENOG410PTDD: NA
VC83_00841	KV441387.1:656174-656660	+	161	hypothetical protein		ENOG410PTYH: NA
VC83_00842	KV441387.1:656715-657153	+	145	hypothetical protein
VC83_00843	KV441387.1:672544-672883	-	112	hypothetical protein		ENOG410PKNR: Glycoside hydrolase family 18 protein						IPR001002: Chitin-binding, type 1		GO:0008061 chitin binding
VC83_00844	KV441387.1:673252-673697	+	78	hypothetical protein		ENOG410PHGF: MFS sugar transporter
VC83_00845	KV441387.1:674461-678334	-	1202	DNA-directed RNA polymerase III subunit C2	orth393	ENOG410PG3S: DNA-directed RNA Polymerase						IPR007120: DNA-directed RNA polymerase, subunit 2, domain 6; IPR007121: RNA polymerase, beta subunit, conserved site; IPR007641: RNA polymerase Rpb2, domain 7; IPR007642: RNA polymerase Rpb2, domain 2; IPR007644: RNA polymerase, beta subunit, protrusion; IPR007645: RNA polymerase Rpb2, domain 3; IPR007646: RNA polymerase Rpb2, domain 4; IPR007647: RNA polymerase Rpb2, domain 5; IPR014724: RNA pol…	PF04563: RNA polymerase beta subunit	GO:0003677 DNA binding; GO:0003899 DNA-directed RNA polymerase activity; GO:0032549 ribonucleoside binding; GO:0006351 transcription, DNA-templated
VC83_00846	KV441387.1:678819-679188	+	122	hypothetical protein
VC83_00847	KV441387.1:679767-680040	+	90	hypothetical protein
VC83_00848	KV441387.1:681203-685317	+	1077	hypothetical protein	orth3634	ENOG410PGBQ: rna-binding protein						IPR001313: Pumilio RNA-binding repeat; IPR011989: Armadillo-like helical; IPR016024: Armadillo-type fold; IPR033133: No description	PF00806: Pumilio-family RNA binding repeat	GO:0003723 RNA binding; GO:0005488 binding
VC83_00849	KV441387.1:697719-698744	-	319	hypothetical protein	orth261	ENOG410PMSM: NUDIX domain						IPR000086: NUDIX hydrolase domain; IPR015797: NUDIX hydrolase domain-like		GO:0016787 hydrolase activity
VC83_00850	KV441387.1:703970-705463	-	458	hypothetical protein	orth3635							IPR001202: WW domain		GO:0005515 protein binding
VC83_00851	KV441387.1:707152-707747	+	180	hypothetical protein		ENOG410PIRA: Phenol 2-monooxygenase						IPR012336: Thioredoxin-like fold; IPR012941: Phenol hydroxylase, C-terminal dimerisation domain
VC83_00852	KV441387.1:714536-716876	+	755	hypothetical protein	orth3636	ENOG410PGEU: conserved hypothetical protein						IPR007603: Choline transporter-like
VC83_00853	KV441387.1:717145-717751	-	155	hypothetical protein		ENOG410PMJV: Cytochrome P450						IPR001128: Cytochrome P450; IPR002401: Cytochrome P450, E-class, group I		GO:0005506 iron ion binding; GO:0020037 heme binding; GO:0016705 oxidoreductase activity, acting on paired donors, with incorporation or reduction of molecular oxygen; GO:0055114 oxidation-reduction process
VC83_00854	KV441387.1:718376-719271	+	282	hypothetical protein	orth3637	ENOG410PS4X: WW domain protein						IPR001202: WW domain		GO:0005515 protein binding
VC83_00855	KV441387.1:720576-721442	-	232	hypothetical protein	orth3638	ENOG410PQCR: conserved hypothetical protein		SignalP(1-16)				IPR019008: Domain of unknown function DUF2012
VC83_00856	KV441387.1:722813-725391	+	815	carnitine O-acetyltransferase	orth257	ENOG410PGGI: carnitine acetyl transferase						IPR000542: Acyltransferase ChoActase/COT/CPT	PF00755: Choline/Carnitine o-acyltransferase	GO:0016746 transferase activity, transferring acyl groups
VC83_00857	KV441387.1:725850-726853	-	290	hypothetical protein	orth1990	ENOG410PJH8: Kinesin light chain						IPR011990: Tetratricopeptide-like helical domain		GO:0005515 protein binding
VC83_00858	KV441387.1:731483-732956	-	490	hypothetical protein	orth256	ENOG410PIWB: MFS efflux transporter						IPR011701: Major facilitator superfamily; IPR020846: Major facilitator superfamily domain		GO:0016021 integral component of membrane; GO:0055085 transmembrane transport
VC83_00859	KV441387.1:739748-740711	+	278	hypothetical protein	orth3639	ENOG410PN7D: glutaredoxin domain protein						IPR002109: Glutaredoxin; IPR012336: Thioredoxin-like fold; IPR014025: Glutaredoxin subgroup		GO:0015035 protein disulfide oxidoreductase activity; GO:0009055 electron carrier activity; GO:0045454 cell redox homeostasis
VC83_00860	KV441387.1:741244-742419	-	325	hypothetical protein	orth3640	ENOG410PKXN: Autophagy protein Atg27		SignalP(1-29)				IPR009011: Mannose-6-phosphate receptor binding domain; IPR018939: Autophagy-related protein 27	PF09451: Autophagy-related protein 27
VC83_00861	KV441387.1:743102-743609	+	168	hypothetical protein		ENOG410PRI0: NA
VC83_00862	KV441387.1:743879-744317	+	145	hypothetical protein
VC83_00863	KV441387.1:744995-747075	+	659	hypothetical protein	orth3641							IPR032675: Leucine-rich repeat domain, L domain-like
VC83_00864	KV441387.1:747339-749001	-	553	hypothetical protein	orth3642	ENOG410PIUA: conserved hypothetical protein
VC83_00865	KV441387.1:749320-749773	+	125	hypothetical protein
VC83_00866	KV441387.1:757911-759022	-	346	hypothetical protein	orth3643						Zinc finger (C2H2)	IPR007087: Zinc finger, C2H2; IPR013087: Zinc finger C2H2-type/integrase DNA-binding domain; IPR015880: Zinc finger, C2H2-like		GO:0046872 metal ion binding; GO:0003676 nucleic acid binding
VC83_00867	KV441387.1:763169-765196	-	576	hypothetical protein	orth3644	ENOG410PGA5: Translation initiation factor	BUSCOfEOG7008K9					IPR001451: Hexapeptide repeat; IPR011004: Trimeric LpxA-like; IPR029044: Nucleotide-diphospho-sugar transferases
VC83_00868	KV441387.1:765881-767242	+	416	hypothetical protein	orth3645	ENOG410PMYP: conserved hypothetical protein
VC83_00869	KV441387.1:767655-770664	+	969	hypothetical protein	orth3646	ENOG410PMJI: conserved hypothetical protein						IPR021950: Transcription factor Spt20		GO:0000124 SAGA complex; GO:0003712 transcription cofactor activity
VC83_00870	KV441387.1:771109-773495	-	755	hypothetical protein	orth3647	ENOG410PFF6: SDA1 domain protein	BUSCOfEOG7CRTZV					IPR007949: SDA1 domain; IPR012977: Uncharacterised domain NUC130/133, N-terminal; IPR027312: Sda1		GO:0000055 ribosomal large subunit export from nucleus; GO:0030036 actin cytoskeleton organization; GO:0042273 ribosomal large subunit biogenesis
VC83_00871	KV441387.1:773942-775019	-	320	hypothetical protein	orth3648		BUSCOfEOG728949					IPR004939: Anaphase-promoting complex, subunit 10/DOC domain; IPR008979: Galactose-binding domain-like	PF03256: Anaphase-promoting complex, subunit 10 (APC10)
VC83_00872	KV441387.1:775513-775889	+	104	hypothetical protein	orth3649			SignalP(1-16)
VC83_00873	KV441387.1:776155-776887	+	170	prefoldin subunit 4	orth3650	ENOG410PPVD: prefoldin subunit 4	BUSCOfEOG735492					IPR002777: Prefoldin beta-like; IPR009053: Prefoldin; IPR016661: Prefoldin, subunit 4		GO:0016272 prefoldin complex; GO:0051082 unfolded protein binding; GO:0006457 protein folding
VC83_00874	KV441387.1:784969-785332	-	120	hypothetical protein	orth3651	ENOG410PQCE: Protein of unknown function (DUF1304)						IPR009732: Protein of unknown function DUF1304
VC83_00875	KV441387.1:785603-788633	-	1009	hypothetical protein	orth3652	ENOG410PFF0: Heat shock protein	BUSCOfEOG7DC2CX	SignalP(1-32)				IPR013126: Heat shock protein 70 family; IPR029048: Heat shock protein 70kD, C-terminal domain	PF00012: Hsp70 protein
VC83_00876	KV441387.1:789244-789973	+	242	hypothetical protein	orth3653	ENOG410PTGX: acetyltransferase, GNAT family						IPR000182: GNAT domain; IPR016181: Acyl-CoA N-acyltransferase		GO:0008080 N-acetyltransferase activity
VC83_00877	KV441387.1:791035-791582	+	164	hypothetical protein	orth3654
VC83_00878	KV441387.1:791947-793446	-	445	succinyl-CoA ligase subunit beta, mitochondrial	orth3655	ENOG410PFU7: succinyl-CoA synthetase beta	BUSCOfEOG7DJSWM					IPR005809: Succinyl-CoA synthetase, beta subunit; IPR005811: ATP-citrate lyase/succinyl-CoA ligase; IPR011761: ATP-grasp fold; IPR013650: ATP-grasp fold, succinyl-CoA synthetase-type; IPR013815: ATP-grasp fold, subdomain 1; IPR013816: ATP-grasp fold, subdomain 2; IPR016102: Succinyl-CoA synthetase-like; IPR017866: Succinyl-CoA synthetase, beta subunit, conserved site	PF08442: ATP-grasp domain	GO:0005524 ATP binding; GO:0046872 metal ion binding; GO:0003824 catalytic activity; GO:0008152 metabolic process
VC83_00879	KV441387.1:793700-794564	+	287	hypothetical protein	orth3656							IPR021641: Protein of unknown function DUF3245
VC83_00880	KV441387.1:795243-797259	-	586	hypothetical protein	orth3657	ENOG410PPR1: Flocculation suppression protein					HSF-type DNA-binding	IPR000232: Heat shock factor (HSF)-type, DNA-binding; IPR011991: Winged helix-turn-helix DNA-binding domain; IPR027722: Flocculation suppression protein; IPR027725: Heat shock transcription factor family		GO:0005634 nucleus; GO:0003700 transcription factor activity, sequence-specific DNA binding; GO:0043565 sequence-specific DNA binding; GO:0006357 regulation of transcription from RNA polymerase II promoter; GO:0060258 negative regulation of filamentous growth; GO:0060257 negative regulation of flocculation; GO:0006355 regulation of transcription, DNA-templated
VC83_00881	KV441387.1:798778-799332	-	63	hypothetical protein
VC83_00882	KV441387.1:800699-802738	+	595	hypothetical protein	orth3658							IPR001810: F-box domain		GO:0005515 protein binding
VC83_00883	KV441387.1:803656-804910	+	345	hypothetical protein	orth1663	ENOG410PJT2: NADPH-dependent methylglyoxal reductase GRE2						IPR001509: NAD-dependent epimerase/dehydratase, N-terminal domain; IPR016040: NAD(P)-binding domain		GO:0003824 catalytic activity; GO:0050662 coenzyme binding
VC83_00884	KV441387.1:805481-806303	+	273	hypothetical protein	orth1634	ENOG410PKSE: GTP-Binding protein						IPR001806: Small GTPase superfamily; IPR003578: Small GTPase superfamily, Rho type; IPR003579: Small GTPase superfamily, Rab type; IPR005225: Small GTP-binding protein domain; IPR013684: Mitochondrial Rho-like; IPR020849: Small GTPase superfamily, Ras type; IPR027417: P-loop containing nucleoside triphosphate hydrolase		GO:0005622 intracellular; GO:0016020 membrane; GO:0005525 GTP binding; GO:0015031 protein transport; GO:0007165 signal transduction; GO:0007264 small GTPase mediated signal transduction
VC83_00885	KV441387.1:806727-809143	-	746	dolichyl-phosphate-mannose-protein mannosyltransferase	orth1662	ENOG410PGRQ: Dolichyl-phosphate-mannose--protein mannosyltransferase				GT39		IPR003342: Glycosyl transferase family 39/83; IPR016093: MIR motif; IPR027005: Glycosyltransferase 39-like; IPR032421: Protein O-mannosyl-transferase, C-terminal four TM domain	PF02366: Dolichyl-phosphate-mannose-protein mannosyltransferase	GO:0016020 membrane; GO:0000030 mannosyltransferase activity; GO:0006493 protein O-linked glycosylation
VC83_00886	KV441387.1:809852-813139	-	801	hypothetical protein	orth761	ENOG410PGCG: transporter						IPR003663: Sugar/inositol transporter; IPR005828: Major facilitator, sugar transporter-like; IPR005829: Sugar transporter, conserved site; IPR020846: Major facilitator superfamily domain	PF00083: Sugar (and other) transporter	GO:0016021 integral component of membrane; GO:0016020 membrane; GO:0022857 transmembrane transporter activity; GO:0005215 transporter activity; GO:0022891 substrate-specific transmembrane transporter activity; GO:0055085 transmembrane transport
VC83_00887	KV441387.1:813735-814941	+	293	hypothetical protein	orth1024	ENOG410PIP5: Export control protein						IPR022057: Chitin synthase III catalytic subunit	PF12271: Chitin synthase III catalytic subunit
VC83_00888	KV441387.1:815744-817299	+	474	hypothetical protein	orth3659	ENOG410PG5M: Suppressor of stem-loop protein 1	BUSCOfEOG7P5T9P				Zinc finger (C2H2)	IPR002035: von Willebrand factor, type A; IPR004595: TFIIH C1-like domain; IPR007087: Zinc finger, C2H2; IPR007198: Ssl1-like; IPR012170: TFIIH subunit Ssl1/p44	PF04056: Ssl1-like	GO:0000439 core TFIIH complex; GO:0008270 zinc ion binding; GO:0046872 metal ion binding; GO:0006289 nucleotide-excision repair; GO:0006281 DNA repair; GO:0006351 transcription, DNA-templated
VC83_00889	KV441387.1:818518-818823	-	78	hypothetical protein
VC83_00890	KV441387.1:819891-821318	+	456	hypothetical protein	orth3660	ENOG410PKNN: Sexual development activator VeA						IPR021740: Velvet factor
VC83_00891	KV441387.1:821356-821611	+	84	hypothetical protein
VC83_00892	KV441387.1:822696-824918	-	697	hypothetical protein	orth3661
VC83_00893	KV441387.1:825996-830430	+	1438	hypothetical protein	orth3662	ENOG410QDMN: ankyrin repeat protein						IPR002110: Ankyrin repeat; IPR002909: IPT domain; IPR013783: Immunoglobulin-like fold; IPR014756: Immunoglobulin E-set; IPR020683: Ankyrin repeat-containing domain		GO:0005515 protein binding
VC83_00894	KV441387.1:830743-832000	-	368	hypothetical protein	orth3663	ENOG410PJMD: ribonuclease H						IPR002156: Ribonuclease H domain; IPR009027: Ribosomal protein L9/RNase H1, N-terminal; IPR011320: Ribonuclease H1, N-terminal; IPR012337: Ribonuclease H-like domain		GO:0004523 RNA-DNA hybrid ribonuclease activity; GO:0003676 nucleic acid binding
VC83_00895	KV441387.1:832564-833798	-	393	hypothetical protein	orth3664	ENOG410PMF0: tRNA-specific adenosine-34 deaminase subunit						IPR002125: Cytidine and deoxycytidylate deaminases, zinc-binding; IPR016193: Cytidine deaminase-like		GO:0008270 zinc ion binding; GO:0003824 catalytic activity
VC83_00896	KV441387.1:835857-838252	+	722	hypothetical protein	orth1661	ENOG410PHF2: 6-phosphofructo-2-kinase						IPR003094: Fructose-2,6-bisphosphatase; IPR013078: Histidine phosphatase superfamily, clade-1; IPR013079: 6-phosphofructo-2-kinase; IPR027417: P-loop containing nucleoside triphosphate hydrolase; IPR029033: Histidine phosphatase superfamily		GO:0005524 ATP binding; GO:0003824 catalytic activity; GO:0003873 6-phosphofructo-2-kinase activity; GO:0006000 fructose metabolic process; GO:0006003 fructose 2,6-bisphosphate metabolic process
VC83_00897	KV441387.1:844340-845489	-	382	hypothetical protein	orth2577	ENOG410PKSA: NA
VC83_00898	KV441387.1:846307-847126	+	272	hypothetical protein	orth2994	ENOG410Q1JC: STYKc						IPR000719: Protein kinase domain; IPR011009: Protein kinase-like domain		GO:0004672 protein kinase activity; GO:0005524 ATP binding; GO:0006468 protein phosphorylation
VC83_00899	KV441387.1:848733-849198	+	139	hypothetical protein	orth8123
VC83_00900	KV441387.1:849198-851422	-	670	hypothetical protein	orth10639
VC83_00901	KV441387.1:854049-854736	+	201	hypothetical protein
VC83_00902	KV441387.1:856167-857196	-	309	hypothetical protein	orth8124							IPR011009: Protein kinase-like domain
VC83_00903	KV441387.1:859846-860177	+	94	hypothetical protein
VC83_00904	KV441387.1:860533-863134	-	778	hypothetical protein	orth8137	ENOG410PNU7: conserved hypothetical protein						IPR022198: Protein of unknown function DUF3723	PF12520: Protein of unknown function (DUF3723)
VC83_00905	KV441387.1:863269-863911	+	213	hypothetical protein	orth3665
VC83_00906	KV441387.1:880497-883728	-	1042	hypothetical protein	orth3666	ENOG410PG4B: armadillo repeat protein						IPR000225: Armadillo; IPR011989: Armadillo-like helical; IPR016024: Armadillo-type fold		GO:0005515 protein binding; GO:0005488 binding
VC83_00907	KV441387.1:884337-884812	+	119	hypothetical protein	orth3667	ENOG410Q0MF: Histone chaperone domain CHZ						IPR019098: Histone chaperone domain CHZ
VC83_00908	KV441387.1:885586-886371	+	182	blocked early in transport 1	orth3668	ENOG410PNJI: SNARE complex subunit (Bet1)	BUSCOfEOG7712MK					IPR000727: Target SNARE coiled-coil homology domain		GO:0005515 protein binding
VC83_00909	KV441387.1:886591-888003	-	413	hypothetical protein	orth3669	ENOG410PQ0M: NA						IPR008402: Anaphase-promoting complex subunit 15/mnd2		GO:0005680 anaphase-promoting complex; GO:0031145 anaphase-promoting complex-dependent catabolic process; GO:0030071 regulation of mitotic metaphase/anaphase transition
VC83_00910	KV441387.1:889443-898147	+	2114	hypothetical protein	orth3670	ENOG410PGFW: glutamate synthase	BUSCOfEOG7TN012		C44			IPR002489: Glutamate synthase, alpha subunit, C-terminal; IPR002932: Glutamate synthase domain; IPR006005: Glutamate synthase, NADH/NADPH, small subunit 1; IPR006982: Glutamate synthase, central-N; IPR009051: Alpha-helical ferredoxin; IPR012220: Glutamate synthase, eukaryotic; IPR013785: Aldolase-type TIM barrel; IPR016040: NAD(P)-binding domain; IPR017932: Glutamine amidotransferase type 2 domai…	PF00310: Glutamine amidotransferases class-II; PF01493: GXGXG motif; PF01645: Conserved region in glutamate synthase; PF04898: Glutamate synthase central domain	GO:0051536 iron-sulfur cluster binding; GO:0050660 flavin adenine dinucleotide binding; GO:0045181 glutamate synthase activity, NAD(P)H as acceptor; GO:0005506 iron ion binding; GO:0016491 oxidoreductase activity; GO:0003824 catalytic activity; GO:0016040 glutamate synthase (NADH) activity; GO:0016638 oxidoreductase activity, acting on the CH-NH2 group of donors; GO:0016639 oxidoreductase activit…
VC83_00911	KV441387.1:899023-901521	+	787	hypothetical protein	orth525	ENOG410PFJD: Vacuolar transporter chaperone						IPR003807: Domain of unknown function DUF202; IPR004331: SPX domain; IPR018966: VTC domain	PF09359: VTC domain
VC83_00912	KV441387.1:901842-902483	-	195	hypothetical protein	orth3671	ENOG410PSWY: conserved hypothetical protein		SignalP(1-18)
VC83_00913	KV441387.1:902990-906223	+	1060	hypothetical protein	orth3672	ENOG410PFG0: Nuclear pore protein	BUSCOfEOG7380D3					IPR007231: Nucleoporin interacting component Nup93/Nic96	PF04097: Nup93/Nic96	GO:0005643 nuclear pore; GO:0006810 transport
VC83_00914	KV441387.1:906619-908245	+	523	hypothetical protein	orth3673	ENOG410PFUZ: Inherit from KOG: Impact homolog (mouse)						IPR001498: Impact, N-terminal; IPR020568: Ribosomal protein S5 domain 2-type fold; IPR023582: Impact family
VC83_00915	KV441387.1:908401-909766	-	406	hypothetical protein	orth3674	ENOG410PQV6: conserved hypothetical protein						IPR009617: Seipin family	PF06775: Putative adipose-regulatory protein (Seipin)	GO:0019915 lipid storage
VC83_00916	KV441387.1:910167-912052	+	521	hypothetical protein	orth3675							IPR002523: Mg2+ transporter protein, CorA-like/Zinc transport protein ZntB		GO:0016020 membrane; GO:0046873 metal ion transmembrane transporter activity; GO:0030001 metal ion transport; GO:0055085 transmembrane transport
VC83_00917	KV441387.1:912566-913769	+	400	hypothetical protein	orth3676	ENOG410PTA7: NA
VC83_00918	KV441387.1:914671-915351	+	208	hypothetical protein	orth3677
VC83_00919	KV441387.1:916078-917924	+	582	hypothetical protein	orth3678	ENOG410PGY6: Spermine spermidine synthase family protein						IPR029063: S-adenosyl-L-methionine-dependent methyltransferase
VC83_00920	KV441387.1:919994-920438	+	147	hypothetical protein
VC83_00921	KV441387.1:920779-923123	+	763	hypothetical protein	orth391	ENOG410PGMJ: regulatory protein					Fungal-specific TF domain	IPR001138: Zn(2)-C6 fungal-type DNA-binding domain; IPR007219: Transcription factor domain, fungi		GO:0005634 nucleus; GO:0003677 DNA binding; GO:0008270 zinc ion binding; GO:0000981 RNA polymerase II transcription factor activity, sequence-specific DNA binding; GO:0006351 transcription, DNA-templated; GO:0006355 regulation of transcription, DNA-templated
VC83_00922	KV441387.1:927043-928180	+	356	hypothetical protein	orth1774	ENOG410PKFF: dihydrodipicolinate synthetase family protein						IPR002220: DapA-like; IPR013785: Aldolase-type TIM barrel		GO:0016829 lyase activity; GO:0003824 catalytic activity; GO:0008152 metabolic process
VC83_00923	KV441387.1:930137-930472	+	61	hypothetical protein	orth10477
VC83_00924	KV441387.1:937556-937813	-	69	hypothetical protein
VC83_00925	KV441387.1:938693-940109	+	471	hypothetical protein	orth3679
VC83_00926	KV441387.1:940480-941554	+	357	orotidine 5'-phosphate decarboxylase	orth3680	ENOG410PFIV: orotidine 5-phosphate decarboxylase	BUSCOfEOG7CVQ76					IPR001754: Orotidine 5'-phosphate decarboxylase domain; IPR011060: Ribulose-phosphate binding barrel; IPR013785: Aldolase-type TIM barrel; IPR018089: Orotidine 5'-phosphate decarboxylase, active site	PF00215: Orotidine 5'-phosphate decarboxylase / HUMPS family	GO:0003824 catalytic activity; GO:0004590 orotidine-5'-phosphate decarboxylase activity; GO:0006207 'de novo' pyrimidine nucleobase biosynthetic process; GO:0008152 metabolic process
VC83_00927	KV441387.1:941891-945472	-	1129	hypothetical protein	orth3681	ENOG410PGXA: Calcium permease family membrane transporter	BUSCOfEOG7W9S33					IPR004837: Sodium/calcium exchanger membrane region; IPR005185: Inner membrane component domain		GO:0016021 integral component of membrane; GO:0055085 transmembrane transport
VC83_00928	KV441387.1:946293-947571	+	389	26S protease regulatory subunit 8	orth521	ENOG410PJ13: 26S protease regulatory subunit 8						IPR003593: AAA+ ATPase domain; IPR003959: ATPase, AAA-type, core; IPR003960: ATPase, AAA-type, conserved site; IPR005937: 26S proteasome subunit P45; IPR027417: P-loop containing nucleoside triphosphate hydrolase		GO:0005737 cytoplasm; GO:0005524 ATP binding; GO:0016787 hydrolase activity; GO:0030163 protein catabolic process
VC83_00929	KV441387.1:947905-950650	-	898	hypothetical protein	orth3682	ENOG410PK3P: phosphatase						IPR000242: PTP type protein phosphatase; IPR000387: Tyrosine specific protein phosphatases domain; IPR001763: Rhodanese-like domain; IPR003595: Protein-tyrosine phosphatase, catalytic; IPR016130: Protein-tyrosine phosphatase, active site; IPR029021: Protein-tyrosine phosphatase-like	PF00102: Protein-tyrosine phosphatase	GO:0016791 phosphatase activity; GO:0004725 protein tyrosine phosphatase activity; GO:0016311 dephosphorylation; GO:0006470 protein dephosphorylation
VC83_00930	KV441387.1:951540-952137	-	198	hypothetical protein		ENOG410PIZR: ubiquitin carboxyl-terminal hydrolase			C19			IPR001394: Peptidase C19, ubiquitin carboxyl-terminal hydrolase; IPR018200: Ubiquitin specific protease, conserved site; IPR028889: Ubiquitin specific protease domain		GO:0036459 thiol-dependent ubiquitinyl hydrolase activity; GO:0006511 ubiquitin-dependent protein catabolic process; GO:0016579 protein deubiquitination
VC83_00931	KV441387.1:952541-952997	-	151	hypothetical protein
VC83_00932	KV441387.1:954101-954821	+	239	hypothetical protein	orth3683	ENOG410PMYZ: tRNA (uracil-5-)-methyltransferase TRM9	BUSCOfEOG7J70SV					IPR029063: S-adenosyl-L-methionine-dependent methyltransferase
VC83_00933	KV441387.1:958941-961944	-	511	hypothetical protein	orth3684						Myb-like DNA-binding domain	IPR001005: SANT/Myb domain; IPR009057: Homeodomain-like; IPR017877: Myb-like domain; IPR017930: Myb domain		GO:0003677 DNA binding
VC83_00934	KV441387.1:963487-963907	+	139	hypothetical protein	orth3685	ENOG410PF90: cell polarity protein						IPR000938: CAP Gly-rich domain
VC83_00935	KV441387.1:964783-966408	+	506	hypothetical protein	orth3686	ENOG410PK48: RING finger domain protein		SignalP(1-17)				IPR001841: Zinc finger, RING-type; IPR013083: Zinc finger, RING/FYVE/PHD-type		GO:0008270 zinc ion binding; GO:0005515 protein binding
VC83_00936	KV441387.1:967823-970556	+	729	hypothetical protein	orth519	ENOG410PR85: NA					Fungal-specific TF domain	IPR001138: Zn(2)-C6 fungal-type DNA-binding domain; IPR007219: Transcription factor domain, fungi		GO:0005634 nucleus; GO:0003677 DNA binding; GO:0008270 zinc ion binding; GO:0000981 RNA polymerase II transcription factor activity, sequence-specific DNA binding; GO:0006351 transcription, DNA-templated; GO:0006355 regulation of transcription, DNA-templated
VC83_00937	KV441387.1:971407-971785	-	125	hypothetical protein
VC83_00938	KV441387.1:972683-974003	+	439	hypothetical protein	orth2903	ENOG410PQ87: Glycosyl hydrolase catalytic core		SignalP(1-21)				IPR013781: Glycoside hydrolase, catalytic domain; IPR017853: Glycoside hydrolase superfamily; IPR024655: Uncharacterised protein family, glycosyl hydrolase catalytic domain	PF11790: Glycosyl hydrolase catalytic core	GO:0005975 carbohydrate metabolic process
VC83_00939	KV441387.1:977326-979116	+	580	hypothetical protein	orth3687	ENOG410PHVW: Transcription factor					bZIP TF 1	IPR004827: Basic-leucine zipper domain		GO:0043565 sequence-specific DNA binding; GO:0003700 transcription factor activity, sequence-specific DNA binding; GO:0006355 regulation of transcription, DNA-templated
VC83_00940	KV441387.1:979511-981511	-	455	hypothetical protein	orth3688	ENOG410PKNZ: NA
VC83_00941	KV441387.1:983574-984044	-	110	non-histone chromosomal protein 6	orth3689	ENOG410PRUP: DNA-binding protein that induces severe bending of DNA. Required for DNA-binding by the FACT complex, a general chromatin factor that acts to reorganize nucleosomes. The FACT complex is involved in multiple processes that require DNA as a template such as mRNA elongation, DNA replication and DNA repair. Also augments the fidelity of transcription by RNA polymerase III independently o…						IPR009071: High mobility group box domain
VC83_00942	KV441387.1:986734-987251	-	99	hypothetical protein	orth3690	ENOG410PSNV: NA		SignalP(1-19)	I09			IPR009020: Proteinase inhibitor, propeptide; IPR010259: Peptidase S8 propeptide/proteinase inhibitor I9
VC83_00943	KV441387.1:988458-990739	+	649	hypothetical protein	orth3691	ENOG410QE1P: mRNA cleavage factor complex component Pcf11						IPR002014: VHS domain; IPR006569: CID domain; IPR006903: RNA polymerase II-binding domain; IPR008942: ENTH/VHS		GO:0006886 intracellular protein transport
VC83_00944	KV441387.1:991477-992716	+	391	hypothetical protein	orth517	ENOG410PKW7: Dimeric dihydrodiol dehydrogenase						IPR000683: Oxidoreductase, N-terminal; IPR016040: NAD(P)-binding domain		GO:0016491 oxidoreductase activity
VC83_00945	KV441387.1:993198-996547	+	748	hypothetical protein	orth3692	ENOG410PQX0: Microtubule binding protein HOOK3						IPR008636: Hook-related protein family
VC83_00946	KV441387.1:996991-997774	-	260	hypothetical protein	orth3693	ENOG410PRMT: Inherit from opiNOG: Conserved hypothetical protein						IPR007527: Zinc finger, SWIM-type		GO:0008270 zinc ion binding
VC83_00947	KV441387.1:998696-999986	+	343	hypothetical protein	orth3694	ENOG410PKH6: Extracellular lipase		SignalP(1-18)				IPR002921: Fungal lipase-like domain; IPR005592: Mono-/di-acylglycerol lipase, N-terminal; IPR029058: Alpha/Beta hydrolase fold		GO:0016042 lipid catabolic process; GO:0006629 lipid metabolic process
VC83_00948	KV441387.1:1000576-1001856	-	408	hypothetical protein	orth7965	ENOG410PHAD: Cyclin-dependent protein kinase regulator Pho80						IPR013763: Cyclin-like; IPR013922: Cyclin PHO80-like		GO:0019901 protein kinase binding; GO:0000079 regulation of cyclin-dependent protein serine/threonine kinase activity
VC83_00949	KV441387.1:1002560-1003724	-	352	26S proteasome regulatory subunit rpn-8	orth2452	ENOG410PHXE: Proteasome regulatory subunit	BUSCOfEOG7GQZ5S		M67A			IPR000555: JAB1/MPN/MOV34 metalloenzyme domain; IPR024969: Rpn11/EIF3F, C-terminal		GO:0005515 protein binding
VC83_00950	KV441387.1:1004148-1005158	+	271	adenylate kinase 1	orth516	ENOG410PG6Q: Catalyzes the reversible transfer of the terminal phosphate group between ATP and AMP. Plays an important role in cellular energy homeostasis and in adenine nucleotide metabolism. Adenylate kinase activity is critical for regulation of the phosphate utilization and the AMP de novo biosynthesis pathways (By similarity)						IPR000850: Adenylate kinase/UMP-CMP kinase; IPR006259: Adenylate kinase subfamily; IPR007862: Adenylate kinase, active site lid domain; IPR027417: P-loop containing nucleoside triphosphate hydrolase; IPR028587: Adenylate kinase 2	PF00406: Adenylate kinase	GO:0019205 nucleobase-containing compound kinase activity; GO:0005524 ATP binding; GO:0016776 phosphotransferase activity, phosphate group as acceptor; GO:0004017 adenylate kinase activity; GO:0006172 ADP biosynthetic process; GO:0006139 nucleobase-containing compound metabolic process
VC83_00951	KV441387.1:1005539-1006829	-	412	coproporphyrinogen III oxidase	orth3695	ENOG410PIF2: coproporphyrinogen III oxidase	BUSCOfEOG73Z33M					IPR001260: Coproporphyrinogen III oxidase, aerobic; IPR018375: Coproporphyrinogen III oxidase, conserved site	PF01218: Coproporphyrinogen III oxidase	GO:0004109 coproporphyrinogen oxidase activity; GO:0006779 porphyrin-containing compound biosynthetic process; GO:0055114 oxidation-reduction process
VC83_00952	KV441387.1:1007585-1008068	+	121	autophagy-like protein 8	orth3696	ENOG410PNV6: Involved in cytoplasm to vacuole transport (Cvt) vesicles and autophagosomes formation. May mediate the delivery of the vesicles and autophagosomes to the vacuole via the microtubule cytoskeleton (By similarity)	BUSCOfEOG7712KX					IPR004241: Autophagy protein Atg8 ubiquitin-like; IPR029071: Ubiquitin-related domain	PF02991: Autophagy protein Atg8 ubiquitin like
VC83_00953	KV441387.1:1008936-1009204	-	67	hypothetical protein	orth3697	ENOG410PRW9: Protein of unknown function (DUF2665)						IPR024242: Non-classical export protein 1		GO:0009306 protein secretion
VC83_00954	KV441387.1:1009681-1010770	-	307	hypothetical protein	orth3698	ENOG410PF7V: Mitochondrial carrier protein	BUSCOfEOG7T4MWD					IPR018108: Mitochondrial substrate/solute carrier; IPR023395: Mitochondrial carrier domain
VC83_00955	KV441387.1:1011447-1013594	-	639	hypothetical protein	orth3699	ENOG410PIIH: DNA-dependent RNA polymerase catalyzes the transcription of DNA into RNA using the four ribonucleoside triphosphates as substrates. Specific core component of RNA polymerase III which synthesizes small RNAs, such as 5S rRNA and tRNAs (By similarity)	BUSCOfEOG70PC6K					IPR008806: RNA polymerase III Rpc82, C -terminal; IPR011991: Winged helix-turn-helix DNA-binding domain; IPR013197: RNA polymerase III subunit RPC82-related, helix-turn-helix		GO:0003677 DNA binding; GO:0003899 DNA-directed RNA polymerase activity; GO:0006351 transcription, DNA-templated
VC83_00956	KV441387.1:1013937-1015487	+	462	hypothetical protein	orth1105	ENOG410PJDW: reductase complex core protein 2	BUSCOfEOG7F51BJ		M16B			IPR007863: Peptidase M16, C-terminal; IPR011237: Peptidase M16 domain; IPR011249: Metalloenzyme, LuxS/M16 peptidase-like; IPR011765: Peptidase M16, N-terminal		GO:0003824 catalytic activity; GO:0046872 metal ion binding
VC83_00957	KV441387.1:1015839-1016220	+	75	hypothetical protein	orth3700	ENOG410PS16: Mitochondrial ATP synthase epsilon chain domain-containing protein						IPR006721: ATPase, F1 complex, epsilon subunit, mitochondrial		GO:0000275 mitochondrial proton-transporting ATP synthase complex, catalytic core F(1); GO:0046961 proton-transporting ATPase activity, rotational mechanism; GO:0046933 proton-transporting ATP synthase activity, rotational mechanism; GO:0015986 ATP synthesis coupled proton transport
VC83_00958	KV441387.1:1016899-1019513	+	741	hypothetical protein	orth3701	ENOG410PH4J: amino-acid N-acetyltransferase subunit Mak10						IPR007244: NatC N(alpha)-terminal acetyltransferase, Mak10 subunit	PF04112: Mak10 subunit, NatC N(alpha)-terminal acetyltransferase
VC83_00959	KV441387.1:1019765-1022782	-	916	hypothetical protein	orth3702	ENOG410QEC8: Cell division control protein	BUSCOfEOG7F7WKS					IPR001060: FCH domain; IPR001452: SH3 domain; IPR031160: F-BAR domain		GO:0005515 protein binding
VC83_00960	KV441387.1:1024005-1030728	+	2185	hypothetical protein	orth3703	ENOG410PIRN: Ccr4-not transcription complex, subunit	BUSCOfEOG7NPG2G				CCR4-Not complex component	IPR007196: CCR4-Not complex component, Not1, C-terminal; IPR024557: CCR4-Not complex, Not1 subunit, domain of unknown function DUF3819; IPR032191: CCR4-NOT transcription complex subunit 1, CAF1-binding domain; IPR032193: CCR4-NOT transcription complex subunit 1, TTP binding domain; IPR032194: CCR4-NOT transcription complex subunit 1, HEAT repeat	PF04054: CCR4-Not complex component, Not1; PF16415: CCR4-NOT transcription complex subunit 1 CAF1-binding domain
VC83_00961	KV441387.1:1031643-1033535	-	594	hypothetical protein	orth3704	ENOG410PJQH: conserved hypothetical protein
VC83_00962	KV441387.1:1034891-1035717	+	123	hypothetical protein	orth3705	ENOG410PP3P: nuclear transport factor						IPR002075: Nuclear transport factor 2; IPR018222: Nuclear transport factor 2, eukaryote; IPR032710: NTF2-like domain		GO:0005622 intracellular; GO:0006810 transport
VC83_00963	KV441387.1:1036457-1037200	+	148	hypothetical protein	orth3706	ENOG410PKCP: Golgi membrane protein involved in vesicular trafficking (By similarity)						IPR019365: TVP18/Calcium channel flower		GO:0016021 integral component of membrane
VC83_00964	KV441387.1:1038559-1041965	+	1116	hypothetical protein	orth3707	ENOG410PJKN: conserved hypothetical protein						IPR021582: Altered inheritance of mitochondria protein 21
VC83_00965	KV441387.1:1042391-1043768	-	458	hypothetical protein	orth3708	ENOG410PN3V: conserved hypothetical protein						IPR019024: Ribonuclease H2, subunit B	PF09468: Ydr279p protein family (RNase H2 complex component)	GO:0005634 nucleus
VC83_00966	KV441387.1:1044201-1046644	+	793	hypothetical protein	orth3709	ENOG410PGEA: DNA. Replication	BUSCOfEOG757D5X					IPR015408: Zinc finger, Mcm10/DnaG-type		GO:0005634 nucleus; GO:0006260 DNA replication
VC83_00967	KV441387.1:1046992-1050211	-	1000	hypothetical protein	orth3710	ENOG410PF9J: mismatch repair protein						IPR000432: DNA mismatch repair protein MutS, C-terminal; IPR007696: DNA mismatch repair protein MutS, core; IPR027417: P-loop containing nucleoside triphosphate hydrolase		GO:0030983 mismatched DNA binding; GO:0005524 ATP binding; GO:0006298 mismatch repair
VC83_00968	KV441387.1:1050610-1051088	-	139	hypothetical protein	orth3711	ENOG410PQ9P: Membrane magnesium transporter		SignalP(1-22)				IPR018937: Magnesium transporter
VC83_00969	KV441387.1:1051480-1052605	-	231	hypothetical protein	orth2453	ENOG410PFG8: Elongation factor	BUSCOfEOG7M3J9X					IPR001326: Translation elongation factor EF1B, beta/delta chains, conserved site; IPR010987: Glutathione S-transferase, C-terminal-like; IPR014038: Translation elongation factor EF1B, beta/delta subunit, guanine nucleotide exchange; IPR014717: Translation elongation factor EF1B/ribosomal protein S6; IPR018940: Elongation factor 1 beta central acidic region, eukaryote		GO:0005853 eukaryotic translation elongation factor 1 complex; GO:0003746 translation elongation factor activity; GO:0006414 translational elongation
VC83_00970	KV441387.1:1053088-1055488	-	799	ATP-dependent Clp protease ATP-binding subunit ClpB	orth515	ENOG410Q8K8: C-terminal, D2-small domain, of ClpB protein						IPR001270: ClpA/B family; IPR003593: AAA+ ATPase domain; IPR003959: ATPase, AAA-type, core; IPR018368: ClpA/B, conserved site 1; IPR019489: Clp ATPase, C-terminal; IPR027417: P-loop containing nucleoside triphosphate hydrolase; IPR028299: ClpA/B, conserved site 2		GO:0005524 ATP binding
VC83_00971	KV441387.1:1056388-1057916	-	450	adenosylhomocysteinase	orth3712	ENOG410PG05: adenosylhomocysteinase	BUSCOfEOG7FZ07M					IPR000043: Adenosylhomocysteinase; IPR015878: S-adenosyl-L-homocysteine hydrolase, NAD binding domain; IPR016040: NAD(P)-binding domain; IPR020082: S-adenosyl-L-homocysteine hydrolase, conserved site	PF00670: S-adenosyl-L-homocysteine hydrolase, NAD binding domain	GO:0004013 adenosylhomocysteinase activity; GO:0006730 one-carbon metabolic process
VC83_00972	KV441387.1:1058872-1060154	-	373	hypothetical protein	orth3713	ENOG410PJE2: Component of the eukaryotic translation initiation factor 3 (eIF-3) complex, which is involved in protein synthesis and, together with other initiation factors, stimulates binding of mRNA and methionyl-tRNAi to the 40S ribosome (By similarity)			M67X			IPR000555: JAB1/MPN/MOV34 metalloenzyme domain; IPR027524: Eukaryotic translation initiation factor 3 subunit H		GO:0005852 eukaryotic translation initiation factor 3 complex; GO:0005737 cytoplasm; GO:0005515 protein binding; GO:0003743 translation initiation factor activity
VC83_00973	KV441387.1:1060746-1061477	-	225	hypothetical protein	orth3714	ENOG410PQDT: conserved hypothetical protein
VC83_00974	KV441387.1:1062815-1064225	-	332	hypothetical protein	orth514	ENOG410PHX0: Mitochondrial carrier protein						IPR018108: Mitochondrial substrate/solute carrier; IPR023395: Mitochondrial carrier domain
VC83_00975	KV441387.1:1064503-1065192	+	210	hypothetical protein	orth3715	ENOG410PMWG: Caffeine-induced death protein						IPR016805: Uncharacterised conserved protein UCP022603; IPR019171: Caffeine-induced death protein 2	PF09774: Caffeine-induced death protein 2
VC83_00976	KV441387.1:1065692-1066439	-	183	ADP-ribosylation factor	orth400	ENOG410PGWR: adp-ribosylation factor						IPR003579: Small GTPase superfamily, Rab type; IPR005225: Small GTP-binding protein domain; IPR006689: Small GTPase superfamily, ARF/SAR type; IPR024156: Small GTPase superfamily, ARF type; IPR027417: P-loop containing nucleoside triphosphate hydrolase	PF00025: ADP-ribosylation factor family	GO:0005622 intracellular; GO:0005525 GTP binding; GO:0007264 small GTPase mediated signal transduction; GO:0015031 protein transport
VC83_00977	KV441387.1:1067029-1067800	+	202	hypothetical protein	orth513	ENOG410PHTG: Endosomal		SignalP(1-20)				IPR009038: GOLD domain; IPR015720: TMP21-related		GO:0016021 integral component of membrane; GO:0006810 transport
VC83_00978	KV441387.1:1068240-1069185	-	207	hypothetical protein	orth3716	ENOG410PP0W: conserved hypothetical protein
VC83_00979	KV441387.1:1069442-1071182	+	579	hypothetical protein	orth3717	ENOG410PGEE: Component of the cytosolic Fe S protein assembly machinery. Required for maturation of extramitochondrial Fe S proteins. May play a role in the transfer of pre-assembled Fe S clusters to target apoproteins (By similarity)	BUSCOfEOG7X6M97					IPR004108: Iron hydrogenase, large subunit, C-terminal; IPR009016: Iron hydrogenase	PF02906: Iron only hydrogenase large subunit, C-terminal domain
VC83_00980	KV441387.1:1071240-1072084	-	260	hypothetical protein	orth3718	ENOG410PPBA: NA						IPR024771: SUZ domain
VC83_00981	KV441387.1:1072387-1072864	+	110	hypothetical protein	orth3719
VC83_00982	KV441387.1:1073331-1074549	-	332	hypothetical protein	orth512	ENOG410PFMM: Dehydrogenase						IPR006139: D-isomer specific 2-hydroxyacid dehydrogenase, catalytic domain; IPR006140: D-isomer specific 2-hydroxyacid dehydrogenase, NAD-binding domain; IPR016040: NAD(P)-binding domain; IPR029752: D-isomer specific 2-hydroxyacid dehydrogenase, NAD-binding domain conserved site 1; IPR029753: D-isomer specific 2-hydroxyacid dehydrogenase, NAD-binding domain conserved site	PF02826: D-isomer specific 2-hydroxyacid dehydrogenase, NAD binding domain	GO:0051287 NAD binding; GO:0016616 oxidoreductase activity, acting on the CH-OH group of donors, NAD or NADP as acceptor; GO:0008152 metabolic process; GO:0055114 oxidation-reduction process
VC83_00983	KV441387.1:1075594-1076778	-	376	hypothetical protein	orth3720	ENOG410PMXX: C2H2 finger domain protein (Gli3)					Zinc finger (C2H2)	IPR007087: Zinc finger, C2H2; IPR013087: Zinc finger C2H2-type/integrase DNA-binding domain; IPR015880: Zinc finger, C2H2-like		GO:0046872 metal ion binding; GO:0003676 nucleic acid binding
VC83_00984	KV441387.1:1077410-1078546	-	296	hypothetical protein	orth511	ENOG410PHVT: )-reductase						IPR001395: Aldo/keto reductase/potassium channel subunit beta; IPR023210: NADP-dependent oxidoreductase domain
VC83_00985	KV441387.1:1078714-1080105	-	335	hypothetical protein	orth3721	ENOG410PJKX: WD repeat-containing protein						IPR001680: WD40 repeat; IPR015943: WD40/YVTN repeat-like-containing domain; IPR017986: WD40-repeat-containing domain; IPR019775: WD40 repeat, conserved site; IPR020472: G-protein beta WD-40 repeat		GO:0005515 protein binding
VC83_00986	KV441387.1:1080684-1084176	+	1127	hypothetical protein	orth3722	ENOG410PG79: domain) protein						IPR009771: Ribosome control protein 1; IPR015943: WD40/YVTN repeat-like-containing domain	PF07064: RIC1	GO:0005515 protein binding
VC83_00987	KV441387.1:1085092-1085910	+	253	casein kinase 2, beta polypeptide	orth2454	ENOG410PG73: casein kinase						IPR000704: Casein kinase II, regulatory subunit; IPR016149: Casein kinase II, regulatory subunit, alpha-helical; IPR016150: Casein kinase II, regulatory subunit, beta-sheet	PF01214: Casein kinase II regulatory subunit	GO:0005956 protein kinase CK2 complex; GO:0019887 protein kinase regulator activity
VC83_00988	KV441387.1:1090215-1091264	+	310	hypothetical protein	orth510	ENOG410PMDV: aldehyde reductase (AKR1)						IPR001395: Aldo/keto reductase/potassium channel subunit beta; IPR018170: Aldo/keto reductase, conserved site; IPR020471: Aldo/keto reductase; IPR023210: NADP-dependent oxidoreductase domain	PF00248: Aldo/keto reductase family	GO:0016491 oxidoreductase activity; GO:0055114 oxidation-reduction process
VC83_00989	KV441387.1:1091433-1096608	-	1673	hypothetical protein	orth3723	ENOG410PHGW: DNA. Replication	BUSCOfEOG7FZ06K					IPR014808: DNA replication factor Dna2, N-terminal; IPR022765: Dna2/Cas4, domain of unknown function DUF83; IPR027417: P-loop containing nucleoside triphosphate hydrolase	PF08696: DNA replication factor Dna2; PF13087: AAA domain
VC83_00990	KV441387.1:1097114-1098292	+	304	hypothetical protein	orth448	ENOG410PGWQ: mitochondrial 2-oxodicarboxylate carrier						IPR002067: Mitochondrial carrier protein; IPR002113: Adenine nucleotide translocator 1; IPR018108: Mitochondrial substrate/solute carrier; IPR023395: Mitochondrial carrier domain	PF00153: Mitochondrial carrier protein	GO:0005743 mitochondrial inner membrane; GO:0005215 transporter activity; GO:0055085 transmembrane transport; GO:0006810 transport
VC83_00991	KV441387.1:1100803-1104244	-	1092	hypothetical protein	orth3724	ENOG410PG3Q: Required for replication-independent chromatin assembly and for the periodic repression of histone gene transcription during the cell cycle (By similarity)						IPR001680: WD40 repeat; IPR011494: TUP1-like enhancer of split; IPR015943: WD40/YVTN repeat-like-containing domain; IPR017986: WD40-repeat-containing domain; IPR019015: HIRA B motif; IPR031120: WD repeat HIR1		GO:0005634 nucleus; GO:0005515 protein binding; GO:0006351 transcription, DNA-templated; GO:0006355 regulation of transcription, DNA-templated; GO:0016568 chromatin modification
VC83_00992	KV441387.1:1106395-1109913	+	1145	hypothetical protein	orth3725
VC83_00993	KV441387.1:1111994-1112882	+	295	hypothetical protein	orth3726	ENOG410PJ9F: Phytanoyl-CoA dioxygenase family protein						IPR008775: Phytanoyl-CoA dioxygenase
VC83_00994	KV441387.1:1113326-1113857	-	106	hypothetical protein	orth3727
VC83_00995	KV441387.1:1115067-1116291	-	407	hypothetical protein	orth3728	ENOG410PK66: NA
VC83_00996	KV441387.1:1117327-1117711	-	127	hypothetical protein
VC83_00997	KV441387.1:1119179-1122142	-	954	hypothetical protein	orth3729	ENOG410PH91: Protein kinase Scy1	BUSCOfEOG7JHMDW					IPR000719: Protein kinase domain; IPR002290: Serine/threonine/dual specificity protein kinase, catalytic domain; IPR011009: Protein kinase-like domain; IPR011989: Armadillo-like helical; IPR016024: Armadillo-type fold		GO:0004672 protein kinase activity; GO:0005524 ATP binding; GO:0005488 binding; GO:0006468 protein phosphorylation
VC83_00998	KV441387.1:1122753-1124021	+	404	branched-chain amino acid aminotransferase	orth508	ENOG410PIW1: branched-chain-amino-acid aminotransferase						IPR001544: Aminotransferase class IV; IPR005786: Branched-chain amino acid aminotransferase II		GO:0004084 branched-chain-amino-acid transaminase activity; GO:0003824 catalytic activity; GO:0009081 branched-chain amino acid metabolic process; GO:0008152 metabolic process
VC83_00999	KV441387.1:1124714-1125215	+	166	hypothetical protein	orth3730
VC83_01000	KV441387.1:1125514-1126174	-	219	hypothetical protein	orth3731	ENOG410PT6J: NA						IPR019587: Polyketide cyclase/dehydrase
VC83_01001	KV441387.1:1127433-1127785	+	95	hypothetical protein		ENOG410PH7K: Ricin B lectin		SignalP(1-19)
VC83_01002	KV441387.1:1127815-1128481	+	221	hypothetical protein	orth8826	ENOG410PH7K: Ricin B lectin
VC83_01003	KV441387.1:1128697-1128999	-	63	hypothetical protein								IPR029063: S-adenosyl-L-methionine-dependent methyltransferase
VC83_01004	KV441387.1:1129230-1130287	-	227	hypothetical protein	orth9836	ENOG410PH44: o-methyltransferase						IPR029063: S-adenosyl-L-methionine-dependent methyltransferase
VC83_01006	KV441387.1:1141360-1142170	-	269	hypothetical protein	orth2478	ENOG410PNUY: Heterokaryon incompatibility protein (HET)
VC83_01007	KV441387.1:1142725-1143088	-	120	hypothetical protein		ENOG410PJVJ: Glucan 1,3-beta-glucosidase						IPR013781: Glycoside hydrolase, catalytic domain; IPR017853: Glycoside hydrolase superfamily		GO:0005975 carbohydrate metabolic process
VC83_01008	KV441387.1:1158376-1159240	-	287	hypothetical protein
VC83_01009	KV441387.1:1167198-1167744	-	181	hypothetical protein
VC83_01010	KV441387.1:1172452-1173574	+	357	hypothetical protein	orth14	ENOG410PMUG: Sodium/calcium exchanger protein						IPR004481: Sodium/potassium/calcium exchanger; IPR004837: Sodium/calcium exchanger membrane region		GO:0016021 integral component of membrane; GO:0055085 transmembrane transport
VC83_01011	KV441387.1:1174240-1175642	-	412	CMGC/SRPK protein kinase	orth3095	ENOG410PJP7: Protein kinase domain-containing protein						IPR000719: Protein kinase domain; IPR002290: Serine/threonine/dual specificity protein kinase, catalytic domain; IPR011009: Protein kinase-like domain; IPR017441: Protein kinase, ATP binding site		GO:0005524 ATP binding; GO:0004672 protein kinase activity; GO:0006468 protein phosphorylation
VC83_01012	KV441387.1:1178794-1182298	-	1167	hypothetical protein	orth3732	ENOG410PKG8: establishment of protein localization						IPR018820: Brefeldin A sensitivity protein-related, domain of unknown function DUF2421; IPR023244: Brefeldin A-sensitivity protein 4
VC83_01013	KV441387.1:1182585-1184169	+	507	hypothetical protein	orth504	ENOG410PGKD: histone deacetylase						IPR003000: Sirtuin family; IPR026590: Sirtuin family, catalytic core domain; IPR026591: Sirtuin family, catalytic core small domain; IPR029035: DHS-like NAD/FAD-binding domain	PF02146: Sir2 family	GO:0070403 NAD+ binding
VC83_01014	KV441387.1:1186459-1190922	+	1433	hypothetical protein	orth502	ENOG410PGJZ: P-type ATPase						IPR001757: P-type ATPase; IPR004014: Cation-transporting P-type ATPase, N-terminal; IPR006068: Cation-transporting P-type ATPase, C-terminal; IPR006408: P-type ATPase, subfamily IIB; IPR008250: P-type ATPase, A domain; IPR018303: P-type ATPase, phosphorylation site; IPR023214: HAD-like domain; IPR023298: P-type ATPase, transmembrane domain; IPR023299: P-type ATPase, cytoplasmic domain N		GO:0016021 integral component of membrane; GO:0016020 membrane; GO:0046872 metal ion binding; GO:0005524 ATP binding; GO:0000166 nucleotide binding; GO:0005388 calcium-transporting ATPase activity; GO:0070588 calcium ion transmembrane transport
VC83_01015	KV441387.1:1192268-1192725	+	119	hypothetical protein	orth3733	ENOG410PRVP: Inherit from NOG: NADH ubiquinone oxidoreductase						IPR019329: NADH:ubiquinone oxidoreductase, ESSS subunit
VC83_01016	KV441387.1:1193413-1195073	-	231	hypothetical protein
VC83_01017	KV441387.1:1197961-1200495	-	747	hypothetical protein	orth3734	ENOG410PGIB: Tubulin-tyrosine ligase family protein						IPR002828: Survival protein SurE-like phosphatase/nucleotidase; IPR004344: Tubulin-tyrosine ligase/Tubulin polyglutamylase; IPR013816: ATP-grasp fold, subdomain 2; IPR027746: Probable tubulin-tyrosine ligase	PF03133: Tubulin-tyrosine ligase family	GO:0005524 ATP binding; GO:0016787 hydrolase activity; GO:0006464 cellular protein modification process
VC83_01018	KV441387.1:1201572-1202900	-	425	hypothetical protein	orth3735	ENOG410PQXH: conserved hypothetical protein
VC83_01019	KV441387.1:1203586-1204291	+	234	hypothetical protein	orth3736	ENOG410PSGQ: DASH complex subunit Duo1						IPR013960: DASH complex subunit Duo1		GO:0042729 DASH complex; GO:0072686 mitotic spindle; GO:0007067 mitotic nuclear division
VC83_01020	KV441387.1:1205421-1208097	-	891	hypothetical protein	orth3737	ENOG410PQXD: NA
VC83_01021	KV441387.1:1210135-1210459	+	107	hypothetical protein		ENOG410PINX: K01176 alpha-amylase EC 3.2.1.1						IPR013780: Glycosyl hydrolase, family 13, all-beta
VC83_01022	KV441387.1:1211627-1214806	+	1007	hypothetical protein	orth501	ENOG410PHAZ: Transcription factor					Fungal-specific TF domain	IPR001138: Zn(2)-C6 fungal-type DNA-binding domain; IPR007219: Transcription factor domain, fungi		GO:0005634 nucleus; GO:0003677 DNA binding; GO:0008270 zinc ion binding; GO:0000981 RNA polymerase II transcription factor activity, sequence-specific DNA binding; GO:0006351 transcription, DNA-templated; GO:0006355 regulation of transcription, DNA-templated
VC83_01023	KV441387.1:1215395-1216015	-	159	hypothetical protein
VC83_01024	KV441387.1:1216483-1216965	-	143	hypothetical protein	orth10597
VC83_01025	KV441387.1:1217489-1217995	-	67	hypothetical protein
VC83_01026	KV441387.1:1218243-1221293	-	995	hypothetical protein	orth2344	ENOG410PFHI: DUF221 domain protein						IPR003864: Calcium-dependent channel, 7TM region, putative phosphate; IPR027815: 10TM putative phosphate transporter, cytosolic domain; IPR032880: Calcium permeable stress-gated cation channel 1, N-terminal transmembrane domain	PF02714: Calcium-dependent channel, 7TM region, putative phosphate	GO:0016020 membrane
VC83_01027	KV441387.1:1225173-1226343	-	286	hypothetical protein	orth3738
VC83_01028	KV441387.1:1234806-1236219	-	470	hypothetical protein	orth3739	ENOG410PRD2: NA
VC83_01029	KV441387.1:1236875-1239835	+	936	hypothetical protein	orth3740	ENOG410PFMJ: CUE domain						IPR003892: Ubiquitin system component Cue; IPR009060: UBA-like		GO:0005515 protein binding
VC83_01030	KV441387.1:1241845-1242858	+	270	hypothetical protein	orth3741	ENOG410PKQS: Inherit from NOG: Pathogenesis related protein-like protein						IPR032710: NTF2-like domain
VC83_01031	KV441387.1:1243346-1245302	-	651	hypothetical protein	orth3742	ENOG410PFRG: ubiquitin carboxyl-terminal hydrolase			C19			IPR001394: Peptidase C19, ubiquitin carboxyl-terminal hydrolase; IPR018200: Ubiquitin specific protease, conserved site; IPR028889: Ubiquitin specific protease domain		GO:0036459 thiol-dependent ubiquitinyl hydrolase activity; GO:0006511 ubiquitin-dependent protein catabolic process; GO:0016579 protein deubiquitination
VC83_01032	KV441387.1:1246030-1246987	+	274	hypothetical protein	orth3743	ENOG410PSTG: NA						IPR009027: Ribosomal protein L9/RNase H1, N-terminal; IPR020070: Ribosomal protein L9, N-terminal
VC83_01033	KV441387.1:1261597-1263000	+	397	hypothetical protein	orth1000	ENOG410PH65: Plasma membrane zinc ion transporter						IPR003689: Zinc/iron permease		GO:0016020 membrane; GO:0046873 metal ion transmembrane transporter activity; GO:0030001 metal ion transport; GO:0055085 transmembrane transport
VC83_01034	KV441387.1:1273068-1274410	+	374	fructose-bisphosphate aldolase 1	orth3744	ENOG410PGPF: fructose-bisphosphate aldolase	BUSCOfEOG7HTHSN					IPR000771: Ketose-bisphosphate aldolase, class-II; IPR006411: Fructose-bisphosphate aldolase, class II, yeast/E. coli subtype; IPR013785: Aldolase-type TIM barrel	PF01116: Fructose-bisphosphate aldolase class-II	GO:0016832 aldehyde-lyase activity; GO:0003824 catalytic activity; GO:0008270 zinc ion binding; GO:0004332 fructose-bisphosphate aldolase activity; GO:0006096 glycolytic process; GO:0005975 carbohydrate metabolic process
VC83_01035	KV441387.1:1275299-1276606	+	388	hypothetical protein	orth498	ENOG410PH58: Oxysterol binding protein						IPR000648: Oxysterol-binding protein; IPR018494: Oxysterol-binding protein, conserved site	PF01237: Oxysterol-binding protein
VC83_01036	KV441387.1:1288535-1290600	+	664	hypothetical protein	orth3745	ENOG410PFGC: phosphatase 2C	BUSCOfEOG7Q8CZ1					IPR000222: PPM-type phosphatase, divalent cation binding; IPR001932: PPM-type phosphatase domain; IPR015655: Protein phosphatase 2C family		GO:0043169 cation binding; GO:0004722 protein serine/threonine phosphatase activity; GO:0003824 catalytic activity; GO:0006470 protein dephosphorylation
VC83_01037	KV441387.1:1290871-1291543	-	223	hypothetical protein	orth3746	ENOG410PQK5: Protein of unknown function (DUF3128)						IPR021475: Protein of unknown function DUF3128
VC83_01038	KV441387.1:1291850-1294466	+	854	hypothetical protein	orth3747	ENOG410PFI4: Plays a role in maintaining the mitochondrial genome and in controlling the mtDNA escape. Involved in the regulation of mtDNA nucleotide structure and number. May have a dispensable role in early maturation of pre-rRNA (By similarity)	BUSCOfEOG7G4QPG					IPR000504: RNA recognition motif domain; IPR018850: Mitochondrial escape protein 2; IPR027417: P-loop containing nucleoside triphosphate hydrolase	PF10443: RNA12 protein	GO:0003676 nucleic acid binding
VC83_01039	KV441387.1:1300528-1301513	-	258	YggS family pyridoxal phosphate enzyme	orth3748	ENOG410PMCC: Alanine racemase family protein	BUSCOfEOG7VX96Z					IPR001608: Alanine racemase, N-terminal; IPR011078: Uncharacterised protein family UPF0001; IPR029066: PLP-binding barrel
VC83_01040	KV441387.1:1301982-1305251	+	991	hypothetical protein	orth494	ENOG410PF9E: complex, subunit alpha						IPR002553: Clathrin/coatomer adaptor, adaptin-like, N-terminal; IPR003164: Clathrin adaptor, alpha-adaptin, appendage, C-terminal subdomain; IPR008152: Clathrin adaptor, alpha/beta/gamma-adaptin, appendage, Ig-like subdomain; IPR009028: Coatomer/calthrin adaptor appendage, C-terminal subdomain; IPR011989: Armadillo-like helical; IPR013038: Clathrin adaptor, alpha-adaptin, appendage, Ig-like subdo…	PF01602: Adaptin N terminal region	GO:0030131 clathrin adaptor complex; GO:0030117 membrane coat; GO:0016020 membrane; GO:0008565 protein transporter activity; GO:0005488 binding; GO:0006886 intracellular protein transport; GO:0015031 protein transport; GO:0016192 vesicle-mediated transport
VC83_01041	KV441387.1:1309843-1310447	+	180	hypothetical protein
VC83_01042	KV441387.1:1314865-1315555	+	166	hypothetical protein	orth3749	ENOG410PQEJ: Functions as component of the Arp2 3 complex which is involved in regulation of actin polymerization and together with an activating nucleation-promoting factor (NPF) mediates the formation of branched actin networks (By similarity)	BUSCOfEOG7WX0MV					IPR006789: Actin-related protein 2/3 complex subunit 5		GO:0015629 actin cytoskeleton; GO:0005885 Arp2/3 protein complex; GO:0034314 Arp2/3 complex-mediated actin nucleation; GO:0030833 regulation of actin filament polymerization
VC83_01043	KV441387.1:1315810-1316971	-	359	hypothetical protein	orth3750	ENOG410PJCF: Methyltransferase domain						IPR013216: Methyltransferase type 11; IPR029063: S-adenosyl-L-methionine-dependent methyltransferase		GO:0008168 methyltransferase activity; GO:0008152 metabolic process
VC83_01044	KV441387.1:1318144-1320748	+	867	hypothetical protein	orth495	ENOG410PF8H: serine threonine protein kinase						IPR002048: EF-hand domain; IPR006685: Mechanosensitive ion channel MscS; IPR010920: LSM domain; IPR011992: EF-hand domain pair; IPR018247: EF-Hand 1, calcium-binding site		GO:0016020 membrane; GO:0005509 calcium ion binding; GO:0055085 transmembrane transport
VC83_01045	KV441387.1:1322139-1323198	-	335	hypothetical protein	orth3751							IPR002925: Dienelactone hydrolase; IPR029058: Alpha/Beta hydrolase fold		GO:0016787 hydrolase activity
VC83_01046	KV441387.1:1324431-1326529	+	650	hsp70-like protein	orth496	ENOG410PFQW: heat shock						IPR013126: Heat shock protein 70 family; IPR018181: Heat shock protein 70, conserved site; IPR029047: Heat shock protein 70kD, peptide-binding domain; IPR029048: Heat shock protein 70kD, C-terminal domain	PF00012: Hsp70 protein
VC83_01047	KV441387.1:1329116-1329969	+	264	hypothetical protein	orth8060
VC83_01048	KV441387.1:1336664-1338275	-	211	hypothetical protein								IPR006104: Glycosyl hydrolases family 2, sugar binding domain; IPR008979: Galactose-binding domain-like		GO:0004553 hydrolase activity, hydrolyzing O-glycosyl compounds; GO:0005975 carbohydrate metabolic process
VC83_01049	KV441387.1:1338587-1339886	+	352	hypothetical protein	orth1767	ENOG410PFX2: iron-regulated transporter						IPR009716: Ferroporti-1; IPR020846: Major facilitator superfamily domain	PF06963: Ferroportin1 (FPN1)	GO:0016021 integral component of membrane; GO:0005381 iron ion transmembrane transporter activity; GO:0034755 iron ion transmembrane transport
VC83_01050	KV441387.1:1345010-1345853	-	280	allantoin catabolism protein	orth3752	ENOG410PUUB: Protein of unknown function (DUF861)						IPR008579: Domain of unknown function DUF861, cupin-3; IPR011051: RmlC-like cupin domain; IPR013096: Cupin 2, conserved barrel; IPR014710: RmlC-like jelly roll fold; IPR017627: Conserved hypothetical protein CHP03214, putative allantoin-urate catabolism protein
VC83_01051	KV441387.1:1346688-1348034	+	431	hypothetical protein	orth3753	ENOG410PICU: Zn-dependent hydrolase oxidoreductase family protein						IPR001279: Metallo-beta-lactamase; IPR024884: N-acyl-phosphatidylethanolamine-hydrolysing phospholipase D		GO:0008270 zinc ion binding; GO:0070290 N-acylphosphatidylethanolamine-specific phospholipase D activity
VC83_01052	KV441387.1:1348229-1349672	-	480	hypothetical protein	orth1579	ENOG410PIXW: lipase esterase			S09X	CE10		IPR002168: Lipase, GDXG, active site; IPR013094: Alpha/beta hydrolase fold-3; IPR029058: Alpha/Beta hydrolase fold; IPR033140: No description		GO:0016787 hydrolase activity; GO:0008152 metabolic process
VC83_01053	KV441387.1:1350389-1351665	-	367	hypothetical protein	orth3754	ENOG410PFAY: peroxisomal membrane anchor protein	BUSCOfEOG7JX3GH					IPR006785: Peroxisome membrane anchor protein Pex14p, N-terminal; IPR025655: Peroxisomal membrane protein 14		GO:0005778 peroxisomal membrane; GO:0005515 protein binding; GO:0016560 protein import into peroxisome matrix, docking
VC83_01054	KV441387.1:1352170-1354545	+	738	hypothetical protein	orth3755	ENOG410PG2Z: Acts as a component of the essential kinetochore- associated NDC80 complex, which is required for chromosome segregation and spindle checkpoint activity (By similarity)	BUSCOfEOG7034SB					IPR005550: Kinetochore protein Ndc80	PF03801: HEC/Ndc80p family
VC83_01055	KV441387.1:1355477-1357218	+	266	hypothetical protein	orth2383	ENOG410Q8YE: RNA recognition motif. (a.k.a. RRM, RBD, or RNP domain)						IPR000504: RNA recognition motif domain; IPR012677: Nucleotide-binding alpha-beta plait domain		GO:0000166 nucleotide binding; GO:0003676 nucleic acid binding
VC83_01056	KV441387.1:1358588-1360096	-	455	hydroxymethylglutaryl-CoA synthase	orth1765	ENOG410PG2N: Hydroxymethylglutaryl-CoA synthase						IPR000590: Hydroxymethylglutaryl-coenzyme A synthase, active site; IPR010122: Hydroxymethylglutaryl-CoA synthase, eukaryotic; IPR013528: Hydroxymethylglutaryl-coenzyme A synthase, N-terminal; IPR013746: Hydroxymethylglutaryl-coenzyme A synthase C-terminal domain; IPR016039: Thiolase-like	PF01154: Hydroxymethylglutaryl-coenzyme A synthase N terminal; PF08540: Hydroxymethylglutaryl-coenzyme A synthase C terminal	GO:0003824 catalytic activity; GO:0004421 hydroxymethylglutaryl-CoA synthase activity; GO:0008152 metabolic process; GO:0008299 isoprenoid biosynthetic process
VC83_01057	KV441387.1:1360813-1361524	+	172	hypothetical protein		ENOG410PJ70: Galactan 1,3-beta-galactosidase						IPR006710: Glycoside hydrolase, family 43		GO:0004553 hydrolase activity, hydrolyzing O-glycosyl compounds; GO:0005975 carbohydrate metabolic process
VC83_01058	KV441387.1:1362231-1362789	-	185	hypothetical protein		ENOG410PQVY: conserved hypothetical protein
VC83_01059	KV441387.1:1363315-1363726	-	119	hypothetical protein								IPR013842: GTP-binding protein LepA, C-terminal
VC83_01060	KV441387.1:1371370-1373660	+	745	hypothetical protein	orth3756
VC83_01061	KV441387.1:1374405-1375689	-	370	hypothetical protein	orth3757	ENOG410PP52: Inherit from euNOG: Conserved hypothetical protein						IPR025066: Protein of unknown function DUF4078
VC83_01062	KV441387.1:1375833-1377000	+	368	homoserine dehydrogenase	orth3758	ENOG410PGAE: homoserine dehydrogenase	BUSCOfEOG7BGHWP					IPR001342: Homoserine dehydrogenase, catalytic; IPR005106: Aspartate/homoserine dehydrogenase, NAD-binding; IPR016040: NAD(P)-binding domain; IPR019811: Homoserine dehydrogenase, conserved site; IPR022697: Homoserine dehydrogenase lacking ACT domain	PF00742: Homoserine dehydrogenase	GO:0016491 oxidoreductase activity; GO:0050661 NADP binding; GO:0004412 homoserine dehydrogenase activity; GO:0006520 cellular amino acid metabolic process; GO:0055114 oxidation-reduction process
VC83_01063	KV441387.1:1377024-1377474	-	127	hypothetical protein	orth3759	ENOG410PYE6: NA
VC83_01064	KV441387.1:1377904-1378891	+	295	hypothetical protein	orth3760	ENOG410Q8KU: Sorting nexin C terminal	BUSCOfEOG708W9T					IPR003358: tRNA (guanine-N-7) methyltransferase, Trmb type; IPR025763: tRNA (guanine-N-7) methyltransferase catalytic subunit Trm8, eukaryote; IPR029063: S-adenosyl-L-methionine-dependent methyltransferase	PF02390: Putative methyltransferase	GO:0008176 tRNA (guanine-N7-)-methyltransferase activity; GO:0006400 tRNA modification
VC83_01065	KV441387.1:1379136-1382895	+	1233	hypothetical protein	orth3761	ENOG410Q8KU: Sorting nexin C terminal	BUSCOfEOG7PZS5P					IPR001683: Phox homologous domain; IPR003114: Phox-associated domain; IPR013937: Sorting nexin, C-terminal; IPR013996: PX-associated, sorting nexin 13; IPR016137: RGS domain		GO:0035091 phosphatidylinositol binding
VC83_01066	KV441387.1:1383278-1384501	+	385	hypothetical protein	orth3762	ENOG410PJNH: Nuclear mRNA splicing factor-associated protein						IPR000504: RNA recognition motif domain; IPR012677: Nucleotide-binding alpha-beta plait domain		GO:0000166 nucleotide binding; GO:0003676 nucleic acid binding
VC83_01067	KV441387.1:1385844-1388837	-	898	hypothetical protein	orth1764	ENOG410PMB5: Transcription factor					Fungal-specific TF domain	IPR001138: Zn(2)-C6 fungal-type DNA-binding domain; IPR007219: Transcription factor domain, fungi		GO:0005634 nucleus; GO:0003677 DNA binding; GO:0008270 zinc ion binding; GO:0000981 RNA polymerase II transcription factor activity, sequence-specific DNA binding; GO:0006351 transcription, DNA-templated; GO:0006355 regulation of transcription, DNA-templated
VC83_01068	KV441387.1:1390371-1390994	+	187	hypothetical protein	orth1763	ENOG410PV6I: Kinase domain-containing protein						IPR000719: Protein kinase domain; IPR011009: Protein kinase-like domain		GO:0005524 ATP binding; GO:0004672 protein kinase activity; GO:0006468 protein phosphorylation
VC83_01069	KV441387.1:1392574-1392979	+	134	hypothetical protein
VC83_01070	KV441387.1:1405656-1406896	-	377	50S ribosomal protein L2	orth327	ENOG410PFKQ: mitochondrial 54S ribosomal protein RML2	BUSCOfEOG7BGHWR					IPR002171: Ribosomal protein L2; IPR005880: Ribosomal protein L2, bacterial/organellar-type; IPR008991: Translation protein SH3-like domain; IPR012340: Nucleic acid-binding, OB-fold; IPR014722: Ribosomal protein L2 domain 2; IPR014726: Ribosomal protein L2, domain 3; IPR022666: Ribosomal Proteins L2, RNA binding domain; IPR022669: Ribosomal protein L2, C-terminal		GO:0005622 intracellular; GO:0005840 ribosome; GO:0015934 large ribosomal subunit; GO:0003723 RNA binding; GO:0003735 structural constituent of ribosome; GO:0016740 transferase activity; GO:0006412 translation
VC83_01071	KV441387.1:1407910-1409504	+	489	hypothetical protein	orth2385	ENOG410PGW0: g2 mitotic-specific						IPR004367: Cyclin, C-terminal domain; IPR006671: Cyclin, N-terminal; IPR013763: Cyclin-like		GO:0005634 nucleus
VC83_01072	KV441387.1:1410438-1411259	+	209	hypothetical protein	orth3763	ENOG410PNCF: methylene-fatty-acyl-phospholipid synthase	BUSCOfEOG71K6FR					IPR007318: Phospholipid methyltransferase; IPR024960: Phosphatidyl-N-methylethanolamine/N-methyltransferase		GO:0008170 N-methyltransferase activity; GO:0006644 phospholipid metabolic process
VC83_01073	KV441387.1:1412429-1412956	-	87	hypothetical protein	orth3764	ENOG410PR19: NA						IPR026770: Ribonuclease kappa		GO:0004521 endoribonuclease activity; GO:0009303 rRNA transcription
VC83_01074	KV441387.1:1413496-1415223	-	517	hypothetical protein	orth3765	ENOG410PMZ0: conserved hypothetical protein						IPR013904: Transcriptional regulatory protein RXT2, N-terminal
VC83_01075	KV441387.1:1415808-1418057	+	731	hypothetical protein	orth3766	ENOG410PKGT: conserved hypothetical protein						IPR012880: Gryzun, putative trafficking through Golgi; IPR021773: Foie gras liver health family 1	PF07919: Gryzun, putative trafficking through Golgi
VC83_01076	KV441387.1:1418152-1419524	-	411	hypothetical protein	orth3767	ENOG410PJ7E: toxin biosynthesis protein			S33			IPR000073: Alpha/beta hydrolase fold-1; IPR029058: Alpha/Beta hydrolase fold
VC83_01077	KV441387.1:1419931-1422549	+	839	hypothetical protein	orth3768	ENOG410Q4JN: BRCA1 C Terminus (BRCT) domain						IPR001357: BRCT domain
VC83_01078	KV441387.1:1422759-1423386	-	183	hypothetical protein	orth3769	ENOG410PPAC: Vacuolar protein-sorting-associated protein	BUSCOfEOG7QRR76					IPR008570: ESCRT-II complex, vps25 subunit; IPR011991: Winged helix-turn-helix DNA-binding domain; IPR014041: ESCRT-II complex, Vps25 subunit, N-terminal winged helix	PF05871: ESCRT-II complex subunit
VC83_01079	KV441387.1:1424604-1426963	+	734	hypothetical protein	orth3770	ENOG410PG4X: N-terminal acetyltransferase	BUSCOfEOG7DJSVT					IPR001440: Tetratricopeptide repeat 1; IPR011990: Tetratricopeptide-like helical domain; IPR013026: Tetratricopeptide repeat-containing domain; IPR019734: Tetratricopeptide repeat; IPR021183: N-terminal acetyltransferase A, auxiliary subunit		GO:0005515 protein binding
VC83_01080	KV441387.1:1427398-1428900	-	482	hypothetical protein	orth3771	ENOG410PGC5: mitochondrial import inner membrane translocase subunit TIM54	BUSCOfEOG7034T8					IPR021056: Mitochondrial import inner membrane translocase subunit Tim54	PF11711: Inner membrane protein import complex subunit Tim54
VC83_01081	KV441387.1:1432380-1434476	+	644	AGC/NDR protein kinase	orth2386	ENOG410PIR4: serine threonine-protein kinase						IPR000719: Protein kinase domain; IPR000961: AGC-kinase, C-terminal; IPR002290: Serine/threonine/dual specificity protein kinase, catalytic domain; IPR008271: Serine/threonine-protein kinase, active site; IPR011009: Protein kinase-like domain; IPR011993: PH domain-like; IPR017441: Protein kinase, ATP binding site	PF00069: Protein kinase domain	GO:0005524 ATP binding; GO:0004672 protein kinase activity; GO:0004674 protein serine/threonine kinase activity; GO:0006468 protein phosphorylation
VC83_01082	KV441387.1:1434965-1435688	-	240	splicing factor 3A subunit 2	orth3772	ENOG410PI89: Splicing factor 3A subunit 2	BUSCOfEOG77HDS9					IPR000690: Zinc finger, C2H2-type matrin; IPR003604: Zinc finger, U1-type; IPR031781: SF3A2 domain		GO:0005634 nucleus; GO:0008270 zinc ion binding; GO:0003676 nucleic acid binding
VC83_01083	KV441387.1:1435955-1437805	+	582	hypothetical protein	orth3773	ENOG410PG75: Tubulin-specific chaperone						IPR000938: CAP Gly-rich domain; IPR001611: Leucine-rich repeat; IPR003591: Leucine-rich repeat, typical subtype; IPR032675: Leucine-rich repeat domain, L domain-like		GO:0005515 protein binding
VC83_01084	KV441387.1:1437991-1439254	+	401	hypothetical protein	orth3774							IPR000571: Zinc finger, CCCH-type		GO:0046872 metal ion binding
VC83_01085	KV441387.1:1439828-1440695	+	270	hypothetical protein	orth3775	ENOG410PNSG: conserved hypothetical protein
VC83_01086	KV441387.1:1440894-1443363	-	806	hypothetical protein	orth3776	ENOG410PGIQ: TRNA ligase	BUSCOfEOG7XH6ZF					IPR012387: tRNA ligase Trl1, fungi; IPR015965: tRNA ligase, phosphodiesterase, fungi; IPR015966: tRNA ligase, kinase, fungi; IPR019039: RNA ligase T4 Rnl1, N-terminal	PF08302: Fungal tRNA ligase phosphodiesterase domain; PF08303: tRNA ligase kinase domain; PF09511: RNA ligase	GO:0008081 phosphoric diester hydrolase activity; GO:0005524 ATP binding; GO:0051730 GTP-dependent polyribonucleotide 5'-hydroxyl-kinase activity; GO:0003972 RNA ligase (ATP) activity; GO:0006388 tRNA splicing, via endonucleolytic cleavage and ligation
VC83_01087	KV441387.1:1444391-1445558	-	355	hypothetical protein	orth3777	ENOG410PPRK: Ribonuclease P 40kDa (Rpp40) subunit						IPR013893: Ribonuclease P, Rpp40	PF08584: Ribonuclease P 40kDa (Rpp40) subunit
VC83_01088	KV441387.1:1446619-1449428	-	919	hypothetical protein	orth3778	ENOG410PI1R: hydrolase						IPR000073: Alpha/beta hydrolase fold-1; IPR029058: Alpha/Beta hydrolase fold
VC83_01089	KV441387.1:1450985-1452060	+	341	hypothetical protein	orth3779	ENOG410PFWJ: sterol desaturase						IPR006694: Fatty acid hydroxylase		GO:0005506 iron ion binding; GO:0016491 oxidoreductase activity; GO:0055114 oxidation-reduction process; GO:0006633 fatty acid biosynthetic process
VC83_01090	KV441387.1:1455138-1455474	-	111	hypothetical protein
VC83_01091	KV441387.1:1455706-1456953	-	361	hypothetical protein	orth3780	ENOG410PFYA: iron permease						IPR004923: Iron permease FTR1/Fip1/EfeU	PF03239: Iron permease FTR1 family	GO:0016020 membrane; GO:0033573 high-affinity iron permease complex; GO:0005381 iron ion transmembrane transporter activity; GO:0006827 high-affinity iron ion transmembrane transport
VC83_01092	KV441387.1:1458474-1460506	+	603	hypothetical protein	orth1760	ENOG410PHHS: Iron transport multicopper oxidase		SignalP(1-24)				IPR001117: Multicopper oxidase, type 1; IPR002355: Multicopper oxidase, copper-binding site; IPR008972: Cupredoxin; IPR011706: Multicopper oxidase, type 2; IPR011707: Multicopper oxidase, type 3; IPR033138: No description		GO:0016491 oxidoreductase activity; GO:0005507 copper ion binding; GO:0055114 oxidation-reduction process
VC83_01093	KV441387.1:1460775-1462323	-	492	hypothetical protein	orth3781	ENOG410PJTM: annexin A7						IPR001464: Annexin; IPR009117: Annexin, type fungal XIV; IPR018252: Annexin repeat, conserved site; IPR018502: Annexin repeat	PF00191: Annexin	GO:0005509 calcium ion binding; GO:0005544 calcium-dependent phospholipid binding
VC83_01094	KV441387.1:1463343-1464564	+	406	hypothetical protein	orth3201	ENOG410PI9C: NA
VC83_01095	KV441387.1:1465658-1465985	-	108	hypothetical protein
VC83_01096	KV441387.1:1466731-1468895	-	407	hypothetical protein	orth2982							IPR003830: (2R)-phospho-3-sulpholactate synthase, ComA; IPR013785: Aldolase-type TIM barrel	PF02679: (2R)-phospho-3-sulfolactate synthase (ComA)	GO:0003824 catalytic activity
VC83_01097	KV441387.1:1471569-1473143	+	357	hypothetical protein	orth9021							IPR029058: Alpha/Beta hydrolase fold
VC83_01098	KV441387.1:1473656-1475099	-	458	hypothetical protein	orth3782	ENOG410PNWR: NA						IPR023753: FAD/NAD(P)-binding domain		GO:0016491 oxidoreductase activity; GO:0055114 oxidation-reduction process
VC83_01099	KV441387.1:1475644-1478277	-	860	hypothetical protein	orth2387						Zinc finger (C2H2)	IPR007087: Zinc finger, C2H2		GO:0046872 metal ion binding
VC83_01100	KV441387.1:1481091-1482939	-	598	hypothetical protein	orth3783	ENOG410PRX5: conserved hypothetical protein
VC83_01101	KV441387.1:1483811-1486315	-	799	CMGC/DYRK/PRP4 protein kinase	orth3784	ENOG410PGRU: kinase, PRP4						IPR000719: Protein kinase domain; IPR002290: Serine/threonine/dual specificity protein kinase, catalytic domain; IPR008271: Serine/threonine-protein kinase, active site; IPR011009: Protein kinase-like domain; IPR017441: Protein kinase, ATP binding site	PF00069: Protein kinase domain	GO:0005524 ATP binding; GO:0004672 protein kinase activity; GO:0006468 protein phosphorylation
VC83_01102	KV441387.1:1486762-1487071	+	70	hypothetical protein	orth3785	ENOG410PSPY: Translation machinery associated TMA7						IPR015157: Translation machinery associated TMA7
VC83_01103	KV441387.1:1487306-1487928	-	172	hypothetical protein	orth379	ENOG410PP68: Cyt-b5						IPR001199: Cytochrome b5-like heme/steroid binding domain
VC83_01104	KV441387.1:1488570-1491245	+	872	hypothetical protein	orth378	ENOG410PI29: glutamate carboxypeptidase			M28B			IPR003137: PA domain; IPR007365: Transferrin receptor-like, dimerisation domain; IPR007484: Peptidase M28
VC83_01105	KV441387.1:1491871-1492667	+	246	dolichol-phosphate mannosyltransferase	orth3786	ENOG410PGFH: dolichol-phosphate mannosyltransferase	BUSCOfEOG7W9S51			GT2		IPR001173: Glycosyltransferase 2-like; IPR029044: Nucleotide-diphospho-sugar transferases
VC83_01106	KV441387.1:1492889-1493897	-	289	3-oxoacyl-[acyl-carrier protein] reductase	orth377	ENOG410PI9R: )-reductase						IPR002198: Short-chain dehydrogenase/reductase SDR; IPR002347: Glucose/ribitol dehydrogenase; IPR013968: Polyketide synthase, ketoreductase domain; IPR016040: NAD(P)-binding domain; IPR020904: Short-chain dehydrogenase/reductase, conserved site		GO:0016491 oxidoreductase activity; GO:0008152 metabolic process
VC83_01107	KV441387.1:1495167-1495640	-	102	hypothetical protein
VC83_01108	KV441387.1:1495814-1496841	-	307	hypothetical protein	orth376	ENOG410PM7P: channel protein						IPR004254: AdipoR/Haemolysin-III-related	PF03006: Haemolysin-III related	GO:0016021 integral component of membrane
VC83_01109	KV441387.1:1497154-1498180	+	323	hypothetical protein	orth3787	ENOG410PKB9: conserved hypothetical protein
VC83_01110	KV441387.1:1499323-1499689	+	121	hypothetical protein		ENOG410PKJU: Glycosyl hydrolases family 6		SignalP(1-20)				IPR016288: 1, 4-beta cellobiohydrolase		GO:0004553 hydrolase activity, hydrolyzing O-glycosyl compounds; GO:0030245 cellulose catabolic process
VC83_01111	KV441387.1:1501645-1501963	+	105	hypothetical protein
VC83_01112	KV441387.1:1503467-1505296	-	583	RAN protein kinase	orth3788							IPR000719: Protein kinase domain; IPR002290: Serine/threonine/dual specificity protein kinase, catalytic domain; IPR008271: Serine/threonine-protein kinase, active site; IPR011009: Protein kinase-like domain; IPR017441: Protein kinase, ATP binding site		GO:0005524 ATP binding; GO:0004672 protein kinase activity; GO:0006468 protein phosphorylation
VC83_01113	KV441387.1:1510378-1511053	-	224	hypothetical protein	orth1757	ENOG410PR3U: NA
VC83_01114	KV441387.1:1511751-1513323	-	523	galactokinase	orth3789	ENOG410PGJ4: Galactokinase						IPR000705: Galactokinase; IPR006203: GHMP kinase, ATP-binding, conserved site; IPR006204: GHMP kinase N-terminal domain; IPR006206: Mevalonate/galactokinase; IPR013750: GHMP kinase, C-terminal domain; IPR014721: Ribosomal protein S5 domain 2-type fold, subgroup; IPR019539: Galactokinase galactose-binding domain; IPR019741: Galactokinase, conserved site; IPR020568: Ribosomal protein S5 domain 2-ty…		GO:0005737 cytoplasm; GO:0016301 kinase activity; GO:0005524 ATP binding; GO:0016773 phosphotransferase activity, alcohol group as acceptor; GO:0004335 galactokinase activity; GO:0008152 metabolic process; GO:0046835 carbohydrate phosphorylation; GO:0006012 galactose metabolic process
VC83_01115	KV441387.1:1514312-1516606	+	693	acetolactate synthase I/II/III large subunit	orth3790	ENOG410PFW3: Acetolactate synthase						IPR000399: TPP-binding enzyme, conserved site; IPR011766: Thiamine pyrophosphate enzyme, C-terminal TPP-binding; IPR012000: Thiamine pyrophosphate enzyme, central domain; IPR012001: Thiamine pyrophosphate enzyme, N-terminal TPP-binding domain; IPR012846: Acetolactate synthase, large subunit, biosynthetic; IPR029035: DHS-like NAD/FAD-binding domain; IPR029061: Thiamin diphosphate-binding fold	PF02776: Thiamine pyrophosphate enzyme, N-terminal TPP binding domain	GO:0050660 flavin adenine dinucleotide binding; GO:0000287 magnesium ion binding; GO:0003984 acetolactate synthase activity; GO:0030976 thiamine pyrophosphate binding; GO:0003824 catalytic activity; GO:0009082 branched-chain amino acid biosynthetic process
VC83_01116	KV441387.1:1517005-1519497	-	777	hypothetical protein	orth3791	ENOG410PK4G: NA						IPR011990: Tetratricopeptide-like helical domain		GO:0005515 protein binding
VC83_01117	KV441387.1:1520097-1522769	-	823	hypothetical protein	orth3792	ENOG410PIQF: Guanine nucleotide exchange factor Vps9	BUSCOfEOG7MPRRD					IPR003123: VPS9 domain; IPR003892: Ubiquitin system component Cue; IPR009060: UBA-like		GO:0005515 protein binding
VC83_01118	KV441387.1:1523205-1525192	+	609	hypothetical protein	orth3793	ENOG410PIH6: asparagine	BUSCOfEOG7TN04K		C44			IPR001962: Asparagine synthase; IPR014729: Rossmann-like alpha/beta/alpha sandwich fold; IPR017932: Glutamine amidotransferase type 2 domain; IPR029055: Nucleophile aminohydrolases, N-terminal		GO:0004066 asparagine synthase (glutamine-hydrolyzing) activity; GO:0006529 asparagine biosynthetic process
VC83_01119	KV441387.1:1526501-1527000	+	149	hypothetical protein		ENOG410PM50: MFS sugar transporter						IPR005828: Major facilitator, sugar transporter-like; IPR005829: Sugar transporter, conserved site; IPR020846: Major facilitator superfamily domain		GO:0016021 integral component of membrane; GO:0005215 transporter activity; GO:0022857 transmembrane transporter activity; GO:0055085 transmembrane transport
VC83_01120	KV441387.1:1527055-1527478	+	140	hypothetical protein		ENOG410PJET: sugar transporter						IPR005828: Major facilitator, sugar transporter-like; IPR020846: Major facilitator superfamily domain		GO:0016021 integral component of membrane; GO:0022857 transmembrane transporter activity; GO:0055085 transmembrane transport
VC83_01121	KV441387.1:1529897-1532252	+	784	hypothetical protein	orth3794	ENOG410PJ61: Dna polymerase						IPR001357: BRCT domain; IPR002008: DNA polymerase family X, beta-like; IPR002054: DNA-directed DNA polymerase X; IPR010996: DNA polymerase beta-like, N-terminal domain; IPR018944: DNA polymerase lambda, fingers domain; IPR019843: DNA polymerase family X, binding site; IPR022312: DNA polymerase family X; IPR027421: DNA polymerase family X lyase domain; IPR028207: DNA polymerase beta, palm domain; …		GO:0005634 nucleus; GO:0003677 DNA binding; GO:0003887 DNA-directed DNA polymerase activity; GO:0034061 DNA polymerase activity; GO:0016779 nucleotidyltransferase activity; GO:0006281 DNA repair
VC83_01122	KV441387.1:1532321-1533011	-	229	hypothetical protein	orth3795	ENOG410PXI2: Acetyltransferase (GNAT) family						IPR000182: GNAT domain; IPR016181: Acyl-CoA N-acyltransferase		GO:0008080 N-acetyltransferase activity
VC83_01123	KV441387.1:1534135-1536915	+	907	hypothetical protein	orth3796	ENOG410PPSD: conserved hypothetical protein
VC83_01124	KV441387.1:1538107-1539324	-	367	hypothetical protein	orth3797	ENOG410PIG2: conserved hypothetical protein
VC83_01125	KV441387.1:1539724-1540725	-	304	hypothetical protein	orth372	ENOG410PKXK: Protein of unknown function (DUF1749)						IPR013744: Protein of unknown function DUF1749; IPR029058: Alpha/Beta hydrolase fold	PF08538: Protein of unknown function (DUF1749)
VC83_01126	KV441387.1:1540947-1541554	+	179	hypothetical protein	orth3798	ENOG410PRBG: conserved hypothetical protein						IPR019192: Ribosomal protein L28/L40, mitochondrial
VC83_01127	KV441387.1:1542054-1543004	-	169	GTP-binding protein rho2	orth371	ENOG410PIRK: GTP-binding protein RHO2						IPR001806: Small GTPase superfamily; IPR003578: Small GTPase superfamily, Rho type; IPR003579: Small GTPase superfamily, Rab type; IPR005225: Small GTP-binding protein domain; IPR020849: Small GTPase superfamily, Ras type; IPR027417: P-loop containing nucleoside triphosphate hydrolase		GO:0005622 intracellular; GO:0016020 membrane; GO:0005525 GTP binding; GO:0015031 protein transport; GO:0007165 signal transduction; GO:0007264 small GTPase mediated signal transduction
VC83_01128	KV441387.1:1544789-1548467	+	1207	hypothetical protein	orth3799	ENOG410PKGG: May act as a negative regulator of salt tolerance (By similarity)						IPR025279: Stress response protein NST1
VC83_01129	KV441387.1:1548948-1550644	-	543	hypothetical protein	orth3800	ENOG410PK6K: RING finger						IPR011016: Zinc finger, RING-CH-type; IPR013083: Zinc finger, RING/FYVE/PHD-type		GO:0008270 zinc ion binding
VC83_01130	KV441387.1:1551052-1553268	-	721	hypothetical protein	orth3801	ENOG410QE90: May be involved in mitochondrial DNA stability (By similarity)						IPR019412: Outer membrane protein Iml2/Tetratricopeptide repeat protein 39	PF10300: Protein of unknown function (DUF3808)
VC83_01131	KV441387.1:1553803-1554473	+	88	hypothetical protein	orth3802	ENOG410PS8W: proteasome complex subunit Sem1						IPR007834: DSS1/SEM1		GO:0008541 proteasome regulatory particle, lid subcomplex; GO:0006406 mRNA export from nucleus; GO:0043248 proteasome assembly
VC83_01132	KV441387.1:1554757-1556152	-	417	phosphoglycerate kinase	orth3803	ENOG410PGBU: phosphoglycerate kinase	BUSCOfEOG71K6D7					IPR001576: Phosphoglycerate kinase; IPR015824: Phosphoglycerate kinase, N-terminal; IPR015901: Phosphoglycerate kinase, C-terminal; IPR015911: Phosphoglycerate kinase, conserved site	PF00162: Phosphoglycerate kinase	GO:0004618 phosphoglycerate kinase activity; GO:0006096 glycolytic process
VC83_01133	KV441387.1:1556629-1557667	-	279	hypothetical protein	orth369	ENOG410PJFR: integral membrane protein						IPR007248: Mpv17/PMP22		GO:0016021 integral component of membrane
VC83_01134	KV441387.1:1558181-1560411	-	656	hypothetical protein	orth3804	ENOG410PHSZ: Transcription factor					Fungal-specific TF domain	IPR001138: Zn(2)-C6 fungal-type DNA-binding domain; IPR007219: Transcription factor domain, fungi		GO:0005634 nucleus; GO:0008270 zinc ion binding; GO:0003677 DNA binding; GO:0000981 RNA polymerase II transcription factor activity, sequence-specific DNA binding; GO:0006351 transcription, DNA-templated; GO:0006355 regulation of transcription, DNA-templated
VC83_01135	KV441387.1:1561433-1564142	+	845	hypothetical protein	orth1755	ENOG410QEDT: Fungal specific transcription factor domain					Fungal-specific TF domain	IPR001138: Zn(2)-C6 fungal-type DNA-binding domain; IPR007219: Transcription factor domain, fungi		GO:0005634 nucleus; GO:0003677 DNA binding; GO:0008270 zinc ion binding; GO:0000981 RNA polymerase II transcription factor activity, sequence-specific DNA binding; GO:0006351 transcription, DNA-templated; GO:0006355 regulation of transcription, DNA-templated
VC83_01136	KV441387.1:1564480-1566321	-	594	hypothetical protein	orth3805	ENOG410PH9J: conserved hypothetical protein						IPR024662: TRAPP II complex, Trs65	PF12735: TRAPP trafficking subunit Trs65
VC83_01137	KV441387.1:1566691-1569173	+	758	hypothetical protein	orth3806	ENOG410PGSH: formin binding protein	BUSCOfEOG78SQSZ					IPR001202: WW domain; IPR002713: FF domain		GO:0005515 protein binding
VC83_01138	KV441387.1:1570108-1572328	-	605	translation initiation factor RLI1	orth3807	ENOG410PHY8: ATP-binding cassette sub-family E member 1	BUSCOfEOG7G1VFV					IPR003439: ABC transporter-like; IPR003593: AAA+ ATPase domain; IPR007209: RNase L inhibitor RLI, possible metal-binding domain; IPR013283: ABC transporter ABCE; IPR017871: ABC transporter, conserved site; IPR017896: 4Fe-4S ferredoxin-type, iron-sulphur binding domain; IPR027417: P-loop containing nucleoside triphosphate hydrolase		GO:0016887 ATPase activity; GO:0005524 ATP binding
VC83_01139	KV441387.1:1572743-1578010	+	1536	hypothetical protein	orth3808	ENOG410QDWN: DUF4208						IPR000330: SNF2-related, N-terminal domain; IPR000953: Chromo/chromo shadow domain; IPR001650: Helicase, C-terminal; IPR014001: Helicase superfamily 1/2, ATP-binding domain; IPR016197: Chromo domain-like; IPR023780: Chromo domain; IPR025260: Domain of unknown function DUF4208; IPR027417: P-loop containing nucleoside triphosphate hydrolase	PF00176: SNF2 family N-terminal domain	GO:0005524 ATP binding
VC83_01140	KV441387.1:1581389-1583765	-	791	hypothetical protein	orth8160	ENOG410PKSA: NA						IPR011009: Protein kinase-like domain
VC83_01141	KV441387.1:1588309-1589294	+	270	hypothetical protein	orth10457
VC83_01142	KV441387.1:1602817-1606126	-	1068	hypothetical protein	orth3809	ENOG410PI5V: conserved hypothetical protein
VC83_01143	KV441387.1:1608730-1610022	-	394	S-adenosylmethionine synthase	orth3810	ENOG410PJ51: Catalyzes the formation of S-adenosylmethionine from methionine and ATP (By similarity)	BUSCOfEOG7SN8NV					IPR002133: S-adenosylmethionine synthetase; IPR022628: S-adenosylmethionine synthetase, N-terminal; IPR022629: S-adenosylmethionine synthetase, central domain; IPR022630: S-adenosylmethionine synthetase, C-terminal; IPR022631: S-adenosylmethionine synthetase, conserved site; IPR022636: S-adenosylmethionine synthetase superfamily		GO:0004478 methionine adenosyltransferase activity; GO:0005524 ATP binding; GO:0006556 S-adenosylmethionine biosynthetic process
VC83_01144	KV441387.1:1610975-1611926	+	298	hypothetical protein	orth367	ENOG410PHIC: ATP binding protein						IPR004130: GPN-loop GTPase; IPR027417: P-loop containing nucleoside triphosphate hydrolase; IPR030228: GPN-loop GTPase 3	PF03029: Conserved hypothetical ATP binding protein
VC83_01145	KV441387.1:1612605-1614462	-	601	hypothetical protein	orth3811	ENOG410PHQG: SIR2 family histone deacetylase						IPR003000: Sirtuin family; IPR026590: Sirtuin family, catalytic core domain; IPR026591: Sirtuin family, catalytic core small domain; IPR029035: DHS-like NAD/FAD-binding domain		GO:0070403 NAD+ binding
VC83_01146	KV441387.1:1615333-1618654	+	971	hypothetical protein	orth3812	ENOG410PM24: Component of the Mediator complex, a coactivator involved in the regulated transcription of nearly all RNA polymerase II-dependent genes. Mediator functions as a bridge to convey information from gene-specific regulatory proteins to the basal RNA polymerase II transcription machinery. Mediator is recruited to promoters by direct interactions with regulatory proteins and serves as a s…						IPR021665: Mediator complex, subunit Med16	PF11635: Mediator complex subunit 16
VC83_01147	KV441387.1:1621077-1621809	+	243	hypothetical protein	orth3813
VC83_01148	KV441387.1:1622517-1623041	+	153	hypothetical protein	orth3814	ENOG410PTBY: NA						IPR024316: Nuclear pore assembly and biogenesis protein, APQ12
VC83_01149	KV441387.1:1623672-1624533	+	286	hypothetical protein
VC83_01150	KV441387.1:1626164-1629257	-	994	exosome complex exonuclease DIS3/RRP44	orth3815	ENOG410PHAG: exosome complex exonuclease	BUSCOfEOG7FR7R3					IPR002716: PIN domain; IPR003029: S1 domain; IPR012340: Nucleic acid-binding, OB-fold; IPR022966: Ribonuclease II/R, conserved site; IPR029060: PIN domain-like		GO:0003676 nucleic acid binding
VC83_01151	KV441387.1:1630391-1630748	+	118	hypothetical protein
VC83_01152	KV441387.1:1633810-1635994	+	643	hypothetical protein	orth3816	ENOG410PJAD: Nuclear localization protein						IPR013933: Chromatin-remodelling complex, RSC SWI/SNF subunit Rsc7/Swp82	PF08624: Chromatin remodelling complex Rsc7/Swp82 subunit
VC83_01153	KV441387.1:1637114-1637938	-	211	hypothetical protein	orth3817	ENOG410PR88: CBF NF-Y family transcription factor	BUSCOfEOG7WQ856					IPR003958: Transcription factor CBF/NF-Y/archaeal histone domain; IPR009072: Histone-fold		GO:0046982 protein heterodimerization activity
VC83_01154	KV441387.1:1638367-1641452	-	1011	hypothetical protein	orth3818	ENOG410PMC1: conserved hypothetical protein						IPR013948: DNA replication regulator Sld3	PF08639: DNA replication regulator SLD3
VC83_01155	KV441387.1:1642282-1646283	+	1315	STE/STE11 protein kinase	orth3819							IPR000719: Protein kinase domain; IPR002290: Serine/threonine/dual specificity protein kinase, catalytic domain; IPR008271: Serine/threonine-protein kinase, active site; IPR011009: Protein kinase-like domain; IPR017240: Mitogen-activated protein (MAP) kinase kinase kinase Ssk2/Ssk22; IPR017441: Protein kinase, ATP binding site	PF00069: Protein kinase domain	GO:0005737 cytoplasm; GO:0005524 ATP binding; GO:0004709 MAP kinase kinase kinase activity; GO:0004672 protein kinase activity; GO:0006468 protein phosphorylation; GO:0051403 stress-activated MAPK cascade
VC83_01156	KV441387.1:1650006-1650309	+	92	hypothetical protein
VC83_01157	KV441387.1:1653102-1655157	+	668	hypothetical protein	orth3820	ENOG410PR53: HOX					Homeobox domain	IPR001356: Homeobox domain; IPR009057: Homeodomain-like; IPR017970: Homeobox, conserved site		GO:0003677 DNA binding; GO:0043565 sequence-specific DNA binding; GO:0006355 regulation of transcription, DNA-templated
VC83_01158	KV441387.1:1655948-1657811	+	575	1-pyrroline-5-carboxylate dehydrogenase	orth3821	ENOG410PG3T: Delta-1-pyrroline-5-carboxylate dehydrogenase						IPR005931: Delta-1-pyrroline-5-carboxylate dehydrogenase; IPR015590: Aldehyde dehydrogenase domain; IPR016160: Aldehyde dehydrogenase, cysteine active site; IPR016161: Aldehyde/histidinol dehydrogenase; IPR016162: Aldehyde dehydrogenase N-terminal domain; IPR016163: Aldehyde dehydrogenase, C-terminal; IPR029510: Aldehyde dehydrogenase, glutamic acid active site	PF00171: Aldehyde dehydrogenase family	GO:0016620 oxidoreductase activity, acting on the aldehyde or oxo group of donors, NAD or NADP as acceptor; GO:0003842 1-pyrroline-5-carboxylate dehydrogenase activity; GO:0016491 oxidoreductase activity; GO:0006537 glutamate biosynthetic process; GO:0008152 metabolic process; GO:0055114 oxidation-reduction process; GO:0006561 proline biosynthetic process
VC83_01159	KV441387.1:1658717-1659644	-	242	hypothetical protein	orth3822	ENOG410PK94: glycerol-3-phosphate phosphatase						IPR006439: HAD hydrolase, subfamily IA; IPR023198: Phosphoglycolate phosphatase, domain 2; IPR023214: HAD-like domain		GO:0016787 hydrolase activity; GO:0008152 metabolic process
VC83_01160	KV441387.1:1660070-1661721	+	528	hypothetical protein	orth3823	ENOG410PFGR: (GTP)-binding protein						IPR006073: GTP binding domain; IPR014813: Guanine nucleotide-binding protein-like 3, N-terminal domain; IPR023179: GTP-binding protein, orthogonal bundle domain; IPR027417: P-loop containing nucleoside triphosphate hydrolase; IPR030378: Circularly permuted (CP)-type guanine nucleotide-binding (G) domain		GO:0005525 GTP binding
VC83_01161	KV441387.1:1662185-1663890	-	446	tubulin beta chain	orth3824	ENOG410PIDE: Tubulin is the major constituent of microtubules. It binds two moles of GTP, one at an exchangeable site on the beta chain and one at a non-exchangeable site on the alpha chain						IPR000217: Tubulin; IPR002453: Beta tubulin; IPR003008: Tubulin/FtsZ, GTPase domain; IPR008280: Tubulin/FtsZ, C-terminal; IPR013838: Beta tubulin, autoregulation binding site; IPR017975: Tubulin, conserved site; IPR018316: Tubulin/FtsZ, 2-layer sandwich domain; IPR023123: Tubulin, C-terminal	PF00091: Tubulin/FtsZ family, GTPase domain	GO:0005874 microtubule; GO:0005525 GTP binding; GO:0003924 GTPase activity; GO:0005200 structural constituent of cytoskeleton; GO:0007017 microtubule-based process
VC83_01162	KV441387.1:1664541-1666856	-	754	ATP-binding cassette, sub-family F, member 3	orth348	ENOG410PFJH: ATP-binding cassette, sub-family F, member 3						IPR003439: ABC transporter-like; IPR003593: AAA+ ATPase domain; IPR017871: ABC transporter, conserved site; IPR027417: P-loop containing nucleoside triphosphate hydrolase; IPR032781: ABC-transporter extension domain		GO:0016887 ATPase activity; GO:0005524 ATP binding
VC83_01163	KV441387.1:1670602-1674158	+	1130	hypothetical protein	orth3825	ENOG410PPFS: conserved hypothetical protein
VC83_01164	KV441387.1:1675979-1676321	+	113	hypothetical protein
VC83_01165	KV441387.1:1677870-1679959	+	604	hypothetical protein	orth3826
VC83_01166	KV441387.1:1680503-1681698	-	300	protein transporter sec-13	orth365	ENOG410Q6TG: Component of the coat protein complex II (COPII) which promotes the formation of transport vesicles from the endoplasmic reticulum (ER). The coat has two main functions, the physical deformation of the endoplasmic reticulum membrane into vesicles and the selection of cargo molecules. It also functions as a component of the nuclear pore complex (NPC). NPC components, collectively refe…	BUSCOfEOG7WQ83P					IPR001680: WD40 repeat; IPR015943: WD40/YVTN repeat-like-containing domain; IPR017986: WD40-repeat-containing domain; IPR020472: G-protein beta WD-40 repeat		GO:0005515 protein binding
VC83_01167	KV441387.1:1682167-1684001	+	542	hypothetical protein	orth3827							IPR024111: Peroxisomal targeting signal 1 receptor family
VC83_01168	KV441387.1:1685643-1687523	-	439	hypothetical protein	orth3828	ENOG410PRFG: cross-pathway control protein 1					bZIP TF 1	IPR004827: Basic-leucine zipper domain		GO:0043565 sequence-specific DNA binding; GO:0003700 transcription factor activity, sequence-specific DNA binding; GO:0006355 regulation of transcription, DNA-templated
VC83_01169	KV441387.1:1688081-1690573	-	532	hypothetical protein	orth7966	ENOG410PNDS: General stress response protein Whi2						IPR011333: SKP1/BTB/POZ domain
VC83_01170	KV441387.1:1690647-1692817	-	705	hypothetical protein	orth3829	ENOG410PHY6: domain-containing protein						IPR000467: G-patch domain; IPR011666: Domain of unknown function DUF1604		GO:0003676 nucleic acid binding; GO:0006397 mRNA processing
VC83_01171	KV441387.1:1693560-1696832	+	1055	CAMK/CAMKL/KIN1 protein kinase	orth3830	ENOG410PFZJ: serine threonine protein kinase						IPR000719: Protein kinase domain; IPR001772: Kinase associated domain 1 (KA1); IPR002290: Serine/threonine/dual specificity protein kinase, catalytic domain; IPR008271: Serine/threonine-protein kinase, active site; IPR011009: Protein kinase-like domain; IPR017441: Protein kinase, ATP binding site; IPR028375: KA1 domain/Ssp2, C-terminal	PF00069: Protein kinase domain	GO:0005524 ATP binding; GO:0004672 protein kinase activity; GO:0006468 protein phosphorylation
VC83_01172	KV441387.1:1698208-1699445	+	356	CCR4-NOT transcription complex subunit 9	orth3831	ENOG410PFZX: cell differentiation protein Rcd1	BUSCOfEOG7S7SR3					IPR007216: Rcd1/Caf40; IPR016024: Armadillo-type fold	PF04078: Cell differentiation family, Rcd1-like	GO:0030014 CCR4-NOT complex; GO:0005488 binding; GO:0006402 mRNA catabolic process
VC83_01173	KV441387.1:1700513-1702895	+	719	hypothetical protein	orth3832	ENOG410PIEA: NA
VC83_01174	KV441387.1:1703214-1704150	-	293	hypothetical protein	orth3833	ENOG410PSES: DNA repair protein						IPR008011: Complex 1 LYR protein
VC83_01175	KV441387.1:1704500-1705150	-	141	hypothetical protein	orth3834	ENOG410PMX7: ubiquitin-conjugating enzyme	BUSCOfEOG77WWRD					IPR000608: Ubiquitin-conjugating enzyme E2; IPR016135: Ubiquitin-conjugating enzyme/RWD-like
VC83_01176	KV441387.1:1705535-1710853	+	1692	hypothetical protein	orth3835	ENOG410PGDZ: Endosomal peripheral membrane protein	BUSCOfEOG7GQZ3Z					IPR016024: Armadillo-type fold; IPR032629: Mon2, dimerisation and cyclophilin-binding domain; IPR032691: Guanine nucleotide exchange factor, N-terminal; IPR032817: Mon2, C-terminal		GO:0005488 binding
VC83_01177	KV441387.1:1711054-1712379	-	423	hypothetical protein	orth275	ENOG410PFBB: Stomatin family			I87			IPR001107: Band 7 domain; IPR001972: Stomatin family; IPR032435: Band 7, C-terminal extension		GO:0016020 membrane
VC83_01178	KV441387.1:1712639-1713572	+	293	hypothetical protein	orth3836	ENOG410PPJM: formin binding protein						IPR003604: Zinc finger, U1-type; IPR013085: Zinc finger, U1-C type		GO:0008270 zinc ion binding; GO:0003676 nucleic acid binding
VC83_01179	KV441387.1:1714563-1716318	+	533	hypothetical protein	orth3837	ENOG410Q15X: NA
VC83_01180	KV441387.1:1717146-1718876	-	540	hypothetical protein	orth2392	ENOG410PQGT: NA						IPR025332: Protein of unknown function DUF4238
VC83_01181	KV441387.1:1719761-1720358	+	155	hypothetical protein	orth3838	ENOG410PQUE: Inherit from NOG: Conserved hypothetical, protein						IPR008253: Marvel domain		GO:0016020 membrane
VC83_01182	KV441387.1:1732782-1733250	-	155	hypothetical protein		ENOG410PT75: Inherit from euNOG: Conserved hypothetical protein						IPR027911: Domain of unknown function DUF4604
VC83_01183	KV441387.1:1733654-1734318	+	191	hypothetical protein		ENOG410PU58: NA
VC83_01184	KV441387.1:1734488-1734853	+	103	hypothetical protein		ENOG410PFFX: alpha-1,2-mannosyltransferase (Kre5)						IPR002685: Glycosyl transferase, family 15; IPR029044: Nucleotide-diphospho-sugar transferases		GO:0016020 membrane; GO:0000030 mannosyltransferase activity; GO:0006486 protein glycosylation
VC83_01185	KV441387.1:1735187-1735895	-	198	hypothetical protein	orth3839							IPR007992: Succinate dehydrogenase [ubiquinone] cytochrome b small subunit, CybS		GO:0005740 mitochondrial envelope; GO:0016021 integral component of membrane
VC83_01186	KV441387.1:1736193-1737854	+	478	mitochondrial-processing peptidase subunit beta	orth1105	ENOG410PGP4: mitochondrial processing peptidase beta subunit			M16B			IPR001431: Peptidase M16, zinc-binding site; IPR007863: Peptidase M16, C-terminal; IPR011237: Peptidase M16 domain; IPR011249: Metalloenzyme, LuxS/M16 peptidase-like; IPR011765: Peptidase M16, N-terminal	PF00675: Insulinase (Peptidase family M16)	GO:0003824 catalytic activity; GO:0046872 metal ion binding; GO:0004222 metalloendopeptidase activity; GO:0006508 proteolysis
VC83_01187	KV441387.1:1739064-1739684	-	149	hypothetical protein		ENOG410PUEZ: integral membrane protein						IPR011701: Major facilitator superfamily; IPR020846: Major facilitator superfamily domain		GO:0016021 integral component of membrane; GO:0055085 transmembrane transport
VC83_01188	KV441387.1:1739881-1741125	-	321	hypothetical protein	orth3840	ENOG410PT0C: NA
VC83_01189	KV441387.1:1742220-1744827	-	852	hypothetical protein	orth349	ENOG410PGE6: Transcription factor					Fungal-specific TF domain	IPR001138: Zn(2)-C6 fungal-type DNA-binding domain; IPR007219: Transcription factor domain, fungi		GO:0005634 nucleus; GO:0003677 DNA binding; GO:0008270 zinc ion binding; GO:0000981 RNA polymerase II transcription factor activity, sequence-specific DNA binding; GO:0006351 transcription, DNA-templated; GO:0006355 regulation of transcription, DNA-templated
VC83_01190	KV441387.1:1745486-1745803	-	86	hypothetical protein
VC83_01191	KV441387.1:1746768-1749374	-	805	hypothetical protein	orth3841							IPR032675: Leucine-rich repeat domain, L domain-like
VC83_01192	KV441387.1:1750222-1751879	-	503	hypothetical protein	orth3842	ENOG410PPM9: NA						IPR032675: Leucine-rich repeat domain, L domain-like
VC83_01193	KV441387.1:1754121-1757430	+	1102	hypothetical protein	orth3843	ENOG410PITE: conserved hypothetical protein						IPR013887: Uncharacterised protein family UPF0592
VC83_01194	KV441387.1:1758111-1759471	-	425	hypothetical protein	orth3844	ENOG410PMSI: Cyclin, N-terminal domain						IPR006671: Cyclin, N-terminal; IPR013763: Cyclin-like
VC83_01195	KV441387.1:1760188-1761673	-	494	hypothetical protein	orth155	ENOG410PHQT: Phosphatidyl synthase						IPR006353: HAD-superfamily hydrolase, subfamily IIA, CECR5; IPR006357: HAD-superfamily hydrolase, subfamily IIA; IPR023214: HAD-like domain
VC83_01196	KV441387.1:1763710-1764759	+	320	hypothetical protein	orth3845	ENOG410PFQG: glycerol dehydrogenase						IPR001395: Aldo/keto reductase/potassium channel subunit beta; IPR018170: Aldo/keto reductase, conserved site; IPR020471: Aldo/keto reductase; IPR023210: NADP-dependent oxidoreductase domain	PF00248: Aldo/keto reductase family	GO:0016491 oxidoreductase activity; GO:0055114 oxidation-reduction process
VC83_01197	KV441387.1:1765899-1767063	+	371	hypothetical protein	orth3846	ENOG410PRC8: NA		SignalP(1-21)
VC83_01198	KV441387.1:1767689-1769302	+	483	hypothetical protein	orth3847	ENOG410PKVG: vacuolar ATP synthase subunit H	BUSCOfEOG74XSH8					IPR004908: ATPase, V1 complex, subunit H; IPR011987: ATPase, V1 complex, subunit H, C-terminal; IPR011989: Armadillo-like helical; IPR016024: Armadillo-type fold	PF03224: V-ATPase subunit H	GO:0000221 vacuolar proton-transporting V-type ATPase, V1 domain; GO:0046961 proton-transporting ATPase activity, rotational mechanism; GO:0005488 binding; GO:0016820 hydrolase activity, acting on acid anhydrides, catalyzing transmembrane movement of substances; GO:0015991 ATP hydrolysis coupled proton transport
VC83_01199	KV441387.1:1769721-1771131	+	469	glycine cleavage system T protein	orth3848	ENOG410PFBY: The glycine cleavage system catalyzes the degradation of glycine (By similarity)	BUSCOfEOG7PCJS1					IPR006222: Glycine cleavage T-protein-like, N-terminal; IPR006223: Glycine cleavage system T protein; IPR013977: Glycine cleavage T-protein, C-terminal barrel domain; IPR027266: GTP-binding protein TrmE/Glycine cleavage system T protein, domain 1; IPR028896: Aminomethyltransferase/Dimethylsulfonioproprionate demethylase DmdA; IPR029043: Glycine cleavage T-protein/YgfZ, C-terminal domain	PF01571: Aminomethyltransferase folate-binding domain	GO:0004047 aminomethyltransferase activity; GO:0005515 protein binding; GO:0006546 glycine catabolic process
VC83_01200	KV441387.1:1772927-1774086	-	177	hypothetical protein
VC83_01201	KV441387.1:1774436-1775887	+	164	hypothetical protein	orth3849
VC83_01202	KV441387.1:1776103-1776868	-	254	hypothetical protein	orth1264	ENOG410PWYQ: Phosphotransferase enzyme family						IPR002575: Aminoglycoside phosphotransferase; IPR011009: Protein kinase-like domain
VC83_01203	KV441387.1:1778162-1778457	+	78	hypothetical protein
VC83_01204	KV441387.1:1778994-1779705	-	236	hypothetical protein
VC83_01205	KV441387.1:1780424-1783015	+	641	hypothetical protein	orth8209							IPR003822: Paired amphipathic helix		GO:0006355 regulation of transcription, DNA-templated
VC83_01206	KV441387.1:1784563-1787203	-	815	hypothetical protein	orth556	ENOG410PNU7: conserved hypothetical protein						IPR022198: Protein of unknown function DUF3723	PF12520: Protein of unknown function (DUF3723)
VC83_01207	KV441387.1:1798214-1802174	+	894	hypothetical protein	orth3209
VC83_01208	KV441387.1:1802970-1804704	+	509	hypothetical protein	orth559	ENOG410PW93: FAD-binding domain						IPR013112: FAD-binding 8; IPR013121: Ferric reductase, NAD binding domain; IPR013130: Ferric reductase transmembrane component-like domain; IPR030155: Ferric/cupric reductase transmembrane component 7		GO:0016021 integral component of membrane; GO:0016491 oxidoreductase activity; GO:0000293 ferric-chelate reductase activity; GO:0055114 oxidation-reduction process
VC83_01209	KV441387.1:1805944-1806748	+	267	hypothetical protein	orth2954	ENOG410Q2FG: NA
VC83_01210	KV441387.1:1808106-1810125	+	551	hypothetical protein	orth2320	ENOG410PVFK: Ankyrin repeat						IPR002110: Ankyrin repeat; IPR002523: Mg2+ transporter protein, CorA-like/Zinc transport protein ZntB; IPR020683: Ankyrin repeat-containing domain		GO:0016020 membrane; GO:0005515 protein binding; GO:0046873 metal ion transmembrane transporter activity; GO:0030001 metal ion transport; GO:0055085 transmembrane transport
VC83_01211	KV441387.1:1814042-1815205	+	335	hypothetical protein								IPR011701: Major facilitator superfamily; IPR020846: Major facilitator superfamily domain		GO:0016021 integral component of membrane; GO:0055085 transmembrane transport
VC83_01212	KV441387.1:1815841-1816806	-	213	hypothetical protein	orth3850	ENOG410PH90: BAP31 domain protein	BUSCOfEOG7647F3					IPR008417: B-cell receptor-associated protein 29/31	PF05529: B-cell receptor-associated protein 31-like	GO:0016021 integral component of membrane; GO:0005783 endoplasmic reticulum; GO:0006886 intracellular protein transport
VC83_01213	KV441387.1:1817406-1819846	+	762	hypothetical protein	orth3851	ENOG410Q811: Kelch motif						IPR000210: BTB/POZ domain; IPR011333: SKP1/BTB/POZ domain; IPR015915: Kelch-type beta propeller; IPR030476: Pentaxin, conserved site		GO:0005515 protein binding
VC83_01214	KV441387.1:1825310-1825678	-	91	hypothetical protein
VC83_01215	KV441387.1:1827198-1827510	+	103	hypothetical protein
VC83_01216	KV441387.1:1829351-1831337	-	602	hypothetical protein	orth3852		BUSCOfEOG7P5TBB				Zinc finger (C2H2)	IPR007087: Zinc finger, C2H2; IPR013087: Zinc finger C2H2-type/integrase DNA-binding domain; IPR015880: Zinc finger, C2H2-like		GO:0046872 metal ion binding; GO:0003676 nucleic acid binding
VC83_01217	KV441387.1:1847166-1847958	+	242	hypothetical protein	orth3853	ENOG410PIQU: mitochondrial hypoxia responsive domain protein						IPR007667: Hypoxia induced protein, domain
VC83_01218	KV441387.1:1848822-1850406	-	527	hypothetical protein	orth3854	ENOG410QE7E: Kelch motif						IPR006652: Kelch repeat type 1; IPR015915: Kelch-type beta propeller		GO:0005515 protein binding
VC83_01219	KV441387.1:1850932-1853261	+	735	hypothetical protein	orth3855	ENOG410PFC8: Catalyzes the synthesis of dihydrouridine, a modified base found in the D-loop of most tRNAs. Specifically modifies U47 in cytoplasmic tRNAs (By similarity)	BUSCOfEOG7V76G6					IPR001269: tRNA-dihydrouridine synthase; IPR013785: Aldolase-type TIM barrel; IPR018517: tRNA-dihydrouridine synthase, conserved site		GO:0050660 flavin adenine dinucleotide binding; GO:0017150 tRNA dihydrouridine synthase activity; GO:0003824 catalytic activity; GO:0008033 tRNA processing; GO:0055114 oxidation-reduction process
VC83_01220	KV441387.1:1853432-1855130	-	545	hypothetical protein	orth3856	ENOG410PKCI: NAD binding Rossmann fold oxidoreductase						IPR000683: Oxidoreductase, N-terminal; IPR004104: Oxidoreductase, C-terminal; IPR016040: NAD(P)-binding domain		GO:0016491 oxidoreductase activity; GO:0055114 oxidation-reduction process; GO:0008152 metabolic process
VC83_01221	KV441387.1:1855570-1856215	+	197	hypothetical protein	orth3857	ENOG410PNZS: oligoribonuclease	BUSCOfEOG77WWR0					IPR012337: Ribonuclease H-like domain; IPR013520: Exonuclease, RNase T/DNA polymerase III		GO:0003676 nucleic acid binding
VC83_01222	KV441387.1:1856342-1858266	+	606	phosphoglucomutase	orth10478	ENOG410PHM1: Phosphoglucomutase						IPR005841: Alpha-D-phosphohexomutase superfamily; IPR005843: Alpha-D-phosphohexomutase, C-terminal; IPR005844: Alpha-D-phosphohexomutase, alpha/beta/alpha domain I; IPR005845: Alpha-D-phosphohexomutase, alpha/beta/alpha domain II; IPR005846: Alpha-D-phosphohexomutase, alpha/beta/alpha domain III; IPR016055: Alpha-D-phosphohexomutase, alpha/beta/alpha I/II/III		GO:0016868 intramolecular transferase activity, phosphotransferases; GO:0071704 organic substance metabolic process; GO:0005975 carbohydrate metabolic process
VC83_01223	KV441387.1:1859070-1863147	+	1291	hypothetical protein	orth3858	ENOG410PHZ6: VPS9 domain protein						IPR001683: Phox homologous domain; IPR002110: Ankyrin repeat; IPR003123: VPS9 domain; IPR020683: Ankyrin repeat-containing domain		GO:0035091 phosphatidylinositol binding; GO:0005515 protein binding
VC83_01224	KV441387.1:1864735-1865850	+	355	hypothetical protein	orth2389	ENOG410PMN6: NA						IPR021858: Protein of unknown function DUF3468
VC83_01225	KV441387.1:1866117-1867019	-	270	hypothetical protein	orth10479	ENOG410PQ5A: ankyrin repeat protein						IPR011009: Protein kinase-like domain
VC83_01226	KV441387.1:1867346-1869209	-	579	hypothetical protein	orth351	ENOG410PHEY: Carboxylesterase family		SignalP(1-19)	S09X			IPR002018: Carboxylesterase, type B; IPR019826: Carboxylesterase type B, active site; IPR029058: Alpha/Beta hydrolase fold	PF00135: Carboxylesterase family
VC83_01227	KV441387.1:1869423-1871047	+	359	hypothetical protein	orth3859	ENOG410PN4W: Carboxylesterase family			S09X			IPR002018: Carboxylesterase, type B; IPR019819: Carboxylesterase type B, conserved site; IPR029058: Alpha/Beta hydrolase fold
VC83_01228	KV441387.1:1872393-1872781	+	107	hypothetical protein	orth3860	ENOG410PRHR: NA						IPR007138: Antibiotic biosynthesis monooxygenase domain; IPR011008: Dimeric alpha-beta barrel
VC83_01229	KV441387.1:1877834-1878301	-	139	hypothetical protein	orth354
VC83_01230	KV441387.1:1883329-1884780	-	433	hypothetical protein	orth355	ENOG410PN40: FMN binding oxidoreductase						IPR001155: NADH:flavin oxidoreductase/NADH oxidase, N-terminal; IPR013785: Aldolase-type TIM barrel		GO:0010181 FMN binding; GO:0016491 oxidoreductase activity; GO:0003824 catalytic activity; GO:0055114 oxidation-reduction process
VC83_01231	KV441387.1:1885683-1886181	+	165	hypothetical protein	orth3861			SignalP(1-22)
VC83_01232	KV441387.1:1886869-1889726	+	888	hypothetical protein	orth3862	ENOG410PGCB: Vacuolar protein sorting-associated protein	BUSCOfEOG761C34					IPR005378: Vacuolar protein sorting-associated protein 35	PF03635: Vacuolar protein sorting-associated protein 35	GO:0030904 retromer complex; GO:0008565 protein transporter activity; GO:0015031 protein transport; GO:0042147 retrograde transport, endosome to Golgi
VC83_01233	KV441387.1:1892071-1892834	-	229	hypothetical protein		ENOG410PKMZ: conserved hypothetical protein						IPR032368: UCH-binding domain
VC83_01234	KV441387.1:1892953-1893673	-	206	hypothetical protein	orth3863	ENOG410PKMZ: conserved hypothetical protein						IPR006773: 26S proteasome complex ubiquitin receptor, subunit Rpn13		GO:0005634 nucleus; GO:0005737 cytoplasm
VC83_01235	KV441387.1:1894053-1894944	+	202	large subunit ribosomal protein L6e	orth3864	ENOG410PJFV: 60S ribosomal protein L6						IPR000915: 60S ribosomal protein L6E; IPR008991: Translation protein SH3-like domain; IPR014722: Ribosomal protein L2 domain 2		GO:0005622 intracellular; GO:0005840 ribosome; GO:0003735 structural constituent of ribosome; GO:0006412 translation
VC83_01236	KV441387.1:1896264-1898125	+	592	hypothetical protein	orth3865	ENOG410PISS: of the chromatin structure-remodeling complex (RSC), which is involved in transcription regulation and nucleosome positioning. RSC is responsible for the transfer of a histone octamer from a nucleosome core particle to naked DNA. The reaction requires ATP and involves an activated RSC-nucleosome intermediate. Remodeling reaction also involves DNA translocation, DNA twist and conforma…						IPR006939: SNF5/SMARCB1/INI1; IPR013088: Zinc finger, NHR/GATA-type		GO:0000228 nuclear chromosome; GO:0008270 zinc ion binding; GO:0006338 chromatin remodeling; GO:0006355 regulation of transcription, DNA-templated
VC83_01237	KV441387.1:1898977-1899446	-	109	60S ribosomal protein	orth356	ENOG410PPNR: 60s ribosomal protein l30						IPR000231: Ribosomal protein L30e; IPR004038: Ribosomal protein L7Ae/L30e/S12e/Gadd45; IPR022991: Ribosomal protein L30e, conserved site; IPR029064: 50S ribosomal protein L30e-like		GO:0005622 intracellular; GO:0005840 ribosome; GO:0003735 structural constituent of ribosome; GO:0006412 translation
VC83_01238	KV441387.1:1900044-1901080	+	318	hypothetical protein
VC83_01239	KV441387.1:1901876-1903223	-	448	hypothetical protein	orth3866	ENOG410PN71: conserved hypothetical protein						IPR002035: von Willebrand factor, type A
VC83_01240	KV441387.1:1909887-1911716	-	508	hypothetical protein	orth3867
VC83_01241	KV441387.1:1912203-1913522	+	422	hypothetical protein	orth3868	ENOG410PFNQ: RNA Methylase	BUSCOfEOG7966SK					IPR000241: Putative RNA methylase domain; IPR002052: DNA methylase, N-6 adenine-specific, conserved site; IPR016691: tRNA guanosine-2'-O-methyltransferase, TRM11; IPR029063: S-adenosyl-L-methionine-dependent methyltransferase		GO:0008168 methyltransferase activity; GO:0003676 nucleic acid binding; GO:0032259 methylation
VC83_01242	KV441387.1:1914638-1917322	-	614	hypothetical protein	orth9072	ENOG410PJQ9: C6 finger domain protein					Fungal Zn(2)-Cys(6) binuclear cluster domain	IPR001138: Zn(2)-C6 fungal-type DNA-binding domain		GO:0005634 nucleus; GO:0008270 zinc ion binding; GO:0000981 RNA polymerase II transcription factor activity, sequence-specific DNA binding; GO:0006355 regulation of transcription, DNA-templated
VC83_01243	KV441387.1:1917409-1917940	-	176	hypothetical protein	orth7967	ENOG410PU58: NA
VC83_01244	KV441387.1:1918480-1920601	-	706	hypothetical protein	orth3869	ENOG410PHHX: Cell cycle control protein						IPR006767: Cwf19-like protein, C-terminal domain-2; IPR006768: Cwf19-like, C-terminal domain-1; IPR011146: HIT-like domain		GO:0003824 catalytic activity
VC83_01245	KV441387.1:1920988-1922205	+	388	hypothetical protein	orth3870	ENOG410PFDS: XPA-binding protein	BUSCOfEOG76MKK1					IPR004130: GPN-loop GTPase; IPR027417: P-loop containing nucleoside triphosphate hydrolase; IPR030230: GPN-loop GTPase 1	PF03029: Conserved hypothetical ATP binding protein	GO:0003924 GTPase activity
VC83_01246	KV441387.1:1922706-1922999	-	77	hypothetical protein	orth3871	ENOG410PR3T: RNA polymerases I, II and III						IPR006591: RNA polymerase archaeal subunit P/eukaryotic subunit RPABC4; IPR029040: RNA polymerase subunit RPABC4/transcription elongation factor Spt4		GO:0003677 DNA binding; GO:0003899 DNA-directed RNA polymerase activity; GO:0006351 transcription, DNA-templated
VC83_01247	KV441387.1:1923668-1924957	-	413	anthranilate phosphoribosyltransferase	orth3872	ENOG410PH4I: anthranilate phosphoribosyltransferase	BUSCOfEOG7VB2QZ					IPR000312: Glycosyl transferase, family 3; IPR005940: Anthranilate phosphoribosyl transferase; IPR017459: Glycosyl transferase family 3, N-terminal domain	PF00591: Glycosyl transferase family, a/b domain	GO:0016757 transferase activity, transferring glycosyl groups; GO:0004048 anthranilate phosphoribosyltransferase activity; GO:0008152 metabolic process; GO:0000162 tryptophan biosynthetic process
VC83_01248	KV441387.1:1925165-1926355	+	376	hypothetical protein	orth3873	ENOG410PJEZ: conserved hypothetical protein
VC83_01249	KV441387.1:1926517-1928062	-	514	hypothetical protein	orth3874	ENOG410PKC3: phosphatidylinositol phospholipase C						IPR000909: Phosphatidylinositol-specific phospholipase C, X domain; IPR017946: PLC-like phosphodiesterase, TIM beta/alpha-barrel domain		GO:0008081 phosphoric diester hydrolase activity; GO:0006629 lipid metabolic process
VC83_01251	KV441387.1:1928881-1930067	-	260	hypothetical protein	orth3875	ENOG410Q8RZ: Aldo/keto reductase family						IPR001395: Aldo/keto reductase/potassium channel subunit beta; IPR018170: Aldo/keto reductase, conserved site; IPR020471: Aldo/keto reductase; IPR023210: NADP-dependent oxidoreductase domain		GO:0016491 oxidoreductase activity; GO:0055114 oxidation-reduction process
VC83_01252	KV441387.1:1930105-1930917	+	244	hypothetical protein	orth3876	ENOG410PQF7: conserved hypothetical protein						IPR019331: FAM192A/Fyv6, N-terminal
VC83_01253	KV441387.1:1931736-1933929	+	730	hypothetical protein	orth357	ENOG410PI27: conserved hypothetical protein						IPR021822: Protein of unknown function DUF3405	PF11885: Protein of unknown function (DUF3405)
VC83_01254	KV441387.1:1935088-1937508	-	773	hypothetical protein	orth3877							IPR000061: SWAP/Surp; IPR006569: CID domain		GO:0003723 RNA binding; GO:0006396 RNA processing
VC83_01255	KV441387.1:1939053-1940039	-	262	TATA-box-binding protein	orth3878	ENOG410PFIH: TATA-box-binding protein	BUSCOfEOG77T1GJ					IPR000814: TATA-box binding protein; IPR012295: Beta2-adaptin/TBP, C-terminal domain; IPR030491: TATA-box binding protein, conserved site	PF00352: Transcription factor TFIID (or TATA-binding protein, TBP)	GO:0003677 DNA binding; GO:0006352 DNA-templated transcription, initiation
VC83_01256	KV441387.1:1940133-1941535	-	179	hypothetical protein
VC83_01257	KV441387.1:1963502-1964012	+	169	hypothetical protein		ENOG410PUJ1: NA
VC83_01258	KV441387.1:1964531-1966641	-	632	hypothetical protein	orth3879	ENOG410PFF4: electron transfer flavoprotein-ubiquinone oxidoreductase	BUSCOfEOG71CFVN					IPR007859: Electron transfer flavoprotein-ubiquinone oxidoreductase; IPR023753: FAD/NAD(P)-binding domain		GO:0016491 oxidoreductase activity; GO:0004174 electron-transferring-flavoprotein dehydrogenase activity; GO:0055114 oxidation-reduction process
VC83_01259	KV441387.1:1968252-1969705	-	461	hypothetical protein	orth3880	ENOG410PMW9: conserved hypothetical protein
VC83_01260	KV441387.1:1971935-1973142	-	372	hypothetical protein	orth7968	ENOG410PGYN: Ubiquinone menaquinone biosynthesis-related protein						IPR029063: S-adenosyl-L-methionine-dependent methyltransferase
VC83_01261	KV441387.1:1974787-1975369	-	193	hypothetical protein
VC83_01262	KV441387.1:1977530-1978586	+	351	hypothetical protein	orth364	ENOG410PSZM: Putative amidoligase enzyme						IPR022025: Putative amidoligase enzyme
VC83_01263	KV441387.1:1990676-1994971	-	1263	hypothetical protein	orth3881							IPR007587: SIT4 phosphatase-associated protein family
VC83_01264	KV441387.1:1996106-1996803	+	212	charged multivesicular body protein 5	orth83	ENOG410PKYZ: charged multivesicular body protein 5	BUSCOfEOG75MW7X					IPR005024: Snf7 family		GO:0007034 vacuolar transport
VC83_01265	KV441387.1:1998607-2001353	+	894	hypothetical protein	orth3882	ENOG410PP8G: conserved hypothetical protein
VC83_01266	KV441387.1:2002481-2004458	+	642	hypothetical protein	orth1574	ENOG410PF97: Maltose permease						IPR003663: Sugar/inositol transporter; IPR005828: Major facilitator, sugar transporter-like; IPR020846: Major facilitator superfamily domain	PF00083: Sugar (and other) transporter	GO:0016020 membrane; GO:0016021 integral component of membrane; GO:0022891 substrate-specific transmembrane transporter activity; GO:0022857 transmembrane transporter activity; GO:0055085 transmembrane transport
VC83_01267	KV441387.1:2005453-2006565	-	349	transcription initiation factor TFIIB	orth3883	ENOG410PIN2: Transcription initiation factor	BUSCOfEOG7RV9S3					IPR000812: Transcription factor TFIIB; IPR013137: Zinc finger, TFIIB-type; IPR013150: Transcription factor TFIIB, cyclin-like domain; IPR013763: Cyclin-like; IPR023486: Transcription factor TFIIB, conserved site		GO:0008270 zinc ion binding; GO:0017025 TBP-class protein binding; GO:0006352 DNA-templated transcription, initiation; GO:0006355 regulation of transcription, DNA-templated
VC83_01268	KV441387.1:2006968-2007297	+	89	hypothetical protein
VC83_01269	KV441387.1:2007439-2007930	+	122	hypothetical protein	orth3884	ENOG410PQN5: mitochondrial F1F0 ATP synthase subunit Atp14						IPR019711: ATPase, F0 complex, subunit H
VC83_01270	KV441387.1:2009615-2012863	-	700	AGC/AKT protein kinase	orth3885	ENOG410PFAV: serine threonine-protein kinase						IPR000008: C2 domain; IPR000719: Protein kinase domain; IPR000961: AGC-kinase, C-terminal; IPR002290: Serine/threonine/dual specificity protein kinase, catalytic domain; IPR008271: Serine/threonine-protein kinase, active site; IPR011009: Protein kinase-like domain; IPR011993: PH domain-like; IPR017441: Protein kinase, ATP binding site; IPR017892: Protein kinase, C-terminal	PF00069: Protein kinase domain	GO:0005524 ATP binding; GO:0004672 protein kinase activity; GO:0005515 protein binding; GO:0004674 protein serine/threonine kinase activity; GO:0006468 protein phosphorylation
VC83_01271	KV441387.1:2014866-2015211	+	114	hypothetical protein
VC83_01272	KV441387.1:2016136-2017862	+	523	hypothetical protein	orth3886	ENOG410PFQS: Chromatin structure-remodeling complex protein RSC7						IPR013933: Chromatin-remodelling complex, RSC SWI/SNF subunit Rsc7/Swp82	PF08624: Chromatin remodelling complex Rsc7/Swp82 subunit
VC83_01273	KV441387.1:2031108-2032524	+	471	hypothetical protein	orth3887	ENOG410PPQ6: cyclin-like protein						IPR013763: Cyclin-like; IPR013922: Cyclin PHO80-like		GO:0019901 protein kinase binding; GO:0000079 regulation of cyclin-dependent protein serine/threonine kinase activity
VC83_01274	KV441387.1:2034608-2035569	+	193	large subunit ribosomal protein L9e	orth3888	ENOG410PI94: 60S ribosomal protein l9						IPR000702: Ribosomal protein L6; IPR002359: Ribosomal protein L6, conserved site-2; IPR020040: Ribosomal protein L6, alpha-beta domain		GO:0005622 intracellular; GO:0005840 ribosome; GO:0003735 structural constituent of ribosome; GO:0019843 rRNA binding; GO:0006412 translation
VC83_01275	KV441387.1:2036404-2037511	-	136	hypothetical protein
VC83_01276	KV441387.1:2038212-2038992	+	162	hypothetical protein		ENOG410PK1Z: endo-1,3(4)-beta-glucanase
VC83_01277	KV441387.1:2039423-2040860	-	478	hypothetical protein	orth3889	ENOG410PGHW: d-lactate dehydrogenase
VC83_01278	KV441387.1:2041765-2043976	-	736	hypothetical protein	orth1635	ENOG410PG1I: ATP-dependent RNA helicase involved in 40S ribosomal subunit biogenesis. Required for the processing and cleavage of 35S pre-rRNA at sites A0, A1, and A2, leading to mature 18S rRNA						IPR001650: Helicase, C-terminal; IPR011545: DEAD/DEAH box helicase domain; IPR014001: Helicase superfamily 1/2, ATP-binding domain; IPR014014: RNA helicase, DEAD-box type, Q motif; IPR027417: P-loop containing nucleoside triphosphate hydrolase		GO:0005524 ATP binding; GO:0003676 nucleic acid binding
VC83_01279	KV441387.1:2044548-2045304	-	198	hypothetical protein	orth3890	ENOG410PPI0: mitochondrial F1F0-ATP synthase g subunit	BUSCOfEOG7GBG8F					IPR006808: ATPase, F0 complex, subunit G, mitochondrial		GO:0000276 mitochondrial proton-transporting ATP synthase complex, coupling factor F(o); GO:0015078 hydrogen ion transmembrane transporter activity; GO:0015986 ATP synthesis coupled proton transport
VC83_01280	KV441387.1:2046060-2046510	-	149	hypothetical protein		ENOG410PJR0: Dehydrogenase						IPR002085: Alcohol dehydrogenase superfamily, zinc-type; IPR011032: GroES-like; IPR013154: Alcohol dehydrogenase, N-terminal		GO:0008270 zinc ion binding; GO:0016491 oxidoreductase activity; GO:0055114 oxidation-reduction process
VC83_01281	KV441387.1:2047618-2048704	+	361	hypothetical protein	orth1471	ENOG410PM3V: D-isomer specific 2-hydroxyacid dehydrogenase						IPR006139: D-isomer specific 2-hydroxyacid dehydrogenase, catalytic domain; IPR006140: D-isomer specific 2-hydroxyacid dehydrogenase, NAD-binding domain; IPR016040: NAD(P)-binding domain; IPR029752: D-isomer specific 2-hydroxyacid dehydrogenase, NAD-binding domain conserved site 1; IPR029753: D-isomer specific 2-hydroxyacid dehydrogenase, NAD-binding domain conserved site		GO:0051287 NAD binding; GO:0016616 oxidoreductase activity, acting on the CH-OH group of donors, NAD or NADP as acceptor; GO:0008152 metabolic process; GO:0055114 oxidation-reduction process
VC83_01282	KV441387.1:2053731-2056434	+	860	beta-mannosidase	orth493	ENOG410PGNW: Exoglycosidase that cleaves the single beta-linked mannose residue from the non-reducing end of all N-linked glycoprotein oligosaccharides. Involved in the degradation of mannan and galactomannan				GH2		IPR006102: Glycoside hydrolase, family 2, immunoglobulin-like beta-sandwich; IPR006104: Glycosyl hydrolases family 2, sugar binding domain; IPR008979: Galactose-binding domain-like; IPR013781: Glycoside hydrolase, catalytic domain; IPR013812: Glycoside hydrolase, family 2/20, immunoglobulin-like beta-sandwich domain; IPR017853: Glycoside hydrolase superfamily		GO:0004553 hydrolase activity, hydrolyzing O-glycosyl compounds; GO:0005975 carbohydrate metabolic process
VC83_01283	KV441387.1:2057633-2059301	+	537	hypothetical protein	orth1585	ENOG410PFUH: Xylitol dehydrogenase which catalyzes the conversion of xylitol to D-xylulose. Xylose is a major component of hemicelluloses such as xylan. Most fungi utilize D-xylose via three enzymatic reactions, xylose reductase (XR), xylitol dehydrogenase (XDH), and xylulokinase, to form xylulose 5- phosphate, which enters pentose phosphate pathway						IPR002085: Alcohol dehydrogenase superfamily, zinc-type; IPR002328: Alcohol dehydrogenase, zinc-type, conserved site; IPR011032: GroES-like; IPR013149: Alcohol dehydrogenase, C-terminal; IPR013154: Alcohol dehydrogenase, N-terminal; IPR016040: NAD(P)-binding domain; IPR020843: Polyketide synthase, enoylreductase domain		GO:0008270 zinc ion binding; GO:0016491 oxidoreductase activity; GO:0055114 oxidation-reduction process
VC83_01284	KV441387.1:2059819-2060137	-	105	hypothetical protein	orth3891	ENOG410PQ16: Inherit from COG: Catalyzes the S-adenosylmethionine monomethyl esterification of trans-aconitate (By similarity)
VC83_01285	KV441387.1:2061505-2062571	-	319	hypothetical protein	orth2579	ENOG410PJ0Y: RAB						IPR001806: Small GTPase superfamily; IPR003578: Small GTPase superfamily, Rho type; IPR003579: Small GTPase superfamily, Rab type; IPR005225: Small GTP-binding protein domain; IPR020849: Small GTPase superfamily, Ras type; IPR027417: P-loop containing nucleoside triphosphate hydrolase		GO:0005622 intracellular; GO:0016020 membrane; GO:0005525 GTP binding; GO:0015031 protein transport; GO:0007165 signal transduction; GO:0007264 small GTPase mediated signal transduction
VC83_01286	KV441387.1:2062899-2063806	+	262	hypothetical protein	orth1633	ENOG410PIUN: 3-hydroxyacyl-CoA dehydrogenase						IPR002198: Short-chain dehydrogenase/reductase SDR; IPR002347: Glucose/ribitol dehydrogenase; IPR016040: NAD(P)-binding domain		GO:0016491 oxidoreductase activity; GO:0008152 metabolic process
VC83_01287	KV441387.1:2064128-2065263	-	236	hypothetical protein	orth1745							IPR001000: Glycoside hydrolase, family 10; IPR013781: Glycoside hydrolase, catalytic domain; IPR017853: Glycoside hydrolase superfamily		GO:0004553 hydrolase activity, hydrolyzing O-glycosyl compounds; GO:0005975 carbohydrate metabolic process
VC83_01288	KV441387.1:2066106-2069660	-	1151	hypothetical protein	orth3892	ENOG410PG8Q: sulfate transporter family protein	BUSCOfEOG75J0WF					IPR000595: Cyclic nucleotide-binding domain; IPR001902: SLC26A/SulP transporter; IPR002645: STAS domain; IPR011547: SLC26A/SulP transporter domain; IPR014710: RmlC-like jelly roll fold; IPR018490: Cyclic nucleotide-binding-like	PF00916: Sulfate permease family	GO:0016021 integral component of membrane; GO:0016020 membrane; GO:0015116 sulfate transmembrane transporter activity; GO:0008271 secondary active sulfate transmembrane transporter activity; GO:0055085 transmembrane transport; GO:0008272 sulfate transport
VC83_01289	KV441387.1:2070733-2071295	-	163	DNA replication complex GINS protein PSF1	orth3893	ENOG410PJ86: DNA replication complex GINS protein psf1						IPR005339: GINS complex, subunit Psf1; IPR021151: GINS complex
VC83_01290	KV441387.1:2072406-2074398	-	632	hypothetical protein	orth2580	ENOG410PI9X: sequence-specific DNA binding RNA polymerase II transcription factor activity						IPR009071: High mobility group box domain
VC83_01291	KV441387.1:2076422-2076773	+	116	hypothetical protein
VC83_01292	KV441387.1:2077810-2078113	+	100	hypothetical protein
VC83_01293	KV441387.1:2079788-2082074	-	761	hypothetical protein	orth3894	ENOG410PH1G: nucleolar complex protein	BUSCOfEOG72ZCPN					IPR005343: Nucleolar complex protein 2; IPR016024: Armadillo-type fold		GO:0005488 binding
VC83_01294	KV441387.1:2082341-2083153	+	234	ESCRT-I complex subunit VPS28	orth3895	ENOG410PJD3: Vacuolar protein sorting-associated protein	BUSCOfEOG7J9W1T					IPR007143: Vacuolar protein sorting-associated, VPS28; IPR017898: Vacuolar protein sorting-associated, VPS28, N-terminal; IPR017899: Vacuolar protein sorting-associated, VPS28, C-terminal	PF03997: VPS28 protein
VC83_01295	KV441387.1:2083371-2084613	-	413	hypothetical protein	orth3896	ENOG410PI4S: Component of the ERMES MDM complex, which serves as a molecular tether to connect the endoplasmic reticulum and mitochondria. Components of this complex are involved in the control of mitochondrial shape and protein biogenesis and may function in phospholipid exchange. MDM12 is required for the interaction of the ER-resident membrane protein MMM1 and the outer mitochondrial membrane-…	BUSCOfEOG7TJ3TH					IPR027532: Mitochondrial distribution and morphology protein 12		GO:0032865 ERMES complex; GO:0007005 mitochondrion organization; GO:0045040 protein import into mitochondrial outer membrane
VC83_01296	KV441387.1:2088221-2090468	+	294	hypothetical protein	orth10666
VC83_01297	KV441387.1:2091825-2093133	-	435	hypothetical protein	orth3897			SignalP(1-48)
VC83_01298	KV441387.1:2108191-2109107	+	253	hypothetical protein
VC83_01299	KV441387.1:2111503-2111978	+	77	hypothetical protein	orth3898	ENOG410PS9A: 4F5 protein family						IPR007513: Uncharacterised protein family SERF; IPR026939: At2g23090-like
VC83_01300	KV441387.1:2112272-2113667	-	384	hypothetical protein	orth1372	ENOG410PG78: Oxidoreductase, 2OG-Fe(II) oxygenase family						IPR005123: Oxoglutarate/iron-dependent dioxygenase; IPR026992: Non-haem dioxygenase N-terminal domain; IPR027443: Isopenicillin N synthase-like		GO:0016491 oxidoreductase activity; GO:0055114 oxidation-reduction process
VC83_01301	KV441387.1:2114038-2117116	-	1008	hypothetical protein	orth3899	ENOG410PG3P: U3 small nucleolar RNA-associated protein	BUSCOfEOG7BS4JW					IPR001680: WD40 repeat; IPR011042: Six-bladed beta-propeller, TolB-like; IPR011047: Quinoprotein alcohol dehydrogenase-like superfamily; IPR015943: WD40/YVTN repeat-like-containing domain; IPR017986: WD40-repeat-containing domain		GO:0005515 protein binding
VC83_01302	KV441387.1:2117393-2117804	+	76	DNA-directed RNA Polymerase II subunit L	orth3900	ENOG410PRZ2: DNA-directed RNA						IPR000268: DNA-directed RNA polymerase, subunit N/Rpb10; IPR009057: Homeodomain-like; IPR020789: RNA polymerases, subunit N, zinc binding site; IPR023580: RNA polymerase subunit RPB10		GO:0003899 DNA-directed RNA polymerase activity; GO:0003677 DNA binding; GO:0008270 zinc ion binding; GO:0006351 transcription, DNA-templated
VC83_01303	KV441387.1:2118775-2119171	+	131	hypothetical protein
VC83_01304	KV441387.1:2120620-2123028	+	717	hypothetical protein	orth3901	ENOG410PIAS: conserved hypothetical protein
VC83_01305	KV441387.1:2124174-2126031	-	452	hypothetical protein	orth3902	ENOG410PM7H: transcription factor TFIIA complex subunit Toa1	BUSCOfEOG76X6BV					IPR004855: Transcription factor IIA, alpha/beta subunit; IPR009083: Transcription factor IIA, helical; IPR009088: Transcription factor IIA, beta-barrel; IPR013028: Transcription factor IIA, alpha subunit, N-terminal	PF03153: Transcription factor IIA, alpha/beta subunit	GO:0005672 transcription factor TFIIA complex; GO:0006367 transcription initiation from RNA polymerase II promoter
VC83_01306	KV441387.1:2127224-2129054	-	609	hypothetical protein	orth1342	ENOG410PIDR: cell division cycle protein Cdc20						IPR001680: WD40 repeat; IPR015943: WD40/YVTN repeat-like-containing domain; IPR017986: WD40-repeat-containing domain; IPR019775: WD40 repeat, conserved site; IPR033010: No description		GO:0010997 anaphase-promoting complex binding; GO:0005515 protein binding; GO:0097027 ubiquitin-protein transferase activator activity; GO:0051488 positive regulation of ubiquitin protein ligase activity
VC83_01307	KV441387.1:2130894-2132258	-	313	hypothetical protein	orth3903	ENOG410PNGW: regulator of secondary metabolism LaeA						IPR029063: S-adenosyl-L-methionine-dependent methyltransferase
VC83_01308	KV441387.1:2134079-2134872	-	171	hypothetical protein
VC83_01309	KV441387.1:2154212-2154719	-	124	hypothetical protein
VC83_01310	KV441387.1:2155135-2156877	+	548	hypothetical protein	orth3904							IPR012816: Conserved hypothetical protein CHP02464
VC83_01311	KV441387.1:2157172-2158680	+	462	26S proteasome regulatory subunit T5	orth3905	ENOG410PFP3: 26S protease regulatory subunit 6A						IPR003593: AAA+ ATPase domain; IPR003959: ATPase, AAA-type, core; IPR003960: ATPase, AAA-type, conserved site; IPR005937: 26S proteasome subunit P45; IPR027417: P-loop containing nucleoside triphosphate hydrolase		GO:0005737 cytoplasm; GO:0005524 ATP binding; GO:0016787 hydrolase activity; GO:0030163 protein catabolic process
VC83_01312	KV441387.1:2159094-2160495	-	466	hypothetical protein	orth1743	ENOG410PG2M: Mitochondrial chaperone bcs1						IPR003593: AAA+ ATPase domain; IPR003959: ATPase, AAA-type, core; IPR003960: ATPase, AAA-type, conserved site; IPR014851: BCS1, N-terminal; IPR027243: Mitochondrial chaperone BCS1/plant AAA ATPases; IPR027417: P-loop containing nucleoside triphosphate hydrolase		GO:0005524 ATP binding; GO:0034551 mitochondrial respiratory chain complex III assembly
VC83_01313	KV441387.1:2164311-2165581	+	400	hypothetical protein	orth1742	ENOG410PGXC: conserved hypothetical protein					Fungal Zn(2)-Cys(6) binuclear cluster domain	IPR001138: Zn(2)-C6 fungal-type DNA-binding domain		GO:0005634 nucleus; GO:0008270 zinc ion binding; GO:0000981 RNA polymerase II transcription factor activity, sequence-specific DNA binding; GO:0006355 regulation of transcription, DNA-templated
VC83_01314	KV441387.1:2166244-2167302	+	311	hypothetical protein	orth1373	ENOG410PI66: Peroxisomal dehydratase						IPR002539: MaoC-like domain; IPR029069: HotDog domain
VC83_01315	KV441387.1:2169279-2171689	-	770	hypothetical protein	orth876	ENOG410PG5W: dipeptidyl peptidase III			M49			IPR005317: Dipeptidyl-peptidase 3	PF03571: Peptidase family M49	GO:0005737 cytoplasm; GO:0008239 dipeptidyl-peptidase activity; GO:0006508 proteolysis
VC83_01316	KV441387.1:2172183-2174691	-	819	hypothetical protein	orth3906	ENOG410Q74I: Nuclear elongation and deformation protein 1	BUSCOfEOG7PS1Q6					IPR007651: Lipin, N-terminal; IPR013209: Lipin/Ned1/Smp2 (LNS2); IPR023214: HAD-like domain; IPR031315: LNS2/PITP	PF08235: LNS2 (Lipin/Ned1/Smp2)
VC83_01317	KV441387.1:2187458-2187816	+	102	hypothetical protein	orth10667
VC83_01318	KV441387.1:2191863-2195327	+	1116	hypothetical protein	orth3907	ENOG410PISW: fibronectin type III						IPR003961: Fibronectin type III; IPR013783: Immunoglobulin-like fold		GO:0005515 protein binding
VC83_01319	KV441387.1:2195820-2196279	-	152	hypothetical protein		ENOG410PHIA: Glycosyl hydrolases family 2, sugar binding domain						IPR003344: Big-1 (bacterial Ig-like domain 1) domain; IPR032311: Domain of unknown function DUF4982
VC83_01320	KV441387.1:2197275-2197791	-	171	hypothetical protein		ENOG410PHIA: Glycosyl hydrolases family 2, sugar binding domain						IPR006102: Glycoside hydrolase, family 2, immunoglobulin-like beta-sandwich; IPR006104: Glycosyl hydrolases family 2, sugar binding domain; IPR008979: Galactose-binding domain-like; IPR013812: Glycoside hydrolase, family 2/20, immunoglobulin-like beta-sandwich domain		GO:0004553 hydrolase activity, hydrolyzing O-glycosyl compounds; GO:0005975 carbohydrate metabolic process
VC83_01321	KV441387.1:2197906-2198304	-	109	hypothetical protein		ENOG410PHIA: Glycosyl hydrolases family 2, sugar binding domain
VC83_01322	KV441387.1:2224542-2225624	+	306	hypothetical protein
VC83_01323	KV441388.1:7964-10913	-	966	hypothetical protein	orth3908	ENOG410PGSI: cytomegalovirus gH-receptor family protein	BUSCOfEOG71VT4B					IPR008010: Membrane protein,Tapt1/CMV receptor	PF05346: Eukaryotic membrane protein family
VC83_01324	KV441388.1:11353-15340	-	1233	hypothetical protein	orth3909	ENOG410PK6H: Cytosine-specific methyltransferase						IPR001025: Bromo adjacent homology (BAH) domain; IPR001525: C-5 cytosine methyltransferase; IPR018117: DNA methylase, C-5 cytosine-specific, active site; IPR029063: S-adenosyl-L-methionine-dependent methyltransferase		GO:0008168 methyltransferase activity; GO:0003682 chromatin binding
VC83_01325	KV441388.1:15965-16804	-	256	hypothetical protein	orth3910	ENOG410PPJC: Component of the Mediator complex, a coactivator involved in the regulated transcription of nearly all RNA polymerase II-dependent genes. Mediator functions as a bridge to convey information from gene-specific regulatory proteins to the basal RNA polymerase II transcription machinery. Mediator is recruited to promoters by direct interactions with regulatory proteins and serves as a s…						IPR009244: Mediator complex, subunit Med7	PF05983: MED7 protein	GO:0016592 mediator complex; GO:0001104 RNA polymerase II transcription cofactor activity; GO:0006357 regulation of transcription from RNA polymerase II promoter
VC83_01326	KV441388.1:17210-18420	+	314	hypothetical protein	orth3911	ENOG410PJG4: PAP2 domain protein						IPR000326: Phosphatidic acid phosphatase type 2/haloperoxidase
VC83_01327	KV441388.1:18712-19641	-	255	20S proteasome subunit alpha 3	orth648	ENOG410PIQW: The proteasome is a multicatalytic proteinase complex which is characterized by its ability to cleave peptides with Arg, Phe, Tyr, Leu, and Glu adjacent to the leaving group at neutral or slightly basic pH. The proteasome has an ATP-dependent proteolytic activity (By similarity)			T01A			IPR000426: Proteasome alpha-subunit, N-terminal domain; IPR001353: Proteasome, subunit alpha/beta; IPR016050: Proteasome beta-type subunit, conserved site; IPR023332: Proteasome A-type subunit; IPR029055: Nucleophile aminohydrolases, N-terminal	PF00227: Proteasome subunit	GO:0019773 proteasome core complex, alpha-subunit complex; GO:0005839 proteasome core complex; GO:0004175 endopeptidase activity; GO:0004298 threonine-type endopeptidase activity; GO:0051603 proteolysis involved in cellular protein catabolic process; GO:0006511 ubiquitin-dependent protein catabolic process
VC83_01328	KV441388.1:19972-22001	+	573	hypothetical protein	orth3912	ENOG410PHIR: FF domain-containing protein						IPR001202: WW domain; IPR002713: FF domain		GO:0005515 protein binding
VC83_01329	KV441388.1:22142-23083	-	285	hypothetical protein	orth3913	ENOG410QEIT: NA
VC83_01330	KV441388.1:23713-26344	+	841	hypothetical protein	orth3914	ENOG410QDQ7: PHD finger domain protein						IPR001965: Zinc finger, PHD-type; IPR003618: Transcription elongation factor S-II, central domain; IPR011011: Zinc finger, FYVE/PHD-type; IPR012921: Spen paralogue and orthologue SPOC, C-terminal; IPR013083: Zinc finger, RING/FYVE/PHD-type; IPR019786: Zinc finger, PHD-type, conserved site; IPR019787: Zinc finger, PHD-finger		GO:0008270 zinc ion binding; GO:0005515 protein binding; GO:0006351 transcription, DNA-templated
VC83_01331	KV441388.1:28452-29358	+	301	hypothetical protein
VC83_01332	KV441388.1:32307-32640	+	110	hypothetical protein	orth3915	ENOG410PR5P: conserved hypothetical protein
VC83_01333	KV441388.1:33662-34549	+	258	hypothetical protein	orth3916	ENOG410PFNR: conserved hypothetical protein
VC83_01334	KV441388.1:35145-35761	-	163	hypothetical protein	orth3917	ENOG410PTKJ: conserved hypothetical protein						IPR028209: LAMTOR1/MEH1		GO:0031902 late endosome membrane; GO:0045121 membrane raft; GO:0071986 Ragulator complex; GO:0007040 lysosome organization; GO:0032008 positive regulation of TOR signaling; GO:0001919 regulation of receptor recycling; GO:0043410 positive regulation of MAPK cascade; GO:0032439 endosome localization; GO:0071230 cellular response to amino acid stimulus; GO:0042632 cholesterol homeostasis
VC83_01335	KV441388.1:37109-37829	+	202	hypothetical protein	orth3918	ENOG410PU4H: IgE-binding protein		SignalP(1-20)
VC83_01336	KV441388.1:38391-41658	+	1051	hypothetical protein	orth1430	ENOG410PMG1: Bgal_small_N				GH2		IPR004199: Beta galactosidase small chain/ domain 5; IPR006101: Glycoside hydrolase, family 2; IPR006102: Glycoside hydrolase, family 2, immunoglobulin-like beta-sandwich; IPR006103: Glycoside hydrolase family 2, catalytic domain; IPR006104: Glycosyl hydrolases family 2, sugar binding domain; IPR008979: Galactose-binding domain-like; IPR011013: Galactose mutarotase-like domain; IPR013781: Glycosi…	PF02836: Glycosyl hydrolases family 2, TIM barrel domain; PF02929: Beta galactosidase small chain	GO:0009341 beta-galactosidase complex; GO:0004565 beta-galactosidase activity; GO:0030246 carbohydrate binding; GO:0003824 catalytic activity; GO:0004553 hydrolase activity, hydrolyzing O-glycosyl compounds; GO:0005975 carbohydrate metabolic process
VC83_01337	KV441388.1:41773-43745	-	603	dihydroxy-acid dehydratase	orth450	ENOG410PKQ6: Dihydroxy-acid dehydratase						IPR000581: Dihydroxy-acid/6-phosphogluconate dehydratase; IPR004404: Dihydroxy-acid dehydratase; IPR015928: Aconitase/3-isopropylmalate dehydratase, swivel; IPR020558: Dihydroxy-acid/6-phosphogluconate dehydratase, conserved site	PF00920: Dehydratase family	GO:0004160 dihydroxy-acid dehydratase activity; GO:0003824 catalytic activity; GO:0008152 metabolic process; GO:0009082 branched-chain amino acid biosynthetic process
VC83_01338	KV441388.1:44697-46688	+	647	hypothetical protein	orth3919	ENOG410PGYV: conserved hypothetical protein						IPR013877: YAP-binding/ALF4/Glomulin	PF08568: Uncharacterised protein family, YAP/Alf4/glomulin
VC83_01339	KV441388.1:47242-48399	+	350	translation factor pelota	orth3920	ENOG410PFZ1: Translation factor pelota						IPR004405: Translation release factor pelota; IPR005140: eRF1 domain 1/Pelota-like; IPR005141: eRF1 domain 2; IPR005142: eRF1 domain 3; IPR029064: 50S ribosomal protein L30e-like		GO:0070481 nuclear-transcribed mRNA catabolic process, non-stop decay; GO:0070966 nuclear-transcribed mRNA catabolic process, no-go decay; GO:0071025 RNA surveillance
VC83_01340	KV441388.1:49457-51998	-	846	hypothetical protein	orth3921
VC83_01341	KV441388.1:52657-53643	-	287	hypothetical protein	orth3922	ENOG410PI0Q: Inherit from NOG: ThiJ PfpI family protein						IPR002818: DJ-1/PfpI; IPR029062: Class I glutamine amidotransferase-like
VC83_01342	KV441388.1:54500-56341	-	575	hypothetical protein	orth3923	ENOG410PIR6: GPI transamidase component GPI16	BUSCOfEOG7JT755	SignalP(1-23)				IPR007245: GPI transamidase component PIG-T	PF04113: Gpi16 subunit, GPI transamidase component	GO:0042765 GPI-anchor transamidase complex; GO:0016255 attachment of GPI anchor to protein
VC83_01343	KV441388.1:56548-57488	+	284	hypothetical protein	orth3924	ENOG410PIXG: U1 snRNP splicing complex subunit Luc7	BUSCOfEOG7K0ZQ9					IPR004882: Luc7-related	PF03194: LUC7 N_terminus	GO:0005685 U1 snRNP; GO:0003729 mRNA binding; GO:0006376 mRNA splice site selection
VC83_01344	KV441388.1:58193-60566	-	740	catalase	orth3925	ENOG410PFFZ: Occurs in almost all aerobically respiring organisms and serves to protect cells from the toxic effects of hydrogen peroxide (By similarity)						IPR002226: Catalase haem-binding site; IPR002818: DJ-1/PfpI; IPR010582: Catalase immune-responsive domain; IPR011614: Catalase core domain; IPR018028: Catalase, mono-functional, haem-containing; IPR020835: Catalase-like domain; IPR024708: Catalase active site; IPR024712: Catalase, mono-functional, haem-containing, clade 2; IPR029062: Class I glutamine amidotransferase-like	PF00199: Catalase	GO:0004096 catalase activity; GO:0020037 heme binding; GO:0055114 oxidation-reduction process; GO:0006979 response to oxidative stress
VC83_01345	KV441388.1:61847-63076	+	334	hypothetical protein	orth1380	ENOG410PJ28: Involved in maceration and soft-rotting of plant tissue. Hydrolyzes the 1,4-alpha glycosidic bonds of de-esterified pectate in the smooth region of the plant cell wall (By similarity)		SignalP(1-18)		GH28		IPR000743: Glycoside hydrolase, family 28; IPR006626: Parallel beta-helix repeat; IPR011050: Pectin lyase fold/virulence factor; IPR012334: Pectin lyase fold	PF00295: Glycosyl hydrolases family 28	GO:0004650 polygalacturonase activity; GO:0005975 carbohydrate metabolic process
VC83_01346	KV441388.1:63243-65910	-	854	hypothetical protein	orth4247	ENOG410PGFA: ubiquitin ligase subunit CulD						IPR001373: Cullin, N-terminal; IPR011991: Winged helix-turn-helix DNA-binding domain; IPR016158: Cullin homology; IPR016159: Cullin repeat-like-containing domain; IPR019559: Cullin protein, neddylation domain	PF00888: Cullin family	GO:0031625 ubiquitin protein ligase binding; GO:0006511 ubiquitin-dependent protein catabolic process
VC83_01347	KV441388.1:66408-71721	-	1652	hypothetical protein	orth3926	ENOG410PG1D: Nuclear pore complex	BUSCOfEOG74BK18					IPR021827: Nucleoporin Nup186/Nup192/Nup205	PF11894: Nuclear pore complex scaffold, nucleoporins 186/192/205	GO:0005643 nuclear pore
VC83_01348	KV441388.1:72193-81375	+	2941	hypothetical protein	orth3927	ENOG410PFW9: Serine threonine protein kinase which activates checkpoint signaling upon genotoxic stresses such as ionizing radiation (IR), ultraviolet light (UV), or DNA replication stalling, thereby acting as a DNA damage sensor. Recognizes the substrate consensus sequence ST -Q. Phosphorylates histone H2A to form H2AS128ph (gamma-H2A) at sites of DNA damage, involved in the regulation of DNA da…						IPR000403: Phosphatidylinositol 3-/4-kinase, catalytic domain; IPR003152: FATC domain; IPR011009: Protein kinase-like domain; IPR014009: PIK-related kinase; IPR015519: Serine/threonine-protein kinase ATM; IPR016024: Armadillo-type fold; IPR018936: Phosphatidylinositol 3/4-kinase, conserved site; IPR021668: Telomere-length maintenance and DNA damage repair		GO:0016773 phosphotransferase activity, alcohol group as acceptor; GO:0004674 protein serine/threonine kinase activity; GO:0005488 binding; GO:0005515 protein binding; GO:0006974 cellular response to DNA damage stimulus; GO:0010212 response to ionizing radiation; GO:0016572 histone phosphorylation; GO:0000723 telomere maintenance; GO:0006281 DNA repair; GO:0090399 replicative senescence; GO:00000…
VC83_01349	KV441388.1:81922-83432	+	468	hypothetical protein	orth3928	ENOG410PFIK: domain) protein	BUSCOfEOG7TF7MB					IPR002882: LPPG:FO 2-phospho-L-lactate transferase CofD/UPF0052	PF01933: Uncharacterised protein family UPF0052
VC83_01350	KV441388.1:83760-84707	-	298	hypothetical protein	orth2687	ENOG410PTG4: NA						IPR001841: Zinc finger, RING-type; IPR013083: Zinc finger, RING/FYVE/PHD-type; IPR017907: Zinc finger, RING-type, conserved site		GO:0008270 zinc ion binding; GO:0005515 protein binding
VC83_01351	KV441388.1:85444-86029	+	161	hypothetical protein								IPR016180: Ribosomal protein L10e/L16; IPR018255: Ribosomal protein L10e, conserved site		GO:0005622 intracellular; GO:0005840 ribosome; GO:0003735 structural constituent of ribosome; GO:0006412 translation
VC83_01352	KV441388.1:86696-90160	+	1135	DNA polymerase gamma 1	orth3929	ENOG410Q8G6: POLAc	BUSCOfEOG7WDN9T					IPR001098: DNA-directed DNA polymerase, family A, palm domain; IPR002297: DNA-directed DNA-polymerase, family A, mitochondria; IPR012337: Ribonuclease H-like domain; IPR019760: DNA-directed DNA polymerase, family A, conserved site	PF00476: DNA polymerase family A	GO:0005760 gamma DNA polymerase complex; GO:0003677 DNA binding; GO:0003676 nucleic acid binding; GO:0003887 DNA-directed DNA polymerase activity; GO:0006260 DNA replication
VC83_01353	KV441388.1:90590-91316	+	225	hypothetical protein	orth3930
VC83_01354	KV441388.1:92587-96401	-	1253	hypothetical protein	orth3931	ENOG410PKGC: conserved hypothetical protein
VC83_01356	KV441388.1:104920-106676	+	557	hypothetical protein	orth8126
VC83_01357	KV441388.1:107400-109919	+	707	hypothetical protein	orth2656	ENOG410QE3E: transporter						IPR010573: Fungal trichothecene efflux pump; IPR020846: Major facilitator superfamily domain
VC83_01359	KV441388.1:118684-120235	+	431	hypothetical protein	orth3932							IPR024391: LDB19, N-terminal
VC83_01360	KV441388.1:121376-123398	-	519	hypothetical protein	orth2641			SignalP(1-22)				IPR003689: Zinc/iron permease		GO:0016020 membrane; GO:0046873 metal ion transmembrane transporter activity; GO:0030001 metal ion transport; GO:0055085 transmembrane transport
VC83_01361	KV441388.1:124585-125682	+	319	hypothetical protein	orth3933	ENOG410PHRJ: metallopeptidase activity		SignalP(1-19)				IPR024079: Metallopeptidase, catalytic domain; IPR029482: Putative peptidase domain, HRXXH	PF13933: Putative peptidase family	GO:0008237 metallopeptidase activity
VC83_01362	KV441388.1:126300-127734	+	423	hypothetical protein	orth3934	ENOG410PTEZ: NA
VC83_01364	KV441388.1:128535-129288	-	231	hypothetical protein	orth1210
VC83_01365	KV441388.1:129979-132025	-	649	hypothetical protein	orth3935	ENOG410PHI3: GTP-binding protein 1						IPR000795: Transcription factor, GTP-binding domain; IPR004161: Translation elongation factor EFTu/EF1A, domain 2; IPR009000: Translation protein, beta-barrel domain; IPR009001: Translation elongation factor EF1A/initiation factor IF2gamma, C-terminal; IPR027417: P-loop containing nucleoside triphosphate hydrolase		GO:0003924 GTPase activity; GO:0005525 GTP binding
VC83_01366	KV441388.1:132550-133020	-	98	hypothetical protein	orth1684	ENOG410PQU6: U6 snRNA-associated Sm-like protein LSm3						IPR001163: LSM domain, eukaryotic/archaea-type; IPR010920: LSM domain
VC83_01368	KV441388.1:133883-134866	-	286	hypothetical protein	orth2296	ENOG410PF9B: N-acetylglucosaminylphosphatidylinositol deacetylase						IPR003737: N-acetylglucosaminyl phosphatidylinositol deacetylase-related; IPR024078: Putative deacetylase LmbE-like domain
VC83_01369	KV441388.1:135549-136232	+	210	hypothetical protein	orth3936
VC83_01370	KV441388.1:136608-136953	+	90	hypothetical protein	orth3937	ENOG410PYDE: NA						IPR011008: Dimeric alpha-beta barrel
VC83_01371	KV441388.1:138621-140471	+	578	hypothetical protein	orth1574	ENOG410PF97: Maltose permease						IPR003663: Sugar/inositol transporter; IPR005828: Major facilitator, sugar transporter-like; IPR020846: Major facilitator superfamily domain	PF00083: Sugar (and other) transporter	GO:0016020 membrane; GO:0016021 integral component of membrane; GO:0022857 transmembrane transporter activity; GO:0022891 substrate-specific transmembrane transporter activity; GO:0055085 transmembrane transport
VC83_01372	KV441388.1:141173-142494	-	353	hypothetical protein	orth3938	ENOG410PM94: Carb_anhydrase		SignalP(1-20)				IPR001148: Alpha carbonic anhydrase; IPR023561: Carbonic anhydrase, alpha-class
VC83_01373	KV441388.1:149337-153140	-	1142	hypothetical protein	orth1533	ENOG410QDFS: helicase, member of the UBC2 RAD6 epistasis group. Functions with DNA repair protein RAD18 in error-free postreplication DNA repair. Involved in the maintenance of wild- type rates of instability of simple repetitive sequences such as poly(GT) repeats. Seems to be involved in maintaining a balance which acts in favor of error-prone non-homologous joining during DNA double-strand brea…	BUSCOfEOG7PCJR9					IPR000330: SNF2-related, N-terminal domain; IPR001650: Helicase, C-terminal; IPR001841: Zinc finger, RING-type; IPR013083: Zinc finger, RING/FYVE/PHD-type; IPR014001: Helicase superfamily 1/2, ATP-binding domain; IPR014905: HIRAN domain; IPR018957: Zinc finger, C3HC4 RING-type; IPR027417: P-loop containing nucleoside triphosphate hydrolase	PF00176: SNF2 family N-terminal domain	GO:0005524 ATP binding; GO:0008270 zinc ion binding; GO:0005515 protein binding; GO:0046872 metal ion binding; GO:0016818 hydrolase activity, acting on acid anhydrides, in phosphorus-containing anhydrides; GO:0003676 nucleic acid binding
VC83_01374	KV441388.1:153557-154796	+	394	hypothetical protein	orth3939	ENOG410PKIZ: conserved hypothetical protein						IPR002060: Squalene/phytoene synthase; IPR008949: Isoprenoid synthase domain	PF00494: Squalene/phytoene synthase	GO:0016740 transferase activity; GO:0009058 biosynthetic process
VC83_01375	KV441388.1:155389-156376	+	328	hypothetical protein	orth3940	ENOG410PS53: DnaJ domain						IPR001623: DnaJ domain; IPR018253: DnaJ domain, conserved site
VC83_01376	KV441388.1:156605-157823	-	405	hypothetical protein	orth3941	ENOG410PKK6: transferase caf17, mitochondrial	BUSCOfEOG7P2Z2N					IPR006222: Glycine cleavage T-protein-like, N-terminal; IPR017703: YgfZ/GcvT conserved site
VC83_01377	KV441388.1:158583-161460	-	930	hypothetical protein	orth3942		BUSCOfEOG7P5TBG					IPR000086: NUDIX hydrolase domain; IPR007722: mRNA decapping protein 2, Box A; IPR015797: NUDIX hydrolase domain-like; IPR020084: NUDIX hydrolase, conserved site		GO:0003723 RNA binding; GO:0030145 manganese ion binding; GO:0016787 hydrolase activity
VC83_01378	KV441388.1:162381-163413	+	292	hypothetical protein	orth3943	ENOG410PIRS: conserved hypothetical protein						IPR025187: Protein of unknown function DUF4112
VC83_01379	KV441388.1:164236-165618	+	412	ribonucleoside-diphosphate reductase small subunit	orth3944	ENOG410PGIN: reductase small						IPR000358: Ribonucleotide reductase small subunit; IPR009078: Ferritin-like superfamily; IPR012348: Ribonucleotide reductase-related; IPR030475: Ribonucleotide reductase small subunit, acitve site	PF00268: Ribonucleotide reductase, small chain	GO:0016491 oxidoreductase activity; GO:0055114 oxidation-reduction process; GO:0009186 deoxyribonucleoside diphosphate metabolic process
VC83_01380	KV441388.1:167334-167838	-	137	hypothetical protein	orth3945	ENOG410PTBC: Signal recognition particle 9 kDa protein (SRP9)
VC83_01381	KV441388.1:172281-173293	+	185	hypothetical protein
VC83_01382	KV441388.1:174092-175474	+	412	hypothetical protein	orth3944	ENOG410PGIN: reductase small						IPR000358: Ribonucleotide reductase small subunit; IPR009078: Ferritin-like superfamily; IPR012348: Ribonucleotide reductase-related; IPR030475: Ribonucleotide reductase small subunit, acitve site	PF00268: Ribonucleotide reductase, small chain	GO:0016491 oxidoreductase activity; GO:0055114 oxidation-reduction process; GO:0009186 deoxyribonucleoside diphosphate metabolic process
VC83_01383	KV441388.1:177190-177694	-	137	hypothetical protein	orth3945	ENOG410PTBC: Signal recognition particle 9 kDa protein (SRP9)
VC83_01384	KV441388.1:192585-193485	-	251	protein-L-isoaspartate O-methyltransferase	orth3946	ENOG410PKHZ: protein-L-isoaspartate O-methyltransferase						IPR000682: Protein-L-isoaspartate(D-aspartate) O-methyltransferase; IPR029063: S-adenosyl-L-methionine-dependent methyltransferase	PF01135: Protein-L-isoaspartate(D-aspartate) O-methyltransferase (PCMT)	GO:0004719 protein-L-isoaspartate (D-aspartate) O-methyltransferase activity; GO:0006464 cellular protein modification process
VC83_01385	KV441388.1:195241-196711	-	251	hypothetical protein
VC83_01386	KV441388.1:198142-199931	+	514	hypothetical protein	orth3947	ENOG410PK4H: conserved hypothetical protein						IPR010733: Protein of unknown function DUF1308	PF07000: Protein of unknown function (DUF1308)
VC83_01387	KV441388.1:200324-203234	+	912	hypothetical protein	orth3948
VC83_01388	KV441388.1:203423-203822	+	132	hypothetical protein
VC83_01389	KV441388.1:204269-205210	-	221	hypothetical protein	orth3949	ENOG410PQ5U: conserved hypothetical protein
VC83_01390	KV441388.1:205882-207800	+	621	hypothetical protein	orth3950							IPR007811: DNA-directed RNA polymerase III subunit RPC4		GO:0005666 DNA-directed RNA polymerase III complex; GO:0003677 DNA binding; GO:0003899 DNA-directed RNA polymerase activity; GO:0006383 transcription from RNA polymerase III promoter
VC83_01391	KV441388.1:208460-209655	-	382	hypothetical protein	orth3951	ENOG410PNNT: Plays a central role in 2-thiolation of mcm(5)S(2)U at tRNA wobble positions of tRNA(Lys), tRNA(Glu) and tRNA(Gln). May act by forming a heterodimer with NCS6 that ligates sulfur from thiocarboxylated URM1 onto the uridine of tRNAs at wobble position. Prior mcm(5) tRNA modification by the elongator complex is required for 2-thiolation. May also be involved in protein urmylation (By s…						IPR014729: Rossmann-like alpha/beta/alpha sandwich fold; IPR019407: Cytoplasmic tRNA 2-thiolation protein 2		GO:0000049 tRNA binding; GO:0034227 tRNA thio-modification; GO:0002098 tRNA wobble uridine modification
VC83_01392	KV441388.1:210074-211858	+	539	hypothetical protein	orth3952	ENOG410PFCR: Integral membrane protein (Ptm1)	BUSCOfEOG70ZZWZ	SignalP(1-20)				IPR009637: Transmembrane receptor, eukaryota	PF06814: Lung seven transmembrane receptor	GO:0016021 integral component of membrane
VC83_01393	KV441388.1:213223-215900	-	832	hypothetical protein	orth3953	ENOG410PG1A: finger domain-containing protein					Fungal Zn(2)-Cys(6) binuclear cluster domain	IPR001138: Zn(2)-C6 fungal-type DNA-binding domain		GO:0005634 nucleus; GO:0008270 zinc ion binding; GO:0000981 RNA polymerase II transcription factor activity, sequence-specific DNA binding; GO:0006355 regulation of transcription, DNA-templated
VC83_01394	KV441388.1:218637-221074	+	673	hypothetical protein	orth3954	ENOG410PGIE: g2 mitotic-specific						IPR004367: Cyclin, C-terminal domain; IPR006671: Cyclin, N-terminal; IPR013763: Cyclin-like		GO:0005634 nucleus
VC83_01395	KV441388.1:222356-224603	+	707	hypothetical protein	orth3955	ENOG410PFJQ: Mitochondrial carrier protein						IPR002048: EF-hand domain; IPR002067: Mitochondrial carrier protein; IPR011992: EF-hand domain pair; IPR018108: Mitochondrial substrate/solute carrier; IPR018247: EF-Hand 1, calcium-binding site; IPR023395: Mitochondrial carrier domain	PF00153: Mitochondrial carrier protein	GO:0005509 calcium ion binding; GO:0055085 transmembrane transport
VC83_01396	KV441388.1:225220-227614	+	780	hypothetical protein	orth1573	ENOG410PG45: Alpha-L-rhamnosidase		SignalP(1-21)				IPR008902: Bacterial alpha-L-rhamnosidase; IPR008928: Six-hairpin glycosidase-like		GO:0003824 catalytic activity
VC83_01397	KV441388.1:227714-228625	-	284	hypothetical protein	orth3956	ENOG410PNGU: Aprataxin-like protein	BUSCOfEOG7C8GT4					IPR011146: HIT-like domain; IPR026963: Aprataxin; IPR032566: Aprataxin, C2HE/C2H2/C2HC zinc finger		GO:0033699 DNA 5'-adenosine monophosphate hydrolase activity; GO:0003677 DNA binding; GO:0003824 catalytic activity; GO:0006281 DNA repair
VC83_01398	KV441388.1:228901-233092	+	1380	hypothetical protein	orth76	ENOG410PI46: DEAD DEAH box helicase	BUSCOfEOG757D5M					IPR001650: Helicase, C-terminal; IPR002464: DNA/RNA helicase, ATP-dependent, DEAH-box type, conserved site; IPR006575: RWD domain; IPR007502: Helicase-associated domain; IPR011545: DEAD/DEAH box helicase domain; IPR011709: Domain of unknown function DUF1605; IPR014001: Helicase superfamily 1/2, ATP-binding domain; IPR016135: Ubiquitin-conjugating enzyme/RWD-like; IPR027417: P-loop containing nucl…		GO:0004386 helicase activity; GO:0005524 ATP binding; GO:0008026 ATP-dependent helicase activity; GO:0005515 protein binding; GO:0003676 nucleic acid binding
VC83_01399	KV441388.1:233176-233803	-	208	hypothetical protein	orth3957	ENOG410PQIV: NA
VC83_01400	KV441388.1:234291-235196	+	278	hypothetical protein	orth3958	ENOG410PIMV: cystinosin						IPR005282: Lysosomal cystine transporter; IPR006603: PQ-loop repeat
VC83_01401	KV441388.1:235707-238549	-	929	hypothetical protein	orth3959	ENOG410Q691: DYNc	BUSCOfEOG7ZD23R					IPR000375: Dynamin central domain; IPR001401: Dynamin, GTPase domain; IPR019762: Dynamin, GTPase region, conserved site; IPR020850: GTPase effector domain; IPR022812: Dynamin superfamily; IPR027417: P-loop containing nucleoside triphosphate hydrolase; IPR030381: Dynamin-type guanine nucleotide-binding (G) domain		GO:0003924 GTPase activity; GO:0005525 GTP binding
VC83_01402	KV441388.1:239356-240934	+	468	hypothetical protein	orth1475							IPR017932: Glutamine amidotransferase type 2 domain; IPR026869: Putative glutamine amidotransferase type 2; IPR029055: Nucleophile aminohydrolases, N-terminal
VC83_01403	KV441388.1:241284-242765	-	473	hypothetical protein	orth3960	ENOG410PH00: cation efflux family protein						IPR002524: Cation efflux protein; IPR027469: Cation efflux protein transmembrane domain		GO:0016021 integral component of membrane; GO:0008324 cation transmembrane transporter activity; GO:0006812 cation transport; GO:0055085 transmembrane transport
VC83_01404	KV441388.1:243086-244187	+	366	hypothetical protein	orth3961	ENOG410PQ7N: conserved hypothetical protein
VC83_01405	KV441388.1:244804-246073	+	422	hypothetical protein	orth3962
VC83_01406	KV441388.1:246644-247900	-	381	hypothetical protein	orth3963	ENOG410PIFB: Rrna processing protein	BUSCOfEOG7DC2G1					IPR008610: Eukaryotic rRNA processing
VC83_01407	KV441388.1:249310-251221	-	636	hypothetical protein	orth3964	ENOG410PJJR: MYND domain protein (SamB)	BUSCOfEOG74N5S4					IPR002893: Zinc finger, MYND-type
VC83_01408	KV441388.1:253017-255621	-	867	hypothetical protein	orth3965	ENOG410PISQ: RING finger ubiquitin ligase	BUSCOfEOG7HTHRJ					IPR001841: Zinc finger, RING-type; IPR013083: Zinc finger, RING/FYVE/PHD-type; IPR024766: Zinc finger, RING-H2-type		GO:0008270 zinc ion binding; GO:0005515 protein binding
VC83_01409	KV441388.1:256031-256427	+	86	hypothetical protein	orth3966	ENOG410PTN9: Heat shock factor binding protein 1						IPR009643: Heat shock factor binding 1
VC83_01410	KV441388.1:256933-258102	-	369	hypothetical protein	orth3967	ENOG410PGPE: Disulfide-isomerase		SignalP(1-18)				IPR005788: Disulphide isomerase; IPR011679: Endoplasmic reticulum, protein ERp29, C-terminal; IPR012336: Thioredoxin-like fold; IPR013766: Thioredoxin domain; IPR017937: Thioredoxin, conserved site	PF00085: Thioredoxin	GO:0005783 endoplasmic reticulum; GO:0016853 isomerase activity; GO:0045454 cell redox homeostasis
VC83_01411	KV441388.1:258767-261355	-	725	hypothetical protein	orth3968	ENOG410PG77: XPG I-region protein	BUSCOfEOG722JJ1					IPR006084: XPG/Rad2 endonuclease; IPR022039: Temperature dependent protein affecting M2 dsRNA replication, C-terminal; IPR022040: Temperature dependent protein affecting M2 dsRNA replication, N-terminal; IPR029060: PIN domain-like	PF12246: Temperature dependent protein affecting M2 dsRNA replication	GO:0004518 nuclease activity; GO:0006281 DNA repair
VC83_01412	KV441388.1:262230-264085	-	582	hypothetical protein	orth3969	ENOG410PZJ9: NA
VC83_01413	KV441388.1:264407-265796	+	445	hypothetical protein	orth3970	ENOG410PFSU: Pseudouridine synthase	BUSCOfEOG7WHHKZ					IPR002501: Pseudouridine synthase II, N-terminal; IPR014780: tRNA pseudouridine synthase II, TruB; IPR020103: Pseudouridine synthase, catalytic domain; IPR032819: tRNA pseudouridylate synthase B, C-terminal		GO:0003723 RNA binding; GO:0009982 pseudouridine synthase activity; GO:0006396 RNA processing; GO:0009451 RNA modification; GO:0001522 pseudouridine synthesis
VC83_01414	KV441388.1:266115-266852	-	221	hypothetical protein	orth3971	ENOG410PM0J: Exosome complex subunit Csl4						IPR009449: GDP/GTP exchange factor Sec2, N-terminal
VC83_01415	KV441388.1:267833-268426	-	131	60S ribosomal protein L32	orth3972	ENOG410PNPG: 60S ribosomal protein L32	BUSCOfEOG7H79FB					IPR001515: Ribosomal protein L32e; IPR018263: Ribosomal protein L32e, conserved site		GO:0005622 intracellular; GO:0005840 ribosome; GO:0003735 structural constituent of ribosome; GO:0006412 translation
VC83_01416	KV441388.1:269042-270493	-	427	hypothetical protein	orth1413	ENOG410PJYM: DnaJ domain protein (Mas5)						IPR001305: Heat shock protein DnaJ, cysteine-rich domain; IPR001623: DnaJ domain; IPR002939: Chaperone DnaJ, C-terminal; IPR008971: HSP40/DnaJ peptide-binding; IPR018253: DnaJ domain, conserved site		GO:0051082 unfolded protein binding; GO:0031072 heat shock protein binding; GO:0006457 protein folding
VC83_01417	KV441388.1:270930-273012	+	596	glutamyl-tRNA synthetase	orth3973	ENOG410PH8U: Glutamyl-tRNA synthetase	BUSCOfEOG76MKJ7					IPR000924: Glutamyl/glutaminyl-tRNA synthetase; IPR004527: Glutamate-tRNA ligase, bacterial/mitochondrial; IPR014729: Rossmann-like alpha/beta/alpha sandwich fold; IPR020058: Glutamyl/glutaminyl-tRNA synthetase, class Ib, catalytic domain; IPR020061: Glutamyl/glutaminyl-tRNA synthetase, class Ib, alpha-bundle domain	PF00749: tRNA synthetases class I (E and Q), catalytic domain	GO:0005737 cytoplasm; GO:0004812 aminoacyl-tRNA ligase activity; GO:0004818 glutamate-tRNA ligase activity; GO:0005524 ATP binding; GO:0000166 nucleotide binding; GO:0016876 ligase activity, forming aminoacyl-tRNA and related compounds; GO:0043039 tRNA aminoacylation; GO:0006418 tRNA aminoacylation for protein translation; GO:0006424 glutamyl-tRNA aminoacylation
VC83_01418	KV441388.1:273402-274501	-	345	COP9 signalosome complex subunit 5	orth1572	ENOG410PIAJ: COP9 signalosome complex subunit 5			M67A			IPR000555: JAB1/MPN/MOV34 metalloenzyme domain		GO:0005515 protein binding
VC83_01419	KV441388.1:275091-277489	+	751	hypothetical protein	orth3974	ENOG410PI9Y: Microtubule associated protein	BUSCOfEOG72891J					IPR007145: Microtubule-associated protein, MAP65/Ase1/PRC1; IPR027450: Alpha-ketoglutarate-dependent dioxygenase AlkB-like	PF03999: Microtubule associated protein (MAP65/ASE1 family)	GO:0008017 microtubule binding; GO:0000910 cytokinesis; GO:0000226 microtubule cytoskeleton organization
VC83_01420	KV441388.1:278250-280236	+	661	hypothetical protein	orth3975	ENOG410PNNN: Positive regulator of phosphatidylinositol 4,5- bisphosphate turnover and negatively regulates signaling through the cell integrity pathway. Involved in rDNA silencing (By similarity)						IPR000261: EH domain; IPR011992: EF-hand domain pair; IPR018247: EF-Hand 1, calcium-binding site		GO:0005515 protein binding
VC83_01421	KV441388.1:280324-281803	-	492	hypothetical protein	orth3976	ENOG410PH56: NA
VC83_01422	KV441388.1:295615-298692	+	977	hypothetical protein	orth3977	ENOG410PFMH: dna ligase	BUSCOfEOG7QC84G					IPR000977: DNA ligase, ATP-dependent; IPR001357: BRCT domain; IPR012308: DNA ligase, ATP-dependent, N-terminal; IPR012309: DNA ligase, ATP-dependent, C-terminal; IPR012310: DNA ligase, ATP-dependent, central; IPR012340: Nucleic acid-binding, OB-fold; IPR016059: DNA ligase, ATP-dependent, conserved site; IPR029710: DNA ligase 4		GO:0005524 ATP binding; GO:0003677 DNA binding; GO:0003909 DNA ligase activity; GO:0003910 DNA ligase (ATP) activity; GO:0006310 DNA recombination; GO:0051103 DNA ligation involved in DNA repair; GO:0006281 DNA repair; GO:0071897 DNA biosynthetic process
VC83_01423	KV441388.1:298867-299699	-	237	hypothetical protein	orth336	ENOG410PIZM: uracil phosphoribosyltransferase						IPR029057: Phosphoribosyltransferase-like	PF14681: Uracil phosphoribosyltransferase
VC83_01424	KV441388.1:300991-302526	+	495	hypothetical protein	orth1569	ENOG410PFZK: sporulation protein RMD1						IPR003734: Domain of unknown function DUF155
VC83_01425	KV441388.1:325705-327586	-	602	hypothetical protein	orth1431	ENOG410PSND: SnoRNA binding protein						IPR007577: Glycosyltransferase, DXD sugar-binding motif; IPR029044: Nucleotide-diphospho-sugar transferases
VC83_01426	KV441388.1:328131-329609	+	369	hypothetical protein	orth3978	ENOG410PNCM: conserved hypothetical protein
VC83_01428	KV441388.1:330687-333067	-	774	hypothetical protein	orth3979							IPR031606: Potassium transporter Kch	PF16944: Fungal potassium channel	GO:0005887 integral component of plasma membrane; GO:0015079 potassium ion transmembrane transporter activity; GO:0071805 potassium ion transmembrane transport
VC83_01429	KV441388.1:337575-338853	-	302	hypothetical protein	orth2232	ENOG410PXWQ: integral membrane protein
VC83_01430	KV441388.1:340347-341844	+	475	hypothetical protein	orth1598	ENOG410Q1FK: Polyamine transporter						IPR011701: Major facilitator superfamily; IPR020846: Major facilitator superfamily domain		GO:0016021 integral component of membrane; GO:0055085 transmembrane transport
VC83_01431	KV441388.1:342249-344025	-	533	hypothetical protein	orth2231	ENOG410PICX: Dehydrogenase						IPR015590: Aldehyde dehydrogenase domain; IPR016161: Aldehyde/histidinol dehydrogenase; IPR016162: Aldehyde dehydrogenase N-terminal domain; IPR016163: Aldehyde dehydrogenase, C-terminal	PF00171: Aldehyde dehydrogenase family	GO:0016620 oxidoreductase activity, acting on the aldehyde or oxo group of donors, NAD or NADP as acceptor; GO:0016491 oxidoreductase activity; GO:0008152 metabolic process; GO:0055114 oxidation-reduction process
VC83_01432	KV441388.1:353652-354378	-	143	hypothetical protein	orth10668
VC83_01433	KV441388.1:355470-355914	+	147	hypothetical protein				SignalP(1-17)
VC83_01434	KV441388.1:355971-356463	+	163	hypothetical protein	orth10480	ENOG410PW2A: Sugar (and other) transporter						IPR005828: Major facilitator, sugar transporter-like		GO:0016021 integral component of membrane; GO:0022857 transmembrane transporter activity; GO:0055085 transmembrane transport
VC83_01435	KV441388.1:356940-357633	+	230	hypothetical protein	orth3980	ENOG410PV2T: Prolyl oligopeptidase family			S09X	CE10		IPR001375: Peptidase S9, prolyl oligopeptidase, catalytic domain; IPR029058: Alpha/Beta hydrolase fold		GO:0008236 serine-type peptidase activity; GO:0006508 proteolysis
VC83_01436	KV441388.1:359511-360473	+	269	hypothetical protein	orth3981	ENOG410PNST: ubiquitin domain protein						IPR029071: Ubiquitin-related domain; IPR032752: Ubiquitin-binding domain		GO:0043130 ubiquitin binding
VC83_01437	KV441388.1:361393-363174	-	493	hypothetical protein	orth2181	ENOG410PRFR: NA
VC83_01438	KV441388.1:364774-365486	+	183	hypothetical protein								IPR001002: Chitin-binding, type 1		GO:0008061 chitin binding
VC83_01439	KV441388.1:369080-370487	-	358	hypothetical protein	orth1623							IPR008030: NmrA-like domain; IPR016040: NAD(P)-binding domain
VC83_01440	KV441388.1:371210-372109	-	280	hypothetical protein	orth3982	ENOG410PPR7: Protein phosphatase inhibitor 2 (IPP-2)						IPR007062: Protein phosphatase inhibitor 2 (IPP-2)		GO:0004864 protein phosphatase inhibitor activity; GO:0043666 regulation of phosphoprotein phosphatase activity; GO:0009966 regulation of signal transduction
VC83_01441	KV441388.1:372873-374613	-	543	hypothetical protein	orth3983						Zinc finger (C2H2)	IPR007087: Zinc finger, C2H2; IPR011051: RmlC-like cupin domain; IPR013087: Zinc finger C2H2-type/integrase DNA-binding domain; IPR014710: RmlC-like jelly roll fold		GO:0046872 metal ion binding; GO:0003676 nucleic acid binding
VC83_01442	KV441388.1:377594-379208	-	502	hypothetical protein	orth1657	ENOG410PH8N: Aminopeptidase			M18			IPR001948: Peptidase M18; IPR023358: Peptidase M18, domain 2	PF02127: Aminopeptidase I zinc metalloprotease (M18)	GO:0008270 zinc ion binding; GO:0004177 aminopeptidase activity; GO:0006508 proteolysis
VC83_01443	KV441388.1:379667-382116	-	793	cysteinyl-tRNA synthetase	orth3984	ENOG410PGE0: Cysteinyl-tRNA synthetase						IPR009080: Aminoacyl-tRNA synthetase, class 1a, anticodon-binding; IPR014729: Rossmann-like alpha/beta/alpha sandwich fold; IPR015803: Cysteine-tRNA ligase; IPR024909: Cysteinyl-tRNA synthetase/mycothiol ligase; IPR032678: tRNA synthetases class I, catalytic domain	PF01406: tRNA synthetases class I (C) catalytic domain	GO:0004812 aminoacyl-tRNA ligase activity; GO:0005524 ATP binding; GO:0000166 nucleotide binding; GO:0004817 cysteine-tRNA ligase activity; GO:0006423 cysteinyl-tRNA aminoacylation; GO:0006418 tRNA aminoacylation for protein translation
VC83_01444	KV441388.1:382494-384063	+	522	hypothetical protein	orth3985	ENOG410PJ45: Catalytic subunit of tRNA (adenine-N(1)-)- methyltransferase, which catalyzes the formation of N(1)- methyladenine at position 58 (m1A58) in initiator methionyl-tRNA	BUSCOfEOG7B8SCW					IPR014816: tRNA (1-methyladenosine) methyltransferase catalytic subunit Gcd14; IPR029063: S-adenosyl-L-methionine-dependent methyltransferase	PF08704: tRNA methyltransferase complex GCD14 subunit	GO:0031515 tRNA (m1A) methyltransferase complex; GO:0016429 tRNA (adenine-N1-)-methyltransferase activity; GO:0030488 tRNA methylation
VC83_01445	KV441388.1:384264-384797	-	128	hypothetical protein	orth3986	ENOG410PQZQ: cipC-like antibiotic response protein						IPR022234: Protein of unknown function DUF3759
VC83_01446	KV441388.1:385923-386415	-	163	hypothetical protein
VC83_01447	KV441388.1:386600-387573	-	306	hypothetical protein	orth3987	ENOG410PPKE: Inherit from NOG: conserved hypothetical protein
[truncated: 7,900 more rows]
