# Supplementary material for: Extreme sensitivity to ultraviolet light in the fungal pathogen causing white-nose syndrome of bats
Source: Nat Commun. 2018 Jan 2;9:35. doi: 10.1038/s41467-017-02441-z (PMC5750222; doi:10.1038/s41467-017-02441-z)
Supplement: Supplementary file 5 — Supplementary Data 2 [file 41467_2017_2441_MOESM5_ESM.xlsx]

## Sheet: Psp_WSF3629
GeneID	scaffold:start-end	strand	length	description	Ortho Group	EggNog	BUSCO	Secreted	Protease family	CAZyme family	Transcription factor	InterPro Domains	PFAM Domains	GO terms	SecMet Cluster	SMCOG
VE00_00001	KV454566.1:638-1145	-	125	hypothetical protein	orth6899	ENOG410PTDX: conserved hypothetical protein
VE00_00002	KV454566.1:1605-2784	+	336	hypothetical protein	orth6898	ENOG410PPN9: metal homeostatis protein BSD2	BUSCOfEOG7Q8CZB					IPR019325: NEDD4/Bsd2	PF10176: Protein of unknown function (DUF2370)	GO:0030001 metal ion transport; GO:0007034 vacuolar transport
VE00_00003	KV454566.1:3828-9009	+	1554	hypothetical protein	orth6897							IPR001025: Bromo adjacent homology (BAH) domain; IPR001525: C-5 cytosine methyltransferase; IPR018117: DNA methylase, C-5 cytosine-specific, active site; IPR029063: S-adenosyl-L-methionine-dependent methyltransferase		GO:0008168 methyltransferase activity; GO:0003682 chromatin binding
VE00_00004	KV454566.1:9186-10563	-	428	hypothetical protein	orth906	ENOG410PIPV: Salicylate						IPR002938: FAD-binding domain; IPR023753: FAD/NAD(P)-binding domain		GO:0016491 oxidoreductase activity; GO:0071949 FAD binding; GO:0055114 oxidation-reduction process
VE00_00005	KV454566.1:12452-14112	-	498	hypothetical protein	orth1094	ENOG410PM1D: Major Facilitator Superfamily						IPR011701: Major facilitator superfamily; IPR020846: Major facilitator superfamily domain		GO:0016021 integral component of membrane; GO:0055085 transmembrane transport
VE00_00006	KV454566.1:16452-17812	+	379	hypothetical protein	orth1093	ENOG410PPKP: integral membrane protein
VE00_00007	KV454566.1:18451-19789	-	445	hypothetical protein	orth6896	ENOG410PISE: golgi transport complex component Cog5						IPR019465: Conserved oligomeric Golgi complex subunit 5		GO:0017119 Golgi transport complex; GO:0006891 intra-Golgi vesicle-mediated transport
VE00_00008	KV454566.1:20493-22148	+	528	hypothetical protein	orth6895	ENOG410PFWC: conserved hypothetical protein						IPR018830: Protein of unknown function DUF2434	PF10361: Protein of unknown function (DUF2434)
VE00_00009	KV454566.1:22572-24732	-	587	hypothetical protein	orth6894	ENOG410PJ3R: conserved hypothetical protein
VE00_00010	KV454566.1:26112-28155	+	680	hypothetical protein	orth7838
VE00_00011	KV454566.1:28850-34603	-	1880	STE/STE11 protein kinase	orth7839	ENOG410PG0D: kinase kinase kinase						IPR000719: Protein kinase domain; IPR002290: Serine/threonine/dual specificity protein kinase, catalytic domain; IPR008271: Serine/threonine-protein kinase, active site; IPR011009: Protein kinase-like domain; IPR017441: Protein kinase, ATP binding site	PF00069: Protein kinase domain	GO:0005524 ATP binding; GO:0004672 protein kinase activity; GO:0006468 protein phosphorylation
VE00_00012	KV454566.1:35512-37358	+	577	pyruvate decarboxylase	orth2692	ENOG410PHI5: Pyruvate decarboxylase						IPR011766: Thiamine pyrophosphate enzyme, C-terminal TPP-binding; IPR012000: Thiamine pyrophosphate enzyme, central domain; IPR012001: Thiamine pyrophosphate enzyme, N-terminal TPP-binding domain; IPR012110: Thiamine pyrophosphate (TPP)-dependent enzyme; IPR029035: DHS-like NAD/FAD-binding domain; IPR029061: Thiamin diphosphate-binding fold		GO:0000287 magnesium ion binding; GO:0016831 carboxy-lyase activity; GO:0030976 thiamine pyrophosphate binding; GO:0003824 catalytic activity
VE00_00013	KV454566.1:37795-39457	+	334	hypothetical protein	orth7840	ENOG410PJZB: THUMP domain protein	BUSCOfEOG77Q57P					IPR004114: THUMP domain		GO:0003723 RNA binding
VE00_00014	KV454566.1:42380-43583	+	400	hypothetical protein	orth7841	ENOG410PSQX: conserved hypothetical protein
VE00_00015	KV454566.1:43685-45710	-	640	hypothetical protein	orth7842	ENOG410PFBE: regulatory factor Sgt1					SGT1 protein	IPR010770: Ecd family	PF07093: SGT1 protein
VE00_00016	KV454566.1:46101-50234	+	1334	hypothetical protein	orth7843	ENOG410PH7D: Inherit from euNOG: Anucleate primary sterigmata						IPR012943: Centrosomin, N-terminal motif 1; IPR019528: Pericentrin/AKAP-450 centrosomal targeting domain		GO:0005815 microtubule organizing center
VE00_00017	KV454566.1:50932-52573	-	437	metacaspase-1	orth1630	ENOG410Q8IK: Caspase domain			C14B			IPR029030: Caspase-like domain	PF00656: Caspase domain
VE00_00019	KV454566.1:54745-57023	-	719	hypothetical protein	orth7844	ENOG410PK5F: conserved hypothetical protein						IPR023165: rRNA adenine dimethylase-like; IPR029063: S-adenosyl-L-methionine-dependent methyltransferase
VE00_00020	KV454566.1:57437-59102	+	516	hypothetical protein	orth7845	ENOG410PIV2: endosome-associated ubiquitin isopeptidase (AmsH)			M67C			IPR000555: JAB1/MPN/MOV34 metalloenzyme domain; IPR015063: USP8 dimerisation domain		GO:0005515 protein binding
VE00_00021	KV454566.1:59447-59750	-	79	hypothetical protein	orth7846
VE00_00022	KV454566.1:60221-61181	-	319	hypothetical protein	orth7847	ENOG410PQH6: Endoplasmic reticulum-based factor for assembly of V-ATPase						IPR021013: ATPase, vacuolar ER assembly factor, Vma12
VE00_00023	KV454566.1:61771-62933	+	365	hypothetical protein	orth2270	ENOG410PJ43: decaprenyl-diphosphate synthase subunit 1	BUSCOfEOG72ZCQ7					IPR000092: Polyprenyl synthetase; IPR008949: Isoprenoid synthase domain; IPR017446: Polyprenyl synthetase-related	PF00348: Polyprenyl synthetase	GO:0008299 isoprenoid biosynthetic process
VE00_00024	KV454566.1:63558-64773	+	385	hypothetical protein	orth7848							IPR028005: N-acetyltransferase ESCO, zinc-finger
VE00_00025	KV454566.1:65483-67151	+	555	hypothetical protein	orth7849
VE00_00026	KV454566.1:67310-68606	-	346	hypothetical protein	orth2272	ENOG410PW8S: STYKc						IPR000719: Protein kinase domain; IPR002290: Serine/threonine/dual specificity protein kinase, catalytic domain; IPR011009: Protein kinase-like domain; IPR017441: Protein kinase, ATP binding site		GO:0005524 ATP binding; GO:0004672 protein kinase activity; GO:0006468 protein phosphorylation
VE00_00027	KV454566.1:69325-70727	-	451	hypothetical protein	orth984	ENOG410PK7F: NA						IPR011009: Protein kinase-like domain
VE00_00028	KV454566.1:72321-73712	-	445	hypothetical protein	orth1984	ENOG410PGW7: Cryptococcal mannosyltransferase 1				GT69		IPR021047: Mannosyltransferase 1, CMT1; IPR029044: Nucleotide-diphospho-sugar transferases	PF11735: Cryptococcal mannosyltransferase 1
VE00_00029	KV454566.1:74851-76017	+	369	hypothetical protein	orth1631
VE00_00030	KV454566.1:76233-80368	-	1334	hypothetical protein	orth6900	ENOG410PHN2: (ABC) transporter						IPR003439: ABC transporter-like; IPR003593: AAA+ ATPase domain; IPR013525: ABC-2 type transporter; IPR017871: ABC transporter, conserved site; IPR027417: P-loop containing nucleoside triphosphate hydrolase		GO:0016020 membrane; GO:0016887 ATPase activity; GO:0005524 ATP binding
VE00_00031	KV454566.1:81781-82477	+	231	hypothetical protein	orth1632	ENOG410PXUR: NA
VE00_00032	KV454566.1:83600-84641	+	277	hypothetical protein	orth1658	ENOG410PTJ3: NA
VE00_00033	KV454566.1:84875-86334	-	154	hypothetical protein
VE00_00034	KV454566.1:86738-87743	-	304	hypothetical protein	orth2568	ENOG410PT6U: ANK						IPR002110: Ankyrin repeat; IPR020683: Ankyrin repeat-containing domain		GO:0005515 protein binding
VE00_00035	KV454566.1:88942-92083	-	802	hypothetical protein	orth293	ENOG410PITG: conserved hypothetical protein						IPR027417: P-loop containing nucleoside triphosphate hydrolase
VE00_00036	KV454566.1:94692-97014	+	746	hypothetical protein		ENOG410PYJ1: Protein of unknown function (DUF3494)						IPR021884: Protein of unknown function DUF3494
VE00_00037	KV454566.1:98348-100009	-	385	hypothetical protein	orth9047	ENOG410PG7Y: Beta-alanine synthase						IPR002933: Peptidase M20; IPR010158: Amidase, hydantoinase/carbamoylase; IPR011650: Peptidase M20, dimerisation domain		GO:0016813 hydrolase activity, acting on carbon-nitrogen (but not peptide) bonds, in linear amidines; GO:0016787 hydrolase activity; GO:0008152 metabolic process
VE00_00038	KV454566.1:100650-101507	+	266	hypothetical protein	orth2822	ENOG410PHTK: Diaminopropionate ammonia-lyase						IPR001926: Tryptophan synthase beta subunit-like PLP-dependent enzyme
VE00_00039	KV454566.1:103135-105230	-	673	hypothetical protein	orth6901	ENOG410PHUC: C6 transcription factor					Fungal Zn(2)-Cys(6) binuclear cluster domain	IPR000637: HMG-I/HMG-Y, DNA-binding, conserved site; IPR001138: Zn(2)-C6 fungal-type DNA-binding domain; IPR021858: Protein of unknown function DUF3468		GO:0005634 nucleus; GO:0008270 zinc ion binding; GO:0000981 RNA polymerase II transcription factor activity, sequence-specific DNA binding; GO:0006355 regulation of transcription, DNA-templated
VE00_00040	KV454566.1:113105-115033	-	624	hypothetical protein	orth1173	ENOG410PFTX: beta-glucosidase				GH1		IPR001360: Glycoside hydrolase, family 1; IPR013781: Glycoside hydrolase, catalytic domain; IPR017853: Glycoside hydrolase superfamily		GO:0004553 hydrolase activity, hydrolyzing O-glycosyl compounds; GO:0005975 carbohydrate metabolic process
VE00_00041	KV454566.1:116037-117805	+	571	hypothetical protein	orth9843
VE00_00042	KV454566.1:117865-119438	-	508	hypothetical protein	orth1172	ENOG410PZ46: NA			S64			IPR009003: Peptidase S1, PA clan; IPR012985: Peptidase S64, Ssy5
VE00_00043	KV454566.1:119983-121242	-	375	hypothetical protein	orth2213	ENOG410PJ9A: norsolorinic acid reductase						IPR001395: Aldo/keto reductase/potassium channel subunit beta; IPR023210: NADP-dependent oxidoreductase domain	PF00248: Aldo/keto reductase family
VE00_00044	KV454566.1:122127-122970	-	234	hypothetical protein	orth1038	ENOG410PNJZ: Nucleoside-diphosphate-sugar epimerase						IPR016040: NAD(P)-binding domain
VE00_00045	KV454566.1:123660-124720	+	305	hypothetical protein	orth247	ENOG410PIZV: short chain dehydrogenase						IPR016040: NAD(P)-binding domain
VE00_00046	KV454566.1:125263-126509	+	149	hypothetical protein								IPR008758: Peptidase S28		GO:0008236 serine-type peptidase activity; GO:0006508 proteolysis
VE00_00047	KV454566.1:127209-128546	-	428	hypothetical protein	orth9972
VE00_00048	KV454566.1:131990-134421	+	673	hypothetical protein	orth2398	ENOG410PFXW: fungal specific transcription factor					Fungal-specific TF domain	IPR007219: Transcription factor domain, fungi		GO:0005634 nucleus; GO:0003677 DNA binding; GO:0008270 zinc ion binding; GO:0006351 transcription, DNA-templated
VE00_00049	KV454566.1:134707-138735	+	1258	hypothetical protein	orth705	ENOG410PH9U: multidrug resistance protein 1						IPR003439: ABC transporter-like; IPR003593: AAA+ ATPase domain; IPR011527: ABC transporter type 1, transmembrane domain; IPR017871: ABC transporter, conserved site; IPR027417: P-loop containing nucleoside triphosphate hydrolase	PF00005: ABC transporter; PF00664: ABC transporter transmembrane region	GO:0016021 integral component of membrane; GO:0005524 ATP binding; GO:0016887 ATPase activity; GO:0042626 ATPase activity, coupled to transmembrane movement of substances; GO:0055085 transmembrane transport; GO:0006810 transport
VE00_00050	KV454566.1:139141-140619	-	441	hypothetical protein	orth2567	ENOG410PGMB: conserved hypothetical protein						IPR000120: Amidase; IPR023631: Amidase signature domain	PF01425: Amidase	GO:0016884 carbon-nitrogen ligase activity, with glutamine as amido-N-donor
VE00_00051	KV454566.1:142573-144059	+	478	hypothetical protein	orth1092	ENOG410PJIM: MFS monocarboxylate transporter						IPR011701: Major facilitator superfamily; IPR020846: Major facilitator superfamily domain		GO:0016021 integral component of membrane; GO:0055085 transmembrane transport
VE00_00052	KV454566.1:144431-146917	+	787	hypothetical protein	orth6907	ENOG410PGBF: GAL4					Fungal-specific TF domain	IPR001138: Zn(2)-C6 fungal-type DNA-binding domain; IPR007219: Transcription factor domain, fungi		GO:0005634 nucleus; GO:0003677 DNA binding; GO:0008270 zinc ion binding; GO:0000981 RNA polymerase II transcription factor activity, sequence-specific DNA binding; GO:0006351 transcription, DNA-templated; GO:0006355 regulation of transcription, DNA-templated
VE00_00053	KV454566.1:148013-149312	-	432	hypothetical protein	orth6906
VE00_00054	KV454566.1:151161-152262	-	349	hypothetical protein	orth1171	ENOG410PMQ5: RTA1 domain protein						IPR007568: RTA-like protein		GO:0016021 integral component of membrane; GO:0006950 response to stress
VE00_00055	KV454566.1:154054-155185	+	330	arginase	orth1087	ENOG410PFFU: arginase						IPR006035: Ureohydrolase; IPR014033: Arginase; IPR020855: Ureohydrolase, manganese-binding site; IPR023696: Ureohydrolase domain	PF00491: Arginase family	GO:0016813 hydrolase activity, acting on carbon-nitrogen (but not peptide) bonds, in linear amidines; GO:0004053 arginase activity; GO:0046872 metal ion binding; GO:0006525 arginine metabolic process
VE00_00056	KV454566.1:156507-157390	+	266	hypothetical protein	orth6905	ENOG410PI8S: proteasome regulatory	BUSCOfEOG793BK3					IPR006746: 26S proteasome non-ATPase regulatory subunit Rpn12		GO:0005838 proteasome regulatory particle; GO:0006508 proteolysis
VE00_00057	KV454566.1:158063-160256	-	695	primary-amine oxidase	orth1170	ENOG410PF88: amine oxidase						IPR000269: Copper amine oxidase; IPR015798: Copper amine oxidase, C-terminal; IPR015800: Copper amine oxidase, N2-terminal; IPR015802: Copper amine oxidase, N3-terminal; IPR016182: Copper amine oxidase, N-terminal	PF01179: Copper amine oxidase, enzyme domain	GO:0008131 primary amine oxidase activity; GO:0048038 quinone binding; GO:0005507 copper ion binding; GO:0009308 amine metabolic process; GO:0055114 oxidation-reduction process
VE00_00058	KV454566.1:160874-162467	-	513	allantoinase	orth6903	ENOG410PI1G: allantoinase			M38			IPR002195: Dihydroorotase, conserved site; IPR006680: Amidohydrolase-related; IPR011059: Metal-dependent hydrolase, composite domain; IPR017593: Allantoinase; IPR032466: Metal-dependent hydrolase		GO:0016810 hydrolase activity, acting on carbon-nitrogen (but not peptide) bonds; GO:0016812 hydrolase activity, acting on carbon-nitrogen (but not peptide) bonds, in cyclic amides; GO:0004038 allantoinase activity; GO:0016787 hydrolase activity; GO:0008270 zinc ion binding; GO:0050897 cobalt ion binding; GO:0000256 allantoin catabolic process
VE00_00059	KV454566.1:163471-164910	+	421	hypothetical protein	orth401	ENOG410PNDQ: C6 zinc finger domain-containing protein					Fungal Zn(2)-Cys(6) binuclear cluster domain	IPR001138: Zn(2)-C6 fungal-type DNA-binding domain; IPR021858: Protein of unknown function DUF3468		GO:0005634 nucleus; GO:0008270 zinc ion binding; GO:0000981 RNA polymerase II transcription factor activity, sequence-specific DNA binding; GO:0006355 regulation of transcription, DNA-templated
VE00_00060	KV454566.1:165189-165798	-	174	hypothetical protein	orth460
VE00_00061	KV454566.1:167550-168282	-	207	hypothetical protein	orth2178
VE00_00062	KV454566.1:170940-172050	+	295	hypothetical protein	orth1885	ENOG410PN0K: Phytanoyl-CoA dioxygenase (PhyH)						IPR008775: Phytanoyl-CoA dioxygenase
VE00_00063	KV454566.1:174556-175573	+	338	hypothetical protein	orth1168	ENOG410PK1Z: endo-1,3(4)-beta-glucanase				GH16		IPR000757: Glycoside hydrolase, family 16; IPR013320: Concanavalin A-like lectin/glucanase domain		GO:0004553 hydrolase activity, hydrolyzing O-glycosyl compounds; GO:0005975 carbohydrate metabolic process
VE00_00064	KV454566.1:176255-178263	-	479	hypothetical protein	orth2689	ENOG410PJMV: Cytochrome p450						IPR001128: Cytochrome P450; IPR002403: Cytochrome P450, E-class, group IV		GO:0005506 iron ion binding; GO:0020037 heme binding; GO:0016705 oxidoreductase activity, acting on paired donors, with incorporation or reduction of molecular oxygen; GO:0004497 monooxygenase activity; GO:0055114 oxidation-reduction process
VE00_00065	KV454566.1:180991-181764	-	224	hypothetical protein	orth1166	ENOG410PNAT: NA
VE00_00066	KV454566.1:182345-183272	-	289	hypothetical protein	orth6902	ENOG410PTK1: NA
VE00_00067	KV454566.1:185569-186118	-	182	hypothetical protein	orth1165	ENOG410PSKG: NA
VE00_00068	KV454566.1:187230-187938	+	235	hypothetical protein	orth9710	ENOG410PX94: Phosphotransferase enzyme family						IPR002575: Aminoglycoside phosphotransferase; IPR011009: Protein kinase-like domain
VE00_00069	KV454566.1:194536-196772	+	723	hypothetical protein	orth6912	ENOG410PGNP: C2H2 transcription factor					Zinc finger (C2H2)	IPR007087: Zinc finger, C2H2; IPR013087: Zinc finger C2H2-type/integrase DNA-binding domain		GO:0046872 metal ion binding; GO:0003676 nucleic acid binding
VE00_00070	KV454566.1:198067-198892	-	274	hypothetical protein	orth8069	ENOG410PKCN: Ankyrin repeat						IPR002110: Ankyrin repeat; IPR020683: Ankyrin repeat-containing domain		GO:0005515 protein binding
VE00_00071	KV454566.1:200353-202407	-	634	hypothetical protein	orth6911	ENOG410Q11S: Transcription initiation factor TFIID subunit A						IPR003228: Transcription initiation factor TFIID; IPR009072: Histone-fold		GO:0005669 transcription factor TFIID complex; GO:0046982 protein heterodimerization activity; GO:0006352 DNA-templated transcription, initiation
VE00_00072	KV454566.1:202769-203595	-	253	hypothetical protein	orth6910	ENOG410PNCE: conserved hypothetical protein						IPR013966: DASH complex subunit Spc34		GO:0042729 DASH complex; GO:0005876 spindle microtubule; GO:0008608 attachment of spindle microtubules to kinetochore
VE00_00073	KV454566.1:206021-207059	+	345	hypothetical protein	orth6909
VE00_00074	KV454566.1:210900-211387	-	124	hypothetical protein	orth893	ENOG410PYWN: NA
VE00_00075	KV454566.1:214781-216453	+	533	hypothetical protein	orth1164	ENOG410PV4Y: Cytochrome P450						IPR001128: Cytochrome P450; IPR002401: Cytochrome P450, E-class, group I; IPR017972: Cytochrome P450, conserved site	PF00067: Cytochrome P450	GO:0005506 iron ion binding; GO:0020037 heme binding; GO:0016705 oxidoreductase activity, acting on paired donors, with incorporation or reduction of molecular oxygen; GO:0055114 oxidation-reduction process
VE00_00076	KV454566.1:217223-218330	+	328	hypothetical protein	orth2824	ENOG410Q0DF: NA
VE00_00077	KV454566.1:218499-219255	-	251	hypothetical protein	orth9242							IPR029063: S-adenosyl-L-methionine-dependent methyltransferase
VE00_00078	KV454566.1:219738-220805	+	339	hypothetical protein	orth325	ENOG410PY4Z: NA
VE00_00079	KV454566.1:222638-223900	-	382	hypothetical protein	orth8638	ENOG410PSDH: NA
VE00_00080	KV454566.1:225667-227547	+	610	hypothetical protein	orth8639	ENOG410PFGF: Dehydrogenase				AA3		IPR000172: Glucose-methanol-choline oxidoreductase, N-terminal; IPR007867: Glucose-methanol-choline oxidoreductase, C-terminal; IPR012132: Glucose-methanol-choline oxidoreductase; IPR023753: FAD/NAD(P)-binding domain	PF00732: GMC oxidoreductase	GO:0016491 oxidoreductase activity; GO:0050660 flavin adenine dinucleotide binding; GO:0016614 oxidoreductase activity, acting on CH-OH group of donors; GO:0055114 oxidation-reduction process
VE00_00081	KV454566.1:227885-229175	-	429	hypothetical protein	orth10239	ENOG410PIMX: NF-X1 finger and helicase domain protein						IPR013083: Zinc finger, RING/FYVE/PHD-type
VE00_00082	KV454566.1:229783-233429	-	1203	hypothetical protein	orth2740	ENOG410PIMX: NF-X1 finger and helicase domain protein						IPR027417: P-loop containing nucleoside triphosphate hydrolase
VE00_00083	KV454566.1:234484-235247	+	236	hypothetical protein	orth8641	ENOG410Q010: NA
VE00_00084	KV454566.1:235693-238257	-	818	hypothetical protein	orth6924	ENOG410PIZ4: vacuolar import and degradation protein	BUSCOfEOG7RBZJB					IPR011044: Quinoprotein amine dehydrogenase, beta chain-like; IPR013863: Vacuolar import/degradation, Vid27-related; IPR015943: WD40/YVTN repeat-like-containing domain	PF08553: VID27 cytoplasmic protein	GO:0005515 protein binding
VE00_00085	KV454566.1:238931-240619	-	528	alpha,alpha-trehalose-phosphate synthase	orth6923	ENOG410PFBQ: alpha,alpha-trehalose-phosphate synthase				GT20		IPR001830: Glycosyl transferase, family 20; IPR012766: Alpha,alpha-trehalose-phosphate synthase	PF00982: Glycosyltransferase family 20	GO:0003825 alpha,alpha-trehalose-phosphate synthase (UDP-forming) activity; GO:0003824 catalytic activity; GO:0005992 trehalose biosynthetic process
VE00_00086	KV454566.1:241847-243501	-	533	hypothetical protein	orth6922	ENOG410PKFZ: DNA replication regulator sld2						IPR021110: DNA replication/checkpoint protein	PF11719: DNA replication and checkpoint protein
VE00_00087	KV454566.1:243699-244686	+	328	hypothetical protein	orth6921	ENOG410PN69: RING finger						IPR001841: Zinc finger, RING-type; IPR013083: Zinc finger, RING/FYVE/PHD-type		GO:0008270 zinc ion binding; GO:0005515 protein binding
VE00_00089	KV454566.1:248633-249582	+	265	hypothetical protein	orth6919	ENOG410PRJ5: WSC domain						IPR002889: Carbohydrate-binding WSC; IPR013994: Carbohydrate-binding WSC, subgroup
VE00_00090	KV454566.1:250884-252020	-	240	hypothetical protein	orth9505							IPR001223: Glycoside hydrolase family 18, catalytic domain; IPR013781: Glycoside hydrolase, catalytic domain; IPR017853: Glycoside hydrolase superfamily		GO:0004553 hydrolase activity, hydrolyzing O-glycosyl compounds; GO:0005975 carbohydrate metabolic process
VE00_00091	KV454566.1:252377-253778	+	442	hypothetical protein	orth2825	ENOG410PMPP: Zn_pept			M14A			IPR000834: Peptidase M14, carboxypeptidase A		GO:0008270 zinc ion binding; GO:0004181 metallocarboxypeptidase activity; GO:0006508 proteolysis
VE00_00092	KV454566.1:254827-255560	-	195	hypothetical protein	orth9086							IPR031818: Protein Hri1
VE00_00093	KV454566.1:256681-257518	-	278	hypothetical protein	orth1399	ENOG410PUXH: WGS project CABT00000000 data, contig
VE00_00094	KV454566.1:258623-259615	-	289	hypothetical protein	orth18							IPR008253: Marvel domain		GO:0016020 membrane
VE00_00095	KV454566.1:261834-262317	+	160	hypothetical protein	orth10147	ENOG410PHMM: Oxalate decarboxylase						IPR006045: Cupin 1; IPR011051: RmlC-like cupin domain; IPR014710: RmlC-like jelly roll fold		GO:0045735 nutrient reservoir activity
VE00_00096	KV454566.1:262914-264430	+	486	hypothetical protein	orth414	ENOG410PKB1: beta-glucosidase				GH1		IPR001360: Glycoside hydrolase, family 1; IPR013781: Glycoside hydrolase, catalytic domain; IPR017853: Glycoside hydrolase superfamily	PF00232: Glycosyl hydrolase family 1	GO:0004553 hydrolase activity, hydrolyzing O-glycosyl compounds; GO:0005975 carbohydrate metabolic process
VE00_00097	KV454566.1:264737-266790	-	667	hypothetical protein	orth1159	ENOG410PM25: Inherit from NOG: alpha-l-fucosidase				GH95		IPR008928: Six-hairpin glycosidase-like; IPR027414: Glycosyl hydrolase family, N-terminal domain	PF14498: Glycosyl hydrolase family 65, N-terminal domain	GO:0003824 catalytic activity
VE00_00098	KV454566.1:267463-269209	+	548	hypothetical protein	orth1158	ENOG410PG50: sugar transporter						IPR005828: Major facilitator, sugar transporter-like; IPR020846: Major facilitator superfamily domain	PF00083: Sugar (and other) transporter	GO:0016021 integral component of membrane; GO:0022857 transmembrane transporter activity; GO:0055085 transmembrane transport
VE00_00099	KV454566.1:269971-270388	-	101	hypothetical protein	orth9860
VE00_00100	KV454566.1:270877-271666	-	240	hypothetical protein	orth6918	ENOG410PN88: NA
VE00_00101	KV454566.1:272735-273703	-	286	hypothetical protein	orth9958	ENOG410PJ44: MFS monocarboxylate transporter						IPR001991: Sodium:dicarboxylate symporter; IPR011701: Major facilitator superfamily; IPR020846: Major facilitator superfamily domain		GO:0016020 membrane; GO:0016021 integral component of membrane; GO:0017153 sodium:dicarboxylate symporter activity; GO:0006835 dicarboxylic acid transport; GO:0055085 transmembrane transport
VE00_00102	KV454566.1:275100-277169	+	651	hypothetical protein	orth2638	ENOG410PTMT: Fungal specific transcription factor domain					Fungal-specific TF domain	IPR007219: Transcription factor domain, fungi		GO:0005634 nucleus; GO:0003677 DNA binding; GO:0008270 zinc ion binding; GO:0006351 transcription, DNA-templated
VE00_00103	KV454566.1:278553-279720	-	318	hypothetical protein	orth1157	ENOG410PPBD: Uncharacterized protein conserved in bacteria (DUF2263)						IPR012664: Conserved hypothetical protein CHP02452; IPR019261: Domain of unknown function DUF2263
VE00_00104	KV454566.1:281182-282818	+	510	asparaginyl-tRNA synthetase	orth976	ENOG410PI3Y: Asparaginyl-tRNA synthetase						IPR002312: Aspartyl/Asparaginyl-tRNA synthetase, class IIb; IPR004364: Aminoacyl-tRNA synthetase, class II (D/K/N); IPR004522: Asparagine-tRNA ligase; IPR006195: Aminoacyl-tRNA synthetase, class II; IPR012340: Nucleic acid-binding, OB-fold; IPR018150: Aminoacyl-tRNA synthetase, class II (D/K/N)-like	PF00152: tRNA synthetases class II (D, K and N)	GO:0005737 cytoplasm; GO:0004812 aminoacyl-tRNA ligase activity; GO:0005524 ATP binding; GO:0000166 nucleotide binding; GO:0004816 asparagine-tRNA ligase activity; GO:0006418 tRNA aminoacylation for protein translation; GO:0006421 asparaginyl-tRNA aminoacylation
VE00_00105	KV454566.1:291894-293430	+	511	hypothetical protein	orth6917	ENOG410PFFC: regulatory protein						IPR018608: Gluconate transport inducer 1/Pac2
VE00_00106	KV454566.1:294420-296926	-	799	hypothetical protein		ENOG410PKQE: Fn3_like				GH3		IPR001764: Glycoside hydrolase, family 3, N-terminal; IPR002772: Glycoside hydrolase family 3 C-terminal domain; IPR017853: Glycoside hydrolase superfamily; IPR026891: Fibronectin type III-like domain; IPR026892: Glycoside hydrolase family 3		GO:0004553 hydrolase activity, hydrolyzing O-glycosyl compounds; GO:0005975 carbohydrate metabolic process
VE00_00107	KV454566.1:298293-300383	+	648	hypothetical protein	orth2730	ENOG410Q2SB: C6 transcription factor					Fungal-specific TF domain	IPR001138: Zn(2)-C6 fungal-type DNA-binding domain; IPR007219: Transcription factor domain, fungi		GO:0005634 nucleus; GO:0003677 DNA binding; GO:0008270 zinc ion binding; GO:0000981 RNA polymerase II transcription factor activity, sequence-specific DNA binding; GO:0006351 transcription, DNA-templated; GO:0006355 regulation of transcription, DNA-templated
VE00_00108	KV454566.1:300523-303891	-	1072	hypothetical protein	orth9354	ENOG410PKPX: NA				GH106
VE00_00109	KV454566.1:304940-306684	+	493	hypothetical protein	orth1484	ENOG410PUT2: Sugar (and other) transporter						IPR003663: Sugar/inositol transporter; IPR005828: Major facilitator, sugar transporter-like; IPR005829: Sugar transporter, conserved site; IPR020846: Major facilitator superfamily domain	PF00083: Sugar (and other) transporter	GO:0016021 integral component of membrane; GO:0016020 membrane; GO:0022857 transmembrane transporter activity; GO:0005215 transporter activity; GO:0022891 substrate-specific transmembrane transporter activity; GO:0055085 transmembrane transport
VE00_00110	KV454566.1:307591-308856	-	403	hypothetical protein	orth797
VE00_00111	KV454566.1:309642-312982	-	1048	hypothetical protein	orth1486	ENOG410PHK7: Sec23 Sec24 family protein						IPR002035: von Willebrand factor, type A; IPR006895: Zinc finger, Sec23/Sec24-type; IPR006896: Sec23/Sec24, trunk domain; IPR006900: Sec23/Sec24, helical domain; IPR007123: Gelsolin-like domain; IPR012990: Sec23/Sec24 beta-sandwich; IPR029006: ADF-H/Gelsolin-like domain	PF04811: Sec23/Sec24 trunk domain	GO:0030127 COPII vesicle coat; GO:0008270 zinc ion binding; GO:0006886 intracellular protein transport; GO:0006888 ER to Golgi vesicle-mediated transport
VE00_00112	KV454566.1:313524-316491	+	988	hypothetical protein	orth6913	ENOG410PHC8: Cleavage and polyadenylation specificity factor	BUSCOfEOG7CZKF1					IPR001279: Metallo-beta-lactamase; IPR011108: RNA-metabolising metallo-beta-lactamase; IPR022712: Beta-Casp domain; IPR025069: Cleavage and polyadenylation specificity factor 2, C-terminal; IPR027075: Cleavage and polyadenylation specificity factor subunit 2	PF16661: Metallo-beta-lactamase superfamily domain	GO:0005847 mRNA cleavage and polyadenylation specificity factor complex; GO:0006379 mRNA cleavage; GO:0006378 mRNA polyadenylation
VE00_00113	KV454566.1:317004-317769	+	254	hypothetical protein	orth6914	ENOG410Q82X: NA
VE00_00114	KV454566.1:318155-319976	-	573	hypothetical protein	orth6915	ENOG410PGXH: conserved hypothetical protein						IPR018812: Protein of unknown function DUF2410
VE00_00115	KV454566.1:320826-322522	-	546	hypothetical protein	orth6916	ENOG410PG27: DNA primase	BUSCOfEOG7RJQ25					IPR002755: DNA primase, small subunit; IPR014052: DNA primase, small subunit, eukaryotic/archaeal	PF01896: DNA primase small subunit	GO:0003896 DNA primase activity; GO:0006269 DNA replication, synthesis of RNA primer
VE00_00116	KV454566.1:322933-325441	-	820	hypothetical protein	orth8869							IPR000210: BTB/POZ domain; IPR011333: SKP1/BTB/POZ domain		GO:0005515 protein binding
VE00_00117	KV454566.1:326660-329394	+	869	hypothetical protein	orth1331	ENOG410PITD: DYNc						IPR000375: Dynamin central domain; IPR001401: Dynamin, GTPase domain; IPR020850: GTPase effector domain; IPR022812: Dynamin superfamily; IPR027417: P-loop containing nucleoside triphosphate hydrolase; IPR030381: Dynamin-type guanine nucleotide-binding (G) domain		GO:0003924 GTPase activity; GO:0005525 GTP binding
VE00_00118	KV454566.1:330537-332874	-	761	hypothetical protein	orth6926	ENOG410PGAW: hydrolase				GH5		IPR001547: Glycoside hydrolase, family 5; IPR013781: Glycoside hydrolase, catalytic domain; IPR017853: Glycoside hydrolase superfamily		GO:0004553 hydrolase activity, hydrolyzing O-glycosyl compounds; GO:0005975 carbohydrate metabolic process
VE00_00119	KV454566.1:333477-337853	+	1447	hypothetical protein	orth6927	ENOG410PHEB: Translation repressor antiviral protein Ski3	BUSCOfEOG747PS9					IPR001440: Tetratricopeptide repeat 1; IPR011990: Tetratricopeptide-like helical domain; IPR013026: Tetratricopeptide repeat-containing domain; IPR019734: Tetratricopeptide repeat		GO:0005515 protein binding
VE00_00120	KV454566.1:338026-340389	-	732	hypothetical protein	orth1225	ENOG410PFBW: complex. Subunit						IPR002553: Clathrin/coatomer adaptor, adaptin-like, N-terminal; IPR011989: Armadillo-like helical; IPR016024: Armadillo-type fold; IPR016342: AP-1, 2,4 complex subunit beta; IPR026739: AP complex subunit beta	PF01602: Adaptin N terminal region; PF12717: non-SMC mitotic condensation complex subunit 1	GO:0030117 membrane coat; GO:0008565 protein transporter activity; GO:0005488 binding; GO:0006886 intracellular protein transport; GO:0015031 protein transport; GO:0016192 vesicle-mediated transport
VE00_00121	KV454566.1:340733-341006	+	56	hypothetical protein	orth9218	ENOG410PU1M: NA
VE00_00122	KV454566.1:341478-342037	-	170	carbonate dehydratase	orth2827	ENOG410PNNX: carbonic anhydrase						IPR001765: Carbonic anhydrase		GO:0008270 zinc ion binding; GO:0004089 carbonate dehydratase activity
VE00_00123	KV454566.1:343335-343841	-	136	hypothetical protein	orth6928							IPR002634: BolA protein
VE00_00124	KV454566.1:344014-345242	+	328	hypothetical protein	orth6929	ENOG410PK0I: NGG1 interacting factor	BUSCOfEOG7PVX16					IPR002678: GTP cyclohydrolase 1 type 2/Nif3	PF01784: NIF3 (NGG1p interacting factor 3)
VE00_00125	KV454566.1:345329-346287	-	292	hypothetical protein	orth6930	ENOG410PM0G: conserved hypothetical protein						IPR014812: No description
VE00_00126	KV454566.1:346585-347278	+	230	hypothetical protein	orth6931	ENOG410PP0C: genome instability protein						IPR013894: RecQ mediated genome instability protein, N-terminal
VE00_00127	KV454566.1:347847-351781	+	1261	hypothetical protein	orth6932	ENOG410PGU3: Nuclear import and export protein Msn5						IPR011989: Armadillo-like helical; IPR013598: Exportin-1/Importin-beta-like; IPR016024: Armadillo-type fold		GO:0005488 binding
VE00_00128	KV454566.1:352352-353444	-	341	hypothetical protein	orth6933	ENOG410PJD6: Oxidation resistance protein 1	BUSCOfEOG7R83CB					IPR006571: TLDc domain
VE00_00129	KV454566.1:354156-354818	-	191	hypothetical protein	orth1237	ENOG410PP4X: sulfhydryl oxidase						IPR017905: ERV/ALR sulfhydryl oxidase domain		GO:0016972 thiol oxidase activity; GO:0055114 oxidation-reduction process
VE00_00130	KV454566.1:355067-356092	+	319	hypothetical protein	orth6934	ENOG410PK2G: Uroporphyrinogen-III synthase	BUSCOfEOG7J44HQ					IPR003754: Tetrapyrrole biosynthesis, uroporphyrinogen III synthase		GO:0004852 uroporphyrinogen-III synthase activity; GO:0033014 tetrapyrrole biosynthetic process
VE00_00131	KV454566.1:356670-357854	-	354	CMGC/MAPK protein kinase	orth1245	ENOG410PFNJ: Mitogen-activated protein kinase						IPR000719: Protein kinase domain; IPR002290: Serine/threonine/dual specificity protein kinase, catalytic domain; IPR003527: Mitogen-activated protein (MAP) kinase, conserved site; IPR008271: Serine/threonine-protein kinase, active site; IPR011009: Protein kinase-like domain; IPR017441: Protein kinase, ATP binding site	PF00069: Protein kinase domain	GO:0005524 ATP binding; GO:0004672 protein kinase activity; GO:0004707 MAP kinase activity; GO:0006468 protein phosphorylation
VE00_00132	KV454566.1:360212-362273	-	637	hypothetical protein	orth6935	ENOG410PGW1: phospholipid diacylglycerol acyltransferase	BUSCOfEOG7NCVD1					IPR003386: Lecithin:cholesterol/phospholipid:diacylglycerol acyltransferase; IPR029058: Alpha/Beta hydrolase fold	PF02450: Lecithin:cholesterol acyltransferase	GO:0008374 O-acyltransferase activity; GO:0006629 lipid metabolic process
VE00_00133	KV454566.1:362507-363083	+	175	peptide alpha-N-acetyltransferase	orth6936	ENOG410PNPA: acetyltransferase						IPR000182: GNAT domain; IPR016181: Acyl-CoA N-acyltransferase		GO:0008080 N-acetyltransferase activity
VE00_00134	KV454566.1:363442-364333	-	168	hypothetical protein	orth6937	ENOG410PRF7: Domain of unknown function (DUF1917)						IPR015034: Protein of unknown function DUF1917; IPR023398: Translation Initiation factor eIF- 4e-like
VE00_00135	KV454566.1:364961-366352	+	419	hypothetical protein	orth2829	ENOG410PFR0: conserved hypothetical protein	BUSCOfEOG7CK3H3					IPR001680: WD40 repeat; IPR015943: WD40/YVTN repeat-like-containing domain; IPR017986: WD40-repeat-containing domain		GO:0005515 protein binding
VE00_00136	KV454566.1:367677-370083	+	689	hypothetical protein	orth6938	ENOG410PM0B: NA					Fungal Zn(2)-Cys(6) binuclear cluster domain	IPR001138: Zn(2)-C6 fungal-type DNA-binding domain; IPR021858: Protein of unknown function DUF3468		GO:0005634 nucleus; GO:0008270 zinc ion binding; GO:0000981 RNA polymerase II transcription factor activity, sequence-specific DNA binding; GO:0006355 regulation of transcription, DNA-templated
VE00_00137	KV454566.1:370930-371331	-	116	hypothetical protein	orth6939	ENOG410PSJE: NA
VE00_00138	KV454566.1:371957-374839	+	942	hypothetical protein	orth1486	ENOG410PHZQ: Component of the coat protein complex II (COPII) which promotes the formation of transport vesicles from the endoplasmic reticulum (ER). The coat has two main functions, the physical deformation of the endoplasmic reticulum membrane into vesicles and the selection of cargo molecules (By similarity)						IPR002035: von Willebrand factor, type A; IPR006895: Zinc finger, Sec23/Sec24-type; IPR006896: Sec23/Sec24, trunk domain; IPR006900: Sec23/Sec24, helical domain; IPR007123: Gelsolin-like domain; IPR012990: Sec23/Sec24 beta-sandwich; IPR029006: ADF-H/Gelsolin-like domain	PF04811: Sec23/Sec24 trunk domain	GO:0030127 COPII vesicle coat; GO:0008270 zinc ion binding; GO:0006886 intracellular protein transport; GO:0006888 ER to Golgi vesicle-mediated transport
VE00_00139	KV454566.1:375539-377699	+	700	hypothetical protein	orth6940	ENOG410PIBC: Acts as component of the peripheral membrane COG complex that is involved in intra-Golgi protein trafficking. COG is located at the cis-Golgi, and regulates tethering of retrograde intra-Golgi vesicles and possibly a number of other membrane trafficking events (By similarity)	BUSCOfEOG7FBRS5					IPR010490: Conserved oligomeric Golgi complex subunit 6	PF06419: Conserved oligomeric complex COG6	GO:0017119 Golgi transport complex; GO:0006891 intra-Golgi vesicle-mediated transport
VE00_00140	KV454566.1:378307-381034	+	860	hypothetical protein	orth6941	ENOG410PFDY: AAA family ATPase						IPR003593: AAA+ ATPase domain; IPR003959: ATPase, AAA-type, core; IPR003960: ATPase, AAA-type, conserved site; IPR015415: Vps4 oligomerisation, C-terminal; IPR027417: P-loop containing nucleoside triphosphate hydrolase		GO:0005524 ATP binding
VE00_00141	KV454566.1:381315-381808	-	128	hypothetical protein	orth6942	ENOG410PRF2: conserved hypothetical protein						IPR000266: Ribosomal protein S17/S11; IPR012340: Nucleic acid-binding, OB-fold		GO:0005622 intracellular; GO:0005840 ribosome; GO:0003735 structural constituent of ribosome; GO:0006412 translation
VE00_00142	KV454566.1:382953-383517	-	119	hypothetical protein	orth6943	ENOG410PQDZ: GRIM-19 protein						IPR009346: GRIM-19
VE00_00143	KV454566.1:383786-385202	+	471	hypothetical protein	orth6944	ENOG410PKY7: Catalyzes the formation of N(1)-methylguanine at position 9 (m1G9) in cytoplasmic tRNAs (By similarity)	BUSCOfEOG7G4QRH					IPR007356: tRNA (guanine-N1-)-methyltransferase, eukaryotic; IPR016009: tRNA methyltransferase TRMD/TRM10-type domain; IPR028564: tRNA methyltransferase TRM10-type domain
VE00_00144	KV454566.1:387252-390578	+	1075	hypothetical protein	orth9131	ENOG410PUCJ: Ankyrin repeat						IPR002110: Ankyrin repeat; IPR007111: NACHT nucleoside triphosphatase; IPR020683: Ankyrin repeat-containing domain; IPR027417: P-loop containing nucleoside triphosphate hydrolase		GO:0005515 protein binding
VE00_00145	KV454566.1:390758-391511	-	250	hypothetical protein		ENOG410PGIP: acetoacetyl-CoA synthase						IPR000873: AMP-dependent synthetase/ligase; IPR020845: AMP-binding, conserved site		GO:0003824 catalytic activity; GO:0008152 metabolic process
VE00_00146	KV454566.1:393461-394953	+	479	hypothetical protein	orth1490	ENOG410PVSF: NA
VE00_00147	KV454566.1:394983-395733	-	249	hypothetical protein	orth1296							IPR001810: F-box domain		GO:0005515 protein binding
VE00_00148	KV454566.1:398531-399519	-	267	hypothetical protein	orth147	ENOG410PM0A: conserved hypothetical protein						IPR016509: Membrane fusion mating protein FIG1
VE00_00149	KV454566.1:401039-403296	-	643	hypothetical protein	orth6951	ENOG410PIDV: Transcription factor					HSF-type DNA-binding	IPR000232: Heat shock factor (HSF)-type, DNA-binding; IPR001789: Signal transduction response regulator, receiver domain; IPR011006: CheY-like superfamily; IPR011991: Winged helix-turn-helix DNA-binding domain; IPR014402: Transcription factor, Skn7-like; IPR027725: Heat shock transcription factor family		GO:0005634 nucleus; GO:0003700 transcription factor activity, sequence-specific DNA binding; GO:0043565 sequence-specific DNA binding; GO:0000156 phosphorelay response regulator activity; GO:0000160 phosphorelay signal transduction system; GO:0006950 response to stress; GO:0006355 regulation of transcription, DNA-templated
VE00_00150	KV454566.1:405939-406798	+	184	hypothetical protein	orth1491	ENOG410PN2B: AhpC TSA family protein						IPR012336: Thioredoxin-like fold; IPR013740: Redoxin		GO:0016491 oxidoreductase activity
VE00_00151	KV454566.1:407280-408691	+	445	hypothetical protein	orth6952	ENOG410PR9K: Inherit from NOG: Transcriptional regulator
VE00_00152	KV454566.1:409228-411025	-	540	hypothetical protein	orth434
VE00_00153	KV454566.1:411604-412222	-	144	hypothetical protein	orth6947	ENOG410PRNJ: RHOD						IPR001763: Rhodanese-like domain
VE00_00154	KV454566.1:412963-414454	-	480	hypothetical protein	orth841	ENOG410PJ3T: mono-carboxylate						IPR011701: Major facilitator superfamily; IPR020846: Major facilitator superfamily domain		GO:0016021 integral component of membrane; GO:0055085 transmembrane transport
VE00_00155	KV454566.1:415993-417241	-	383	hypothetical protein	orth6946	ENOG410PMMW: Altered inheritance of mitochondria protein 24, mitochondrial						IPR002838: Mitochondrial biogenesis protein AIM24; IPR016031: Tryptophan RNA-binding attenuator protein-like domain	PF01987: Mitochondrial biogenesis AIM24
VE00_00156	KV454566.1:417582-419838	+	733	hypothetical protein	orth6945	ENOG410PJ03: Kinesin family						IPR001752: Kinesin motor domain; IPR003583: Helix-hairpin-helix DNA-binding motif, class 1; IPR010994: RuvA domain 2-like; IPR027417: P-loop containing nucleoside triphosphate hydrolase; IPR027640: Kinesin-like protein	PF00225: Kinesin motor domain	GO:0005524 ATP binding; GO:0003677 DNA binding; GO:0008017 microtubule binding; GO:0003777 microtubule motor activity; GO:0007018 microtubule-based movement; GO:0006281 DNA repair
VE00_00157	KV454566.1:423469-426045	-	788	hypothetical protein	orth6948	ENOG410PJAG: CP2 transcription factor					CP2 TF	IPR007604: CP2 transcription factor	PF04516: CP2 transcription factor
VE00_00158	KV454566.1:430351-431938	+	463	hypothetical protein	orth6949	ENOG410PK8Z: Oxysterol binding protein						IPR000648: Oxysterol-binding protein; IPR018494: Oxysterol-binding protein, conserved site
VE00_00159	KV454566.1:432410-434040	-	526	hypothetical protein	orth6950	ENOG410PTPP: NA
VE00_00160	KV454566.1:436530-439455	+	940	hypothetical protein	orth835	ENOG410PI8E: K16055 trehalose 6-phosphate synthase phosphatase EC 2.4.1.15 3.1.3.12				GT20		IPR001830: Glycosyl transferase, family 20; IPR003337: Trehalose-phosphatase; IPR006379: HAD-superfamily hydrolase, subfamily IIB; IPR023214: HAD-like domain	PF00982: Glycosyltransferase family 20	GO:0003824 catalytic activity; GO:0005992 trehalose biosynthetic process
VE00_00161	KV454566.1:440097-441715	+	522	hypothetical protein	orth2830	ENOG410QDJ7: (Mfs) transporter						IPR011701: Major facilitator superfamily; IPR020846: Major facilitator superfamily domain		GO:0016021 integral component of membrane; GO:0055085 transmembrane transport
VE00_00162	KV454566.1:442358-444598	+	713	hypothetical protein	orth6953	ENOG410PFX8: Performs an essential function in the generation of cytoplasmic iron-sulfur proteins by mediating export of Fe S cluster precursors from the mitochondrion						IPR003439: ABC transporter-like; IPR003593: AAA+ ATPase domain; IPR011527: ABC transporter type 1, transmembrane domain; IPR017871: ABC transporter, conserved site; IPR027417: P-loop containing nucleoside triphosphate hydrolase		GO:0016021 integral component of membrane; GO:0005524 ATP binding; GO:0016887 ATPase activity; GO:0042626 ATPase activity, coupled to transmembrane movement of substances; GO:0055085 transmembrane transport; GO:0006810 transport
VE00_00163	KV454566.1:445343-447093	+	562	hypothetical protein	orth843	ENOG410PJF5: Amino acid						IPR002293: Amino acid/polyamine transporter I		GO:0016020 membrane; GO:0015171 amino acid transmembrane transporter activity; GO:0003333 amino acid transmembrane transport
VE00_00164	KV454566.1:448806-451086	-	588	hypothetical protein	orth844	ENOG410PJ5E: (Gmc) oxidoreductase				AA3		IPR000172: Glucose-methanol-choline oxidoreductase, N-terminal; IPR007867: Glucose-methanol-choline oxidoreductase, C-terminal; IPR012132: Glucose-methanol-choline oxidoreductase; IPR023753: FAD/NAD(P)-binding domain		GO:0016491 oxidoreductase activity; GO:0050660 flavin adenine dinucleotide binding; GO:0016614 oxidoreductase activity, acting on CH-OH group of donors; GO:0055114 oxidation-reduction process
VE00_00165	KV454566.1:452775-455046	+	703	hypothetical protein	orth750	ENOG410PMF5: Transcription factor					Fungal-specific TF domain	IPR007219: Transcription factor domain, fungi		GO:0005634 nucleus; GO:0003677 DNA binding; GO:0008270 zinc ion binding; GO:0006351 transcription, DNA-templated
VE00_00166	KV454566.1:455418-456728	-	376	hypothetical protein	orth846	ENOG410PK25: tartrate dehydrogenase						IPR001804: Isocitrate and isopropylmalate dehydrogenases family; IPR011829: Tartrate dehydrogenase; IPR019818: Isocitrate/isopropylmalate dehydrogenase, conserved site; IPR024084: Isopropylmalate dehydrogenase-like domain	PF00180: Isocitrate/isopropylmalate dehydrogenase	GO:0051287 NAD binding; GO:0000287 magnesium ion binding; GO:0016616 oxidoreductase activity, acting on the CH-OH group of donors, NAD or NADP as acceptor; GO:0055114 oxidation-reduction process
VE00_00167	KV454566.1:457106-458027	+	287	hypothetical protein	orth1789	ENOG410PMD4: Inherit from KOG: D-glycerate 3-kinase						IPR027417: P-loop containing nucleoside triphosphate hydrolase
VE00_00168	KV454566.1:458696-460311	+	451	hypothetical protein	orth751	ENOG410QDHT: Major Facilitator Superfamily						IPR011701: Major facilitator superfamily; IPR020846: Major facilitator superfamily domain		GO:0016021 integral component of membrane; GO:0055085 transmembrane transport
VE00_00169	KV454566.1:460839-462988	+	589	hypothetical protein	orth2833
VE00_00170	KV454566.1:463157-464415	-	368	hypothetical protein	orth231	ENOG410PW1G: Glyceraldehyde-3-phosphate dehydrogenase						IPR006424: Glyceraldehyde-3-phosphate dehydrogenase, type I; IPR016040: NAD(P)-binding domain; IPR020828: Glyceraldehyde 3-phosphate dehydrogenase, NAD(P) binding domain; IPR020829: Glyceraldehyde 3-phosphate dehydrogenase, catalytic domain; IPR020830: Glyceraldehyde 3-phosphate dehydrogenase, active site; IPR020831: Glyceraldehyde/Erythrose phosphate dehydrogenase family		GO:0016620 oxidoreductase activity, acting on the aldehyde or oxo group of donors, NAD or NADP as acceptor; GO:0051287 NAD binding; GO:0050661 NADP binding; GO:0055114 oxidation-reduction process; GO:0006006 glucose metabolic process
VE00_00171	KV454566.1:465036-465704	+	179	hypothetical protein	orth10103	ENOG410PZBD: NA
VE00_00172	KV454566.1:466011-467950	-	530	hypothetical protein	orth847	ENOG410PGZ7: xenobiotic compound monooxygenase						IPR011251: Luciferase-like domain; IPR016215: Nitrilotriacetate monooxygenase component A/pristinamycin IIA synthase subunit A	PF00296: Luciferase-like monooxygenase	GO:0004497 monooxygenase activity; GO:0016705 oxidoreductase activity, acting on paired donors, with incorporation or reduction of molecular oxygen; GO:0055114 oxidation-reduction process
VE00_00173	KV454566.1:468633-470388	+	522	hypothetical protein	orth8301	ENOG410QDI4: Major Facilitator Superfamily						IPR011701: Major facilitator superfamily; IPR020846: Major facilitator superfamily domain		GO:0016021 integral component of membrane; GO:0055085 transmembrane transport
VE00_00174	KV454566.1:470626-472266	-	488	hypothetical protein	orth693	ENOG410PFST: MFS transporter (Seo1)						IPR011701: Major facilitator superfamily; IPR020846: Major facilitator superfamily domain		GO:0016021 integral component of membrane; GO:0055085 transmembrane transport
VE00_00175	KV454566.1:473042-475040	+	591	hypothetical protein	orth848	ENOG410PI3E: Flavin-binding monooxygenase						IPR023753: FAD/NAD(P)-binding domain		GO:0016491 oxidoreductase activity; GO:0055114 oxidation-reduction process
VE00_00176	KV454566.1:475386-477262	-	608	hypothetical protein	orth848	ENOG410PI3E: Flavin-binding monooxygenase						IPR023753: FAD/NAD(P)-binding domain		GO:0016491 oxidoreductase activity; GO:0055114 oxidation-reduction process
VE00_00177	KV454566.1:478187-479733	+	477	hypothetical protein	orth1762	ENOG410PHD7: DUF895 domain membrane protein						IPR010291: Ion channel regulatory protein, UNC-93; IPR020846: Major facilitator superfamily domain
VE00_00178	KV454566.1:480454-482014	+	519	hypothetical protein	orth208	ENOG410PGED: xenobiotic compound monooxygenase						IPR011251: Luciferase-like domain; IPR016215: Nitrilotriacetate monooxygenase component A/pristinamycin IIA synthase subunit A	PF00296: Luciferase-like monooxygenase	GO:0004497 monooxygenase activity; GO:0016705 oxidoreductase activity, acting on paired donors, with incorporation or reduction of molecular oxygen; GO:0055114 oxidation-reduction process
VE00_00179	KV454566.1:482231-483228	+	313	hypothetical protein	orth849	ENOG410PKHI: arylamine N-acetyltransferase 1						IPR001447: Arylamine N-acetyltransferase		GO:0016407 acetyltransferase activity; GO:0008152 metabolic process
VE00_00180	KV454566.1:484654-485086	+	143	hypothetical protein	orth6954
VE00_00181	KV454566.1:485473-486679	-	266	hypothetical protein	orth6955	ENOG410PIED: Methyltransferase						IPR025714: Methyltransferase domain; IPR029063: S-adenosyl-L-methionine-dependent methyltransferase
VE00_00182	KV454566.1:487579-489731	+	632	hypothetical protein	orth850	ENOG410PXBD: Inherit from NOG: Conserved hypothetical, protein
VE00_00183	KV454566.1:491916-493043	+	341	hypothetical protein	orth723	ENOG410PJXJ: RTA1 domain protein						IPR007568: RTA-like protein		GO:0016021 integral component of membrane; GO:0006950 response to stress
VE00_00184	KV454566.1:494941-495698	+	235	hypothetical protein		ENOG410PWRX: NB-ARC domain						IPR011990: Tetratricopeptide-like helical domain; IPR013026: Tetratricopeptide repeat-containing domain		GO:0005515 protein binding
VE00_00185	KV454566.1:496914-497817	+	279	hypothetical protein	orth852	ENOG410PQGK: Peroxidase, family 2						IPR000028: Chloroperoxidase		GO:0004601 peroxidase activity
VE00_00186	KV454566.1:498220-499248	-	299	hypothetical protein	orth853	ENOG410PYFA: NA
VE00_00187	KV454566.1:499696-501676	-	374	hypothetical protein	orth2834	ENOG410PRKH: NA
VE00_00188	KV454566.1:504474-505414	+	292	hypothetical protein	orth6959	ENOG410QECQ: FYVE zinc finger						IPR000306: FYVE zinc finger; IPR011011: Zinc finger, FYVE/PHD-type; IPR013083: Zinc finger, RING/FYVE/PHD-type; IPR017455: Zinc finger, FYVE-related		GO:0046872 metal ion binding
VE00_00189	KV454566.1:505930-506731	-	232	hypothetical protein	orth6960							IPR018858: Protein of unknown function DUF2458	PF10454: Protein of unknown function (DUF2458)
VE00_00190	KV454566.1:506992-507958	+	273	hypothetical protein	orth6961	ENOG410PRFB: conserved hypothetical protein						IPR029208: Cytochrome c oxidase assembly protein COX14
VE00_00191	KV454566.1:508490-509291	-	226	hypothetical protein	orth6962	ENOG410PJ7U: ADP-ribosylation factor family protein						IPR003579: Small GTPase superfamily, Rab type; IPR006689: Small GTPase superfamily, ARF/SAR type; IPR024156: Small GTPase superfamily, ARF type; IPR027417: P-loop containing nucleoside triphosphate hydrolase		GO:0005622 intracellular; GO:0005525 GTP binding; GO:0015031 protein transport; GO:0007264 small GTPase mediated signal transduction
VE00_00192	KV454566.1:511279-512517	+	386	hypothetical protein	orth6963							IPR002076: ELO family	PF01151: GNS1/SUR4 family	GO:0016021 integral component of membrane
VE00_00193	KV454566.1:513038-514137	-	330	hypothetical protein	orth6964	ENOG410PQBI: MIF domain protein						IPR001398: Macrophage migration inhibitory factor; IPR014347: Tautomerase/MIF superfamily
VE00_00194	KV454566.1:514748-515473	-	221	hypothetical protein	orth6965	ENOG410PRUF: conserved hypothetical protein
VE00_00195	KV454566.1:516463-518532	-	620	hypothetical protein	orth855	ENOG410PVHT: GMC oxidoreductase				AA3		IPR000172: Glucose-methanol-choline oxidoreductase, N-terminal; IPR007867: Glucose-methanol-choline oxidoreductase, C-terminal; IPR012132: Glucose-methanol-choline oxidoreductase; IPR023753: FAD/NAD(P)-binding domain	PF00732: GMC oxidoreductase	GO:0016491 oxidoreductase activity; GO:0050660 flavin adenine dinucleotide binding; GO:0016614 oxidoreductase activity, acting on CH-OH group of donors; GO:0055114 oxidation-reduction process
VE00_00196	KV454566.1:519163-521066	+	576	hypothetical protein	orth1794	ENOG410PQTA: Beta-lactamase			S12			IPR001466: Beta-lactamase-related; IPR012338: Beta-lactamase/transpeptidase-like
VE00_00197	KV454566.1:521315-521587	-	66	hypothetical protein	orth857
VE00_00198	KV454566.1:522744-524043	+	416	hypothetical protein	orth858	ENOG410PQQX: NA
VE00_00199	KV454566.1:524163-525411	-	376	hypothetical protein	orth6966	ENOG410QE5F: Dehydrogenase						IPR006140: D-isomer specific 2-hydroxyacid dehydrogenase, NAD-binding domain; IPR016040: NAD(P)-binding domain; IPR029752: D-isomer specific 2-hydroxyacid dehydrogenase, NAD-binding domain conserved site 1		GO:0051287 NAD binding; GO:0055114 oxidation-reduction process
VE00_00200	KV454566.1:526447-527209	+	253	hypothetical protein	orth6967	ENOG410PU4U: NA						IPR013830: SGNH hydrolase-type esterase domain
VE00_00201	KV454566.1:528003-528374	+	98	hypothetical protein		ENOG410PV14: Serine carboxypeptidase S28			S28			IPR008758: Peptidase S28		GO:0008236 serine-type peptidase activity; GO:0006508 proteolysis
VE00_00202	KV454566.1:528785-529907	+	325	hypothetical protein	orth10003	ENOG410PG0Z: Amidase						IPR000120: Amidase; IPR023631: Amidase signature domain		GO:0016884 carbon-nitrogen ligase activity, with glutamine as amido-N-donor
VE00_00203	KV454566.1:529981-531143	+	255	hypothetical protein		ENOG410PG0Z: Amidase						IPR023631: Amidase signature domain
VE00_00204	KV454566.1:532280-533047	-	212	hypothetical protein	orth6968	ENOG410PIW2: phosphoribosyltransferase						IPR000836: Phosphoribosyltransferase domain; IPR029057: Phosphoribosyltransferase-like		GO:0009116 nucleoside metabolic process
VE00_00205	KV454566.1:536605-537535	-	276	ubiquitin-conjugating enzyme E2 J2	orth6969	ENOG410PGC6: ubiquitin-conjugating enzyme						IPR000608: Ubiquitin-conjugating enzyme E2; IPR016135: Ubiquitin-conjugating enzyme/RWD-like
VE00_00206	KV454566.1:537817-539483	+	504	hypothetical protein	orth6970	ENOG410PGJI: mitochondrial outer membrane	BUSCOfEOG7W9S4R					IPR000184: Bacterial surface antigen (D15)		GO:0019867 outer membrane
VE00_00207	KV454566.1:540102-541051	+	242	hypothetical protein	orth1795	ENOG410PN3B: EBP domain protein						IPR007905: Emopamil-binding protein; IPR033118: No description	PF05241: Emopamil binding protein	GO:0016021 integral component of membrane; GO:0047750 cholestenol delta-isomerase activity; GO:0016125 sterol metabolic process
VE00_00208	KV454566.1:541438-543078	-	529	hypothetical protein	orth6971	ENOG410PMIA: WD40 domain protein						IPR002469: Dipeptidylpeptidase IV, N-terminal domain; IPR006849: IKI3; IPR015943: WD40/YVTN repeat-like-containing domain		GO:0005515 protein binding; GO:0006508 proteolysis
VE00_00209	KV454566.1:543408-545925	+	735	hypothetical protein	orth1797	ENOG410PIE4: Molybdenum cofactor biosynthesis protein						IPR000385: MoaA/nifB/pqqE, iron-sulphur binding, conserved site; IPR002820: Molybdopterin cofactor biosynthesis C (MoaC) domain; IPR006638: Elongator protein 3/MiaB/NifB; IPR007197: Radical SAM; IPR010505: Molybdenum cofactor synthesis C-terminal; IPR013483: Molybdenum cofactor biosynthesis protein A; IPR013785: Aldolase-type TIM barrel; IPR023045: Molybdenum cofactor biosynthesis C; IPR023046: M…	PF01967: MoaC family	GO:0019008 molybdopterin synthase complex; GO:0003824 catalytic activity; GO:0051539 4 iron, 4 sulfur cluster binding; GO:0046872 metal ion binding; GO:0051536 iron-sulfur cluster binding; GO:0006777 Mo-molybdopterin cofactor biosynthetic process
VE00_00210	KV454566.1:546141-547060	-	291	hypothetical protein	orth6973
VE00_00211	KV454566.1:547421-548954	-	455	hypothetical protein	orth6974	ENOG410PWN8: RNA binding protein						IPR000504: RNA recognition motif domain; IPR012677: Nucleotide-binding alpha-beta plait domain		GO:0000166 nucleotide binding; GO:0003676 nucleic acid binding
VE00_00212	KV454566.1:551584-553054	-	419	hypothetical protein	orth2835	ENOG410PIT4: epoxide hydrolase			S33			IPR000639: Epoxide hydrolase-like; IPR010497: Epoxide hydrolase, N-terminal; IPR016292: Epoxide hydrolase; IPR029058: Alpha/Beta hydrolase fold		GO:0033961 cis-stilbene-oxide hydrolase activity; GO:0003824 catalytic activity
VE00_00213	KV454566.1:554082-555195	-	370	hypothetical protein	orth6975							IPR013320: Concanavalin A-like lectin/glucanase domain
VE00_00214	KV454566.1:556069-557755	-	526	hypothetical protein	orth6976	ENOG410PHVH: DUF185 domain protein						IPR003788: Putative S-adenosyl-L-methionine-dependent methyltransferase MidA; IPR029063: S-adenosyl-L-methionine-dependent methyltransferase	PF02636: Putative S-adenosyl-L-methionine-dependent methyltransferase
VE00_00215	KV454566.1:557849-559301	+	467	cmgc/cdk/pitslre protein kinase	orth335	ENOG410PGBR: protein kinase NpkA						IPR000719: Protein kinase domain; IPR002290: Serine/threonine/dual specificity protein kinase, catalytic domain; IPR008271: Serine/threonine-protein kinase, active site; IPR011009: Protein kinase-like domain	PF00069: Protein kinase domain	GO:0005524 ATP binding; GO:0004672 protein kinase activity; GO:0006468 protein phosphorylation
VE00_00216	KV454566.1:559619-560483	-	271	hypothetical protein	orth6977	ENOG410PPT6: conserved hypothetical protein
VE00_00217	KV454566.1:561275-562160	-	294	hypothetical protein	orth6978	ENOG410PS0A: Inherit from NOG: Conserved hypothetical, protein
VE00_00218	KV454566.1:562994-564162	+	355	3-deoxy-7-phosphoheptulonate synthase	orth839	ENOG410PG9I: Stereospecific condensation of phosphoenolpyruvate (PEP) and D-erythrose-4-phosphate (E4P) giving rise to 3-deoxy-D- arabino-heptulosonate-7-phosphate (DAHP) (By similarity)						IPR006218: DAHP synthetase I/KDSA; IPR006219: DHAP synthase, class 1; IPR013785: Aldolase-type TIM barrel	PF00793: DAHP synthetase I family	GO:0003849 3-deoxy-7-phosphoheptulonate synthase activity; GO:0003824 catalytic activity; GO:0009058 biosynthetic process; GO:0009073 aromatic amino acid family biosynthetic process
VE00_00219	KV454566.1:564580-565132	-	162	hypothetical protein	orth6979	ENOG410PRA3: NA
VE00_00220	KV454566.1:565472-566649	+	373	hypothetical protein	orth6980	ENOG410PT3P: Ribosomal subunit 39S						IPR018305: Ribosomal protein L50, mitochondria		GO:0005739 mitochondrion
VE00_00221	KV454566.1:567027-568290	+	420	hypothetical protein	orth8220	ENOG410PHTR: 3-ketoacyl-coa thiolase						IPR002155: Thiolase; IPR016039: Thiolase-like; IPR020610: Thiolase, active site; IPR020613: Thiolase, conserved site; IPR020615: Thiolase, acyl-enzyme intermediate active site; IPR020616: Thiolase, N-terminal; IPR020617: Thiolase, C-terminal	PF00108: Thiolase, N-terminal domain	GO:0016747 transferase activity, transferring acyl groups other than amino-acyl groups; GO:0003824 catalytic activity; GO:0008152 metabolic process
VE00_00222	KV454566.1:570336-571633	+	398	hypothetical protein	orth860	ENOG410PH4C: GTP-binding protein	BUSCOfEOG757D71					IPR006762: Gtr1/RagA G protein; IPR027417: P-loop containing nucleoside triphosphate hydrolase	PF04670: Gtr1/RagA G protein conserved region	GO:0005525 GTP binding
VE00_00223	KV454566.1:572127-573690	-	498	hypothetical protein	orth1800	ENOG410PM6H: Glucanases play a role in cell expansion during growth, in cell-cell fusion during mating, and in spore release during sporulation. This enzyme may be involved in beta-glucan degradation and also function biosynthetically as a transglycosylase						IPR013781: Glycoside hydrolase, catalytic domain; IPR017853: Glycoside hydrolase superfamily		GO:0005975 carbohydrate metabolic process
VE00_00224	KV454566.1:575638-577561	-	589	STE/STE7 protein kinase	orth2488	ENOG410PGDC: MAP kinase kinase						IPR000719: Protein kinase domain; IPR002290: Serine/threonine/dual specificity protein kinase, catalytic domain; IPR008271: Serine/threonine-protein kinase, active site; IPR011009: Protein kinase-like domain; IPR017441: Protein kinase, ATP binding site	PF00069: Protein kinase domain	GO:0005524 ATP binding; GO:0004672 protein kinase activity; GO:0006468 protein phosphorylation
VE00_00225	KV454566.1:578469-580084	+	522	ATP-dependent RNA helicase dbp8	orth861	ENOG410PFQM: ATP-binding RNA helicase involved in 40S ribosomal subunit biogenesis and is required for the normal formation of 18S rRNAs through pre-rRNA processing at A0, A1 and A2 sites. Required for vegetative growth (By similarity)						IPR000629: ATP-dependent RNA helicase DEAD-box, conserved site; IPR001650: Helicase, C-terminal; IPR011545: DEAD/DEAH box helicase domain; IPR014001: Helicase superfamily 1/2, ATP-binding domain; IPR014014: RNA helicase, DEAD-box type, Q motif; IPR027417: P-loop containing nucleoside triphosphate hydrolase		GO:0005524 ATP binding; GO:0003676 nucleic acid binding
VE00_00226	KV454566.1:580374-581157	-	228	hypothetical protein	orth8221	ENOG410PPDK: NA
VE00_00227	KV454566.1:581905-582819	+	243	hypothetical protein	orth6981	ENOG410PQDE: NA						IPR031818: Protein Hri1	PF16815: Protein HRI1
VE00_00228	KV454566.1:583105-584800	-	564	hypothetical protein	orth6982	ENOG410PQCZ: Inherit from NOG: Conserved hypothetical, protein
VE00_00229	KV454566.1:585410-588661	+	1068	hypothetical protein	orth6983	ENOG410PGBT: conserved leucine-rich repeat protein						IPR001611: Leucine-rich repeat; IPR003591: Leucine-rich repeat, typical subtype; IPR025875: Leucine rich repeat 4; IPR032675: Leucine-rich repeat domain, L domain-like		GO:0005515 protein binding
VE00_00230	KV454566.1:589874-591037	+	149	hypothetical protein	orth9221							IPR008979: Galactose-binding domain-like
VE00_00231	KV454566.1:592194-593082	+	295	hypothetical protein	orth862	ENOG410PNHV: Nucleoside-diphosphate-sugar epimerase family protein						IPR008030: NmrA-like domain; IPR016040: NAD(P)-binding domain
VE00_00232	KV454566.1:593632-595552	+	589	hypothetical protein	orth1794	ENOG410PKDE: Beta-lactamase			S12			IPR001466: Beta-lactamase-related; IPR012338: Beta-lactamase/transpeptidase-like
VE00_00233	KV454566.1:596575-597241	+	186	hypothetical protein	orth8222
VE00_00234	KV454566.1:598172-599978	-	601	hypothetical protein	orth864	ENOG410PHAQ: capsule-associated protein CAP1						IPR006598: Lipopolysaccharide-modifying protein
VE00_00235	KV454566.1:600483-601074	-	130	40S ribosomal protein S22	orth6984	ENOG410QDRN: Ribosomal protein S8						IPR000630: Ribosomal protein S8		GO:0005840 ribosome; GO:0003735 structural constituent of ribosome; GO:0006412 translation
VE00_00236	KV454566.1:601594-602207	+	148	small subunit ribosomal protein S12e	orth6985	ENOG410PN3M: 40S ribosomal protein S12	BUSCOfEOG73RBQC					IPR000530: Ribosomal protein S12e; IPR004038: Ribosomal protein L7Ae/L30e/S12e/Gadd45; IPR029064: 50S ribosomal protein L30e-like		GO:0005622 intracellular; GO:0005840 ribosome; GO:0003735 structural constituent of ribosome; GO:0006412 translation
VE00_00237	KV454566.1:603964-606403	+	765	hypothetical protein	orth865	ENOG410PIUB: OPT oligopeptide transporter protein						IPR004813: Oligopeptide transporter, OPT superfamily	PF03169: OPT oligopeptide transporter protein	GO:0055085 transmembrane transport
VE00_00238	KV454566.1:609932-610784	-	172	hypothetical protein	orth2431	ENOG410Q68X: NA
VE00_00239	KV454566.1:611808-613521	+	507	hypothetical protein	orth866	ENOG410PHU6: Amino acid permease						IPR002293: Amino acid/polyamine transporter I		GO:0016020 membrane; GO:0015171 amino acid transmembrane transporter activity; GO:0003333 amino acid transmembrane transport
VE00_00240	KV454566.1:613856-617541	-	974	hypothetical protein	orth8223							IPR006094: FAD linked oxidase, N-terminal; IPR007822: Lanthionine synthetase C-like; IPR012951: Berberine/berberine-like; IPR016166: FAD-binding, type 2; IPR016167: FAD-binding, type 2, subdomain 1; IPR016169: CO dehydrogenase flavoprotein-like, FAD-binding, subdomain 2		GO:0050660 flavin adenine dinucleotide binding; GO:0016491 oxidoreductase activity; GO:0003824 catalytic activity; GO:0016614 oxidoreductase activity, acting on CH-OH group of donors; GO:0055114 oxidation-reduction process
VE00_00241	KV454566.1:622757-624512	-	584	hypothetical protein	orth867	ENOG410PJPI: Carotenoid ester lipase			S09X			IPR002018: Carboxylesterase, type B; IPR019826: Carboxylesterase type B, active site; IPR029058: Alpha/Beta hydrolase fold	PF00135: Carboxylesterase family
VE00_00242	KV454566.1:626314-627142	-	221	hypothetical protein	orth3344	ENOG410PN1J: DUF1264 domain protein						IPR010686: Protein of unknown function DUF1264	PF06884: Protein of unknown function (DUF1264)
VE00_00243	KV454566.1:627757-629899	+	192	hypothetical protein	orth9996
VE00_00244	KV454566.1:631395-632022	+	167	hypothetical protein	orth10114
VE00_00245	KV454566.1:632282-633548	-	421	hypothetical protein	orth2483	ENOG410PUZ0: FAD binding domain						IPR002938: FAD-binding domain; IPR023753: FAD/NAD(P)-binding domain		GO:0016491 oxidoreductase activity; GO:0071949 FAD binding; GO:0055114 oxidation-reduction process
VE00_00246	KV454566.1:634091-634957	-	223	hypothetical protein	orth2836	ENOG410PISU: Inherit from NOG: exported protein						IPR029058: Alpha/Beta hydrolase fold
VE00_00247	KV454566.1:635726-636520	+	241	hypothetical protein	orth5229	ENOG410PT3W: Acetyltransferase (GNAT) family						IPR000182: GNAT domain; IPR016181: Acyl-CoA N-acyltransferase		GO:0008080 N-acetyltransferase activity
VE00_00248	KV454566.1:636863-637322	-	152	hypothetical protein	orth10151
VE00_00249	KV454566.1:639774-641400	+	505	hypothetical protein	orth1265	ENOG410PFQK: aminopeptidase Y			M28A			IPR003137: PA domain; IPR007484: Peptidase M28
VE00_00250	KV454566.1:641942-643361	-	456	hypothetical protein	orth1008	ENOG410PH8E: acid phosphatase						IPR007312: Phosphoesterase		GO:0016788 hydrolase activity, acting on ester bonds
VE00_00251	KV454566.1:644808-646832	+	641	hypothetical protein	orth1761	ENOG410PHK0: Multicopper oxidase						IPR001117: Multicopper oxidase, type 1; IPR002355: Multicopper oxidase, copper-binding site; IPR008972: Cupredoxin; IPR011706: Multicopper oxidase, type 2; IPR011707: Multicopper oxidase, type 3; IPR033138: No description		GO:0016491 oxidoreductase activity; GO:0005507 copper ion binding; GO:0055114 oxidation-reduction process
VE00_00252	KV454566.1:647110-648961	-	582	hypothetical protein	orth2837	ENOG410PJAU: Glycosyl hydrolase				GH43		IPR000254: Cellulose-binding domain, fungal; IPR006710: Glycoside hydrolase, family 43; IPR013320: Concanavalin A-like lectin/glucanase domain; IPR023296: Glycosyl hydrolase, five-bladed beta-propellor domain		GO:0005576 extracellular region; GO:0030248 cellulose binding; GO:0004553 hydrolase activity, hydrolyzing O-glycosyl compounds; GO:0005975 carbohydrate metabolic process
VE00_00253	KV454566.1:651721-652796	+	301	hypothetical protein	orth2688	ENOG410Q08V: NmrA-like family						IPR008030: NmrA-like domain; IPR016040: NAD(P)-binding domain
VE00_00254	KV454566.1:652851-653616	-	237	hypothetical protein	orth1263	ENOG410PWYQ: Phosphotransferase enzyme family						IPR002575: Aminoglycoside phosphotransferase; IPR011009: Protein kinase-like domain
VE00_00255	KV454566.1:654359-655409	+	319	hypothetical protein	orth9810	ENOG410PI1Z: Catalase						IPR011614: Catalase core domain; IPR018028: Catalase, mono-functional, haem-containing; IPR020835: Catalase-like domain; IPR024168: Catalase, SrpA-type, predicted		GO:0004096 catalase activity; GO:0020037 heme binding; GO:0055114 oxidation-reduction process; GO:0006979 response to oxidative stress
VE00_00256	KV454566.1:656837-659023	+	655	hypothetical protein	orth1262	ENOG410PGPU: galactose-proton symport						IPR003663: Sugar/inositol transporter; IPR005828: Major facilitator, sugar transporter-like; IPR005829: Sugar transporter, conserved site; IPR020846: Major facilitator superfamily domain	PF00083: Sugar (and other) transporter	GO:0016021 integral component of membrane; GO:0016020 membrane; GO:0022857 transmembrane transporter activity; GO:0005215 transporter activity; GO:0022891 substrate-specific transmembrane transporter activity; GO:0055085 transmembrane transport
VE00_00257	KV454565.1:5553-6405	+	283	hypothetical protein	orth1028	ENOG410PT1C: ubiE/COQ5 methyltransferase family						IPR004033: UbiE/COQ5 methyltransferase; IPR029063: S-adenosyl-L-methionine-dependent methyltransferase		GO:0008168 methyltransferase activity
VE00_00258	KV454565.1:8050-8955	+	237	hypothetical protein	orth9173	ENOG410PNH7: GPI-anchored cell wall organization protein Ecm33
VE00_00259	KV454565.1:9160-13197	-	688	hypothetical protein						GH5		IPR001547: Glycoside hydrolase, family 5; IPR011032: GroES-like; IPR013149: Alcohol dehydrogenase, C-terminal; IPR013781: Glycoside hydrolase, catalytic domain; IPR016040: NAD(P)-binding domain; IPR017853: Glycoside hydrolase superfamily; IPR018087: Glycoside hydrolase, family 5, conserved site; IPR020843: Polyketide synthase, enoylreductase domain	PF00150: Cellulase (glycosyl hydrolase family 5)	GO:0016491 oxidoreductase activity; GO:0004553 hydrolase activity, hydrolyzing O-glycosyl compounds; GO:0055114 oxidation-reduction process; GO:0005975 carbohydrate metabolic process
VE00_00260	KV454565.1:13606-14173	-	188	hypothetical protein	orth692	ENOG410PN8D: NA
VE00_00261	KV454565.1:15295-16678	-	460	hypothetical protein	orth1936	ENOG410PKMY: CBD_IV				CBM36; GH43		IPR005084: Carbohydrate binding module family 6; IPR006584: Cellulose binding, type IV; IPR006710: Glycoside hydrolase, family 43; IPR008979: Galactose-binding domain-like; IPR023296: Glycosyl hydrolase, five-bladed beta-propellor domain	PF04616: Glycosyl hydrolases family 43	GO:0030246 carbohydrate binding; GO:0004553 hydrolase activity, hydrolyzing O-glycosyl compounds; GO:0005975 carbohydrate metabolic process
VE00_00262	KV454565.1:17678-18443	-	244	hypothetical protein	orth2495							IPR002889: Carbohydrate-binding WSC; IPR013994: Carbohydrate-binding WSC, subgroup
VE00_00263	KV454565.1:20604-21516	+	303	hypothetical protein	orth4474	ENOG410PI92: Phosphoadenosine phosphosulfate reductase	BUSCOfEOG7P2Z3B					IPR002500: Phosphoadenosine phosphosulphate reductase; IPR004511: Phosphoadenosine phosphosulphate/adenosine 5'-phosphosulphate reductase; IPR011800: Phosphoadenosine phosphosulphate reductase CysH; IPR014729: Rossmann-like alpha/beta/alpha sandwich fold		GO:0004604 phosphoadenylyl-sulfate reductase (thioredoxin) activity; GO:0003824 catalytic activity; GO:0019344 cysteine biosynthetic process; GO:0008152 metabolic process; GO:0009086 methionine biosynthetic process; GO:0019379 sulfate assimilation, phosphoadenylyl sulfate reduction by phosphoadenylyl-sulfate reductase (thioredoxin); GO:0055114 oxidation-reduction process
VE00_00264	KV454565.1:29380-30194	-	218	hypothetical protein		ENOG410PMWA: NA
VE00_00265	KV454565.1:33443-33823	-	117	hypothetical protein	orth2157	ENOG410PSAP: Inherit from NOG: Conserved hypothetical, protein
VE00_00266	KV454565.1:35385-38076	-	896	hypothetical protein	orth2839	ENOG410PJ98: Na K ATPase alpha 1 subunit						IPR001757: P-type ATPase; IPR006068: Cation-transporting P-type ATPase, C-terminal; IPR008250: P-type ATPase, A domain; IPR023214: HAD-like domain; IPR023298: P-type ATPase, transmembrane domain; IPR023299: P-type ATPase, cytoplasmic domain N		GO:0016021 integral component of membrane; GO:0046872 metal ion binding; GO:0000166 nucleotide binding
VE00_00267	KV454565.1:38267-38690	-	140	hypothetical protein
VE00_00268	KV454565.1:40810-42994	-	625	hypothetical protein	orth3586	ENOG410PHVQ: NA
VE00_00269	KV454565.1:44419-47004	+	757	potassium uptake protein	orth3585	ENOG410PHE6: Potassium transporter						IPR003855: Potassium transporter	PF02705: K+ potassium transporter	GO:0016020 membrane; GO:0015079 potassium ion transmembrane transporter activity; GO:0071805 potassium ion transmembrane transport
VE00_00270	KV454565.1:50022-53370	+	1115	hypothetical protein	orth188	ENOG410PJ98: Na K ATPase alpha 1 subunit						IPR001757: P-type ATPase; IPR004014: Cation-transporting P-type ATPase, N-terminal; IPR006068: Cation-transporting P-type ATPase, C-terminal; IPR008250: P-type ATPase, A domain; IPR018303: P-type ATPase, phosphorylation site; IPR023214: HAD-like domain; IPR023298: P-type ATPase, transmembrane domain; IPR023299: P-type ATPase, cytoplasmic domain N		GO:0016021 integral component of membrane; GO:0046872 metal ion binding; GO:0000166 nucleotide binding
VE00_00271	KV454565.1:55043-55372	+	91	hypothetical protein	orth8122	ENOG410QCCY: NA
VE00_00272	KV454565.1:56970-57789	-	272	hypothetical protein	orth4473	ENOG410PNDN: NA
VE00_00273	KV454565.1:62439-63575	-	231	hypothetical protein	orth8426
VE00_00274	KV454565.1:65315-65753	+	145	hypothetical protein	orth8427	ENOG410PSWX: NA
VE00_00275	KV454565.1:68164-70861	+	839	hypothetical protein	orth4472	ENOG410PFEA: conserved hypothetical protein
VE00_00276	KV454565.1:72383-74205	-	304	hypothetical protein	orth4471
VE00_00277	KV454565.1:75238-77479	+	673	hypothetical protein	orth1952	ENOG410PFY4: ATP-binding RNA helicase involved in translation initiation. Remodels RNA in response to ADP and ATP concentrations by facilitating disruption, but also formation of RNA duplexes (By similarity)						IPR000629: ATP-dependent RNA helicase DEAD-box, conserved site; IPR001650: Helicase, C-terminal; IPR011545: DEAD/DEAH box helicase domain; IPR014001: Helicase superfamily 1/2, ATP-binding domain; IPR014014: RNA helicase, DEAD-box type, Q motif; IPR027417: P-loop containing nucleoside triphosphate hydrolase		GO:0005524 ATP binding; GO:0003676 nucleic acid binding
VE00_00278	KV454565.1:82636-83982	+	405	hypothetical protein	orth341
VE00_00279	KV454565.1:87861-88904	-	326	syntaxin 5	orth1613	ENOG410PGDE: Integral membrane protein sed5	BUSCOfEOG7G1VHK					IPR000727: Target SNARE coiled-coil homology domain; IPR010989: t-SNARE; IPR021538: Syntaxin-5, N-terminal, Sly1p-binding domain		GO:0016020 membrane; GO:0005515 protein binding; GO:0016192 vesicle-mediated transport
VE00_00280	KV454565.1:90291-100963	+	3332	hypothetical protein	orth9707
VE00_00281	KV454565.1:101326-105047	-	901	hypothetical protein	orth1052							IPR000719: Protein kinase domain; IPR002290: Serine/threonine/dual specificity protein kinase, catalytic domain; IPR004147: UbiB domain; IPR011009: Protein kinase-like domain		GO:0005524 ATP binding; GO:0004672 protein kinase activity; GO:0006468 protein phosphorylation
VE00_00282	KV454565.1:106507-108889	+	669	hypothetical protein		ENOG410PII9: pH-response regulator protein palI RIM9						IPR009571: Membrane protein SUR7/Rim9-like, fungi		GO:0005886 plasma membrane
VE00_00283	KV454565.1:109994-111980	-	661	hypothetical protein	orth4469	ENOG410PGMU: Palmitoyltransferase ERF2	BUSCOfEOG7KWSTD					IPR001594: Zinc finger, DHHC-type, palmitoyltransferase		GO:0008270 zinc ion binding
VE00_00284	KV454565.1:114091-116822	-	862	hypothetical protein	orth4468	ENOG410PQ4M: Pre-SET motif						IPR001214: SET domain; IPR003616: Post-SET domain; IPR006560: AWS domain		GO:0005634 nucleus; GO:0018024 histone-lysine N-methyltransferase activity; GO:0005515 protein binding
VE00_00285	KV454565.1:118344-119103	+	132	hypothetical protein	orth4467	ENOG410PQWI: conserved hypothetical protein
VE00_00286	KV454565.1:119423-121167	-	523	hypothetical protein	orth4466	ENOG410PG4Z: splicing factor	BUSCOfEOG7034T9					IPR000061: SWAP/Surp; IPR022030: Splicing factor 3A subunit 1	PF12230: Pre-mRNA splicing factor PRP21 like protein	GO:0003723 RNA binding; GO:0006396 RNA processing
VE00_00287	KV454565.1:121948-125029	+	962	dolichyl-phosphate-mannose-protein mannosyltransferase	orth1662	ENOG410PFPS: Mannosyltransferase				GT39		IPR003342: Glycosyl transferase family 39/83; IPR016093: MIR motif; IPR027004: Dolichyl-phosphate-mannose-protein mannosyltransferase 1/5; IPR027005: Glycosyltransferase 39-like; IPR032421: Protein O-mannosyl-transferase, C-terminal four TM domain	PF02366: Dolichyl-phosphate-mannose-protein mannosyltransferase	GO:0016020 membrane; GO:0004169 dolichyl-phosphate-mannose-protein mannosyltransferase activity; GO:0000030 mannosyltransferase activity; GO:0006493 protein O-linked glycosylation
VE00_00288	KV454565.1:126257-127566	+	381	hypothetical protein	orth1950	ENOG410PI6Y: Mitochondrial carrier protein						IPR002067: Mitochondrial carrier protein; IPR018108: Mitochondrial substrate/solute carrier; IPR023395: Mitochondrial carrier domain	PF00153: Mitochondrial carrier protein	GO:0055085 transmembrane transport
VE00_00289	KV454565.1:128301-128851	-	142	sorting nexin-3	orth4465	ENOG410PNAS: Required for retention of late Golgi membrane proteins. Component of the retrieval machinery that functions by direct interaction with the cytosolic tails of certain TGN membrane proteins during the sorting budding process at the prevacuolar compartment. Binds phosphatidylinositol 3-phosphate (PtdIns(P3))						IPR001683: Phox homologous domain		GO:0035091 phosphatidylinositol binding
VE00_00290	KV454565.1:129593-131798	-	719	hypothetical protein	orth4464	ENOG410PJPE: GDP GTP exchange factor Sec2p	BUSCOfEOG77Q55C					IPR009449: GDP/GTP exchange factor Sec2, N-terminal
VE00_00291	KV454565.1:133214-133613	+	132	hypothetical protein	orth10013
VE00_00292	KV454565.1:134402-135075	-	160	large subunit ribosomal protein L21e	orth4463	ENOG410PHM8: 60s ribosomal protein						IPR001147: Ribosomal protein L21e; IPR008991: Translation protein SH3-like domain; IPR018259: Ribosomal protein L21e, conserved site		GO:0005622 intracellular; GO:0005840 ribosome; GO:0003735 structural constituent of ribosome; GO:0006412 translation
VE00_00293	KV454565.1:135336-136111	+	192	40S ribosomal protein S9	orth1411	ENOG410PG10: 40S ribosomal protein S9						IPR001912: Ribosomal protein S4/S9, N-terminal; IPR002942: RNA-binding S4 domain; IPR005710: Ribosomal protein S4/S9, eukaryotic/archaeal; IPR018079: Ribosomal protein S4, conserved site; IPR022801: Ribosomal protein S4/S9		GO:0005622 intracellular; GO:0015935 small ribosomal subunit; GO:0003723 RNA binding; GO:0003735 structural constituent of ribosome; GO:0019843 rRNA binding; GO:0006412 translation
VE00_00294	KV454565.1:136676-138098	-	473	hypothetical protein	orth4462	ENOG410PI74: Pre-mRNA-splicing factor slu-7	BUSCOfEOG7RFTTM					IPR021715: Pre-mRNA splicing Prp18-interacting factor	PF11708: Pre-mRNA splicing Prp18-interacting factor
VE00_00295	KV454565.1:138327-143628	+	1748	hypothetical protein	orth1948	ENOG410PFY9: DNA polymerase	BUSCOfEOG715QCC					IPR006133: DNA-directed DNA polymerase, family B, exonuclease domain; IPR006134: DNA-directed DNA polymerase, family B, multifunctional domain; IPR006172: DNA-directed DNA polymerase, family B; IPR012337: Ribonuclease H-like domain; IPR017964: DNA-directed DNA polymerase, family B, conserved site; IPR023211: DNA polymerase, palm domain; IPR025687: C4-type zinc-finger of DNA polymerase delta; IPR0…	PF00136: DNA polymerase family B	GO:0016035 zeta DNA polymerase complex; GO:0000166 nucleotide binding; GO:0003677 DNA binding; GO:0003887 DNA-directed DNA polymerase activity; GO:0008408 3'-5' exonuclease activity; GO:0003676 nucleic acid binding; GO:0019985 translesion synthesis; GO:0006281 DNA repair
VE00_00296	KV454565.1:144142-147041	+	944	hypothetical protein	orth4461	ENOG410PFA6: PH domain-containing protein	BUSCOfEOG7BCNMN
VE00_00297	KV454565.1:147924-151324	+	1052	hypothetical protein	orth4460	ENOG410PHTB: Cytoskeleton assembly control protein	BUSCOfEOG7G1VG0					IPR002558: I/LWEQ domain; IPR008942: ENTH/VHS; IPR011417: AP180 N-terminal homology (ANTH) domain; IPR013809: ENTH domain; IPR030224: Sla2 family	PF07651: ANTH domain	GO:0005543 phospholipid binding; GO:0030276 clathrin binding; GO:0003779 actin binding; GO:0006897 endocytosis
VE00_00298	KV454565.1:152493-153539	-	314	hypothetical protein	orth7987						Mating-type protein MAT alpha-1 HMG-Box	IPR006856: Mating-type protein MAT alpha 1, HMG-box		GO:0005634 nucleus; GO:0008301 DNA binding, bending; GO:0007531 mating type determination; GO:0045895 positive regulation of mating-type specific transcription, DNA-templated
VE00_00299	KV454565.1:154260-155170	-	282	hypothetical protein	orth7986
VE00_00300	KV454565.1:155793-156979	+	326	hypothetical protein	orth7985							IPR009071: High mobility group box domain
VE00_00301	KV454565.1:157492-158995	-	500	hypothetical protein	orth8462
VE00_00302	KV454565.1:159449-160507	+	303	hypothetical protein	orth8463							IPR009071: High mobility group box domain
VE00_00303	KV454565.1:162062-164298	-	657	hypothetical protein	orth4459	ENOG410PJN6: dna lyase	BUSCOfEOG7TTQJT				GRF zinc finger	IPR004808: AP endonuclease 1; IPR005135: Endonuclease/exonuclease/phosphatase; IPR010666: Zinc finger, GRF-type; IPR020847: AP endonuclease 1, binding site		GO:0005622 intracellular; GO:0003677 DNA binding; GO:0004518 nuclease activity; GO:0008270 zinc ion binding; GO:0004519 endonuclease activity; GO:0006281 DNA repair
VE00_00304	KV454565.1:164606-165300	+	141	hypothetical protein	orth4458	ENOG410PNPT: Cytochrome c oxidase polypeptide VIa	BUSCOfEOG76HQDT					IPR001349: Cytochrome c oxidase, subunit VIa		GO:0005751 mitochondrial respiratory chain complex IV; GO:0005743 mitochondrial inner membrane; GO:0004129 cytochrome-c oxidase activity
VE00_00305	KV454565.1:165592-168021	-	774	hypothetical protein	orth4457	ENOG410PHQY: Anaphase-Promoting Complex						IPR011990: Tetratricopeptide-like helical domain; IPR026000: Anaphase-promoting complex subunit 5		GO:0005515 protein binding
VE00_00306	KV454565.1:168333-169071	-	245	hypothetical protein	orth4456	ENOG410PGSM: complex I						IPR008979: Galactose-binding domain-like; IPR013857: NADH:ubiquinone oxidoreductase intermediate-associated protein 30
VE00_00307	KV454565.1:170952-176754	+	1103	hypothetical protein	orth4455							IPR000504: RNA recognition motif domain; IPR001734: Sodium/solute symporter; IPR012677: Nucleotide-binding alpha-beta plait domain		GO:0016020 membrane; GO:0005215 transporter activity; GO:0000166 nucleotide binding; GO:0003676 nucleic acid binding; GO:0055085 transmembrane transport; GO:0006810 transport
VE00_00308	KV454565.1:177256-178149	-	275	hypothetical protein	orth4453	ENOG410PQM4: NA						IPR024621: Inner membrane mitoribosome receptor Mba1, mitochondrial; IPR032710: NTF2-like domain		GO:0005743 mitochondrial inner membrane; GO:0032979 protein insertion into mitochondrial membrane from inner side
VE00_00309	KV454565.1:178799-180073	+	299	hypothetical protein	orth4452							IPR021100: N-glycosylation protein EOS1		GO:0005789 endoplasmic reticulum membrane; GO:0034599 cellular response to oxidative stress
VE00_00310	KV454565.1:180892-181607	-	114	translation initiation factor SUI1	orth4451	ENOG410PNPS: Translation initiation factor						IPR001950: Translation initiation factor SUI1; IPR005874: Eukaryotic translation initiation factor SUI1		GO:0003743 translation initiation factor activity; GO:0006413 translational initiation
VE00_00311	KV454565.1:183069-183621	-	111	hypothetical protein	orth4450	ENOG410PPRR: NA						IPR005351: Uncharacterised protein family UPF0139
VE00_00312	KV454565.1:185433-190067	+	1495	hypothetical protein	orth4449	ENOG410PK8U: Component of the SRB8-11 complex. The SRB8-11 complex is a regulatory module of the Mediator complex which is itself involved in regulation of basal and activated RNA polymerase II- dependent transcription. The SRB8-11 complex may be involved in the transcriptional repression of a subset of genes regulated by Mediator. It may inhibit the association of the Mediator complex with RNA p…	BUSCOfEOG7WQ81K					IPR019035: Mediator complex, subunit Med12		GO:0016592 mediator complex; GO:0001104 RNA polymerase II transcription cofactor activity; GO:0006357 regulation of transcription from RNA polymerase II promoter
VE00_00313	KV454565.1:190639-193187	-	743	hypothetical protein	orth4448	ENOG410QDQC: RhoGAP	BUSCOfEOG7T4MVB					IPR000198: Rho GTPase-activating protein domain; IPR001060: FCH domain; IPR008936: Rho GTPase activation protein; IPR031160: F-BAR domain		GO:0007165 signal transduction
VE00_00314	KV454565.1:195970-196871	+	199	Ras-like C3 botulinum toxin substrate 1	orth978	ENOG410PIRJ: cell division control protein 42						IPR001806: Small GTPase superfamily; IPR003578: Small GTPase superfamily, Rho type; IPR003579: Small GTPase superfamily, Rab type; IPR005225: Small GTP-binding protein domain; IPR020849: Small GTPase superfamily, Ras type; IPR027417: P-loop containing nucleoside triphosphate hydrolase	PF00071: Ras family	GO:0005622 intracellular; GO:0016020 membrane; GO:0005525 GTP binding; GO:0015031 protein transport; GO:0007165 signal transduction; GO:0007264 small GTPase mediated signal transduction
VE00_00315	KV454565.1:197664-198771	-	368	hypothetical protein	orth4447	ENOG410QDTF: RNA binding protein	BUSCOfEOG76HQDG					IPR000504: RNA recognition motif domain; IPR012677: Nucleotide-binding alpha-beta plait domain		GO:0000166 nucleotide binding; GO:0003676 nucleic acid binding
VE00_00316	KV454565.1:199537-200423	-	276	hypothetical protein	orth4446	ENOG410PMXA: conserved hypothetical protein						IPR027417: P-loop containing nucleoside triphosphate hydrolase; IPR032704: Protein Cms1	PF14617: U3-containing 90S pre-ribosomal complex subunit
VE00_00317	KV454565.1:200741-202524	+	573	hypothetical protein	orth4445	ENOG410PNIP: conserved hypothetical protein						IPR009072: Histone-fold		GO:0046982 protein heterodimerization activity
VE00_00318	KV454565.1:202576-203644	-	313	hypothetical protein	orth4444	ENOG410PJEJ: COX1 assembly protein	BUSCOfEOG73NGF6					IPR002994: Surfeit locus 1/Shy1		GO:0016020 membrane
VE00_00319	KV454565.1:204027-205615	+	442	hypothetical protein	orth4443	ENOG410QE6D: UBX domain						IPR001012: UBX domain; IPR012336: Thioredoxin-like fold; IPR029071: Ubiquitin-related domain		GO:0005515 protein binding
VE00_00320	KV454565.1:205792-206444	-	163	hypothetical protein	orth4442	ENOG410QE8W: NA	BUSCOfEOG7TN05B					IPR009069: Cysteine alpha-hairpin motif superfamily
VE00_00321	KV454565.1:206902-207721	-	238	hypothetical protein	orth4441	ENOG410PR5T: exosome-associated family						IPR007146: Sas10/Utp3/C1D; IPR011082: Exosome-associated factor Rrp47/DNA strand repair C1D
VE00_00322	KV454565.1:208591-209779	+	395	hypothetical protein	orth1927	ENOG410PMYW: Catalyzes the NADPH-dependent reduction of ketopantoate into pantoic acid (By similarity)						IPR008927: 6-phosphogluconate dehydrogenase C-terminal domain-like; IPR013328: 6-phosphogluconate dehydrogenase, domain 2; IPR013332: Ketopantoate reductase, N-terminal domain; IPR013752: Ketopantoate reductase, C-terminal domain; IPR016040: NAD(P)-binding domain		GO:0050661 NADP binding; GO:0016491 oxidoreductase activity; GO:0008677 2-dehydropantoate 2-reductase activity; GO:0055114 oxidation-reduction process
VE00_00323	KV454565.1:210136-210704	+	134	hypothetical protein	orth4440	ENOG410PS00: dsDNA-binding protein PDCD5	BUSCOfEOG79KPTV					IPR002836: PDCD5-related protein		GO:0003677 DNA binding
VE00_00324	KV454565.1:210824-211738	-	286	hypothetical protein	orth4439	ENOG410PGMW: Component of the coenzyme Q biosynthetic pathway. May play a role in organizing a multi-subunit COQ enzyme complex required for coenzyme Q biosynthesis. Required for steady-state levels of other COQ polypeptides (By similarity)	BUSCOfEOG78WM3D					IPR007715: Ubiquinone biosynthesis protein Coq4	PF05019: Coenzyme Q (ubiquinone) biosynthesis protein Coq4	GO:0006744 ubiquinone biosynthetic process
VE00_00325	KV454565.1:212068-213280	+	372	hypothetical protein	orth4438	ENOG410PKW5: SET domain-containing protein						IPR001214: SET domain		GO:0005515 protein binding
VE00_00326	KV454565.1:213543-214284	-	246	hypothetical protein
VE00_00327	KV454565.1:215244-216569	-	404	hypothetical protein	orth4436	ENOG410PP6N: RRM domain protein						IPR000504: RNA recognition motif domain; IPR012677: Nucleotide-binding alpha-beta plait domain		GO:0000166 nucleotide binding; GO:0003676 nucleic acid binding
VE00_00328	KV454565.1:217536-217857	+	70	translocase SEC61 complex gamma subunit	orth4435	ENOG410PRYA: Protein transport protein SEC61	BUSCOfEOG718KRM					IPR001901: Protein translocase complex, SecE/Sec61-gamma subunit; IPR008158: Protein translocase SEC61 complex, gamma subunit; IPR023391: Protein translocase SecE domain		GO:0016020 membrane; GO:0015450 P-P-bond-hydrolysis-driven protein transmembrane transporter activity; GO:0006886 intracellular protein transport; GO:0006605 protein targeting; GO:0015031 protein transport
VE00_00329	KV454565.1:218227-220367	-	638	hypothetical protein	orth4434	ENOG410PI21: WD repeat						IPR001680: WD40 repeat; IPR015943: WD40/YVTN repeat-like-containing domain; IPR017986: WD40-repeat-containing domain		GO:0005515 protein binding
VE00_00330	KV454565.1:220817-222569	+	583	hypothetical protein	orth4433	ENOG410PGHY: MYB DNA-binding domain protein					Myb-like DNA-binding domain	IPR001005: SANT/Myb domain; IPR009057: Homeodomain-like; IPR017930: Myb domain		GO:0003677 DNA binding
VE00_00331	KV454565.1:223057-224267	+	364	aspartate-semialdehyde dehydrogenase	orth4432	ENOG410PHPF: aspartate-semialdehyde dehydrogenase	BUSCOfEOG7XDBRM					IPR000319: Aspartate-semialdehyde dehydrogenase, conserved site; IPR000534: Semialdehyde dehydrogenase, NAD-binding; IPR005676: Aspartate-semialdehyde dehydrogenase, peptidoglycan lacking; IPR012080: Aspartate-semialdehyde dehydrogenase; IPR012280: Semialdehyde dehydrogenase, dimerisation domain; IPR016040: NAD(P)-binding domain		GO:0005737 cytoplasm; GO:0004073 aspartate-semialdehyde dehydrogenase activity; GO:0003942 N-acetyl-gamma-glutamyl-phosphate reductase activity; GO:0016620 oxidoreductase activity, acting on the aldehyde or oxo group of donors, NAD or NADP as acceptor; GO:0050661 NADP binding; GO:0046983 protein dimerization activity; GO:0051287 NAD binding; GO:0009089 lysine biosynthetic process via diaminopimel…
VE00_00332	KV454565.1:224359-225324	-	304	phosphoribosylaminoimidazole-succinocarboxamide synthase	orth4431	ENOG410PFD3: phosphoribosyl-aminoimidazole-succinocarboxamide synthase						IPR001636: Phosphoribosylaminoimidazole-succinocarboxamide synthase; IPR013816: ATP-grasp fold, subdomain 2; IPR018236: SAICAR synthetase, conserved site; IPR028923: SAICAR synthetase/ADE2, N-terminal	PF01259: SAICAR synthetase	GO:0004639 phosphoribosylaminoimidazolesuccinocarboxamide synthase activity; GO:0005524 ATP binding; GO:0006164 purine nucleotide biosynthetic process
VE00_00333	KV454565.1:225722-226782	+	261	40S ribosomal protein S4	orth4430	ENOG410PFCX: 40s ribosomal protein S4						IPR000876: Ribosomal protein S4e; IPR002942: RNA-binding S4 domain; IPR013843: Ribosomal protein S4e, N-terminal; IPR013845: Ribosomal protein S4e, central region; IPR018199: Ribosomal protein S4e, N-terminal, conserved site; IPR032277: 40S ribosomal protein S4, C-terminal domain		GO:0005622 intracellular; GO:0005840 ribosome; GO:0003723 RNA binding; GO:0003735 structural constituent of ribosome; GO:0006412 translation
VE00_00334	KV454565.1:228729-230511	+	572	hypothetical protein	orth1739	ENOG410PGHW: d-lactate dehydrogenase				AA4		IPR004113: FAD-linked oxidase, C-terminal; IPR006094: FAD linked oxidase, N-terminal; IPR016164: FAD-linked oxidase-like, C-terminal; IPR016166: FAD-binding, type 2; IPR016167: FAD-binding, type 2, subdomain 1; IPR016169: CO dehydrogenase flavoprotein-like, FAD-binding, subdomain 2; IPR016171: Vanillyl-alcohol oxidase, C-terminal subdomain 2	PF02913: FAD linked oxidases, C-terminal domain	GO:0050660 flavin adenine dinucleotide binding; GO:0016491 oxidoreductase activity; GO:0003824 catalytic activity; GO:0016614 oxidoreductase activity, acting on CH-OH group of donors; GO:0055114 oxidation-reduction process
VE00_00335	KV454565.1:233143-237564	+	1452	hypothetical protein	orth2583	ENOG410PFI8: RNA Polymerase						IPR007855: RNA-dependent RNA polymerase, eukaryotic-type	PF05183: RNA dependent RNA polymerase	GO:0003968 RNA-directed RNA polymerase activity
VE00_00336	KV454565.1:237820-238996	-	391	hypothetical protein	orth1475	ENOG410QE9R: Inherit from euNOG: glutamine amidotransferase						IPR017932: Glutamine amidotransferase type 2 domain; IPR029055: Nucleophile aminohydrolases, N-terminal
VE00_00337	KV454565.1:239910-241440	-	474	hypothetical protein	orth4429	ENOG410PFR3: Pantothenate kinase	BUSCOfEOG74N5S8					IPR004567: Type II pantothenate kinase	PF03630: Fumble	GO:0004594 pantothenate kinase activity; GO:0005524 ATP binding; GO:0015937 coenzyme A biosynthetic process
VE00_00338	KV454565.1:242389-244011	+	499	hypothetical protein	orth1929
VE00_00339	KV454565.1:244385-245871	-	386	hypothetical protein	orth1429	ENOG410PYNU: NA						IPR031348: Fungal N-terminal domain of STAND protein
VE00_00340	KV454565.1:246266-246806	-	136	hypothetical protein	orth2840	ENOG410PYWN: NA
VE00_00341	KV454565.1:248179-249889	+	554	hypothetical protein	orth3314	ENOG410PGSR: FAD binding domain protein						IPR023753: FAD/NAD(P)-binding domain; IPR025700: L-lysine 6-monooxygenase/L-ornithine 5-monooxygenase		GO:0016491 oxidoreductase activity; GO:0055114 oxidation-reduction process
VE00_00342	KV454565.1:250155-251925	-	541	hypothetical protein	orth1182	ENOG410PICY: lactose permease						IPR003663: Sugar/inositol transporter; IPR005828: Major facilitator, sugar transporter-like; IPR005829: Sugar transporter, conserved site; IPR020846: Major facilitator superfamily domain	PF00083: Sugar (and other) transporter	GO:0016021 integral component of membrane; GO:0016020 membrane; GO:0022857 transmembrane transporter activity; GO:0005215 transporter activity; GO:0022891 substrate-specific transmembrane transporter activity; GO:0055085 transmembrane transport
VE00_00343	KV454565.1:253154-256334	+	1030	hypothetical protein	orth1430	ENOG410PKSF: beta-galactosidase				GH2		IPR004199: Beta galactosidase small chain/ domain 5; IPR006101: Glycoside hydrolase, family 2; IPR006102: Glycoside hydrolase, family 2, immunoglobulin-like beta-sandwich; IPR006103: Glycoside hydrolase family 2, catalytic domain; IPR006104: Glycosyl hydrolases family 2, sugar binding domain; IPR008979: Galactose-binding domain-like; IPR011013: Galactose mutarotase-like domain; IPR013781: Glycosi…	PF02836: Glycosyl hydrolases family 2, TIM barrel domain; PF02929: Beta galactosidase small chain	GO:0009341 beta-galactosidase complex; GO:0004565 beta-galactosidase activity; GO:0030246 carbohydrate binding; GO:0003824 catalytic activity; GO:0004553 hydrolase activity, hydrolyzing O-glycosyl compounds; GO:0005975 carbohydrate metabolic process
VE00_00344	KV454565.1:256831-260071	-	872	hypothetical protein	orth2730						Fungal-specific TF domain	IPR001395: Aldo/keto reductase/potassium channel subunit beta; IPR007219: Transcription factor domain, fungi; IPR023210: NADP-dependent oxidoreductase domain	PF00248: Aldo/keto reductase family	GO:0005634 nucleus; GO:0008270 zinc ion binding; GO:0003677 DNA binding; GO:0006351 transcription, DNA-templated
VE00_00345	KV454565.1:260650-262144	+	479	hypothetical protein	orth3316	ENOG410PFQN: Proline utilization protein						IPR003462: Ornithine cyclodeaminase/mu-crystallin; IPR016040: NAD(P)-binding domain; IPR023401: Ornithine cyclodeaminase, N-terminal
VE00_00346	KV454565.1:262310-263609	-	432	hypothetical protein	orth3317	ENOG410PFE0: Plays a central role in 2-thiolation of mcm(5)S(2)U at tRNA wobble positions of tRNA(Lys), tRNA(Glu) and tRNA(Gln). Directly binds tRNAs and probably acts by catalyzing adenylation of tRNAs, an intermediate required for 2-thiolation. It is unclear whether it acts as a sulfurtransferase that transfers sulfur from thiocarboxylated urm1 onto the uridine of tRNAs at wobble position. Prio…	BUSCOfEOG7ZD25S					IPR000541: Cytoplasmic tRNA 2-thiolation protein 1; IPR011063: tRNA(Ile)-lysidine/2-thiocytidine synthase, N-terminal; IPR014729: Rossmann-like alpha/beta/alpha sandwich fold; IPR020554: Uncharacterised protein family UPF0021, conserved site; IPR032442: Cytoplasmic tRNA 2-thiolation protein 1, C-terminal		GO:0000049 tRNA binding; GO:0034227 tRNA thio-modification; GO:0002098 tRNA wobble uridine modification
VE00_00347	KV454565.1:263905-264953	+	264	large subunit ribosomal protein L7Ae	orth3318	ENOG410PHEE: 60S ribosomal protein L8						IPR001921: Ribosomal protein L7A/L8; IPR004037: Ribosomal protein L7Ae conserved site; IPR004038: Ribosomal protein L7Ae/L30e/S12e/Gadd45; IPR018492: Ribosomal protein L7Ae/L8/Nhp2 family; IPR029064: 50S ribosomal protein L30e-like		GO:0030529 intracellular ribonucleoprotein complex; GO:0042254 ribosome biogenesis
VE00_00348	KV454565.1:265943-266730	+	231	carbonic anhydrase	orth1476	ENOG410PNV3: carbonic anhydrase						IPR001765: Carbonic anhydrase; IPR015892: Carbonic anhydrase, prokaryotic-like, conserved site		GO:0008270 zinc ion binding; GO:0004089 carbonate dehydratase activity; GO:0015976 carbon utilization
VE00_00349	KV454565.1:268112-268396	-	52	hypothetical protein	orth3319	ENOG410PRN1: Inherit from NOG: Conserved hypothetical, protein						IPR017384: NADH dehydrogenase [ubiquinone] (complex I), alpha subcomplex subunit 1
VE00_00350	KV454565.1:269039-272534	+	1112	hypothetical protein	orth3320	ENOG410PIDK: Histone acetyltransferase						IPR001965: Zinc finger, PHD-type; IPR002717: Histone acetyltransferase domain, MYST-type; IPR011011: Zinc finger, FYVE/PHD-type; IPR013083: Zinc finger, RING/FYVE/PHD-type; IPR016181: Acyl-CoA N-acyltransferase; IPR019787: Zinc finger, PHD-finger	PF01853: MOZ/SAS family	GO:0008270 zinc ion binding; GO:0016747 transferase activity, transferring acyl groups other than amino-acyl groups; GO:0005515 protein binding; GO:0006355 regulation of transcription, DNA-templated
VE00_00351	KV454565.1:273266-275427	-	673	hypothetical protein	orth3323
VE00_00352	KV454565.1:276206-277717	-	430	hypothetical protein	orth7945	ENOG410PH12: Mannosyltransferase involved in glycosylphosphatidylinositol-anchor biosynthesis. Transfers the second mannose to the glycosylphosphatidylinositol during GPI precursor assembly (By similarity)				GT76		IPR007315: GPI mannosyltransferase 2	PF04188: Mannosyltransferase (PIG-V)	GO:0004584 dolichyl-phosphate-mannose-glycolipid alpha-mannosyltransferase activity; GO:0006506 GPI anchor biosynthetic process
VE00_00353	KV454565.1:278276-278724	-	98	hypothetical protein	orth3322	ENOG410PS65: mitochondrial 37S ribosomal protein YmS-T						IPR017264: Ribosomal protein MRP10, mitochondrial
VE00_00354	KV454565.1:279134-281484	+	764	hypothetical protein	orth3321	ENOG410PX8R: NA
VE00_00355	KV454565.1:288674-294590	-	1947	hypothetical protein	orth3289	ENOG410PFXY: Proteasome activator subunit 4						IPR011989: Armadillo-like helical; IPR016024: Armadillo-type fold; IPR021843: Protein of unknown function DUF3437; IPR032372: Proteasome activator Blm10, N-terminal; IPR032430: Proteasome activator Blm10, mid region	PF16507: Proteasome-substrate-size regulator, mid region	GO:0005488 binding
VE00_00356	KV454565.1:296338-297963	-	479	hypothetical protein	orth2841
VE00_00357	KV454565.1:298916-300937	+	599	hypothetical protein	orth1779	ENOG410PNMV: Eukaryotic aspartyl protease			A01A			IPR001461: Aspartic peptidase; IPR021109: Aspartic peptidase domain; IPR033121: No description		GO:0004190 aspartic-type endopeptidase activity; GO:0006508 proteolysis
VE00_00358	KV454565.1:302029-303837	+	532	hypothetical protein	orth3290							IPR002035: von Willebrand factor, type A; IPR019303: vWA found in TerF C terminus
VE00_00359	KV454565.1:310072-310349	+	74	hypothetical protein
VE00_00360	KV454565.1:312188-314114	-	641	hypothetical protein	orth3291	ENOG410PR4E: Inherit from NOG: Conserved hypothetical, protein
VE00_00361	KV454565.1:321263-324114	-	894	hypothetical protein	orth3292	ENOG410PG28: spindle pole body component	BUSCOfEOG7PK97G					IPR011989: Armadillo-like helical; IPR016024: Armadillo-type fold		GO:0005488 binding
VE00_00362	KV454565.1:324918-327672	+	917	hypothetical protein	orth3293	ENOG410PFU8: G-patch domain protein (TFIP11)						IPR000467: G-patch domain; IPR022159: Tuftelin interacting protein, N-terminal domain; IPR022783: GC-rich sequence DNA-binding factor domain		GO:0005634 nucleus; GO:0003677 DNA binding; GO:0003676 nucleic acid binding; GO:0006355 regulation of transcription, DNA-templated
VE00_00363	KV454565.1:328509-331722	-	956	hypothetical protein	orth3294	ENOG410PHHJ: CDC24 Calponin	BUSCOfEOG77DJF5					IPR000219: Dbl homology (DH) domain; IPR000270: PB1 domain; IPR001331: Guanine-nucleotide dissociation stimulator, CDC24, conserved site; IPR001849: Pleckstrin homology domain; IPR010481: CDC24 calponin; IPR011993: PH domain-like		GO:0005085 guanyl-nucleotide exchange factor activity; GO:0005515 protein binding; GO:0005089 Rho guanyl-nucleotide exchange factor activity; GO:0035556 intracellular signal transduction; GO:0035023 regulation of Rho protein signal transduction
VE00_00364	KV454565.1:333175-336056	+	941	hypothetical protein	orth3295	ENOG410PH3X: FBOX						IPR001680: WD40 repeat; IPR001810: F-box domain; IPR015943: WD40/YVTN repeat-like-containing domain; IPR017986: WD40-repeat-containing domain; IPR019775: WD40 repeat, conserved site; IPR020472: G-protein beta WD-40 repeat		GO:0005515 protein binding
VE00_00365	KV454565.1:337188-339790	+	798	hypothetical protein	orth3296
VE00_00366	KV454565.1:340230-340944	+	237	hypothetical protein	orth3297
VE00_00367	KV454565.1:341207-342356	-	301	hypothetical protein	orth9688	ENOG410PGUK: Glucose-inducible SAM-dependent methyltransferase Rrg1						IPR019410: Lysine methyltransferase; IPR029063: S-adenosyl-L-methionine-dependent methyltransferase
VE00_00368	KV454565.1:342815-344257	+	420	hypothetical protein	orth2842	ENOG410PHY7: nitrogen permease regulator						IPR009348: Nitrogen permease regulator 2	PF06218: Nitrogen permease regulator 2
VE00_00369	KV454565.1:347298-349211	+	603	hypothetical protein	orth243	ENOG410PW9D: Fungal cellulose binding domain				GH18		IPR001223: Glycoside hydrolase family 18, catalytic domain; IPR001579: Glycoside hydrolase, chitinase active site; IPR013781: Glycoside hydrolase, catalytic domain; IPR017853: Glycoside hydrolase superfamily		GO:0004553 hydrolase activity, hydrolyzing O-glycosyl compounds; GO:0005975 carbohydrate metabolic process
VE00_00370	KV454565.1:349995-351353	-	414	hypothetical protein	orth1414	ENOG410PIDW: Vacuolar protein sorting protein 62						IPR009291: Vacuolar protein sorting-associated protein 62
VE00_00371	KV454565.1:352297-352999	-	233	hypothetical protein	orth8505	ENOG410PR4G: essential protein Yae1						IPR019191: Essential protein Yae1, N-terminal
VE00_00372	KV454565.1:353984-354600	+	187	hypothetical protein	orth3298							IPR008000: Rhamnose mutarotase; IPR011008: Dimeric alpha-beta barrel		GO:0005737 cytoplasm; GO:0016857 racemase and epimerase activity, acting on carbohydrates and derivatives; GO:0019299 rhamnose metabolic process
VE00_00373	KV454565.1:354877-355487	-	178	hypothetical protein	orth3299	ENOG410PP9M: NA						IPR012336: Thioredoxin-like fold; IPR013766: Thioredoxin domain		GO:0045454 cell redox homeostasis
VE00_00374	KV454565.1:356383-358837	+	777	hypothetical protein	orth3300	ENOG410PH2S: (Mfs) transporter						IPR011701: Major facilitator superfamily; IPR020846: Major facilitator superfamily domain		GO:0016021 integral component of membrane; GO:0055085 transmembrane transport
VE00_00375	KV454565.1:359428-361168	-	542	hypothetical protein	orth3301	ENOG410PJC6: UPF0016 domain protein	BUSCOfEOG783N5X					IPR001727: Uncharacterised protein family UPF0016		GO:0016020 membrane
VE00_00376	KV454565.1:362191-364186	+	577	hypothetical protein	orth3288	ENOG410PU4Z: MYB DNA-binding domain protein
VE00_00377	KV454565.1:364736-365786	-	296	hypothetical protein	orth1096	ENOG410PNIC: short chain dehydrogenase reductase						IPR002198: Short-chain dehydrogenase/reductase SDR; IPR002347: Glucose/ribitol dehydrogenase; IPR016040: NAD(P)-binding domain		GO:0016491 oxidoreductase activity; GO:0008152 metabolic process
VE00_00378	KV454565.1:366756-367875	+	352	hypothetical protein	orth3287	ENOG410PQQR: NA						IPR028000: Protein of unknown function DUF4448
VE00_00379	KV454565.1:369201-371904	+	848	hypothetical protein	orth3286	ENOG410PG8P: conserved hypothetical protein						IPR021829: Protein of unknown function DUF3419; IPR029063: S-adenosyl-L-methionine-dependent methyltransferase
VE00_00380	KV454565.1:372931-373925	+	293	hypothetical protein	orth1531	ENOG410PW8W: carbohydrate esterase family 5 protein				CE5		IPR000254: Cellulose-binding domain, fungal; IPR000675: Cutinase; IPR029058: Alpha/Beta hydrolase fold	PF01083: Cutinase	GO:0005576 extracellular region; GO:0030248 cellulose binding; GO:0016787 hydrolase activity; GO:0004553 hydrolase activity, hydrolyzing O-glycosyl compounds; GO:0008152 metabolic process; GO:0005975 carbohydrate metabolic process
VE00_00381	KV454565.1:374797-376303	-	430	hypothetical protein	orth1313	ENOG410PMQT: acyl-CoA dehydrogenase						IPR006091: Acyl-CoA oxidase/dehydrogenase, central domain; IPR009075: Acyl-CoA dehydrogenase/oxidase C-terminal; IPR009100: Acyl-CoA dehydrogenase/oxidase, N-terminal and middle domain; IPR013786: Acyl-CoA dehydrogenase/oxidase, N-terminal		GO:0050660 flavin adenine dinucleotide binding; GO:0016627 oxidoreductase activity, acting on the CH-CH group of donors; GO:0003995 acyl-CoA dehydrogenase activity; GO:0055114 oxidation-reduction process; GO:0008152 metabolic process
VE00_00382	KV454565.1:377071-377665	-	197	hypothetical protein	orth8506	ENOG410PTCX: CFEM domain						IPR008427: Extracellular membrane protein, CFEM domain
VE00_00384	KV454565.1:379011-380373	+	417	hypothetical protein	orth3285	ENOG410PMB7: Inherit from NOG: multidomain presynaptic cytomatrix related protein
VE00_00385	KV454565.1:380864-381389	+	174	hypothetical protein	orth2467	ENOG410PQP7: NUDIX domain						IPR000086: NUDIX hydrolase domain; IPR015797: NUDIX hydrolase domain-like; IPR020084: NUDIX hydrolase, conserved site		GO:0016787 hydrolase activity
VE00_00386	KV454565.1:396655-399703	+	1000	hypothetical protein	orth5111	ENOG410PHBW: DNA mismatch repair protein						IPR003594: Histidine kinase-like ATPase, C-terminal domain; IPR014790: MutL, C-terminal, dimerisation; IPR028830: DNA mismatch repair protein Mlh3		GO:0032300 mismatch repair complex; GO:0005524 ATP binding; GO:0007131 reciprocal meiotic recombination; GO:0006298 mismatch repair
VE00_00387	KV454565.1:408193-412851	+	902	hypothetical protein	orth5110	ENOG410PHH7: Maltose acetyltransferase					Fungal Zn(2)-Cys(6) binuclear cluster domain	IPR001138: Zn(2)-C6 fungal-type DNA-binding domain; IPR001451: Hexapeptide repeat; IPR011004: Trimeric LpxA-like; IPR024688: Maltose/galactoside acetyltransferase		GO:0005634 nucleus; GO:0008270 zinc ion binding; GO:0016407 acetyltransferase activity; GO:0000981 RNA polymerase II transcription factor activity, sequence-specific DNA binding; GO:0006355 regulation of transcription, DNA-templated
VE00_00389	KV454565.1:415382-416765	-	460	sterol carrier protein 2	orth1141	ENOG410PHV6: Nonspecific lipid-transfer protein						IPR016039: Thiolase-like; IPR020613: Thiolase, conserved site; IPR020615: Thiolase, acyl-enzyme intermediate active site; IPR020616: Thiolase, N-terminal; IPR020617: Thiolase, C-terminal		GO:0016747 transferase activity, transferring acyl groups other than amino-acyl groups; GO:0003824 catalytic activity; GO:0008152 metabolic process
VE00_00390	KV454565.1:417416-419613	-	709	glycerol-3-phosphate dehydrogenase	orth1140	ENOG410PGEG: Glycerol-3-phosphate dehydrogenase						IPR000447: FAD-dependent glycerol-3-phosphate dehydrogenase; IPR006076: FAD dependent oxidoreductase; IPR023753: FAD/NAD(P)-binding domain; IPR031656: Alpha-glycerophosphate oxidase, C-terminal		GO:0009331 glycerol-3-phosphate dehydrogenase complex; GO:0016491 oxidoreductase activity; GO:0004368 glycerol-3-phosphate dehydrogenase activity; GO:0055114 oxidation-reduction process; GO:0006072 glycerol-3-phosphate metabolic process
VE00_00391	KV454565.1:421039-423632	-	855	hypothetical protein	orth5109							IPR002885: Pentatricopeptide repeat
VE00_00392	KV454565.1:423996-424617	+	206	hypothetical protein	orth5108	ENOG410PQDR: Cell cycle control protein cwf18						IPR013169: mRNA splicing factor, Cwf18
VE00_00393	KV454565.1:424754-425687	-	310	hypothetical protein	orth5107	ENOG410Q87N: NA
VE00_00394	KV454565.1:426374-428979	+	723	hypothetical protein	orth5106	ENOG410PIFF: R3H domain protein						IPR001374: R3H domain; IPR024771: SUZ domain		GO:0003676 nucleic acid binding
VE00_00395	KV454565.1:429320-429987	-	194	hypothetical protein	orth5105	ENOG410PNH8: mitochondrial 54S ribosomal protein YmL8	BUSCOfEOG7Z95XP					IPR000456: Ribosomal protein L17		GO:0005622 intracellular; GO:0005840 ribosome; GO:0003735 structural constituent of ribosome; GO:0006412 translation
VE00_00396	KV454565.1:430397-431604	+	379	hypothetical protein	orth5104	ENOG410PPZZ: NA						IPR031463: MICOS complex subunit Mic12		GO:0061617 MICOS complex; GO:0044284 mitochondrial crista junction; GO:0042407 cristae formation
VE00_00397	KV454565.1:431742-434067	-	740	hypothetical protein	orth5103	ENOG410PG4V: DEAD-box RNA helicase-like protein required for pre-18S rRNA processing, specifically at sites A0, A1, and A2 (By similarity)	BUSCOfEOG7J44G9					IPR010678: Digestive organ expansion factor, predicted; IPR027417: P-loop containing nucleoside triphosphate hydrolase	PF06862: Utp25, U3 small nucleolar RNA-associated SSU processome protein 25	GO:0005634 nucleus
VE00_00398	KV454565.1:435644-436774	+	358	translation initiation factor eIF-3 subunit 5	orth2364	ENOG410PJNU: Component of the eukaryotic translation initiation factor 3 (eIF-3) complex, which is involved in protein synthesis and, together with other initiation factors, stimulates binding of mRNA and methionyl-tRNAi to the 40S ribosome (By similarity)			M67X			IPR000555: JAB1/MPN/MOV34 metalloenzyme domain; IPR024969: Rpn11/EIF3F, C-terminal; IPR027531: Eukaryotic translation initiation factor 3 subunit F		GO:0005852 eukaryotic translation initiation factor 3 complex; GO:0005737 cytoplasm; GO:0005515 protein binding; GO:0003743 translation initiation factor activity
VE00_00399	KV454565.1:437288-439007	-	546	hypothetical protein	orth1507	ENOG410PHA4: tRNA nucleotidyltransferase	BUSCOfEOG78SQTC					IPR002646: Poly A polymerase, head domain		GO:0003723 RNA binding; GO:0016779 nucleotidyltransferase activity; GO:0006396 RNA processing
VE00_00400	KV454565.1:439503-440208	+	234	hypothetical protein	orth9802	ENOG410PSKI: NA						IPR000073: Alpha/beta hydrolase fold-1; IPR029058: Alpha/Beta hydrolase fold
VE00_00401	KV454565.1:440378-440831	-	150	hypothetical protein	orth5102
VE00_00402	KV454565.1:441974-442484	-	145	40S ribosomal protein S23	orth5101	ENOG410PMW1: 40s ribosomal protein s23	BUSCOfEOG7SN8R7					IPR005680: Ribosomal protein S23, eukaryotic/archaeal; IPR006032: Ribosomal protein S12/S23; IPR012340: Nucleic acid-binding, OB-fold	PF00164: Ribosomal protein S12/S23	GO:0005622 intracellular; GO:0015935 small ribosomal subunit; GO:0005840 ribosome; GO:0003735 structural constituent of ribosome; GO:0006412 translation
VE00_00403	KV454565.1:442928-443747	+	272	hypothetical protein	orth5100	ENOG410PN9C: conserved hypothetical protein
VE00_00404	KV454565.1:443927-444292	-	72	hypothetical protein	orth5099	ENOG410PRUR: Transmembrane protein 167						IPR009653: Protein of unknown function DUF1242
VE00_00405	KV454565.1:444434-445068	+	162	hypothetical protein	orth5098	ENOG410PPQF: Transcription initiation factor TFIID subunit 13						IPR003195: Transcription initiation factor IID, 18kDa subunit; IPR009072: Histone-fold		GO:0046982 protein heterodimerization activity; GO:0006366 transcription from RNA polymerase II promoter
VE00_00406	KV454565.1:446176-449094	+	410	hypothetical protein								IPR000330: SNF2-related, N-terminal domain; IPR011333: SKP1/BTB/POZ domain		GO:0005524 ATP binding
VE00_00407	KV454565.1:465344-465809	+	154	hypothetical protein	orth2157	ENOG410PSAP: Inherit from NOG: Conserved hypothetical, protein
VE00_00408	KV454565.1:468238-473070	-	1594	hypothetical protein	orth5097							IPR003347: JmjC domain; IPR017956: AT hook, DNA-binding motif; IPR018866: Zinc-finger domain of monoamine-oxidase A repressor R1; IPR020478: AT hook-like		GO:0003677 DNA binding
VE00_00409	KV454565.1:473950-475189	+	412	hypothetical protein	orth5096	ENOG410PFPH: para-hydroxybenzoate-polyprenyltransferase						IPR000537: UbiA prenyltransferase family; IPR006370: 4-hydroxybenzoate polyprenyltransferase; IPR030470: UbiA prenyltransferase conserved site; IPR031103: 4-hydroxybenzoate octaprenyltransferase		GO:0016021 integral component of membrane; GO:0004659 prenyltransferase activity; GO:0006744 ubiquinone biosynthetic process
VE00_00410	KV454565.1:475664-477078	+	435	hypothetical protein	orth5095	ENOG410PH8F: NA
VE00_00411	KV454565.1:478604-479039	+	144	hypothetical protein	orth9656
VE00_00412	KV454565.1:479918-480588	-	197	hypothetical protein	orth5094	ENOG410PXPC: NA						IPR018620: Ubiquitin 3 binding protein But2, C-terminal
VE00_00413	KV454565.1:481465-482513	-	329	hypothetical protein	orth1575	ENOG410PFT4: short chain dehydrogenase						IPR002198: Short-chain dehydrogenase/reductase SDR; IPR002347: Glucose/ribitol dehydrogenase; IPR016040: NAD(P)-binding domain		GO:0016491 oxidoreductase activity; GO:0008152 metabolic process
VE00_00414	KV454565.1:483699-484920	+	385	hypothetical protein	orth5093	ENOG410PFRX: delta-aminolevulinic acid dehydratase	BUSCOfEOG779P7W					IPR001731: Delta-aminolevulinic acid dehydratase; IPR013785: Aldolase-type TIM barrel; IPR030656: Delta-aminolevulinic acid dehydratase, active site	PF00490: Delta-aminolevulinic acid dehydratase	GO:0004655 porphobilinogen synthase activity; GO:0003824 catalytic activity; GO:0046872 metal ion binding; GO:0033014 tetrapyrrole biosynthetic process
VE00_00415	KV454565.1:485940-490225	+	1371	hypothetical protein	orth7913	ENOG410PM1I: Nuclear pore complex	BUSCOfEOG73BVMX					IPR007187: Nucleoporin, Nup133/Nup155-like, C-terminal; IPR014908: Nucleoporin, Nup133/Nup155-like, N-terminal; IPR015943: WD40/YVTN repeat-like-containing domain	PF03177: Non-repetitive/WGA-negative nucleoporin C-terminal; PF08801: Nup133 N terminal like	GO:0005515 protein binding
VE00_00416	KV454565.1:493125-494787	+	449	CK1/CK1/CK1-G protein kinase	orth968	ENOG410PFDM: casein kinase						IPR000719: Protein kinase domain; IPR002290: Serine/threonine/dual specificity protein kinase, catalytic domain; IPR008271: Serine/threonine-protein kinase, active site; IPR011009: Protein kinase-like domain; IPR017441: Protein kinase, ATP binding site		GO:0005524 ATP binding; GO:0004672 protein kinase activity; GO:0006468 protein phosphorylation
VE00_00417	KV454565.1:496336-497226	-	223	hypothetical protein	orth7912	ENOG410PKS7: endosomal cargo receptor Erp5						IPR009038: GOLD domain; IPR015720: TMP21-related	PF01105: emp24/gp25L/p24 family/GOLD	GO:0016021 integral component of membrane; GO:0006810 transport
VE00_00418	KV454565.1:497636-499310	+	557	hypothetical protein	orth7911	ENOG410PK52: Component of the SWR1 complex which mediates the ATP- dependent exchange of histone H2A for the H2A variant HZT1 leading to transcriptional regulation of selected genes by chromatin remodeling. Component of the NuA4 histone acetyltransferase complex which is involved in transcriptional activation of selected genes principally by acetylation of nucleosomal histone H4 and H2A. The NuA4…	BUSCOfEOG70ZZXC					IPR027109: SWR1-complex protein 4/DNA methyltransferase 1-associated protein 1; IPR032563: DAMP1, SANT/Myb-like domain		GO:0035267 NuA4 histone acetyltransferase complex; GO:0006281 DNA repair; GO:0043967 histone H4 acetylation; GO:0006338 chromatin remodeling; GO:0043968 histone H2A acetylation
VE00_00419	KV454565.1:499775-501121	-	430	hypothetical protein	orth7910	ENOG410PJ58: Malonyl CoA-acyl carrier protein transacylase						IPR001227: Acyl transferase domain; IPR014043: Acyl transferase; IPR016035: Acyl transferase/acyl hydrolase/lysophospholipase; IPR016036: Malonyl-CoA ACP transacylase, ACP-binding; IPR020801: Polyketide synthase, acyl transferase domain		GO:0016740 transferase activity; GO:0003824 catalytic activity; GO:0008152 metabolic process
VE00_00420	KV454565.1:501450-502184	+	191	hypothetical protein	orth7909	ENOG410PN5R: Sedlin, N-terminal conserved region						IPR006722: Trafficking protein particle complex subunit 2; IPR011012: Longin-like domain		GO:0005622 intracellular; GO:0006888 ER to Golgi vesicle-mediated transport; GO:0006810 transport
VE00_00421	KV454565.1:503598-506088	+	813	hypothetical protein	orth7908
VE00_00422	KV454565.1:506620-509800	-	1044	hypothetical protein	orth8894	ENOG410PGAH: NA				GH115		IPR029018: Chitobiase/beta-hexosaminidase domain 2-like; IPR031924: Glycosyl hydrolase family 115	PF15979: Glycosyl hydrolase family 115
VE00_00423	KV454565.1:510564-512927	+	566	hypothetical protein	orth9617
VE00_00424	KV454565.1:513309-514285	+	269	hypothetical protein	orth225	ENOG410PP29: Domain of unknown function (DUF3328)						IPR021765: Protein of unknown function DUF3328
VE00_00425	KV454565.1:514635-515143	-	142	hypothetical protein	orth8895
VE00_00426	KV454565.1:515877-517741	-	567	hypothetical protein	orth1222	ENOG410PFF2: transporter						IPR011701: Major facilitator superfamily; IPR020846: Major facilitator superfamily domain		GO:0016021 integral component of membrane; GO:0055085 transmembrane transport
VE00_00427	KV454565.1:518364-519260	-	280	hypothetical protein	orth1338	ENOG410PXAW: Dienelactone hydrolase family						IPR002925: Dienelactone hydrolase; IPR029058: Alpha/Beta hydrolase fold		GO:0016787 hydrolase activity
VE00_00428	KV454565.1:520215-520892	-	177	hypothetical protein	orth1283	ENOG410PN5P: glutathione peroxidase						IPR000889: Glutathione peroxidase; IPR012336: Thioredoxin-like fold; IPR029759: Glutathione peroxidase active site; IPR029760: Glutathione peroxidase conserved site		GO:0004602 glutathione peroxidase activity; GO:0055114 oxidation-reduction process; GO:0006979 response to oxidative stress
VE00_00429	KV454565.1:522338-524672	+	777	hypothetical protein	orth2301	ENOG410PI6E: ATPase family associated with various cellular activities (AAA)						IPR003593: AAA+ ATPase domain; IPR003959: ATPase, AAA-type, core; IPR027417: P-loop containing nucleoside triphosphate hydrolase		GO:0005524 ATP binding
VE00_00430	KV454565.1:524888-527275	-	724	tryptophan synthase	orth7907	ENOG410PFFQ: tryptophan synthase						IPR001926: Tryptophan synthase beta subunit-like PLP-dependent enzyme; IPR002028: Tryptophan synthase, alpha chain; IPR006653: Tryptophan synthase, beta chain, conserved site; IPR006654: Tryptophan synthase, beta chain; IPR011060: Ribulose-phosphate binding barrel; IPR013785: Aldolase-type TIM barrel; IPR018204: Tryptophan synthase, alpha chain, active site; IPR023026: Tryptophan synthase beta ch…	PF00290: Tryptophan synthase alpha chain	GO:0004834 tryptophan synthase activity; GO:0003824 catalytic activity; GO:0008152 metabolic process; GO:0006568 tryptophan metabolic process; GO:0000162 tryptophan biosynthetic process
VE00_00431	KV454565.1:527650-528094	+	147	hypothetical protein	orth7906	ENOG410PPXV: protein FMP21, mitochondrial	BUSCOfEOG7WDNG0					IPR012875: Protein of unknown function DUF1674
VE00_00432	KV454565.1:528596-529688	-	321	ribose-phosphate pyrophosphokinase 3	orth294	ENOG410PGG8: ribose-phosphate pyrophosphokinase						IPR000842: Phosphoribosyl pyrophosphate synthetase, conserved site; IPR005946: Ribose-phosphate diphosphokinase; IPR029057: Phosphoribosyltransferase-like; IPR029099: Ribose-phosphate pyrophosphokinase, N-terminal domain		GO:0000287 magnesium ion binding; GO:0004749 ribose phosphate diphosphokinase activity; GO:0044249 cellular biosynthetic process; GO:0009156 ribonucleoside monophosphate biosynthetic process; GO:0009165 nucleotide biosynthetic process
VE00_00433	KV454565.1:530794-531736	+	281	hypothetical protein	orth1339	ENOG410PSXZ: NA						IPR029063: S-adenosyl-L-methionine-dependent methyltransferase
VE00_00434	KV454565.1:532405-533281	-	291	hypothetical protein	orth2844	ENOG410PK7F: NA
VE00_00435	KV454565.1:534907-535874	-	241	40S ribosomal protein S6-B	orth7905	ENOG410PHTT: 40S ribosomal protein S6	BUSCOfEOG71GB67					IPR001377: Ribosomal protein S6e; IPR014401: Ribosomal protein S6, eukaryotic; IPR018282: Ribosomal protein S6e, conserved site	PF01092: Ribosomal protein S6e	GO:0005622 intracellular; GO:0005840 ribosome; GO:0003735 structural constituent of ribosome; GO:0006412 translation
VE00_00436	KV454565.1:536886-537375	+	162	hypothetical protein	orth7716	ENOG410PQUV: Sister chromatid cohesion protein Ctf8						IPR018607: Chromosome transmission fidelity protein 8
VE00_00437	KV454565.1:538966-540367	-	401	hypothetical protein	orth8797	ENOG410PU9J: 2OG-Fe(II) oxygenase superfamily						IPR002283: Isopenicillin N synthase; IPR005123: Oxoglutarate/iron-dependent dioxygenase; IPR026992: Non-haem dioxygenase N-terminal domain; IPR027443: Isopenicillin N synthase-like		GO:0005506 iron ion binding; GO:0016491 oxidoreductase activity; GO:0055114 oxidation-reduction process
VE00_00438	KV454565.1:540929-541411	+	116	hypothetical protein	orth1125	ENOG410PWSZ: Endoribonuclease L-PSP						IPR006175: YjgF/YER057c/UK114 family; IPR013813: Endoribonuclease L-PSP/chorismate mutase-like
VE00_00439	KV454565.1:541827-542628	-	266	hypothetical protein	orth1126	ENOG410PJK5: 2,4-dihydroxyhept-2-ene-1,7-dioic acid aldolase						IPR005000: HpcH/HpaI aldolase/citrate lyase domain; IPR015813: Pyruvate/Phosphoenolpyruvate kinase-like domain		GO:0003824 catalytic activity
VE00_00440	KV454565.1:543598-545113	+	504	hypothetical protein	orth8796	ENOG410PVTK: Major Facilitator Superfamily						IPR008075: Lipocalin-1 receptor; IPR011701: Major facilitator superfamily; IPR020846: Major facilitator superfamily domain		GO:0016021 integral component of membrane; GO:0055085 transmembrane transport
VE00_00441	KV454565.1:545264-547202	-	645	hypothetical protein	orth8795	ENOG410PUVK: Fungal specific transcription factor domain					Fungal-specific TF domain	IPR007219: Transcription factor domain, fungi		GO:0005634 nucleus; GO:0008270 zinc ion binding; GO:0003677 DNA binding; GO:0006351 transcription, DNA-templated
VE00_00442	KV454565.1:547944-549170	+	306	hypothetical protein	orth8794	ENOG410PNBN: )-reductase						IPR002198: Short-chain dehydrogenase/reductase SDR; IPR002347: Glucose/ribitol dehydrogenase; IPR016040: NAD(P)-binding domain; IPR020904: Short-chain dehydrogenase/reductase, conserved site		GO:0016491 oxidoreductase activity; GO:0008152 metabolic process
VE00_00443	KV454565.1:549652-550998	-	399	hypothetical protein	orth8096	ENOG410PK2X: Alpha subunit	BUSCOfEOG77Q569					IPR002088: Protein prenyltransferase, alpha subunit; IPR032955: No description		GO:0005968 Rab-protein geranylgeranyltransferase complex; GO:0008318 protein prenyltransferase activity; GO:0018344 protein geranylgeranylation; GO:0018342 protein prenylation
VE00_00444	KV454565.1:551484-552812	+	407	hypothetical protein	orth7717
VE00_00445	KV454565.1:553098-554136	+	345	hypothetical protein	orth7718	ENOG410QD8Q: WD domain, G-beta repeat						IPR001680: WD40 repeat; IPR015943: WD40/YVTN repeat-like-containing domain; IPR017986: WD40-repeat-containing domain; IPR033010: No description		GO:0010997 anaphase-promoting complex binding; GO:0005515 protein binding; GO:0097027 ubiquitin-protein transferase activator activity; GO:0051488 positive regulation of ubiquitin protein ligase activity
VE00_00446	KV454565.1:555607-557132	+	490	hypothetical protein	orth652	ENOG410PHJ9: NA
VE00_00448	KV454565.1:558666-571379	-	4095	hypothetical protein	orth7719	ENOG410PHS9: Ubiquitin-protein ligase						IPR000569: HECT domain; IPR010309: E3 ubiquitin ligase, domain of unknown function DUF908; IPR010314: E3 ubiquitin ligase, domain of unknown function DUF913; IPR011989: Armadillo-like helical; IPR016024: Armadillo-type fold; IPR025527: Domain of unknown function DUF4414	PF00632: HECT-domain (ubiquitin-transferase); PF06012: Domain of Unknown Function (DUF908); PF06025: Domain of Unknown Function (DUF913)	GO:0004842 ubiquitin-protein transferase activity; GO:0005488 binding
VE00_00449	KV454565.1:573950-576748	+	867	hypothetical protein	orth7720	ENOG410PHI4: GTPase-activating protein						IPR000195: Rab-GTPase-TBC domain
VE00_00450	KV454565.1:578335-579452	+	324	hypothetical protein	orth7721	ENOG410PKTC: steroid alpha reductase family protein	BUSCOfEOG74XSHP					IPR001104: 3-oxo-5-alpha-steroid 4-dehydrogenase, C-terminal		GO:0005737 cytoplasm; GO:0016021 integral component of membrane; GO:0016627 oxidoreductase activity, acting on the CH-CH group of donors; GO:0006629 lipid metabolic process
VE00_00451	KV454565.1:579842-581329	-	474	hypothetical protein	orth395	ENOG410PG5K: Acetylornithine aminotransferase						IPR004636: Acetylornithine/Succinylornithine transaminase family; IPR005814: Aminotransferase class-III; IPR015421: Pyridoxal phosphate-dependent transferase, major region, subdomain 1; IPR015422: Pyridoxal phosphate-dependent transferase, major region, subdomain 2; IPR015424: Pyridoxal phosphate-dependent transferase	PF00202: Aminotransferase class-III	GO:0030170 pyridoxal phosphate binding; GO:0008483 transaminase activity; GO:0003824 catalytic activity; GO:0006525 arginine metabolic process
VE00_00452	KV454565.1:581865-583679	-	512	V-type proton ATPase subunit B	orth1343	ENOG410PI53: vacuolar atp synthase subunit b	BUSCOfEOG7H79BK					IPR000194: ATPase, F1/V1/A1 complex, alpha/beta subunit, nucleotide-binding domain; IPR000793: ATPase, F1/V1/A1 complex, alpha/beta subunit, C-terminal; IPR004100: ATPase, F1 complex alpha/beta subunit, N-terminal domain; IPR005723: ATPase, V1 complex, subunit B; IPR020003: ATPase, alpha/beta subunit, nucleotide-binding domain, active site; IPR022879: V-type ATP synthase regulatory subunit B/beta…	PF00006: ATP synthase alpha/beta family, nucleotide-binding domain	GO:0033180 proton-transporting V-type ATPase, V1 domain; GO:0033178 proton-transporting two-sector ATPase complex, catalytic domain; GO:0005524 ATP binding; GO:0016820 hydrolase activity, acting on acid anhydrides, catalyzing transmembrane movement of substances; GO:0015992 proton transport; GO:0046034 ATP metabolic process; GO:0015991 ATP hydrolysis coupled proton transport
VE00_00453	KV454565.1:584151-585293	-	355	hypothetical protein	orth7722	ENOG410PG5B: Hydroxymethylglutaryl-CoA lyase						IPR000891: Pyruvate carboxyltransferase; IPR013785: Aldolase-type TIM barrel		GO:0003824 catalytic activity
VE00_00454	KV454565.1:585590-586969	+	442	diphthamide biosynthesis protein 1	orth7723	ENOG410PH0C: diphthamide biosynthesis protein 1	BUSCOfEOG718KPK					IPR016435: Diphthamide synthesis DPH1/DPH2	PF01866: Putative diphthamide synthesis protein
VE00_00455	KV454565.1:587064-591297	+	959	hypothetical protein	orth7724	ENOG410PIQM: phosphate transporter						IPR001898: Sodium/sulphate symporter; IPR004331: SPX domain		GO:0016020 membrane; GO:0005215 transporter activity; GO:0055085 transmembrane transport; GO:0006814 sodium ion transport
VE00_00456	KV454565.1:595585-596606	+	322	hypothetical protein	orth1250							IPR007438: Protein of unknown function DUF488
VE00_00457	KV454565.1:596960-598343	-	460	hypothetical protein	orth7725
VE00_00458	KV454565.1:598831-599686	-	226	vesicle transport through interaction with t-SNAREs 1	orth7726	ENOG410PF82: Vesicle transport V-snare protein						IPR000727: Target SNARE coiled-coil homology domain; IPR007705: Vesicle transport v-SNARE, N-terminal; IPR010989: t-SNARE		GO:0016020 membrane; GO:0005515 protein binding; GO:0006886 intracellular protein transport; GO:0016192 vesicle-mediated transport
VE00_00459	KV454565.1:601115-602818	+	522	hypothetical protein	orth1496	ENOG410PISI: Purine-cytosine permease						IPR001248: Purine-cytosine permease; IPR026030: Purine-cytosine permease Fcy2/21/22		GO:0016020 membrane; GO:0016021 integral component of membrane; GO:0005215 transporter activity; GO:0055085 transmembrane transport
VE00_00460	KV454565.1:603236-604087	-	236	hypothetical protein	orth1497	ENOG410PK1F: Pectinolytic enzyme consist of four classes of enzymes pectin lyase, polygalacturonase, pectin methylesterase and rhamnogalacturonase. Among pectinolytic enzymes, pectin lyase is the most important in depolymerization of pectin, since it cleaves internal glycosidic bonds of highly methylated pectins. Favors pectate, the anion, over pectin, the methyl ester (By similarity)				PL3		IPR004898: Pectate lyase, catalytic; IPR011050: Pectin lyase fold/virulence factor; IPR012334: Pectin lyase fold	PF03211: Pectate lyase	GO:0005576 extracellular region; GO:0030570 pectate lyase activity
VE00_00461	KV454565.1:604831-605812	-	223	hypothetical protein	orth7727	ENOG410PQCN: Copper homeostasis protein						IPR005627: Copper homeostasis protein CutC; IPR023648: Copper homeostasis CutC domain		GO:0005507 copper ion binding; GO:0055070 copper ion homeostasis
VE00_00462	KV454565.1:606443-607075	-	189	hypothetical protein	orth7728
VE00_00463	KV454565.1:608697-609913	-	322	hypothetical protein	orth7729	ENOG410PJZA: golgi membrane protein	BUSCOfEOG7KM654
VE00_00464	KV454565.1:611191-612460	-	422	hypothetical protein	orth7730	ENOG410PVY3: NA
VE00_00465	KV454565.1:614686-617838	-	684	hypothetical protein	orth9069	ENOG410PMN5: Involved in deacetylation of histones, chromatin assembly and chromosome segregation. May act as a transcriptional oscillator, directing histone deacetylases to specific chromosomal domains. Component of the NuA4 histone acetyltransferase complex which is involved in transcriptional activation of selected genes principally by acetylation of nucleosomal histone H4 and H2A. The NuA4 co…						IPR000953: Chromo/chromo shadow domain; IPR008676: MRG; IPR016197: Chromo domain-like; IPR025995: RNA binding activity-knot of a chromodomain; IPR026541: MRG domain	PF05712: MRG	GO:0005634 nucleus; GO:0016568 chromatin modification; GO:0006355 regulation of transcription, DNA-templated
VE00_00466	KV454565.1:617972-618630	+	182	hypothetical protein	orth7731	ENOG410PPPQ: conserved hypothetical protein						IPR018565: Kinetochore subunit NKP2
VE00_00467	KV454565.1:619387-620224	-	253	hypothetical protein	orth7732	ENOG410PPB3: Inherit from NOG: conserved hypothetical protein
VE00_00468	KV454565.1:621330-625201	+	1268	hypothetical protein	orth7733	ENOG410PIGM: 90S preribosome component RRP12	BUSCOfEOG7WDN9V					IPR011989: Armadillo-like helical; IPR012978: Uncharacterised domain NUC173; IPR016024: Armadillo-type fold		GO:0005488 binding
VE00_00469	KV454565.1:625276-625922	-	86	hypothetical protein	orth7734	ENOG410PST3: mitochondrial 54S ribosomal protein YmL33						IPR005996: Ribosomal protein L30, bacterial-type; IPR016082: Ribosomal protein L30, ferredoxin-like fold domain		GO:0015934 large ribosomal subunit; GO:0003735 structural constituent of ribosome; GO:0006412 translation
VE00_00470	KV454565.1:626220-628482	+	753	hypothetical protein	orth7735	ENOG410PGB5: Exocyst complex component Sec6	BUSCOfEOG74R203					IPR010326: Exocyst complex component Sec6	PF06046: Exocyst complex component Sec6	GO:0000145 exocyst; GO:0006887 exocytosis
VE00_00471	KV454565.1:628774-632396	-	1190	hypothetical protein	orth7746	ENOG410PIKS: C2 domain protein						IPR000008: C2 domain		GO:0005515 protein binding
VE00_00472	KV454565.1:633282-634204	-	247	hypothetical protein	orth7745	ENOG410PG5S: Cytochrome c oxidase assembly protein	BUSCOfEOG7MD51P					IPR007533: Cytochrome c oxidase assembly protein CtaG/Cox11; IPR023471: Cytochrome c oxidase assembly protein CtaG/Cox11, domain	PF04442: Cytochrome c oxidase assembly protein CtaG/Cox11	GO:0005507 copper ion binding
VE00_00473	KV454565.1:634719-635172	+	150	hypothetical protein	orth7744
VE00_00474	KV454565.1:635545-637269	+	375	hypothetical protein	orth2845	ENOG410PVKW: NA
VE00_00475	KV454565.1:637851-640578	+	707	hypothetical protein	orth9593	ENOG410PQCH: Ankyrin repeat						IPR002110: Ankyrin repeat; IPR020683: Ankyrin repeat-containing domain; IPR029069: HotDog domain		GO:0005515 protein binding
VE00_00476	KV454565.1:640832-642299	-	488	hypothetical protein	orth9952	ENOG410PVE1: Glyco_18				GH18		IPR001223: Glycoside hydrolase family 18, catalytic domain; IPR001579: Glycoside hydrolase, chitinase active site; IPR011583: Chitinase II; IPR013781: Glycoside hydrolase, catalytic domain; IPR017853: Glycoside hydrolase superfamily; IPR029070: Chitinase insertion domain	PF00704: Glycosyl hydrolases family 18	GO:0004553 hydrolase activity, hydrolyzing O-glycosyl compounds; GO:0004568 chitinase activity; GO:0006032 chitin catabolic process; GO:0005975 carbohydrate metabolic process
VE00_00477	KV454565.1:643255-644674	+	431	hypothetical protein	orth8735	ENOG410PJDM: LysM domain						IPR018392: LysM domain
VE00_00478	KV454565.1:645391-647555	-	645	hypothetical protein	orth9857	ENOG410PMDE: NA
VE00_00479	KV454565.1:647981-652387	-	1435	hypothetical protein	orth7742	ENOG410PHQC: Xanthine dehydrogenase						IPR000674: Aldehyde oxidase/xanthine dehydrogenase, a/b hammerhead; IPR001041: 2Fe-2S ferredoxin-type iron-sulfur binding domain; IPR002346: Molybdopterin dehydrogenase, FAD-binding; IPR002888: [2Fe-2S]-binding; IPR005107: CO dehydrogenase flavoprotein, C-terminal; IPR006058: 2Fe-2S ferredoxin, iron-sulphur binding site; IPR008274: Aldehyde oxidase/xanthine dehydrogenase, molybdopterin binding; I…	PF02738: Molybdopterin-binding domain of aldehyde dehydrogenase	GO:0051537 2 iron, 2 sulfur cluster binding; GO:0050660 flavin adenine dinucleotide binding; GO:0043546 molybdopterin cofactor binding; GO:0004854 xanthine dehydrogenase activity; GO:0005506 iron ion binding; GO:0016491 oxidoreductase activity; GO:0016614 oxidoreductase activity, acting on CH-OH group of donors; GO:0003824 catalytic activity; GO:0009055 electron carrier activity; GO:0004855 xanth…
VE00_00480	KV454565.1:653007-654006	-	332	hypothetical protein	orth970							IPR003812: Fido domain
VE00_00481	KV454565.1:656365-658158	+	454	hypothetical protein	orth7741	ENOG410PJRX: SPX domain						IPR004331: SPX domain
VE00_00482	KV454565.1:659757-660858	+	366	hypothetical protein	orth10000
VE00_00483	KV454565.1:661526-662904	+	426	hypothetical protein	orth7740	ENOG410PSDV: NA						IPR017956: AT hook, DNA-binding motif; IPR020478: AT hook-like; IPR025212: Centromere protein Q		GO:0003677 DNA binding	Cluster_1
VE00_00484	KV454565.1:663829-665689	+	468	hypothetical protein	orth7739	ENOG410PH9D: Zn cluster transcription factor Rds2									Cluster_1
VE00_00485	KV454565.1:666231-669470	+	946	hypothetical protein	orth7738	ENOG410PIC9: NA						IPR011990: Tetratricopeptide-like helical domain; IPR013940: Meiosis specific protein Spo22/ZIP4/TEX11	PF08631: Meiosis protein SPO22/ZIP4 like	GO:0005515 protein binding; GO:0051321 meiotic cell cycle	Cluster_1
VE00_00486	KV454565.1:669747-670746	-	314	hypothetical protein	orth7737	ENOG410PIB3: NAD dependent epimerase/dehydratase family						IPR002198: Short-chain dehydrogenase/reductase SDR; IPR002347: Glucose/ribitol dehydrogenase; IPR016040: NAD(P)-binding domain		GO:0016491 oxidoreductase activity; GO:0008152 metabolic process	Cluster_1
VE00_00487	KV454565.1:671438-672492	+	319	hypothetical protein	orth7736	ENOG410PGUN: Domain of unknown function (DUF3425)						IPR021833: Protein of unknown function DUF3425			Cluster_1
VE00_00488	KV454565.1:673870-675424	+	517	hypothetical protein	orth2846	ENOG410PYCU: Fungal Zn(2)-Cys(6) binuclear cluster domain					Fungal Zn(2)-Cys(6) binuclear cluster domain	IPR001138: Zn(2)-C6 fungal-type DNA-binding domain; IPR002409: Aflatoxin biosynthesis regulatory protein; IPR013700: Aflatoxin regulatory protein		GO:0005634 nucleus; GO:0003677 DNA binding; GO:0003700 transcription factor activity, sequence-specific DNA binding; GO:0008270 zinc ion binding; GO:0000981 RNA polymerase II transcription factor activity, sequence-specific DNA binding; GO:0045122 aflatoxin biosynthetic process; GO:0006355 regulation of transcription, DNA-templated	Cluster_1
VE00_00489	KV454565.1:677939-679360	+	395	hypothetical protein	orth2375	ENOG410PUZQ: NA						IPR011991: Winged helix-turn-helix DNA-binding domain			Cluster_1
VE00_00490	KV454565.1:680120-681190	-	333	hypothetical protein	orth2164	ENOG410PJ2J: metallo-beta-lactamase domain protein						IPR001279: Metallo-beta-lactamase			Cluster_1
VE00_00491	KV454565.1:682085-687552	+	1785	Type I Iterative Polyketide synthase (PKS)	orth2376	ENOG410PU97: PKS_AT						IPR001227: Acyl transferase domain; IPR009081: Acyl carrier protein-like; IPR014030: Beta-ketoacyl synthase, N-terminal; IPR014031: Beta-ketoacyl synthase, C-terminal; IPR014043: Acyl transferase; IPR016035: Acyl transferase/acyl hydrolase/lysophospholipase; IPR016036: Malonyl-CoA ACP transacylase, ACP-binding; IPR016039: Thiolase-like; IPR018201: Beta-ketoacyl synthase, active site; IPR020801: P…	PF00109: Beta-ketoacyl synthase, N-terminal domain; PF16073: Starter unit:ACP transacylase in aflatoxin biosynthesis	GO:0016740 transferase activity; GO:0031177 phosphopantetheine binding; GO:0003824 catalytic activity; GO:0008152 metabolic process	Cluster_1
VE00_00492	KV454565.1:687718-688777	-	337	hypothetical protein	orth849	ENOG410PIT5: Arylamine N-acetyltransferase						IPR001447: Arylamine N-acetyltransferase		GO:0016407 acetyltransferase activity; GO:0008152 metabolic process	Cluster_1
VE00_00493	KV454565.1:689416-690337	+	306	hypothetical protein	orth1452	ENOG410PQEA: NmrA-like family						IPR008030: NmrA-like domain; IPR016040: NAD(P)-binding domain			Cluster_1
VE00_00494	KV454565.1:691330-693937	+	778	hypothetical protein	orth1383							IPR006094: FAD linked oxidase, N-terminal; IPR016166: FAD-binding, type 2; IPR016167: FAD-binding, type 2, subdomain 1; IPR016169: CO dehydrogenase flavoprotein-like, FAD-binding, subdomain 2		GO:0050660 flavin adenine dinucleotide binding; GO:0016491 oxidoreductase activity; GO:0003824 catalytic activity; GO:0016614 oxidoreductase activity, acting on CH-OH group of donors; GO:0055114 oxidation-reduction process	Cluster_1
VE00_00495	KV454565.1:694772-696108	+	337	hypothetical protein	orth8327	ENOG410PMJ6: Amb_all				PL1		IPR002022: Pectate lyase/Amb allergen; IPR011050: Pectin lyase fold/virulence factor; IPR012334: Pectin lyase fold			Cluster_1
VE00_00496	KV454565.1:697025-698786	+	510	hypothetical protein	orth8328	ENOG410PHXQ: ribonuclease T2						IPR001568: Ribonuclease T2-like; IPR018188: Ribonuclease T2, active site; IPR033130: No description		GO:0003723 RNA binding; GO:0033897 ribonuclease T2 activity	Cluster_1
VE00_00497	KV454565.1:699663-700759	+	306	hypothetical protein	orth2378	ENOG410PI9S: NA									Cluster_1
VE00_00498	KV454565.1:701392-705056	-	1201	hypothetical protein	orth8098	ENOG410PMGJ: conserved hypothetical protein						IPR013951: Histone deacetylation protein Rxt3			Cluster_1
VE00_00499	KV454565.1:706186-707555	+	436	hypothetical protein	orth7753	ENOG410PG9U: Involved in vacuolar transport and vacuole pH homeostasis. Also required for cytokinesis (By similarity)						IPR003492: Batten's disease protein Cln3; IPR018460: Batten's disease protein Cln3, subgroup; IPR020846: Major facilitator superfamily domain	PF02487: CLN3 protein	GO:0016020 membrane	Cluster_1
VE00_00500	KV454565.1:707886-711966	+	1341	hypothetical protein	orth7752	ENOG410QDSP: dynactin						IPR000938: CAP Gly-rich domain; IPR022157: Dynein associated protein; IPR027663: Dynactin subunit 1		GO:0005869 dynactin complex; GO:0045502 dynein binding; GO:0010970 transport along microtubule
VE00_00501	KV454565.1:714063-715535	+	470	hypothetical protein	orth2165	ENOG410PJ8V: N amino acid transport system protein						IPR013057: Amino acid transporter, transmembrane domain	PF01490: Transmembrane amino acid transporter protein
VE00_00502	KV454565.1:717043-719759	+	877	hypothetical protein	orth7751
VE00_00503	KV454565.1:722324-723887	+	456	6-phosphofructo-2-kinase	orth1434	ENOG410PIZY: Fructose-2,6-bisphosphatase						IPR001345: Phosphoglycerate/bisphosphoglycerate mutase, active site; IPR003094: Fructose-2,6-bisphosphatase; IPR013078: Histidine phosphatase superfamily, clade-1; IPR013079: 6-phosphofructo-2-kinase; IPR027417: P-loop containing nucleoside triphosphate hydrolase; IPR029033: Histidine phosphatase superfamily	PF01591: 6-phosphofructo-2-kinase	GO:0005524 ATP binding; GO:0003824 catalytic activity; GO:0003873 6-phosphofructo-2-kinase activity; GO:0008152 metabolic process; GO:0006003 fructose 2,6-bisphosphate metabolic process; GO:0006000 fructose metabolic process
VE00_00504	KV454565.1:724764-726162	+	465	hypothetical protein	orth7750							IPR001965: Zinc finger, PHD-type; IPR009395: Biogenesis of lysosome-related organelles complex 1 subunit 1; IPR013083: Zinc finger, RING/FYVE/PHD-type		GO:0031083 BLOC-1 complex; GO:0008270 zinc ion binding; GO:0005515 protein binding
VE00_00505	KV454565.1:726521-727229	-	202	30S ribosomal protein S8e	orth7749	ENOG410PI2H: 40S ribosomal protein S8						IPR001047: Ribosomal protein S8e; IPR022309: Ribosomal protein S8e/ribosomal biogenesis NSA2	PF01201: Ribosomal protein S8e	GO:0005622 intracellular; GO:0005840 ribosome; GO:0003735 structural constituent of ribosome; GO:0006412 translation
VE00_00506	KV454565.1:728340-734432	+	2015	hypothetical protein	orth7748	ENOG410PFQZ: domain protein	BUSCOfEOG75QRC9					IPR001452: SH3 domain; IPR010703: Dedicator of cytokinesis, C-terminal; IPR016024: Armadillo-type fold; IPR026791: Dedicator of cytokinesis; IPR027007: DHR-1 domain; IPR027357: DHR-2 domain; IPR031057: DOCK1 homologue; IPR032376: Dedicator of cytokinesis, N-terminal domain	PF16172: DOCK N-terminus	GO:0005085 guanyl-nucleotide exchange factor activity; GO:0005515 protein binding; GO:0005488 binding; GO:0007264 small GTPase mediated signal transduction; GO:0035556 intracellular signal transduction
VE00_00507	KV454565.1:734641-735751	-	355	hypothetical protein	orth1740	ENOG410PJDS: alcohol dehydrogenase						IPR002085: Alcohol dehydrogenase superfamily, zinc-type; IPR011032: GroES-like; IPR013154: Alcohol dehydrogenase, N-terminal; IPR016040: NAD(P)-binding domain; IPR020843: Polyketide synthase, enoylreductase domain		GO:0008270 zinc ion binding; GO:0016491 oxidoreductase activity; GO:0055114 oxidation-reduction process
VE00_00508	KV454567.1:13604-15868	-	735	hypothetical protein	orth2847	ENOG410PJ6B: Lipoxygenase						IPR000907: Lipoxygenase; IPR013819: Lipoxygenase, C-terminal		GO:0016702 oxidoreductase activity, acting on single donors with incorporation of molecular oxygen, incorporation of two atoms of oxygen; GO:0046872 metal ion binding; GO:0055114 oxidation-reduction process
VE00_00509	KV454567.1:17336-18319	+	305	hypothetical protein
VE00_00510	KV454567.1:35095-35771	-	161	hypothetical protein	orth2848
VE00_00511	KV454567.1:38019-38351	+	92	hypothetical protein
VE00_00512	KV454567.1:39126-39820	+	210	hypothetical protein	orth2848
VE00_00513	KV454567.1:66045-74889	-	2932	hypothetical protein	orth7100	ENOG410PGQY: conserved hypothetical protein						IPR019409: FMP27, domain of unknown function DUF2405; IPR019415: FMP27, SW domain; IPR019439: FMP27, N-terminal; IPR019441: FMP27, GFWDK domain; IPR019443: FMP27, C-terminal; IPR019449: FMP27, WPPW domain	PF10293: Domain of unknown function (DUF2405); PF10344: Mitochondrial protein from FMP27; PF10359: RNA pol II promoter Fmp27 protein domain
VE00_00514	KV454567.1:75891-78015	+	559	hypothetical protein	orth7101	ENOG410PJ4G: Translation initiation factor						IPR000504: RNA recognition motif domain; IPR012677: Nucleotide-binding alpha-beta plait domain; IPR033107: No description		GO:0003723 RNA binding; GO:0000166 nucleotide binding; GO:0003676 nucleic acid binding; GO:0097010 eukaryotic translation initiation factor 4F complex assembly; GO:0006413 translational initiation
VE00_00515	KV454567.1:78604-84094	-	1792	hypothetical protein	orth7102	ENOG410PG56: rRNA biogenesis protein RRP5	BUSCOfEOG706108					IPR003029: S1 domain; IPR003107: HAT (Half-A-TPR) repeat; IPR011990: Tetratricopeptide-like helical domain; IPR012340: Nucleic acid-binding, OB-fold; IPR022967: RNA-binding domain, S1	PF00575: S1 RNA binding domain	GO:0005515 protein binding; GO:0003676 nucleic acid binding; GO:0006396 RNA processing
VE00_00516	KV454567.1:84474-87079	+	782	hypothetical protein	orth7103
VE00_00517	KV454567.1:87622-89140	+	489	hypothetical protein	orth7104	ENOG410PN9X: Histone methyltransferase that specifically methylates histone H3 to form H3K79me. This methylation is required for telomere silencing and for the pachytene checkpoint during the meiotic cell cycle by allowing the recruitment of RAD9 to double strand breaks. Nucleosomes are preferred as substrate compared to free histones (By similarity)	BUSCOfEOG7KH9VN					IPR021162: Histone H3-K79 methyltransferase, fungi; IPR025789: Histone-lysine N-methyltransferase DOT1 domain; IPR029063: S-adenosyl-L-methionine-dependent methyltransferase; IPR030445: Histone H3-K79 methyltransferase	PF08123: Histone methylation protein DOT1	GO:0005634 nucleus; GO:0031151 histone methyltransferase activity (H3-K79 specific); GO:0018024 histone-lysine N-methyltransferase activity; GO:0031493 nucleosomal histone binding; GO:0034729 histone H3-K79 methylation; GO:0051726 regulation of cell cycle; GO:0006348 chromatin silencing at telomere; GO:0000077 DNA damage checkpoint; GO:0006281 DNA repair
VE00_00518	KV454567.1:89304-89979	-	189	hypothetical protein	orth7105	ENOG410PRN4: autophagy protein						IPR013923: Autophagy-related protein 16	PF08614: Autophagy protein 16 (ATG16)
VE00_00519	KV454567.1:90384-91402	+	205	Ras-like protein Rab7	orth7106	ENOG410PFIM: gtp-binding protein	BUSCOfEOG7KSXMF					IPR001806: Small GTPase superfamily; IPR002041: Ran GTPase; IPR003578: Small GTPase superfamily, Rho type; IPR003579: Small GTPase superfamily, Rab type; IPR005225: Small GTP-binding protein domain; IPR020849: Small GTPase superfamily, Ras type; IPR027417: P-loop containing nucleoside triphosphate hydrolase	PF00071: Ras family	GO:0005622 intracellular; GO:0016020 membrane; GO:0005525 GTP binding; GO:0003924 GTPase activity; GO:0006886 intracellular protein transport; GO:0006913 nucleocytoplasmic transport; GO:0015031 protein transport; GO:0007165 signal transduction; GO:0007264 small GTPase mediated signal transduction
VE00_00520	KV454567.1:92267-93795	+	442	hypothetical protein	orth7107	ENOG410PGJD: integral membrane protein						IPR000620: EamA domain; IPR025016: Protein of unknown function DUF3955		GO:0016020 membrane; GO:0016021 integral component of membrane
VE00_00521	KV454567.1:94217-96985	-	838	hypothetical protein	orth7108	ENOG410PIIN: rRNA methyltransferase spb1	BUSCOfEOG7P02TJ					IPR002877: Ribosomal RNA methyltransferase FtsJ domain; IPR012920: Ribosomal RNA methyltransferase, Spb1, C-terminal; IPR015507: Ribosomal RNA large subunit methyltransferase E; IPR024576: Ribosomal RNA methyltransferase Spb1, domain of unknown function DUF3381; IPR028589: AdoMet-dependent rRNA methyltransferase, Spb1; IPR029063: S-adenosyl-L-methionine-dependent methyltransferase	PF01728: FtsJ-like methyltransferase; PF11861: Domain of unknown function (DUF3381)	GO:0005634 nucleus; GO:0008649 rRNA methyltransferase activity; GO:0008168 methyltransferase activity; GO:0006364 rRNA processing; GO:0032259 methylation; GO:0001510 RNA methylation; GO:0031167 rRNA methylation
VE00_00522	KV454567.1:97420-99636	+	704	hypothetical protein	orth7109	ENOG410PIAA: WD repeat protein						IPR001680: WD40 repeat; IPR015943: WD40/YVTN repeat-like-containing domain; IPR017986: WD40-repeat-containing domain; IPR019775: WD40 repeat, conserved site		GO:0005515 protein binding
VE00_00523	KV454567.1:102001-104637	-	804	hypothetical protein	orth1903	ENOG410PGSQ: C2H2 finger domain protein					Fungal-specific TF domain	IPR007087: Zinc finger, C2H2; IPR007219: Transcription factor domain, fungi; IPR013087: Zinc finger C2H2-type/integrase DNA-binding domain; IPR015880: Zinc finger, C2H2-like		GO:0005634 nucleus; GO:0008270 zinc ion binding; GO:0003677 DNA binding; GO:0046872 metal ion binding; GO:0003676 nucleic acid binding; GO:0006351 transcription, DNA-templated
VE00_00524	KV454567.1:111262-115232	+	1248	hypothetical protein	orth7110	ENOG410PGVB: Cell division control protein						IPR000651: Ras-like guanine nucleotide exchange factor, N-terminal; IPR001202: WW domain; IPR001452: SH3 domain; IPR001895: Ras guanine-nucleotide exchange factors catalytic domain; IPR019804: Ras guanine-nucleotide exchange factor, conserved site; IPR023578: Ras guanine nucleotide exchange factor domain	PF00617: RasGEF domain	GO:0005085 guanyl-nucleotide exchange factor activity; GO:0005515 protein binding; GO:0007264 small GTPase mediated signal transduction
VE00_00525	KV454567.1:116269-117635	-	413	hypothetical protein	orth9870	ENOG410PHAF: Beta-lactamase family			S12			IPR001466: Beta-lactamase-related; IPR012338: Beta-lactamase/transpeptidase-like
VE00_00526	KV454567.1:119461-120543	+	284	hypothetical protein	orth2851	ENOG410PNV9: GPR1 FUN34 YaaH-class plasma membrane protein						IPR000791: GPR1/FUN34/yaaH; IPR030186: Protein AlcS		GO:0016021 integral component of membrane
VE00_00527	KV454567.1:121158-124049	-	922	hypothetical protein	orth7111	ENOG410PIQQ: conserved hypothetical protein						IPR027842: Protein of unknown function DUF4449
VE00_00528	KV454567.1:125294-127562	+	755	hypothetical protein	orth7112	ENOG410PQ82: conserved hypothetical protein						IPR025451: Domain of unknown function DUF4211
VE00_00529	KV454567.1:128082-130138	-	666	hypothetical protein	orth7113	ENOG410PFU4: phosphatase 2C	BUSCOfEOG7D2FR2					IPR000222: PPM-type phosphatase, divalent cation binding; IPR001932: PPM-type phosphatase domain; IPR015655: Protein phosphatase 2C family		GO:0043169 cation binding; GO:0004722 protein serine/threonine phosphatase activity; GO:0003824 catalytic activity; GO:0006470 protein dephosphorylation
VE00_00530	KV454567.1:131226-132130	-	226	charged multivesicular body protein 2A	orth675	ENOG410PG7K: charged multivesicular body protein 2a	BUSCOfEOG7S7SRV					IPR005024: Snf7 family		GO:0007034 vacuolar transport
VE00_00531	KV454567.1:132497-135331	+	925	hypothetical protein	orth7117	ENOG410PHSB: Transmembrane GTPase fzo1						IPR022812: Dynamin superfamily; IPR027091: Transmembrane GTPase Fzo/Fzo1; IPR027094: Mitofusin family; IPR027417: P-loop containing nucleoside triphosphate hydrolase; IPR030381: Dynamin-type guanine nucleotide-binding (G) domain		GO:0031966 mitochondrial membrane; GO:0003924 GTPase activity; GO:0005525 GTP binding; GO:0008053 mitochondrial fusion
VE00_00532	KV454567.1:136034-138414	-	695	hypothetical protein	orth7116	ENOG410PG49: Arrestin domain-containing protein
VE00_00533	KV454567.1:138899-141495	+	814	hypothetical protein	orth7115	ENOG410PG0U: subunit of DNA polymerase II						IPR001357: BRCT domain
VE00_00534	KV454567.1:141959-142575	-	154	hypothetical protein	orth7114	ENOG410PRVI: mitochondrial import receptor subunit tom22						IPR005683: Mitochondrial import receptor subunit Tom22		GO:0005741 mitochondrial outer membrane; GO:0006886 intracellular protein transport
VE00_00535	KV454567.1:143887-147993	+	1301	hypothetical protein	orth7118	ENOG410PNB5: NA						IPR029006: ADF-H/Gelsolin-like domain
VE00_00536	KV454567.1:149328-155114	+	1853	hypothetical protein	orth7119	ENOG410PGIG: Ubiquitin-protein ligase	BUSCOfEOG7Z0K4N					IPR000569: HECT domain; IPR011989: Armadillo-like helical; IPR016024: Armadillo-type fold	PF00632: HECT-domain (ubiquitin-transferase)	GO:0004842 ubiquitin-protein transferase activity; GO:0005488 binding
VE00_00537	KV454567.1:156125-157901	+	568	hypothetical protein	orth7120	ENOG410QE6Q: SMR domain-containing protein						IPR002625: Smr domain; IPR009060: UBA-like; IPR013899: Domain of unknown function DUF1771		GO:0005515 protein binding
VE00_00538	KV454567.1:158989-160445	+	415	hypothetical protein	orth1443	ENOG410PISV: Inherit from NOG: Conserved hypothetical, protein						IPR001279: Metallo-beta-lactamase
VE00_00539	KV454567.1:160983-162464	-	456	hypothetical protein	orth980	ENOG410PJTX: 2-oxoisovalerate dehydrogenase						IPR001017: Dehydrogenase, E1 component; IPR029061: Thiamin diphosphate-binding fold	PF00676: Dehydrogenase E1 component	GO:0016624 oxidoreductase activity, acting on the aldehyde or oxo group of donors, disulfide as acceptor; GO:0008152 metabolic process
VE00_00540	KV454567.1:166559-167580	+	317	hypothetical protein	orth1027	ENOG410PH01: Ubiquinone biosynthesis methyltransferase	BUSCOfEOG71ZPBN					IPR004033: UbiE/COQ5 methyltransferase; IPR023576: UbiE/COQ5 methyltransferase, conserved site; IPR029063: S-adenosyl-L-methionine-dependent methyltransferase	PF01209: ubiE/COQ5 methyltransferase family	GO:0008168 methyltransferase activity
VE00_00541	KV454567.1:168039-170424	-	758	hypothetical protein	orth7121	ENOG410PGW9: ser Thr protein phosphatase						IPR018829: Domain of unknown function DUF2433; IPR029052: Metallo-dependent phosphatase-like
VE00_00542	KV454567.1:171063-173022	-	627	mitochondrial Rho GTPase 1	orth7122	ENOG410PH4W: Mitochondrial GTPase involved in mitochondrial trafficking (By similarity)	BUSCOfEOG73545F					IPR001806: Small GTPase superfamily; IPR002048: EF-hand domain; IPR003578: Small GTPase superfamily, Rho type; IPR003579: Small GTPase superfamily, Rab type; IPR011992: EF-hand domain pair; IPR013566: EF hand associated, type-1; IPR013567: EF hand associated, type-2; IPR018247: EF-Hand 1, calcium-binding site; IPR020849: Small GTPase superfamily, Ras type; IPR020860: MIRO domain; IPR021181: Mitoc…		GO:0005622 intracellular; GO:0005739 mitochondrion; GO:0016020 membrane; GO:0031307 integral component of mitochondrial outer membrane; GO:0005525 GTP binding; GO:0003924 GTPase activity; GO:0005509 calcium ion binding; GO:0007005 mitochondrion organization; GO:0015031 protein transport; GO:0007165 signal transduction; GO:0007264 small GTPase mediated signal transduction
VE00_00543	KV454567.1:173732-175891	+	611	hypothetical protein	orth7123	ENOG410PIS0: Component of the regulatory network controlling carbon source utilization through ubiquitination and deubiquitination involving creA, creB, creC, creD and acrB. Required to prevent the proteolysis of the CreB deubiquitinating enzyme in the absence of carbon catabolite repression. CreB deubiquitinating enzyme stabilized in a complex with the CreC leads to the expression of genes such …						IPR001680: WD40 repeat; IPR015943: WD40/YVTN repeat-like-containing domain; IPR017986: WD40-repeat-containing domain		GO:0005515 protein binding
VE00_00544	KV454567.1:177821-179879	+	629	hypothetical protein	orth7124	ENOG410PGXT: Component of the regulatory network controlling carbon source utilization through ubiquitination and deubiquitination involving creA, creB, creC, creD and acrB. May be involved in signaling by recognizing appropriately phosphorylated substrates via its arrestin domains and then recruit a HECT-type ubiquitin ligase such as hulA, leading to ubiquitination of the substrate, providing a …						IPR011021: Arrestin-like, N-terminal; IPR011022: Arrestin C-terminal-like domain; IPR014756: Immunoglobulin E-set
VE00_00545	KV454567.1:180504-183259	+	817	hypothetical protein	orth1901	ENOG410PF8R: Elongation factor						IPR000795: Transcription factor, GTP-binding domain; IPR004160: Translation elongation factor EFTu/EF1A, C-terminal; IPR005225: Small GTP-binding protein domain; IPR009000: Translation protein, beta-barrel domain; IPR009001: Translation elongation factor EF1A/initiation factor IF2gamma, C-terminal; IPR015033: HBS1-like protein, N-terminal; IPR027417: P-loop containing nucleoside triphosphate hydr…		GO:0003924 GTPase activity; GO:0005525 GTP binding
VE00_00546	KV454567.1:184313-186637	+	670	glucose-regulated protein	orth496	ENOG410PH5U: Glucose-regulated protein						IPR013126: Heat shock protein 70 family; IPR018181: Heat shock protein 70, conserved site; IPR029047: Heat shock protein 70kD, peptide-binding domain; IPR029048: Heat shock protein 70kD, C-terminal domain	PF00012: Hsp70 protein
VE00_00547	KV454567.1:187052-187823	-	222	hypothetical protein	orth7125	ENOG410PPVG: )-reductase	BUSCOfEOG751NSN					IPR002579: Peptide methionine sulphoxide reductase MrsB; IPR011057: Mss4-like; IPR028427: Peptide methionine sulfoxide reductase		GO:0033743 peptide-methionine (R)-S-oxide reductase activity; GO:0016671 oxidoreductase activity, acting on a sulfur group of donors, disulfide as acceptor; GO:0055114 oxidation-reduction process; GO:0006979 response to oxidative stress; GO:0030091 protein repair
VE00_00548	KV454567.1:188790-190553	+	558	hypothetical protein	orth7126	ENOG410PGVY: GTPase Activating Protein						IPR001164: Arf GTPase activating protein		GO:0005096 GTPase activator activity
VE00_00549	KV454567.1:190973-191347	-	97	hypothetical protein	orth8453	ENOG410PQWD: NA
VE00_00550	KV454567.1:192100-193470	+	398	hypothetical protein	orth7127	ENOG410PFWF: SH3 domain-containing protein						IPR001452: SH3 domain; IPR007461: Ysc84 actin-binding domain; IPR011511: Variant SH3 domain; IPR013315: Spectrin alpha chain, SH3 domain		GO:0005515 protein binding
VE00_00551	KV454567.1:194506-195266	+	235	hypothetical protein	orth7128	ENOG410PTEV: Bacterial protein of unknown function (DUF899)						IPR010296: Protein of unknown function DUF899, thioredoxin-like; IPR012336: Thioredoxin-like fold	PF05988: Bacterial protein of unknown function (DUF899)
VE00_00552	KV454567.1:195657-196633	-	309	hypothetical protein	orth1029	ENOG410PN2D: glycoside hydrolase family 75 protein				GH75		IPR009939: Fungal chitosanase	PF07335: Fungal chitosanase of glycosyl hydrolase group 75
VE00_00553	KV454567.1:198678-199785	+	368	hypothetical protein	orth7130							IPR000086: NUDIX hydrolase domain; IPR015797: NUDIX hydrolase domain-like		GO:0016787 hydrolase activity
VE00_00554	KV454567.1:200186-202593	-	710	hypothetical protein	orth7131
VE00_00555	KV454567.1:202999-205414	-	734	hypothetical protein	orth7132	ENOG410PSYN: conserved hypothetical protein						IPR000306: FYVE zinc finger; IPR002014: VHS domain; IPR003903: Ubiquitin interacting motif; IPR004152: GAT domain; IPR008942: ENTH/VHS; IPR011011: Zinc finger, FYVE/PHD-type; IPR013083: Zinc finger, RING/FYVE/PHD-type; IPR017073: Ubiquitin binding protein, Hrs/VPS27; IPR017455: Zinc finger, FYVE-related; IPR018205: VHS subgroup		GO:0005622 intracellular; GO:0046872 metal ion binding; GO:0006886 intracellular protein transport
VE00_00556	KV454567.1:205764-206890	+	358	hypothetical protein	orth7133	ENOG410PK23: NA
VE00_00557	KV454567.1:207080-208869	-	556	hypothetical protein	orth7134	ENOG410PG92: K01526 guanosine-diphosphatase EC 3.6.1.42						IPR000407: Nucleoside phosphatase GDA1/CD39	PF01150: GDA1/CD39 (nucleoside phosphatase) family	GO:0016787 hydrolase activity
VE00_00558	KV454567.1:209529-211376	+	577	hypothetical protein	orth7135	ENOG410PHTV: Thioredoxin			C97			IPR008580: PPPDE putative peptidase domain; IPR012336: Thioredoxin-like fold; IPR013535: PUL domain; IPR013766: Thioredoxin domain; IPR017937: Thioredoxin, conserved site		GO:0045454 cell redox homeostasis
VE00_00559	KV454567.1:211656-213258	-	533	hypothetical protein	orth2393	ENOG410PJZQ: Kinesin family						IPR001752: Kinesin motor domain; IPR019821: Kinesin motor domain, conserved site; IPR027417: P-loop containing nucleoside triphosphate hydrolase; IPR027640: Kinesin-like protein; IPR032923: No description	PF00225: Kinesin motor domain	GO:0005524 ATP binding; GO:0008017 microtubule binding; GO:0003777 microtubule motor activity; GO:0072383 plus-end-directed vesicle transport along microtubule; GO:0007018 microtubule-based movement
VE00_00560	KV454567.1:214588-216185	+	489	hypothetical protein	orth7136							IPR001841: Zinc finger, RING-type; IPR013083: Zinc finger, RING/FYVE/PHD-type		GO:0008270 zinc ion binding; GO:0005515 protein binding
VE00_00561	KV454567.1:216781-217136	-	56	30S ribosomal protein S14p/S29e	orth7137	ENOG410PRVZ: 40S ribosomal protein S29						IPR001209: Ribosomal protein S14; IPR018271: Ribosomal protein S14, conserved site		GO:0005622 intracellular; GO:0005840 ribosome; GO:0003735 structural constituent of ribosome; GO:0006412 translation
VE00_00562	KV454567.1:217752-218129	+	107	hypothetical protein	orth7138	ENOG410PR4F: Apc13 domain-containing protein						IPR008401: Apc13p
VE00_00563	KV454567.1:218488-219229	-	223	hypothetical protein	orth7139	ENOG410PMWX: Transport protein particle	BUSCOfEOG7XSTS0					IPR007194: Transport protein particle (TRAPP) component; IPR016696: TRAPP I complex, subunit 5; IPR024096: NO signalling/Golgi transport ligand-binding domain
VE00_00564	KV454567.1:219555-220885	-	425	hypothetical protein	orth7140	ENOG410PFPC: CRAL TRIO domain protein						IPR001251: CRAL-TRIO lipid binding domain; IPR011074: CRAL/TRIO, N-terminal domain
VE00_00565	KV454567.1:221273-223323	+	667	hypothetical protein	orth7141		BUSCOfEOG7CCC18					IPR007185: DNA polymerase alpha/epsilon, subunit B; IPR013627: DNA polymerase alpha, subunit B N-terminal; IPR016722: DNA polymerase alpha, subunit B	PF08418: DNA polymerase alpha subunit B N-terminal	GO:0003677 DNA binding; GO:0003887 DNA-directed DNA polymerase activity; GO:0006260 DNA replication
VE00_00566	KV454567.1:223475-224858	-	460	hypothetical protein	orth9690	ENOG410PJ08: micro-fibrillar-associated protein						IPR009730: Micro-fibrillar-associated protein 1, C-terminal
VE00_00567	KV454567.1:225509-226706	-	398	hypothetical protein	orth7142	ENOG410PQ4A: Inherit from NOG: Conserved hypothetical, protein
VE00_00568	KV454567.1:237971-239980	+	614	hypothetical protein	orth1030	ENOG410PGK0: NAD kinase						IPR002504: NAD kinase; IPR016064: NAD kinase/diacylglycerol kinase-like domain; IPR017437: ATP-NAD kinase, PpnK-type, all-beta; IPR017438: Inorganic polyphosphate/ATP-NAD kinase, domain 1	PF01513: ATP-NAD kinase	GO:0003951 NAD+ kinase activity; GO:0019674 NAD metabolic process; GO:0008152 metabolic process; GO:0006741 NADP biosynthetic process
VE00_00569	KV454567.1:240520-241491	-	249	hypothetical protein	orth7143	ENOG410PJ9Y: Hydroxyacylglutathione hydrolase						IPR001279: Metallo-beta-lactamase; IPR032282: Hydroxyacylglutathione hydrolase, C-terminal domain
VE00_00570	KV454567.1:242014-243538	-	490	hypothetical protein	orth1877	ENOG410PFQ0: Translation initiation factor eIF-2B	BUSCOfEOG7KSXK1					IPR000649: Initiation factor 2B-related	PF01008: Initiation factor 2 subunit family	GO:0044237 cellular metabolic process
VE00_00571	KV454567.1:244234-244570	-	84	hypothetical protein	orth7144	ENOG410PRTY: Inherit from NOG: NADH-ubiquinone oxidoreductase 14 kDa subunit
VE00_00572	KV454567.1:244918-247095	+	705	hypothetical protein	orth8201
VE00_00573	KV454567.1:247356-249600	-	747	hypothetical protein	orth7145	ENOG410PJUB: ubiquitin carboxyl-terminal hydrolase	BUSCOfEOG7HB5JX		C19			IPR001394: Peptidase C19, ubiquitin carboxyl-terminal hydrolase; IPR018200: Ubiquitin specific protease, conserved site; IPR028889: Ubiquitin specific protease domain		GO:0036459 thiol-dependent ubiquitinyl hydrolase activity; GO:0006511 ubiquitin-dependent protein catabolic process; GO:0016579 protein deubiquitination
VE00_00574	KV454567.1:249912-250530	+	188	hypothetical protein	orth7146	ENOG410PRGI: Alb1						IPR022784: Ribosome biogenesis protein Alb1
VE00_00575	KV454567.1:250999-251976	+	308	hypothetical protein	orth7147	ENOG410PKNK: Cell morphogenesis protein Las1						IPR007174: Las1-like	PF04031: Las1-like
VE00_00576	KV454567.1:252819-253438	+	189	hypothetical protein	orth7148	ENOG410QE0Z: EF-hand superfamily Ca2 -modulated protein						IPR011992: EF-hand domain pair; IPR029527: Centrin-1		GO:0005815 microtubule organizing center; GO:0005509 calcium ion binding
VE00_00577	KV454567.1:253820-254693	-	237	hypothetical protein	orth805	ENOG410PKY3: Translation initiation factor						IPR001040: Translation Initiation factor eIF- 4e; IPR023398: Translation Initiation factor eIF- 4e-like		GO:0005737 cytoplasm; GO:0003723 RNA binding; GO:0003743 translation initiation factor activity; GO:0006413 translational initiation
VE00_00578	KV454567.1:255063-255582	+	172	hypothetical protein	orth7149	ENOG410PTVB: NA						IPR027921: Protein of unknown function DUF4598
VE00_00579	KV454567.1:256222-257743	+	470	translation elongation factor Tu	orth7150	ENOG410PFSB: This protein promotes the GTP-dependent binding of aminoacyl-tRNA to the A-site of ribosomes during protein biosynthesis (By similarity)	BUSCOfEOG7GXPMZ					IPR000795: Transcription factor, GTP-binding domain; IPR004160: Translation elongation factor EFTu/EF1A, C-terminal; IPR004161: Translation elongation factor EFTu/EF1A, domain 2; IPR004541: Translation elongation factor EFTu/EF1A, bacterial/organelle; IPR005225: Small GTP-binding protein domain; IPR009000: Translation protein, beta-barrel domain; IPR009001: Translation elongation factor EF1A/init…	PF00009: Elongation factor Tu GTP binding domain	GO:0005622 intracellular; GO:0003924 GTPase activity; GO:0005525 GTP binding; GO:0003746 translation elongation factor activity; GO:0006414 translational elongation
VE00_00580	KV454567.1:258953-259727	-	257	hypothetical protein	orth7151	ENOG410PTY9: Translation initiation factor IF-3, C-terminal domain						IPR001288: Translation initiation factor 3; IPR019815: Translation initiation factor 3, C-terminal		GO:0003743 translation initiation factor activity; GO:0006413 translational initiation
VE00_00581	KV454567.1:259980-260562	+	175	signal peptidase I	orth796	ENOG410PKYK: Mitochondrial inner membrane protease subunit 1			S26A			IPR000223: Peptidase S26A, signal peptidase I; IPR015927: Peptidase S24/S26A/S26B/S26C; IPR019759: Peptidase S24/S26A/S26B; IPR026730: Mitochondrial inner membrane protease subunit 1; IPR028360: Peptidase S24/S26, beta-ribbon domain		GO:0016020 membrane; GO:0008233 peptidase activity; GO:0008236 serine-type peptidase activity; GO:0006627 protein processing involved in protein targeting to mitochondrion; GO:0006508 proteolysis
VE00_00582	KV454567.1:261037-262974	-	526	vacuolar protein 8	orth777	ENOG410PG4R: vacuolar protein 8	BUSCOfEOG7Q8CX4					IPR000225: Armadillo; IPR011989: Armadillo-like helical; IPR016024: Armadillo-type fold	PF00514: Armadillo/beta-catenin-like repeat	GO:0005515 protein binding; GO:0005488 binding
VE00_00583	KV454567.1:264643-266028	+	374	hypothetical protein	orth7152	ENOG410PGV3: nuclear protein SNF4	BUSCOfEOG73JM5R					IPR000644: CBS domain; IPR013785: Aldolase-type TIM barrel		GO:0003824 catalytic activity
VE00_00584	KV454567.1:266501-271140	+	1425	hypothetical protein	orth7153							IPR000198: Rho GTPase-activating protein domain; IPR008936: Rho GTPase activation protein		GO:0007165 signal transduction
VE00_00585	KV454567.1:271710-272693	-	290	hypothetical protein	orth7154	ENOG410PNBG: mitochondrial 54S ribosomal protein YmL6	BUSCOfEOG7GTTDX					IPR002136: Ribosomal protein L4/L1e; IPR013005: 50S ribosomal protein uL4; IPR023574: Ribosomal protein L4 domain		GO:0005840 ribosome; GO:0003735 structural constituent of ribosome; GO:0006412 translation
VE00_00586	KV454567.1:272858-274201	+	427	hypothetical protein	orth7155	ENOG410PMCR: mitochondrial 54S ribosomal protein YmL35	BUSCOfEOG7ZWDCC					IPR008914: Phosphatidylethanolamine-binding protein PEBP
VE00_00587	KV454567.1:274583-276581	-	665	serine/threonine protein kinase	orth8078	ENOG410PMNZ: STYKc						IPR000719: Protein kinase domain; IPR002290: Serine/threonine/dual specificity protein kinase, catalytic domain; IPR008271: Serine/threonine-protein kinase, active site; IPR011009: Protein kinase-like domain		GO:0004672 protein kinase activity; GO:0005524 ATP binding; GO:0006468 protein phosphorylation
VE00_00588	KV454567.1:279127-280653	-	476	hypothetical protein	orth2558						bZIP TF 1	IPR004827: Basic-leucine zipper domain		GO:0043565 sequence-specific DNA binding; GO:0003700 transcription factor activity, sequence-specific DNA binding; GO:0006355 regulation of transcription, DNA-templated
VE00_00589	KV454567.1:298232-299119	-	218	hypothetical protein	orth7156	ENOG410PM0J: Exosome complex subunit Csl4						IPR012340: Nucleic acid-binding, OB-fold; IPR019495: Exosome complex component CSL4; IPR022967: RNA-binding domain, S1; IPR025721: Exosome complex component, N-terminal domain		GO:0000178 exosome (RNase complex); GO:0003723 RNA binding
VE00_00590	KV454567.1:299834-301655	+	590	dihydroxyacetone kinase	orth1682	ENOG410PGQZ: Dihydroxyacetone kinase						IPR004006: DhaK domain; IPR004007: DhaL domain; IPR012734: Dihydroxyacetone kinase	PF02733: Dak1 domain	GO:0004371 glycerone kinase activity; GO:0005524 ATP binding; GO:0006071 glycerol metabolic process
VE00_00591	KV454567.1:301894-302531	-	118	small nuclear ribonucleoprotein D2	orth1684	ENOG410PNRK: Small nuclear ribonucleoprotein						IPR001163: LSM domain, eukaryotic/archaea-type; IPR010920: LSM domain; IPR027248: Small nuclear ribonucleoprotein Sm D2		GO:0030532 small nuclear ribonucleoprotein complex; GO:0008380 RNA splicing
VE00_00592	KV454567.1:302860-304347	+	478	hypothetical protein	orth7157	ENOG410PFPY: 3-hydroxyisobutyryl-CoA hydrolase	BUSCOfEOG75TMNR					IPR014748: Crontonase, C-terminal; IPR018376: Enoyl-CoA hydratase/isomerase, conserved site; IPR029045: ClpP/crotonase-like domain; IPR032259: Enoyl-CoA hydratase/isomerase, HIBYL-CoA-H type	PF16113: Enoyl-CoA hydratase/isomerase	GO:0016836 hydro-lyase activity; GO:0003824 catalytic activity; GO:0008152 metabolic process
VE00_00593	KV454567.1:305416-309249	+	1257	hypothetical protein	orth7158	ENOG410PIZD: GATA transcription factor						IPR013088: Zinc finger, NHR/GATA-type		GO:0008270 zinc ion binding; GO:0006355 regulation of transcription, DNA-templated
VE00_00594	KV454567.1:310868-311350	-	105	hypothetical protein
VE00_00595	KV454567.1:312717-315094	-	724	hypothetical protein	orth1192	ENOG410PFPE: dihydroxy-acetone synthase						IPR005474: Transketolase, N-terminal; IPR005475: Transketolase-like, pyrimidine-binding domain; IPR005478: Transketolase, bacterial-like; IPR009014: Transketolase, C-terminal/Pyruvate-ferredoxin oxidoreductase, domain II; IPR020826: Transketolase binding site; IPR029061: Thiamin diphosphate-binding fold	PF00456: Transketolase, thiamine diphosphate binding domain	GO:0004802 transketolase activity; GO:0003824 catalytic activity; GO:0008152 metabolic process
VE00_00596	KV454567.1:315871-317959	+	586	hypothetical protein	orth1683	ENOG410PU8T: Dak1 domain						IPR004006: DhaK domain; IPR004007: DhaL domain	PF02733: Dak1 domain	GO:0004371 glycerone kinase activity; GO:0006071 glycerol metabolic process
VE00_00597	KV454567.1:318304-319288	-	290	hypothetical protein	orth1899	ENOG410PGNV: oxidoreductase, short chain dehydrogenase reductase family						IPR002198: Short-chain dehydrogenase/reductase SDR; IPR002347: Glucose/ribitol dehydrogenase; IPR013968: Polyketide synthase, ketoreductase domain; IPR016040: NAD(P)-binding domain; IPR020904: Short-chain dehydrogenase/reductase, conserved site		GO:0016491 oxidoreductase activity; GO:0008152 metabolic process
VE00_00598	KV454567.1:320149-322198	+	519	hypothetical protein	orth1898	ENOG410PFEN: sugar transporter						IPR003663: Sugar/inositol transporter; IPR005828: Major facilitator, sugar transporter-like; IPR020846: Major facilitator superfamily domain	PF00083: Sugar (and other) transporter	GO:0016020 membrane; GO:0016021 integral component of membrane; GO:0022857 transmembrane transporter activity; GO:0022891 substrate-specific transmembrane transporter activity; GO:0055085 transmembrane transport
VE00_00599	KV454567.1:325556-326621	-	354	hypothetical protein	orth518	ENOG410PKW7: Dimeric dihydrodiol dehydrogenase						IPR000683: Oxidoreductase, N-terminal; IPR016040: NAD(P)-binding domain		GO:0016491 oxidoreductase activity
VE00_00600	KV454567.1:327361-328677	-	378	hypothetical protein	orth426	ENOG410PM6X: Oxidoreductase family, C-terminal alpha/beta domain						IPR000683: Oxidoreductase, N-terminal; IPR004104: Oxidoreductase, C-terminal; IPR016040: NAD(P)-binding domain		GO:0016491 oxidoreductase activity; GO:0055114 oxidation-reduction process; GO:0008152 metabolic process
VE00_00601	KV454567.1:330317-330638	-	86	hypothetical protein	orth1215
VE00_00602	KV454567.1:331410-331995	+	194	hypothetical protein	orth7159	ENOG410PXSJ: NA						IPR011051: RmlC-like cupin domain; IPR014710: RmlC-like jelly roll fold
VE00_00603	KV454567.1:332264-332727	-	108	hypothetical protein	orth7160	ENOG410PS9C: Replication factor A protein 3						IPR012340: Nucleic acid-binding, OB-fold; IPR013970: Replication factor A protein 3		GO:0005634 nucleus; GO:0003677 DNA binding; GO:0006281 DNA repair; GO:0006310 DNA recombination; GO:0006260 DNA replication
VE00_00604	KV454567.1:333130-335072	+	609	lysyl-tRNA synthetase	orth1214	ENOG410PFUC: lysyl-tRNA synthetase						IPR002313: Lysine-tRNA ligase, class II; IPR004364: Aminoacyl-tRNA synthetase, class II (D/K/N); IPR004365: OB-fold nucleic acid binding domain, AA-tRNA synthetase-type; IPR006195: Aminoacyl-tRNA synthetase, class II; IPR012340: Nucleic acid-binding, OB-fold; IPR018149: Lysyl-tRNA synthetase, class II, C-terminal; IPR018150: Aminoacyl-tRNA synthetase, class II (D/K/N)-like	PF00152: tRNA synthetases class II (D, K and N)	GO:0005737 cytoplasm; GO:0004812 aminoacyl-tRNA ligase activity; GO:0005524 ATP binding; GO:0000166 nucleotide binding; GO:0004824 lysine-tRNA ligase activity; GO:0003676 nucleic acid binding; GO:0006430 lysyl-tRNA aminoacylation; GO:0006418 tRNA aminoacylation for protein translation
VE00_00605	KV454567.1:335366-336926	-	501	hypothetical protein	orth7161	ENOG410PFR2: Cytochrome c oxidase assembly protein	BUSCOfEOG73V6VZ					IPR003780: COX15/CtaA family; IPR023754: Heme A synthase, type 2	PF02628: Cytochrome oxidase assembly protein	GO:0016020 membrane; GO:0016021 integral component of membrane; GO:0016627 oxidoreductase activity, acting on the CH-CH group of donors; GO:0055114 oxidation-reduction process; GO:0006784 heme a biosynthetic process
VE00_00606	KV454567.1:337180-338745	+	501	hypothetical protein	orth7162
VE00_00607	KV454567.1:338980-343295	-	1418	hypothetical protein	orth1213	ENOG410PFN7: (ABC) transporter						IPR003439: ABC transporter-like; IPR003593: AAA+ ATPase domain; IPR010929: CDR ABC transporter; IPR013525: ABC-2 type transporter; IPR017871: ABC transporter, conserved site; IPR027417: P-loop containing nucleoside triphosphate hydrolase; IPR029481: ABC-transporter extracellular N-terminal domain	PF01061: ABC-2 type transporter	GO:0016021 integral component of membrane; GO:0016020 membrane; GO:0005524 ATP binding; GO:0016887 ATPase activity; GO:0042626 ATPase activity, coupled to transmembrane movement of substances; GO:0006810 transport
VE00_00608	KV454567.1:344639-346322	+	560	hypothetical protein	orth2557	ENOG410PFTW: transporter						IPR011701: Major facilitator superfamily; IPR020846: Major facilitator superfamily domain		GO:0016021 integral component of membrane; GO:0055085 transmembrane transport
VE00_00609	KV454567.1:348523-349096	+	190	hypothetical protein	orth1210
VE00_00610	KV454567.1:349947-352398	-	781	hypothetical protein	orth1211	ENOG410PNGM: NACHT domain						IPR007111: NACHT nucleoside triphosphatase; IPR027417: P-loop containing nucleoside triphosphate hydrolase
VE00_00611	KV454567.1:352804-354121	+	438	hypothetical protein	orth7163	ENOG410PQBA: chromosomal organization and DNA repair protein Mms21					MIZ zinc finger	IPR004181: Zinc finger, MIZ-type; IPR013083: Zinc finger, RING/FYVE/PHD-type; IPR015898: G-protein gamma-like domain; IPR026846: E3 SUMO-protein ligase Nse2 (Mms21)		GO:0005834 heterotrimeric G-protein complex; GO:0030915 Smc5-Smc6 complex; GO:0004871 signal transducer activity; GO:0008270 zinc ion binding; GO:0019789 SUMO transferase activity; GO:0000724 double-strand break repair via homologous recombination; GO:0007186 G-protein coupled receptor signaling pathway
VE00_00612	KV454567.1:354566-356234	-	555	hypothetical protein	orth7164	ENOG410PHZU: mRNA cap guanine-N7 methyltransferase	BUSCOfEOG7MWH6S					IPR004971: mRNA (guanine-N(7))-methyltransferase domain; IPR029063: S-adenosyl-L-methionine-dependent methyltransferase	PF03291: mRNA capping enzyme
VE00_00613	KV454567.1:356825-358433	+	488	26S proteasome regulatory subunit N7	orth7165	ENOG410PFGD: proteasome regulatory	BUSCOfEOG7DFXP0					IPR000717: Proteasome component (PCI) domain; IPR011991: Winged helix-turn-helix DNA-binding domain; IPR019585: 26S proteasome, regulatory subunit Rpn7	PF10602: 26S proteasome subunit RPN7	GO:0005515 protein binding
VE00_00614	KV454567.1:360064-361596	+	487	alanine transaminase	orth7166	ENOG410PGK7: alanine aminotransferase						IPR004839: Aminotransferase, class I/classII; IPR015421: Pyridoxal phosphate-dependent transferase, major region, subdomain 1; IPR015422: Pyridoxal phosphate-dependent transferase, major region, subdomain 2; IPR015424: Pyridoxal phosphate-dependent transferase		GO:0030170 pyridoxal phosphate binding; GO:0003824 catalytic activity; GO:0009058 biosynthetic process
VE00_00615	KV454567.1:361885-363755	-	514	hypothetical protein	orth465	ENOG410PM8C: Cytochrome p450						IPR001128: Cytochrome P450; IPR002403: Cytochrome P450, E-class, group IV; IPR017972: Cytochrome P450, conserved site		GO:0005506 iron ion binding; GO:0020037 heme binding; GO:0004497 monooxygenase activity; GO:0016705 oxidoreductase activity, acting on paired donors, with incorporation or reduction of molecular oxygen; GO:0055114 oxidation-reduction process
VE00_00616	KV454567.1:367152-369292	-	596	AGC/YANK protein kinase	orth7167	ENOG410PHU4: AGC YANK protein kinase						IPR000719: Protein kinase domain; IPR000961: AGC-kinase, C-terminal; IPR002290: Serine/threonine/dual specificity protein kinase, catalytic domain; IPR008271: Serine/threonine-protein kinase, active site; IPR011009: Protein kinase-like domain; IPR017441: Protein kinase, ATP binding site	PF00069: Protein kinase domain	GO:0005524 ATP binding; GO:0004672 protein kinase activity; GO:0004674 protein serine/threonine kinase activity; GO:0006468 protein phosphorylation
VE00_00617	KV454567.1:373499-374409	-	218	hypothetical protein	orth7168
VE00_00618	KV454567.1:374899-375306	+	83	hypothetical protein	orth7169	ENOG410PS5A: mitochondrial 54S ribosomal protein YmL39						IPR011332: Zinc-binding ribosomal protein		GO:0006412 translation
VE00_00619	KV454567.1:376054-380676	-	1492	hypothetical protein	orth7170
VE00_00620	KV454567.1:382624-383266	+	196	hypothetical protein	orth7171	ENOG410PRRS: NA
VE00_00621	KV454567.1:383407-385333	-	641	hypothetical protein	orth7172		BUSCOfEOG75TMNG					IPR001680: WD40 repeat; IPR012580: NUC153; IPR015943: WD40/YVTN repeat-like-containing domain; IPR017986: WD40-repeat-containing domain		GO:0005634 nucleus; GO:0005515 protein binding
VE00_00622	KV454567.1:385849-390509	+	1536	hypothetical protein	orth7173	ENOG410PGJE: Component of the SRB8-11 complex. The SRB8-11 complex is a regulatory module of the Mediator complex which is itself involved in regulation of basal and activated RNA polymerase II- dependent transcription. The SRB8-11 complex may be involved in the transcriptional repression of a subset of genes regulated by Mediator. It may inhibit the association of the Mediator complex with RNA p…						IPR009401: Mediator complex, subunit Med13; IPR021643: Mediator complex, subunit Med13, N-terminal, metazoa/fungi		GO:0016592 mediator complex; GO:0001104 RNA polymerase II transcription cofactor activity; GO:0006357 regulation of transcription from RNA polymerase II promoter
VE00_00623	KV454567.1:390968-392029	+	307	5'-methylthioadenosine phosphorylase	orth7174	ENOG410PFY7: Catalyzes the reversible phosphorylation of S-methyl-5'- thioadenosine (MTA) to adenine and 5-methylthioribose-1-phosphate. Involved in the breakdown of MTA, a major by-product of polyamine biosynthesis. Responsible for the first step in the methionine salvage pathway after MTA has been generated from S- adenosylmethionine. Has broad substrate specificity with 6- aminopurine nucleosi…	BUSCOfEOG77DJGM					IPR000845: Nucleoside phosphorylase domain; IPR001369: PNP/MTAP phosphorylase; IPR010044: Methylthioadenosine phosphorylase (MTAP); IPR018099: Purine phosphorylase, family 2, conserved site		GO:0003824 catalytic activity; GO:0016763 transferase activity, transferring pentosyl groups; GO:0017061 S-methyl-5-thioadenosine phosphorylase activity; GO:0009116 nucleoside metabolic process
VE00_00624	KV454567.1:392551-398097	-	1576	hypothetical protein	orth7175		BUSCOfEOG7FNCKC					IPR000504: RNA recognition motif domain; IPR001841: Zinc finger, RING-type; IPR003954: RNA recognition motif domain, eukaryote; IPR012677: Nucleotide-binding alpha-beta plait domain; IPR013083: Zinc finger, RING/FYVE/PHD-type		GO:0008270 zinc ion binding; GO:0005515 protein binding; GO:0000166 nucleotide binding; GO:0003676 nucleic acid binding
VE00_00625	KV454567.1:398430-399428	+	280	NADH dehydrogenase Fe-S protein 3	orth7176	ENOG410PGKA: NADH-ubiquinone oxidoreductase 304 kDa subunit						IPR001268: NADH:ubiquinone oxidoreductase, 30kDa subunit; IPR010218: NADH dehydrogenase, subunit C; IPR020396: NADH:ubiquinone oxidoreductase, 30kDa subunit, conserved site		GO:0008137 NADH dehydrogenase (ubiquinone) activity; GO:0016651 oxidoreductase activity, acting on NAD(P)H; GO:0055114 oxidation-reduction process
VE00_00626	KV454567.1:400399-401099	+	94	hypothetical protein	orth7177
VE00_00627	KV454567.1:402664-406492	+	1275	hypothetical protein	orth7178	ENOG410PFV1: Patched sphingolipid transporter (Ncr1)	BUSCOfEOG72VHFB					IPR000731: Sterol-sensing domain; IPR003392: Patched; IPR004765: Niemann-Pick C type protein; IPR032190: Niemann-Pick C1, N-terminal	PF12349: Sterol-sensing domain of SREBP cleavage-activation; PF16414: Niemann-Pick C1 N terminus	GO:0016020 membrane; GO:0016021 integral component of membrane; GO:0005319 lipid transporter activity; GO:0008158 hedgehog receptor activity
VE00_00628	KV454567.1:407400-411063	+	1220	hypothetical protein	orth1208	ENOG410PG9C: P-type ATPase						IPR001757: P-type ATPase; IPR006121: Heavy metal-associated domain, HMA; IPR006122: Heavy metal-associated domain, copper ion-binding; IPR008250: P-type ATPase, A domain; IPR017969: Heavy-metal-associated, conserved site; IPR018303: P-type ATPase, phosphorylation site; IPR023214: HAD-like domain; IPR023299: P-type ATPase, cytoplasmic domain N; IPR027256: P-type ATPase, subfamily IB		GO:0016021 integral component of membrane; GO:0000166 nucleotide binding; GO:0019829 cation-transporting ATPase activity; GO:0046872 metal ion binding; GO:0005507 copper ion binding; GO:0006812 cation transport; GO:0030001 metal ion transport
VE00_00629	KV454567.1:415153-417332	+	645	hypothetical protein	orth9402	ENOG410PJ6P: glucan 1,4-alpha-glucosidase				CBM20; GH15		IPR000165: Glucoamylase; IPR002044: Carbohydrate binding module family 20; IPR008291: Glucoamylase, starch-binding; IPR008928: Six-hairpin glycosidase-like; IPR011613: Glycoside hydrolase family 15/Phosphorylase b kinase regulatory chain family; IPR012341: Six-hairpin glycosidase; IPR013783: Immunoglobulin-like fold; IPR013784: Carbohydrate-binding-like fold	PF00723: Glycosyl hydrolases family 15	GO:0004339 glucan 1,4-alpha-glucosidase activity; GO:0030246 carbohydrate binding; GO:0003824 catalytic activity; GO:2001070 starch binding; GO:0005976 polysaccharide metabolic process; GO:0000272 polysaccharide catabolic process
VE00_00630	KV454567.1:418511-420776	-	656	hypothetical protein	orth1895	ENOG410PMDW: alpha-amylase				CBM20; GH13		IPR002044: Carbohydrate binding module family 20; IPR006047: Glycosyl hydrolase, family 13, catalytic domain; IPR006589: Glycosyl hydrolase, family 13, subfamily, catalytic domain; IPR013780: Glycosyl hydrolase, family 13, all-beta; IPR013781: Glycoside hydrolase, catalytic domain; IPR013783: Immunoglobulin-like fold; IPR013784: Carbohydrate-binding-like fold; IPR015340: Alpha-amylase, domain of …	PF00128: Alpha amylase, catalytic domain	GO:0004556 alpha-amylase activity; GO:0030246 carbohydrate binding; GO:0003824 catalytic activity; GO:2001070 starch binding; GO:0043169 cation binding; GO:0005509 calcium ion binding; GO:0016052 carbohydrate catabolic process; GO:0005975 carbohydrate metabolic process
VE00_00631	KV454567.1:423633-424650	-	338	hypothetical protein	orth9068
VE00_00632	KV454567.1:425482-427054	-	523	hypothetical protein	orth1162	ENOG410PI7V: Cytochrome P450						IPR001128: Cytochrome P450; IPR002401: Cytochrome P450, E-class, group I; IPR017972: Cytochrome P450, conserved site	PF00067: Cytochrome P450	GO:0005506 iron ion binding; GO:0020037 heme binding; GO:0016705 oxidoreductase activity, acting on paired donors, with incorporation or reduction of molecular oxygen; GO:0055114 oxidation-reduction process
VE00_00633	KV454567.1:434105-435871	+	503	hypothetical protein	orth1200	ENOG410PIVD: Nuclear and cytoplasmic polyadenylated RNA-binding protein pub1						IPR000504: RNA recognition motif domain; IPR003954: RNA recognition motif domain, eukaryote; IPR012677: Nucleotide-binding alpha-beta plait domain	PF00076: RNA recognition motif. (a.k.a. RRM, RBD, or RNP domain)	GO:0000166 nucleotide binding; GO:0003676 nucleic acid binding
VE00_00634	KV454567.1:436964-438382	+	410	hypothetical protein	orth7179	ENOG410Q0GY: NA
VE00_00635	KV454567.1:439038-440192	+	368	hypothetical protein	orth9659	ENOG410PHR9: GPI anchored dioxygenase						IPR000627: Intradiol ring-cleavage dioxygenase, C-terminal; IPR015889: Intradiol ring-cleavage dioxygenase, core		GO:0005506 iron ion binding; GO:0003824 catalytic activity; GO:0016702 oxidoreductase activity, acting on single donors with incorporation of molecular oxygen, incorporation of two atoms of oxygen; GO:0008199 ferric iron binding; GO:0006725 cellular aromatic compound metabolic process; GO:0055114 oxidation-reduction process
VE00_00636	KV454567.1:440442-441083	-	190	hypothetical protein	orth7180	ENOG410PPI7: conserved hypothetical protein						IPR001841: Zinc finger, RING-type; IPR013083: Zinc finger, RING/FYVE/PHD-type		GO:0008270 zinc ion binding; GO:0005515 protein binding
VE00_00637	KV454567.1:441577-443265	-	490	hypothetical protein	orth7181
VE00_00638	KV454567.1:444749-445617	+	250	hypothetical protein	orth7182	ENOG410PFT6: integral membrane protein						IPR007248: Mpv17/PMP22		GO:0016021 integral component of membrane
VE00_00639	KV454567.1:446219-447179	+	319	hypothetical protein	orth7183	ENOG410PMY9: NA						IPR008733: Peroxisomal biogenesis factor 11		GO:0005779 integral component of peroxisomal membrane; GO:0016559 peroxisome fission
VE00_00640	KV454567.1:447565-449782	-	738	hypothetical protein	orth506	ENOG410PJVJ: Glucan 1,3-beta-glucosidase				GH5		IPR001547: Glycoside hydrolase, family 5; IPR013781: Glycoside hydrolase, catalytic domain; IPR017853: Glycoside hydrolase superfamily		GO:0004553 hydrolase activity, hydrolyzing O-glycosyl compounds; GO:0005975 carbohydrate metabolic process
VE00_00641	KV454567.1:450147-451460	+	400	2-oxoisovalerate dehydrogenase E1 component, beta subunit	orth1199	ENOG410PJGZ: Dehydrogenase						IPR005475: Transketolase-like, pyrimidine-binding domain; IPR009014: Transketolase, C-terminal/Pyruvate-ferredoxin oxidoreductase, domain II; IPR029061: Thiamin diphosphate-binding fold		GO:0003824 catalytic activity; GO:0008152 metabolic process
VE00_00642	KV454567.1:451667-452777	+	310	hypothetical protein	orth2649	ENOG410PV73: STYKc						IPR000719: Protein kinase domain; IPR002290: Serine/threonine/dual specificity protein kinase, catalytic domain; IPR011009: Protein kinase-like domain		GO:0005524 ATP binding; GO:0004672 protein kinase activity; GO:0006468 protein phosphorylation
VE00_00643	KV454567.1:455060-456418	-	420	hypothetical protein	orth1198	ENOG410PHJW: NADH-dependent flavin oxidoreductase						IPR001155: NADH:flavin oxidoreductase/NADH oxidase, N-terminal; IPR013785: Aldolase-type TIM barrel	PF00724: NADH:flavin oxidoreductase / NADH oxidase family	GO:0010181 FMN binding; GO:0016491 oxidoreductase activity; GO:0003824 catalytic activity; GO:0055114 oxidation-reduction process
VE00_00644	KV454567.1:457007-460517	-	1088	hypothetical protein	orth1005	ENOG410PIA1: Elongation factor	BUSCOfEOG7PVWXS					IPR000640: Translation elongation factor EFG, V domain; IPR000795: Transcription factor, GTP-binding domain; IPR004161: Translation elongation factor EFTu/EF1A, domain 2; IPR005225: Small GTP-binding protein domain; IPR009000: Translation protein, beta-barrel domain; IPR009022: Elongation factor G, III-V domain; IPR014721: Ribosomal protein S5 domain 2-type fold, subgroup; IPR020568: Ribosomal pr…	PF00009: Elongation factor Tu GTP binding domain	GO:0003924 GTPase activity; GO:0005525 GTP binding
VE00_00645	KV454567.1:461927-463443	+	482	hypothetical protein	orth2556							IPR001849: Pleckstrin homology domain; IPR011993: PH domain-like
VE00_00646	KV454567.1:464757-465141	+	127	hypothetical protein	orth9397							IPR015947: PUA-like domain
VE00_00647	KV454567.1:467342-469632	+	722	hypothetical protein	orth6194	ENOG410PH7E: domain-containing protein						IPR004443: YjeF N-terminal domain; IPR025762: DFDF domain
VE00_00648	KV454567.1:469999-470386	-	128	hypothetical protein	orth2852
VE00_00649	KV454567.1:470689-472567	+	577	hypothetical protein	orth6195	ENOG410PJK9: Peptidyl-prolyl cis-trans						IPR002130: Cyclophilin-type peptidyl-prolyl cis-trans isomerase domain; IPR003613: U box domain; IPR013083: Zinc finger, RING/FYVE/PHD-type; IPR020892: Cyclophilin-type peptidyl-prolyl cis-trans isomerase, conserved site; IPR024936: Cyclophilin-type peptidyl-prolyl cis-trans isomerase; IPR029000: Cyclophilin-like domain		GO:0004842 ubiquitin-protein transferase activity; GO:0003755 peptidyl-prolyl cis-trans isomerase activity; GO:0006457 protein folding; GO:0016567 protein ubiquitination; GO:0000413 protein peptidyl-prolyl isomerization
VE00_00650	KV454567.1:474069-477212	+	992	hypothetical protein	orth2554	ENOG410PJRC: C6 transcription factor					Fungal Zn(2)-Cys(6) binuclear cluster domain	IPR001138: Zn(2)-C6 fungal-type DNA-binding domain		GO:0005634 nucleus; GO:0008270 zinc ion binding; GO:0000981 RNA polymerase II transcription factor activity, sequence-specific DNA binding; GO:0006355 regulation of transcription, DNA-templated
VE00_00651	KV454567.1:477735-478275	-	179	hypothetical protein	orth1196	ENOG410PRVG: NA
VE00_00652	KV454567.1:479225-481536	-	652	hypothetical protein	orth8854	ENOG410PH9W: C6 transcription factor					Fungal Zn(2)-Cys(6) binuclear cluster domain	IPR001138: Zn(2)-C6 fungal-type DNA-binding domain		GO:0005634 nucleus; GO:0008270 zinc ion binding; GO:0000981 RNA polymerase II transcription factor activity, sequence-specific DNA binding; GO:0006355 regulation of transcription, DNA-templated
VE00_00653	KV454567.1:482327-483830	+	500	hypothetical protein	orth8855	ENOG410Q0X1: Protein of unknown function (DUF1593)						IPR011483: Protein of unknown function DUF1593	PF07632: Protein of unknown function (DUF1593)
VE00_00654	KV454567.1:484011-485360	-	392	hypothetical protein	orth1194	ENOG410PJR0: Dehydrogenase						IPR002085: Alcohol dehydrogenase superfamily, zinc-type; IPR002328: Alcohol dehydrogenase, zinc-type, conserved site; IPR011032: GroES-like; IPR013149: Alcohol dehydrogenase, C-terminal; IPR013154: Alcohol dehydrogenase, N-terminal; IPR016040: NAD(P)-binding domain; IPR020843: Polyketide synthase, enoylreductase domain		GO:0008270 zinc ion binding; GO:0016491 oxidoreductase activity; GO:0055114 oxidation-reduction process
VE00_00655	KV454567.1:485740-486939	+	324	hypothetical protein	orth1193	ENOG410PFWU: Catalyzes the initial reaction in the xylose utilization pathway by reducing D-xylose into xylitol. Xylose is a major component of hemicelluloses such as xylan. Most fungi utilize D- xylose via three enzymatic reactions, xylose reductase (XR), xylitol dehydrogenase (XDH), and xylulokinase, to form xylulose 5- phosphate, which enters pentose phosphate pathway						IPR001395: Aldo/keto reductase/potassium channel subunit beta; IPR018170: Aldo/keto reductase, conserved site; IPR020471: Aldo/keto reductase; IPR023210: NADP-dependent oxidoreductase domain		GO:0016491 oxidoreductase activity; GO:0055114 oxidation-reduction process
VE00_00656	KV454567.1:487583-489930	+	709	hypothetical protein	orth1192	ENOG410PFPE: dihydroxy-acetone synthase						IPR005474: Transketolase, N-terminal; IPR005475: Transketolase-like, pyrimidine-binding domain; IPR005478: Transketolase, bacterial-like; IPR009014: Transketolase, C-terminal/Pyruvate-ferredoxin oxidoreductase, domain II; IPR020826: Transketolase binding site; IPR029061: Thiamin diphosphate-binding fold	PF00456: Transketolase, thiamine diphosphate binding domain	GO:0004802 transketolase activity; GO:0003824 catalytic activity; GO:0008152 metabolic process
VE00_00657	KV454567.1:493622-494609	+	299	hypothetical protein	orth2683
VE00_00658	KV454567.1:495236-496765	-	472	hypothetical protein	orth1893	ENOG410PH9W: C6 transcription factor						IPR021858: Protein of unknown function DUF3468
VE00_00659	KV454567.1:497591-499514	+	535	hypothetical protein	orth699	ENOG410PF97: Maltose permease						IPR003663: Sugar/inositol transporter; IPR005828: Major facilitator, sugar transporter-like; IPR005829: Sugar transporter, conserved site; IPR020846: Major facilitator superfamily domain	PF00083: Sugar (and other) transporter	GO:0016021 integral component of membrane; GO:0016020 membrane; GO:0022857 transmembrane transporter activity; GO:0005215 transporter activity; GO:0022891 substrate-specific transmembrane transporter activity; GO:0055085 transmembrane transport
VE00_00660	KV454567.1:500797-501931	+	377	hypothetical protein	orth778	ENOG410PMR6: Inherit from COG: Platelet-activating factor acetylhydrolase plasma intracellular isoform II						IPR005065: Platelet-activating factor acetylhydrolase; IPR029058: Alpha/Beta hydrolase fold; IPR029059: Alpha/beta hydrolase fold-5		GO:0003847 1-alkyl-2-acetylglycerophosphocholine esterase activity; GO:0016042 lipid catabolic process
VE00_00661	KV454567.1:503915-504679	-	235	hypothetical protein	orth2552	ENOG410PXUN: Glycosyl hydrolase family 61				AA9		IPR005103: Glycoside hydrolase, family 61	PF03443: Glycosyl hydrolase family 61
VE00_00662	KV454567.1:505473-506819	+	428	hypothetical protein	orth1763	ENOG410PW4Q: Protein kinase domain protein						IPR000719: Protein kinase domain; IPR002290: Serine/threonine/dual specificity protein kinase, catalytic domain; IPR011009: Protein kinase-like domain; IPR017441: Protein kinase, ATP binding site		GO:0005524 ATP binding; GO:0004672 protein kinase activity; GO:0006468 protein phosphorylation
VE00_00663	KV454567.1:506975-508097	-	276	hypothetical protein	orth8110	ENOG410PMZ2: glycoside hydrolase family 61 protein				AA9		IPR005103: Glycoside hydrolase, family 61	PF03443: Glycosyl hydrolase family 61
VE00_00664	KV454567.1:510476-512520	+	505	hypothetical protein	orth550	ENOG410PFCU: NA
VE00_00665	KV454567.1:512760-513549	-	240	hypothetical protein	orth6199	ENOG410PQK3: NmrA-like family						IPR016040: NAD(P)-binding domain
VE00_00666	KV454567.1:516906-517714	-	248	hypothetical protein		ENOG410PQEA: NmrA-like family						IPR008030: NmrA-like domain; IPR016040: NAD(P)-binding domain
VE00_00667	KV454567.1:518447-520078	+	507	hypothetical protein	orth2854	ENOG410PG3X: Carboxylesterase family			S09X			IPR000997: Cholinesterase; IPR002018: Carboxylesterase, type B; IPR019819: Carboxylesterase type B, conserved site; IPR019826: Carboxylesterase type B, active site; IPR029058: Alpha/Beta hydrolase fold	PF00135: Carboxylesterase family	GO:0004104 cholinesterase activity
VE00_00668	KV454567.1:520925-521397	-	136	hypothetical protein
VE00_00669	KV454567.1:523979-524906	+	308	hypothetical protein	orth2432	ENOG410PSHR: NA
VE00_00670	KV454567.1:525425-526685	-	380	hypothetical protein	orth6200	ENOG410PFQ5: WD repeat protein						IPR001680: WD40 repeat; IPR015943: WD40/YVTN repeat-like-containing domain; IPR017986: WD40-repeat-containing domain		GO:0005515 protein binding
VE00_00671	KV454567.1:527316-528402	+	307	hypothetical protein	orth2359	ENOG410PH4Y: mitochondrial oxaloacetate						IPR002067: Mitochondrial carrier protein; IPR018108: Mitochondrial substrate/solute carrier; IPR023395: Mitochondrial carrier domain	PF00153: Mitochondrial carrier protein	GO:0055085 transmembrane transport
VE00_00672	KV454567.1:528685-530527	-	613	hypothetical protein	orth8260
VE00_00673	KV454567.1:530963-532227	-	403	hypothetical protein	orth2551	ENOG410PN60: Carboxylesterase family			S09C	CE10		IPR013094: Alpha/beta hydrolase fold-3; IPR029058: Alpha/Beta hydrolase fold		GO:0016787 hydrolase activity; GO:0008152 metabolic process
VE00_00674	KV454567.1:532854-536195	+	1043	hypothetical protein	orth977							IPR002312: Aspartyl/Asparaginyl-tRNA synthetase, class IIb; IPR004364: Aminoacyl-tRNA synthetase, class II (D/K/N); IPR004523: Aspartyl-tRNA synthetase, archaeal-type; IPR006195: Aminoacyl-tRNA synthetase, class II; IPR012340: Nucleic acid-binding, OB-fold; IPR018150: Aminoacyl-tRNA synthetase, class II (D/K/N)-like; IPR024320: Lysylphosphatidylglycerol synthetase, domain of unknown function DUF2…	PF00152: tRNA synthetases class II (D, K and N)	GO:0005737 cytoplasm; GO:0004812 aminoacyl-tRNA ligase activity; GO:0005524 ATP binding; GO:0000166 nucleotide binding; GO:0004815 aspartate-tRNA ligase activity; GO:0006422 aspartyl-tRNA aminoacylation; GO:0006418 tRNA aminoacylation for protein translation
VE00_00675	KV454567.1:536755-539154	-	749	hypothetical protein	orth6201	ENOG410PPCE: telomere-binding alpha subunit central						IPR011564: Telomeric single stranded DNA binding POT1/Cdc13; IPR012340: Nucleic acid-binding, OB-fold; IPR028389: Protection of telomeres protein 1; IPR032042: Protection of telomeres protein 1, ssDNA-binding domain		GO:0000784 nuclear chromosome, telomeric region; GO:0003677 DNA binding; GO:0043047 single-stranded telomeric DNA binding; GO:0000723 telomere maintenance
VE00_00676	KV454567.1:539737-541717	+	552	hypothetical protein	orth777	ENOG410PI6Q: importin subunit alpha	BUSCOfEOG7DC2DF					IPR000225: Armadillo; IPR002652: Importin-alpha, importin-beta-binding domain; IPR011989: Armadillo-like helical; IPR016024: Armadillo-type fold; IPR024931: Importin subunit alpha; IPR032413: Atypical Arm repeat	PF00514: Armadillo/beta-catenin-like repeat	GO:0005737 cytoplasm; GO:0005634 nucleus; GO:0008565 protein transporter activity; GO:0005488 binding; GO:0005515 protein binding; GO:0006606 protein import into nucleus
VE00_00677	KV454567.1:542848-543385	+	160	cyanate hydratase	orth6202	ENOG410PP37: Catalyzes the reaction of cyanate with bicarbonate to produce ammonia and carbon dioxide (By similarity)						IPR003712: Cyanate lyase, C-terminal; IPR008076: Cyanate hydratase; IPR010982: Lambda repressor-like, DNA-binding domain		GO:0003677 DNA binding; GO:0008824 cyanate hydratase activity; GO:0009439 cyanate metabolic process
VE00_00678	KV454567.1:543945-544289	-	81	hypothetical protein	orth8261
VE00_00679	KV454567.1:546536-547769	-	312	hypothetical protein	orth776	ENOG410PMFC: fumarylacetoacetate hydrolase family protein						IPR011234: Fumarylacetoacetase, C-terminal-related	PF01557: Fumarylacetoacetate (FAA) hydrolase family	GO:0003824 catalytic activity; GO:0008152 metabolic process
VE00_00680	KV454567.1:548519-549009	+	121	hypothetical protein	orth775	ENOG410PQBS: NA
VE00_00682	KV454567.1:549703-552122	-	720	hypothetical protein	orth1892	ENOG410PRMF: C2H2 type zinc finger domain protein					Fungal-specific TF domain	IPR007087: Zinc finger, C2H2; IPR007219: Transcription factor domain, fungi; IPR013087: Zinc finger C2H2-type/integrase DNA-binding domain; IPR015880: Zinc finger, C2H2-like		GO:0005634 nucleus; GO:0008270 zinc ion binding; GO:0003677 DNA binding; GO:0046872 metal ion binding; GO:0003676 nucleic acid binding; GO:0006351 transcription, DNA-templated
VE00_00683	KV454567.1:553057-554883	+	546	hypothetical protein	orth773	ENOG410PHMC: transporter						IPR011701: Major facilitator superfamily; IPR020846: Major facilitator superfamily domain		GO:0016021 integral component of membrane; GO:0055085 transmembrane transport
VE00_00684	KV454567.1:555322-556753	-	438	hypothetical protein	orth8262	ENOG410PH9Z: monooxygenase						IPR002938: FAD-binding domain; IPR023753: FAD/NAD(P)-binding domain		GO:0016491 oxidoreductase activity; GO:0071949 FAD binding; GO:0055114 oxidation-reduction process
VE00_00685	KV454567.1:557516-558856	+	428	hypothetical protein	orth2550	ENOG410PIY8: Protein of unknown function (DUF3500)						IPR021889: Protein of unknown function DUF3500	PF12006: Protein of unknown function (DUF3500)
VE00_00686	KV454567.1:559478-560440	+	265	hypothetical protein	orth772	ENOG410PYET: NA
VE00_00687	KV454567.1:561026-561800	+	257	hypothetical protein	orth766	ENOG410PR7T: NA						IPR000073: Alpha/beta hydrolase fold-1; IPR029058: Alpha/Beta hydrolase fold
VE00_00688	KV454567.1:561915-563061	-	381	hypothetical protein	orth767							IPR007822: Lanthionine synthetase C-like
VE00_00689	KV454567.1:563928-565281	-	450	hypothetical protein	orth6209	ENOG410PWVC: integral membrane protein						IPR006759: Glycosyl transferase family 54; IPR029675: Transmembrane protein 246		GO:0016020 membrane; GO:0016758 transferase activity, transferring hexosyl groups; GO:0005975 carbohydrate metabolic process
VE00_00690	KV454567.1:565999-567698	-	546	hypothetical protein	orth6208	ENOG410PGRM: conserved hypothetical protein
VE00_00691	KV454567.1:568472-570649	-	709	hypothetical protein	orth6207
VE00_00692	KV454567.1:571486-572494	+	248	hypothetical protein	orth6206	ENOG410PKTW: acetyltransferase						IPR000182: GNAT domain; IPR016181: Acyl-CoA N-acyltransferase		GO:0008080 N-acetyltransferase activity
VE00_00693	KV454567.1:573707-575563	+	568	NADH dehydrogenase	orth768	ENOG410PIYA: NADH dehydrogenase						IPR023753: FAD/NAD(P)-binding domain	PF07992: Pyridine nucleotide-disulphide oxidoreductase	GO:0016491 oxidoreductase activity; GO:0055114 oxidation-reduction process
VE00_00694	KV454567.1:577268-580483	-	1016	hypothetical protein	orth769	ENOG410PH02: heavy metal						IPR003439: ABC transporter-like; IPR003593: AAA+ ATPase domain; IPR011527: ABC transporter type 1, transmembrane domain; IPR017871: ABC transporter, conserved site; IPR027417: P-loop containing nucleoside triphosphate hydrolase		GO:0016021 integral component of membrane; GO:0005524 ATP binding; GO:0016887 ATPase activity; GO:0042626 ATPase activity, coupled to transmembrane movement of substances; GO:0055085 transmembrane transport; GO:0006810 transport
VE00_00695	KV454567.1:585260-585876	+	164	hypothetical protein	orth6205	ENOG410PX3C: NA
VE00_00696	KV454567.1:586840-587815	-	195	hypothetical protein	orth6204	ENOG410PR50: cytochrome c oxidase polypeptide iv	BUSCOfEOG7BS4NR					IPR002124: Cytochrome c oxidase, subunit Vb	PF01215: Cytochrome c oxidase subunit Vb	GO:0005740 mitochondrial envelope; GO:0004129 cytochrome-c oxidase activity
VE00_00697	KV454567.1:588441-591189	-	823	cell division control protein 48	orth770	ENOG410PGP0: Cell division control protein						IPR003338: CDC48, N-terminal subdomain; IPR003593: AAA+ ATPase domain; IPR003959: ATPase, AAA-type, core; IPR003960: ATPase, AAA-type, conserved site; IPR004201: CDC48, domain 2; IPR005938: AAA ATPase, CDC48 family; IPR009010: Aspartate decarboxylase-like domain; IPR015415: Vps4 oligomerisation, C-terminal; IPR027417: P-loop containing nucleoside triphosphate hydrolase; IPR029067: CDC48 domain 2-…	PF00004: ATPase family associated with various cellular activities (AAA)	GO:0005524 ATP binding; GO:0016787 hydrolase activity
VE00_00698	KV454567.1:592546-593327	-	241	hypothetical protein	orth6203
VE00_00699	KV454567.1:597247-599113	-	586	hypothetical protein	orth6210	ENOG410PJTV: homeobox	BUSCOfEOG7SN8NW				Homeobox domain	IPR001356: Homeobox domain; IPR009057: Homeodomain-like; IPR017970: Homeobox, conserved site		GO:0003677 DNA binding; GO:0043565 sequence-specific DNA binding; GO:0006355 regulation of transcription, DNA-templated
VE00_00700	KV454567.1:605974-608839	-	715	hypothetical protein	orth2334	ENOG410Q0E7: NA
VE00_00703	KV454567.1:610386-611347	+	283	hypothetical protein	orth6211	ENOG410PTI8: Alpha and gamma adaptin binding protein p34						IPR019341: Alpha/gamma-adaptin-binding protein p34
VE00_00704	KV454567.1:611788-612554	-	223	hypothetical protein	orth6212	ENOG410PPRW: phosphatase-like protein (PTPLA)						IPR007482: Protein-tyrosine phosphatase-like, PTPLA	PF04387: Protein tyrosine phosphatase-like protein, PTPLA
VE00_00705	KV454567.1:612995-615755	-	899	hypothetical protein	orth6213	ENOG410PI4Q: Inherit from NOG: Conserved hypothetical, protein
VE00_00706	KV454567.1:616703-617783	+	359	hypothetical protein	orth1891	ENOG410PNTG: NA						IPR005135: Endonuclease/exonuclease/phosphatase
VE00_00707	KV454567.1:618061-618966	-	278	hypothetical protein	orth6214	ENOG410PPRT: phosducin						IPR012336: Thioredoxin-like fold; IPR024253: Phosducin, thioredoxin-like domain
VE00_00708	KV454567.1:620892-622194	-	355	guanine nucleotide-binding protein subunit beta	orth6215	ENOG410PI4N: protein beta subunit	BUSCOfEOG7JT75V					IPR001632: G-protein, beta subunit; IPR001680: WD40 repeat; IPR015943: WD40/YVTN repeat-like-containing domain; IPR016346: Guanine nucleotide-binding protein, beta subunit; IPR017986: WD40-repeat-containing domain; IPR019775: WD40 repeat, conserved site; IPR020472: G-protein beta WD-40 repeat		GO:0005515 protein binding; GO:0007165 signal transduction
VE00_00709	KV454567.1:624933-626194	+	342	hypothetical protein	orth6216	ENOG410PHW9: adenosine deaminase						IPR001365: Adenosine/AMP deaminase domain; IPR032466: Metal-dependent hydrolase		GO:0019239 deaminase activity
VE00_00710	KV454567.1:626704-627765	+	276	hypothetical protein	orth6217	ENOG410PJH4: ran-specific GTPase-activating protein 1						IPR000156: Ran binding domain; IPR011993: PH domain-like		GO:0046907 intracellular transport
VE00_00711	KV454567.1:628729-629750	+	228	hypothetical protein	orth6218	ENOG410PJJH: transcription initiation factor						IPR005033: YEATS; IPR016665: SAS complex subunit SAS5/transcription initiation factor TFIID subunit 14		GO:0006355 regulation of transcription, DNA-templated
VE00_00712	KV454567.1:630596-631073	-	158	hypothetical protein	orth6925	ENOG410PT75: Inherit from euNOG: Conserved hypothetical protein						IPR027911: Domain of unknown function DUF4604
VE00_00713	KV454567.1:631451-633171	+	504	mannosyltransferase	orth6219	ENOG410PFFX: alpha-1,2-mannosyltransferase (Kre5)				GT15		IPR002685: Glycosyl transferase, family 15; IPR029044: Nucleotide-diphospho-sugar transferases	PF01793: Glycolipid 2-alpha-mannosyltransferase	GO:0016020 membrane; GO:0000030 mannosyltransferase activity; GO:0006486 protein glycosylation
VE00_00714	KV454567.1:634081-637326	-	1064	hypothetical protein	orth6220							IPR004712: Na+/H+ antiporter, fungi; IPR006153: Cation/H+ exchanger; IPR013928: Alkali metal cation/H+ antiporter Nha1, C-terminal	PF00999: Sodium/hydrogen exchanger family; PF08619: Alkali metal cation/H+ antiporter Nha1 C terminus	GO:0005886 plasma membrane; GO:0016021 integral component of membrane; GO:0016020 membrane; GO:0015299 solute:proton antiporter activity; GO:0015385 sodium:proton antiporter activity; GO:0030004 cellular monovalent inorganic cation homeostasis; GO:0006812 cation transport; GO:0006814 sodium ion transport; GO:0055085 transmembrane transport
VE00_00715	KV454567.1:638831-639824	+	330	hypothetical protein	orth6221						Bacterial regulatory HTH proteins	IPR004026: Ada DNA repair, metal-binding; IPR008332: Methylguanine DNA methyltransferase, ribonuclease-like domain; IPR009057: Homeodomain-like; IPR018060: DNA binding HTH domain, AraC-type		GO:0003908 methylated-DNA-[protein]-cysteine S-methyltransferase activity; GO:0008270 zinc ion binding; GO:0003700 transcription factor activity, sequence-specific DNA binding; GO:0003677 DNA binding; GO:0043565 sequence-specific DNA binding; GO:0008168 methyltransferase activity; GO:0006281 DNA repair; GO:0006355 regulation of transcription, DNA-templated
VE00_00716	KV454567.1:640577-641083	+	114	methylated-DNA-[protein]-cysteine S-methyltransferase	orth1890	ENOG410PS9D: 6-O-methylguanine DNA methyltransferase, DNA binding domain						IPR011991: Winged helix-turn-helix DNA-binding domain; IPR014048: Methylated-DNA-[protein]-cysteine S-methyltransferase, DNA binding		GO:0003824 catalytic activity; GO:0006281 DNA repair
VE00_00717	KV454567.1:641389-643726	-	735	hypothetical protein	orth6222	ENOG410PT66: NA
VE00_00718	KV454567.1:644688-647562	-	939	hypothetical protein	orth6223	ENOG410PMD0: conserved hypothetical protein						IPR018843: U3 small nucleolar RNA-associated protein 8
VE00_00719	KV454567.1:648339-651874	+	1160	hypothetical protein	orth6224	ENOG410QDMT: conserved hypothetical protein						IPR003593: AAA+ ATPase domain; IPR003959: ATPase, AAA-type, core; IPR027417: P-loop containing nucleoside triphosphate hydrolase		GO:0005524 ATP binding
VE00_00720	KV454567.1:652397-653155	+	213	hypothetical protein		ENOG410Q7FZ: Inherit from KOG: Ankyrin Repeat Protein						IPR031352: NACHT-NTPase and P-loop NTPases, N-terminal domain
VE00_00721	KV454567.1:653372-655317	+	469	hypothetical protein	orth9954	ENOG410QDWH: ankyrin repeat-containing protein						IPR002110: Ankyrin repeat; IPR020683: Ankyrin repeat-containing domain		GO:0005515 protein binding
VE00_00722	KV454567.1:655430-656591	-	386	hypothetical protein	orth765	ENOG410PJ9A: norsolorinic acid reductase						IPR001395: Aldo/keto reductase/potassium channel subunit beta; IPR023210: NADP-dependent oxidoreductase domain	PF00248: Aldo/keto reductase family
VE00_00723	KV454568.1:2167-3550	-	418	hypothetical protein	orth830	ENOG410PG98: Dehydrogenase						IPR000262: FMN-dependent dehydrogenase; IPR008259: FMN-dependent alpha-hydroxy acid dehydrogenase, active site; IPR012133: Alpha-hydroxy acid dehydrogenase, FMN-dependent; IPR013785: Aldolase-type TIM barrel	PF01070: FMN-dependent dehydrogenase	GO:0010181 FMN binding; GO:0016491 oxidoreductase activity; GO:0003824 catalytic activity; GO:0055114 oxidation-reduction process
VE00_00724	KV454568.1:4457-5743	+	368	hypothetical protein		ENOG410PGFN: alcohol dehydrogenase						IPR002085: Alcohol dehydrogenase superfamily, zinc-type; IPR002328: Alcohol dehydrogenase, zinc-type, conserved site; IPR011032: GroES-like; IPR013149: Alcohol dehydrogenase, C-terminal; IPR013154: Alcohol dehydrogenase, N-terminal; IPR016040: NAD(P)-binding domain; IPR020843: Polyketide synthase, enoylreductase domain		GO:0008270 zinc ion binding; GO:0016491 oxidoreductase activity; GO:0055114 oxidation-reduction process
VE00_00725	KV454568.1:6177-7173	-	283	hypothetical protein	orth6838	ENOG410PNDY: Superoxide dismutase						IPR001189: Manganese/iron superoxide dismutase; IPR019831: Manganese/iron superoxide dismutase, N-terminal; IPR019832: Manganese/iron superoxide dismutase, C-terminal		GO:0004784 superoxide dismutase activity; GO:0046872 metal ion binding; GO:0055114 oxidation-reduction process; GO:0006801 superoxide metabolic process
VE00_00726	KV454568.1:7509-9975	+	804	hypothetical protein	orth831	ENOG410PHRF: Sulfurates the molybdenum cofactor. Sulfation of molybdenum is essential for xanthine dehydrogenase (XDH) and aldehyde oxidase (ADO) enzymes in which molybdenum cofactor is liganded by 1 oxygen and 1 sulfur atom in active form						IPR000192: Aminotransferase class V domain; IPR005302: Molybdenum cofactor sulfurase, C-terminal; IPR005303: MOSC, N-terminal beta barrel; IPR011037: Pyruvate kinase-like, insert domain; IPR015421: Pyridoxal phosphate-dependent transferase, major region, subdomain 1; IPR015422: Pyridoxal phosphate-dependent transferase, major region, subdomain 2; IPR015424: Pyridoxal phosphate-dependent transfera…		GO:0008265 Mo-molybdopterin cofactor sulfurase activity; GO:0030170 pyridoxal phosphate binding; GO:0030151 molybdenum ion binding; GO:0003824 catalytic activity; GO:0006777 Mo-molybdopterin cofactor biosynthetic process
VE00_00727	KV454568.1:10282-11515	-	410	hypothetical protein	orth9692
VE00_00728	KV454568.1:12733-13465	+	243	hypothetical protein	orth6359	ENOG410PN24: Protein kinase domain						IPR000719: Protein kinase domain; IPR011009: Protein kinase-like domain		GO:0005524 ATP binding; GO:0004672 protein kinase activity; GO:0006468 protein phosphorylation
VE00_00729	KV454568.1:13880-16291	-	781	hypothetical protein	orth6837	ENOG410PJCT: SAM and PH						IPR001660: Sterile alpha motif domain; IPR001849: Pleckstrin homology domain; IPR011993: PH domain-like; IPR013761: Sterile alpha motif/pointed domain		GO:0005515 protein binding
VE00_00730	KV454568.1:23490-25570	+	656	hypothetical protein	orth6836	ENOG410PFWM: Transcriptional regulatory protein pro1					Fungal Zn(2)-Cys(6) binuclear cluster domain	IPR001138: Zn(2)-C6 fungal-type DNA-binding domain; IPR021858: Protein of unknown function DUF3468	PF11951: Fungal specific transcription factor domain	GO:0005634 nucleus; GO:0008270 zinc ion binding; GO:0000981 RNA polymerase II transcription factor activity, sequence-specific DNA binding; GO:0006355 regulation of transcription, DNA-templated
VE00_00731	KV454568.1:26751-28303	-	475	hypothetical protein	orth179	ENOG410PGDD: FAD binding domain protein						IPR006094: FAD linked oxidase, N-terminal; IPR016166: FAD-binding, type 2; IPR016167: FAD-binding, type 2, subdomain 1; IPR016169: CO dehydrogenase flavoprotein-like, FAD-binding, subdomain 2		GO:0050660 flavin adenine dinucleotide binding; GO:0016491 oxidoreductase activity; GO:0003824 catalytic activity; GO:0016614 oxidoreductase activity, acting on CH-OH group of donors; GO:0055114 oxidation-reduction process
VE00_00732	KV454568.1:30040-30748	-	189	hypothetical protein	orth2345
VE00_00733	KV454568.1:31026-32976	-	609	hypothetical protein	orth1786	ENOG410PIM1: acyl-CoA dehydrogenase						IPR006091: Acyl-CoA oxidase/dehydrogenase, central domain; IPR009075: Acyl-CoA dehydrogenase/oxidase C-terminal; IPR009100: Acyl-CoA dehydrogenase/oxidase, N-terminal and middle domain		GO:0016627 oxidoreductase activity, acting on the CH-CH group of donors; GO:0003995 acyl-CoA dehydrogenase activity; GO:0055114 oxidation-reduction process; GO:0008152 metabolic process
VE00_00734	KV454568.1:33295-37104	-	1253	hypothetical protein	orth6835	ENOG410PGQH: Peroxisome biosynthesis protein (PAS1	BUSCOfEOG715QCH					IPR003593: AAA+ ATPase domain; IPR003959: ATPase, AAA-type, core; IPR003960: ATPase, AAA-type, conserved site; IPR009010: Aspartate decarboxylase-like domain; IPR015342: Peroxisome biogenesis factor 1, N-terminal, psi beta-barrel fold; IPR025653: Peroxisome biogenesis factor 1; IPR027417: P-loop containing nucleoside triphosphate hydrolase; IPR029067: CDC48 domain 2-like	PF00004: ATPase family associated with various cellular activities (AAA)	GO:0005778 peroxisomal membrane; GO:0005777 peroxisome; GO:0042623 ATPase activity, coupled; GO:0005524 ATP binding; GO:0007031 peroxisome organization; GO:0006625 protein targeting to peroxisome
VE00_00735	KV454568.1:37609-40146	+	810	hypothetical protein	orth6834	ENOG410PGHK: dna replication licensing factor						IPR001208: MCM domain; IPR003593: AAA+ ATPase domain; IPR008050: DNA replication licensing factor Mcm7; IPR012340: Nucleic acid-binding, OB-fold; IPR018525: Mini-chromosome maintenance, conserved site; IPR027417: P-loop containing nucleoside triphosphate hydrolase; IPR027925: MCM N-terminal domain; IPR031327: Mini-chromosome maintenance protein	PF00493: MCM2/3/5 family	GO:0042555 MCM complex; GO:0005634 nucleus; GO:0003678 DNA helicase activity; GO:0005524 ATP binding; GO:0003677 DNA binding; GO:0006270 DNA replication initiation; GO:0006260 DNA replication
VE00_00736	KV454568.1:40549-41197	-	196	hypothetical protein	orth6833	ENOG410PNYS: Ribosome biogenesis protein	BUSCOfEOG7673NV					IPR007023: Ribosomal biogenesis regulatory protein	PF04939: Ribosome biogenesis regulatory protein (RRS1)	GO:0005634 nucleus; GO:0042254 ribosome biogenesis
VE00_00737	KV454568.1:41454-42914	+	468	hypothetical protein	orth6832	ENOG410PHXU: Ribosomal protein	BUSCOfEOG75TMNV					IPR019368: Ribosomal protein S23/S29, mitochondrial	PF10236: Mitochondrial ribosomal death-associated protein 3
VE00_00738	KV454568.1:43989-46171	-	689	hypothetical protein	orth6831	ENOG410QDGC: rho GTPase activator						IPR000198: Rho GTPase-activating protein domain; IPR008936: Rho GTPase activation protein		GO:0007165 signal transduction
VE00_00739	KV454568.1:47616-51006	-	1129	hypothetical protein	orth779	ENOG410PGVC: Component of the post-replicative DNA mismatch repair system (MMR). Heterodimerizes with msh-2 to form MutS beta, which binds to DNA mismatches thereby initiating DNA repair. Msh-3 provides substrate-binding and substrate-specificity to the complex. When bound, the MutS beta heterodimer bends the DNA helix and shields approximately 20 base pairs. Acts mainly to repair insertion-delet…						IPR000432: DNA mismatch repair protein MutS, C-terminal; IPR007695: DNA mismatch repair protein MutS-like, N-terminal; IPR007696: DNA mismatch repair protein MutS, core; IPR007860: DNA mismatch repair protein MutS, connector domain; IPR007861: DNA mismatch repair protein MutS, clamp; IPR016151: DNA mismatch repair protein MutS, N-terminal; IPR027417: P-loop containing nucleoside triphosphate hydr…	PF00488: MutS domain V	GO:0030983 mismatched DNA binding; GO:0005524 ATP binding; GO:0006298 mismatch repair
VE00_00740	KV454568.1:51729-53636	-	540	hypothetical protein	orth6830	ENOG410PRPC: NA
VE00_00741	KV454568.1:54463-55622	-	339	hypothetical protein	orth832	ENOG410PGTA: Geranylgeranyltransferase beta subunit	BUSCOfEOG7FJH9X					IPR001330: PFTB repeat; IPR008930: Terpenoid cyclases/protein prenyltransferase alpha-alpha toroid; IPR026873: Geranylgeranyl transferase type-2 subunit beta		GO:0004663 Rab geranylgeranyltransferase activity; GO:0003824 catalytic activity; GO:0018344 protein geranylgeranylation
VE00_00742	KV454568.1:56230-58672	+	778	hypothetical protein	orth678	ENOG410PJTN: Pyridine nucleotide-disulphide oxidoreductase						IPR023753: FAD/NAD(P)-binding domain		GO:0016491 oxidoreductase activity; GO:0055114 oxidation-reduction process
VE00_00743	KV454568.1:59550-60373	+	251	hypothetical protein	orth6829	ENOG410PQ8H: integral membrane protein
VE00_00744	KV454568.1:61528-63255	+	558	hypothetical protein	orth6828
VE00_00745	KV454568.1:64181-64663	+	92	hypothetical protein	orth6827	ENOG410PSTB: Cytochrome c oxidase-assembly factor cox23						IPR009069: Cysteine alpha-hairpin motif superfamily
VE00_00746	KV454568.1:65382-66827	-	464	hypothetical protein	orth2020	ENOG410QEGK: Inherit from NOG: lignin catabolic process				CE15		IPR000254: Cellulose-binding domain, fungal; IPR029058: Alpha/Beta hydrolase fold		GO:0005576 extracellular region; GO:0030248 cellulose binding; GO:0004553 hydrolase activity, hydrolyzing O-glycosyl compounds; GO:0005975 carbohydrate metabolic process
VE00_00747	KV454568.1:68352-69690	-	429	hypothetical protein	orth833	ENOG410PKBT: extracellular GDSL-like lipase acylhydrolase						IPR013830: SGNH hydrolase-type esterase domain
VE00_00748	KV454568.1:70209-70731	-	173	hypothetical protein	orth6826	ENOG410PITT: RNA methylase family protein	BUSCOfEOG7GJ6PQ					IPR019012: RNA cap guanine-N2 methyltransferase; IPR029063: S-adenosyl-L-methionine-dependent methyltransferase		GO:0008168 methyltransferase activity; GO:0001510 RNA methylation; GO:0009452 7-methylguanosine RNA capping
VE00_00749	KV454568.1:70945-72040	-	364	hypothetical protein	orth6825
VE00_00750	KV454568.1:72590-73813	+	368	hypothetical protein	orth6824	ENOG410PKK9: Golgi reassembly stacking protein	BUSCOfEOG7K6Q66					IPR001478: PDZ domain; IPR007583: GRASP55/65; IPR024958: GRASP55/65 PDZ-like domain		GO:0005515 protein binding
VE00_00751	KV454568.1:73982-79862	-	1873	hypothetical protein	orth6823	ENOG410PHZ3: cellular morphogenesis regulator DopA	BUSCOfEOG7KDFK4					IPR007249: Dopey, N-terminal; IPR016024: Armadillo-type fold	PF04118: Dopey, N-terminal	GO:0005488 binding
VE00_00752	KV454568.1:80238-82202	+	634	hypothetical protein	orth6822	ENOG410PJZ8: required for multiple vacuole delivery pathways including the cytoplasm to vacuole transport (Cvt), autophagy, pexophagy and endocytosis (By similarity)	BUSCOfEOG78M09Q					IPR004353: Vacuolar fusion protein MON1	PF03164: Trafficking protein Mon1
VE00_00753	KV454568.1:82598-82913	-	104	hypothetical protein		ENOG410PFVH: phosphate						IPR001204: Phosphate transporter		GO:0016020 membrane; GO:0005315 inorganic phosphate transmembrane transporter activity; GO:0006817 phosphate ion transport
VE00_00754	KV454568.1:83285-85985	-	385	ATP phosphoribosyltransferase	orth6814	ENOG410PI50: ATP phosphoribosyltransferase	BUSCOfEOG7SV15G					IPR001348: ATP phosphoribosyltransferase HisG; IPR011322: Nitrogen regulatory PII-like, alpha/beta; IPR013115: Histidine biosynthesis HisG, C-terminal; IPR013820: ATP phosphoribosyltransferase, catalytic domain; IPR015867: Nitrogen regulatory protein PII/ATP phosphoribosyltransferase, C-terminal; IPR018198: ATP phosphoribosyltransferase, conserved site; IPR020621: ATP phosphoribosyltransferase Hi…	PF01634: ATP phosphoribosyltransferase	GO:0005737 cytoplasm; GO:0003879 ATP phosphoribosyltransferase activity; GO:0000287 magnesium ion binding; GO:0000105 histidine biosynthetic process
VE00_00755	KV454568.1:86653-87014	+	68	40S ribosomal protein S28	orth6813	ENOG410PQTH: 40s ribosomal protein s28						IPR000289: Ribosomal protein S28e; IPR012340: Nucleic acid-binding, OB-fold; IPR028626: Ribosomal protein S28e conserved site		GO:0005622 intracellular; GO:0005840 ribosome; GO:0003735 structural constituent of ribosome; GO:0006412 translation
VE00_00756	KV454568.1:87924-90633	+	848	hypothetical protein	orth2343	ENOG410PH8S: DUF221 domain protein						IPR003864: Calcium-dependent channel, 7TM region, putative phosphate; IPR027815: 10TM putative phosphate transporter, cytosolic domain; IPR032880: Calcium permeable stress-gated cation channel 1, N-terminal transmembrane domain	PF02714: Calcium-dependent channel, 7TM region, putative phosphate	GO:0016020 membrane
VE00_00757	KV454568.1:91158-94491	+	1090	hypothetical protein	orth9129	ENOG410PJ7V: F-box domain protein						IPR001810: F-box domain		GO:0005515 protein binding
VE00_00758	KV454568.1:94775-95440	-	138	hypothetical protein	orth6812
VE00_00759	KV454568.1:96042-97258	+	371	hypothetical protein	orth6811	ENOG410QD6J: G_patch	BUSCOfEOG7RV9TT					IPR000467: G-patch domain		GO:0003676 nucleic acid binding
VE00_00760	KV454568.1:97477-100270	-	782	hypothetical protein	orth6810	ENOG410PH6E: DNA mismatch repair protein Msh6						IPR000432: DNA mismatch repair protein MutS, C-terminal; IPR007696: DNA mismatch repair protein MutS, core; IPR007861: DNA mismatch repair protein MutS, clamp; IPR011184: DNA mismatch repair MutS; IPR027417: P-loop containing nucleoside triphosphate hydrolase	PF00488: MutS domain V	GO:0030983 mismatched DNA binding; GO:0005524 ATP binding; GO:0006298 mismatch repair
VE00_00761	KV454568.1:100854-103200	+	531	hypothetical protein	orth6809	ENOG410PGEI: WD repeat protein						IPR001680: WD40 repeat; IPR015943: WD40/YVTN repeat-like-containing domain; IPR017986: WD40-repeat-containing domain; IPR019775: WD40 repeat, conserved site; IPR020472: G-protein beta WD-40 repeat		GO:0005515 protein binding
VE00_00762	KV454568.1:105066-108013	+	916	hypothetical protein	orth835	ENOG410PH2A: alpha,alpha-trehalose phosphate synthase subunit				GT20		IPR001830: Glycosyl transferase, family 20; IPR003337: Trehalose-phosphatase; IPR006379: HAD-superfamily hydrolase, subfamily IIB; IPR023214: HAD-like domain	PF00982: Glycosyltransferase family 20	GO:0003824 catalytic activity; GO:0005992 trehalose biosynthetic process
VE00_00763	KV454568.1:108927-109667	+	223	hypothetical protein	orth2857	ENOG410PQCD: SCP						IPR001283: Cysteine-rich secretory protein, allergen V5/Tpx-1-related; IPR014044: CAP domain; IPR018244: Allergen V5/Tpx-1-related, conserved site		GO:0005576 extracellular region
VE00_00764	KV454568.1:109920-111300	-	346	hypothetical protein	orth8284	ENOG410PPWK: Alcohol dehydrogenase GroES-like domain						IPR002085: Alcohol dehydrogenase superfamily, zinc-type; IPR011032: GroES-like; IPR013154: Alcohol dehydrogenase, N-terminal; IPR016040: NAD(P)-binding domain; IPR020843: Polyketide synthase, enoylreductase domain		GO:0008270 zinc ion binding; GO:0016491 oxidoreductase activity; GO:0055114 oxidation-reduction process
VE00_00765	KV454568.1:112649-114012	+	417	glycerol-3-phosphate dehydrogenase	orth6808	ENOG410PHMP: Glycerol-3-phosphate dehydrogenase						IPR006109: Glycerol-3-phosphate dehydrogenase, NAD-dependent, C-terminal; IPR006168: Glycerol-3-phosphate dehydrogenase, NAD-dependent; IPR008927: 6-phosphogluconate dehydrogenase C-terminal domain-like; IPR011128: Glycerol-3-phosphate dehydrogenase, NAD-dependent, N-terminal; IPR013328: 6-phosphogluconate dehydrogenase, domain 2; IPR016040: NAD(P)-binding domain		GO:0009331 glycerol-3-phosphate dehydrogenase complex; GO:0004367 glycerol-3-phosphate dehydrogenase [NAD+] activity; GO:0016491 oxidoreductase activity; GO:0016616 oxidoreductase activity, acting on the CH-OH group of donors, NAD or NADP as acceptor; GO:0051287 NAD binding; GO:0006072 glycerol-3-phosphate metabolic process; GO:0046168 glycerol-3-phosphate catabolic process; GO:0055114 oxidation-…
VE00_00766	KV454568.1:114683-115526	+	280	hypothetical protein	orth6807	ENOG410PUT8: Carboxyphosphonoenolpyruvate phosphonomutase-like protein						IPR015813: Pyruvate/Phosphoenolpyruvate kinase-like domain	PF13714: Phosphoenolpyruvate phosphomutase	GO:0003824 catalytic activity
VE00_00767	KV454568.1:115765-118843	-	972	hypothetical protein	orth836	ENOG410PISF: eukaryotic translation initiation factor						IPR003100: PAZ domain; IPR003165: Piwi domain; IPR012337: Ribonuclease H-like domain; IPR014811: Argonaute, linker 1 domain; IPR032472: Argonaute linker 2 domain; IPR032474: Protein argonaute, N-terminal	PF02171: Piwi domain	GO:0005515 protein binding; GO:0003676 nucleic acid binding
VE00_00768	KV454568.1:119755-124256	+	1237	hypothetical protein	orth2342	ENOG410Q18B: Pfam:dsRNA_bind						IPR000999: Ribonuclease III domain; IPR005034: Dicer dimerisation domain; IPR011545: DEAD/DEAH box helicase domain; IPR014001: Helicase superfamily 1/2, ATP-binding domain; IPR014720: Double-stranded RNA-binding domain; IPR027417: P-loop containing nucleoside triphosphate hydrolase		GO:0003723 RNA binding; GO:0004525 ribonuclease III activity; GO:0005524 ATP binding; GO:0016891 endoribonuclease activity, producing 5'-phosphomonoesters; GO:0003676 nucleic acid binding; GO:0006396 RNA processing
VE00_00769	KV454568.1:124954-125726	+	238	hypothetical protein	orth6799	ENOG410PMZU: Component of the PAM complex, a complex required for the translocation of transit peptide-containing proteins from the inner membrane into the mitochondrial matrix in an ATP-dependent manner	BUSCOfEOG7KWSVP					IPR013875: Mitochondrial import protein Pam17	PF08566: Mitochondrial import protein Pam17
VE00_00770	KV454568.1:125959-127457	-	481	hypothetical protein	orth6800	ENOG410PFVS: Plays a central role in 2-thiolation of mcm(5)S(2)U at tRNA wobble positions of tRNA(Lys), tRNA(Glu) and tRNA(Gln). Acts by mediating the C-terminal thiocarboxylation of sulfur carrier URM1. Its N-terminus first activates URM1 as acyl-adenylates (- COAMP), then the persulfide sulfur on the catalytic cysteine is transferred to URM1 to form thiocarboxylation (-COSH) of its C- terminus.…						IPR000594: THIF-type NAD/FAD binding fold; IPR001763: Rhodanese-like domain; IPR016040: NAD(P)-binding domain; IPR028885: Adenylyltransferase and sulfurtransferase MOCS3/Uba4	PF00899: ThiF family	GO:0005829 cytosol; GO:0004792 thiosulfate sulfurtransferase activity; GO:0008641 small protein activating enzyme activity; GO:0002143 tRNA wobble position uridine thiolation
VE00_00771	KV454568.1:127565-129232	+	507	hypothetical protein	orth832	ENOG410PK7U: Beta subunit						IPR001330: PFTB repeat; IPR008930: Terpenoid cyclases/protein prenyltransferase alpha-alpha toroid		GO:0003824 catalytic activity
VE00_00772	KV454568.1:129407-130505	-	349	hypothetical protein	orth6801	ENOG410PRXB: NA						IPR023214: HAD-like domain
VE00_00773	KV454568.1:130850-132067	-	388	hypothetical protein	orth6802	ENOG410PH1I: Peptidase M20 domain-containing protein			M20A			IPR001261: ArgE/DapE/ACY1/CPG2/YscS, conserved site; IPR002933: Peptidase M20; IPR011650: Peptidase M20, dimerisation domain		GO:0008237 metallopeptidase activity; GO:0016787 hydrolase activity; GO:0008152 metabolic process; GO:0006508 proteolysis
VE00_00774	KV454568.1:132408-132988	+	175	hypothetical protein	orth6803	ENOG410PRAP: Increased loss of mitochondrial DNA protein 1						IPR018815: Increased loss of mitochondrial DNA protein 1	PF10311: Increased loss of mitochondrial DNA protein 1
VE00_00775	KV454568.1:133206-137050	-	1064	hypothetical protein	orth6804							IPR019183: N-acetyltransferase B complex, non-catalytic subunit
VE00_00776	KV454568.1:137969-140332	+	717	hypothetical protein	orth6805	ENOG410PQ29: RING finger						IPR001841: Zinc finger, RING-type; IPR013083: Zinc finger, RING/FYVE/PHD-type; IPR017907: Zinc finger, RING-type, conserved site; IPR018957: Zinc finger, C3HC4 RING-type		GO:0008270 zinc ion binding; GO:0005515 protein binding; GO:0046872 metal ion binding
VE00_00777	KV454568.1:140923-143596	+	809	CAMK/CAMKL protein kinase	orth6806	ENOG410PIHI: serine threonine protein kinase						IPR000719: Protein kinase domain; IPR002290: Serine/threonine/dual specificity protein kinase, catalytic domain; IPR008271: Serine/threonine-protein kinase, active site; IPR011009: Protein kinase-like domain; IPR017441: Protein kinase, ATP binding site	PF00069: Protein kinase domain	GO:0005524 ATP binding; GO:0004672 protein kinase activity; GO:0006468 protein phosphorylation
VE00_00778	KV454568.1:145001-146870	+	606	hypothetical protein	orth744	ENOG410PJCY: General amino-acid permease GAP1						IPR002293: Amino acid/polyamine transporter I; IPR004762: Amino acid permease, fungi; IPR004840: Amino acid permease, conserved site; IPR004841: Amino acid permease/ SLC12A domain	PF00324: Amino acid permease	GO:0016021 integral component of membrane; GO:0016020 membrane; GO:0015171 amino acid transmembrane transporter activity; GO:0006865 amino acid transport; GO:0055085 transmembrane transport; GO:0003333 amino acid transmembrane transport; GO:0006810 transport
VE00_00779	KV454568.1:149269-150412	+	357	hypothetical protein	orth837	ENOG410PNDB: STYKc						IPR008266: Tyrosine-protein kinase, active site; IPR011009: Protein kinase-like domain		GO:0004672 protein kinase activity; GO:0006468 protein phosphorylation
VE00_00780	KV454568.1:151945-152638	+	211	hypothetical protein
VE00_00781	KV454568.1:153614-155554	-	546	hypothetical protein	orth2859	ENOG410PNQQ: HMG (high mobility group) box						IPR001660: Sterile alpha motif domain; IPR009071: High mobility group box domain; IPR013761: Sterile alpha motif/pointed domain		GO:0005515 protein binding
VE00_00782	KV454568.1:160332-161158	+	124	hypothetical protein	orth6797
VE00_00783	KV454568.1:161512-162725	-	362	hypothetical protein	orth6796	ENOG410PIRY: 3 complex	BUSCOfEOG7XSTQ5					IPR001680: WD40 repeat; IPR015943: WD40/YVTN repeat-like-containing domain; IPR017383: Actin-related protein 2/3 complex subunit 1; IPR017986: WD40-repeat-containing domain		GO:0015629 actin cytoskeleton; GO:0005885 Arp2/3 protein complex; GO:0005515 protein binding; GO:0034314 Arp2/3 complex-mediated actin nucleation; GO:0030833 regulation of actin filament polymerization
VE00_00784	KV454568.1:163064-163813	+	213	hypothetical protein	orth6795	ENOG410PN5A: Small nuclear ribonucleoprotein						IPR000504: RNA recognition motif domain; IPR012677: Nucleotide-binding alpha-beta plait domain; IPR024888: U1 small nuclear ribonucleoprotein A/U2 small nuclear ribonucleoprotein B''		GO:0017069 snRNA binding; GO:0000166 nucleotide binding; GO:0003676 nucleic acid binding; GO:0000398 mRNA splicing, via spliceosome
VE00_00785	KV454568.1:164285-166535	+	725	hypothetical protein	orth6794	ENOG410PFVB: Mannosyl-oligosaccharide 1,2-alpha-mannosidase				GH47		IPR001382: Glycoside hydrolase family 47	PF01532: Glycosyl hydrolase family 47	GO:0016020 membrane; GO:0005509 calcium ion binding; GO:0004571 mannosyl-oligosaccharide 1,2-alpha-mannosidase activity
VE00_00786	KV454568.1:167857-169318	+	486	hypothetical protein	orth2017	ENOG410PKYM: conserved hypothetical protein						IPR000560: Histidine phosphatase superfamily, clade-2; IPR029033: Histidine phosphatase superfamily		GO:0003993 acid phosphatase activity
VE00_00787	KV454568.1:172888-177013	+	1374	hypothetical protein	orth9043	ENOG410PHGM: C2H2 finger domain protein					Zinc finger (C2H2)	IPR007087: Zinc finger, C2H2; IPR015880: Zinc finger, C2H2-like		GO:0046872 metal ion binding
VE00_00788	KV454568.1:178020-181662	-	1213	hypothetical protein	orth9070	ENOG410PJYP: Von Willebrand						IPR002035: von Willebrand factor, type A; IPR013694: VIT domain
VE00_00789	KV454568.1:181972-184365	+	676	hypothetical protein	orth9667	ENOG410PRX4: NA
VE00_00790	KV454568.1:185745-186606	-	286	hypothetical protein	orth6793	ENOG410PQ99: Conserved hypothetical protein
VE00_00791	KV454568.1:187782-189320	+	336	20S proteasome subunit alpha 7	orth6792	ENOG410PGK8: The proteasome is a multicatalytic proteinase complex which is characterized by its ability to cleave peptides with Arg, Phe, Tyr, Leu, and Glu adjacent to the leaving group at neutral or slightly basic pH. The proteasome has an ATP-dependent proteolytic activity (By similarity)			T01A			IPR000426: Proteasome alpha-subunit, N-terminal domain; IPR001353: Proteasome, subunit alpha/beta; IPR023332: Proteasome A-type subunit; IPR029055: Nucleophile aminohydrolases, N-terminal		GO:0019773 proteasome core complex, alpha-subunit complex; GO:0005839 proteasome core complex; GO:0004175 endopeptidase activity; GO:0004298 threonine-type endopeptidase activity; GO:0051603 proteolysis involved in cellular protein catabolic process; GO:0006511 ubiquitin-dependent protein catabolic process
VE00_00792	KV454568.1:192449-195538	+	653	hypothetical protein	orth895							IPR001804: Isocitrate and isopropylmalate dehydrogenases family; IPR004434: Isocitrate dehydrogenase NAD-dependent; IPR019818: Isocitrate/isopropylmalate dehydrogenase, conserved site; IPR024084: Isopropylmalate dehydrogenase-like domain		GO:0016616 oxidoreductase activity, acting on the CH-OH group of donors, NAD or NADP as acceptor; GO:0004449 isocitrate dehydrogenase (NAD+) activity; GO:0000287 magnesium ion binding; GO:0051287 NAD binding; GO:0006099 tricarboxylic acid cycle; GO:0055114 oxidation-reduction process
VE00_00793	KV454568.1:196225-198517	-	711	STE/STE20/YSK protein kinase	orth6790	ENOG410PF80: serine threonine protein kinase						IPR000719: Protein kinase domain; IPR002290: Serine/threonine/dual specificity protein kinase, catalytic domain; IPR011009: Protein kinase-like domain; IPR017441: Protein kinase, ATP binding site	PF00069: Protein kinase domain; PF07714: Protein tyrosine kinase	GO:0005524 ATP binding; GO:0004672 protein kinase activity; GO:0006468 protein phosphorylation
VE00_00794	KV454568.1:199888-200704	+	271	hypothetical protein	orth9668	ENOG410PR47: conserved hypothetical protein
VE00_00795	KV454568.1:201071-202790	-	554	hypothetical protein	orth6789	ENOG410PIWE: UBX domain-containing protein						IPR001012: UBX domain; IPR006577: UAS; IPR009060: UBA-like; IPR012336: Thioredoxin-like fold; IPR029071: Ubiquitin-related domain		GO:0005515 protein binding
VE00_00796	KV454568.1:203492-209234	+	1840	hypothetical protein	orth6788	ENOG410PH87: Proteasome component (Ecm29)						IPR011989: Armadillo-like helical; IPR016024: Armadillo-type fold; IPR024372: Proteasome stabiliser ECM29; IPR026827: Proteasome component ECM29/Translational activator GCN1	PF13001: Proteasome stabiliser	GO:0032947 protein complex scaffold; GO:0005488 binding; GO:0043248 proteasome assembly
VE00_00797	KV454568.1:209841-211041	-	399	hypothetical protein	orth6787	ENOG410PNC8: NA						IPR032805: Wax synthase domain
VE00_00799	KV454568.1:212920-217642	-	1538	hypothetical protein	orth6786	ENOG410Q6R2: Amylo-alpha-1,6-glucosidase	BUSCOfEOG74J9H3			GH133		IPR006421: Glycogen debranching enzyme, metazoa; IPR008928: Six-hairpin glycosidase-like; IPR010401: Glycogen debranching enzyme; IPR013781: Glycoside hydrolase, catalytic domain; IPR017853: Glycoside hydrolase superfamily; IPR029436: Eukaryotic glycogen debranching enzyme, N-terminal domain; IPR032788: Glycogen debranching enzyme, central domain; IPR032790: Glycogen debranching enzyme, C-termina…	PF06202: Amylo-alpha-1,6-glucosidase ; PF14701: Glucanotransferase of human glycogen debranching enzyme; PF14702: Central domain of human glycogen debranching enzyme	GO:0004134 4-alpha-glucanotransferase activity; GO:0003824 catalytic activity; GO:0004135 amylo-alpha-1,6-glucosidase activity; GO:0005980 glycogen catabolic process; GO:0005978 glycogen biosynthetic process; GO:0005975 carbohydrate metabolic process
VE00_00800	KV454568.1:218962-220261	+	376	3-deoxy-7-phosphoheptulonate synthase	orth839	ENOG410PG9I: Stereospecific condensation of phosphoenolpyruvate (PEP) and D-erythrose-4-phosphate (E4P) giving rise to 3-deoxy-D- arabino-heptulosonate-7-phosphate (DAHP) (By similarity)						IPR006218: DAHP synthetase I/KDSA; IPR006219: DHAP synthase, class 1; IPR013785: Aldolase-type TIM barrel	PF00793: DAHP synthetase I family	GO:0003849 3-deoxy-7-phosphoheptulonate synthase activity; GO:0003824 catalytic activity; GO:0009058 biosynthetic process; GO:0009073 aromatic amino acid family biosynthetic process
VE00_00801	KV454568.1:220405-221262	-	237	hypothetical protein	orth6785	ENOG410PN7R: Autophagocytosis associated protein, active-site domain						IPR007135: Autophagy-related protein 3
VE00_00802	KV454568.1:221932-223132	+	318	hypothetical protein	orth6784	ENOG410PFPG: Cytochrome c1	BUSCOfEOG7M0P2N					IPR002326: Cytochrome c1; IPR009056: Cytochrome c-like domain; IPR021157: Cytochrome c1, transmembrane anchor, C-terminal	PF02167: Cytochrome C1 family	GO:0020037 heme binding; GO:0009055 electron carrier activity
VE00_00803	KV454568.1:223738-227958	+	1373	hypothetical protein	orth6783							IPR011257: DNA glycosylase		GO:0003824 catalytic activity; GO:0006281 DNA repair
VE00_00806	KV454568.1:229589-230636	-	348	hypothetical protein	orth2860	ENOG410PNER: Inherit from euNOG: gliotoxin biosynthesis protein GliK						IPR013024: Butirosin biosynthesis, BtrG-like; IPR017939: Gamma-glutamylcyclotransferase		GO:0003839 gamma-glutamylcyclotransferase activity; GO:0006750 glutathione biosynthetic process
VE00_00807	KV454568.1:232170-237475	+	1668	hypothetical protein	orth6782
VE00_00808	KV454568.1:237914-238545	+	189	hypothetical protein	orth6781	ENOG410PRBD: conserved hypothetical protein
VE00_00809	KV454568.1:239007-240057	+	349	hypothetical protein	orth6780	ENOG410PJ4Y: 3-dehydroshikimate dehydratase						IPR013022: Xylose isomerase-like, TIM barrel domain
VE00_00810	KV454568.1:240285-242067	-	532	hypothetical protein	orth840	ENOG410PICQ: cation diffusion facilitator						IPR002524: Cation efflux protein; IPR027469: Cation efflux protein transmembrane domain; IPR027470: Cation efflux protein, cytoplasmic domain		GO:0016021 integral component of membrane; GO:0008324 cation transmembrane transporter activity; GO:0006812 cation transport; GO:0055085 transmembrane transport
VE00_00811	KV454568.1:242340-242613	-	69	hypothetical protein
VE00_00812	KV454568.1:242783-244035	+	271	hypothetical protein	orth6779	ENOG410PHBA: Ulp1 protease family protein			C48			IPR003653: Ulp1 protease family, C-terminal catalytic domain		GO:0008234 cysteine-type peptidase activity; GO:0006508 proteolysis
VE00_00813	KV454568.1:244500-245315	-	254	RNA-binding protein PNO1	orth6777	ENOG410PG9H: Required for small ribosomal subunit (SSU) synthesis. Has a role in the processing of early nucleolar and late cytoplasmic pre-RNA species	BUSCOfEOG72C5BH					IPR004087: K Homology domain; IPR004088: K Homology domain, type 1		GO:0003723 RNA binding; GO:0003676 nucleic acid binding
VE00_00814	KV454568.1:245821-247971	+	697	hypothetical protein	orth6778	ENOG410PFEP: Mitochondrial distribution and morphology protein	BUSCOfEOG77WWN5					IPR012571: Mitochondrial distribution and morphology protein family 31/32, fungi	PF08118: Yeast mitochondrial distribution and morphology (MDM) proteins	GO:0005743 mitochondrial inner membrane; GO:0007005 mitochondrion organization; GO:0000001 mitochondrion inheritance
VE00_00815	KV454568.1:249411-251557	-	663	CAMK protein kinase	orth684	ENOG410PFKJ: serine threonine-protein kinase Chk2						IPR000253: Forkhead-associated (FHA) domain; IPR000719: Protein kinase domain; IPR002290: Serine/threonine/dual specificity protein kinase, catalytic domain; IPR008271: Serine/threonine-protein kinase, active site; IPR008984: SMAD/FHA domain; IPR011009: Protein kinase-like domain; IPR017441: Protein kinase, ATP binding site; IPR020636: Calcium/calmodulin-dependent/calcium-dependent protein kinase	PF00069: Protein kinase domain	GO:0005524 ATP binding; GO:0004672 protein kinase activity; GO:0005515 protein binding; GO:0006468 protein phosphorylation
VE00_00816	KV454568.1:252385-253349	-	283	hypothetical protein	orth6763	ENOG410PPRM: conserved hypothetical protein						IPR012479: SAP30-binding protein		GO:0006355 regulation of transcription, DNA-templated
VE00_00817	KV454568.1:253629-254565	+	264	20S proteasome subunit beta 7	orth6764	ENOG410PGKS: The proteasome is a multicatalytic proteinase complex which is characterized by its ability to cleave peptides with Arg, Phe, Tyr, Leu, and Glu adjacent to the leaving group at neutral or slightly basic pH. The proteasome has an ATP-dependent proteolytic activity (By similarity)	BUSCOfEOG73BVQ8		T01A			IPR001353: Proteasome, subunit alpha/beta; IPR016295: Proteasome endopeptidase complex, beta subunit; IPR023333: Proteasome B-type subunit; IPR029055: Nucleophile aminohydrolases, N-terminal		GO:0005839 proteasome core complex; GO:0004298 threonine-type endopeptidase activity; GO:0051603 proteolysis involved in cellular protein catabolic process
VE00_00818	KV454568.1:255316-256614	-	280	hypothetical protein	orth6765	ENOG410PNUP: Component of the eukaryotic translation initiation factor 3 (eIF-3) complex, which is involved in protein synthesis and, together with other initiation factors, stimulates binding of mRNA and methionyl-tRNAi to the 40S ribosome (By similarity)						IPR013906: Eukaryotic translation initiation factor 3 subunit J; IPR023194: Eukaryotic translation initiation factor 3-like domain	PF08597: Translation initiation factor eIF3 subunit	GO:0005852 eukaryotic translation initiation factor 3 complex; GO:0005737 cytoplasm; GO:0003743 translation initiation factor activity
VE00_00819	KV454568.1:257565-259058	-	438	enolase	orth6766	ENOG410PFRB: enolase EC 4.2.1.11						IPR000941: Enolase; IPR020809: Enolase, conserved site; IPR020810: Enolase, C-terminal; IPR020811: Enolase, N-terminal; IPR029017: Enolase N-terminal domain-like; IPR029065: Enolase C-terminal domain-like	PF00113: Enolase, C-terminal TIM barrel domain; PF03952: Enolase, N-terminal domain	GO:0000015 phosphopyruvate hydratase complex; GO:0004634 phosphopyruvate hydratase activity; GO:0000287 magnesium ion binding; GO:0006096 glycolytic process
VE00_00820	KV454568.1:260749-267002	+	1087	glutamine-fructose-6-phosphate transaminase	orth6767		BUSCOfEOG7034RG		C44			IPR001347: Sugar isomerase (SIS); IPR003593: AAA+ ATPase domain; IPR003959: ATPase, AAA-type, core; IPR003960: ATPase, AAA-type, conserved site; IPR005855: Glucosamine-fructose-6-phosphate aminotransferase, isomerising; IPR005937: 26S proteasome subunit P45; IPR017932: Glutamine amidotransferase type 2 domain; IPR027417: P-loop containing nucleoside triphosphate hydrolase; IPR029055: Nucleophile …	PF01380: SIS domain	GO:0005737 cytoplasm; GO:0005524 ATP binding; GO:0030246 carbohydrate binding; GO:0016787 hydrolase activity; GO:0004360 glutamine-fructose-6-phosphate transaminase (isomerizing) activity; GO:0030163 protein catabolic process; GO:1901137 carbohydrate derivative biosynthetic process; GO:0005975 carbohydrate metabolic process
VE00_00821	KV454568.1:269753-270125	+	104	hypothetical protein
VE00_00822	KV454568.1:271440-275002	-	1133	hypothetical protein	orth6762	ENOG410PGGG: ARF GTPase activator						IPR001164: Arf GTPase activating protein; IPR001849: Pleckstrin homology domain; IPR011993: PH domain-like; IPR027267: Arfaptin homology (AH) domain/BAR domain		GO:0005096 GTPase activator activity
VE00_00823	KV454568.1:276310-277318	+	318	hypothetical protein	orth398	ENOG410PP61: NA						IPR029069: HotDog domain
VE00_00824	KV454568.1:278400-279501	-	366	hypothetical protein	orth1227	ENOG410PGTG: NADH flavin oxidoreductase NADH oxidase family protein						IPR001155: NADH:flavin oxidoreductase/NADH oxidase, N-terminal; IPR013785: Aldolase-type TIM barrel	PF00724: NADH:flavin oxidoreductase / NADH oxidase family	GO:0010181 FMN binding; GO:0016491 oxidoreductase activity; GO:0003824 catalytic activity; GO:0055114 oxidation-reduction process
VE00_00825	KV454568.1:280374-282134	-	386	hypothetical protein	orth9926	ENOG410PTS0: NA
VE00_00826	KV454568.1:285508-286492	-	327	hypothetical protein	orth10004	ENOG410PRHD: Eukaryotic protein of unknown function (DUF829)						IPR008547: Protein of unknown function DUF829, TMEM53; IPR029058: Alpha/Beta hydrolase fold
VE00_00828	KV454568.1:288423-290338	+	614	hypothetical protein	orth6759	ENOG410PJA6: C2 domain-containing protein						IPR000008: C2 domain		GO:0005515 protein binding
VE00_00829	KV454568.1:292606-293449	-	263	20S proteasome subunit beta 6	orth6760	ENOG410PHF4: The proteasome is a multicatalytic proteinase complex which is characterized by its ability to cleave peptides with Arg, Phe, Tyr, Leu, and Glu adjacent to the leaving group at neutral or slightly basic pH. The proteasome has an ATP-dependent proteolytic activity (By similarity)	BUSCOfEOG7VMPGM		T01A			IPR001353: Proteasome, subunit alpha/beta; IPR023333: Proteasome B-type subunit; IPR029055: Nucleophile aminohydrolases, N-terminal		GO:0005839 proteasome core complex; GO:0004298 threonine-type endopeptidase activity; GO:0051603 proteolysis involved in cellular protein catabolic process
VE00_00830	KV454568.1:293761-299836	+	1940	hypothetical protein	orth6761	ENOG410PHQ4: phosphatidylinositol 4-kinase						IPR000403: Phosphatidylinositol 3-/4-kinase, catalytic domain; IPR001263: Phosphoinositide 3-kinase, accessory (PIK) domain; IPR011009: Protein kinase-like domain; IPR015433: Phosphatidylinositol Kinase; IPR016024: Armadillo-type fold; IPR018936: Phosphatidylinositol 3/4-kinase, conserved site		GO:0016773 phosphotransferase activity, alcohol group as acceptor; GO:0005488 binding; GO:0046854 phosphatidylinositol phosphorylation; GO:0048015 phosphatidylinositol-mediated signaling
VE00_00831	KV454568.1:303335-303655	-	93	hypothetical protein
VE00_00832	KV454568.1:304205-306311	-	642	hypothetical protein	orth8743	ENOG410PHGR: YT521-B-like domain						IPR000504: RNA recognition motif domain; IPR007275: YTH domain; IPR012677: Nucleotide-binding alpha-beta plait domain		GO:0003723 RNA binding; GO:0000166 nucleotide binding; GO:0003676 nucleic acid binding
VE00_00833	KV454568.1:311625-312163	-	87	hypothetical protein	orth3764	ENOG410PR19: NA						IPR026770: Ribonuclease kappa		GO:0004521 endoribonuclease activity; GO:0009303 rRNA transcription
VE00_00834	KV454568.1:312764-313823	+	352	hypothetical protein	orth949	ENOG410PW9A: NA
VE00_00835	KV454568.1:313999-314816	+	236	hypothetical protein	orth1167	ENOG410PSWB: NA
VE00_00836	KV454568.1:315107-316838	-	576	hypothetical protein	orth1229	ENOG410PU84: Tannase and feruloyl esterase						IPR011118: Tannase/feruloyl esterase; IPR029058: Alpha/Beta hydrolase fold	PF07519: Tannase and feruloyl esterase
VE00_00837	KV454568.1:328991-329657	+	205	hypothetical protein	orth2861	ENOG410PI7H: Protein of unknown function (DUF3505)
VE00_00838	KV454568.1:330404-331119	+	222	hypothetical protein	orth1608
VE00_00839	KV454568.1:331986-333684	-	565	hypothetical protein	orth2481	ENOG410PUNS: conserved hypothetical protein
VE00_00840	KV454568.1:334944-336707	-	475	hypothetical protein	orth339	ENOG410PU9R: LysM domain						IPR018392: LysM domain
VE00_00841	KV454568.1:338084-344006	+	1564	hypothetical protein	orth2862	ENOG410PWDC: Chitin recognition protein				GH18		IPR001002: Chitin-binding, type 1; IPR001223: Glycoside hydrolase family 18, catalytic domain; IPR001579: Glycoside hydrolase, chitinase active site; IPR011583: Chitinase II; IPR013781: Glycoside hydrolase, catalytic domain; IPR017853: Glycoside hydrolase superfamily; IPR018371: Chitin-binding, type 1, conserved site; IPR029070: Chitinase insertion domain	PF00704: Glycosyl hydrolases family 18	GO:0008061 chitin binding; GO:0004553 hydrolase activity, hydrolyzing O-glycosyl compounds; GO:0004568 chitinase activity; GO:0006032 chitin catabolic process; GO:0005975 carbohydrate metabolic process
VE00_00842	KV454568.1:345121-346142	+	318	hypothetical protein	orth2863	ENOG410PYZ9: NA
VE00_00843	KV454568.1:349365-352367	-	588	hypothetical protein	orth1218							IPR002575: Aminoglycoside phosphotransferase; IPR011009: Protein kinase-like domain
VE00_00844	KV454568.1:353174-353714	+	179	hypothetical protein	orth2015	ENOG410PRFP: Pfam:RnaseH						IPR002156: Ribonuclease H domain; IPR012337: Ribonuclease H-like domain		GO:0004523 RNA-DNA hybrid ribonuclease activity; GO:0003676 nucleic acid binding
VE00_00845	KV454568.1:355038-356389	+	391	CMGC protein kinase	orth2014	ENOG410PGBP: ribulose-phosphate 3-epimerase						IPR000719: Protein kinase domain; IPR002290: Serine/threonine/dual specificity protein kinase, catalytic domain; IPR008271: Serine/threonine-protein kinase, active site; IPR011009: Protein kinase-like domain		GO:0004672 protein kinase activity; GO:0005524 ATP binding; GO:0006468 protein phosphorylation
VE00_00846	KV454568.1:357480-358767	+	428	hypothetical protein	orth7519					GH33		IPR011040: Sialidases; IPR026856: Sialidase family		GO:0004308 exo-alpha-sialidase activity
VE00_00847	KV454568.1:359053-359714	-	162	hypothetical protein	orth10148
VE00_00848	KV454568.1:360576-367002	-	2060	hypothetical protein	orth10149	ENOG410PT5Q: NA
VE00_00849	KV454568.1:369816-372071	-	733	hypothetical protein	orth7518	ENOG410PIQA: C2H2 type zinc finger					Zinc finger (C2H2)	IPR007087: Zinc finger, C2H2; IPR013087: Zinc finger C2H2-type/integrase DNA-binding domain; IPR015880: Zinc finger, C2H2-like		GO:0046872 metal ion binding; GO:0003676 nucleic acid binding
VE00_00850	KV454568.1:373601-377668	-	1218	hypothetical protein	orth9792							IPR027417: P-loop containing nucleoside triphosphate hydrolase; IPR029058: Alpha/Beta hydrolase fold
VE00_00851	KV454568.1:378063-378881	-	230	hypothetical protein	orth1100	ENOG410QE3Y: Pfam:PGAM						IPR013078: Histidine phosphatase superfamily, clade-1; IPR029033: Histidine phosphatase superfamily
VE00_00852	KV454568.1:379353-380571	+	405	hypothetical protein	orth7515	ENOG410PMWR: conserved hypothetical protein						IPR018865: Serine-threonine protein kinase 19	PF10494: Serine-threonine protein kinase 19
VE00_00853	KV454568.1:383954-389252	+	1290	hypothetical protein	orth7516		BUSCOfEOG7K3TW0				Zinc finger (C2H2)	IPR007087: Zinc finger, C2H2; IPR007130: Diacylglycerol acyltransferase; IPR013087: Zinc finger C2H2-type/integrase DNA-binding domain; IPR015880: Zinc finger, C2H2-like	PF03982: Diacylglycerol acyltransferase	GO:0016747 transferase activity, transferring acyl groups other than amino-acyl groups; GO:0046872 metal ion binding; GO:0003676 nucleic acid binding
VE00_00854	KV454568.1:392402-395424	+	908	hypothetical protein	orth7517	ENOG410PGAT: Inherit from NOG: Conserved hypothetical, protein
VE00_00855	KV454568.1:396240-397798	-	474	hypothetical protein	orth7514	ENOG410PNMD: conserved hypothetical protein						IPR000626: Ubiquitin domain; IPR022617: Rad60/SUMO-like domain; IPR029071: Ubiquitin-related domain		GO:0005515 protein binding
VE00_00856	KV454568.1:398215-398803	+	83	U6 snRNA-associated Sm-like protein LSm6	orth1232	ENOG410PRHI: Component of LSm protein complexes, which are involved in RNA processing and may function in a chaperone-like manner, facilitating the efficient association of RNA processing factors with their substrates. Component of the cytoplasmic LSM1-LSM7 complex, which is thought to be involved in mRNA degradation by activating the decapping step in the 5'-to-3' mRNA decay pathway. Component o…						IPR001163: LSM domain, eukaryotic/archaea-type; IPR010920: LSM domain; IPR016487: Sm-like protein Lsm6/SmF		GO:0005732 small nucleolar ribonucleoprotein complex; GO:0000398 mRNA splicing, via spliceosome
VE00_00857	KV454568.1:399871-400767	-	251	hypothetical protein	orth2013	ENOG410PPE3: Superoxide dismutase						IPR001424: Superoxide dismutase, copper/zinc binding domain; IPR024134: Superoxide dismutase (Cu/Zn) / superoxide dismutase copper chaperone		GO:0046872 metal ion binding; GO:0055114 oxidation-reduction process; GO:0006801 superoxide metabolic process
VE00_00858	KV454568.1:402672-403040	-	103	hypothetical protein	orth8891
VE00_00859	KV454568.1:403726-406663	+	587	hypothetical protein	orth1035							IPR000408: Regulator of chromosome condensation, RCC1; IPR009091: Regulator of chromosome condensation 1/beta-lactamase-inhibitor protein II
VE00_00860	KV454568.1:407207-410348	-	1030	hypothetical protein	orth2619	ENOG410PGWU: kinesin-like protein						IPR001752: Kinesin motor domain; IPR019821: Kinesin motor domain, conserved site; IPR027417: P-loop containing nucleoside triphosphate hydrolase; IPR027640: Kinesin-like protein	PF00225: Kinesin motor domain	GO:0005524 ATP binding; GO:0008017 microtubule binding; GO:0003777 microtubule motor activity; GO:0007018 microtubule-based movement
VE00_00861	KV454568.1:414760-415936	-	324	hypothetical protein	orth1233							IPR000182: GNAT domain; IPR016181: Acyl-CoA N-acyltransferase		GO:0008080 N-acetyltransferase activity
VE00_00862	KV454568.1:418868-419855	-	328	hypothetical protein	orth2329	ENOG410PVIS: NA						IPR001810: F-box domain		GO:0005515 protein binding
VE00_00863	KV454568.1:423431-424676	-	414	hypothetical protein	orth7797	ENOG410PPGC: PRA1 family protein
VE00_00864	KV454568.1:424702-425233	-	176	hypothetical protein	orth7796	ENOG410PMV2: prenylated Rab acceptor 1						IPR004895: Prenylated rab acceptor PRA1
VE00_00865	KV454568.1:427480-428824	+	385	hypothetical protein	orth7795	ENOG410QDG0: DnaJ domain-containing protein						IPR001623: DnaJ domain
VE00_00866	KV454568.1:429338-430037	-	197	hypothetical protein	orth7794	ENOG410PRW1: NA
VE00_00867	KV454568.1:430652-431422	+	233	hypothetical protein	orth7793	ENOG410PME1: DnaJ chaperone Caj1						IPR001623: DnaJ domain
VE00_00869	KV454568.1:432319-435297	-	958	hypothetical protein	orth8101	ENOG410PJ36: NA						IPR011990: Tetratricopeptide-like helical domain; IPR013026: Tetratricopeptide repeat-containing domain; IPR013105: Tetratricopeptide repeat 2; IPR019734: Tetratricopeptide repeat		GO:0005515 protein binding
VE00_00870	KV454568.1:435560-436442	-	293	hypothetical protein	orth1814	ENOG410PNNM: NA
VE00_00871	KV454568.1:437301-438161	-	254	hypothetical protein	orth507	ENOG410PXRH: NA
VE00_00872	KV454568.1:438831-439835	+	267	hypothetical protein	orth7792	ENOG410PMS4: GDSL lipase acylhydrolase family protein						IPR001087: GDSL lipase/esterase; IPR013830: SGNH hydrolase-type esterase domain		GO:0016788 hydrolase activity, acting on ester bonds
VE00_00873	KV454568.1:440005-440824	-	242	hypothetical protein	orth7791	ENOG410PJ7I: Glycosyl hydrolase family 61				AA9		IPR005103: Glycoside hydrolase, family 61	PF03443: Glycosyl hydrolase family 61
VE00_00874	KV454568.1:441402-442154	-	196	hypothetical protein	orth7790	ENOG410Q68X: NA
VE00_00875	KV454568.1:447215-447569	-	117	hypothetical protein	orth9730
VE00_00876	KV454568.1:448269-449272	-	313	hypothetical protein	orth7789	ENOG410PGSU: assembly protein	BUSCOfEOG7V76HM					IPR010591: ATP11	PF06644: ATP11 protein	GO:0005739 mitochondrion; GO:0006461 protein complex assembly
VE00_00877	KV454568.1:449541-451550	+	616	hypothetical protein	orth1234	ENOG410PGIY: Phenylacetyl-CoA ligase						IPR000873: AMP-dependent synthetase/ligase; IPR020845: AMP-binding, conserved site; IPR025110: AMP-binding enzyme C-terminal domain	PF00501: AMP-binding enzyme	GO:0003824 catalytic activity; GO:0008152 metabolic process
VE00_00878	KV454568.1:454651-457308	-	804	hypothetical protein	orth1235	ENOG410PJM7: C6 zinc finger					Fungal Zn(2)-Cys(6) binuclear cluster domain	IPR001138: Zn(2)-C6 fungal-type DNA-binding domain; IPR021858: Protein of unknown function DUF3468	PF11951: Fungal specific transcription factor domain	GO:0005634 nucleus; GO:0008270 zinc ion binding; GO:0000981 RNA polymerase II transcription factor activity, sequence-specific DNA binding; GO:0006355 regulation of transcription, DNA-templated
VE00_00879	KV454568.1:457761-459758	-	631	hypothetical protein	orth7788	ENOG410PJSB: Peptidyl-prolyl cis-trans isomerase						IPR001680: WD40 repeat; IPR002130: Cyclophilin-type peptidyl-prolyl cis-trans isomerase domain; IPR015943: WD40/YVTN repeat-like-containing domain; IPR017986: WD40-repeat-containing domain; IPR024936: Cyclophilin-type peptidyl-prolyl cis-trans isomerase; IPR029000: Cyclophilin-like domain	PF00160: Cyclophilin type peptidyl-prolyl cis-trans isomerase/CLD	GO:0003755 peptidyl-prolyl cis-trans isomerase activity; GO:0005515 protein binding; GO:0006457 protein folding; GO:0000413 protein peptidyl-prolyl isomerization
VE00_00880	KV454568.1:460121-460923	+	244	hypothetical protein	orth7787	ENOG410PN85: integral membrane protein						IPR006838: FAR-17a/AIG1-like protein	PF04750: FAR-17a/AIG1-like protein	GO:0016021 integral component of membrane
VE00_00881	KV454568.1:461277-463617	-	745	eukaryotic translation initiation factor 3 subunit B	orth7786	ENOG410PGHS: Component of the eukaryotic translation initiation factor 3 (eIF-3) complex, which is involved in protein synthesis and, together with other initiation factors, stimulates binding of mRNA and methionyl-tRNAi to the 40S ribosome (By similarity)	BUSCOfEOG7QG4CT					IPR000504: RNA recognition motif domain; IPR011042: Six-bladed beta-propeller, TolB-like; IPR011400: Eukaryotic translation initiation factor 3 subunit B; IPR012677: Nucleotide-binding alpha-beta plait domain; IPR013979: Translation initiation factor, beta propellor-like domain; IPR015943: WD40/YVTN repeat-like-containing domain		GO:0005852 eukaryotic translation initiation factor 3 complex; GO:0003723 RNA binding; GO:0000166 nucleotide binding; GO:0003743 translation initiation factor activity; GO:0005515 protein binding; GO:0031369 translation initiation factor binding; GO:0003676 nucleic acid binding; GO:0006413 translational initiation
VE00_00882	KV454568.1:463997-465689	+	530	T-complex protein 1, beta subunit	orth2564	ENOG410PH52: t-complex protein 1						IPR002194: Chaperonin TCP-1, conserved site; IPR002423: Chaperonin Cpn60/TCP-1 family; IPR012716: T-complex protein 1, beta subunit; IPR017998: Chaperone tailless complex polypeptide 1 (TCP-1); IPR027409: GroEL-like apical domain; IPR027410: TCP-1-like chaperonin intermediate domain; IPR027413: GroEL-like equatorial domain	PF00118: TCP-1/cpn60 chaperonin family	GO:0005524 ATP binding; GO:0051082 unfolded protein binding; GO:0006457 protein folding
VE00_00883	KV454568.1:466565-470186	+	1188	IRE protein kinase	orth7785	ENOG410PFXN: protein kinase and ribonuclease Ire1	BUSCOfEOG7X3R27					IPR000719: Protein kinase domain; IPR002290: Serine/threonine/dual specificity protein kinase, catalytic domain; IPR006567: PUG domain; IPR008271: Serine/threonine-protein kinase, active site; IPR010513: KEN domain; IPR011009: Protein kinase-like domain; IPR011047: Quinoprotein alcohol dehydrogenase-like superfamily; IPR018391: Pyrrolo-quinoline quinone beta-propeller repeat; IPR027295: Quinoprot…		GO:0004540 ribonuclease activity; GO:0005524 ATP binding; GO:0005515 protein binding; GO:0004672 protein kinase activity; GO:0006468 protein phosphorylation; GO:0006397 mRNA processing
VE00_00884	KV454568.1:470915-471888	+	274	hypothetical protein	orth7784	ENOG410PNS5: SWIB MDM2 domain protein						IPR003121: SWIB/MDM2 domain; IPR009057: Homeodomain-like; IPR014876: DEK, C-terminal; IPR019835: SWIB domain		GO:0003677 DNA binding; GO:0005515 protein binding
VE00_00885	KV454568.1:472543-475017	+	763	hypothetical protein	orth7783	ENOG410PKRG: C2H2 finger domain protein	BUSCOfEOG7PCJRS				Zinc finger (C2H2)	IPR007087: Zinc finger, C2H2; IPR015880: Zinc finger, C2H2-like		GO:0046872 metal ion binding
VE00_00886	KV454568.1:475452-476221	-	181	hypothetical protein	orth7782	ENOG410PS43: Protein of unknown function (DUF3602)						IPR022024: Protein of unknown function DUF3602
VE00_00887	KV454568.1:477816-479262	-	459	hypothetical protein	orth7781	ENOG410PIDM: cyclin-dependent protein kinase complex component						IPR013922: Cyclin PHO80-like		GO:0019901 protein kinase binding; GO:0000079 regulation of cyclin-dependent protein serine/threonine kinase activity
VE00_00888	KV454568.1:482145-483166	-	229	20S proteasome subunit beta 1	orth1236	ENOG410PFUB: The proteasome is a multicatalytic proteinase complex which is characterized by its ability to cleave peptides with Arg, Phe, Tyr, Leu, and Glu adjacent to the leaving group at neutral or slightly basic pH. The proteasome has an ATP-dependent proteolytic activity (By similarity)	BUSCOfEOG7XDBSV		T01A			IPR000243: Peptidase T1A, proteasome beta-subunit; IPR001353: Proteasome, subunit alpha/beta; IPR016050: Proteasome beta-type subunit, conserved site; IPR023333: Proteasome B-type subunit; IPR029055: Nucleophile aminohydrolases, N-terminal		GO:0005839 proteasome core complex; GO:0004298 threonine-type endopeptidase activity; GO:0004175 endopeptidase activity; GO:0051603 proteolysis involved in cellular protein catabolic process
VE00_00889	KV454568.1:483661-485012	+	360	branched-chain amino acid aminotransferase	orth7780	ENOG410PI4C: Branched-chain amino acid aminotransferase						IPR001544: Aminotransferase class IV; IPR005786: Branched-chain amino acid aminotransferase II		GO:0004084 branched-chain-amino-acid transaminase activity; GO:0003824 catalytic activity; GO:0009081 branched-chain amino acid metabolic process; GO:0008152 metabolic process
VE00_00890	KV454568.1:485635-486421	+	230	hypothetical protein	orth8291
VE00_00891	KV454568.1:486990-488995	-	582	hypothetical protein	orth4873							IPR003593: AAA+ ATPase domain; IPR003959: ATPase, AAA-type, core; IPR003960: ATPase, AAA-type, conserved site; IPR027417: P-loop containing nucleoside triphosphate hydrolase		GO:0005524 ATP binding
VE00_00892	KV454568.1:489817-493376	+	1148	hypothetical protein	orth4872							IPR018844: Nucleolar protein Dnt1-like, N-terminal
VE00_00893	KV454568.1:496287-498123	+	494	hypothetical protein	orth4871	ENOG410PK8V: Velvet factor						IPR021740: Velvet factor
VE00_00894	KV454568.1:498992-499971	+	284	succinate dehydrogenase iron-sulfur subunit, mitochondrial	orth4870	ENOG410PHEW: succinate dehydrogenase	BUSCOfEOG7X9GJ0					IPR001041: 2Fe-2S ferredoxin-type iron-sulfur binding domain; IPR004489: Succinate dehydrogenase/fumarate reductase iron-sulphur protein; IPR006058: 2Fe-2S ferredoxin, iron-sulphur binding site; IPR009051: Alpha-helical ferredoxin; IPR012675: Beta-grasp domain; IPR017896: 4Fe-4S ferredoxin-type, iron-sulphur binding domain; IPR017900: 4Fe-4S ferredoxin, iron-sulphur binding, conserved site; IPR02…		GO:0051537 2 iron, 2 sulfur cluster binding; GO:0016491 oxidoreductase activity; GO:0009055 electron carrier activity; GO:0051536 iron-sulfur cluster binding; GO:0006099 tricarboxylic acid cycle; GO:0055114 oxidation-reduction process
VE00_00895	KV454568.1:500329-500955	-	191	hypothetical protein	orth1237	ENOG410PQ4I: sulfhydryl oxidase						IPR017905: ERV/ALR sulfhydryl oxidase domain		GO:0016972 thiol oxidase activity; GO:0055114 oxidation-reduction process
VE00_00896	KV454568.1:501436-504865	+	862	hypothetical protein	orth4869	ENOG410PGHN: NF-X1 finger transcription factor	BUSCOfEOG7T4MTT				NF-X1-type zinc finger	IPR000967: Zinc finger, NF-X1-type; IPR001374: R3H domain; IPR019786: Zinc finger, PHD-type, conserved site		GO:0005634 nucleus; GO:0008270 zinc ion binding; GO:0003700 transcription factor activity, sequence-specific DNA binding; GO:0003676 nucleic acid binding; GO:0006355 regulation of transcription, DNA-templated
VE00_00897	KV454568.1:505052-506189	-	378	hypothetical protein	orth7779	ENOG410PJ4X: Peroxisome assembly protein						IPR001841: Zinc finger, RING-type; IPR006845: Pex, N-terminal; IPR013083: Zinc finger, RING/FYVE/PHD-type; IPR017907: Zinc finger, RING-type, conserved site; IPR025654: Peroxisome biogenesis factor 10		GO:0005779 integral component of peroxisomal membrane; GO:0008270 zinc ion binding; GO:0005515 protein binding; GO:0007031 peroxisome organization; GO:0016558 protein import into peroxisome matrix
VE00_00898	KV454568.1:506650-507986	+	412	hypothetical protein	orth7778	ENOG410PIWD: protein-ER retention protein						IPR004342: EXS, C-terminal	PF03124: EXS family	GO:0016021 integral component of membrane
VE00_00899	KV454568.1:508576-510049	-	440	hypothetical protein	orth7777	ENOG410PMMZ: conserved hypothetical protein						IPR014898: Zinc finger, C2H2, LYAR-type
VE00_00900	KV454568.1:511244-512605	+	330	hypothetical protein	orth7776	ENOG410PJEQ: BEM46 family			S09X			IPR029058: Alpha/Beta hydrolase fold; IPR029059: Alpha/beta hydrolase fold-5
VE00_00901	KV454568.1:513250-518828	-	1789	hypothetical protein	orth7775	ENOG410PH75: rho guanyl nucleotide exchange factor						IPR000219: Dbl homology (DH) domain; IPR004148: BAR domain; IPR027267: Arfaptin homology (AH) domain/BAR domain		GO:0005737 cytoplasm; GO:0005515 protein binding; GO:0005089 Rho guanyl-nucleotide exchange factor activity; GO:0035023 regulation of Rho protein signal transduction
VE00_00902	KV454568.1:519590-523232	+	1121	hypothetical protein	orth7774	ENOG410PIET: Telomerase reverse transcriptase						IPR000477: Reverse transcriptase domain; IPR003545: Telomerase reverse transcriptase; IPR021891: Telomerase ribonucleoprotein complex - RNA-binding domain		GO:0003677 DNA binding; GO:0003721 telomerase RNA reverse transcriptase activity; GO:0003964 RNA-directed DNA polymerase activity
VE00_00903	KV454568.1:537046-538594	+	450	acyl-CoA dehydrogenase	orth1437	ENOG410PH69: acyl-CoA dehydrogenase						IPR006091: Acyl-CoA oxidase/dehydrogenase, central domain; IPR009075: Acyl-CoA dehydrogenase/oxidase C-terminal; IPR009100: Acyl-CoA dehydrogenase/oxidase, N-terminal and middle domain; IPR013786: Acyl-CoA dehydrogenase/oxidase, N-terminal		GO:0016627 oxidoreductase activity, acting on the CH-CH group of donors; GO:0003995 acyl-CoA dehydrogenase activity; GO:0050660 flavin adenine dinucleotide binding; GO:0055114 oxidation-reduction process; GO:0008152 metabolic process
VE00_00904	KV454568.1:542245-542716	+	156	hypothetical protein	orth8146
VE00_00905	KV454568.1:563140-564477	+	432	hypothetical protein	orth8214	ENOG410PKKD: NA						IPR022698: Protein of unknown function DUF3505
VE00_00906	KV454568.1:566795-567488	+	173	hypothetical protein
VE00_00907	KV454568.1:567978-568908	+	291	hypothetical protein
VE00_00908	KV454568.1:570050-570383	-	110	hypothetical protein		ENOG410PQFA: NA
VE00_00909	KV454568.1:574173-575784	+	406	hypothetical protein	orth2864	ENOG410PFH7: succinate-semialdehyde dehydrogenase						IPR015590: Aldehyde dehydrogenase domain; IPR016161: Aldehyde/histidinol dehydrogenase; IPR016162: Aldehyde dehydrogenase N-terminal domain; IPR016163: Aldehyde dehydrogenase, C-terminal; IPR029510: Aldehyde dehydrogenase, glutamic acid active site		GO:0016620 oxidoreductase activity, acting on the aldehyde or oxo group of donors, NAD or NADP as acceptor; GO:0016491 oxidoreductase activity; GO:0055114 oxidation-reduction process; GO:0008152 metabolic process
VE00_00910	KV454568.1:577158-578616	+	177	hypothetical protein	orth2865	ENOG410Q1HJ: Ankyrin repeat						IPR002110: Ankyrin repeat; IPR020683: Ankyrin repeat-containing domain		GO:0005515 protein binding
VE00_00911	KV454568.1:580409-581186	-	258	hypothetical protein	orth1938	ENOG410PNXT: aflatoxin biosynthesis ketoreductase nor-1						IPR002198: Short-chain dehydrogenase/reductase SDR; IPR002347: Glucose/ribitol dehydrogenase; IPR016040: NAD(P)-binding domain		GO:0016491 oxidoreductase activity; GO:0008152 metabolic process
VE00_00912	KV454568.1:581923-583041	+	356	hypothetical protein	orth171	ENOG410PGVS: oxidoreductase, zinc-binding dehydrogenase family						IPR002085: Alcohol dehydrogenase superfamily, zinc-type; IPR011032: GroES-like; IPR013149: Alcohol dehydrogenase, C-terminal; IPR016040: NAD(P)-binding domain; IPR020843: Polyketide synthase, enoylreductase domain		GO:0008270 zinc ion binding; GO:0016491 oxidoreductase activity; GO:0055114 oxidation-reduction process
VE00_00913	KV454568.1:584892-586822	+	604	hypothetical protein	orth791	ENOG410PJC2: extracellular invertase				GH32		IPR001362: Glycoside hydrolase, family 32; IPR011040: Sialidases; IPR013148: Glycosyl hydrolase family 32, N-terminal; IPR013189: Glycosyl hydrolase family 32, C-terminal; IPR013320: Concanavalin A-like lectin/glucanase domain; IPR023296: Glycosyl hydrolase, five-bladed beta-propellor domain		GO:0004553 hydrolase activity, hydrolyzing O-glycosyl compounds; GO:0005975 carbohydrate metabolic process
VE00_00914	KV454568.1:588162-589221	-	352	hypothetical protein	orth2866	ENOG410PFFG: nucleotidase						IPR000760: Inositol monophosphatase; IPR020583: Inositol monophosphatase, metal-binding site		GO:0046854 phosphatidylinositol phosphorylation
VE00_00915	KV454568.1:590620-591256	+	211	hypothetical protein								IPR004129: Glycerophosphoryl diester phosphodiesterase; IPR017946: PLC-like phosphodiesterase, TIM beta/alpha-barrel domain; IPR030395: Glycerophosphodiester phosphodiesterase domain		GO:0008081 phosphoric diester hydrolase activity; GO:0008889 glycerophosphodiester phosphodiesterase activity; GO:0006629 lipid metabolic process
VE00_00916	KV454571.1:1129-2106	+	241	uracil phosphoribosyltransferase	orth336	ENOG410PF9P: uracil phosphoribosyltransferase						IPR029057: Phosphoribosyltransferase-like	PF14681: Uracil phosphoribosyltransferase
VE00_00917	KV454571.1:2455-3015	-	135	hypothetical protein	orth3505	ENOG410PQMN: Transcription elongation factor	BUSCOfEOG76TB4Q					IPR007808: Transcription elongation factor 1
VE00_00918	KV454571.1:4033-6692	+	526	hypothetical protein	orth3504	ENOG410PG38: GTP cyclohydrolase						IPR022163: GTP cyclohydrolase N-terminal; IPR032677: GTP cyclohydrolase II	PF12471: GTP cyclohydrolase N terminal
VE00_00919	KV454571.1:7601-8106	+	140	hypothetical protein	orth9134	ENOG410Q02U: NA
VE00_00920	KV454571.1:8621-9671	+	254	40S ribosomal protein S1	orth3503	ENOG410PGZY: 40S ribosomal protein S1						IPR001593: Ribosomal protein S3Ae; IPR018281: Ribosomal protein S3Ae, conserved site; IPR027500: 40S ribosomal protein S1/3, eukaryotes	PF01015: Ribosomal S3Ae family	GO:0005622 intracellular; GO:0005840 ribosome; GO:0003735 structural constituent of ribosome; GO:0006412 translation
VE00_00921	KV454571.1:10099-10809	+	202	hypothetical protein	orth3502	ENOG410PWVQ: RAB						IPR001806: Small GTPase superfamily; IPR003578: Small GTPase superfamily, Rho type; IPR003579: Small GTPase superfamily, Rab type; IPR005225: Small GTP-binding protein domain; IPR020849: Small GTPase superfamily, Ras type; IPR027417: P-loop containing nucleoside triphosphate hydrolase		GO:0005622 intracellular; GO:0016020 membrane; GO:0005525 GTP binding; GO:0015031 protein transport; GO:0007165 signal transduction; GO:0007264 small GTPase mediated signal transduction
VE00_00922	KV454571.1:10970-12170	-	302	hypothetical protein	orth3501	ENOG410PFB9: Alpha beta hydrolase			S33			IPR000073: Alpha/beta hydrolase fold-1; IPR029058: Alpha/Beta hydrolase fold
VE00_00923	KV454571.1:12591-13452	-	235	tryptophanyl-tRNA synthetase	orth3500	ENOG410PGYS: Tryptophanyl-tRNA synthetase						IPR002305: Aminoacyl-tRNA synthetase, class Ic; IPR002306: Tryptophan-tRNA ligase; IPR014729: Rossmann-like alpha/beta/alpha sandwich fold		GO:0005737 cytoplasm; GO:0004812 aminoacyl-tRNA ligase activity; GO:0005524 ATP binding; GO:0000166 nucleotide binding; GO:0004830 tryptophan-tRNA ligase activity; GO:0006418 tRNA aminoacylation for protein translation; GO:0006436 tryptophanyl-tRNA aminoacylation
VE00_00924	KV454571.1:14356-15374	-	262	hypothetical protein	orth3499	ENOG410PMUZ: ribosomal protein						IPR001848: Ribosomal protein S10; IPR027486: Ribosomal protein S10 domain		GO:0005840 ribosome; GO:0003735 structural constituent of ribosome; GO:0006412 translation
VE00_00925	KV454571.1:15920-16908	-	236	hypothetical protein	orth3498	ENOG410PQHE: nucleolus protein required for cell viability	BUSCOfEOG7TJ3VQ					IPR014810: Fcf2 pre-rRNA processing
VE00_00926	KV454571.1:17746-18933	+	314	hypothetical protein	orth3497	ENOG410PK7Z: CCAAT-binding factor complex subunit						IPR003958: Transcription factor CBF/NF-Y/archaeal histone domain; IPR009072: Histone-fold; IPR027170: Transcriptional activator NFYC/HAP5 subunit		GO:0016602 CCAAT-binding factor complex; GO:0003700 transcription factor activity, sequence-specific DNA binding; GO:0046982 protein heterodimerization activity; GO:0006355 regulation of transcription, DNA-templated
VE00_00927	KV454571.1:19161-21939	-	767	hypothetical protein	orth3496	ENOG410PKAQ: exocyst complex component Sec15	BUSCOfEOG7V1G00					IPR007225: Exocyst complex subunit Sec15-like	PF04091: Exocyst complex subunit Sec15-like	GO:0000145 exocyst; GO:0006904 vesicle docking involved in exocytosis
VE00_00928	KV454571.1:22824-25833	+	676	hypothetical protein	orth3495	ENOG410PPWC: Meiosis protein MEI2						IPR000504: RNA recognition motif domain; IPR007201: RNA recognition motif 2; IPR012677: Nucleotide-binding alpha-beta plait domain		GO:0000166 nucleotide binding; GO:0003676 nucleic acid binding
VE00_00929	KV454571.1:26975-30500	+	1020	hypothetical protein	orth3494	ENOG410Q0WT: Inherit from opiNOG: importin 13						IPR011989: Armadillo-like helical; IPR016024: Armadillo-type fold		GO:0005488 binding
VE00_00930	KV454571.1:30611-31178	-	151	hypothetical protein	orth3493	ENOG410PSED: conserved hypothetical protein						IPR007014: FUN14
VE00_00931	KV454571.1:31780-33778	+	630	hypothetical protein	orth3492	ENOG410PFDG: Catalyzes the removal of a penultimate prolyl residue from the N-termini of peptides (By similarity)			M24B			IPR000587: Creatinase, N-terminal; IPR000994: Peptidase M24, structural domain; IPR001131: Peptidase M24B, X-Pro dipeptidase/aminopeptidase P, conserved site; IPR028980: Creatinase/Aminopeptidase P, N-terminal; IPR029149: Creatinase/Aminopeptidase P/Spt16, N-terminal; IPR032416: Peptidase M24, C-terminal domain		GO:0016787 hydrolase activity
VE00_00932	KV454571.1:34061-36968	-	968	hypothetical protein	orth3491	ENOG410PJQE: Sad1 UNC domain-containing protein						IPR008979: Galactose-binding domain-like; IPR012919: SUN domain
VE00_00933	KV454571.1:38001-40711	-	869	hypothetical protein	orth3490	ENOG410PKY4: serine-rich protein
VE00_00934	KV454571.1:42612-43776	+	339	hypothetical protein	orth3489	ENOG410PI47: CaaX prenyl			M79			IPR003675: CAAX amino terminal protease		GO:0016020 membrane
VE00_00935	KV454571.1:44220-46100	-	553	hypothetical protein	orth3488	ENOG410PHXS: MBOAT family	BUSCOfEOG7P2Z21					IPR004299: Membrane bound O-acyl transferase, MBOAT
VE00_00936	KV454571.1:46593-48424	+	592	hypothetical protein	orth8716	ENOG410Q8NB: Glucose inhibited division protein A						IPR001619: Sec1-like protein; IPR027482: Sec1-like, domain 2	PF00995: Sec1 family	GO:0016192 vesicle-mediated transport; GO:0006904 vesicle docking involved in exocytosis
VE00_00937	KV454571.1:48786-51144	+	785	phosphoribosylamine-glycine ligase/phosphoribosylformylglycinamidine cyclo-ligase	orth3487	ENOG410PFAD: bifunctional purine biosynthetic protein						IPR000115: Phosphoribosylglycinamide synthetase; IPR004733: Phosphoribosylformylglycinamidine cyclo-ligase; IPR010918: AIR synthase-related protein, C-terminal domain; IPR011054: Rudiment single hybrid motif; IPR011761: ATP-grasp fold; IPR013815: ATP-grasp fold, subdomain 1; IPR013816: ATP-grasp fold, subdomain 2; IPR016185: Pre-ATP-grasp domain; IPR016188: PurM-like, N-terminal domain; IPR020559…	PF01071: Phosphoribosylglycinamide synthetase, ATP-grasp (A) domain	GO:0005737 cytoplasm; GO:0004641 phosphoribosylformylglycinamidine cyclo-ligase activity; GO:0005524 ATP binding; GO:0004637 phosphoribosylamine-glycine ligase activity; GO:0003824 catalytic activity; GO:0046872 metal ion binding; GO:0006189 'de novo' IMP biosynthetic process; GO:0009113 purine nucleobase biosynthetic process
VE00_00938	KV454571.1:51408-54425	-	967	hypothetical protein	orth3486	ENOG410PHIT: Vacuolar protein sorting protein DigA	BUSCOfEOG7673K5					IPR000547: Clathrin, heavy chain/VPS, 7-fold repeat; IPR007810: Pep3/Vps18/deep orange; IPR011044: Quinoprotein amine dehydrogenase, beta chain-like; IPR013083: Zinc finger, RING/FYVE/PHD-type		GO:0006886 intracellular protein transport; GO:0016192 vesicle-mediated transport
VE00_00939	KV454571.1:54890-55214	-	107	hypothetical protein	orth3485
VE00_00940	KV454571.1:56852-59714	+	936	STE/STE11 protein kinase	orth3484	ENOG410PG4H: kinase kinase kinase						IPR000159: Ras-associating (RA) domain; IPR000719: Protein kinase domain; IPR001660: Sterile alpha motif domain; IPR002290: Serine/threonine/dual specificity protein kinase, catalytic domain; IPR008271: Serine/threonine-protein kinase, active site; IPR011009: Protein kinase-like domain; IPR013761: Sterile alpha motif/pointed domain; IPR017441: Protein kinase, ATP binding site; IPR029458: Ras-bind…	PF00069: Protein kinase domain	GO:0005524 ATP binding; GO:0004672 protein kinase activity; GO:0005515 protein binding; GO:0006468 protein phosphorylation; GO:0007165 signal transduction
VE00_00941	KV454571.1:60277-61286	-	311	pyridoxine biosynthesis protein	orth3482	ENOG410PI0Y: pyridoxine biosynthesis protein						IPR001852: Pyridoxal 5'-phosphate synthase subunit PdxS/SNZ; IPR011060: Ribulose-phosphate binding barrel; IPR013785: Aldolase-type TIM barrel	PF01680: SOR/SNZ family	GO:0003824 catalytic activity; GO:0042823 pyridoxal phosphate biosynthetic process; GO:0008152 metabolic process; GO:0042819 vitamin B6 biosynthetic process
VE00_00942	KV454571.1:62325-62856	+	176	hypothetical protein	orth3483	ENOG410PRAC: NA						IPR009288: Gamma-glutamylcyclotransferase, AIG2-like; IPR013024: Butirosin biosynthesis, BtrG-like; IPR017939: Gamma-glutamylcyclotransferase		GO:0003839 gamma-glutamylcyclotransferase activity; GO:0006750 glutathione biosynthetic process
VE00_00943	KV454571.1:63188-64512	-	379	hypothetical protein	orth3481	ENOG410PKB4: DnaJ domain protein						IPR001623: DnaJ domain; IPR002939: Chaperone DnaJ, C-terminal; IPR008971: HSP40/DnaJ peptide-binding; IPR018253: DnaJ domain, conserved site		GO:0051082 unfolded protein binding; GO:0006457 protein folding
VE00_00944	KV454571.1:65643-67592	-	589	hypothetical protein	orth2146	ENOG410PFUA: transcriptional repressor						IPR001680: WD40 repeat; IPR013890: Transcriptional repressor Tup1, N-terminal; IPR015943: WD40/YVTN repeat-like-containing domain; IPR017986: WD40-repeat-containing domain; IPR019775: WD40 repeat, conserved site; IPR020472: G-protein beta WD-40 repeat	PF00400: WD domain, G-beta repeat	GO:0005515 protein binding
VE00_00945	KV454571.1:70156-71263	+	348	hypothetical protein	orth3480	ENOG410PG6G: C-5 sterol desaturase						IPR006694: Fatty acid hydroxylase		GO:0005506 iron ion binding; GO:0016491 oxidoreductase activity; GO:0055114 oxidation-reduction process; GO:0006633 fatty acid biosynthetic process
VE00_00946	KV454571.1:71572-73081	-	398	hypothetical protein	orth3479	ENOG410PIR0: Ribonuclease that specifically degrades pre-mRNAs with a defective 5' end cap and is part of a pre-mRNA capping quality control. Has decapping and pyrophosphohydrolase activities. Has decapping activity toward incomplete 5' end cap mRNAs such as unmethylated 5' end-capped RNA to release GpppN and 5' end monophosphate RNA. Also possesses RNA 5'-pyrophosphohydrolase activity by hydroly…						IPR013961: RAI1-like
VE00_00947	KV454571.1:73505-74150	+	193	hypothetical protein	orth3478
VE00_00948	KV454571.1:74318-75410	-	327	hypothetical protein	orth3477	ENOG410PJSH: DUF410 domain protein	BUSCOfEOG7F253S					IPR007317: Uncharacterised protein family UPF0363	PF04190: Protein of unknown function (DUF410)
VE00_00949	KV454571.1:76134-77946	+	543	hypothetical protein	orth1746	ENOG410PK4Z: Major Facilitator Superfamily						IPR011701: Major facilitator superfamily; IPR020846: Major facilitator superfamily domain		GO:0016021 integral component of membrane; GO:0055085 transmembrane transport
VE00_00950	KV454571.1:78098-79497	-	426	hypothetical protein	orth8472	ENOG410PMWM: Fructosyl amino acid oxidase						IPR006076: FAD dependent oxidoreductase; IPR023753: FAD/NAD(P)-binding domain		GO:0016491 oxidoreductase activity; GO:0055114 oxidation-reduction process
VE00_00951	KV454571.1:80041-81094	+	309	hypothetical protein	orth8473	ENOG410Q2QV: NA						IPR001510: Zinc finger, PARP-type		GO:0003677 DNA binding; GO:0008270 zinc ion binding
VE00_00952	KV454571.1:81286-83131	-	593	hypothetical protein	orth3476	ENOG410PIIK: origin recognition complex subunit 2	BUSCOfEOG7B5X6H					IPR007220: Origin recognition complex, subunit 2; IPR020478: AT hook-like	PF04084: Origin recognition complex subunit 2	GO:0005634 nucleus; GO:0000808 origin recognition complex; GO:0006260 DNA replication
VE00_00953	KV454571.1:83486-84965	+	475	arginine biosynthesis ArgJ 1, mitochondrial	orth3475	ENOG410PH6D: Catalyzes two activities which are involved in the cyclic version of arginine biosynthesis the synthesis of acetylglutamate from glutamate and acetyl-CoA, and of ornithine by transacetylation between acetylornithine and glutamate (By similarity)	BUSCOfEOG75J0XC		T05			IPR002813: Arginine biosynthesis protein ArgJ; IPR016117: ArgJ-like domain	PF01960: ArgJ family	GO:0004358 glutamate N-acetyltransferase activity; GO:0006526 arginine biosynthetic process
VE00_00954	KV454571.1:86177-91314	+	1591	hypothetical protein	orth3474	ENOG410PI8B: class V myosin						IPR000048: IQ motif, EF-hand binding site; IPR001609: Myosin head, motor domain; IPR002710: Dilute domain; IPR008989: Myosin S1 fragment, N-terminal; IPR027417: P-loop containing nucleoside triphosphate hydrolase	PF00063: Myosin head (motor domain)	GO:0016459 myosin complex; GO:0005524 ATP binding; GO:0003774 motor activity; GO:0051015 actin filament binding; GO:0005515 protein binding
VE00_00955	KV454571.1:91951-92655	+	179	hypothetical protein	orth3473	ENOG410PKWX: Hemoglobin and proliferation regulated protein	BUSCOfEOG72C5C8					IPR020618: Adenylate kinase isoenzyme 6; IPR027417: P-loop containing nucleoside triphosphate hydrolase		GO:0005524 ATP binding; GO:0004017 adenylate kinase activity
VE00_00956	KV454571.1:92746-93703	-	190	Ham1 family protein	orth3472	ENOG410PMXY: Pyrophosphatase that hydrolyzes non-canonical purine nucleotides such as inosine triphosphate (ITP), deoxyinosine triphosphate (dITP) or xanthosine 5'-triphosphate (XTP) to their respective monophosphate derivatives. The enzyme does not distinguish between the deoxy- and ribose forms. Probably excludes non-canonical purines from RNA and DNA precursor pools, thus preventing their inco…						IPR002637: Ham1-like protein; IPR027502: Inosine triphosphate pyrophosphatase; IPR029001: Inosine triphosphate pyrophosphatase-like	PF01725: Ham1 family	GO:0047429 nucleoside-triphosphate diphosphatase activity; GO:0016787 hydrolase activity; GO:0009143 nucleoside triphosphate catabolic process
VE00_00957	KV454571.1:94353-96062	-	462	hypothetical protein	orth3471	ENOG410PFM1: Peptidase family C78						IPR012462: Peptidase C78, ubiquitin fold modifier-specific peptidase 1/ 2; IPR015880: Zinc finger, C2H2-like	PF07910: Peptidase family C78
VE00_00958	KV454571.1:97066-97489	-	123	hypothetical protein	orth3470
VE00_00959	KV454571.1:98077-100109	+	604	CMGC/CDK protein kinase	orth335	ENOG410PHPD: Serine threonine-protein kinase involved in transcription regulation. Phosphorylates the UBC2 RAD6 ubiquitin- conjugating enzyme (E2), leading to monoubiquitination of histone H2B and the silencing of telomeric-associated genes. Also required for histone H3 methylation. Necessary for the recovery from pheromone-induced growth arrest in the cell cycle G1 phase (By similarity)						IPR000719: Protein kinase domain; IPR002290: Serine/threonine/dual specificity protein kinase, catalytic domain; IPR008271: Serine/threonine-protein kinase, active site; IPR011009: Protein kinase-like domain; IPR017441: Protein kinase, ATP binding site	PF00069: Protein kinase domain	GO:0004672 protein kinase activity; GO:0005524 ATP binding; GO:0006468 protein phosphorylation
VE00_00960	KV454571.1:100441-101061	-	185	hypothetical protein	orth3466
VE00_00961	KV454571.1:102066-103620	+	473	hypothetical protein	orth3467	ENOG410PIQS: Snf1 kinase complex beta-subunit Gal83						IPR006828: Association with the SNF1 complex (ASC) domain; IPR014756: Immunoglobulin E-set; IPR032640: AMP-activated protein kinase, glycogen-binding domain		GO:0005515 protein binding
VE00_00962	KV454571.1:103820-104873	-	350	glycoprotein endopeptidase KAE1	orth334	ENOG410PG1E: Required for the formation of a threonylcarbamoyl group on adenosine at position 37 (t(6)A37) in tRNAs that read codons beginning with adenine (By similarity). Component of the EKC KEOPS complex which promotes both telomere uncapping and telomere elongation (By similarity). The complex is required for efficient recruitment of transcriptional coactivators (By similarity)	BUSCOfEOG7Q8CZ6					IPR000905: Gcp-like domain; IPR017861: Kae1/TsaD family	PF00814: Glycoprotease family
VE00_00963	KV454571.1:105298-106863	+	460	hypothetical protein	orth3468	ENOG410PI4F: SET domain-containing protein	BUSCOfEOG7QNVW5					IPR001214: SET domain; IPR011383: N-lysine methyltransferase SETD6; IPR015353: Rubisco LSMT, substrate-binding domain		GO:0016279 protein-lysine N-methyltransferase activity; GO:0005515 protein binding; GO:0018026 peptidyl-lysine monomethylation
VE00_00964	KV454571.1:107129-109030	-	556	hypothetical protein	orth2484	ENOG410Q04X: Inherit from KOG: enhancer of polycomb homolog	BUSCOfEOG7PK977					IPR019542: Enhancer of polycomb-like, N-terminal; IPR024943: Enhancer of polycomb protein		GO:0032777 Piccolo NuA4 histone acetyltransferase complex; GO:0035267 NuA4 histone acetyltransferase complex; GO:0006357 regulation of transcription from RNA polymerase II promoter
VE00_00965	KV454571.1:109705-110465	+	174	calcineurin subunit B	orth333	ENOG410PG8E: Calcineurin subunit B						IPR002048: EF-hand domain; IPR011992: EF-hand domain pair; IPR018247: EF-Hand 1, calcium-binding site		GO:0005509 calcium ion binding
VE00_00966	KV454571.1:114084-115264	+	350	hypothetical protein	orth3469	ENOG410PQ5R: conserved hypothetical protein
VE00_00967	KV454571.1:116479-117471	-	308	hypothetical protein	orth3464	ENOG410PHT2: mitochondrial 37S ribosomal protein MRPS9	BUSCOfEOG79931N					IPR000754: Ribosomal protein S9; IPR014721: Ribosomal protein S5 domain 2-type fold, subgroup; IPR020568: Ribosomal protein S5 domain 2-type fold; IPR020574: Ribosomal protein S9, conserved site		GO:0005840 ribosome; GO:0003735 structural constituent of ribosome; GO:0006412 translation
VE00_00968	KV454571.1:117707-119208	+	415	hypothetical protein	orth3463	ENOG410PH8Q: elongation factor 1 gamma domain-containing protein						IPR001662: Translation elongation factor EF1B, gamma chain, conserved; IPR004045: Glutathione S-transferase, N-terminal; IPR004046: Glutathione S-transferase, C-terminal; IPR010987: Glutathione S-transferase, C-terminal-like; IPR012336: Thioredoxin-like fold		GO:0005515 protein binding; GO:0003746 translation elongation factor activity; GO:0006414 translational elongation
VE00_00969	KV454571.1:119490-120886	-	434	hypothetical protein	orth3462	ENOG410PNAH: NIF domain protein						IPR004274: FCP1 homology domain; IPR023214: HAD-like domain
VE00_00970	KV454571.1:121153-122137	+	310	hypothetical protein	orth3461	ENOG410PHSW: Component of the 90S pre-ribosome involved in the maturation of rRNAs. Required for early cleavages of the pre-RNAs in the 40S ribosomal subunit maturation pathway (By similarity)	BUSCOfEOG754J1G					IPR009292: Protein of unknown function DUF947		GO:0000469 cleavage involved in rRNA processing
VE00_00971	KV454571.1:122299-124761	-	799	hypothetical protein	orth3460	ENOG410PG8X: molecular chaperone (ABC1)	BUSCOfEOG7TQV8N					IPR004147: UbiB domain; IPR011009: Protein kinase-like domain
VE00_00972	KV454571.1:125177-126527	-	449	hypothetical protein	orth3459	ENOG410PJD2: conserved hypothetical protein						IPR019148: Nuclear protein DGCR14	PF09751: Nuclear protein Es2
VE00_00973	KV454571.1:126753-127248	+	164	hypothetical protein	orth3458	ENOG410PRZZ: NA
VE00_00974	KV454571.1:127475-129136	-	477	protein phosphatase 5	orth3457	ENOG410PGEW: serine threonine-protein phosphatase						IPR001440: Tetratricopeptide repeat 1; IPR004843: Calcineurin-like phosphoesterase domain, apaH type; IPR006186: Serine/threonine-specific protein phosphatase/bis(5-nucleosyl)-tetraphosphatase; IPR011236: Serine/threonine protein phosphatase 5; IPR011990: Tetratricopeptide-like helical domain; IPR013026: Tetratricopeptide repeat-containing domain; IPR013235: PPP domain; IPR019734: Tetratricopepti…		GO:0005737 cytoplasm; GO:0005634 nucleus; GO:0016787 hydrolase activity; GO:0004721 phosphoprotein phosphatase activity; GO:0005515 protein binding; GO:0006470 protein dephosphorylation
VE00_00975	KV454571.1:129568-130039	+	120	transcription elongation factor spt-4	orth3456	ENOG410PQ6M: transcription elongation factor SPT4	BUSCOfEOG7F51DX					IPR009287: Transcription initiation Spt4; IPR016046: Transcription initiation Spt4-like; IPR022800: Spt4/RpoE2 zinc finger; IPR029040: RNA polymerase subunit RPABC4/transcription elongation factor Spt4		GO:0005634 nucleus; GO:0008270 zinc ion binding; GO:0032786 positive regulation of DNA-templated transcription, elongation; GO:0006355 regulation of transcription, DNA-templated
VE00_00976	KV454571.1:130304-131405	-	347	hypothetical protein	orth3455	ENOG410PG1U: Zinc finger protein	BUSCOfEOG7B05RP				Zinc finger (C2H2)	IPR007087: Zinc finger, C2H2; IPR019447: DNA/RNA-binding protein Kin17, conserved domain; IPR022755: Zinc finger, double-stranded RNA binding	PF10357: Domain of Kin17 curved DNA-binding protein	GO:0046872 metal ion binding
VE00_00977	KV454571.1:132049-134605	+	675	hypothetical protein	orth2867						Fungal-specific TF domain	IPR007219: Transcription factor domain, fungi		GO:0005634 nucleus; GO:0008270 zinc ion binding; GO:0003677 DNA binding; GO:0006351 transcription, DNA-templated
VE00_00978	KV454571.1:135315-136315	-	313	hypothetical protein	orth332	ENOG410PK7T: enoyl-CoA hydratase isomerase family protein						IPR001753: Crotonase superfamily; IPR029045: ClpP/crotonase-like domain		GO:0003824 catalytic activity; GO:0008152 metabolic process
VE00_00979	KV454571.1:136931-138292	+	408	hypothetical protein	orth2487	ENOG410Q2VT: NA
VE00_00980	KV454571.1:138670-139423	+	250	hypothetical protein	orth331	ENOG410PQPU: Dual specificity phosphatase						IPR000340: Dual specificity phosphatase, catalytic domain; IPR000387: Tyrosine specific protein phosphatases domain; IPR016130: Protein-tyrosine phosphatase, active site; IPR020422: Dual specificity protein phosphatase domain; IPR024950: Dual specificity phosphatase; IPR029021: Protein-tyrosine phosphatase-like		GO:0008138 protein tyrosine/serine/threonine phosphatase activity; GO:0016791 phosphatase activity; GO:0004725 protein tyrosine phosphatase activity; GO:0016311 dephosphorylation; GO:0006470 protein dephosphorylation
VE00_00981	KV454571.1:139753-140248	-	164	bud site selection protein 31	orth7952	ENOG410PPA2: Cell cycle control protein Cwf14	BUSCOfEOG73281W					IPR001748: G10 protein; IPR018230: BUD31/G10-related, conserved site	PF01125: G10 protein	GO:0005634 nucleus
VE00_00982	KV454571.1:140577-141412	+	123	hypothetical protein	orth3447	ENOG410PPIW: nadh-ubiquinone oxidoreductase						IPR016488: NADH dehydrogenase [ubiquinone] (complex I), alpha subcomplex, subunit 6
VE00_00983	KV454571.1:141871-142450	-	138	hypothetical protein	orth3448	ENOG410PQX3: DNA-directed RNA polymerase I and III						IPR008193: DNA-directed RNA polymerase Rpb11, 13-16kDa subunit, conserved site; IPR009025: DNA-directed RNA polymerase, RBP11-like dimerisation domain		GO:0003677 DNA binding; GO:0003899 DNA-directed RNA polymerase activity; GO:0046983 protein dimerization activity; GO:0006351 transcription, DNA-templated
VE00_00984	KV454571.1:146577-147956	+	434	hypothetical protein	orth3449	ENOG410PM4C: conserved hypothetical protein
VE00_00985	KV454571.1:150084-151710	-	541	HAL protein kinase	orth330	ENOG410PG7W: serine threonine protein kinase						IPR000719: Protein kinase domain; IPR002290: Serine/threonine/dual specificity protein kinase, catalytic domain; IPR008271: Serine/threonine-protein kinase, active site; IPR011009: Protein kinase-like domain; IPR017441: Protein kinase, ATP binding site		GO:0005524 ATP binding; GO:0004672 protein kinase activity; GO:0006468 protein phosphorylation
VE00_00986	KV454571.1:156778-159240	-	719	CAMKK/META protein kinase	orth3450	ENOG410PHIQ: calcium calmodulin-dependent protein kinase						IPR000719: Protein kinase domain; IPR002290: Serine/threonine/dual specificity protein kinase, catalytic domain; IPR008271: Serine/threonine-protein kinase, active site; IPR011009: Protein kinase-like domain; IPR017441: Protein kinase, ATP binding site; IPR020636: Calcium/calmodulin-dependent/calcium-dependent protein kinase		GO:0005524 ATP binding; GO:0004672 protein kinase activity; GO:0006468 protein phosphorylation
VE00_00987	KV454571.1:159682-160244	+	148	hypothetical protein	orth3451	ENOG410PNSF: Transport protein particle subunit bet5	BUSCOfEOG71CFZH					IPR007233: Sybindin-like protein; IPR011012: Longin-like domain		GO:0005801 cis-Golgi network; GO:0006888 ER to Golgi vesicle-mediated transport; GO:0006810 transport
VE00_00988	KV454571.1:160541-162164	-	502	hypothetical protein	orth3452	ENOG410PI1H: Peroxisomal membrane protein	BUSCOfEOG7RJQ17					IPR006966: Peroxin-3	PF04882: Peroxin-3	GO:0005779 integral component of peroxisomal membrane; GO:0007031 peroxisome organization
VE00_00989	KV454571.1:162571-163449	+	213	hypothetical protein	orth3453	ENOG410PJG8: conserved hypothetical protein						IPR012445: Autophagy-related protein 1010	PF07855: Protein of unknown function (DUF1649)
VE00_00990	KV454571.1:164419-166166	+	528	aspartate kinase	orth3454	ENOG410PFFF: Aspartokinase	BUSCOfEOG7NPG3J					IPR001048: Aspartate/glutamate/uridylate kinase; IPR001341: Aspartate kinase domain; IPR002912: ACT domain; IPR018042: Aspartate kinase, conserved site; IPR027795: GATS-like ACT domain		GO:0016597 amino acid binding; GO:0004072 aspartate kinase activity; GO:0008652 cellular amino acid biosynthetic process; GO:0008152 metabolic process
VE00_00991	KV454571.1:167596-169470	+	606	hypothetical protein	orth329	ENOG410PKCD: transporter						IPR006043: Xanthine/uracil/vitamin C permease; IPR029940: AzgA purine transporter		GO:0016020 membrane; GO:0005345 purine nucleobase transmembrane transporter activity; GO:0005215 transporter activity; GO:0006863 purine nucleobase transport; GO:0055085 transmembrane transport; GO:0006810 transport
VE00_00992	KV454571.1:169903-173264	+	1068	hypothetical protein	orth328	ENOG410PG00: NACHT domain						IPR002110: Ankyrin repeat; IPR020683: Ankyrin repeat-containing domain; IPR027417: P-loop containing nucleoside triphosphate hydrolase; IPR029058: Alpha/Beta hydrolase fold		GO:0005515 protein binding
VE00_00993	KV454571.1:173526-175416	-	629	hypothetical protein	orth1848	ENOG410PKJX: beta-glucuronidase				GH2		IPR006101: Glycoside hydrolase, family 2; IPR006102: Glycoside hydrolase, family 2, immunoglobulin-like beta-sandwich; IPR006103: Glycoside hydrolase family 2, catalytic domain; IPR006104: Glycosyl hydrolases family 2, sugar binding domain; IPR008979: Galactose-binding domain-like; IPR013781: Glycoside hydrolase, catalytic domain; IPR013812: Glycoside hydrolase, family 2/20, immunoglobulin-like b…	PF02836: Glycosyl hydrolases family 2, TIM barrel domain	GO:0004553 hydrolase activity, hydrolyzing O-glycosyl compounds; GO:0005975 carbohydrate metabolic process
VE00_00994	KV454571.1:177932-180212	-	759	hypothetical protein	orth3445	ENOG410PHR6: Forkhead transcription factor					Fork head domain	IPR001766: Fork head domain; IPR011991: Winged helix-turn-helix DNA-binding domain; IPR030456: No description		GO:0043565 sequence-specific DNA binding; GO:0003700 transcription factor activity, sequence-specific DNA binding; GO:0006355 regulation of transcription, DNA-templated
VE00_00995	KV454571.1:183704-185772	-	649	hypothetical protein	orth3444	ENOG410PIPW: Calcium channel	BUSCOfEOG7G7KZ2					IPR020067: Frizzled domain; IPR024338: Stretch-activated cation channel Mid1	PF12929: Stretch-activated Ca2+-permeable channel component	GO:0005515 protein binding
VE00_00996	KV454571.1:186624-189114	-	795	hypothetical protein	orth3443	ENOG410PGE4: DNA damage and replication checkpoint protein Rfx1					RFX DNA-binding domain	IPR003150: DNA-binding RFX-type winged-helix domain; IPR011991: Winged helix-turn-helix DNA-binding domain		GO:0003677 DNA binding; GO:0006355 regulation of transcription, DNA-templated
VE00_00997	KV454571.1:189875-190665	+	169	hypothetical protein	orth3442	ENOG410PP88: membrane biogenesis protein Yop1						IPR004345: TB2/DP1/HVA22-related protein
VE00_00998	KV454571.1:191050-191899	-	282	hypothetical protein	orth3441	ENOG410PQTV: C2H2 type zinc finger					Zinc finger (C2H2)	IPR007087: Zinc finger, C2H2; IPR015880: Zinc finger, C2H2-like		GO:0046872 metal ion binding
VE00_00999	KV454571.1:192499-195114	+	815	hypothetical protein	orth3440	ENOG410QDF2: Telomerase activating protein Est1						IPR011990: Tetratricopeptide-like helical domain; IPR018834: DNA/RNA-binding domain, Est1-type; IPR019458: Telomerase activating protein Est1	PF10373: Est1 DNA/RNA binding domain	GO:0005515 protein binding
VE00_01000	KV454571.1:195471-196726	-	347	hypothetical protein	orth3439	ENOG410PHCU: adenosine kinase	BUSCOfEOG79W9FW					IPR001805: Adenosine kinase; IPR002173: Carbohydrate/puine kinase, PfkB, conserved site; IPR011611: Carbohydrate kinase PfkB; IPR029056: Ribokinase-like	PF00294: pfkB family carbohydrate kinase	GO:0016773 phosphotransferase activity, alcohol group as acceptor; GO:0004001 adenosine kinase activity; GO:0006166 purine ribonucleoside salvage
VE00_01001	KV454571.1:197374-198582	-	311	60S ribosomal protein L2	orth327	ENOG410PIUY: 60S ribosomal protein L2	BUSCOfEOG7GJ6QS					IPR002171: Ribosomal protein L2; IPR008991: Translation protein SH3-like domain; IPR012340: Nucleic acid-binding, OB-fold; IPR014722: Ribosomal protein L2 domain 2; IPR014726: Ribosomal protein L2, domain 3; IPR022666: Ribosomal Proteins L2, RNA binding domain; IPR022669: Ribosomal protein L2, C-terminal; IPR022671: Ribosomal protein L2, conserved site		GO:0005622 intracellular; GO:0005840 ribosome; GO:0003735 structural constituent of ribosome; GO:0006412 translation
VE00_01002	KV454571.1:199484-201493	+	604	hypothetical protein	orth3438	ENOG410PKIA: conserved hypothetical protein
VE00_01003	KV454571.1:201973-204667	+	828	hypothetical protein	orth3437	ENOG410PGG4: RNA polymerase II Elongator subunit						IPR001680: WD40 repeat; IPR015943: WD40/YVTN repeat-like-containing domain; IPR017986: WD40-repeat-containing domain; IPR020472: G-protein beta WD-40 repeat		GO:0005515 protein binding
VE00_01004	KV454571.1:205081-205974	-	279	CCR4-NOT complex subunit CAF16	orth3436	ENOG410PINB: (ABC) transporter						IPR003439: ABC transporter-like; IPR003593: AAA+ ATPase domain; IPR027417: P-loop containing nucleoside triphosphate hydrolase		GO:0016887 ATPase activity; GO:0005524 ATP binding
VE00_01005	KV454571.1:206531-207248	+	196	hypothetical protein	orth3435	ENOG410PPTY: conserved hypothetical protein						IPR013898: Protein of unknown function DUF1770, fungi
VE00_01006	KV454571.1:207960-209195	+	263	hypothetical protein	orth326	ENOG410PPP7: Der1-like family						IPR007599: Derlin
VE00_01007	KV454571.1:209577-212464	-	828	hypothetical protein	orth3434	ENOG410PN3D: ubiquitin interaction motif protein
VE00_01008	KV454571.1:213044-218121	-	1585	PEK/GCN2 protein kinase	orth3433	ENOG410PHNI: protein kinase Gcn2	BUSCOfEOG7F2527					IPR000719: Protein kinase domain; IPR002290: Serine/threonine/dual specificity protein kinase, catalytic domain; IPR006575: RWD domain; IPR008271: Serine/threonine-protein kinase, active site; IPR011009: Protein kinase-like domain; IPR016135: Ubiquitin-conjugating enzyme/RWD-like; IPR016255: Serine/threonine-protein kinase, GCN2; IPR017441: Protein kinase, ATP binding site; IPR024435: Histidyl tR…	PF00069: Protein kinase domain	GO:0005524 ATP binding; GO:0005515 protein binding; GO:0004694 eukaryotic translation initiation factor 2alpha kinase activity; GO:0004672 protein kinase activity; GO:0006468 protein phosphorylation; GO:0010998 regulation of translational initiation by eIF2 alpha phosphorylation; GO:0000077 DNA damage checkpoint
VE00_01009	KV454571.1:218976-223800	-	1607	hypothetical protein	orth3432	ENOG410PJ9T: GTPase Activating Protein						IPR000331: Rap GTPase activating protein domain; IPR016024: Armadillo-type fold; IPR018515: Tuberin-type domain; IPR024584: Tuberin, N-terminal	PF02145: Rap/ran-GAP; PF11864: Domain of unknown function (DUF3384)	GO:0005488 binding; GO:0005096 GTPase activator activity; GO:0043547 positive regulation of GTPase activity; GO:0051056 regulation of small GTPase mediated signal transduction
VE00_01010	KV454571.1:224607-227795	+	970	hypothetical protein	orth3431	ENOG410PFCM: Chromosome segregation protein	BUSCOfEOG78WM14					IPR001494: Importin-beta, N-terminal domain; IPR005043: CAS/CSE, C-terminal; IPR011989: Armadillo-like helical; IPR013713: Exportin/Importin, Cse1-like; IPR016024: Armadillo-type fold	PF08506: Cse1	GO:0005515 protein binding; GO:0008536 Ran GTPase binding; GO:0005488 binding; GO:0006886 intracellular protein transport
VE00_01011	KV454571.1:228264-229567	-	413	hypothetical protein	orth3430	ENOG410PMGD: conserved hypothetical protein						IPR024461: Coiled-coil domain-containing protein 90-like
VE00_01012	KV454571.1:230902-231904	-	274	hypothetical protein	orth8768	ENOG410PKID: NA
VE00_01013	KV454571.1:232427-233524	-	307	hypothetical protein	orth8769	ENOG410PUPQ: NA
VE00_01014	KV454571.1:234395-235887	-	464	hypothetical protein	orth1616	ENOG410PIXU: Extracellular dioxygenase						IPR000627: Intradiol ring-cleavage dioxygenase, C-terminal; IPR015889: Intradiol ring-cleavage dioxygenase, core		GO:0005506 iron ion binding; GO:0003824 catalytic activity; GO:0016702 oxidoreductase activity, acting on single donors with incorporation of molecular oxygen, incorporation of two atoms of oxygen; GO:0008199 ferric iron binding; GO:0006725 cellular aromatic compound metabolic process; GO:0055114 oxidation-reduction process
VE00_01015	KV454571.1:237384-240609	-	1074	hypothetical protein	orth3424	ENOG410PGF3: phosphoethanolamine N-methyltransferase						IPR002591: Type I phosphodiesterase/nucleotide pyrophosphatase/phosphate transferase; IPR017849: Alkaline phosphatase-like, alpha/beta/alpha; IPR017850: Alkaline-phosphatase-like, core domain		GO:0003824 catalytic activity; GO:0008152 metabolic process
VE00_01016	KV454571.1:242045-242546	-	166	hypothetical protein	orth3423	ENOG410PRE4: NA
VE00_01017	KV454571.1:249781-252900	+	973	hypothetical protein	orth3422	ENOG410PGRI: mRNA binding protein Pumilio 2						IPR001313: Pumilio RNA-binding repeat; IPR011989: Armadillo-like helical; IPR016024: Armadillo-type fold; IPR033133: No description	PF00806: Pumilio-family RNA binding repeat	GO:0003723 RNA binding; GO:0005488 binding
VE00_01018	KV454571.1:254925-256827	+	613	hypothetical protein	orth3421
VE00_01019	KV454571.1:257878-259300	+	433	hypothetical protein	orth199	ENOG410PJQG: O-methyltransferase						IPR001077: O-methyltransferase, family 2; IPR011991: Winged helix-turn-helix DNA-binding domain; IPR016461: O-methyltransferase COMT-type; IPR029063: S-adenosyl-L-methionine-dependent methyltransferase		GO:0008171 O-methyltransferase activity; GO:0008168 methyltransferase activity
VE00_01020	KV454571.1:260008-261124	+	371	hypothetical protein	orth1405	ENOG410PTHY: NA						IPR001810: F-box domain		GO:0005515 protein binding
VE00_01021	KV454571.1:261593-262130	+	156	hypothetical protein	orth2870	ENOG410PT0V: NA
VE00_01022	KV454571.1:262973-265089	-	656	hypothetical protein	orth3420
VE00_01023	KV454571.1:270683-271450	-	238	hypothetical protein	orth2365	ENOG410PX66: NA						IPR000210: BTB/POZ domain; IPR011333: SKP1/BTB/POZ domain		GO:0005515 protein binding
VE00_01024	KV454571.1:271905-274311	-	801	hypothetical protein	orth3419	ENOG410PJ73: conserved hypothetical protein
VE00_01025	KV454571.1:274725-275393	-	183	hypothetical protein	orth8893	ENOG410PSWN: NA
VE00_01026	KV454571.1:276205-279781	-	932	hypothetical protein	orth3418							IPR007150: Checkpoint protein Hus1/Mec3	PF04005: Hus1-like protein	GO:0030896 checkpoint clamp complex; GO:0006281 DNA repair; GO:0000077 DNA damage checkpoint
VE00_01027	KV454571.1:280353-281242	-	275	hypothetical protein	orth3417	ENOG410PX65: NA
VE00_01028	KV454571.1:283056-284538	-	493	hypothetical protein		ENOG410PIV7: Domain of unknown function (DUF1338)						IPR009770: Domain of unknown function DUF1338	PF07063: Domain of unknown function (DUF1338)
VE00_01029	KV454571.1:285228-285927	+	232	hypothetical protein		ENOG410PSA3: Asp/Glu/Hydantoin racemase						IPR001920: Asp/Glu racemase; IPR004380: Aspartate racemase; IPR015942: Asp/Glu/hydantoin racemase; IPR033134: No description		GO:0036361 racemase activity, acting on amino acids and derivatives; GO:0016855 racemase and epimerase activity, acting on amino acids and derivatives; GO:0006520 cellular amino acid metabolic process; GO:0008152 metabolic process; GO:0006807 nitrogen compound metabolic process
VE00_01030	KV454571.1:286907-288540	-	486	hypothetical protein		ENOG410PJU7: Chromate transporter						IPR003370: Chromate transporter; IPR014047: Chromate transporter, long chain	PF02417: Chromate transporter	GO:0015109 chromate transmembrane transporter activity; GO:0015703 chromate transport
VE00_01031	KV454571.1:288942-289811	+	251	hypothetical protein		ENOG410PTX3: NA
VE00_01032	KV454571.1:290366-291170	+	267	hypothetical protein	orth8326
VE00_01033	KV454571.1:296231-296855	+	141	hypothetical protein	orth9944	ENOG410PV84: Pfam:DDE
VE00_01034	KV454571.1:298368-299343	-	118	hypothetical protein	orth2865	ENOG410Q8N3: NACHT domain						IPR002110: Ankyrin repeat; IPR020683: Ankyrin repeat-containing domain		GO:0005515 protein binding
VE00_01035	KV454571.1:299493-301348	-	219	hypothetical protein	orth8147	ENOG410Q8N3: NACHT domain
VE00_01036	KV454571.1:302452-303528	+	339	hypothetical protein	orth706	ENOG410PHFD: Nucleoside-diphosphate-sugar epimerase						IPR001509: NAD-dependent epimerase/dehydratase, N-terminal domain; IPR016040: NAD(P)-binding domain		GO:0003824 catalytic activity; GO:0050662 coenzyme binding
VE00_01037	KV454571.1:303638-305135	-	417	hypothetical protein	orth9830
VE00_01038	KV454571.1:305614-307342	+	497	hypothetical protein	orth8699
VE00_01039	KV454571.1:308070-308568	-	138	hypothetical protein	orth8872	ENOG410PQ64: Allergenic cerato-platanin Asp F13						IPR009009: RlpA-like double-psi beta-barrel domain; IPR010829: Cerato-platanin	PF07249: Cerato-platanin
VE00_01040	KV454571.1:309835-311712	-	526	hypothetical protein	orth3415	ENOG410PG7I: Alpha-1,2-mannosyltransferase involved in glycosylphosphatidylinositol-anchor biosynthesis. Transfers a fourth mannose to trimannosyl-GPIs during GPI precursor assembly. The presence of a fourth mannose in GPI is essential in fungi				GT22		IPR005599: GPI mannosyltransferase	PF03901: Alg9-like mannosyltransferase family	GO:0016757 transferase activity, transferring glycosyl groups
VE00_01041	KV454571.1:313602-314309	+	166	E3 ubiquitin ligase complex SCF subunit sconC	orth3414	ENOG410PN0Q: Essential component of the SCF (SKP1-CUL1-F-box protein) E3 ubiquitin ligase complexes, which mediate the ubiquitination and subsequent proteasomal degradation of target proteins. Controls sulfur metabolite repression, probably by mediating the inactivation or degradation of the metR transcription factor (By similarity)	BUSCOfEOG7N37RH					IPR001232: S-phase kinase-associated protein 1-like; IPR011333: SKP1/BTB/POZ domain; IPR016072: SKP1 component, dimerisation; IPR016073: SKP1 component, POZ domain; IPR016897: S-phase kinase-associated protein 1		GO:0006511 ubiquitin-dependent protein catabolic process
VE00_01042	KV454571.1:315798-316550	-	110	hypothetical protein	orth10190							IPR000077: Ribosomal protein L39e; IPR023626: Ribosomal protein L39e domain		GO:0005622 intracellular; GO:0005840 ribosome; GO:0003735 structural constituent of ribosome; GO:0006412 translation
VE00_01043	KV454571.1:319215-323253	+	1345	hypothetical protein	orth705	ENOG410PGKJ: Multidrug resistance protein						IPR003439: ABC transporter-like; IPR003593: AAA+ ATPase domain; IPR011527: ABC transporter type 1, transmembrane domain; IPR017871: ABC transporter, conserved site; IPR027417: P-loop containing nucleoside triphosphate hydrolase	PF00005: ABC transporter; PF00664: ABC transporter transmembrane region	GO:0016021 integral component of membrane; GO:0005524 ATP binding; GO:0016887 ATPase activity; GO:0042626 ATPase activity, coupled to transmembrane movement of substances; GO:0055085 transmembrane transport; GO:0006810 transport
VE00_01044	KV454571.1:325515-327642	+	638	hypothetical protein	orth2871	ENOG410PH2R: Secreted metalloproteinase probably acting as a virulence factor (By similarity)			M36			IPR001842: Peptidase M36, fungalysin; IPR011096: FTP domain	PF02128: Fungalysin metallopeptidase (M36)	GO:0005615 extracellular space; GO:0008270 zinc ion binding; GO:0004222 metalloendopeptidase activity
VE00_01045	KV454571.1:328958-330056	+	365	hypothetical protein	orth9829							IPR001841: Zinc finger, RING-type; IPR013083: Zinc finger, RING/FYVE/PHD-type; IPR024766: Zinc finger, RING-H2-type		GO:0008270 zinc ion binding; GO:0005515 protein binding
VE00_01046	KV454571.1:330856-331315	-	152	hypothetical protein	orth9923	ENOG410PT2G: conserved hypothetical protein
VE00_01047	KV454571.1:333003-338350	+	1759	hypothetical protein	orth3412	ENOG410QDS9: cytokinesis protein sepa						IPR010472: Formin, FH3 domain; IPR010473: Formin, GTPase-binding domain; IPR014767: Diaphanous autoregulatory (DAD) domain; IPR014768: Rho GTPase-binding/formin homology 3 (GBD/FH3) domain; IPR015425: Formin, FH2 domain; IPR016024: Armadillo-type fold	PF06371: Diaphanous GTPase-binding Domain	GO:0017048 Rho GTPase binding; GO:0003779 actin binding; GO:0005488 binding; GO:0030036 actin cytoskeleton organization; GO:0016043 cellular component organization
VE00_01048	KV454571.1:338912-340236	-	417	hypothetical protein	orth3411	ENOG410PFY6: phosphoserine aminotransferase	BUSCOfEOG706124					IPR000192: Aminotransferase class V domain; IPR015421: Pyridoxal phosphate-dependent transferase, major region, subdomain 1; IPR015422: Pyridoxal phosphate-dependent transferase, major region, subdomain 2; IPR015424: Pyridoxal phosphate-dependent transferase; IPR022278: Phosphoserine aminotransferase		GO:0004648 O-phospho-L-serine:2-oxoglutarate aminotransferase activity; GO:0003824 catalytic activity; GO:0006564 L-serine biosynthetic process
VE00_01049	KV454571.1:340867-342025	+	365	hypothetical protein	orth685	ENOG410PII2: short chain dehydrogenase reductase family protein						IPR002198: Short-chain dehydrogenase/reductase SDR; IPR016040: NAD(P)-binding domain		GO:0016491 oxidoreductase activity; GO:0008152 metabolic process
VE00_01050	KV454571.1:342205-342814	-	160	hypothetical protein	orth3410	ENOG410PTNP: DNA repair protein Swi5 Sae3						IPR010760: DNA repair protein, Swi5
VE00_01051	KV454571.1:343433-344465	-	246	eukaryotic translation initiation factor 6	orth3409	ENOG410PFYZ: Binds to the 60S ribosomal subunit and prevents its association with the 40S ribosomal subunit to form the 80S initiation complex in the cytoplasm. Is also involved in ribosome biogenesis. Associates with pre-60S subunits in the nucleus and is involved in its nuclear export (By similarity)	BUSCOfEOG7TTQKB					IPR002769: Translation initiation factor IF6	PF01912: eIF-6 family	GO:0043022 ribosome binding; GO:0042256 mature ribosome assembly
VE00_01052	KV454571.1:345887-349245	-	1085	hypothetical protein	orth3408
VE00_01053	KV454571.1:351901-353537	-	500	hypothetical protein	orth3407	ENOG410PHSH: Required for proper folding and or the stability of a subset of proteins in the endoplasmic reticulum. Component of glycosylphosphatidylinositol-mannosyltransferase 1 which transfers the first of the 4 mannoses in the GPI-anchor precursors during GPI-anchor biosynthesis. Probably acts by stabilizing the mannosyltransferase gpi14 (By similarity)	BUSCOfEOG783N68					IPR013233: Glycosylphosphatidylinositol-mannosyltransferase I, PIG-X/PBN1		GO:0005789 endoplasmic reticulum membrane; GO:0006506 GPI anchor biosynthetic process
VE00_01054	KV454571.1:354003-354984	+	326	hypothetical protein	orth3406	ENOG410PQ28: DUF1183 domain protein						IPR009567: Store-operated calcium entry-associated regulatory factor	PF06682: SOCE-associated regulatory factor of calcium homoeostasis	GO:0030176 integral component of endoplasmic reticulum membrane; GO:2001256 regulation of store-operated calcium entry
VE00_01055	KV454571.1:355394-357979	-	734	hypothetical protein	orth3405	ENOG410PJ71: E3 ubiquitin-protein ligase that mediates monoubiquitination of histone H2B to form H2BK123ub1. H2BK123ub1 gives a specific tag for epigenetic transcriptional activation and is also a prerequisite for H3K4me and H3K79me formation (By similarity)	BUSCOfEOG7J9W0C					IPR001841: Zinc finger, RING-type; IPR013083: Zinc finger, RING/FYVE/PHD-type; IPR013956: E3 ubiquitin ligase, BRE1; IPR017907: Zinc finger, RING-type, conserved site		GO:0008270 zinc ion binding; GO:0005515 protein binding
VE00_01056	KV454571.1:358363-360265	+	633	hypothetical protein	orth3404	ENOG410PIBH: transcription factor (TFIIIB)	BUSCOfEOG7H4F3P				Myb-like DNA-binding domain	IPR001005: SANT/Myb domain; IPR009057: Homeodomain-like; IPR030701: Transcription factor TFIIIB component B''		GO:0000126 transcription factor TFIIIB complex; GO:0003677 DNA binding; GO:0001026 TFIIIB-type transcription factor activity; GO:0006359 regulation of transcription from RNA polymerase III promoter
VE00_01057	KV454571.1:360790-363607	-	859	hypothetical protein	orth704	ENOG410PKIB: NACHT domain						IPR002110: Ankyrin repeat; IPR020683: Ankyrin repeat-containing domain; IPR027417: P-loop containing nucleoside triphosphate hydrolase		GO:0005515 protein binding
VE00_01058	KV454571.1:364091-365181	+	344	hypothetical protein	orth3403	ENOG410QE7C: Domain of unknown function (DUF2431)	BUSCOfEOG74FFB1					IPR019446: Domain of unknown function DUF2431	PF10354: Domain of unknown function (DUF2431)
VE00_01059	KV454571.1:365317-366580	-	398	hypothetical protein	orth3402	ENOG410PGH4: SUMO activating enzyme						IPR000011: Ubiquitin/SUMO-activating enzyme E1; IPR000594: THIF-type NAD/FAD binding fold; IPR016040: NAD(P)-binding domain		GO:0008641 small protein activating enzyme activity; GO:0006464 cellular protein modification process
VE00_01060	KV454571.1:367528-369348	+	596	hypothetical protein	orth3401	ENOG410PMBB: conserved hypothetical protein
VE00_01061	KV454571.1:370705-371957	-	306	hypothetical protein	orth3400	ENOG410PST2: NA						IPR017956: AT hook, DNA-binding motif		GO:0003677 DNA binding
VE00_01062	KV454571.1:375962-379016	+	981	hypothetical protein	orth3399	ENOG410PGM7: Histone methyltransferase that methylates histone H3 to form H3K36me. Involved in transcription elongation as well as in transcription repression						IPR001202: WW domain; IPR001214: SET domain; IPR003616: Post-SET domain; IPR006560: AWS domain; IPR013257: SRI, Set2 Rpb1 interacting; IPR025788: Histone-lysine N-methyltransferase, SET2, fungi		GO:0005694 chromosome; GO:0005634 nucleus; GO:0046975 histone methyltransferase activity (H3-K36 specific); GO:0018024 histone-lysine N-methyltransferase activity; GO:0005515 protein binding; GO:0010452 histone H3-K36 methylation; GO:0034968 histone lysine methylation; GO:0006355 regulation of transcription, DNA-templated; GO:0006354 DNA-templated transcription, elongation
VE00_01063	KV454571.1:379779-380085	+	101	hypothetical protein
VE00_01064	KV454571.1:380272-380617	-	97	hypothetical protein	orth8815
VE00_01065	KV454571.1:381934-383628	-	537	hypothetical protein	orth702	ENOG410PFCI: methionine permease						IPR002293: Amino acid/polyamine transporter I	PF13520: Amino acid permease	GO:0016020 membrane; GO:0015171 amino acid transmembrane transporter activity; GO:0003333 amino acid transmembrane transport
VE00_01066	KV454571.1:385083-385367	-	78	hypothetical protein	orth9779
VE00_01067	KV454571.1:390347-392007	-	529	hypothetical protein	orth2872
VE00_01068	KV454571.1:392657-393668	-	318	hypothetical protein	orth3397	ENOG410PIR3: calcium homeostasis protein Regucalcin						IPR005511: Senescence marker protein-30 (SMP-30); IPR011042: Six-bladed beta-propeller, TolB-like; IPR013658: SMP-30/Gluconolactonase/LRE-like region	PF08450: SMP-30/Gluconolaconase/LRE-like region
VE00_01069	KV454571.1:399224-402002	+	751	hypothetical protein	orth3396	ENOG410PRBS: conserved hypothetical protein					bZIP TF 1	IPR004827: Basic-leucine zipper domain		GO:0043565 sequence-specific DNA binding; GO:0003700 transcription factor activity, sequence-specific DNA binding; GO:0006355 regulation of transcription, DNA-templated
VE00_01070	KV454571.1:403498-405129	+	503	hypothetical protein	orth701	ENOG410PJ9J: Aldehyde dehydrogenase						IPR015590: Aldehyde dehydrogenase domain; IPR016160: Aldehyde dehydrogenase, cysteine active site; IPR016161: Aldehyde/histidinol dehydrogenase; IPR016162: Aldehyde dehydrogenase N-terminal domain; IPR016163: Aldehyde dehydrogenase, C-terminal; IPR029510: Aldehyde dehydrogenase, glutamic acid active site	PF00171: Aldehyde dehydrogenase family	GO:0016620 oxidoreductase activity, acting on the aldehyde or oxo group of donors, NAD or NADP as acceptor; GO:0016491 oxidoreductase activity; GO:0008152 metabolic process; GO:0055114 oxidation-reduction process
VE00_01071	KV454571.1:405680-406874	-	294	hypothetical protein	orth2873	ENOG410PIAE: Secreted metalloproteinase that allows assimilation of proteinaceous substrates. Plays a pivotal role as a pathogenicity determinant during infections and contributes to the ability of the pathogen to persist within the mammalian host (By similarity)			M43B			IPR008754: Peptidase M43, pregnancy-associated plasma-A; IPR024079: Metallopeptidase, catalytic domain		GO:0008237 metallopeptidase activity
VE00_01072	KV454571.1:409650-410049	-	132	hypothetical protein	orth9501
VE00_01073	KV454571.1:411925-412752	+	255	hypothetical protein	orth8465	ENOG410PXVC: NA
VE00_01074	KV454571.1:413220-414093	+	236	hypothetical protein	orth3390	ENOG410PHK6: DUF858 domain-containing protein						IPR008576: Alpha-N-methyltransferase NTM1; IPR029063: S-adenosyl-L-methionine-dependent methyltransferase	PF05891: AdoMet dependent proline di-methyltransferase	GO:0008168 methyltransferase activity; GO:0006480 N-terminal protein amino acid methylation
VE00_01075	KV454571.1:414224-414583	-	85	hypothetical protein	orth8466
VE00_01076	KV454571.1:415921-417506	+	510	hypothetical protein	orth8467	ENOG410PF8Z: transporter						IPR011701: Major facilitator superfamily; IPR020846: Major facilitator superfamily domain		GO:0016021 integral component of membrane; GO:0055085 transmembrane transport
VE00_01077	KV454571.1:417889-418563	-	209	hypothetical protein	orth3389
VE00_01078	KV454571.1:419509-421561	-	651	hypothetical protein	orth700	ENOG410PHUS: Sucrose transporter						IPR020846: Major facilitator superfamily domain
VE00_01079	KV454571.1:422545-424731	+	674	hypothetical protein	orth3388	ENOG410PHYC: Sodium hydrogen exchanger	BUSCOfEOG7SV14M					IPR004709: Na+/H+ exchanger; IPR006153: Cation/H+ exchanger; IPR018422: Cation/H+ exchanger, CPA1 family	PF00999: Sodium/hydrogen exchanger family	GO:0016021 integral component of membrane; GO:0015299 solute:proton antiporter activity; GO:0015385 sodium:proton antiporter activity; GO:0006812 cation transport; GO:0006814 sodium ion transport; GO:0006885 regulation of pH; GO:0055085 transmembrane transport
VE00_01080	KV454571.1:425382-426019	-	170	hypothetical protein	orth3387	ENOG410PSBM: phosphoglycerate mutase family protein
VE00_01081	KV454571.1:427992-428737	+	230	hypothetical protein	orth8468	ENOG410QAXK: Glycosyl hydrolases family 11				GH11		IPR001137: Glycoside hydrolase, family 11; IPR013319: Glycoside hydrolase, family 11/12; IPR013320: Concanavalin A-like lectin/glucanase domain; IPR018208: Glycoside hydrolase, family 11, active site; IPR033119: No description; IPR033123: No description	PF00457: Glycosyl hydrolases family 11	GO:0004553 hydrolase activity, hydrolyzing O-glycosyl compounds; GO:0005975 carbohydrate metabolic process
VE00_01082	KV454571.1:429107-429490	-	77	hypothetical protein	orth8469	ENOG410PPWP: SH3 domain protein
VE00_01083	KV454571.1:430288-430780	+	163	hypothetical protein	orth8470	ENOG410PS5Z: Inherit from NOG: Conserved hypothetical, protein
VE00_01084	KV454571.1:431388-435825	+	1461	hypothetical protein	orth9457	ENOG410Q2KK: domain protein						IPR011990: Tetratricopeptide-like helical domain; IPR027417: P-loop containing nucleoside triphosphate hydrolase; IPR031350: Fungal STAND N-terminal Goodbye domain		GO:0005515 protein binding
VE00_01085	KV454571.1:436995-438592	-	398	UV excision repair protein Rad23	orth3386	ENOG410PIGA: UV excision repair protein	BUSCOfEOG7CCC3Q					IPR000626: Ubiquitin domain; IPR004806: UV excision repair protein Rad23; IPR006636: Heat shock chaperonin-binding; IPR009060: UBA-like; IPR015360: XPC-binding domain; IPR015940: Ubiquitin-associated domain; IPR029071: Ubiquitin-related domain		GO:0005634 nucleus; GO:0003684 damaged DNA binding; GO:0005515 protein binding; GO:0006289 nucleotide-excision repair; GO:0043161 proteasome-mediated ubiquitin-dependent protein catabolic process
VE00_01086	KV454571.1:439275-440742	-	488	hypothetical protein	orth3385	ENOG410PKVN: NA
VE00_01087	KV454571.1:444436-445969	+	493	4-aminobutyrate aminotransferase	orth695	ENOG410PHBB: 4-aminobutyrate aminotransferase						IPR004631: 4-aminobutyrate aminotransferase, eukaryotic; IPR005814: Aminotransferase class-III; IPR015421: Pyridoxal phosphate-dependent transferase, major region, subdomain 1; IPR015422: Pyridoxal phosphate-dependent transferase, major region, subdomain 2; IPR015424: Pyridoxal phosphate-dependent transferase	PF00202: Aminotransferase class-III	GO:0030170 pyridoxal phosphate binding; GO:0008483 transaminase activity; GO:0003824 catalytic activity; GO:0003867 4-aminobutyrate transaminase activity; GO:0009448 gamma-aminobutyric acid metabolic process
VE00_01088	KV454571.1:448855-449851	-	331	hypothetical protein	orth2874	ENOG410PHWX: short-chain dehydrogenase						IPR002198: Short-chain dehydrogenase/reductase SDR; IPR002347: Glucose/ribitol dehydrogenase; IPR016040: NAD(P)-binding domain		GO:0016491 oxidoreductase activity; GO:0008152 metabolic process
VE00_01089	KV454571.1:450507-451652	+	339	hypothetical protein	orth2875	ENOG410Q0CZ: Domain of unknown function (DUF3425)						IPR021833: Protein of unknown function DUF3425
VE00_01090	KV454571.1:451877-455510	-	1210	hypothetical protein	orth3395	ENOG410PFRV: RNA helicase	BUSCOfEOG79PJXZ					IPR001650: Helicase, C-terminal; IPR002464: DNA/RNA helicase, ATP-dependent, DEAH-box type, conserved site; IPR007502: Helicase-associated domain; IPR011545: DEAD/DEAH box helicase domain; IPR011709: Domain of unknown function DUF1605; IPR014001: Helicase superfamily 1/2, ATP-binding domain; IPR027417: P-loop containing nucleoside triphosphate hydrolase		GO:0004386 helicase activity; GO:0005524 ATP binding; GO:0008026 ATP-dependent helicase activity; GO:0003676 nucleic acid binding
VE00_01091	KV454571.1:455753-456294	+	161	hypothetical protein	orth3394	ENOG410PQQ7: NA
VE00_01092	KV454571.1:456820-457823	-	296	hypothetical protein	orth3393	ENOG410PIHS: DUF28 domain-containing protein	BUSCOfEOG73FQZ2					IPR002876: Transcriptional regulator TACO1-like; IPR017856: Integrase, N-terminal zinc-binding domain-like; IPR026563: Transcriptional regulator TACO1-like, domain 2; IPR026564: Transcriptional regulator TACO1-like, domain 3; IPR029072: YebC-like	PF01709: Transcriptional regulator
VE00_01093	KV454571.1:458083-464302	+	2055	hypothetical protein	orth3392	ENOG410Q5PS: HEAT repeat	BUSCOfEOG7SN8MQ					IPR011989: Armadillo-like helical; IPR016024: Armadillo-type fold		GO:0005488 binding
VE00_01094	KV454571.1:464430-465243	-	270	hypothetical protein	orth8658
VE00_01095	KV454570.1:413-1253	+	279	hypothetical protein	orth3391	ENOG410PQMA: Inherit from COG: Methyltransferase						IPR016584: S-adenosyl-L-methionine dependent methyltransferase, YbcY, predicted; IPR029063: S-adenosyl-L-methionine-dependent methyltransferase
VE00_01096	KV454570.1:2604-3741	+	287	hypothetical protein	orth9246							IPR006913: Glutathione-dependent formaldehyde-activating enzyme/centromere protein V; IPR011057: Mss4-like		GO:0016846 carbon-sulfur lyase activity; GO:0008152 metabolic process
VE00_01097	KV454570.1:4443-6211	+	513	hypothetical protein	orth693	ENOG410PUIK: Major Facilitator Superfamily						IPR011701: Major facilitator superfamily; IPR020846: Major facilitator superfamily domain		GO:0016021 integral component of membrane; GO:0055085 transmembrane transport
VE00_01098	KV454570.1:6516-6869	-	99	hypothetical protein	orth9967	ENOG410PNMY: short chain dehydrogenase						IPR016040: NAD(P)-binding domain
VE00_01099	KV454570.1:6951-7464	-	151	hypothetical protein	orth1937	ENOG410PNMY: short chain dehydrogenase						IPR002198: Short-chain dehydrogenase/reductase SDR; IPR002347: Glucose/ribitol dehydrogenase; IPR016040: NAD(P)-binding domain		GO:0016491 oxidoreductase activity; GO:0008152 metabolic process
VE00_01100	KV454570.1:10046-11237	+	396	hypothetical protein	orth691	ENOG410PWQ8: Fungal Zn(2)-Cys(6) binuclear cluster domain					Fungal Zn(2)-Cys(6) binuclear cluster domain	IPR001138: Zn(2)-C6 fungal-type DNA-binding domain		GO:0005634 nucleus; GO:0008270 zinc ion binding; GO:0000981 RNA polymerase II transcription factor activity, sequence-specific DNA binding; GO:0006355 regulation of transcription, DNA-templated
VE00_01101	KV454570.1:11505-12306	-	266	hypothetical protein	orth8282							IPR016084: Haem oxygenase-like, multi-helical
VE00_01102	KV454570.1:12896-13490	+	159	hypothetical protein	orth422	ENOG410PSVR: conserved hypothetical protein						IPR008253: Marvel domain		GO:0016020 membrane
VE00_01103	KV454570.1:14615-17092	+	807	hypothetical protein	orth8283
VE00_01104	KV454570.1:17637-18828	+	396	hypothetical protein	orth2029	ENOG410QE7Y: Abhydrolase domain-containing protein			S09C			IPR000073: Alpha/beta hydrolase fold-1; IPR029058: Alpha/Beta hydrolase fold
VE00_01105	KV454570.1:18920-19892	-	323	hypothetical protein	orth1936	ENOG410PI96: xylosidase				GH43		IPR006710: Glycoside hydrolase, family 43; IPR023296: Glycosyl hydrolase, five-bladed beta-propellor domain		GO:0004553 hydrolase activity, hydrolyzing O-glycosyl compounds; GO:0005975 carbohydrate metabolic process
VE00_01106	KV454570.1:20462-21116	+	217	hypothetical protein	orth690	ENOG410Q12B: Methyltransferase domain						IPR013216: Methyltransferase type 11; IPR029063: S-adenosyl-L-methionine-dependent methyltransferase		GO:0008168 methyltransferase activity; GO:0008152 metabolic process
VE00_01107	KV454570.1:21281-22377	-	331	hypothetical protein	orth1935	ENOG410PMRA: D-isomer specific 2-hydroxyacid dehydrogenase, NAD binding domain						IPR002085: Alcohol dehydrogenase superfamily, zinc-type; IPR002328: Alcohol dehydrogenase, zinc-type, conserved site; IPR011032: GroES-like; IPR013149: Alcohol dehydrogenase, C-terminal; IPR013154: Alcohol dehydrogenase, N-terminal; IPR016040: NAD(P)-binding domain; IPR020843: Polyketide synthase, enoylreductase domain; IPR029752: D-isomer specific 2-hydroxyacid dehydrogenase, NAD-binding domain …		GO:0008270 zinc ion binding; GO:0016491 oxidoreductase activity; GO:0055114 oxidation-reduction process
VE00_01108	KV454570.1:23446-24277	-	276	hypothetical protein	orth3362	ENOG410PSJK: NA
VE00_01109	KV454570.1:25049-25403	-	85	hypothetical protein	orth3363	ENOG410PSMJ: mitochondrial cytochrome c oxidase assembly factor	BUSCOfEOG77HDTF					IPR018625: Protein Pet100		GO:0005739 mitochondrion; GO:0033617 mitochondrial respiratory chain complex IV assembly
VE00_01110	KV454570.1:25855-26759	+	271	hypothetical protein	orth689	ENOG410PJ85: peroxisomal D3,D2-enoyl-CoA isomerase						IPR001753: Crotonase superfamily; IPR029045: ClpP/crotonase-like domain		GO:0003824 catalytic activity; GO:0008152 metabolic process
VE00_01111	KV454570.1:26927-27494	-	169	hypothetical protein	orth3364	ENOG410PQ6J: Involved in pre-mRNA splicing. May function at or prior to the first catalytic step of splicing at the catalytic center of the spliceosome. May do so by stabilizing the catalytic center or the position of the RNA substrate (By similarity)						IPR013170: mRNA splicing factor Cwf21 domain
VE00_01112	KV454570.1:27816-29073	+	402	hypothetical protein	orth3365	ENOG410PJMN: cell division cycle protein	BUSCOfEOG7ZKSP0					IPR009772: Cell division cycle protein 123	PF07065: D123	GO:0007049 cell cycle
VE00_01113	KV454570.1:29494-34870	-	1753	hypothetical protein	orth3366	ENOG410PM3J: HATPase_c domain protein						IPR003594: Histidine kinase-like ATPase, C-terminal domain; IPR022155: Protein of unknown function DUF3684	PF12449: Protein of unknown function (DUF3684)
VE00_01114	KV454570.1:35378-36483	+	328	hypothetical protein	orth3367	ENOG410PPD9: Component of the Mediator complex, a coactivator involved in the regulated transcription of nearly all RNA polymerase II-dependent genes. Mediator functions as a bridge to convey information from gene-specific regulatory proteins to the basal RNA polymerase II transcription machinery. Mediator is recruited to promoters by direct interactions with regulatory proteins and serves as a s…	BUSCOfEOG7MD52F					IPR007018: Mediator complex, subunit Med6		GO:0016592 mediator complex; GO:0001104 RNA polymerase II transcription cofactor activity; GO:0006357 regulation of transcription from RNA polymerase II promoter
VE00_01115	KV454570.1:37086-39782	+	852	hypothetical protein	orth3368	ENOG410PFJW: GTPase-activating protein GYP7	BUSCOfEOG72G1GK					IPR000195: Rab-GTPase-TBC domain
VE00_01116	KV454570.1:40255-41182	+	308	hypothetical protein	orth3369							IPR019315: Kinase phosphorylation domain
VE00_01117	KV454570.1:41504-42372	-	257	hypothetical protein	orth8117						Zinc finger (C2H2)	IPR007087: Zinc finger, C2H2		GO:0046872 metal ion binding
VE00_01118	KV454570.1:45676-47527	-	583	hypothetical protein	orth3370	ENOG410PFQT: tRNA modification GTPase	BUSCOfEOG7JHMH0					IPR004520: tRNA modification GTPase MnmE; IPR005225: Small GTP-binding protein domain; IPR006073: GTP binding domain; IPR018948: GTP-binding protein TrmE, N-terminal; IPR025867: MnmE, helical domain; IPR027266: GTP-binding protein TrmE/Glycine cleavage system T protein, domain 1; IPR027368: tRNA modification GTPase MnmE domain 2; IPR027417: P-loop containing nucleoside triphosphate hydrolase		GO:0005622 intracellular; GO:0003924 GTPase activity; GO:0005515 protein binding; GO:0005525 GTP binding; GO:0006400 tRNA modification
VE00_01119	KV454570.1:47856-48873	+	321	hypothetical protein	orth3371	ENOG410PH0P: 66S preribosome component MAK16	BUSCOfEOG7QZGNM					IPR006958: Mak16 protein; IPR029004: Ribosomal L28e/Mak16
VE00_01120	KV454570.1:50090-51122	+	158	hypothetical protein	orth6920
VE00_01121	KV454570.1:51529-52360	+	276	hypothetical protein	orth3372	ENOG410PR0P: conserved hypothetical protein						IPR028095: Mso1, N-terminal domain
VE00_01122	KV454570.1:53144-54428	+	353	hypothetical protein	orth3373	ENOG410PKXJ: Killer toxin sensitivity protein						IPR019519: Elongator complex protein 5	PF10483: Elongator subunit Iki1	GO:0033588 Elongator holoenzyme complex
VE00_01123	KV454570.1:54700-55621	+	306	hypothetical protein	orth7950	ENOG410PRZW: U4 U6.U5 tri-snRNP-associated protein						IPR013957: Domain of unknown function DUF1777
VE00_01124	KV454570.1:55946-58588	+	820	hypothetical protein	orth3374	ENOG410PF8P: mannosyl-oligosaccharide glucosidase						IPR004888: Glycoside hydrolase family 63; IPR008928: Six-hairpin glycosidase-like; IPR031335: Glycosyl hydrolase family 63, C-terminal; IPR031631: Glycosyl hydrolase family 63, N-terminal	PF16923: Glycosyl hydrolase family 63 N-terminal domain	GO:0003824 catalytic activity; GO:0004573 mannosyl-oligosaccharide glucosidase activity; GO:0009311 oligosaccharide metabolic process
VE00_01125	KV454570.1:58812-59992	-	375	hypothetical protein	orth3375	ENOG410PT7U: conserved hypothetical protein						IPR028020: ASX homology domain
VE00_01126	KV454570.1:60912-63164	+	249	vesicle transporter SEC22	orth106	ENOG410PHQQ: Protein transport protein SEC22						IPR001388: Synaptobrevin; IPR010908: Longin domain; IPR011012: Longin-like domain		GO:0016021 integral component of membrane; GO:0016192 vesicle-mediated transport; GO:0006810 transport
VE00_01127	KV454570.1:64667-66068	+	466	hypothetical protein	orth3376
VE00_01128	KV454570.1:66506-68579	-	655	hypothetical protein	orth3377	ENOG410PIU3: CLPTM1 domain protein						IPR008429: Cleft lip and palate transmembrane 1	PF05602: Cleft lip and palate transmembrane protein 1 (CLPTM1)	GO:0016021 integral component of membrane
VE00_01129	KV454570.1:69535-70378	+	280	hypothetical protein	orth687	ENOG410PHUH: Lysine decarboxylase-like protein						IPR005269: Cytokinin riboside 5'-monophosphate phosphoribohydrolase LOG; IPR031100: LOG family
VE00_01130	KV454570.1:71517-72149	-	129	hypothetical protein	orth3378	ENOG410PQQA: vacuolar protein sorting 55 superfamily						IPR007262: Vacuolar protein sorting 55
VE00_01131	KV454570.1:72689-73607	+	265	20S proteasome subunit alpha 6	orth3379	ENOG410PHF0: The proteasome is a multicatalytic proteinase complex which is characterized by its ability to cleave peptides with Arg, Phe, Tyr, Leu, and Glu adjacent to the leaving group at neutral or slightly basic pH. The proteasome has an ATP-dependent proteolytic activity (By similarity)			T01A			IPR000426: Proteasome alpha-subunit, N-terminal domain; IPR001353: Proteasome, subunit alpha/beta; IPR023332: Proteasome A-type subunit; IPR029055: Nucleophile aminohydrolases, N-terminal		GO:0019773 proteasome core complex, alpha-subunit complex; GO:0005839 proteasome core complex; GO:0004175 endopeptidase activity; GO:0004298 threonine-type endopeptidase activity; GO:0006511 ubiquitin-dependent protein catabolic process; GO:0051603 proteolysis involved in cellular protein catabolic process
VE00_01132	KV454570.1:74772-77391	-	872	aminodeoxychorismate synthase	orth2465	ENOG410PJCM: Para-aminobenzoate synthase			C26			IPR005801: ADC synthase; IPR006805: Anthranilate synthase component I, N-terminal; IPR010117: Para-aminobenzoate synthase; IPR015890: Chorismate-utilising enzyme, C-terminal; IPR017926: Glutamine amidotransferase; IPR029062: Class I glutamine amidotransferase-like	PF00425: chorismate binding enzyme	GO:0016833 oxo-acid-lyase activity; GO:0009058 biosynthetic process
VE00_01133	KV454570.1:78271-79613	-	394	hypothetical protein	orth686	ENOG410PGF5: Involved in the import of GDP-mannose from the cytoplasm into the Golgi lumen
VE00_01134	KV454570.1:80018-80697	+	206	hypothetical protein	orth3380	ENOG410PR62: NTP binding protein						IPR012336: Thioredoxin-like fold; IPR013766: Thioredoxin domain		GO:0045454 cell redox homeostasis
VE00_01135	KV454570.1:81359-81989	+	173	1,2-dihydroxy-3-keto-5-methylthiopentene dioxygenase	orth2876	ENOG410PMYY: Catalyzes the formation of formate and 2-keto-4- methylthiobutyrate (KMTB) from 1,2-dihydroxy-3-keto-5- methylthiopentene (DHK-MTPene) (By similarity)						IPR004313: Acireductone dioxygenase ARD family; IPR011051: RmlC-like cupin domain; IPR014710: RmlC-like jelly roll fold; IPR027496: 1,2-dihydroxy-3-keto-5-methylthiopentene dioxygenase, eukaryotes		GO:0016491 oxidoreductase activity; GO:0010309 acireductone dioxygenase [iron(II)-requiring] activity; GO:0019509 L-methionine biosynthetic process from methylthioadenosine; GO:0055114 oxidation-reduction process
VE00_01136	KV454570.1:82328-83624	+	380	hypothetical protein	orth685	ENOG410PHZH: short chain dehydrogenase reductase family protein						IPR002198: Short-chain dehydrogenase/reductase SDR; IPR002347: Glucose/ribitol dehydrogenase; IPR016040: NAD(P)-binding domain		GO:0016491 oxidoreductase activity; GO:0008152 metabolic process
VE00_01137	KV454570.1:84046-86219	-	685	tRNA uridine 5-carboxymethylaminomethyl modification enzyme GidA	orth3382	ENOG410PF8S: Mitochondrial translation optimization protein	BUSCOfEOG7Q8CWT					IPR002218: tRNA uridine 5-carboxymethylaminomethyl modification enzyme MnmG-related; IPR004416: tRNA uridine 5-carboxymethylaminomethyl modification enzyme MnmG; IPR020595: MnmG-related, conserved site; IPR023753: FAD/NAD(P)-binding domain; IPR026904: GidA associated domain 3	PF01134: Glucose inhibited division protein A; PF13932: GidA associated domain	GO:0016491 oxidoreductase activity; GO:0050660 flavin adenine dinucleotide binding; GO:0002098 tRNA wobble uridine modification
VE00_01138	KV454570.1:86504-89594	+	1029	hypothetical protein	orth3381		BUSCOfEOG7MD4ZH					IPR013943: Mitochondrial protein Pet127	PF08634: Mitochondrial protein Pet127
VE00_01139	KV454570.1:89986-90622	-	211	hypothetical protein	orth8342	ENOG410PNQR: MYND finger			C19			IPR002893: Zinc finger, MYND-type
VE00_01140	KV454570.1:93087-94720	+	526	hypothetical protein	orth8341	ENOG410PHJ4: The biological conversion of cellulose to glucose generally requires three types of hydrolytic enzymes (1) Endoglucanases which cut internal beta-1,4-glucosidic bonds				GH7		IPR000254: Cellulose-binding domain, fungal; IPR001722: Glycoside hydrolase, family 7; IPR013320: Concanavalin A-like lectin/glucanase domain	PF00840: Glycosyl hydrolase family 7	GO:0005576 extracellular region; GO:0030248 cellulose binding; GO:0004553 hydrolase activity, hydrolyzing O-glycosyl compounds; GO:0005975 carbohydrate metabolic process
VE00_01141	KV454570.1:98326-98854	-	175	hypothetical protein	orth2877	ENOG410PRFZ: antigenic cell wall galactomannoprotein						IPR021054: Cell wall mannoprotein 1
VE00_01142	KV454570.1:100115-100913	-	246	hypothetical protein	orth8340	ENOG410PP93: Glycoside hydrolase family 23 protein						IPR008258: Transglycosylase SLT domain 1; IPR023346: Lysozyme-like domain
VE00_01143	KV454570.1:102930-105459	-	842	hypothetical protein	orth1933	ENOG410PKQP: Inherit from NOG: Glycoside hydrolase family 78 protein						IPR008902: Bacterial alpha-L-rhamnosidase; IPR008928: Six-hairpin glycosidase-like; IPR012341: Six-hairpin glycosidase		GO:0003824 catalytic activity
VE00_01144	KV454570.1:106193-107690	-	462	hypothetical protein	orth8339	ENOG410PN23: Bacterial low temperature requirement A protein (LtrA)						IPR010640: Low temperature requirement A
VE00_01145	KV454570.1:108296-109706	+	411	hypothetical protein	orth8338	ENOG410PW09: Saccharopine dehydrogenase						IPR005097: Saccharopine dehydrogenase, NADP binding domain; IPR016040: NAD(P)-binding domain		GO:0016491 oxidoreductase activity; GO:0055114 oxidation-reduction process
VE00_01146	KV454570.1:111307-116506	-	1482	hypothetical protein	orth2233	ENOG410PHH9: Inherit from NOG: glycoside hydrolase family 55 protein				GH55		IPR011050: Pectin lyase fold/virulence factor; IPR012334: Pectin lyase fold; IPR017946: PLC-like phosphodiesterase, TIM beta/alpha-barrel domain; IPR024535: Pectate lyase superfamily protein	PF12708: Pectate lyase superfamily protein	GO:0008081 phosphoric diester hydrolase activity; GO:0006629 lipid metabolic process
VE00_01147	KV454570.1:117842-118829	+	296	hypothetical protein	orth9602	ENOG410PZ8U: NA
VE00_01148	KV454570.1:119621-121135	+	477	hypothetical protein								IPR000719: Protein kinase domain; IPR002290: Serine/threonine/dual specificity protein kinase, catalytic domain; IPR008271: Serine/threonine-protein kinase, active site; IPR011009: Protein kinase-like domain; IPR017441: Protein kinase, ATP binding site		GO:0005524 ATP binding; GO:0004672 protein kinase activity; GO:0006468 protein phosphorylation
VE00_01149	KV454570.1:130059-133198	-	447	hypothetical protein	orth2091	ENOG410PK7F: NA						IPR011009: Protein kinase-like domain
VE00_01150	KV454570.1:133673-135274	-	484	centromere/microtubule-binding protein cbf5	orth3383	ENOG410PFV3: centromere microtubule-binding protein CBF5	BUSCOfEOG7QNVWW					IPR002478: PUA domain; IPR002501: Pseudouridine synthase II, N-terminal; IPR004521: Uncharacterised domain CHP00451; IPR004802: tRNA pseudouridine synthase B family; IPR012960: Dyskerin-like; IPR015947: PUA-like domain; IPR020103: Pseudouridine synthase, catalytic domain; IPR032819: tRNA pseudouridylate synthase B, C-terminal		GO:0003723 RNA binding; GO:0009982 pseudouridine synthase activity; GO:0006396 RNA processing; GO:0009451 RNA modification; GO:0001522 pseudouridine synthesis
VE00_01151	KV454570.1:135799-140457	-	1491	hypothetical protein	orth7276	ENOG410PH1S: MCM3-associated protein	BUSCOfEOG7VDXXJ					IPR005062: SAC3/GANP/THP3	PF03399: SAC3/GANP family
VE00_01152	KV454570.1:141265-143649	-	717	CAMK protein kinase	orth684	ENOG410PMSK: serine threonine protein kinase						IPR000253: Forkhead-associated (FHA) domain; IPR000719: Protein kinase domain; IPR002290: Serine/threonine/dual specificity protein kinase, catalytic domain; IPR008271: Serine/threonine-protein kinase, active site; IPR008984: SMAD/FHA domain; IPR011009: Protein kinase-like domain; IPR020636: Calcium/calmodulin-dependent/calcium-dependent protein kinase	PF00069: Protein kinase domain	GO:0005524 ATP binding; GO:0004672 protein kinase activity; GO:0005515 protein binding; GO:0006468 protein phosphorylation
VE00_01153	KV454570.1:145948-147437	+	449	hypothetical protein	orth7275	ENOG410PITZ: RNA Polymerase I	BUSCOfEOG7P2Z2M					IPR009668: RNA polymerase I associated factor, A49-like	PF06870: A49-like RNA polymerase I associated factor	GO:0005634 nucleus; GO:0003899 DNA-directed RNA polymerase activity; GO:0003677 DNA binding; GO:0006351 transcription, DNA-templated
VE00_01154	KV454570.1:147899-149212	-	383	hypothetical protein	orth683	ENOG410PUMY: NA
VE00_01155	KV454570.1:150337-151654	+	385	hypothetical protein	orth682	ENOG410PVA9: NA
VE00_01156	KV454570.1:153559-155589	+	641	hypothetical protein	orth7273	ENOG410PQ02: NA
VE00_01157	KV454570.1:156093-157514	-	455	hypothetical protein	orth8981				S08A
VE00_01158	KV454570.1:158098-159067	-	322	hypothetical protein	orth7272
VE00_01159	KV454570.1:162053-163337	-	391	hypothetical protein	orth682	ENOG410PVA9: NA
VE00_01160	KV454570.1:163412-163769	-	76	hypothetical protein	orth10182
VE00_01161	KV454570.1:168866-170243	-	419	hypothetical protein	orth681	ENOG410PKF7: NA
VE00_01162	KV454570.1:171358-173043	+	515	hypothetical protein	orth7270
VE00_01163	KV454570.1:175057-176497	+	439	hypothetical protein	orth681	ENOG410PMSB: NA
VE00_01164	KV454570.1:178034-179311	-	374	hypothetical protein	orth7269	ENOG410PIK3: solute carrier family 35, member E3
VE00_01165	KV454570.1:182847-184463	+	422	dTDP-glucose 4,6-dehydratase	orth7268	ENOG410PGUV: 4,6-dehydratase						IPR005888: dTDP-glucose 4,6-dehydratase; IPR016040: NAD(P)-binding domain	PF01370: NAD dependent epimerase/dehydratase family; PF16363: GDP-mannose 4,6 dehydratase	GO:0008460 dTDP-glucose 4,6-dehydratase activity; GO:0009225 nucleotide-sugar metabolic process
VE00_01166	KV454570.1:185562-186275	-	202	hypothetical protein	orth7267		BUSCOfEOG7QG4H3					IPR018559: Protein of unknown function DUF2015
VE00_01167	KV454570.1:186505-187423	+	157	ribosomal protein L28e	orth7266	ENOG410PR32: 60S ribosomal protein L28						IPR002672: Ribosomal protein L28e; IPR029004: Ribosomal L28e/Mak16		GO:0005622 intracellular; GO:0005840 ribosome; GO:0003735 structural constituent of ribosome; GO:0006412 translation
VE00_01168	KV454570.1:188567-189780	+	330	malate dehydrogenase, NAD-dependent	orth1438	ENOG410PGH8: Malate dehydrogenase						IPR001236: Lactate/malate dehydrogenase, N-terminal; IPR001252: Malate dehydrogenase, active site; IPR001557: L-lactate/malate dehydrogenase; IPR010097: Malate dehydrogenase, type 1; IPR015955: Lactate dehydrogenase/glycoside hydrolase, family 4, C-terminal; IPR016040: NAD(P)-binding domain; IPR022383: Lactate/malate dehydrogenase, C-terminal		GO:0016615 malate dehydrogenase activity; GO:0016616 oxidoreductase activity, acting on the CH-OH group of donors, NAD or NADP as acceptor; GO:0016491 oxidoreductase activity; GO:0030060 L-malate dehydrogenase activity; GO:0003824 catalytic activity; GO:0006108 malate metabolic process; GO:0005975 carbohydrate metabolic process; GO:0055114 oxidation-reduction process; GO:0019752 carboxylic acid m…
VE00_01169	KV454570.1:190222-191090	-	227	hypothetical protein	orth7265	ENOG410PKMP: Bet3 family	BUSCOfEOG7B8SF4					IPR007194: Transport protein particle (TRAPP) component; IPR024096: NO signalling/Golgi transport ligand-binding domain
VE00_01170	KV454570.1:191640-193560	-	469	hypothetical protein	orth7264	ENOG410PJSJ: MIZ zinc finger protein					MIZ zinc finger	IPR004181: Zinc finger, MIZ-type; IPR013083: Zinc finger, RING/FYVE/PHD-type; IPR023321: PINIT domain; IPR027229: E3 SUMO protein ligase		GO:0008270 zinc ion binding; GO:0019789 SUMO transferase activity
VE00_01171	KV454570.1:193946-194435	+	129	hypothetical protein	orth7263	ENOG410PS71: Protein of unknown function (DUF2423)						IPR019434: Uncharacterised protein family UPF0642
VE00_01172	KV454570.1:194927-197893	+	853	hypothetical protein	orth7262	ENOG410PHUD: Ethanolamine phosphate transferase involved in glycosylphosphatidylinositol-anchor biosynthesis. Transfers ethanolamine phosphate to the GPI second mannose						IPR002591: Type I phosphodiesterase/nucleotide pyrophosphatase/phosphate transferase; IPR017849: Alkaline phosphatase-like, alpha/beta/alpha; IPR017850: Alkaline-phosphatase-like, core domain		GO:0003824 catalytic activity; GO:0008152 metabolic process
VE00_01173	KV454570.1:197994-198929	-	269	hypothetical protein	orth8634	ENOG410PTPC: NA
VE00_01174	KV454570.1:200074-200755	+	207	hypothetical protein	orth7261	ENOG410PFRC: secreted protein						IPR011089: Domain of unknown function DUF1524
VE00_01175	KV454570.1:201939-203487	-	449	hypothetical protein	orth1437	ENOG410PH69: acyl-CoA dehydrogenase						IPR006091: Acyl-CoA oxidase/dehydrogenase, central domain; IPR009075: Acyl-CoA dehydrogenase/oxidase C-terminal; IPR009100: Acyl-CoA dehydrogenase/oxidase, N-terminal and middle domain; IPR013786: Acyl-CoA dehydrogenase/oxidase, N-terminal		GO:0016627 oxidoreductase activity, acting on the CH-CH group of donors; GO:0003995 acyl-CoA dehydrogenase activity; GO:0050660 flavin adenine dinucleotide binding; GO:0055114 oxidation-reduction process; GO:0008152 metabolic process
VE00_01176	KV454570.1:203977-205954	-	641	hypothetical protein	orth7260	ENOG410PFXG: (GTP)-binding protein	BUSCOfEOG7SN8N7					IPR006073: GTP binding domain; IPR023179: GTP-binding protein, orthogonal bundle domain; IPR027417: P-loop containing nucleoside triphosphate hydrolase; IPR030378: Circularly permuted (CP)-type guanine nucleotide-binding (G) domain		GO:0005525 GTP binding
VE00_01177	KV454570.1:206232-207516	+	410	hypothetical protein	orth7259	ENOG410PJ3J: Low-temperature viability protein LTV1	BUSCOfEOG7VTDX5					IPR007307: Low temperature viability protein	PF04180: Low temperature viability protein
VE00_01178	KV454570.1:207645-208476	-	276	hypothetical protein	orth7258	ENOG410PH4N: NA						IPR004045: Glutathione S-transferase, N-terminal; IPR010987: Glutathione S-transferase, C-terminal-like; IPR012336: Thioredoxin-like fold		GO:0005515 protein binding
VE00_01179	KV454570.1:209018-209455	+	109	hypothetical protein	orth7257	ENOG410PSVG: Spo12 family						IPR007727: Spo12
VE00_01180	KV454570.1:209922-211305	-	371	hypothetical protein	orth1040	ENOG410PG8U: (GTP)-binding protein						IPR004095: TGS; IPR005225: Small GTP-binding protein domain; IPR006073: GTP binding domain; IPR006074: GTP1/OBG, conserved site; IPR012676: TGS-like; IPR027417: P-loop containing nucleoside triphosphate hydrolase; IPR031167: OBG-type guanine nucleotide-binding (G) domain; IPR031662: GTP binding protein, second domain		GO:0005525 GTP binding
VE00_01181	KV454570.1:211577-212789	+	403	hypothetical protein	orth7256	ENOG410PG3V: Involved in the first step of pre-mRNA splicing. Required for cell growth and cell cycle control. Plays a role in the levels of the U1, U4, U5 and U6 snRNAs and the maintenance of the U4 U6 snRNA complex. May provide the link between the nineteen complex NTC spliceosome protein complex and the spliceosome through the U6 snRNA. Associates predominantly with U6 snRNAs in assembled acti…	BUSCOfEOG7D867D					IPR000504: RNA recognition motif domain; IPR000571: Zinc finger, CCCH-type; IPR012677: Nucleotide-binding alpha-beta plait domain; IPR032297: Torus domain		GO:0046872 metal ion binding; GO:0000166 nucleotide binding; GO:0003676 nucleic acid binding
VE00_01182	KV454570.1:213803-214615	-	213	hypothetical protein	orth1302	ENOG410PRPR: NA
VE00_01183	KV454570.1:215971-216889	+	233	hypothetical protein	orth1436	ENOG410PXFS: NA
VE00_01184	KV454570.1:218610-219597	+	328	hypothetical protein	orth1930	ENOG410PKBZ: Protein N-terminal amidase						IPR003010: Carbon-nitrogen hydrolase		GO:0016810 hydrolase activity, acting on carbon-nitrogen (but not peptide) bonds; GO:0006807 nitrogen compound metabolic process
VE00_01185	KV454570.1:220504-222271	-	527	hypothetical protein	orth7254	ENOG410PHGG: CDP-diacylglycerol-glycerol-3-phosphate 3-phosphatidyltransferase	BUSCOfEOG7Z95XD					IPR001736: Phospholipase D/Transphosphatidylase; IPR016270: Phospholipase D, phosphatidylserine synthase type; IPR025202: Phospholipase D-like domain		GO:0016780 phosphotransferase activity, for other substituted phosphate groups; GO:0003824 catalytic activity; GO:0008654 phospholipid biosynthetic process
VE00_01186	KV454570.1:222538-223186	+	136	NADH dehydrogenase	orth7253	ENOG410PPNI: NADH-ubiquinone oxidoreductase subunit						IPR007763: NADH dehydrogenase [ubiquinone] 1 alpha subcomplex subunit 12		GO:0016020 membrane; GO:0008137 NADH dehydrogenase (ubiquinone) activity; GO:0009055 electron carrier activity
VE00_01187	KV454570.1:224100-229309	-	1715	hypothetical protein	orth780	ENOG410PHP4: ATP-dependent bile acid permease						IPR003439: ABC transporter-like; IPR003593: AAA+ ATPase domain; IPR011527: ABC transporter type 1, transmembrane domain; IPR017871: ABC transporter, conserved site; IPR027417: P-loop containing nucleoside triphosphate hydrolase	PF00005: ABC transporter	GO:0016021 integral component of membrane; GO:0005524 ATP binding; GO:0016887 ATPase activity; GO:0042626 ATPase activity, coupled to transmembrane movement of substances; GO:0055085 transmembrane transport; GO:0006810 transport
VE00_01188	KV454570.1:231093-232668	-	476	protein transporter SEC61 subunit alpha	orth7252	ENOG410PX0Y: SecY translocase	BUSCOfEOG7VHT6B					IPR002208: SecY/SEC61-alpha family; IPR019561: Translocon Sec61/SecY, plug domain; IPR023201: SecY subunit domain; IPR030659: SecY conserved site	PF00344: SecY translocase	GO:0016020 membrane; GO:0015031 protein transport
VE00_01189	KV454570.1:233102-234617	+	485	hypothetical protein	orth7251	ENOG410PGF7: tRNA dimethylallyltransferase	BUSCOfEOG7SR4WC					IPR018022: tRNA dimethylallyltransferase; IPR027417: P-loop containing nucleoside triphosphate hydrolase; IPR030666: tRNA isopentenyltransferase, eukaryotes	PF01715: IPP transferase	GO:0005524 ATP binding; GO:0052381 tRNA dimethylallyltransferase activity; GO:0008033 tRNA processing
VE00_01190	KV454570.1:235230-237825	+	724	hypothetical protein	orth7250	ENOG410PRFV: Tyrosyl-DNA phosphodiesterase						IPR003903: Ubiquitin interacting motif; IPR010347: Tyrosyl-DNA phosphodiesterase I; IPR027415: Tyrosyl-DNA phosphodiesterase C-terminal domain	PF06087: Tyrosyl-DNA phosphodiesterase	GO:0005634 nucleus; GO:0008081 phosphoric diester hydrolase activity; GO:0006281 DNA repair
VE00_01191	KV454570.1:238898-240104	+	401	hypothetical protein	orth9666							IPR018608: Gluconate transport inducer 1/Pac2
VE00_01192	KV454570.1:240671-241874	-	326	hypothetical protein	orth7249	ENOG410PHWV: synthase	BUSCOfEOG7M6DKZ					IPR000462: CDP-alcohol phosphatidyltransferase		GO:0016020 membrane; GO:0016780 phosphotransferase activity, for other substituted phosphate groups; GO:0008654 phospholipid biosynthetic process
VE00_01193	KV454570.1:242267-243618	+	430	hypothetical protein	orth7248	ENOG410PFB3: Component of the ERMES MDM complex, which serves as a molecular tether to connect the endoplasmic reticulum and mitochondria. Components of this complex are involved in the control of mitochondrial shape and protein biogenesis and may function in phospholipid exchange. The mdm12-mmm1 subcomplex functions in the major beta-barrel assembly pathway that is responsible for biogenesis of …	BUSCOfEOG7J9VZZ					IPR019411: MMM1 domain; IPR027537: Maintenance of mitochondrial morphology protein 1	PF10296: Maintenance of mitochondrial morphology protein 1	GO:0032865 ERMES complex; GO:0007005 mitochondrion organization
VE00_01194	KV454570.1:243825-248249	-	1439	hypothetical protein	orth7247	ENOG410QDBC: hypercellular protein	BUSCOfEOG7DRJBS					IPR013935: TRAPP II complex, Trs120	PF08626: Transport protein Trs120 or TRAPPC9, TRAPP II complex subunit
VE00_01195	KV454570.1:248966-249519	+	164	hypothetical protein	orth9665
VE00_01196	KV454570.1:249725-251197	-	448	saccharopine dehydrogenase	orth2878	ENOG410Q4IA: saccharopine dehydrogenase						IPR005097: Saccharopine dehydrogenase, NADP binding domain; IPR016040: NAD(P)-binding domain; IPR032095: Saccharopine dehydrogenase, C-terminal	PF16653: Saccharopine dehydrogenase C-terminal domain	GO:0016491 oxidoreductase activity; GO:0055114 oxidation-reduction process
VE00_01197	KV454570.1:252105-252780	-	203	hypothetical protein	orth7246	ENOG410PMTD: Acetyltransferase (GNAT) family
VE00_01198	KV454570.1:255102-257552	+	700	hypothetical protein	orth7245	ENOG410PI1T: Mis6 domain protein						IPR012485: Centromere protein I		GO:0000776 kinetochore; GO:0034508 centromere complex assembly
VE00_01199	KV454570.1:257900-258419	-	120	hypothetical protein	orth7244	ENOG410PRW5: conserved hypothetical protein						IPR024512: Small subunit of serine palmitoyltransferase-like
VE00_01200	KV454570.1:258749-259310	+	168	hypothetical protein	orth7243	ENOG410QDMR: peptidyl-tRNA hydrolase domain protein						IPR000352: Peptide chain release factor class I/class II; IPR014720: Double-stranded RNA-binding domain		GO:0003747 translation release factor activity; GO:0006415 translational termination
VE00_01201	KV454570.1:259644-260378	-	172	hypothetical protein	orth7242	ENOG410PNEZ: Vacuolar protein sorting-associated protein	BUSCOfEOG73RBPD					IPR007919: Uncharacterised protein family UPF0220	PF05255: Uncharacterised protein family (UPF0220)
VE00_01202	KV454570.1:261191-263718	-	590	hypothetical protein	orth7241	ENOG410PJXD: Glucan synthesis regulatory protein						IPR009203: Cell wall assembly/cell proliferation-coordinating protein, KNR4; IPR018958: SMI1/KNR4-like domain		GO:0042546 cell wall biogenesis
VE00_01203	KV454570.1:264663-268452	-	1184	hypothetical protein	orth7240	ENOG410PGD6: exocyst complex component	BUSCOfEOG7W9S31					IPR007191: Sec8 exocyst complex component specific domain		GO:0000145 exocyst; GO:0015031 protein transport; GO:0006904 vesicle docking involved in exocytosis
VE00_01204	KV454570.1:269391-271037	-	375	actin	orth32	ENOG410Q83N: ACTIN						IPR004000: Actin family; IPR004001: Actin, conserved site; IPR020902: Actin/actin-like conserved site	PF00022: Actin
VE00_01205	KV454570.1:272632-273280	+	215	hypothetical protein	orth7239	ENOG410QD6W: Functions as a nucleotide exchange factor (NEF) for Hsp70 chaperones which accelerates the release of ADP. Required for fully efficient Hsp70-mediated folding of proteins (By similarity)	BUSCOfEOG776T0T					IPR000225: Armadillo; IPR011989: Armadillo-like helical; IPR013918: Nucleotide exchange factor Fes1; IPR016024: Armadillo-type fold		GO:0005515 protein binding; GO:0005488 binding
VE00_01206	KV454570.1:273671-274848	-	355	hypothetical protein	orth7238	ENOG410PIM5: mitochondrial 54S ribosomal protein YmL7 YmL5	BUSCOfEOG783N61					IPR022803: Ribosomal protein L5 domain; IPR031309: Ribosomal protein L5, C-terminal; IPR031310: Ribosomal protein L5, N-terminal
VE00_01207	KV454570.1:275169-277783	+	812	hypothetical protein	orth7237	ENOG410PGW2: Cap binding protein	BUSCOfEOG7MKWFF					IPR015172: MIF4G-like, type 1; IPR015174: MIF4G-like, type 2; IPR016021: MIF4G-like domain; IPR016024: Armadillo-type fold; IPR027159: Nuclear cap-binding protein subunit 1	PF09088: MIF4G like; PF09090: MIF4G like	GO:0005846 nuclear cap binding complex; GO:0000339 RNA cap binding; GO:0005488 binding; GO:0016070 RNA metabolic process; GO:0045292 mRNA cis splicing, via spliceosome; GO:0051028 mRNA transport
VE00_01208	KV454570.1:278068-279081	-	308	hypothetical protein	orth7234	ENOG410PHZI: carrier protein						IPR002067: Mitochondrial carrier protein; IPR018108: Mitochondrial substrate/solute carrier; IPR023395: Mitochondrial carrier domain	PF00153: Mitochondrial carrier protein	GO:0055085 transmembrane transport
VE00_01209	KV454570.1:279542-279932	-	56	hypothetical protein	orth8985	ENOG410PSCC: TOM7 family						IPR012621: Mitochondrial import receptor subunit TOM7		GO:0005742 mitochondrial outer membrane translocase complex; GO:0030150 protein import into mitochondrial matrix
VE00_01210	KV454570.1:280224-281433	+	354	hypothetical protein	orth290	ENOG410PHEN: Splicing factor 3B subunit 4						IPR000504: RNA recognition motif domain; IPR012677: Nucleotide-binding alpha-beta plait domain		GO:0000166 nucleotide binding; GO:0003676 nucleic acid binding
VE00_01211	KV454570.1:289561-291336	+	553	hypothetical protein	orth1433	ENOG410PHIE: Transcription factor					Zinc finger (C2H2)	IPR007087: Zinc finger, C2H2; IPR013087: Zinc finger C2H2-type/integrase DNA-binding domain; IPR015880: Zinc finger, C2H2-like		GO:0046872 metal ion binding; GO:0003676 nucleic acid binding
VE00_01212	KV454570.1:291919-292820	-	110	hypothetical protein	orth8083	ENOG410PR1E: Acts as a sulfur carrier required for 2-thiolation of mcm(5)S(2)U at tRNA wobble positions. Serves as sulfur donor in tRNA 2-thiolation reaction by being thiocarboxylated (-COSH) at its C-terminus by uba4. The sulfur is then transferred to tRNA to form 2-thiolation of mcm(5)S(2)U. Prior mcm(5) tRNA modification by the elongator complex is required for 2-thiolation. May also act as an…						IPR012675: Beta-grasp domain; IPR015221: Ubiquitin-related modifier 1; IPR016155: Molybdopterin synthase/thiamin biosynthesis sulphur carrier, beta-grasp		GO:0005737 cytoplasm; GO:0034227 tRNA thio-modification
VE00_01213	KV454570.1:295286-296781	-	394	CMGC/GSK protein kinase	orth7235	ENOG410PGBM: protein kinase gsk3						IPR000719: Protein kinase domain; IPR002290: Serine/threonine/dual specificity protein kinase, catalytic domain; IPR008271: Serine/threonine-protein kinase, active site; IPR011009: Protein kinase-like domain; IPR017441: Protein kinase, ATP binding site	PF00069: Protein kinase domain	GO:0005524 ATP binding; GO:0004672 protein kinase activity; GO:0006468 protein phosphorylation
VE00_01214	KV454570.1:305466-306679	-	356	mitochondrial import receptor subunit TOM40	orth7236	ENOG410PFY2: mitochondrial import receptor subunit tom-40	BUSCOfEOG7D865Z					IPR023614: Porin domain; IPR027246: Eukaryotic porin/Tom40	PF01459: Eukaryotic porin	GO:0005741 mitochondrial outer membrane; GO:0055085 transmembrane transport
VE00_01215	KV454570.1:307284-309587	+	564	hypothetical protein	orth1434	ENOG410PG06: 6-phosphofructo-2-kinase	BUSCOfEOG7B05NZ					IPR003094: Fructose-2,6-bisphosphatase; IPR013078: Histidine phosphatase superfamily, clade-1; IPR013079: 6-phosphofructo-2-kinase; IPR027417: P-loop containing nucleoside triphosphate hydrolase; IPR029033: Histidine phosphatase superfamily	PF01591: 6-phosphofructo-2-kinase	GO:0005524 ATP binding; GO:0003824 catalytic activity; GO:0003873 6-phosphofructo-2-kinase activity; GO:0006000 fructose metabolic process; GO:0006003 fructose 2,6-bisphosphate metabolic process
VE00_01216	KV454570.1:309890-310938	-	241	2,3-diketo-5-methylthio-1-phosphopentane phosphatase	orth7233	ENOG410PN8S: Bifunctional enzyme that catalyzes the enolization of 2,3-diketo-5-methylthiopentyl-1-phosphate (DK-MTP-1-P) into the intermediate 2-hydroxy-3-keto-5-methylthiopentenyl-1-phosphate (HK-MTPenyl-1-P), which is then dephosphorylated to form the acireductone 1,2-dihydroxy-3-keto-5-methylthiopentene (DHK-MTPene) (By similarity)						IPR023214: HAD-like domain; IPR023943: Enolase-phosphatase E1; IPR027511: Enolase-phosphatase E1, eukaryotes		GO:0000287 magnesium ion binding; GO:0043874 acireductone synthase activity; GO:0019509 L-methionine biosynthetic process from methylthioadenosine
VE00_01217	KV454570.1:311965-312457	+	146	hypothetical protein	orth7232	ENOG410PTQE: Transcription factor					bZIP TF 1	IPR004827: Basic-leucine zipper domain		GO:0043565 sequence-specific DNA binding; GO:0003700 transcription factor activity, sequence-specific DNA binding; GO:0006355 regulation of transcription, DNA-templated
VE00_01218	KV454570.1:313547-317522	-	1180	hypothetical protein	orth1432							IPR011990: Tetratricopeptide-like helical domain; IPR013026: Tetratricopeptide repeat-containing domain; IPR019734: Tetratricopeptide repeat; IPR027417: P-loop containing nucleoside triphosphate hydrolase; IPR029058: Alpha/Beta hydrolase fold		GO:0005515 protein binding
VE00_01219	KV454570.1:318035-320809	+	888	hypothetical protein	orth1431							IPR007577: Glycosyltransferase, DXD sugar-binding motif; IPR029044: Nucleotide-diphospho-sugar transferases
VE00_01220	KV454570.1:321141-321426	-	75	hypothetical protein	orth8810
VE00_01221	KV454570.1:322686-325306	+	754	hypothetical protein	orth2879	ENOG410PK5H: Transcription factor					Fungal-specific TF domain	IPR001138: Zn(2)-C6 fungal-type DNA-binding domain; IPR007219: Transcription factor domain, fungi		GO:0005634 nucleus; GO:0003677 DNA binding; GO:0008270 zinc ion binding; GO:0000981 RNA polymerase II transcription factor activity, sequence-specific DNA binding; GO:0006351 transcription, DNA-templated; GO:0006355 regulation of transcription, DNA-templated
VE00_01222	KV454570.1:333625-335668	+	680	RAN protein kinase	orth7231	ENOG410PHIU: serine threonine protein kinase						IPR000719: Protein kinase domain; IPR002290: Serine/threonine/dual specificity protein kinase, catalytic domain; IPR008271: Serine/threonine-protein kinase, active site; IPR011009: Protein kinase-like domain	PF00069: Protein kinase domain	GO:0005524 ATP binding; GO:0004672 protein kinase activity; GO:0006468 protein phosphorylation
VE00_01223	KV454570.1:336390-337551	-	386	hypothetical protein	orth1927	ENOG410PM4R: Catalyzes the NADPH-dependent reduction of ketopantoate into pantoic acid (By similarity)						IPR003710: Ketopantoate reductase ApbA/PanE; IPR008927: 6-phosphogluconate dehydrogenase C-terminal domain-like; IPR013328: 6-phosphogluconate dehydrogenase, domain 2; IPR013332: Ketopantoate reductase, N-terminal domain; IPR013752: Ketopantoate reductase, C-terminal domain; IPR016040: NAD(P)-binding domain		GO:0005737 cytoplasm; GO:0008677 2-dehydropantoate 2-reductase activity; GO:0016491 oxidoreductase activity; GO:0050661 NADP binding; GO:0055114 oxidation-reduction process; GO:0015940 pantothenate biosynthetic process
VE00_01224	KV454570.1:337879-338840	+	299	hypothetical protein	orth7230	ENOG410PM87: Urease accessory protein UreF						IPR002639: Urease accessory protein UreF		GO:0016151 nickel cation binding; GO:0006807 nitrogen compound metabolic process
VE00_01225	KV454570.1:339378-343611	+	839	hypothetical protein	orth7227							IPR009311: Interferon alpha-inducible protein 6/27; IPR021589: Spindle-body formation-associated protein		GO:0016021 integral component of membrane
VE00_01226	KV454570.1:344374-345200	+	237	hypothetical protein	orth7226	ENOG410PFTE: ubiquitin-conjugating enzyme						IPR000608: Ubiquitin-conjugating enzyme E2; IPR016135: Ubiquitin-conjugating enzyme/RWD-like; IPR023313: Ubiquitin-conjugating enzyme, active site
VE00_01227	KV454570.1:346609-350172	+	1169	hypothetical protein	orth7225	ENOG410PJT0: leucine Rich Repeat protein						IPR032675: Leucine-rich repeat domain, L domain-like
VE00_01228	KV454570.1:350653-351115	-	153	hypothetical protein	orth663	ENOG410PPUP: histone H3						IPR000164: Histone H3/CENP-A; IPR007125: Histone H2A/H2B/H3; IPR009072: Histone-fold		GO:0000786 nucleosome; GO:0003677 DNA binding; GO:0046982 protein heterodimerization activity
VE00_01229	KV454570.1:351744-352591	+	256	hypothetical protein	orth326	ENOG410PIMP: ER-associated proteolytic system protein Der1						IPR007599: Derlin	PF04511: Der1-like family
VE00_01230	KV454570.1:353975-355469	-	497	hypothetical protein	orth7224	ENOG410PX6I: conserved hypothetical protein
VE00_01231	KV454570.1:356200-356744	+	127	RING-box protein 1	orth1925							IPR001841: Zinc finger, RING-type; IPR013083: Zinc finger, RING/FYVE/PHD-type; IPR024766: Zinc finger, RING-H2-type		GO:0008270 zinc ion binding; GO:0005515 protein binding
VE00_01232	KV454570.1:357043-357496	-	109	hypothetical protein	orth7223	ENOG410PQQ0: Microsomal signal peptidase						IPR009542: Microsomal signal peptidase 12kDa subunit		GO:0005787 signal peptidase complex; GO:0016021 integral component of membrane; GO:0008233 peptidase activity; GO:0006465 signal peptide processing
VE00_01233	KV454570.1:359616-361539	+	623	hypothetical protein	orth7222	ENOG410PG66: CorA family metal ion transporter						IPR002523: Mg2+ transporter protein, CorA-like/Zinc transport protein ZntB		GO:0016020 membrane; GO:0046873 metal ion transmembrane transporter activity; GO:0030001 metal ion transport; GO:0055085 transmembrane transport
VE00_01234	KV454570.1:362149-362600	+	89	hypothetical protein	orth7221	ENOG410PQY8: Mitochondrial intermembrane chaperone that participates in the import and insertion of some multi-pass transmembrane proteins into the mitochondrial inner membrane. Also required for the transfer of beta-barrel precursors from the TOM complex to the sorting and assembly machinery (SAM complex) of the outer membrane. Acts as a chaperone-like protein that protects the hydrophobic precu…						IPR004217: Tim10/DDP family zinc finger
VE00_01235	KV454570.1:363202-364047	-	156	large subunit ribosomal protein L23Ae	orth7220	ENOG410PPAS: 60s ribosomal protein	BUSCOfEOG7Z0K8S					IPR005633: Ribosomal protein L23/L25, N-terminal; IPR012677: Nucleotide-binding alpha-beta plait domain; IPR012678: Ribosomal protein L23/L15e core domain; IPR013025: Ribosomal protein L25/L23		GO:0005622 intracellular; GO:0005840 ribosome; GO:0000166 nucleotide binding; GO:0003735 structural constituent of ribosome; GO:0006412 translation
VE00_01236	KV454570.1:364403-365282	+	292	hypothetical protein	orth7219	ENOG410PI7W: nucleolus protein	BUSCOfEOG70PC7F					IPR021867: 25S rRNA (adenine(2142)-N(1))-methyltransferase, Bmt2	PF11968: Putative methyltransferase (DUF3321)	GO:0016433 rRNA (adenine) methyltransferase activity
VE00_01237	KV454570.1:365655-368101	-	629	hypothetical protein	orth7218	ENOG410PFIN: amino acid transporter						IPR013057: Amino acid transporter, transmembrane domain
VE00_01238	KV454570.1:369133-370888	+	488	eukaryotic peptide chain release factor subunit 1	orth7217	ENOG410PGF4: Peptide chain release factor subunit 1	BUSCOfEOG7KQ2B7					IPR004403: Peptide chain release factor eRF1/aRF1; IPR005140: eRF1 domain 1/Pelota-like; IPR005141: eRF1 domain 2; IPR005142: eRF1 domain 3; IPR024049: Peptide Chain Release Factor eRF1/aRF1, N-terminal; IPR029064: 50S ribosomal protein L30e-like		GO:0005737 cytoplasm; GO:0016149 translation release factor activity, codon specific; GO:0006415 translational termination
VE00_01239	KV454570.1:371346-372455	+	332	hypothetical protein	orth7216	ENOG410PJU6: Prephenate dehydratase	BUSCOfEOG7HQNKD					IPR001086: Prephenate dehydratase; IPR002912: ACT domain	PF00800: Prephenate dehydratase	GO:0004664 prephenate dehydratase activity; GO:0016597 amino acid binding; GO:0009094 L-phenylalanine biosynthetic process; GO:0008152 metabolic process
VE00_01240	KV454570.1:372654-374064	+	469	hypothetical protein	orth7215	ENOG410PP7B: conserved hypothetical protein						IPR029069: HotDog domain
VE00_01241	KV454570.1:374209-376742	-	810	hypothetical protein	orth7214	ENOG410PIB2: conserved hypothetical protein						IPR011990: Tetratricopeptide-like helical domain; IPR019440: Cohesin loading factor	PF10345: Cohesin loading factor	GO:0005515 protein binding
VE00_01242	KV454570.1:377110-378443	+	427	hypothetical protein	orth1924	ENOG410PH5Z: hydrolase			S33			IPR000073: Alpha/beta hydrolase fold-1; IPR012020: AB-hydrolase ABHD1/2/3; IPR029058: Alpha/Beta hydrolase fold
VE00_01243	KV454570.1:379019-379677	-	192	hypothetical protein	orth7213	ENOG410PPYM: 60S ribosomal subunit assembly export protein LOC1
VE00_01244	KV454570.1:379933-380683	-	228	imidazoleglycerol-phosphate dehydratase	orth7212	ENOG410PG7P: Imidazoleglycerol-phosphate dehydratase	BUSCOfEOG712V6Z					IPR000807: Imidazoleglycerol-phosphate dehydratase; IPR020565: Imidazoleglycerol-phosphate dehydratase, conserved site; IPR020568: Ribosomal protein S5 domain 2-type fold	PF00475: Imidazoleglycerol-phosphate dehydratase	GO:0004424 imidazoleglycerol-phosphate dehydratase activity; GO:0000105 histidine biosynthetic process
VE00_01245	KV454570.1:380951-381442	+	120	hypothetical protein	orth7211	ENOG410PR6F: NA
VE00_01246	KV454570.1:381562-382739	-	357	replication factor C subunit 2/4	orth1923	ENOG410PFZH: replication factor C subunit						IPR003593: AAA+ ATPase domain; IPR003959: ATPase, AAA-type, core; IPR008921: DNA polymerase III, clamp loader complex, gamma/delta/delta subunit, C-terminal; IPR013748: Replication factor C, C-terminal; IPR027417: P-loop containing nucleoside triphosphate hydrolase		GO:0003677 DNA binding; GO:0005524 ATP binding; GO:0006260 DNA replication
VE00_01247	KV454570.1:384364-385850	+	477	hypothetical protein	orth1387	ENOG410PIXI: protease			A01A			IPR001461: Aspartic peptidase; IPR001969: Aspartic peptidase, active site; IPR021109: Aspartic peptidase domain; IPR033121: No description	PF00026: Eukaryotic aspartyl protease	GO:0004190 aspartic-type endopeptidase activity; GO:0006508 proteolysis
VE00_01248	KV454570.1:386132-387809	-	351	hypothetical protein	orth1748	ENOG410PN51: Common central domain of tyrosinase						IPR002227: Tyrosinase copper-binding domain; IPR008922: Uncharacterised domain, di-copper centre		GO:0016491 oxidoreductase activity; GO:0008152 metabolic process
VE00_01249	KV454570.1:389785-393512	+	534	hypothetical protein	orth2880							IPR007325: Kynurenine formamidase		GO:0004061 arylformamidase activity; GO:0019441 tryptophan catabolic process to kynurenine
VE00_01250	KV454570.1:394151-395474	-	440	hypothetical protein	orth949	ENOG410PW9A: NA
VE00_01251	KV454570.1:396096-397854	-	585	hypothetical protein	orth950	ENOG410PPA0: NA						IPR021109: Aspartic peptidase domain; IPR033121: No description
VE00_01252	KV454570.1:398993-399770	+	197	hypothetical protein	orth9737	ENOG410Q5QW: NA						IPR011051: RmlC-like cupin domain; IPR014710: RmlC-like jelly roll fold
VE00_01253	KV454570.1:399936-401301	-	454	hypothetical protein	orth2881	ENOG410PTVY: NA						IPR021858: Protein of unknown function DUF3468
VE00_01254	KV454570.1:403659-409216	+	1524	hypothetical protein	orth8263							IPR002889: Carbohydrate-binding WSC; IPR008962: PapD-like; IPR011047: Quinoprotein alcohol dehydrogenase-like superfamily; IPR013994: Carbohydrate-binding WSC, subgroup	PF01822: WSC domain
VE00_01255	KV454570.1:409739-411430	-	544	hypothetical protein	orth9124	ENOG410PJHS: GMC oxidoreductase				AA3		IPR000172: Glucose-methanol-choline oxidoreductase, N-terminal; IPR007867: Glucose-methanol-choline oxidoreductase, C-terminal; IPR012132: Glucose-methanol-choline oxidoreductase; IPR023753: FAD/NAD(P)-binding domain	PF00732: GMC oxidoreductase	GO:0016491 oxidoreductase activity; GO:0050660 flavin adenine dinucleotide binding; GO:0016614 oxidoreductase activity, acting on CH-OH group of donors; GO:0055114 oxidation-reduction process
VE00_01256	KV454570.1:413225-414365	+	340	hypothetical protein	orth1663	ENOG410PJT2: NADPH-dependent methylglyoxal reductase GRE2						IPR001509: NAD-dependent epimerase/dehydratase, N-terminal domain; IPR016040: NAD(P)-binding domain		GO:0003824 catalytic activity; GO:0050662 coenzyme binding
VE00_01257	KV454570.1:418997-420369	+	266	hypothetical protein	orth2858							IPR001283: Cysteine-rich secretory protein, allergen V5/Tpx-1-related; IPR002413: Ves allergen; IPR014044: CAP domain
VE00_01258	KV454570.1:437668-439775	-	633	hypothetical protein	orth2070					GH15		IPR000165: Glucoamylase; IPR002044: Carbohydrate binding module family 20; IPR008291: Glucoamylase, starch-binding; IPR008928: Six-hairpin glycosidase-like; IPR011613: Glycoside hydrolase family 15/Phosphorylase b kinase regulatory chain family; IPR012341: Six-hairpin glycosidase; IPR013783: Immunoglobulin-like fold; IPR013784: Carbohydrate-binding-like fold	PF00723: Glycosyl hydrolases family 15	GO:0004339 glucan 1,4-alpha-glucosidase activity; GO:0030246 carbohydrate binding; GO:0003824 catalytic activity; GO:2001070 starch binding; GO:0005976 polysaccharide metabolic process; GO:0000272 polysaccharide catabolic process
VE00_01259	KV454570.1:442633-448231	-	1441	hypothetical protein	orth2862	ENOG410PWDC: Chitin recognition protein				GH18		IPR001002: Chitin-binding, type 1; IPR001223: Glycoside hydrolase family 18, catalytic domain; IPR001579: Glycoside hydrolase, chitinase active site; IPR011583: Chitinase II; IPR013781: Glycoside hydrolase, catalytic domain; IPR017853: Glycoside hydrolase superfamily; IPR029070: Chitinase insertion domain	PF00704: Glycosyl hydrolases family 18	GO:0008061 chitin binding; GO:0004553 hydrolase activity, hydrolyzing O-glycosyl compounds; GO:0004568 chitinase activity; GO:0006032 chitin catabolic process; GO:0005975 carbohydrate metabolic process
VE00_01260	KV454570.1:449915-451681	+	473	hypothetical protein	orth339	ENOG410PU9R: LysM domain						IPR018392: LysM domain
VE00_01261	KV454570.1:452248-453970	+	573	hypothetical protein	orth947	ENOG410PUNS: conserved hypothetical protein						IPR001810: F-box domain		GO:0005515 protein binding
VE00_01262	KV454569.1:1071-4430	-	991	hypothetical protein	orth115							IPR012677: Nucleotide-binding alpha-beta plait domain		GO:0000166 nucleotide binding
VE00_01263	KV454569.1:6046-7373	+	422	hypothetical protein	orth114	ENOG410PH1R: COP9 signalosome subunit 6			M67A			IPR000555: JAB1/MPN/MOV34 metalloenzyme domain; IPR024969: Rpn11/EIF3F, C-terminal		GO:0005515 protein binding
VE00_01264	KV454569.1:7927-10451	+	749	hypothetical protein	orth113	ENOG410PFKF: chromatin remodeling complex subunit Arp9						IPR004000: Actin family; IPR027665: Actin-related protein 9, fungi		GO:0016514 SWI/SNF complex; GO:0016586 RSC complex; GO:0006338 chromatin remodeling
VE00_01265	KV454569.1:10814-11737	-	258	electron transfer flavoprotein beta subunit	orth112	ENOG410PFI6: Electron transfer flavoprotein	BUSCOfEOG73NGDW					IPR000049: Electron transfer flavoprotein, beta-subunit, conserved site; IPR012255: Electron transfer flavoprotein, beta subunit; IPR014729: Rossmann-like alpha/beta/alpha sandwich fold; IPR014730: Electron transfer flavoprotein, alpha/beta-subunit, N-terminal		GO:0009055 electron carrier activity
VE00_01266	KV454569.1:12055-13015	+	302	hypothetical protein	orth111	ENOG410PI3V: Cyclin domain-containing protein						IPR013763: Cyclin-like
VE00_01267	KV454569.1:14339-14645	-	101	hypothetical protein
VE00_01268	KV454569.1:14872-16009	+	336	hypothetical protein	orth110	ENOG410PWVA: NA
VE00_01269	KV454569.1:16362-17229	-	271	hypothetical protein	orth109	ENOG410PNU4: EF-hand calcium-binding domain protein						IPR005645: Serine hydrolase FSH; IPR029058: Alpha/Beta hydrolase fold
VE00_01270	KV454569.1:19036-19430	+	111	hypothetical protein	orth108
VE00_01271	KV454569.1:19817-25742	-	1974	hypothetical protein	orth107	ENOG410PGAG: helicase						IPR000008: C2 domain; IPR001650: Helicase, C-terminal; IPR003593: AAA+ ATPase domain; IPR004179: Sec63 domain; IPR011545: DEAD/DEAH box helicase domain; IPR011991: Winged helix-turn-helix DNA-binding domain; IPR014001: Helicase superfamily 1/2, ATP-binding domain; IPR014756: Immunoglobulin E-set; IPR027417: P-loop containing nucleoside triphosphate hydrolase	PF02889: Sec63 Brl domain	GO:0005524 ATP binding; GO:0005515 protein binding; GO:0003676 nucleic acid binding
VE00_01272	KV454569.1:26096-26847	+	199	hypothetical protein	orth106	ENOG410PFNM: SNARE protein Ykt6						IPR001388: Synaptobrevin; IPR010908: Longin domain; IPR011012: Longin-like domain		GO:0016021 integral component of membrane; GO:0016192 vesicle-mediated transport; GO:0006810 transport
VE00_01273	KV454569.1:27540-29218	+	496	L-lactate dehydrogenase	orth105	ENOG410PJ3B: Cytochrome b2						IPR000262: FMN-dependent dehydrogenase; IPR001199: Cytochrome b5-like heme/steroid binding domain; IPR008259: FMN-dependent alpha-hydroxy acid dehydrogenase, active site; IPR012133: Alpha-hydroxy acid dehydrogenase, FMN-dependent; IPR013785: Aldolase-type TIM barrel	PF01070: FMN-dependent dehydrogenase	GO:0010181 FMN binding; GO:0016491 oxidoreductase activity; GO:0003824 catalytic activity; GO:0055114 oxidation-reduction process
VE00_01274	KV454569.1:29502-31153	-	421	homocitrate synthase	orth104	ENOG410PIJD: homocitrate synthase						IPR000891: Pyruvate carboxyltransferase; IPR002034: Alpha-isopropylmalate/homocitrate synthase, conserved site; IPR011872: Homocitrate synthase, fungi/archaea; IPR013785: Aldolase-type TIM barrel	PF00682: HMGL-like	GO:0046912 transferase activity, transferring acyl groups, acyl groups converted into alkyl on transfer; GO:0004410 homocitrate synthase activity; GO:0003824 catalytic activity; GO:0019878 lysine biosynthetic process via aminoadipic acid; GO:0019752 carboxylic acid metabolic process
VE00_01275	KV454569.1:32645-33430	+	244	hypothetical protein	orth103	ENOG410PJHD: Glycoside hydrolase family 61 protein				AA9		IPR005103: Glycoside hydrolase, family 61
VE00_01276	KV454569.1:34938-35964	+	341	hypothetical protein	orth102
VE00_01277	KV454569.1:36181-37798	-	538	hypothetical protein	orth101	ENOG410PI2K: conserved hypothetical protein
VE00_01278	KV454569.1:38479-41452	+	990	hypothetical protein	orth100	ENOG410PMAU: conserved hypothetical protein
VE00_01279	KV454569.1:41920-42668	-	231	hypothetical protein	orth99	ENOG410PS59: Protein of unknown function (DUF3632)						IPR022085: Protein of unknown function DUF3632
VE00_01280	KV454569.1:43238-46364	+	1009	hypothetical protein	orth98	ENOG410PFD2: DDHD domain protein						IPR004177: DDHD domain		GO:0046872 metal ion binding
VE00_01281	KV454569.1:46500-47136	-	169	hypothetical protein	orth97	ENOG410PTY0: transcription coactivator activity						IPR003173: Transcriptional coactivator p15 (PC4); IPR009044: ssDNA-binding transcriptional regulator		GO:0003677 DNA binding; GO:0003713 transcription coactivator activity; GO:0006355 regulation of transcription, DNA-templated
VE00_01282	KV454569.1:47874-50820	+	981	hypothetical protein	orth96	ENOG410PJVD: PX domain-containing protein						IPR001683: Phox homologous domain; IPR003114: Phox-associated domain; IPR013937: Sorting nexin, C-terminal; IPR013996: PX-associated, sorting nexin 13		GO:0035091 phosphatidylinositol binding
VE00_01283	KV454569.1:51542-55481	+	1262	hypothetical protein	orth95	ENOG410PHHK: MIT (microtubule interacting and transport) domain						IPR007330: MIT
VE00_01284	KV454569.1:56082-58326	-	710	E1-like protein-activating enzyme G	orth94	ENOG410PG9W: E1-like activating enzyme involved in cytoplasm to vacuole transport (Cvt) and autophagy (By similarity)						IPR000594: THIF-type NAD/FAD binding fold; IPR006285: Ubiquitin-like modifier-activating enzyme Atg7; IPR016040: NAD(P)-binding domain; IPR032197: Ubiquitin-like modifier-activating enzyme Atg7, N-terminal	PF16420: Ubiquitin-like modifier-activating enzyme ATG7 N-terminus	GO:0005737 cytoplasm; GO:0008641 small protein activating enzyme activity; GO:0006914 autophagy
VE00_01285	KV454569.1:58797-59848	+	333	dCMP deaminase	orth93	ENOG410PGCY: Deoxycytidylate deaminase	BUSCOfEOG7BCNPR					IPR002125: Cytidine and deoxycytidylate deaminases, zinc-binding; IPR015517: Deoxycytidylate deaminase-related; IPR016192: APOBEC/CMP deaminase, zinc-binding; IPR016193: Cytidine deaminase-like; IPR027417: P-loop containing nucleoside triphosphate hydrolase		GO:0008270 zinc ion binding; GO:0003824 catalytic activity; GO:0016787 hydrolase activity
VE00_01286	KV454569.1:59956-61646	-	542	imidazole glycerol phosphate synthase hisHF	orth92	ENOG410PFI1: Imidazole glycerol phosphate synthase subunit hisF	BUSCOfEOG79GTGF		C26			IPR004651: Histidine biosynthesis, HisF; IPR006062: Histidine biosynthesis; IPR010139: Imidazole glycerol phosphate synthase, subunit H; IPR011060: Ribulose-phosphate binding barrel; IPR013785: Aldolase-type TIM barrel; IPR014640: Imidazole glycerol phosphate synthase HisHF; IPR017926: Glutamine amidotransferase; IPR029062: Class I glutamine amidotransferase-like		GO:0005737 cytoplasm; GO:0000107 imidazoleglycerol-phosphate synthase activity; GO:0003824 catalytic activity; GO:0016833 oxo-acid-lyase activity; GO:0016763 transferase activity, transferring pentosyl groups; GO:0000105 histidine biosynthetic process; GO:0008152 metabolic process
VE00_01287	KV454569.1:62663-64621	+	618	hypothetical protein	orth91	ENOG410PI16: Retinoblastoma-binding protein	BUSCOfEOG73JM66				Zinc knuckle (CCHC)	IPR001878: Zinc finger, CCHC-type; IPR013083: Zinc finger, RING/FYVE/PHD-type; IPR014891: DWNN domain; IPR025829: Zinc knuckle CX2CX3GHX4C		GO:0005634 nucleus; GO:0008270 zinc ion binding; GO:0003676 nucleic acid binding
VE00_01288	KV454569.1:65364-67519	+	645	hypothetical protein	orth90	ENOG410PGNK: Actin-bundling protein	BUSCOfEOG71P2KM					IPR001589: Actinin-type actin-binding domain, conserved site; IPR001715: Calponin homology domain; IPR011992: EF-hand domain pair	PF00307: Calponin homology (CH) domain	GO:0005515 protein binding
VE00_01289	KV454569.1:67997-69066	-	192	hypothetical protein	orth89	ENOG410PQ6I: factor srp1						IPR000504: RNA recognition motif domain; IPR012677: Nucleotide-binding alpha-beta plait domain		GO:0000166 nucleotide binding; GO:0003676 nucleic acid binding
VE00_01290	KV454569.1:69991-72500	+	502	hypothetical protein	orth88	ENOG410PKPE: phosphate transport protein MIR1						IPR002067: Mitochondrial carrier protein; IPR018108: Mitochondrial substrate/solute carrier; IPR021131: Ribosomal protein L18e/L15P; IPR021132: Ribosomal protein L18e, conserved site; IPR023395: Mitochondrial carrier domain	PF00153: Mitochondrial carrier protein; PF17135: Ribosomal protein 60S L18 and 50S L18e	GO:0005622 intracellular; GO:0005840 ribosome; GO:0003735 structural constituent of ribosome; GO:0006412 translation; GO:0055085 transmembrane transport
VE00_01291	KV454569.1:73044-73783	+	199	hypothetical protein	orth87	ENOG410PQ7D: BCAS2 domain-containing protein						IPR008409: Pre-mRNA-splicing factor SPF27		GO:0006397 mRNA processing
VE00_01292	KV454569.1:74457-75707	-	398	hypothetical protein	orth86	ENOG410PGW3: CAMP-dependent protein kinase regulatory subunit						IPR000595: Cyclic nucleotide-binding domain; IPR012198: cAMP-dependent protein kinase regulatory subunit; IPR014710: RmlC-like jelly roll fold; IPR018488: Cyclic nucleotide-binding, conserved site; IPR018490: Cyclic nucleotide-binding-like		GO:0005952 cAMP-dependent protein kinase complex; GO:0008603 cAMP-dependent protein kinase regulator activity; GO:0001932 regulation of protein phosphorylation
VE00_01293	KV454569.1:78704-81701	+	675	hypothetical protein	orth85	ENOG410QEE4: NA						IPR014756: Immunoglobulin E-set; IPR032640: AMP-activated protein kinase, glycogen-binding domain
VE00_01294	KV454569.1:82117-82882	-	181	hypothetical protein	orth84	ENOG410PTCV: NA						IPR024222: CST complex subunit Ten1, fungal		GO:1990879 CST complex; GO:0043047 single-stranded telomeric DNA binding; GO:0010833 telomere maintenance via telomere lengthening
VE00_01295	KV454569.1:83398-84316	+	226	charged multivesicular body protein 4	orth83	ENOG410PJP4: Required for the sorting and concentration of proteins resulting in the entry of these proteins into the invaginating vesicles of the multivesicular body (MVB). Also required for the proteolytic cleavage of the transcription factor RIM101 in response to alkaline ambient pH (By similarity)	BUSCOfEOG72RN9W					IPR005024: Snf7 family		GO:0007034 vacuolar transport
VE00_01296	KV454569.1:86763-91121	+	1432	hypothetical protein
VE00_01297	KV454569.1:91959-92794	-	219	hypothetical protein	orth81	ENOG410PKXU: Constituent of COPII-coated endoplasmic reticulum- derived transport vesicles. Required for efficient transport of a subset of secretory proteins to the Golgi. Facilitates retrograde transport from the Golgi to the endoplasmic reticulum (By similarity)						IPR009038: GOLD domain; IPR015720: TMP21-related		GO:0016021 integral component of membrane; GO:0006810 transport
VE00_01298	KV454569.1:93042-93896	+	220	hypothetical protein	orth80		BUSCOfEOG7TTQMZ					IPR000690: Zinc finger, C2H2-type matrin; IPR003604: Zinc finger, U1-type; IPR013085: Zinc finger, U1-C type; IPR017340: U1 small nuclear ribonucleoprotein C		GO:0005685 U1 snRNP; GO:0005634 nucleus; GO:0008270 zinc ion binding; GO:0003676 nucleic acid binding; GO:0000387 spliceosomal snRNP assembly; GO:0000398 mRNA splicing, via spliceosome
VE00_01299	KV454569.1:94803-95753	+	298	hypothetical protein	orth79
VE00_01300	KV454569.1:96043-96501	-	136	hypothetical protein	orth78
VE00_01301	KV454569.1:96876-97223	-	54	hypothetical protein
VE00_01302	KV454569.1:98378-100187	-	552	hypothetical protein	orth77	ENOG410PSNZ: Inherit from euNOG: C2H2 finger domain protein					Zinc finger (C2H2)	IPR007087: Zinc finger, C2H2; IPR013087: Zinc finger C2H2-type/integrase DNA-binding domain; IPR015880: Zinc finger, C2H2-like		GO:0046872 metal ion binding; GO:0003676 nucleic acid binding
VE00_01303	KV454569.1:104366-108946	-	1487	hypothetical protein	orth76	ENOG410Q7HV: Pfam:DUF1605						IPR001650: Helicase, C-terminal; IPR007502: Helicase-associated domain; IPR011545: DEAD/DEAH box helicase domain; IPR011709: Domain of unknown function DUF1605; IPR014001: Helicase superfamily 1/2, ATP-binding domain; IPR027417: P-loop containing nucleoside triphosphate hydrolase		GO:0004386 helicase activity; GO:0005524 ATP binding; GO:0003676 nucleic acid binding
VE00_01304	KV454569.1:109151-117334	+	2678	hypothetical protein	orth75	ENOG410QDSB: ribosomal protein L19						IPR011989: Armadillo-like helical; IPR016024: Armadillo-type fold; IPR021133: HEAT, type 2; IPR022716: Domain of unknown function DUF3554; IPR026827: Proteasome component ECM29/Translational activator GCN1; IPR033173: No description	PF12074: Domain of unknown function (DUF3554)	GO:0005488 binding; GO:0019887 protein kinase regulator activity; GO:0019901 protein kinase binding; GO:0043022 ribosome binding; GO:0006417 regulation of translation; GO:0033554 cellular response to stress; GO:0033674 positive regulation of kinase activity
VE00_01305	KV454569.1:117929-118744	+	214	large subunit ribosomal protein L19e	orth74	ENOG410QDSB: ribosomal protein L19						IPR000196: Ribosomal protein L19/L19e domain; IPR015972: Ribosomal protein L19/L19e, domain 1; IPR015974: Ribosomal protein L19/L19e, domain 3; IPR023638: Ribosomal protein L19/L19e conserved site	PF01280: Ribosomal protein L19e	GO:0005622 intracellular; GO:0005840 ribosome; GO:0003735 structural constituent of ribosome; GO:0006412 translation
VE00_01306	KV454569.1:120177-121902	-	539	glycine hydroxymethyltransferase	orth73	ENOG410PFHX: Interconversion of serine and glycine (By similarity)						IPR001085: Serine hydroxymethyltransferase; IPR015421: Pyridoxal phosphate-dependent transferase, major region, subdomain 1; IPR015422: Pyridoxal phosphate-dependent transferase, major region, subdomain 2; IPR015424: Pyridoxal phosphate-dependent transferase; IPR019798: Serine hydroxymethyltransferase, pyridoxal phosphate binding site	PF00464: Serine hydroxymethyltransferase	GO:0004372 glycine hydroxymethyltransferase activity; GO:0030170 pyridoxal phosphate binding; GO:0003824 catalytic activity; GO:0016740 transferase activity; GO:0006544 glycine metabolic process; GO:0006563 L-serine metabolic process
VE00_01307	KV454569.1:122590-123491	-	262	hypothetical protein	orth72	ENOG410PJCA: short chain dehydrogenase reductase						IPR002198: Short-chain dehydrogenase/reductase SDR; IPR002347: Glucose/ribitol dehydrogenase; IPR013968: Polyketide synthase, ketoreductase domain; IPR016040: NAD(P)-binding domain; IPR020904: Short-chain dehydrogenase/reductase, conserved site		GO:0016491 oxidoreductase activity; GO:0008152 metabolic process
VE00_01308	KV454569.1:123908-124810	+	283	hypothetical protein	orth71	ENOG410PWPY: Thiol methyltransferase						IPR008854: TPMT family; IPR029063: S-adenosyl-L-methionine-dependent methyltransferase		GO:0008757 S-adenosylmethionine-dependent methyltransferase activity
VE00_01309	KV454569.1:124841-125747	-	301	hypothetical protein	orth70	ENOG410PK8T: otu domain-containing protein	BUSCOfEOG73JM5N		C85A			IPR003323: OTU domain
VE00_01310	KV454569.1:126400-128208	+	579	hypothetical protein	orth69	ENOG410PG9Q: multidrug resistance transporter						IPR011701: Major facilitator superfamily; IPR020846: Major facilitator superfamily domain		GO:0016021 integral component of membrane; GO:0055085 transmembrane transport
VE00_01311	KV454569.1:129127-131634	+	756	hypothetical protein	orth68							IPR000873: AMP-dependent synthetase/ligase; IPR025110: AMP-binding enzyme C-terminal domain	PF00501: AMP-binding enzyme	GO:0003824 catalytic activity; GO:0008152 metabolic process
VE00_01312	KV454569.1:135157-135969	-	231	hypothetical protein	orth67	ENOG410PM57: Ras small monomeric GTPase RasB						IPR001806: Small GTPase superfamily; IPR002041: Ran GTPase; IPR003578: Small GTPase superfamily, Rho type; IPR003579: Small GTPase superfamily, Rab type; IPR005225: Small GTP-binding protein domain; IPR020849: Small GTPase superfamily, Ras type; IPR027417: P-loop containing nucleoside triphosphate hydrolase	PF00071: Ras family	GO:0005622 intracellular; GO:0016020 membrane; GO:0005525 GTP binding; GO:0003924 GTPase activity; GO:0006886 intracellular protein transport; GO:0006913 nucleocytoplasmic transport; GO:0015031 protein transport; GO:0007165 signal transduction; GO:0007264 small GTPase mediated signal transduction
VE00_01313	KV454569.1:138012-139328	-	420	hypothetical protein	orth66							IPR018571: Membrane anchor Opy2, N-terminal
VE00_01314	KV454569.1:141188-144021	-	906	chitin synthase G	orth65	ENOG410PFUV: chitin synthase						IPR004834: Fungal chitin synthase; IPR004835: Chitin synthase; IPR013616: Chitin synthase N-terminal; IPR029044: Nucleotide-diphospho-sugar transferases	PF01644: Chitin synthase	GO:0004100 chitin synthase activity; GO:0016758 transferase activity, transferring hexosyl groups; GO:0006031 chitin biosynthetic process
VE00_01315	KV454569.1:145895-146623	+	181	ubiquitin-conjugating enzyme E2 M	orth64	ENOG410PN5Z: NEDD8-conjugating enzyme UBC12	BUSCOfEOG7F51DN					IPR000608: Ubiquitin-conjugating enzyme E2; IPR016135: Ubiquitin-conjugating enzyme/RWD-like; IPR023313: Ubiquitin-conjugating enzyme, active site
VE00_01317	KV454569.1:148109-149506	+	400	ketol-acid reductoisomerase, mitochondrial	orth63	ENOG410PHY1: ketol-acid reductoisomerase	BUSCOfEOG7VHT6S					IPR000506: Acetohydroxy acid isomeroreductase C-terminal; IPR008927: 6-phosphogluconate dehydrogenase C-terminal domain-like; IPR013023: Ketol-acid reductoisomerase; IPR013116: Acetohydroxy acid isomeroreductase, NADPH-binding domain; IPR013328: 6-phosphogluconate dehydrogenase, domain 2; IPR016040: NAD(P)-binding domain; IPR016207: Ketol-acid reductoisomerase, fungi		GO:0016491 oxidoreductase activity; GO:0004455 ketol-acid reductoisomerase activity; GO:0055114 oxidation-reduction process; GO:0009082 branched-chain amino acid biosynthetic process
VE00_01318	KV454569.1:150355-151591	+	380	hypothetical protein	orth62	ENOG410PFC0: Pyridoxal-phosphate dependent enzyme						IPR000634: Serine/threonine dehydratase, pyridoxal-phosphate-binding site; IPR001926: Tryptophan synthase beta subunit-like PLP-dependent enzyme	PF00291: Pyridoxal-phosphate dependent enzyme	GO:0030170 pyridoxal phosphate binding; GO:0006520 cellular amino acid metabolic process
VE00_01319	KV454569.1:152269-154313	+	610	hypothetical protein	orth61	ENOG410PGI7: replication	BUSCOfEOG71P2KR					IPR004365: OB-fold nucleic acid binding domain, AA-tRNA synthetase-type; IPR004591: Replication factor A protein 1; IPR007199: Replication factor-A protein 1, N-terminal; IPR012340: Nucleic acid-binding, OB-fold; IPR013955: Replication factor A, C-terminal; IPR031657: Replication protein A, OB domain	PF08646: Replication factor-A C terminal domain	GO:0005634 nucleus; GO:0003677 DNA binding; GO:0003676 nucleic acid binding; GO:0006310 DNA recombination; GO:0006260 DNA replication; GO:0006281 DNA repair
VE00_01320	KV454569.1:154810-156416	-	501	hypothetical protein	orth60	ENOG410PP3T: Subunit 3						IPR011991: Winged helix-turn-helix DNA-binding domain
VE00_01321	KV454569.1:157039-158493	+	446	glutamate-5-semialdehyde dehydrogenase	orth59	ENOG410PG7C: gamma-glutamyl phosphate reductase	BUSCOfEOG7DVDN4					IPR000965: GPR domain; IPR012134: Glutamate-5-semialdehyde dehydrogenase; IPR015590: Aldehyde dehydrogenase domain; IPR016161: Aldehyde/histidinol dehydrogenase; IPR016162: Aldehyde dehydrogenase N-terminal domain; IPR016163: Aldehyde dehydrogenase, C-terminal; IPR020593: Gamma-glutamyl phosphate reductase GPR, conserved site		GO:0016620 oxidoreductase activity, acting on the aldehyde or oxo group of donors, NAD or NADP as acceptor; GO:0004350 glutamate-5-semialdehyde dehydrogenase activity; GO:0050661 NADP binding; GO:0016491 oxidoreductase activity; GO:0006561 proline biosynthetic process; GO:0008152 metabolic process; GO:0055114 oxidation-reduction process
VE00_01322	KV454569.1:158692-160849	-	718	hypothetical protein	orth58							IPR024312: Central kinetochore-associated
VE00_01323	KV454569.1:166615-168850	+	744	hypothetical protein	orth57	ENOG410PIW3: cell pattern formation-associated protein						IPR003163: Transcription regulator HTH, APSES-type DNA-binding domain		GO:0003677 DNA binding
VE00_01324	KV454569.1:170873-173155	+	657	hypothetical protein	orth56	ENOG410PIJN: acyl-CoA synthetase						IPR000873: AMP-dependent synthetase/ligase; IPR020845: AMP-binding, conserved site; IPR025110: AMP-binding enzyme C-terminal domain; IPR032387: Acetyl-coenzyme A synthetase, N-terminal domain	PF00501: AMP-binding enzyme	GO:0003824 catalytic activity; GO:0008152 metabolic process
VE00_01325	KV454569.1:175976-176499	+	145	hypothetical protein	orth55	ENOG410PSW4: NA
[truncated: 9,722 more rows]
