# Supplementary material for: Extreme sensitivity to ultraviolet light in the fungal pathogen causing white-nose syndrome of bats
Source: Nat Commun. 2018 Jan 2;9:35. doi: 10.1038/s41467-017-02441-z (PMC5750222; doi:10.1038/s41467-017-02441-z)
Supplement: Supplementary file 6 — Supplementary Data 3 [file 41467_2017_2441_MOESM6_ESM.xlsx]

## Sheet: P_verrucosus
GeneID	scaffold:start-end	strand	length	description	Ortho Group	EggNog	BUSCO	Secreted	Protease family	CAZyme family	Transcription factor	InterPro Domains	PFAM Domains	GO terms	SecMet Cluster	SMCOG
VE01_00001	KV460206.1:2056-3682	-	458	hypothetical protein	orth1731	ENOG410PKI9: glucuronyl hydrolase				GH88		IPR008928: Six-hairpin glycosidase-like; IPR010905: Glycosyl hydrolase, family 88; IPR012341: Six-hairpin glycosidase		GO:0003824 catalytic activity
VE01_00002	KV460206.1:4411-6322	+	636	hypothetical protein	orth10175							IPR016624: Uncharacterised conserved protein UCP014753	PF10022: Uncharacterized protein conserved in bacteria (DUF2264)
VE01_00003	KV460206.1:7560-10489	+	861	hypothetical protein	orth10176	ENOG410PG1S: Fungal specific transcription factor domain					Fungal-specific TF domain	IPR001138: Zn(2)-C6 fungal-type DNA-binding domain; IPR007219: Transcription factor domain, fungi		GO:0005634 nucleus; GO:0003677 DNA binding; GO:0008270 zinc ion binding; GO:0000981 RNA polymerase II transcription factor activity, sequence-specific DNA binding; GO:0006351 transcription, DNA-templated; GO:0006355 regulation of transcription, DNA-templated
VE01_00004	KV460206.1:12856-13633	-	258	hypothetical protein	orth1732	ENOG410PJPQ: Polysaccharide Lyase family 7				PL7		IPR013320: Concanavalin A-like lectin/glucanase domain; IPR014895: Alginate lyase 2
VE01_00005	KV460206.1:14939-16541	+	533	hypothetical protein	orth3100	ENOG410PHVS: hexose transporter						IPR003663: Sugar/inositol transporter; IPR005828: Major facilitator, sugar transporter-like; IPR020846: Major facilitator superfamily domain	PF00083: Sugar (and other) transporter	GO:0016020 membrane; GO:0016021 integral component of membrane; GO:0022857 transmembrane transporter activity; GO:0022891 substrate-specific transmembrane transporter activity; GO:0055085 transmembrane transport
VE01_00006	KV460206.1:20474-21466	+	266	hypothetical protein	orth1733	ENOG410PVJF: KR domain						IPR002198: Short-chain dehydrogenase/reductase SDR; IPR002347: Glucose/ribitol dehydrogenase; IPR016040: NAD(P)-binding domain; IPR020904: Short-chain dehydrogenase/reductase, conserved site	PF13561: Enoyl-(Acyl carrier protein) reductase	GO:0016491 oxidoreductase activity; GO:0008152 metabolic process
VE01_00007	KV460206.1:22276-24309	-	453	hypothetical protein	orth10177	ENOG410PQMY: NA						IPR008397: Alginate lyase domain; IPR008929: Chondroitin AC/alginate lyase	PF05426: Alginate lyase	GO:0042597 periplasmic space; GO:0016829 lyase activity
VE01_00008	KV460206.1:24975-29135	+	789	hypothetical protein	orth1734							IPR001395: Aldo/keto reductase/potassium channel subunit beta; IPR008397: Alginate lyase domain; IPR008929: Chondroitin AC/alginate lyase; IPR018170: Aldo/keto reductase, conserved site; IPR020471: Aldo/keto reductase; IPR023210: NADP-dependent oxidoreductase domain	PF00248: Aldo/keto reductase family; PF05426: Alginate lyase	GO:0042597 periplasmic space; GO:0016491 oxidoreductase activity; GO:0016829 lyase activity; GO:0055114 oxidation-reduction process
VE01_00009	KV460206.1:30243-31752	-	502	hypothetical protein	orth1735	ENOG410PGSB: NA						IPR009992: 15-O-acetyltransferase Tri3
VE01_00010	KV460206.1:32619-33143	+	153	hypothetical protein	orth1737	ENOG410PKJ4: O-acetyltransferase						IPR001451: Hexapeptide repeat; IPR011004: Trimeric LpxA-like
VE01_00011	KV460206.1:34656-36739	-	672	hypothetical protein	orth260	ENOG410PG2K: Phenol 2-monooxygenase						IPR002938: FAD-binding domain; IPR012336: Thioredoxin-like fold; IPR012941: Phenol hydroxylase, C-terminal dimerisation domain; IPR023753: FAD/NAD(P)-binding domain	PF01494: FAD binding domain; PF07976: Phenol hydroxylase, C-terminal dimerisation domain	GO:0016491 oxidoreductase activity; GO:0071949 FAD binding; GO:0055114 oxidation-reduction process
VE01_00012	KV460206.1:38084-40838	-	786	hypothetical protein	orth1738	ENOG410PM91: conserved hypothetical protein					Fungal-specific TF domain	IPR001138: Zn(2)-C6 fungal-type DNA-binding domain; IPR007219: Transcription factor domain, fungi		GO:0005634 nucleus; GO:0003677 DNA binding; GO:0008270 zinc ion binding; GO:0000981 RNA polymerase II transcription factor activity, sequence-specific DNA binding; GO:0006351 transcription, DNA-templated; GO:0006355 regulation of transcription, DNA-templated
VE01_00013	KV460206.1:42201-43216	+	291	hypothetical protein	orth907	ENOG410PKGR: Catechol dioxygenase						IPR000627: Intradiol ring-cleavage dioxygenase, C-terminal; IPR007535: Catechol dioxygenase, N-terminal; IPR015889: Intradiol ring-cleavage dioxygenase, core		GO:0018576 catechol 1,2-dioxygenase activity; GO:0005506 iron ion binding; GO:0003824 catalytic activity; GO:0016702 oxidoreductase activity, acting on single donors with incorporation of molecular oxygen, incorporation of two atoms of oxygen; GO:0008199 ferric iron binding; GO:0006725 cellular aromatic compound metabolic process; GO:0009712 catechol-containing compound metabolic process; GO:0055…
VE01_00014	KV460206.1:43964-45380	+	457	hypothetical protein	orth8792	ENOG410PG9T: conserved hypothetical protein						IPR018961: DnaJ homologue, subfamily C, member 28, conserved domain
VE01_00015	KV460206.1:45521-48158	-	860	histidinol dehydrogenase	orth6651	ENOG410PJJQ: Histidine biosynthesis trifunctional protein	BUSCOfEOG7DJSVM					IPR001692: Histidinol dehydrogenase, conserved site; IPR002496: Phosphoribosyl-AMP cyclohydrolase domain; IPR008179: Phosphoribosyl-ATP pyrophosphohydrolase; IPR012131: Histidinol dehydrogenase; IPR016161: Aldehyde/histidinol dehydrogenase; IPR016298: Histidine biosynthesis trifunctional-protein; IPR021130: Phosphoribosyl-ATP pyrophosphohydrolase-like	PF00815: Histidinol dehydrogenase	GO:0004635 phosphoribosyl-AMP cyclohydrolase activity; GO:0004636 phosphoribosyl-ATP diphosphatase activity; GO:0004399 histidinol dehydrogenase activity; GO:0008270 zinc ion binding; GO:0051287 NAD binding; GO:0016491 oxidoreductase activity; GO:0008152 metabolic process; GO:0000105 histidine biosynthetic process; GO:0055114 oxidation-reduction process
VE01_00016	KV460206.1:48563-49286	+	240	hypothetical protein	orth6652	ENOG410PP2X: transcription initiation factor TFIID	BUSCOfEOG7DZ8XZ					IPR003162: Transcription initiation factor TAFII31; IPR009072: Histone-fold		GO:0046982 protein heterodimerization activity; GO:0006352 DNA-templated transcription, initiation
VE01_00017	KV460206.1:49610-50339	-	189	hypothetical protein	orth6653	ENOG410PGCQ: Translation machinery-associated protein	BUSCOfEOG7FR7TW					IPR002478: PUA domain; IPR004521: Uncharacterised domain CHP00451; IPR015947: PUA-like domain; IPR016437: Translation-associated RNA-binding, predicted		GO:0003723 RNA binding
VE01_00018	KV460206.1:50621-50974	-	80	hypothetical protein	orth2584	ENOG410PSQR: Peptidase inhibitor I78 family
VE01_00019	KV460206.1:51380-51753	-	107	hypothetical protein	orth2584
VE01_00020	KV460206.1:52975-53776	+	266	hypothetical protein	orth7674
VE01_00021	KV460206.1:56912-60530	+	1088	hypothetical protein	orth769	ENOG410PH79: ABC transporter transmembrane region						IPR003439: ABC transporter-like; IPR003593: AAA+ ATPase domain; IPR011527: ABC transporter type 1, transmembrane domain; IPR017871: ABC transporter, conserved site; IPR027417: P-loop containing nucleoside triphosphate hydrolase		GO:0016021 integral component of membrane; GO:0005524 ATP binding; GO:0016887 ATPase activity; GO:0042626 ATPase activity, coupled to transmembrane movement of substances; GO:0055085 transmembrane transport; GO:0006810 transport
VE01_00022	KV460206.1:61179-62367	-	358	hypothetical protein	orth7897	ENOG410PH4Z: small glutamine-rich tetratricopeptide repeat-containing protein						IPR001440: Tetratricopeptide repeat 1; IPR011990: Tetratricopeptide-like helical domain; IPR013026: Tetratricopeptide repeat-containing domain; IPR019734: Tetratricopeptide repeat; IPR032374: SGTA, homodimerisation domain		GO:0005515 protein binding
VE01_00023	KV460206.1:62999-64502	-	394	GTP-binding protein YchF	orth1304	ENOG410PH3G: GTP-binding protein YchF						IPR004396: Ribosome-binding ATPase YchF/Obg-like ATPase 1; IPR006073: GTP binding domain; IPR012675: Beta-grasp domain; IPR012676: TGS-like; IPR013029: Domain of unknown function DUF933; IPR023192: TGS-like domain; IPR027417: P-loop containing nucleoside triphosphate hydrolase; IPR031167: OBG-type guanine nucleotide-binding (G) domain		GO:0005525 GTP binding
VE01_00024	KV460206.1:65298-66136	+	251	hypothetical protein	orth7896	ENOG410PMTC: Pfam:DUF862			C97			IPR008580: PPPDE putative peptidase domain
VE01_00025	KV460206.1:66392-67124	-	243	hypothetical protein	orth7895	ENOG410PQ9W: Ribosomal protein						IPR001971: Ribosomal protein S11		GO:0005840 ribosome; GO:0003735 structural constituent of ribosome; GO:0006412 translation
VE01_00026	KV460206.1:67433-69102	+	539	hypothetical protein	orth7894	ENOG410PFS6: inner membrane translocase subunit tim44	BUSCOfEOG780RWX					IPR007379: Tim44-like domain; IPR032710: NTF2-like domain
VE01_00027	KV460206.1:69624-70936	-	343	hypothetical protein	orth1381	ENOG410PFQ9: tRNA-dihydrouridine synthase 4						IPR001269: tRNA-dihydrouridine synthase; IPR013785: Aldolase-type TIM barrel; IPR018517: tRNA-dihydrouridine synthase, conserved site	PF01207: Dihydrouridine synthase (Dus)	GO:0050660 flavin adenine dinucleotide binding; GO:0017150 tRNA dihydrouridine synthase activity; GO:0003824 catalytic activity; GO:0008033 tRNA processing; GO:0055114 oxidation-reduction process
VE01_00029	KV460206.1:72070-74418	-	761	calcium/proton exchanger	orth7893	ENOG410PGJU: transporter						IPR004837: Sodium/calcium exchanger membrane region		GO:0016021 integral component of membrane; GO:0055085 transmembrane transport
VE01_00030	KV460206.1:75467-79213	-	1214	CAMK/CAMKL/KIN4 protein kinase	orth7892							IPR000719: Protein kinase domain; IPR002290: Serine/threonine/dual specificity protein kinase, catalytic domain; IPR008271: Serine/threonine-protein kinase, active site; IPR011009: Protein kinase-like domain; IPR017441: Protein kinase, ATP binding site	PF00069: Protein kinase domain	GO:0005524 ATP binding; GO:0004672 protein kinase activity; GO:0006468 protein phosphorylation
VE01_00031	KV460206.1:82139-83659	-	490	hypothetical protein	orth7891	ENOG410PH5V: GPI-anchored wall transfer protein 1	BUSCOfEOG77HDQJ					IPR009447: GWT1		GO:0005789 endoplasmic reticulum membrane; GO:0016021 integral component of membrane; GO:0016746 transferase activity, transferring acyl groups; GO:0006506 GPI anchor biosynthetic process
VE01_00032	KV460206.1:84665-86075	+	439	hypothetical protein	orth3302	ENOG410PQ5S: NA
VE01_00033	KV460206.1:87758-90191	+	702	hypothetical protein	orth8652
VE01_00034	KV460206.1:90434-91672	-	355	hypothetical protein	orth1380	ENOG410PFRD: Polygalacturonase				GH28		IPR000743: Glycoside hydrolase, family 28; IPR006626: Parallel beta-helix repeat; IPR011050: Pectin lyase fold/virulence factor; IPR012334: Pectin lyase fold	PF00295: Glycosyl hydrolases family 28	GO:0004650 polygalacturonase activity; GO:0005975 carbohydrate metabolic process
VE01_00035	KV460206.1:92995-93829	-	277	hypothetical protein	orth759	ENOG410PPE5: Inherit from opiNOG: GAL4
VE01_00036	KV460206.1:95958-96663	-	234	hypothetical protein	orth1754	ENOG410PN5J: RTA1 domain protein						IPR007568: RTA-like protein	PF04479: RTA1 like protein	GO:0016021 integral component of membrane; GO:0006950 response to stress
VE01_00037	KV460206.1:97591-98979	-	409	hypothetical protein	orth8787	ENOG410PR8V: NA
VE01_00038	KV460206.1:99566-99795	-	57	hypothetical protein
VE01_00039	KV460206.1:100308-104463	+	1023	hypothetical protein	orth1031							IPR002213: UDP-glucuronosyl/UDP-glucosyltransferase; IPR004276: Glycosyltransferase family 28, N-terminal domain		GO:0016758 transferase activity, transferring hexosyl groups; GO:0030259 lipid glycosylation; GO:0008152 metabolic process; GO:0005975 carbohydrate metabolic process
VE01_00040	KV460206.1:104755-106795	-	627	hypothetical protein	orth1739	ENOG410PGHW: d-lactate dehydrogenase						IPR004113: FAD-linked oxidase, C-terminal; IPR006094: FAD linked oxidase, N-terminal; IPR016164: FAD-linked oxidase-like, C-terminal; IPR016166: FAD-binding, type 2; IPR016167: FAD-binding, type 2, subdomain 1; IPR016169: CO dehydrogenase flavoprotein-like, FAD-binding, subdomain 2; IPR016171: Vanillyl-alcohol oxidase, C-terminal subdomain 2	PF02913: FAD linked oxidases, C-terminal domain	GO:0016491 oxidoreductase activity; GO:0050660 flavin adenine dinucleotide binding; GO:0003824 catalytic activity; GO:0016614 oxidoreductase activity, acting on CH-OH group of donors; GO:0055114 oxidation-reduction process
VE01_00041	KV460206.1:107362-109440	-	653	hypothetical protein	orth4914	ENOG410PJFF: conserved hypothetical protein						IPR025676: Clr5 domain
VE01_00042	KV460206.1:109890-111371	-	476	hypothetical protein	orth4915	ENOG410PF85: component swd1						IPR001680: WD40 repeat; IPR015943: WD40/YVTN repeat-like-containing domain; IPR017986: WD40-repeat-containing domain; IPR019775: WD40 repeat, conserved site		GO:0005515 protein binding
VE01_00043	KV460206.1:114658-116120	-	434	hypothetical protein	orth1379	ENOG410PJ0I: Polysaccharide synthase						IPR029044: Nucleotide-diphospho-sugar transferases
VE01_00044	KV460206.1:122093-123302	+	402	hypothetical protein	orth4916	ENOG410PST0: NA
VE01_00045	KV460206.1:125440-130746	+	1724	DNA-directed RNA polymerase II subunit A	orth544	ENOG410PGUD: DNA-directed RNA Polymerase						IPR000684: RNA polymerase II, heptapeptide repeat, eukaryotic; IPR000722: RNA polymerase, alpha subunit; IPR006592: RNA polymerase, N-terminal; IPR007066: RNA polymerase Rpb1, domain 3; IPR007073: RNA polymerase Rpb1, domain 7; IPR007075: RNA polymerase Rpb1, domain 6; IPR007080: RNA polymerase Rpb1, domain 1; IPR007081: RNA polymerase Rpb1, domain 5; IPR007083: RNA polymerase Rpb1, domain 4	PF00623: RNA polymerase Rpb1, domain 2; PF04992: RNA polymerase Rpb1, domain 6; PF04997: RNA polymerase Rpb1, domain 1; PF04998: RNA polymerase Rpb1, domain 5	GO:0005665 DNA-directed RNA polymerase II, core complex; GO:0003677 DNA binding; GO:0003899 DNA-directed RNA polymerase activity; GO:0006351 transcription, DNA-templated; GO:0006366 transcription from RNA polymerase II promoter
VE01_00046	KV460206.1:131580-132453	-	290	hypothetical protein	orth1378	ENOG410PN57: pirin domain protein						IPR003829: Pirin, N-terminal domain; IPR011051: RmlC-like cupin domain; IPR012093: Pirin; IPR014710: RmlC-like jelly roll fold
VE01_00047	KV460206.1:133061-134193	-	357	hypothetical protein	orth1377	ENOG410PJDS: alcohol dehydrogenase						IPR002085: Alcohol dehydrogenase superfamily, zinc-type; IPR011032: GroES-like; IPR013154: Alcohol dehydrogenase, N-terminal; IPR016040: NAD(P)-binding domain; IPR020843: Polyketide synthase, enoylreductase domain		GO:0008270 zinc ion binding; GO:0016491 oxidoreductase activity; GO:0055114 oxidation-reduction process
VE01_00048	KV460206.1:134871-135568	+	214	hypothetical protein	orth4917	ENOG410PP6I: NA						IPR012312: Haemerythrin-like
VE01_00049	KV460206.1:135696-136965	-	406	hypothetical protein	orth8410	ENOG410PKBR: conserved hypothetical protein						IPR011044: Quinoprotein amine dehydrogenase, beta chain-like; IPR015943: WD40/YVTN repeat-like-containing domain; IPR019405: Lactonase, 7-bladed beta propeller		GO:0005515 protein binding
VE01_00050	KV460206.1:137616-139201	-	348	hypothetical protein	orth307	ENOG410PRAW: NA					bZIP TF 1	IPR004827: Basic-leucine zipper domain		GO:0043565 sequence-specific DNA binding; GO:0003700 transcription factor activity, sequence-specific DNA binding; GO:0006355 regulation of transcription, DNA-templated
VE01_00051	KV460206.1:139651-142312	-	868	hypothetical protein	orth4913							IPR018502: Annexin repeat		GO:0005509 calcium ion binding; GO:0005544 calcium-dependent phospholipid binding
VE01_00052	KV460206.1:142746-144251	-	484	hypothetical protein	orth4912	ENOG410PH39: phosphatidylinositol UDP-GlcNAc transferase PIG-C	BUSCOfEOG7TTQKW					IPR009450: Phosphatidylinositol N-acetylglucosaminyltransferase subunit C	PF06432: Phosphatidylinositol N-acetylglucosaminyltransferase	GO:0016021 integral component of membrane; GO:0017176 phosphatidylinositol N-acetylglucosaminyltransferase activity; GO:0006506 GPI anchor biosynthetic process
VE01_00053	KV460206.1:145626-147531	+	597	hypothetical protein	orth1376	ENOG410PJKT: monooxygenase						IPR023753: FAD/NAD(P)-binding domain		GO:0016491 oxidoreductase activity; GO:0055114 oxidation-reduction process
VE01_00054	KV460206.1:149281-150913	+	493	hypothetical protein	orth1375	ENOG410PJX2: FAD binding domain-containing protein				AA7		IPR006094: FAD linked oxidase, N-terminal; IPR016166: FAD-binding, type 2; IPR016167: FAD-binding, type 2, subdomain 1; IPR016169: CO dehydrogenase flavoprotein-like, FAD-binding, subdomain 2		GO:0016491 oxidoreductase activity; GO:0050660 flavin adenine dinucleotide binding; GO:0003824 catalytic activity; GO:0016614 oxidoreductase activity, acting on CH-OH group of donors; GO:0055114 oxidation-reduction process
VE01_00055	KV460206.1:151485-153229	+	431	hypothetical protein	orth1374	ENOG410PITM: Cytochrome p450						IPR001128: Cytochrome P450; IPR002397: Cytochrome P450, B-class		GO:0005506 iron ion binding; GO:0020037 heme binding; GO:0016705 oxidoreductase activity, acting on paired donors, with incorporation or reduction of molecular oxygen; GO:0004497 monooxygenase activity; GO:0055114 oxidation-reduction process
VE01_00057	KV460206.1:154294-155982	+	425	hypothetical protein	orth1741					GH7		IPR001722: Glycoside hydrolase, family 7; IPR011050: Pectin lyase fold/virulence factor; IPR012334: Pectin lyase fold; IPR013320: Concanavalin A-like lectin/glucanase domain		GO:0004553 hydrolase activity, hydrolyzing O-glycosyl compounds; GO:0005975 carbohydrate metabolic process
VE01_00058	KV460206.1:157630-159091	+	486	hypothetical protein	orth8411	ENOG410PJEY: Copper-containing nitrite reductase						IPR001287: Nitrite reductase, copper-type; IPR008972: Cupredoxin; IPR011707: Multicopper oxidase, type 3		GO:0050421 nitrite reductase (NO-forming) activity; GO:0005507 copper ion binding; GO:0055114 oxidation-reduction process; GO:0006807 nitrogen compound metabolic process
VE01_00059	KV460206.1:159364-159807	-	95	hypothetical protein	orth9165
VE01_00060	KV460206.1:160212-161712	-	412	hypothetical protein	orth8412	ENOG410PNBE: NA						IPR011042: Six-bladed beta-propeller, TolB-like
VE01_00061	KV460206.1:162008-163043	+	344	hypothetical protein	orth721	ENOG410PV2F: alpha/beta hydrolase fold			S09C	CE10		IPR013094: Alpha/beta hydrolase fold-3; IPR029058: Alpha/Beta hydrolase fold		GO:0016787 hydrolase activity; GO:0008152 metabolic process
VE01_00062	KV460206.1:163926-166368	+	813	hypothetical protein	orth674	ENOG410Q1Q0: Oligoxyloglucan-reducing end-specific xyloglucanase involved in degradation of xyloglucans. Releases the first two glycosyl segments from oligoxyloglucans. Active against cotton xyloglucan, tamarind xyloglucan and tamarind xyloglucan oligomers				GH74
VE01_00063	KV460206.1:166865-169571	+	901	hypothetical protein	orth1308	ENOG410PHIA: Glycosyl hydrolases family 2, sugar binding domain				GH2		IPR003344: Big-1 (bacterial Ig-like domain 1) domain; IPR006101: Glycoside hydrolase, family 2; IPR006102: Glycoside hydrolase, family 2, immunoglobulin-like beta-sandwich; IPR006103: Glycoside hydrolase family 2, catalytic domain; IPR006104: Glycosyl hydrolases family 2, sugar binding domain; IPR008964: Invasin/intimin cell-adhesion fragments; IPR008979: Galactose-binding domain-like; IPR013781:…		GO:0004553 hydrolase activity, hydrolyzing O-glycosyl compounds; GO:0005975 carbohydrate metabolic process
VE01_00064	KV460206.1:169811-173320	-	1131	hypothetical protein	orth3907	ENOG410PISW: fibronectin type III						IPR003961: Fibronectin type III; IPR013783: Immunoglobulin-like fold		GO:0005515 protein binding
VE01_00065	KV460206.1:175658-178121	+	804	hypothetical protein	orth3906	ENOG410Q74I: Nuclear elongation and deformation protein 1	BUSCOfEOG7PS1Q6					IPR007651: Lipin, N-terminal; IPR013209: Lipin/Ned1/Smp2 (LNS2); IPR023214: HAD-like domain; IPR031315: LNS2/PITP	PF08235: LNS2 (Lipin/Ned1/Smp2)
VE01_00066	KV460206.1:178997-181194	+	707	hypothetical protein	orth876	ENOG410PG5W: dipeptidyl peptidase III			M49			IPR005317: Dipeptidyl-peptidase 3	PF03571: Peptidase family M49	GO:0005737 cytoplasm; GO:0008239 dipeptidyl-peptidase activity; GO:0006508 proteolysis
VE01_00067	KV460206.1:183534-185001	-	488	hypothetical protein	orth758	ENOG410PUY3: Protein of unknown function (DUF3505)						IPR022698: Protein of unknown function DUF3505
VE01_00068	KV460206.1:185715-186978	+	399	hypothetical protein	orth1601	ENOG410PNFE: Pyridine nucleotide-disulphide oxidoreductase						IPR023753: FAD/NAD(P)-binding domain		GO:0016491 oxidoreductase activity; GO:0055114 oxidation-reduction process
VE01_00069	KV460206.1:188824-189873	-	311	hypothetical protein	orth1373	ENOG410PI66: Peroxisomal dehydratase						IPR002539: MaoC-like domain; IPR029069: HotDog domain
VE01_00070	KV460206.1:190370-194049	-	1205	hypothetical protein	orth8950							IPR001757: P-type ATPase; IPR006121: Heavy metal-associated domain, HMA; IPR008250: P-type ATPase, A domain; IPR018303: P-type ATPase, phosphorylation site; IPR023214: HAD-like domain; IPR027256: P-type ATPase, subfamily IB		GO:0016021 integral component of membrane; GO:0000166 nucleotide binding; GO:0019829 cation-transporting ATPase activity; GO:0046872 metal ion binding; GO:0006812 cation transport; GO:0030001 metal ion transport
VE01_00071	KV460206.1:194909-196195	-	404	hypothetical protein	orth1742	ENOG410PGXC: conserved hypothetical protein					Fungal Zn(2)-Cys(6) binuclear cluster domain	IPR001138: Zn(2)-C6 fungal-type DNA-binding domain		GO:0005634 nucleus; GO:0008270 zinc ion binding; GO:0000981 RNA polymerase II transcription factor activity, sequence-specific DNA binding; GO:0006355 regulation of transcription, DNA-templated
VE01_00072	KV460206.1:203291-204698	+	468	hypothetical protein	orth1743	ENOG410PG2M: Mitochondrial chaperone bcs1						IPR003593: AAA+ ATPase domain; IPR003959: ATPase, AAA-type, core; IPR003960: ATPase, AAA-type, conserved site; IPR014851: BCS1, N-terminal; IPR027243: Mitochondrial chaperone BCS1/plant AAA ATPases; IPR027417: P-loop containing nucleoside triphosphate hydrolase		GO:0005524 ATP binding; GO:0034551 mitochondrial respiratory chain complex III assembly
VE01_00073	KV460206.1:205468-206977	-	471	26S proteasome regulatory subunit T5	orth3905	ENOG410PFP3: 26S protease regulatory subunit 6A						IPR003593: AAA+ ATPase domain; IPR003959: ATPase, AAA-type, core; IPR003960: ATPase, AAA-type, conserved site; IPR005937: 26S proteasome subunit P45; IPR027417: P-loop containing nucleoside triphosphate hydrolase		GO:0005737 cytoplasm; GO:0005524 ATP binding; GO:0016787 hydrolase activity; GO:0030163 protein catabolic process
VE01_00074	KV460206.1:207543-208268	-	222	hypothetical protein	orth9455							IPR027377: Zinc-binding domain
VE01_00075	KV460206.1:210836-211186	-	81	hypothetical protein	orth9476	ENOG410PXBG: BTB POZ domain-containing protein						IPR000210: BTB/POZ domain; IPR011333: SKP1/BTB/POZ domain		GO:0005515 protein binding
VE01_00076	KV460206.1:211675-212965	-	410	hypothetical protein	orth3904							IPR012816: Conserved hypothetical protein CHP02464
VE01_00077	KV460206.1:214377-215352	+	257	hypothetical protein	orth9417	ENOG410PXWB: NA
VE01_00078	KV460206.1:215451-215946	-	164	hypothetical protein	orth9850	ENOG410PXDZ: glyoxalase						IPR025870: Glyoxalase-like domain; IPR029068: Glyoxalase/Bleomycin resistance protein/Dihydroxybiphenyl dioxygenase
VE01_00079	KV460206.1:216385-219335	-	898	hypothetical protein	orth9234	ENOG410PM9S: NA
VE01_00080	KV460206.1:221935-223013	+	324	hypothetical protein	orth8625	ENOG410PJNK: Pectinesterase				CE8		IPR000070: Pectinesterase, catalytic; IPR011050: Pectin lyase fold/virulence factor; IPR012334: Pectin lyase fold; IPR033131: No description		GO:0005618 cell wall; GO:0030599 pectinesterase activity; GO:0042545 cell wall modification
VE01_00081	KV460206.1:226226-227581	+	218	hypothetical protein	orth9235	ENOG410Q5ET: NA						IPR001810: F-box domain		GO:0005515 protein binding
VE01_00082	KV460206.1:231260-232409	+	295	hypothetical protein	orth3903	ENOG410PNGW: regulator of secondary metabolism LaeA						IPR029063: S-adenosyl-L-methionine-dependent methyltransferase
VE01_00083	KV460206.1:234244-236077	+	610	hypothetical protein	orth1342	ENOG410PIDR: cell division cycle protein Cdc20						IPR001680: WD40 repeat; IPR015943: WD40/YVTN repeat-like-containing domain; IPR017986: WD40-repeat-containing domain; IPR019775: WD40 repeat, conserved site; IPR033010: No description		GO:0010997 anaphase-promoting complex binding; GO:0005515 protein binding; GO:0097027 ubiquitin-protein transferase activator activity; GO:0051488 positive regulation of ubiquitin protein ligase activity
VE01_00084	KV460206.1:237249-239128	+	453	hypothetical protein	orth3902	ENOG410PM7H: transcription factor TFIIA complex subunit Toa1	BUSCOfEOG76X6BV					IPR004855: Transcription factor IIA, alpha/beta subunit; IPR009083: Transcription factor IIA, helical; IPR009088: Transcription factor IIA, beta-barrel; IPR013028: Transcription factor IIA, alpha subunit, N-terminal	PF03153: Transcription factor IIA, alpha/beta subunit	GO:0005672 transcription factor TFIIA complex; GO:0006367 transcription initiation from RNA polymerase II promoter
VE01_00085	KV460206.1:240256-242676	-	720	hypothetical protein	orth3901	ENOG410PIAS: conserved hypothetical protein
VE01_00086	KV460206.1:245668-246081	-	76	DNA-directed RNA Polymerase II subunit L	orth3900	ENOG410PRZ2: DNA-directed RNA						IPR000268: DNA-directed RNA polymerase, subunit N/Rpb10; IPR009057: Homeodomain-like; IPR020789: RNA polymerases, subunit N, zinc binding site; IPR023580: RNA polymerase subunit RPB10		GO:0003899 DNA-directed RNA polymerase activity; GO:0003677 DNA binding; GO:0008270 zinc ion binding; GO:0006351 transcription, DNA-templated
VE01_00087	KV460206.1:246369-249469	+	1015	hypothetical protein	orth3899	ENOG410PG3P: U3 small nucleolar RNA-associated protein	BUSCOfEOG7BS4JW					IPR001680: WD40 repeat; IPR011047: Quinoprotein alcohol dehydrogenase-like superfamily; IPR015943: WD40/YVTN repeat-like-containing domain; IPR017986: WD40-repeat-containing domain		GO:0005515 protein binding
VE01_00088	KV460206.1:249843-251216	+	377	hypothetical protein	orth1372	ENOG410PG78: Oxidoreductase, 2OG-Fe(II) oxygenase family						IPR005123: Oxoglutarate/iron-dependent dioxygenase; IPR026992: Non-haem dioxygenase N-terminal domain; IPR027443: Isopenicillin N synthase-like		GO:0016491 oxidoreductase activity; GO:0055114 oxidation-reduction process
VE01_00089	KV460206.1:251542-252027	-	77	hypothetical protein	orth3898	ENOG410PS9A: 4F5 protein family						IPR007513: Uncharacterised protein family SERF; IPR026939: At2g23090-like
VE01_00090	KV460206.1:253061-254735	+	440	hypothetical protein	orth3897
VE01_00091	KV460206.1:260583-260944	+	102	hypothetical protein
VE01_00092	KV460206.1:262841-264083	+	413	hypothetical protein	orth3896	ENOG410PI4S: Component of the ERMES MDM complex, which serves as a molecular tether to connect the endoplasmic reticulum and mitochondria. Components of this complex are involved in the control of mitochondrial shape and protein biogenesis and may function in phospholipid exchange. MDM12 is required for the interaction of the ER-resident membrane protein MMM1 and the outer mitochondrial membrane-…	BUSCOfEOG7TJ3TH					IPR027532: Mitochondrial distribution and morphology protein 12		GO:0032865 ERMES complex; GO:0007005 mitochondrion organization; GO:0045040 protein import into mitochondrial outer membrane
VE01_00093	KV460206.1:264302-265119	-	234	ESCRT-I complex subunit VPS28	orth3895	ENOG410PJD3: Vacuolar protein sorting-associated protein	BUSCOfEOG7J9W1T					IPR007143: Vacuolar protein sorting-associated, VPS28; IPR017898: Vacuolar protein sorting-associated, VPS28, N-terminal; IPR017899: Vacuolar protein sorting-associated, VPS28, C-terminal	PF03997: VPS28 protein
VE01_00094	KV460206.1:265392-267675	+	760	hypothetical protein	orth3894	ENOG410PH1G: nucleolar complex protein	BUSCOfEOG72ZCPN					IPR005343: Nucleolar complex protein 2; IPR016024: Armadillo-type fold		GO:0005488 binding
VE01_00095	KV460206.1:270811-271171	+	119	hypothetical protein	orth10051
VE01_00096	KV460206.1:274761-276732	+	625	hypothetical protein	orth2580	ENOG410PICH: HMG (high mobility group) box						IPR009071: High mobility group box domain
VE01_00097	KV460206.1:277616-278416	+	225	DNA replication complex GINS protein PSF1	orth3893	ENOG410PJ86: DNA replication complex GINS protein psf1	BUSCOfEOG7W41QC					IPR005339: GINS complex, subunit Psf1; IPR021151: GINS complex
VE01_00098	KV460206.1:279492-282947	+	1072	hypothetical protein	orth3892	ENOG410PG8Q: sulfate transporter family protein	BUSCOfEOG75J0WF					IPR000595: Cyclic nucleotide-binding domain; IPR001902: SLC26A/SulP transporter; IPR002645: STAS domain; IPR011547: SLC26A/SulP transporter domain; IPR014710: RmlC-like jelly roll fold; IPR018490: Cyclic nucleotide-binding-like		GO:0016021 integral component of membrane; GO:0016020 membrane; GO:0015116 sulfate transmembrane transporter activity; GO:0008271 secondary active sulfate transmembrane transporter activity; GO:0055085 transmembrane transport; GO:0008272 sulfate transport
VE01_00099	KV460206.1:284102-285293	+	373	hypothetical protein	orth1745	ENOG410PKIH: hydrolase family 10				GH10		IPR001000: Glycoside hydrolase, family 10; IPR013781: Glycoside hydrolase, catalytic domain; IPR017853: Glycoside hydrolase superfamily	PF00331: Glycosyl hydrolase family 10	GO:0004553 hydrolase activity, hydrolyzing O-glycosyl compounds; GO:0005975 carbohydrate metabolic process
VE01_00100	KV460206.1:285665-286573	-	262	hypothetical protein	orth1633	ENOG410PIUN: 3-hydroxyacyl-CoA dehydrogenase						IPR002198: Short-chain dehydrogenase/reductase SDR; IPR002347: Glucose/ribitol dehydrogenase; IPR016040: NAD(P)-binding domain		GO:0016491 oxidoreductase activity; GO:0008152 metabolic process
VE01_00101	KV460206.1:286893-287957	+	318	hypothetical protein	orth1634	ENOG410PJ0Y: RAB						IPR001806: Small GTPase superfamily; IPR003578: Small GTPase superfamily, Rho type; IPR003579: Small GTPase superfamily, Rab type; IPR005225: Small GTP-binding protein domain; IPR020849: Small GTPase superfamily, Ras type; IPR027417: P-loop containing nucleoside triphosphate hydrolase		GO:0005622 intracellular; GO:0016020 membrane; GO:0005525 GTP binding; GO:0015031 protein transport; GO:0007165 signal transduction; GO:0007264 small GTPase mediated signal transduction
VE01_00102	KV460206.1:289660-290160	+	146	hypothetical protein	orth3891	ENOG410PQ16: Inherit from COG: Catalyzes the S-adenosylmethionine monomethyl esterification of trans-aconitate (By similarity)
VE01_00103	KV460206.1:290512-292201	-	544	hypothetical protein	orth1585	ENOG410PKZW: alcohol dehydrogenase						IPR002085: Alcohol dehydrogenase superfamily, zinc-type; IPR002328: Alcohol dehydrogenase, zinc-type, conserved site; IPR011032: GroES-like; IPR013149: Alcohol dehydrogenase, C-terminal; IPR013154: Alcohol dehydrogenase, N-terminal; IPR016040: NAD(P)-binding domain; IPR020843: Polyketide synthase, enoylreductase domain		GO:0008270 zinc ion binding; GO:0016491 oxidoreductase activity; GO:0055114 oxidation-reduction process
VE01_00104	KV460206.1:293490-296133	-	860	beta-mannosidase	orth493	ENOG410PGNW: Exoglycosidase that cleaves the single beta-linked mannose residue from the non-reducing end of all N-linked glycoprotein oligosaccharides. Involved in the degradation of mannan and galactomannan				GH2		IPR006102: Glycoside hydrolase, family 2, immunoglobulin-like beta-sandwich; IPR006104: Glycosyl hydrolases family 2, sugar binding domain; IPR008979: Galactose-binding domain-like; IPR013781: Glycoside hydrolase, catalytic domain; IPR013812: Glycoside hydrolase, family 2/20, immunoglobulin-like beta-sandwich domain; IPR017853: Glycoside hydrolase superfamily		GO:0004553 hydrolase activity, hydrolyzing O-glycosyl compounds; GO:0005975 carbohydrate metabolic process
VE01_00105	KV460206.1:301939-303025	-	361	hypothetical protein	orth1471	ENOG410PM3V: D-isomer specific 2-hydroxyacid dehydrogenase						IPR006139: D-isomer specific 2-hydroxyacid dehydrogenase, catalytic domain; IPR006140: D-isomer specific 2-hydroxyacid dehydrogenase, NAD-binding domain; IPR016040: NAD(P)-binding domain; IPR029752: D-isomer specific 2-hydroxyacid dehydrogenase, NAD-binding domain conserved site 1; IPR029753: D-isomer specific 2-hydroxyacid dehydrogenase, NAD-binding domain conserved site		GO:0051287 NAD binding; GO:0016616 oxidoreductase activity, acting on the CH-OH group of donors, NAD or NADP as acceptor; GO:0008152 metabolic process; GO:0055114 oxidation-reduction process
VE01_00106	KV460206.1:303809-304979	+	372	hypothetical protein	orth1195	ENOG410PJR0: Dehydrogenase						IPR002085: Alcohol dehydrogenase superfamily, zinc-type; IPR011032: GroES-like; IPR013149: Alcohol dehydrogenase, C-terminal; IPR013154: Alcohol dehydrogenase, N-terminal; IPR016040: NAD(P)-binding domain		GO:0008270 zinc ion binding; GO:0016491 oxidoreductase activity; GO:0055114 oxidation-reduction process
VE01_00107	KV460206.1:305306-306061	+	198	hypothetical protein	orth3890	ENOG410PPI0: mitochondrial F1F0-ATP synthase g subunit	BUSCOfEOG7GBG8F					IPR006808: ATPase, F0 complex, subunit G, mitochondrial		GO:0000276 mitochondrial proton-transporting ATP synthase complex, coupling factor F(o); GO:0015078 hydrogen ion transmembrane transporter activity; GO:0015986 ATP synthesis coupled proton transport
VE01_00108	KV460206.1:306655-308866	+	736	hypothetical protein	orth1635	ENOG410PG1I: ATP-dependent RNA helicase involved in 40S ribosomal subunit biogenesis. Required for the processing and cleavage of 35S pre-rRNA at sites A0, A1, and A2, leading to mature 18S rRNA						IPR001650: Helicase, C-terminal; IPR011545: DEAD/DEAH box helicase domain; IPR014001: Helicase superfamily 1/2, ATP-binding domain; IPR014014: RNA helicase, DEAD-box type, Q motif; IPR027417: P-loop containing nucleoside triphosphate hydrolase		GO:0005524 ATP binding; GO:0003676 nucleic acid binding
VE01_00109	KV460206.1:309206-310803	+	484	hypothetical protein	orth3847	ENOG410PKVG: vacuolar ATP synthase subunit H	BUSCOfEOG74XSH8					IPR004908: ATPase, V1 complex, subunit H; IPR011987: ATPase, V1 complex, subunit H, C-terminal; IPR011989: Armadillo-like helical; IPR016024: Armadillo-type fold	PF03224: V-ATPase subunit H	GO:0000221 vacuolar proton-transporting V-type ATPase, V1 domain; GO:0046961 proton-transporting ATPase activity, rotational mechanism; GO:0005488 binding; GO:0016820 hydrolase activity, acting on acid anhydrides, catalyzing transmembrane movement of substances; GO:0015991 ATP hydrolysis coupled proton transport
VE01_00110	KV460206.1:311237-312647	+	469	glycine cleavage system T protein	orth3848	ENOG410PFBY: The glycine cleavage system catalyzes the degradation of glycine (By similarity)	BUSCOfEOG7PCJS1					IPR006222: Glycine cleavage T-protein-like, N-terminal; IPR006223: Glycine cleavage system T protein; IPR013977: Glycine cleavage T-protein, C-terminal barrel domain; IPR027266: GTP-binding protein TrmE/Glycine cleavage system T protein, domain 1; IPR028896: Aminomethyltransferase/Dimethylsulfonioproprionate demethylase DmdA; IPR029043: Glycine cleavage T-protein/YgfZ, C-terminal domain	PF01571: Aminomethyltransferase folate-binding domain	GO:0004047 aminomethyltransferase activity; GO:0005515 protein binding; GO:0006546 glycine catabolic process
VE01_00111	KV460206.1:314155-316277	+	559	hypothetical protein	orth1525	ENOG410PUEZ: integral membrane protein						IPR011701: Major facilitator superfamily; IPR020846: Major facilitator superfamily domain		GO:0016021 integral component of membrane; GO:0055085 transmembrane transport
VE01_00112	KV460206.1:317362-319037	-	478	mitochondrial-processing peptidase subunit beta	orth1105	ENOG410PGP4: mitochondrial processing peptidase beta subunit			M16B			IPR001431: Peptidase M16, zinc-binding site; IPR007863: Peptidase M16, C-terminal; IPR011237: Peptidase M16 domain; IPR011249: Metalloenzyme, LuxS/M16 peptidase-like; IPR011765: Peptidase M16, N-terminal	PF00675: Insulinase (Peptidase family M16)	GO:0003824 catalytic activity; GO:0046872 metal ion binding; GO:0004222 metalloendopeptidase activity; GO:0006508 proteolysis
VE01_00113	KV460206.1:319333-320041	+	198	hypothetical protein	orth3839							IPR007992: Succinate dehydrogenase [ubiquinone] cytochrome b small subunit, CybS		GO:0005740 mitochondrial envelope; GO:0016021 integral component of membrane
VE01_00114	KV460206.1:320671-321688	-	288	hypothetical protein	orth8948
VE01_00115	KV460206.1:321846-325003	-	1034	hypothetical protein	orth3881							IPR007587: SIT4 phosphatase-associated protein family; IPR016024: Armadillo-type fold		GO:0005488 binding
VE01_00116	KV460206.1:326302-326998	+	212	charged multivesicular body protein 5	orth83	ENOG410PKYZ: charged multivesicular body protein 5	BUSCOfEOG75MW7X					IPR005024: Snf7 family		GO:0007034 vacuolar transport
VE01_00117	KV460206.1:329578-332306	+	888	hypothetical protein	orth3882	ENOG410PP8G: conserved hypothetical protein						IPR012943: Centrosomin, N-terminal motif 1		GO:0005815 microtubule organizing center
VE01_00118	KV460206.1:333443-335423	+	643	hypothetical protein	orth1574	ENOG410PF97: Maltose permease						IPR003663: Sugar/inositol transporter; IPR005828: Major facilitator, sugar transporter-like; IPR020846: Major facilitator superfamily domain	PF00083: Sugar (and other) transporter	GO:0016020 membrane; GO:0016021 integral component of membrane; GO:0022891 substrate-specific transmembrane transporter activity; GO:0022857 transmembrane transporter activity; GO:0055085 transmembrane transport
VE01_00119	KV460206.1:336500-337612	-	349	transcription initiation factor TFIIB	orth3883	ENOG410PIN2: Transcription initiation factor	BUSCOfEOG7RV9S3					IPR000812: Transcription factor TFIIB; IPR013137: Zinc finger, TFIIB-type; IPR013150: Transcription factor TFIIB, cyclin-like domain; IPR013763: Cyclin-like; IPR023486: Transcription factor TFIIB, conserved site		GO:0008270 zinc ion binding; GO:0017025 TBP-class protein binding; GO:0006352 DNA-templated transcription, initiation; GO:0006355 regulation of transcription, DNA-templated
VE01_00120	KV460206.1:338504-338996	+	122	hypothetical protein	orth3884	ENOG410PQN5: mitochondrial F1F0 ATP synthase subunit Atp14						IPR019711: ATPase, F0 complex, subunit H
VE01_00121	KV460206.1:340689-343489	-	915	AGC/AKT protein kinase	orth3885	ENOG410PFAV: serine threonine-protein kinase						IPR000008: C2 domain; IPR000719: Protein kinase domain; IPR000961: AGC-kinase, C-terminal; IPR002290: Serine/threonine/dual specificity protein kinase, catalytic domain; IPR008271: Serine/threonine-protein kinase, active site; IPR011009: Protein kinase-like domain; IPR011993: PH domain-like; IPR017441: Protein kinase, ATP binding site; IPR017892: Protein kinase, C-terminal	PF00069: Protein kinase domain	GO:0005524 ATP binding; GO:0004672 protein kinase activity; GO:0005515 protein binding; GO:0004674 protein serine/threonine kinase activity; GO:0006468 protein phosphorylation
VE01_00122	KV460206.1:347713-349437	+	523	hypothetical protein	orth3886	ENOG410PFQS: Chromatin structure-remodeling complex protein RSC7						IPR013933: Chromatin-remodelling complex, RSC SWI/SNF subunit Rsc7/Swp82	PF08624: Chromatin remodelling complex Rsc7/Swp82 subunit
VE01_00123	KV460206.1:351069-351330	+	68	hypothetical protein	orth9467
VE01_00124	KV460206.1:360069-361485	+	471	hypothetical protein	orth3887	ENOG410PPQ6: cyclin-like protein						IPR013763: Cyclin-like; IPR013922: Cyclin PHO80-like		GO:0019901 protein kinase binding; GO:0000079 regulation of cyclin-dependent protein serine/threonine kinase activity
VE01_00125	KV460206.1:363281-364261	+	193	large subunit ribosomal protein L9e	orth3888	ENOG410PI94: 60S ribosomal protein l9						IPR000702: Ribosomal protein L6; IPR002359: Ribosomal protein L6, conserved site-2; IPR020040: Ribosomal protein L6, alpha-beta domain		GO:0005622 intracellular; GO:0005840 ribosome; GO:0003735 structural constituent of ribosome; GO:0019843 rRNA binding; GO:0006412 translation
VE01_00126	KV460206.1:366053-367067	+	319	hypothetical protein	orth1169	ENOG410PK1Z: endo-1,3(4)-beta-glucanase				GH16		IPR000757: Glycoside hydrolase, family 16; IPR013320: Concanavalin A-like lectin/glucanase domain		GO:0004553 hydrolase activity, hydrolyzing O-glycosyl compounds; GO:0005975 carbohydrate metabolic process
VE01_00127	KV460206.1:367332-368808	-	491	hypothetical protein	orth3889	ENOG410PGHW: d-lactate dehydrogenase
VE01_00128	KV460206.1:370017-371212	-	378	hypothetical protein	orth3846	ENOG410PRC8: NA
VE01_00129	KV460206.1:372372-373408	-	320	hypothetical protein	orth3845	ENOG410PFQG: glycerol dehydrogenase						IPR001395: Aldo/keto reductase/potassium channel subunit beta; IPR018170: Aldo/keto reductase, conserved site; IPR020471: Aldo/keto reductase; IPR023210: NADP-dependent oxidoreductase domain	PF00248: Aldo/keto reductase family	GO:0016491 oxidoreductase activity; GO:0055114 oxidation-reduction process
VE01_00130	KV460206.1:376093-377578	+	494	hypothetical protein	orth155	ENOG410PHQT: Phosphatidyl synthase						IPR006353: HAD-superfamily hydrolase, subfamily IIA, CECR5; IPR006357: HAD-superfamily hydrolase, subfamily IIA; IPR023214: HAD-like domain
VE01_00131	KV460206.1:378565-379791	+	371	hypothetical protein	orth3844	ENOG410PMSI: Cyclin, N-terminal domain						IPR006671: Cyclin, N-terminal; IPR013763: Cyclin-like
VE01_00132	KV460206.1:380552-383876	-	1107	hypothetical protein	orth3843	ENOG410PITE: conserved hypothetical protein						IPR013887: Uncharacterised protein family UPF0592
VE01_00133	KV460206.1:386388-388051	+	507	hypothetical protein	orth3842	ENOG410PPM9: NA						IPR032675: Leucine-rich repeat domain, L domain-like
VE01_00134	KV460206.1:389075-391686	+	804	hypothetical protein	orth3841							IPR032675: Leucine-rich repeat domain, L domain-like
VE01_00135	KV460206.1:392663-396334	+	980	hypothetical protein	orth349	ENOG410PGE6: Transcription factor					Fungal-specific TF domain	IPR001138: Zn(2)-C6 fungal-type DNA-binding domain; IPR007219: Transcription factor domain, fungi		GO:0005634 nucleus; GO:0003677 DNA binding; GO:0008270 zinc ion binding; GO:0000981 RNA polymerase II transcription factor activity, sequence-specific DNA binding; GO:0006351 transcription, DNA-templated; GO:0006355 regulation of transcription, DNA-templated
VE01_00136	KV460206.1:397434-398934	+	417	hypothetical protein	orth3840	ENOG410PT0C: NA
VE01_00137	KV460206.1:399718-400680	-	212	hypothetical protein	orth3850	ENOG410PH90: BAP31 domain protein	BUSCOfEOG7647F3					IPR008417: B-cell receptor-associated protein 29/31	PF05529: B-cell receptor-associated protein 31-like	GO:0016021 integral component of membrane; GO:0005783 endoplasmic reticulum; GO:0006886 intracellular protein transport
VE01_00138	KV460206.1:401309-403709	+	747	hypothetical protein	orth3851	ENOG410Q811: Kelch motif						IPR000210: BTB/POZ domain; IPR011333: SKP1/BTB/POZ domain; IPR015915: Kelch-type beta propeller; IPR030476: Pentaxin, conserved site		GO:0005515 protein binding
VE01_00139	KV460206.1:408953-410942	-	602	hypothetical protein	orth3852		BUSCOfEOG7P5TBB				Zinc finger (C2H2)	IPR007087: Zinc finger, C2H2; IPR013087: Zinc finger C2H2-type/integrase DNA-binding domain; IPR015880: Zinc finger, C2H2-like		GO:0046872 metal ion binding; GO:0003676 nucleic acid binding
VE01_00140	KV460206.1:414204-415004	+	244	hypothetical protein	orth3853	ENOG410PIQU: mitochondrial hypoxia responsive domain protein						IPR007667: Hypoxia induced protein, domain
VE01_00141	KV460206.1:416054-417638	-	527	hypothetical protein	orth3854	ENOG410QE7E: Kelch motif						IPR006652: Kelch repeat type 1; IPR015915: Kelch-type beta propeller		GO:0005515 protein binding
VE01_00142	KV460206.1:418188-420534	+	737	hypothetical protein	orth3855	ENOG410PFC8: Catalyzes the synthesis of dihydrouridine, a modified base found in the D-loop of most tRNAs. Specifically modifies U47 in cytoplasmic tRNAs (By similarity)	BUSCOfEOG7V76G6					IPR000571: Zinc finger, CCCH-type; IPR001269: tRNA-dihydrouridine synthase; IPR013785: Aldolase-type TIM barrel; IPR018517: tRNA-dihydrouridine synthase, conserved site		GO:0050660 flavin adenine dinucleotide binding; GO:0017150 tRNA dihydrouridine synthase activity; GO:0003824 catalytic activity; GO:0046872 metal ion binding; GO:0008033 tRNA processing; GO:0055114 oxidation-reduction process
VE01_00143	KV460206.1:420707-422407	-	546	hypothetical protein	orth3856	ENOG410PKCI: NAD binding Rossmann fold oxidoreductase						IPR000683: Oxidoreductase, N-terminal; IPR004104: Oxidoreductase, C-terminal; IPR016040: NAD(P)-binding domain		GO:0016491 oxidoreductase activity; GO:0055114 oxidation-reduction process; GO:0008152 metabolic process
VE01_00144	KV460206.1:422859-423504	+	197	hypothetical protein	orth3857	ENOG410PNZS: oligoribonuclease	BUSCOfEOG77WWR0					IPR012337: Ribonuclease H-like domain; IPR013520: Exonuclease, RNase T/DNA polymerase III		GO:0003676 nucleic acid binding
VE01_00145	KV460206.1:423800-430483	+	1822	hypothetical protein	orth3858							IPR001683: Phox homologous domain; IPR002110: Ankyrin repeat; IPR003123: VPS9 domain; IPR005841: Alpha-D-phosphohexomutase superfamily; IPR005843: Alpha-D-phosphohexomutase, C-terminal; IPR005844: Alpha-D-phosphohexomutase, alpha/beta/alpha domain I; IPR005845: Alpha-D-phosphohexomutase, alpha/beta/alpha domain II; IPR005846: Alpha-D-phosphohexomutase, alpha/beta/alpha domain III; IPR016055: Alph…		GO:0035091 phosphatidylinositol binding; GO:0005515 protein binding; GO:0016868 intramolecular transferase activity, phosphotransferases; GO:0071704 organic substance metabolic process; GO:0005975 carbohydrate metabolic process
VE01_00146	KV460206.1:433410-434525	+	354	hypothetical protein	orth2389	ENOG410PMN6: NA
VE01_00147	KV460206.1:434837-435546	-	216	hypothetical protein	orth2955	ENOG410PYH5: Ctr copper transporter family						IPR007274: Ctr copper transporter		GO:0016021 integral component of membrane; GO:0005375 copper ion transmembrane transporter activity; GO:0035434 copper ion transmembrane transport
VE01_00148	KV460206.1:436101-436593	-	141	hypothetical protein	orth4588
VE01_00149	KV460206.1:437113-437825	+	219	hypothetical protein	orth350	ENOG410PJ1N: Destroys radicals which are normally produced within the cells and which are toxic to biological systems (By similarity)						IPR001189: Manganese/iron superoxide dismutase; IPR019831: Manganese/iron superoxide dismutase, N-terminal; IPR019832: Manganese/iron superoxide dismutase, C-terminal; IPR019833: Manganese/iron superoxide dismutase, binding site		GO:0004784 superoxide dismutase activity; GO:0046872 metal ion binding; GO:0055114 oxidation-reduction process; GO:0006801 superoxide metabolic process
VE01_00150	KV460206.1:439193-441063	-	579	hypothetical protein	orth351	ENOG410PHEY: Carboxylesterase family			S09X			IPR002018: Carboxylesterase, type B; IPR019826: Carboxylesterase type B, active site; IPR029058: Alpha/Beta hydrolase fold	PF00135: Carboxylesterase family
VE01_00151	KV460206.1:442374-444043	+	520	hypothetical protein	orth352	ENOG410PIZG: Carboxylesterase family			S09X			IPR002018: Carboxylesterase, type B; IPR019826: Carboxylesterase type B, active site; IPR029058: Alpha/Beta hydrolase fold	PF00135: Carboxylesterase family
VE01_00152	KV460206.1:445411-445799	+	107	hypothetical protein	orth3860	ENOG410PRHR: NA						IPR007138: Antibiotic biosynthesis monooxygenase domain; IPR011008: Dimeric alpha-beta barrel
VE01_00153	KV460206.1:447003-447336	+	110	hypothetical protein	orth354
VE01_00154	KV460206.1:449246-450376	-	338	hypothetical protein	orth1747	ENOG410PWFH: Common central domain of tyrosinase						IPR002227: Tyrosinase copper-binding domain; IPR008922: Uncharacterised domain, di-copper centre		GO:0016491 oxidoreductase activity; GO:0008152 metabolic process
VE01_00155	KV460206.1:451363-452815	-	433	hypothetical protein	orth355	ENOG410PN40: FMN binding oxidoreductase						IPR001155: NADH:flavin oxidoreductase/NADH oxidase, N-terminal; IPR013785: Aldolase-type TIM barrel		GO:0010181 FMN binding; GO:0016491 oxidoreductase activity; GO:0003824 catalytic activity; GO:0055114 oxidation-reduction process
VE01_00156	KV460206.1:453865-454366	+	166	hypothetical protein	orth3861	ENOG410Q5XF: NA
VE01_00157	KV460206.1:455081-457958	+	893	hypothetical protein	orth3862	ENOG410PGCB: Vacuolar protein sorting-associated protein	BUSCOfEOG761C34					IPR005378: Vacuolar protein sorting-associated protein 35	PF03635: Vacuolar protein sorting-associated protein 35	GO:0030904 retromer complex; GO:0008565 protein transporter activity; GO:0015031 protein transport; GO:0042147 retrograde transport, endosome to Golgi
VE01_00158	KV460206.1:459698-460013	+	79	hypothetical protein	orth8480
VE01_00159	KV460206.1:460405-462004	-	389	hypothetical protein	orth3863	ENOG410PKMZ: conserved hypothetical protein						IPR006773: 26S proteasome complex ubiquitin receptor, subunit Rpn13; IPR032368: UCH-binding domain		GO:0005634 nucleus; GO:0005737 cytoplasm
VE01_00160	KV460206.1:462393-463295	+	202	large subunit ribosomal protein L6e	orth3864	ENOG410PJFV: 60S ribosomal protein L6						IPR000915: 60S ribosomal protein L6E; IPR008991: Translation protein SH3-like domain; IPR014722: Ribosomal protein L2 domain 2		GO:0005622 intracellular; GO:0005840 ribosome; GO:0003735 structural constituent of ribosome; GO:0006412 translation
VE01_00161	KV460206.1:464609-466472	+	593	hypothetical protein	orth3865	ENOG410PISS: of the chromatin structure-remodeling complex (RSC), which is involved in transcription regulation and nucleosome positioning. RSC is responsible for the transfer of a histone octamer from a nucleosome core particle to naked DNA. The reaction requires ATP and involves an activated RSC-nucleosome intermediate. Remodeling reaction also involves DNA translocation, DNA twist and conforma…						IPR006939: SNF5/SMARCB1/INI1; IPR013088: Zinc finger, NHR/GATA-type		GO:0000228 nuclear chromosome; GO:0008270 zinc ion binding; GO:0006338 chromatin remodeling; GO:0006355 regulation of transcription, DNA-templated
VE01_00162	KV460206.1:467584-468054	-	109	60S ribosomal protein	orth356	ENOG410PPNR: 60s ribosomal protein l30						IPR000231: Ribosomal protein L30e; IPR004038: Ribosomal protein L7Ae/L30e/S12e/Gadd45; IPR022991: Ribosomal protein L30e, conserved site; IPR029064: 50S ribosomal protein L30e-like		GO:0005622 intracellular; GO:0005840 ribosome; GO:0003735 structural constituent of ribosome; GO:0006412 translation
VE01_00163	KV460206.1:469088-470243	+	358	hypothetical protein	orth2578
VE01_00164	KV460206.1:470481-471825	-	447	hypothetical protein	orth3866	ENOG410PN71: conserved hypothetical protein						IPR002035: von Willebrand factor, type A
VE01_00165	KV460206.1:472748-474551	-	497	hypothetical protein	orth3867	ENOG410PKT9: conserved hypothetical protein
VE01_00166	KV460206.1:475049-476476	+	456	hypothetical protein	orth3868	ENOG410PFNQ: RNA Methylase	BUSCOfEOG7966SK					IPR000241: Putative RNA methylase domain; IPR002052: DNA methylase, N-6 adenine-specific, conserved site; IPR016691: tRNA guanosine-2'-O-methyltransferase, TRM11; IPR029063: S-adenosyl-L-methionine-dependent methyltransferase		GO:0008168 methyltransferase activity; GO:0003676 nucleic acid binding; GO:0032259 methylation
VE01_00167	KV460206.1:477552-480293	-	790	hypothetical protein	orth9072	ENOG410PJQ9: C6 finger domain protein					Fungal Zn(2)-Cys(6) binuclear cluster domain	IPR001138: Zn(2)-C6 fungal-type DNA-binding domain		GO:0005634 nucleus; GO:0008270 zinc ion binding; GO:0000981 RNA polymerase II transcription factor activity, sequence-specific DNA binding; GO:0006355 regulation of transcription, DNA-templated
VE01_00168	KV460206.1:481596-483720	-	707	hypothetical protein	orth3869	ENOG410PHHX: Cell cycle control protein						IPR006767: Cwf19-like protein, C-terminal domain-2; IPR006768: Cwf19-like, C-terminal domain-1; IPR011146: HIT-like domain		GO:0003824 catalytic activity
VE01_00169	KV460206.1:484106-485323	+	387	hypothetical protein	orth3870	ENOG410PFDS: XPA-binding protein	BUSCOfEOG76MKK1					IPR004130: GPN-loop GTPase; IPR027417: P-loop containing nucleoside triphosphate hydrolase; IPR030230: GPN-loop GTPase 1	PF03029: Conserved hypothetical ATP binding protein	GO:0003924 GTPase activity
VE01_00170	KV460206.1:485818-486115	-	77	hypothetical protein	orth3871	ENOG410PR3T: RNA polymerases I, II and III						IPR006591: RNA polymerase archaeal subunit P/eukaryotic subunit RPABC4; IPR029040: RNA polymerase subunit RPABC4/transcription elongation factor Spt4		GO:0003677 DNA binding; GO:0003899 DNA-directed RNA polymerase activity; GO:0006351 transcription, DNA-templated
VE01_00171	KV460206.1:486798-488088	-	413	anthranilate phosphoribosyltransferase	orth3872	ENOG410PH4I: anthranilate phosphoribosyltransferase	BUSCOfEOG7VB2QZ					IPR000312: Glycosyl transferase, family 3; IPR005940: Anthranilate phosphoribosyl transferase; IPR017459: Glycosyl transferase family 3, N-terminal domain	PF00591: Glycosyl transferase family, a/b domain	GO:0016757 transferase activity, transferring glycosyl groups; GO:0004048 anthranilate phosphoribosyltransferase activity; GO:0008152 metabolic process; GO:0000162 tryptophan biosynthetic process
VE01_00172	KV460206.1:488525-489497	+	323	hypothetical protein	orth3873	ENOG410PJEZ: conserved hypothetical protein
VE01_00173	KV460206.1:489656-491144	-	495	hypothetical protein	orth3874	ENOG410PKC3: phosphatidylinositol phospholipase C						IPR000909: Phosphatidylinositol-specific phospholipase C, X domain; IPR017946: PLC-like phosphodiesterase, TIM beta/alpha-barrel domain		GO:0008081 phosphoric diester hydrolase activity; GO:0006629 lipid metabolic process
VE01_00175	KV460206.1:492085-493190	-	301	hypothetical protein	orth3875	ENOG410Q8RZ: Aldo/keto reductase family						IPR001395: Aldo/keto reductase/potassium channel subunit beta; IPR018170: Aldo/keto reductase, conserved site; IPR020471: Aldo/keto reductase; IPR023210: NADP-dependent oxidoreductase domain		GO:0016491 oxidoreductase activity; GO:0055114 oxidation-reduction process
VE01_00176	KV460206.1:493751-494564	+	244	hypothetical protein	orth3876	ENOG410PQF7: conserved hypothetical protein						IPR019331: FAM192A/Fyv6, N-terminal
VE01_00177	KV460206.1:495386-497888	+	833	hypothetical protein	orth357	ENOG410PI27: conserved hypothetical protein						IPR021822: Protein of unknown function DUF3405	PF11885: Protein of unknown function (DUF3405)
VE01_00178	KV460206.1:498778-501259	-	826	hypothetical protein	orth3877							IPR000061: SWAP/Surp; IPR006569: CID domain		GO:0003723 RNA binding; GO:0006396 RNA processing
VE01_00179	KV460206.1:502788-504731	+	628	hypothetical protein	orth358	ENOG410PJ6P: glucan 1,4-alpha-glucosidase				CBM20; GH15		IPR000165: Glucoamylase; IPR002044: Carbohydrate binding module family 20; IPR008291: Glucoamylase, starch-binding; IPR008928: Six-hairpin glycosidase-like; IPR011613: Glycoside hydrolase family 15/Phosphorylase b kinase regulatory chain family; IPR012341: Six-hairpin glycosidase; IPR013783: Immunoglobulin-like fold; IPR013784: Carbohydrate-binding-like fold	PF00723: Glycosyl hydrolases family 15	GO:0004339 glucan 1,4-alpha-glucosidase activity; GO:0030246 carbohydrate binding; GO:0003824 catalytic activity; GO:2001070 starch binding; GO:0005976 polysaccharide metabolic process; GO:0000272 polysaccharide catabolic process
VE01_00180	KV460206.1:506035-507010	-	258	TATA-box-binding protein	orth3878	ENOG410PFIH: TATA-box-binding protein	BUSCOfEOG77T1GJ					IPR000814: TATA-box binding protein; IPR012295: Beta2-adaptin/TBP, C-terminal domain; IPR030491: TATA-box binding protein, conserved site	PF00352: Transcription factor TFIID (or TATA-binding protein, TBP)	GO:0003677 DNA binding; GO:0006352 DNA-templated transcription, initiation
VE01_00181	KV460206.1:516211-517544	+	398	hypothetical protein	orth2904					GH128		IPR002889: Carbohydrate-binding WSC; IPR013781: Glycoside hydrolase, catalytic domain; IPR013994: Carbohydrate-binding WSC, subgroup; IPR017853: Glycoside hydrolase superfamily; IPR024655: Uncharacterised protein family, glycosyl hydrolase catalytic domain	PF11790: Glycosyl hydrolase catalytic core	GO:0005975 carbohydrate metabolic process
VE01_00182	KV460206.1:519193-522512	+	934	hypothetical protein	orth279	ENOG410PK3X: glycoside hydrolase family 55 protein				GH55		IPR002889: Carbohydrate-binding WSC; IPR011050: Pectin lyase fold/virulence factor; IPR012334: Pectin lyase fold; IPR013994: Carbohydrate-binding WSC, subgroup; IPR024535: Pectate lyase superfamily protein	PF12708: Pectate lyase superfamily protein
VE01_00183	KV460206.1:524681-526250	-	522	hypothetical protein	orth1749	ENOG410PJ7Z: hexose transporter						IPR003663: Sugar/inositol transporter; IPR005828: Major facilitator, sugar transporter-like; IPR020846: Major facilitator superfamily domain	PF00083: Sugar (and other) transporter	GO:0016020 membrane; GO:0016021 integral component of membrane; GO:0022857 transmembrane transporter activity; GO:0022891 substrate-specific transmembrane transporter activity; GO:0055085 transmembrane transport
VE01_00184	KV460206.1:528477-528702	-	56	hypothetical protein		ENOG410PJ41: glucose transporter
VE01_00185	KV460206.1:529278-530038	-	200	hypothetical protein		ENOG410PHPM: Sugar (and other) transporter						IPR005828: Major facilitator, sugar transporter-like; IPR020846: Major facilitator superfamily domain		GO:0016021 integral component of membrane; GO:0022857 transmembrane transporter activity; GO:0055085 transmembrane transport
VE01_00186	KV460206.1:531211-531679	+	108	hypothetical protein
VE01_00187	KV460206.1:532168-534230	-	612	hypothetical protein	orth1750	ENOG410PM2P: C6 zinc finger domain-containing protein					Fungal Zn(2)-Cys(6) binuclear cluster domain	IPR001138: Zn(2)-C6 fungal-type DNA-binding domain		GO:0005634 nucleus; GO:0008270 zinc ion binding; GO:0000981 RNA polymerase II transcription factor activity, sequence-specific DNA binding; GO:0006355 regulation of transcription, DNA-templated
VE01_00188	KV460206.1:535454-537136	-	542	hypothetical protein	orth360	ENOG410PM05: conserved hypothetical protein						IPR020846: Major facilitator superfamily domain
VE01_00189	KV460206.1:538722-539656	-	287	hypothetical protein	orth6225	ENOG410PQKI: NA
VE01_00190	KV460206.1:542153-543432	+	328	hypothetical protein	orth361	ENOG410PMQU: NA						IPR015920: Cellobiose dehydrogenase, cytochrome domain
VE01_00191	KV460206.1:543665-545063	-	465	hypothetical protein	orth8307	ENOG410PPPK: NA
VE01_00192	KV460206.1:545706-547720	-	522	hypothetical protein	orth8308	ENOG410PUBZ: GPI anchored protein
VE01_00193	KV460206.1:548343-550275	+	627	hypothetical protein	orth8309	ENOG410PX57: NA					Fungal-specific TF domain	IPR001138: Zn(2)-C6 fungal-type DNA-binding domain; IPR007219: Transcription factor domain, fungi		GO:0005634 nucleus; GO:0008270 zinc ion binding; GO:0003677 DNA binding; GO:0000981 RNA polymerase II transcription factor activity, sequence-specific DNA binding; GO:0006351 transcription, DNA-templated; GO:0006355 regulation of transcription, DNA-templated
VE01_00194	KV460206.1:550579-552210	-	489	hypothetical protein	orth1751	ENOG410PVTG: beta-glucosidase				GH1		IPR001360: Glycoside hydrolase, family 1; IPR013781: Glycoside hydrolase, catalytic domain; IPR017853: Glycoside hydrolase superfamily; IPR033132: No description	PF00232: Glycosyl hydrolase family 1	GO:0004553 hydrolase activity, hydrolyzing O-glycosyl compounds; GO:0005975 carbohydrate metabolic process
VE01_00195	KV460206.1:553196-555039	+	518	hypothetical protein	orth8311	ENOG410PVC1: MFS hexose transporter						IPR005828: Major facilitator, sugar transporter-like; IPR020846: Major facilitator superfamily domain	PF00083: Sugar (and other) transporter	GO:0016021 integral component of membrane; GO:0022857 transmembrane transporter activity; GO:0055085 transmembrane transport
VE01_00196	KV460206.1:555861-560776	-	1542	hypothetical protein	orth2138	ENOG410PI49: ATP-binding cassette transporter						IPR003439: ABC transporter-like; IPR003593: AAA+ ATPase domain; IPR010929: CDR ABC transporter; IPR013525: ABC-2 type transporter; IPR017871: ABC transporter, conserved site; IPR027417: P-loop containing nucleoside triphosphate hydrolase; IPR029481: ABC-transporter extracellular N-terminal domain	PF01061: ABC-2 type transporter	GO:0016021 integral component of membrane; GO:0016020 membrane; GO:0005524 ATP binding; GO:0016887 ATPase activity; GO:0042626 ATPase activity, coupled to transmembrane movement of substances; GO:0006810 transport
VE01_00197	KV460206.1:561851-563436	+	478	hypothetical protein	orth8312	ENOG410PWTH: Fungal_trans					Fungal-specific TF domain	IPR007219: Transcription factor domain, fungi		GO:0005634 nucleus; GO:0008270 zinc ion binding; GO:0003677 DNA binding; GO:0006351 transcription, DNA-templated
VE01_00198	KV460206.1:565094-566921	-	592	hypothetical protein	orth1752	ENOG410PFMD: resistance protein						IPR011701: Major facilitator superfamily; IPR020846: Major facilitator superfamily domain		GO:0016021 integral component of membrane; GO:0055085 transmembrane transport
VE01_00199	KV460206.1:569897-571625	-	539	hypothetical protein	orth7352	ENOG410PJT7: Cytochrome P450						IPR001128: Cytochrome P450; IPR002403: Cytochrome P450, E-class, group IV; IPR017972: Cytochrome P450, conserved site		GO:0004497 monooxygenase activity; GO:0020037 heme binding; GO:0016705 oxidoreductase activity, acting on paired donors, with incorporation or reduction of molecular oxygen; GO:0005506 iron ion binding; GO:0055114 oxidation-reduction process
VE01_00200	KV460206.1:572938-575079	-	637	hypothetical protein	orth3879	ENOG410PFF4: electron transfer flavoprotein-ubiquinone oxidoreductase	BUSCOfEOG71CFVN					IPR007859: Electron transfer flavoprotein-ubiquinone oxidoreductase; IPR023753: FAD/NAD(P)-binding domain		GO:0016491 oxidoreductase activity; GO:0004174 electron-transferring-flavoprotein dehydrogenase activity; GO:0055114 oxidation-reduction process
VE01_00201	KV460206.1:576819-578269	-	461	hypothetical protein	orth3880	ENOG410PNCA: Inherit from opiNOG: Conserved hypothetical protein
VE01_00202	KV460206.1:583929-587720	-	1106	hypothetical protein	orth1753	ENOG410PJH8: Kinesin light chain						IPR002151: Kinesin light chain; IPR002182: NB-ARC; IPR011990: Tetratricopeptide-like helical domain; IPR013026: Tetratricopeptide repeat-containing domain; IPR019734: Tetratricopeptide repeat; IPR027417: P-loop containing nucleoside triphosphate hydrolase	PF13374: Tetratricopeptide repeat	GO:0005871 kinesin complex; GO:0005515 protein binding; GO:0043531 ADP binding; GO:0003777 microtubule motor activity
VE01_00203	KV460206.1:590326-594294	-	1037	hypothetical protein	orth8444							IPR029063: S-adenosyl-L-methionine-dependent methyltransferase
VE01_00204	KV460206.1:596286-597342	+	351	hypothetical protein	orth364	ENOG410PSZM: Putative amidoligase enzyme						IPR022025: Putative amidoligase enzyme
VE01_00205	KV460206.1:597844-598443	-	155	hypothetical protein	orth3838	ENOG410PQUE: Inherit from NOG: Conserved hypothetical, protein						IPR008253: Marvel domain		GO:0016020 membrane
VE01_00206	KV460206.1:599683-602097	+	751	hypothetical protein	orth2392	ENOG410PQGT: NA						IPR025332: Protein of unknown function DUF4238	PF14022: Protein of unknown function (DUF4238)
VE01_00207	KV460206.1:602438-604183	-	529	hypothetical protein	orth3837	ENOG410Q15X: NA
VE01_00208	KV460206.1:605198-606356	-	368	hypothetical protein	orth3836	ENOG410PPJM: formin binding protein						IPR003604: Zinc finger, U1-type; IPR013085: Zinc finger, U1-C type		GO:0008270 zinc ion binding; GO:0003676 nucleic acid binding
VE01_00209	KV460206.1:606391-607716	+	423	hypothetical protein	orth275	ENOG410PFBB: Stomatin family			I87			IPR001107: Band 7 domain; IPR001972: Stomatin family; IPR032435: Band 7, C-terminal extension		GO:0016020 membrane
VE01_00210	KV460206.1:607929-613249	-	1693	hypothetical protein	orth3835	ENOG410PGDZ: Endosomal peripheral membrane protein	BUSCOfEOG7GQZ3Z					IPR016024: Armadillo-type fold; IPR032629: Mon2, dimerisation and cyclophilin-binding domain; IPR032691: Guanine nucleotide exchange factor, N-terminal; IPR032817: Mon2, C-terminal		GO:0005488 binding
VE01_00211	KV460206.1:613644-614293	+	141	hypothetical protein	orth3834	ENOG410PMX7: ubiquitin-conjugating enzyme	BUSCOfEOG77WWRD					IPR000608: Ubiquitin-conjugating enzyme E2; IPR016135: Ubiquitin-conjugating enzyme/RWD-like
VE01_00212	KV460206.1:614605-615541	+	293	hypothetical protein	orth3833	ENOG410PSES: DNA repair protein						IPR008011: Complex 1 LYR protein
VE01_00213	KV460206.1:615821-618193	-	717	hypothetical protein	orth3832	ENOG410PIEA: NA
VE01_00214	KV460206.1:619346-620579	-	355	CCR4-NOT transcription complex subunit 9	orth3831	ENOG410PFZX: cell differentiation protein Rcd1	BUSCOfEOG7S7SR3					IPR007216: Rcd1/Caf40; IPR016024: Armadillo-type fold	PF04078: Cell differentiation family, Rcd1-like	GO:0030014 CCR4-NOT complex; GO:0005488 binding; GO:0006402 mRNA catabolic process
VE01_00215	KV460206.1:621984-625272	-	1060	CAMK/CAMKL/KIN1 protein kinase	orth3830	ENOG410PFZJ: serine threonine protein kinase						IPR000719: Protein kinase domain; IPR001772: Kinase associated domain 1 (KA1); IPR002290: Serine/threonine/dual specificity protein kinase, catalytic domain; IPR008271: Serine/threonine-protein kinase, active site; IPR011009: Protein kinase-like domain; IPR017441: Protein kinase, ATP binding site; IPR028375: KA1 domain/Ssp2, C-terminal	PF00069: Protein kinase domain	GO:0005524 ATP binding; GO:0004672 protein kinase activity; GO:0006468 protein phosphorylation
VE01_00216	KV460206.1:626012-630745	+	1195	hypothetical protein	orth3829	ENOG410PHY6: domain-containing protein						IPR000467: G-patch domain; IPR011333: SKP1/BTB/POZ domain; IPR011666: Domain of unknown function DUF1604		GO:0003676 nucleic acid binding; GO:0006397 mRNA processing
VE01_00217	KV460206.1:633958-636052	+	471	hypothetical protein	orth3828	ENOG410PRFG: cross-pathway control protein 1					bZIP TF 1	IPR004827: Basic-leucine zipper domain		GO:0043565 sequence-specific DNA binding; GO:0003700 transcription factor activity, sequence-specific DNA binding; GO:0006355 regulation of transcription, DNA-templated
VE01_00218	KV460206.1:637899-639650	-	504	hypothetical protein	orth3827							IPR024111: Peroxisomal targeting signal 1 receptor family
VE01_00219	KV460206.1:640120-641331	+	300	protein transporter sec-13	orth365	ENOG410Q6TG: Component of the coat protein complex II (COPII) which promotes the formation of transport vesicles from the endoplasmic reticulum (ER). The coat has two main functions, the physical deformation of the endoplasmic reticulum membrane into vesicles and the selection of cargo molecules. It also functions as a component of the nuclear pore complex (NPC). NPC components, collectively refe…	BUSCOfEOG7WQ83P					IPR001680: WD40 repeat; IPR015943: WD40/YVTN repeat-like-containing domain; IPR017986: WD40-repeat-containing domain; IPR020472: G-protein beta WD-40 repeat		GO:0005515 protein binding
VE01_00220	KV460206.1:641877-643958	-	589	hypothetical protein	orth3826
VE01_00221	KV460206.1:644910-646471	-	449	hypothetical protein	orth8710	ENOG410PK4P: Inherit from COG: Dehydrogenase				AA12		IPR011041: Soluble quinoprotein glucose/sorbosone dehydrogenase; IPR011042: Six-bladed beta-propeller, TolB-like		GO:0003824 catalytic activity
VE01_00222	KV460206.1:647746-650209	-	820	hypothetical protein	orth3825	ENOG410PPFS: conserved hypothetical protein
VE01_00223	KV460206.1:655618-657933	+	754	ATP-binding cassette, sub-family F, member 3	orth348	ENOG410PFJH: ATP-binding cassette, sub-family F, member 3						IPR003439: ABC transporter-like; IPR003593: AAA+ ATPase domain; IPR017871: ABC transporter, conserved site; IPR027417: P-loop containing nucleoside triphosphate hydrolase; IPR032781: ABC-transporter extension domain		GO:0016887 ATPase activity; GO:0005524 ATP binding
VE01_00224	KV460206.1:658637-660341	+	446	tubulin beta chain	orth3824	ENOG410PIDE: Tubulin is the major constituent of microtubules. It binds two moles of GTP, one at an exchangeable site on the beta chain and one at a non-exchangeable site on the alpha chain						IPR000217: Tubulin; IPR002453: Beta tubulin; IPR003008: Tubulin/FtsZ, GTPase domain; IPR008280: Tubulin/FtsZ, C-terminal; IPR013838: Beta tubulin, autoregulation binding site; IPR017975: Tubulin, conserved site; IPR018316: Tubulin/FtsZ, 2-layer sandwich domain; IPR023123: Tubulin, C-terminal	PF00091: Tubulin/FtsZ family, GTPase domain	GO:0005874 microtubule; GO:0005525 GTP binding; GO:0003924 GTPase activity; GO:0005200 structural constituent of cytoskeleton; GO:0007017 microtubule-based process
VE01_00225	KV460206.1:660808-662462	-	529	hypothetical protein	orth3823	ENOG410PFGR: (GTP)-binding protein						IPR006073: GTP binding domain; IPR014813: Guanine nucleotide-binding protein-like 3, N-terminal domain; IPR023179: GTP-binding protein, orthogonal bundle domain; IPR027417: P-loop containing nucleoside triphosphate hydrolase; IPR030378: Circularly permuted (CP)-type guanine nucleotide-binding (G) domain		GO:0005525 GTP binding
VE01_00226	KV460206.1:662913-663840	+	242	hypothetical protein	orth3822	ENOG410PK94: glycerol-3-phosphate phosphatase						IPR006439: HAD hydrolase, subfamily IA; IPR023198: Phosphoglycolate phosphatase, domain 2; IPR023214: HAD-like domain		GO:0016787 hydrolase activity; GO:0008152 metabolic process
VE01_00227	KV460206.1:665979-668669	-	659	1-pyrroline-5-carboxylate dehydrogenase	orth3821	ENOG410PG3T: Delta-1-pyrroline-5-carboxylate dehydrogenase						IPR005931: Delta-1-pyrroline-5-carboxylate dehydrogenase; IPR011050: Pectin lyase fold/virulence factor; IPR012334: Pectin lyase fold; IPR015590: Aldehyde dehydrogenase domain; IPR016160: Aldehyde dehydrogenase, cysteine active site; IPR016161: Aldehyde/histidinol dehydrogenase; IPR016162: Aldehyde dehydrogenase N-terminal domain; IPR016163: Aldehyde dehydrogenase, C-terminal; IPR029510: Aldehyde…	PF00171: Aldehyde dehydrogenase family	GO:0016620 oxidoreductase activity, acting on the aldehyde or oxo group of donors, NAD or NADP as acceptor; GO:0016491 oxidoreductase activity; GO:0003842 1-pyrroline-5-carboxylate dehydrogenase activity; GO:0006537 glutamate biosynthetic process; GO:0006561 proline biosynthetic process; GO:0055114 oxidation-reduction process; GO:0008152 metabolic process
VE01_00228	KV460206.1:669531-671590	-	669	hypothetical protein	orth3820	ENOG410PR53: HOX					Homeobox domain	IPR001356: Homeobox domain; IPR009057: Homeodomain-like; IPR017970: Homeobox, conserved site		GO:0003677 DNA binding; GO:0043565 sequence-specific DNA binding; GO:0006355 regulation of transcription, DNA-templated
VE01_00229	KV460206.1:680062-684064	-	1316	STE/STE11 protein kinase	orth3819							IPR000719: Protein kinase domain; IPR002290: Serine/threonine/dual specificity protein kinase, catalytic domain; IPR008271: Serine/threonine-protein kinase, active site; IPR011009: Protein kinase-like domain; IPR017240: Mitogen-activated protein (MAP) kinase kinase kinase Ssk2/Ssk22; IPR017441: Protein kinase, ATP binding site	PF00069: Protein kinase domain	GO:0005737 cytoplasm; GO:0004672 protein kinase activity; GO:0005524 ATP binding; GO:0004709 MAP kinase kinase kinase activity; GO:0006468 protein phosphorylation; GO:0051403 stress-activated MAPK cascade
VE01_00230	KV460206.1:684979-688058	+	1009	hypothetical protein	orth3818	ENOG410PMC1: conserved hypothetical protein						IPR013948: DNA replication regulator Sld3	PF08639: DNA replication regulator SLD3
VE01_00231	KV460206.1:688504-689345	+	247	hypothetical protein	orth3817	ENOG410PR88: CBF NF-Y family transcription factor	BUSCOfEOG7WQ856					IPR003958: Transcription factor CBF/NF-Y/archaeal histone domain; IPR009072: Histone-fold		GO:0046982 protein heterodimerization activity
VE01_00232	KV460206.1:690480-692694	-	688	hypothetical protein	orth3816	ENOG410PJAD: Nuclear localization protein						IPR013933: Chromatin-remodelling complex, RSC SWI/SNF subunit Rsc7/Swp82	PF08624: Chromatin remodelling complex Rsc7/Swp82 subunit
VE01_00233	KV460206.1:697419-700509	+	994	exosome complex exonuclease DIS3/RRP44	orth3815	ENOG410PHAG: exosome complex exonuclease	BUSCOfEOG7FR7R3					IPR002716: PIN domain; IPR003029: S1 domain; IPR012340: Nucleic acid-binding, OB-fold; IPR022966: Ribonuclease II/R, conserved site; IPR029060: PIN domain-like	PF00773: RNB domain	GO:0003676 nucleic acid binding
VE01_00234	KV460206.1:700998-703591	-	848	hypothetical protein	orth9089
VE01_00235	KV460206.1:704212-704738	-	153	hypothetical protein	orth3814	ENOG410PTBY: NA						IPR024316: Nuclear pore assembly and biogenesis protein, APQ12
VE01_00236	KV460206.1:705578-706310	-	243	hypothetical protein	orth3813
VE01_00237	KV460206.1:709426-712756	-	970	hypothetical protein	orth3812	ENOG410PM24: Component of the Mediator complex, a coactivator involved in the regulated transcription of nearly all RNA polymerase II-dependent genes. Mediator functions as a bridge to convey information from gene-specific regulatory proteins to the basal RNA polymerase II transcription machinery. Mediator is recruited to promoters by direct interactions with regulatory proteins and serves as a s…						IPR021665: Mediator complex, subunit Med16	PF11635: Mediator complex subunit 16
VE01_00238	KV460206.1:713714-715564	+	598	hypothetical protein	orth3811	ENOG410PHQG: SIR2 family histone deacetylase						IPR003000: Sirtuin family; IPR026590: Sirtuin family, catalytic core domain; IPR026591: Sirtuin family, catalytic core small domain; IPR029035: DHS-like NAD/FAD-binding domain		GO:0070403 NAD+ binding
VE01_00239	KV460206.1:716294-717250	-	298	hypothetical protein	orth367	ENOG410PHIC: ATP binding protein						IPR004130: GPN-loop GTPase; IPR027417: P-loop containing nucleoside triphosphate hydrolase; IPR030228: GPN-loop GTPase 3	PF03029: Conserved hypothetical ATP binding protein
VE01_00240	KV460206.1:718521-719818	+	394	S-adenosylmethionine synthase	orth3810	ENOG410PJ51: Catalyzes the formation of S-adenosylmethionine from methionine and ATP (By similarity)	BUSCOfEOG7SN8NV					IPR002133: S-adenosylmethionine synthetase; IPR022628: S-adenosylmethionine synthetase, N-terminal; IPR022629: S-adenosylmethionine synthetase, central domain; IPR022630: S-adenosylmethionine synthetase, C-terminal; IPR022631: S-adenosylmethionine synthetase, conserved site; IPR022636: S-adenosylmethionine synthetase superfamily		GO:0004478 methionine adenosyltransferase activity; GO:0005524 ATP binding; GO:0006556 S-adenosylmethionine biosynthetic process
VE01_00241	KV460206.1:723688-727010	+	1072	hypothetical protein	orth3809	ENOG410PI5V: conserved hypothetical protein
VE01_00242	KV460206.1:727517-728357	+	191	hypothetical protein								IPR020683: Ankyrin repeat-containing domain
VE01_00243	KV460206.1:728715-729195	+	159	hypothetical protein								IPR020683: Ankyrin repeat-containing domain
VE01_00244	KV460206.1:729712-730733	-	297	hypothetical protein	orth368	ENOG410PN5J: RTA1 domain protein						IPR007568: RTA-like protein		GO:0016021 integral component of membrane; GO:0006950 response to stress
VE01_00245	KV460206.1:731388-732549	+	342	hypothetical protein	orth2388	ENOG410PPWQ: NA
VE01_00246	KV460206.1:733201-737973	-	1518	hypothetical protein	orth3808	ENOG410QDWN: DUF4208						IPR000330: SNF2-related, N-terminal domain; IPR000953: Chromo/chromo shadow domain; IPR001650: Helicase, C-terminal; IPR014001: Helicase superfamily 1/2, ATP-binding domain; IPR016197: Chromo domain-like; IPR023780: Chromo domain; IPR025260: Domain of unknown function DUF4208; IPR027417: P-loop containing nucleoside triphosphate hydrolase	PF00176: SNF2 family N-terminal domain	GO:0005524 ATP binding
VE01_00247	KV460206.1:738875-741094	+	605	translation initiation factor RLI1	orth3807	ENOG410PHY8: ATP-binding cassette sub-family E member 1	BUSCOfEOG7G1VFV					IPR003439: ABC transporter-like; IPR003593: AAA+ ATPase domain; IPR007209: RNase L inhibitor RLI, possible metal-binding domain; IPR013283: ABC transporter ABCE; IPR017871: ABC transporter, conserved site; IPR017896: 4Fe-4S ferredoxin-type, iron-sulphur binding domain; IPR027417: P-loop containing nucleoside triphosphate hydrolase		GO:0016887 ATPase activity; GO:0005524 ATP binding
VE01_00248	KV460206.1:742043-744526	-	758	hypothetical protein	orth3806	ENOG410PGSH: formin binding protein	BUSCOfEOG78SQSZ					IPR001202: WW domain; IPR002713: FF domain		GO:0005515 protein binding
VE01_00249	KV460206.1:744897-746738	+	594	hypothetical protein	orth3805	ENOG410PH9J: conserved hypothetical protein						IPR024662: TRAPP II complex, Trs65	PF12735: TRAPP trafficking subunit Trs65
VE01_00250	KV460206.1:747015-749733	-	848	hypothetical protein	orth1755	ENOG410QEDT: Fungal specific transcription factor domain					Fungal-specific TF domain	IPR001138: Zn(2)-C6 fungal-type DNA-binding domain; IPR007219: Transcription factor domain, fungi		GO:0005634 nucleus; GO:0003677 DNA binding; GO:0008270 zinc ion binding; GO:0000981 RNA polymerase II transcription factor activity, sequence-specific DNA binding; GO:0006351 transcription, DNA-templated; GO:0006355 regulation of transcription, DNA-templated
VE01_00251	KV460206.1:750850-753073	+	658	hypothetical protein	orth3804	ENOG410PHSZ: Transcription factor					Fungal-specific TF domain	IPR001138: Zn(2)-C6 fungal-type DNA-binding domain; IPR007219: Transcription factor domain, fungi		GO:0005634 nucleus; GO:0003677 DNA binding; GO:0008270 zinc ion binding; GO:0000981 RNA polymerase II transcription factor activity, sequence-specific DNA binding; GO:0006351 transcription, DNA-templated; GO:0006355 regulation of transcription, DNA-templated
VE01_00252	KV460206.1:753803-754642	+	242	hypothetical protein	orth369	ENOG410PJFR: integral membrane protein						IPR007248: Mpv17/PMP22		GO:0016021 integral component of membrane
VE01_00253	KV460206.1:755894-759178	-	787	hypothetical protein	orth1756							IPR013781: Glycoside hydrolase, catalytic domain; IPR017853: Glycoside hydrolase superfamily		GO:0005975 carbohydrate metabolic process
VE01_00254	KV460206.1:759647-760787	+	333	hypothetical protein	orth9212	ENOG410PKHR: LysM domain						IPR018392: LysM domain
VE01_00255	KV460206.1:760997-761932	-	293	hypothetical protein	orth1123	ENOG410QC5T: NA
VE01_00256	KV460206.1:762745-763165	-	139	hypothetical protein		ENOG410PW9A: NA
VE01_00257	KV460206.1:763666-764466	-	232	hypothetical protein	orth1124	ENOG410Q9XV: KR domain						IPR002198: Short-chain dehydrogenase/reductase SDR; IPR002347: Glucose/ribitol dehydrogenase; IPR016040: NAD(P)-binding domain		GO:0016491 oxidoreductase activity; GO:0008152 metabolic process
VE01_00258	KV460206.1:764982-766380	+	417	phosphoglycerate kinase	orth3803	ENOG410PGBU: phosphoglycerate kinase	BUSCOfEOG71K6D7					IPR001576: Phosphoglycerate kinase; IPR015824: Phosphoglycerate kinase, N-terminal; IPR015901: Phosphoglycerate kinase, C-terminal; IPR015911: Phosphoglycerate kinase, conserved site	PF00162: Phosphoglycerate kinase	GO:0004618 phosphoglycerate kinase activity; GO:0006096 glycolytic process
VE01_00259	KV460206.1:766668-767361	-	90	hypothetical protein	orth3802	ENOG410PS8W: proteasome complex subunit Sem1						IPR007834: DSS1/SEM1		GO:0008541 proteasome regulatory particle, lid subcomplex; GO:0006406 mRNA export from nucleus; GO:0043248 proteasome assembly
VE01_00260	KV460206.1:767940-770183	+	730	hypothetical protein	orth3801	ENOG410QE90: May be involved in mitochondrial DNA stability (By similarity)						IPR019412: Outer membrane protein Iml2/Tetratricopeptide repeat protein 39	PF10300: Protein of unknown function (DUF3808)
VE01_00261	KV460206.1:770664-772419	+	563	hypothetical protein	orth3800	ENOG410PK6K: RING finger						IPR011016: Zinc finger, RING-CH-type; IPR013083: Zinc finger, RING/FYVE/PHD-type		GO:0008270 zinc ion binding
VE01_00262	KV460206.1:772903-776596	-	1212	hypothetical protein	orth3799	ENOG410PKGG: May act as a negative regulator of salt tolerance (By similarity)						IPR025279: Stress response protein NST1
VE01_00263	KV460206.1:778395-779347	+	201	GTP-binding protein rho2	orth371	ENOG410PIRK: GTP-binding protein RHO2						IPR001806: Small GTPase superfamily; IPR003578: Small GTPase superfamily, Rho type; IPR003579: Small GTPase superfamily, Rab type; IPR005225: Small GTP-binding protein domain; IPR020849: Small GTPase superfamily, Ras type; IPR027417: P-loop containing nucleoside triphosphate hydrolase		GO:0005622 intracellular; GO:0016020 membrane; GO:0005525 GTP binding; GO:0015031 protein transport; GO:0007165 signal transduction; GO:0007264 small GTPase mediated signal transduction
VE01_00264	KV460206.1:779840-780447	-	179	hypothetical protein	orth3798	ENOG410PRBG: conserved hypothetical protein						IPR019192: Ribosomal protein L28/L40, mitochondrial
VE01_00265	KV460206.1:780668-781669	+	304	hypothetical protein	orth372	ENOG410PKXK: Protein of unknown function (DUF1749)						IPR013744: Protein of unknown function DUF1749; IPR029058: Alpha/Beta hydrolase fold	PF08538: Protein of unknown function (DUF1749)
VE01_00266	KV460206.1:781894-783419	+	433	hypothetical protein	orth3797	ENOG410PIG2: conserved hypothetical protein						IPR011990: Tetratricopeptide-like helical domain		GO:0005515 protein binding
VE01_00267	KV460206.1:784522-787341	-	921	hypothetical protein	orth3796	ENOG410PPSD: conserved hypothetical protein
VE01_00268	KV460206.1:788799-789501	+	233	hypothetical protein	orth3795	ENOG410PRKY: Acetyltransferase (GNAT) family						IPR000182: GNAT domain; IPR016181: Acyl-CoA N-acyltransferase		GO:0008080 N-acetyltransferase activity
VE01_00269	KV460206.1:789567-791925	-	785	hypothetical protein	orth3794	ENOG410PJ61: Dna polymerase						IPR001357: BRCT domain; IPR002008: DNA polymerase family X, beta-like; IPR002054: DNA-directed DNA polymerase X; IPR010996: DNA polymerase beta-like, N-terminal domain; IPR018944: DNA polymerase lambda, fingers domain; IPR019843: DNA polymerase family X, binding site; IPR022312: DNA polymerase family X; IPR027421: DNA polymerase family X lyase domain; IPR028207: DNA polymerase beta, palm domain; …		GO:0005634 nucleus; GO:0003677 DNA binding; GO:0003887 DNA-directed DNA polymerase activity; GO:0034061 DNA polymerase activity; GO:0016779 nucleotidyltransferase activity; GO:0006281 DNA repair
VE01_00270	KV460206.1:792301-794132	-	523	hypothetical protein	orth373	ENOG410PJET: sugar transporter						IPR003663: Sugar/inositol transporter; IPR005828: Major facilitator, sugar transporter-like; IPR005829: Sugar transporter, conserved site; IPR020846: Major facilitator superfamily domain	PF00083: Sugar (and other) transporter	GO:0016021 integral component of membrane; GO:0016020 membrane; GO:0022857 transmembrane transporter activity; GO:0005215 transporter activity; GO:0022891 substrate-specific transmembrane transporter activity; GO:0055085 transmembrane transport
VE01_00271	KV460206.1:795672-797681	-	614	hypothetical protein	orth3793	ENOG410PIH6: asparagine	BUSCOfEOG7TN04K					IPR001962: Asparagine synthase; IPR014729: Rossmann-like alpha/beta/alpha sandwich fold; IPR017932: Glutamine amidotransferase type 2 domain; IPR029055: Nucleophile aminohydrolases, N-terminal		GO:0004066 asparagine synthase (glutamine-hydrolyzing) activity; GO:0006529 asparagine biosynthetic process
VE01_00272	KV460206.1:798123-800792	+	822	hypothetical protein	orth3792	ENOG410PIQF: Guanine nucleotide exchange factor Vps9	BUSCOfEOG7MPRRD					IPR003123: VPS9 domain; IPR003892: Ubiquitin system component Cue; IPR009060: UBA-like		GO:0005515 protein binding
VE01_00273	KV460206.1:801387-803994	+	816	hypothetical protein	orth3791	ENOG410PK4G: NA						IPR011990: Tetratricopeptide-like helical domain		GO:0005515 protein binding
VE01_00274	KV460206.1:804395-806694	-	693	acetolactate synthase I/II/III large subunit	orth3790	ENOG410PFW3: Acetolactate synthase						IPR000399: TPP-binding enzyme, conserved site; IPR011766: Thiamine pyrophosphate enzyme, C-terminal TPP-binding; IPR012000: Thiamine pyrophosphate enzyme, central domain; IPR012001: Thiamine pyrophosphate enzyme, N-terminal TPP-binding domain; IPR012846: Acetolactate synthase, large subunit, biosynthetic; IPR029035: DHS-like NAD/FAD-binding domain; IPR029061: Thiamin diphosphate-binding fold	PF02776: Thiamine pyrophosphate enzyme, N-terminal TPP binding domain	GO:0050660 flavin adenine dinucleotide binding; GO:0000287 magnesium ion binding; GO:0003984 acetolactate synthase activity; GO:0030976 thiamine pyrophosphate binding; GO:0003824 catalytic activity; GO:0009082 branched-chain amino acid biosynthetic process
VE01_00275	KV460206.1:807694-809266	+	523	galactokinase	orth3789	ENOG410PGJ4: Galactokinase						IPR000705: Galactokinase; IPR006203: GHMP kinase, ATP-binding, conserved site; IPR006204: GHMP kinase N-terminal domain; IPR006206: Mevalonate/galactokinase; IPR013750: GHMP kinase, C-terminal domain; IPR014721: Ribosomal protein S5 domain 2-type fold, subgroup; IPR019539: Galactokinase galactose-binding domain; IPR019741: Galactokinase, conserved site; IPR020568: Ribosomal protein S5 domain 2-ty…		GO:0005737 cytoplasm; GO:0016301 kinase activity; GO:0005524 ATP binding; GO:0016773 phosphotransferase activity, alcohol group as acceptor; GO:0004335 galactokinase activity; GO:0008152 metabolic process; GO:0046835 carbohydrate phosphorylation; GO:0006012 galactose metabolic process
VE01_00276	KV460206.1:809966-810638	+	223	hypothetical protein	orth1757
VE01_00277	KV460206.1:819144-820980	+	583	RAN protein kinase	orth3788							IPR000719: Protein kinase domain; IPR002290: Serine/threonine/dual specificity protein kinase, catalytic domain; IPR008271: Serine/threonine-protein kinase, active site; IPR011009: Protein kinase-like domain; IPR017441: Protein kinase, ATP binding site		GO:0005524 ATP binding; GO:0004672 protein kinase activity; GO:0006468 protein phosphorylation
VE01_00278	KV460206.1:824927-826142	-	387	hypothetical protein	orth8675	ENOG410PKJU: Glycosyl hydrolases family 6				GH6		IPR001524: Glycoside hydrolase, family 6, conserved site; IPR016288: 1, 4-beta cellobiohydrolase	PF01341: Glycosyl hydrolases family 6	GO:0004553 hydrolase activity, hydrolyzing O-glycosyl compounds; GO:0030245 cellulose catabolic process; GO:0005975 carbohydrate metabolic process
VE01_00279	KV460206.1:827306-828332	-	323	hypothetical protein	orth3787	ENOG410PKB9: conserved hypothetical protein
VE01_00280	KV460206.1:828630-829657	+	307	hypothetical protein	orth376	ENOG410PM7P: channel protein						IPR004254: AdipoR/Haemolysin-III-related	PF03006: Haemolysin-III related	GO:0016021 integral component of membrane
VE01_00281	KV460206.1:830052-831060	+	289	3-oxoacyl-[acyl-carrier protein] reductase	orth377	ENOG410PI9R: )-reductase						IPR002198: Short-chain dehydrogenase/reductase SDR; IPR002347: Glucose/ribitol dehydrogenase; IPR013968: Polyketide synthase, ketoreductase domain; IPR016040: NAD(P)-binding domain; IPR020904: Short-chain dehydrogenase/reductase, conserved site		GO:0016491 oxidoreductase activity; GO:0008152 metabolic process
VE01_00282	KV460206.1:831274-832069	-	246	dolichol-phosphate mannosyltransferase	orth3786	ENOG410PGFH: dolichol-phosphate mannosyltransferase	BUSCOfEOG7W9S51			GT2		IPR001173: Glycosyltransferase 2-like; IPR029044: Nucleotide-diphospho-sugar transferases
VE01_00283	KV460206.1:832708-835390	-	873	hypothetical protein	orth378	ENOG410PI29: glutamate carboxypeptidase			M28B			IPR003137: PA domain; IPR007365: Transferrin receptor-like, dimerisation domain; IPR007484: Peptidase M28
VE01_00284	KV460206.1:836038-836660	+	172	hypothetical protein	orth379	ENOG410PP68: Cyt-b5						IPR001199: Cytochrome b5-like heme/steroid binding domain
VE01_00285	KV460206.1:836900-837214	-	70	hypothetical protein	orth3785	ENOG410PSPY: Translation machinery associated TMA7						IPR015157: Translation machinery associated TMA7
VE01_00286	KV460206.1:837662-840104	+	795	CMGC/DYRK/PRP4 protein kinase	orth3784	ENOG410PGRU: kinase, PRP4						IPR000719: Protein kinase domain; IPR002290: Serine/threonine/dual specificity protein kinase, catalytic domain; IPR008271: Serine/threonine-protein kinase, active site; IPR011009: Protein kinase-like domain; IPR017441: Protein kinase, ATP binding site	PF00069: Protein kinase domain	GO:0004672 protein kinase activity; GO:0005524 ATP binding; GO:0006468 protein phosphorylation
VE01_00287	KV460206.1:841001-842808	+	584	hypothetical protein	orth3783	ENOG410PRX5: conserved hypothetical protein
VE01_00288	KV460206.1:845354-848032	+	874	hypothetical protein	orth2387						Zinc finger (C2H2)	IPR007087: Zinc finger, C2H2		GO:0046872 metal ion binding
VE01_00289	KV460206.1:848486-849928	+	451	hypothetical protein	orth3782	ENOG410PNWR: NA						IPR023753: FAD/NAD(P)-binding domain		GO:0016491 oxidoreductase activity; GO:0055114 oxidation-reduction process
VE01_00290	KV460206.1:850415-851468	+	316	hypothetical protein	orth2982	ENOG410PJ3F: Sulfonate biosynthesis enzyme						IPR003830: (2R)-phospho-3-sulpholactate synthase, ComA; IPR013785: Aldolase-type TIM barrel	PF02679: (2R)-phospho-3-sulfolactate synthase (ComA)	GO:0003824 catalytic activity
VE01_00291	KV460206.1:851788-854006	-	654	hypothetical protein	orth9021							IPR029058: Alpha/Beta hydrolase fold
VE01_00292	KV460206.1:855033-857915	+	867	hypothetical protein	orth1758
VE01_00293	KV460206.1:858071-859283	-	403	hypothetical protein	orth3201	ENOG410PI9C: NA
VE01_00294	KV460206.1:860383-861942	+	480	hypothetical protein	orth3781	ENOG410PJTM: annexin A7						IPR001464: Annexin; IPR018252: Annexin repeat, conserved site; IPR018502: Annexin repeat	PF00191: Annexin	GO:0005509 calcium ion binding; GO:0005544 calcium-dependent phospholipid binding
VE01_00295	KV460206.1:862206-864271	-	604	hypothetical protein	orth1760	ENOG410PHHS: Iron transport multicopper oxidase						IPR001117: Multicopper oxidase, type 1; IPR002355: Multicopper oxidase, copper-binding site; IPR008972: Cupredoxin; IPR011706: Multicopper oxidase, type 2; IPR011707: Multicopper oxidase, type 3; IPR033138: No description		GO:0016491 oxidoreductase activity; GO:0005507 copper ion binding; GO:0055114 oxidation-reduction process
VE01_00296	KV460206.1:866042-867327	+	370	hypothetical protein	orth3780	ENOG410PFYA: iron permease						IPR004923: Iron permease FTR1/Fip1/EfeU	PF03239: Iron permease FTR1 family	GO:0016020 membrane; GO:0033573 high-affinity iron permease complex; GO:0005381 iron ion transmembrane transporter activity; GO:0006827 high-affinity iron ion transmembrane transport
VE01_00297	KV460206.1:871113-872186	-	341	hypothetical protein	orth3779	ENOG410PFWJ: sterol desaturase						IPR006694: Fatty acid hydroxylase		GO:0005506 iron ion binding; GO:0016491 oxidoreductase activity; GO:0055114 oxidation-reduction process; GO:0006633 fatty acid biosynthetic process
VE01_00298	KV460206.1:873357-876165	+	919	hypothetical protein	orth3778	ENOG410PI1R: hydrolase						IPR000073: Alpha/beta hydrolase fold-1; IPR029058: Alpha/Beta hydrolase fold
VE01_00299	KV460206.1:877314-878076	+	218	hypothetical protein	orth3777	ENOG410PPRK: Ribonuclease P 40kDa (Rpp40) subunit						IPR013893: Ribonuclease P, Rpp40
VE01_00300	KV460206.1:878262-879155	-	279	hypothetical protein	orth8516	ENOG410PK1D: ankyrin repeat protein						IPR002110: Ankyrin repeat; IPR020683: Ankyrin repeat-containing domain		GO:0005515 protein binding
VE01_00301	KV460206.1:879576-882048	+	807	hypothetical protein	orth3776	ENOG410PGIQ: TRNA ligase	BUSCOfEOG7XH6ZF					IPR012387: tRNA ligase Trl1, fungi; IPR015965: tRNA ligase, phosphodiesterase, fungi; IPR015966: tRNA ligase, kinase, fungi; IPR019039: RNA ligase T4 Rnl1, N-terminal; IPR027417: P-loop containing nucleoside triphosphate hydrolase	PF08302: Fungal tRNA ligase phosphodiesterase domain; PF08303: tRNA ligase kinase domain; PF09511: RNA ligase	GO:0008081 phosphoric diester hydrolase activity; GO:0005524 ATP binding; GO:0051730 GTP-dependent polyribonucleotide 5'-hydroxyl-kinase activity; GO:0003972 RNA ligase (ATP) activity; GO:0006388 tRNA splicing, via endonucleolytic cleavage and ligation
VE01_00302	KV460206.1:882248-883113	-	270	hypothetical protein	orth3775	ENOG410PNSG: conserved hypothetical protein
VE01_00303	KV460206.1:883707-884747	-	327	hypothetical protein	orth3774							IPR000571: Zinc finger, CCCH-type		GO:0046872 metal ion binding
VE01_00304	KV460206.1:885139-887164	-	640	hypothetical protein	orth3773	ENOG410PG75: Tubulin-specific chaperone						IPR000938: CAP Gly-rich domain; IPR001611: Leucine-rich repeat; IPR003591: Leucine-rich repeat, typical subtype; IPR032675: Leucine-rich repeat domain, L domain-like		GO:0005515 protein binding
VE01_00305	KV460206.1:887261-887984	+	240	splicing factor 3A subunit 2	orth3772	ENOG410PI89: Splicing factor 3A subunit 2	BUSCOfEOG77HDS9					IPR000690: Zinc finger, C2H2-type matrin; IPR003604: Zinc finger, U1-type; IPR031781: SF3A2 domain		GO:0005634 nucleus; GO:0008270 zinc ion binding; GO:0003676 nucleic acid binding
VE01_00306	KV460206.1:888506-890612	-	644	AGC/NDR protein kinase	orth471	ENOG410PIR4: serine threonine-protein kinase						IPR000719: Protein kinase domain; IPR000961: AGC-kinase, C-terminal; IPR002290: Serine/threonine/dual specificity protein kinase, catalytic domain; IPR008271: Serine/threonine-protein kinase, active site; IPR011009: Protein kinase-like domain; IPR011993: PH domain-like; IPR017441: Protein kinase, ATP binding site	PF00069: Protein kinase domain	GO:0005524 ATP binding; GO:0004672 protein kinase activity; GO:0004674 protein serine/threonine kinase activity; GO:0006468 protein phosphorylation
VE01_00307	KV460206.1:891652-892161	-	69	hypothetical protein	orth9191	ENOG410QD01: NA
VE01_00308	KV460206.1:893203-894701	+	480	hypothetical protein	orth3771	ENOG410PGC5: mitochondrial import inner membrane translocase subunit TIM54	BUSCOfEOG7034T8					IPR021056: Mitochondrial import inner membrane translocase subunit Tim54	PF11711: Inner membrane protein import complex subunit Tim54
VE01_00309	KV460206.1:895146-897506	-	734	hypothetical protein	orth3770	ENOG410PG4X: N-terminal acetyltransferase	BUSCOfEOG7DJSVT					IPR001440: Tetratricopeptide repeat 1; IPR011990: Tetratricopeptide-like helical domain; IPR013026: Tetratricopeptide repeat-containing domain; IPR019734: Tetratricopeptide repeat; IPR021183: N-terminal acetyltransferase A, auxiliary subunit		GO:0005515 protein binding
VE01_00310	KV460206.1:898710-899335	+	183	hypothetical protein	orth3769	ENOG410PPAC: Vacuolar protein-sorting-associated protein	BUSCOfEOG7QRR76					IPR008570: ESCRT-II complex, vps25 subunit; IPR011991: Winged helix-turn-helix DNA-binding domain; IPR014041: ESCRT-II complex, Vps25 subunit, N-terminal winged helix	PF05871: ESCRT-II complex subunit
VE01_00311	KV460206.1:899547-902166	-	845	hypothetical protein	orth3768	ENOG410Q4JN: BRCA1 C Terminus (BRCT) domain						IPR001357: BRCT domain
VE01_00312	KV460206.1:902565-903942	+	435	hypothetical protein	orth3767	ENOG410PJ7E: toxin biosynthesis protein			S33			IPR000073: Alpha/beta hydrolase fold-1; IPR029058: Alpha/Beta hydrolase fold
VE01_00313	KV460206.1:904039-906288	-	731	hypothetical protein	orth3766	ENOG410PKGT: conserved hypothetical protein						IPR012880: Gryzun, putative trafficking through Golgi; IPR021773: Foie gras liver health family 1	PF07919: Gryzun, putative trafficking through Golgi
VE01_00314	KV460206.1:906870-908598	+	517	hypothetical protein	orth3765	ENOG410PMZ0: conserved hypothetical protein						IPR013904: Transcriptional regulatory protein RXT2, N-terminal
VE01_00315	KV460206.1:909011-909834	-	209	hypothetical protein	orth3763	ENOG410PNCF: methylene-fatty-acyl-phospholipid synthase	BUSCOfEOG71K6FR					IPR007318: Phospholipid methyltransferase; IPR024960: Phosphatidyl-N-methylethanolamine/N-methyltransferase		GO:0008170 N-methyltransferase activity; GO:0006644 phospholipid metabolic process
VE01_00316	KV460206.1:910802-912398	-	488	hypothetical protein	orth2385	ENOG410PGW0: g2 mitotic-specific						IPR004367: Cyclin, C-terminal domain; IPR006671: Cyclin, N-terminal; IPR013763: Cyclin-like		GO:0005634 nucleus
VE01_00317	KV460206.1:913281-914657	+	407	50S ribosomal protein L2	orth327	ENOG410PFKQ: mitochondrial 54S ribosomal protein RML2	BUSCOfEOG7BGHWR					IPR002171: Ribosomal protein L2; IPR005880: Ribosomal protein L2, bacterial/organellar-type; IPR008991: Translation protein SH3-like domain; IPR012340: Nucleic acid-binding, OB-fold; IPR014722: Ribosomal protein L2 domain 2; IPR014726: Ribosomal protein L2, domain 3; IPR022666: Ribosomal Proteins L2, RNA binding domain; IPR022669: Ribosomal protein L2, C-terminal		GO:0005622 intracellular; GO:0005840 ribosome; GO:0015934 large ribosomal subunit; GO:0003723 RNA binding; GO:0003735 structural constituent of ribosome; GO:0016740 transferase activity; GO:0006412 translation
VE01_00318	KV460206.1:915574-915990	-	120	hypothetical protein	orth8385	ENOG410PTRI: NA
VE01_00319	KV460206.1:916991-918389	+	449	hypothetical protein	orth8386
VE01_00320	KV460206.1:918546-919980	-	477	hypothetical protein	orth1762	ENOG410PJZM: DUF895 domain membrane protein						IPR011701: Major facilitator superfamily; IPR020846: Major facilitator superfamily domain		GO:0016021 integral component of membrane; GO:0055085 transmembrane transport
VE01_00321	KV460206.1:920854-922039	+	394	hypothetical protein	orth2384	ENOG410PREA: Taurine catabolism dioxygenase TauD, TfdA family						IPR003819: TauD/TfdA-like domain		GO:0016491 oxidoreductase activity; GO:0055114 oxidation-reduction process
VE01_00322	KV460206.1:923873-925087	+	368	hypothetical protein	orth910	ENOG410PKFT: K09885 aquaporin rerated protein, other eukaryote						IPR000425: Major intrinsic protein; IPR023271: Aquaporin-like		GO:0016020 membrane; GO:0005215 transporter activity; GO:0006810 transport
VE01_00323	KV460206.1:925336-926547	-	366	hypothetical protein	orth1763	ENOG410PPC2: CMGC SRPK protein kinase						IPR000719: Protein kinase domain; IPR002290: Serine/threonine/dual specificity protein kinase, catalytic domain; IPR011009: Protein kinase-like domain		GO:0005524 ATP binding; GO:0004672 protein kinase activity; GO:0006468 protein phosphorylation
VE01_00324	KV460206.1:927748-927994	-	66	hypothetical protein
VE01_00325	KV460206.1:930799-933760	+	889	hypothetical protein	orth1764	ENOG410PMB5: Transcription factor					Fungal-specific TF domain	IPR001138: Zn(2)-C6 fungal-type DNA-binding domain; IPR007219: Transcription factor domain, fungi		GO:0005634 nucleus; GO:0003677 DNA binding; GO:0008270 zinc ion binding; GO:0000981 RNA polymerase II transcription factor activity, sequence-specific DNA binding; GO:0006351 transcription, DNA-templated; GO:0006355 regulation of transcription, DNA-templated
VE01_00326	KV460206.1:934344-935267	-	280	hypothetical protein	orth9161
VE01_00327	KV460206.1:936002-937229	-	385	hypothetical protein	orth3762	ENOG410PJNH: Nuclear mRNA splicing factor-associated protein						IPR000504: RNA recognition motif domain; IPR012677: Nucleotide-binding alpha-beta plait domain		GO:0000166 nucleotide binding; GO:0003676 nucleic acid binding
VE01_00328	KV460206.1:937720-941362	-	1213	hypothetical protein	orth3761	ENOG410Q8KU: Sorting nexin C terminal	BUSCOfEOG7PZS5P					IPR001683: Phox homologous domain; IPR003114: Phox-associated domain; IPR013937: Sorting nexin, C-terminal; IPR013996: PX-associated, sorting nexin 13; IPR016137: RGS domain		GO:0035091 phosphatidylinositol binding
VE01_00329	KV460206.1:941616-942593	-	292	hypothetical protein	orth3760	ENOG410Q8KU: Sorting nexin C terminal	BUSCOfEOG708W9T					IPR003358: tRNA (guanine-N-7) methyltransferase, Trmb type; IPR025763: tRNA (guanine-N-7) methyltransferase catalytic subunit Trm8, eukaryote; IPR029063: S-adenosyl-L-methionine-dependent methyltransferase	PF02390: Putative methyltransferase	GO:0008176 tRNA (guanine-N7-)-methyltransferase activity; GO:0006400 tRNA modification
VE01_00330	KV460206.1:943030-943482	+	127	hypothetical protein	orth3759	ENOG410PYE6: NA
VE01_00331	KV460206.1:943506-944678	-	368	homoserine dehydrogenase	orth3758	ENOG410PGAE: homoserine dehydrogenase	BUSCOfEOG7BGHWP					IPR001342: Homoserine dehydrogenase, catalytic; IPR005106: Aspartate/homoserine dehydrogenase, NAD-binding; IPR016040: NAD(P)-binding domain; IPR019811: Homoserine dehydrogenase, conserved site; IPR022697: Homoserine dehydrogenase lacking ACT domain	PF00742: Homoserine dehydrogenase	GO:0016491 oxidoreductase activity; GO:0050661 NADP binding; GO:0004412 homoserine dehydrogenase activity; GO:0006520 cellular amino acid metabolic process; GO:0055114 oxidation-reduction process
VE01_00332	KV460206.1:945151-946225	+	357	hypothetical protein	orth3757	ENOG410PP52: Inherit from euNOG: Conserved hypothetical protein						IPR025066: Protein of unknown function DUF4078
VE01_00333	KV460206.1:946950-949330	-	772	hypothetical protein	orth3756
VE01_00334	KV460206.1:952096-953605	+	464	hydroxymethylglutaryl-CoA synthase	orth1765	ENOG410PG2N: Hydroxymethylglutaryl-CoA synthase						IPR000590: Hydroxymethylglutaryl-coenzyme A synthase, active site; IPR010122: Hydroxymethylglutaryl-CoA synthase, eukaryotic; IPR013528: Hydroxymethylglutaryl-coenzyme A synthase, N-terminal; IPR013746: Hydroxymethylglutaryl-coenzyme A synthase C-terminal domain; IPR016039: Thiolase-like	PF01154: Hydroxymethylglutaryl-coenzyme A synthase N terminal; PF08540: Hydroxymethylglutaryl-coenzyme A synthase C terminal	GO:0003824 catalytic activity; GO:0004421 hydroxymethylglutaryl-CoA synthase activity; GO:0008152 metabolic process; GO:0008299 isoprenoid biosynthetic process
VE01_00335	KV460206.1:955039-956887	-	298	hypothetical protein	orth2383	ENOG410PGT2: pre-RNA splicing factor Srp2						IPR000504: RNA recognition motif domain; IPR012677: Nucleotide-binding alpha-beta plait domain		GO:0000166 nucleotide binding; GO:0003676 nucleic acid binding
VE01_00336	KV460206.1:958407-960771	-	739	hypothetical protein	orth3755	ENOG410PG2Z: Acts as a component of the essential kinetochore- associated NDC80 complex, which is required for chromosome segregation and spindle checkpoint activity (By similarity)	BUSCOfEOG7034SB					IPR005550: Kinetochore protein Ndc80	PF03801: HEC/Ndc80p family
VE01_00337	KV460206.1:961286-962557	+	365	hypothetical protein	orth3754	ENOG410PFAY: peroxisomal membrane anchor protein	BUSCOfEOG7JX3GH					IPR006785: Peroxisome membrane anchor protein Pex14p, N-terminal; IPR025655: Peroxisomal membrane protein 14		GO:0005778 peroxisomal membrane; GO:0005515 protein binding; GO:0016560 protein import into peroxisome matrix, docking
VE01_00338	KV460206.1:963064-964687	+	540	hypothetical protein	orth1579	ENOG410PIXW: lipase esterase			S09X	CE10		IPR002168: Lipase, GDXG, active site; IPR013094: Alpha/beta hydrolase fold-3; IPR029058: Alpha/Beta hydrolase fold; IPR033140: No description		GO:0016787 hydrolase activity; GO:0008152 metabolic process
VE01_00339	KV460206.1:964933-966277	-	430	hypothetical protein	orth3753	ENOG410PICU: Zn-dependent hydrolase oxidoreductase family protein						IPR001279: Metallo-beta-lactamase; IPR024884: N-acyl-phosphatidylethanolamine-hydrolysing phospholipase D		GO:0008270 zinc ion binding; GO:0070290 N-acylphosphatidylethanolamine-specific phospholipase D activity
VE01_00340	KV460206.1:967604-968447	+	280	allantoin catabolism protein	orth3752	ENOG410PUUB: Protein of unknown function (DUF861)						IPR008579: Domain of unknown function DUF861, cupin-3; IPR011051: RmlC-like cupin domain; IPR013096: Cupin 2, conserved barrel; IPR014710: RmlC-like jelly roll fold; IPR017627: Conserved hypothetical protein CHP03214, putative allantoin-urate catabolism protein
VE01_00341	KV460206.1:969497-971261	-	509	hypothetical protein	orth1767	ENOG410PFX2: iron-regulated transporter						IPR009716: Ferroporti-1; IPR020846: Major facilitator superfamily domain	PF06963: Ferroportin1 (FPN1)	GO:0016021 integral component of membrane; GO:0005381 iron ion transmembrane transporter activity; GO:0034755 iron ion transmembrane transport
VE01_00342	KV460206.1:971949-974690	+	848	hypothetical protein	orth492	ENOG410PJMZ: Glycosyl hydrolases family 2, sugar binding domain				GH2		IPR006102: Glycoside hydrolase, family 2, immunoglobulin-like beta-sandwich; IPR006104: Glycosyl hydrolases family 2, sugar binding domain; IPR008979: Galactose-binding domain-like; IPR013781: Glycoside hydrolase, catalytic domain; IPR013812: Glycoside hydrolase, family 2/20, immunoglobulin-like beta-sandwich domain; IPR017853: Glycoside hydrolase superfamily		GO:0004553 hydrolase activity, hydrolyzing O-glycosyl compounds; GO:0005975 carbohydrate metabolic process
VE01_00343	KV460206.1:974789-975790	-	258	YggS family pyridoxal phosphate enzyme	orth3748	ENOG410PMCC: Alanine racemase family protein	BUSCOfEOG7VX96Z					IPR001608: Alanine racemase, N-terminal; IPR011078: Uncharacterised protein family UPF0001; IPR029066: PLP-binding barrel
VE01_00344	KV460206.1:976272-979532	+	991	hypothetical protein	orth494	ENOG410PF9E: complex, subunit alpha						IPR002553: Clathrin/coatomer adaptor, adaptin-like, N-terminal; IPR003164: Clathrin adaptor, alpha-adaptin, appendage, C-terminal subdomain; IPR008152: Clathrin adaptor, alpha/beta/gamma-adaptin, appendage, Ig-like subdomain; IPR009028: Coatomer/calthrin adaptor appendage, C-terminal subdomain; IPR011989: Armadillo-like helical; IPR013038: Clathrin adaptor, alpha-adaptin, appendage, Ig-like subdo…	PF01602: Adaptin N terminal region	GO:0030131 clathrin adaptor complex; GO:0030117 membrane coat; GO:0016020 membrane; GO:0008565 protein transporter activity; GO:0005488 binding; GO:0006886 intracellular protein transport; GO:0015031 protein transport; GO:0016192 vesicle-mediated transport
VE01_00345	KV460206.1:989059-989440	-	126	hypothetical protein
VE01_00346	KV460206.1:991528-992240	+	167	hypothetical protein	orth3749	ENOG410PQEJ: Functions as component of the Arp2 3 complex which is involved in regulation of actin polymerization and together with an activating nucleation-promoting factor (NPF) mediates the formation of branched actin networks (By similarity)	BUSCOfEOG7WX0MV					IPR006789: Actin-related protein 2/3 complex subunit 5		GO:0015629 actin cytoskeleton; GO:0005885 Arp2/3 protein complex; GO:0034314 Arp2/3 complex-mediated actin nucleation; GO:0030833 regulation of actin filament polymerization
VE01_00347	KV460206.1:992499-993654	-	359	hypothetical protein	orth3750	ENOG410PJCF: Methyltransferase domain						IPR013216: Methyltransferase type 11; IPR029063: S-adenosyl-L-methionine-dependent methyltransferase		GO:0008168 methyltransferase activity; GO:0008152 metabolic process
VE01_00348	KV460206.1:995135-997820	+	894	hypothetical protein	orth495	ENOG410PF8H: serine threonine protein kinase						IPR002048: EF-hand domain; IPR006685: Mechanosensitive ion channel MscS; IPR010920: LSM domain; IPR011992: EF-hand domain pair; IPR018247: EF-Hand 1, calcium-binding site		GO:0016020 membrane; GO:0005509 calcium ion binding; GO:0055085 transmembrane transport
VE01_00349	KV460206.1:1000264-1001214	-	272	hypothetical protein	orth3751	ENOG410PGQA: dienelactone hydrolase						IPR002925: Dienelactone hydrolase; IPR029058: Alpha/Beta hydrolase fold		GO:0016787 hydrolase activity
VE01_00350	KV460206.1:1002529-1004539	+	649	hsp70-like protein	orth496	ENOG410PFQW: heat shock						IPR013126: Heat shock protein 70 family; IPR018181: Heat shock protein 70, conserved site; IPR029047: Heat shock protein 70kD, peptide-binding domain; IPR029048: Heat shock protein 70kD, C-terminal domain	PF00012: Hsp70 protein
VE01_00351	KV460206.1:1006103-1008167	+	664	hypothetical protein	orth3745	ENOG410PFGC: phosphatase 2C	BUSCOfEOG7Q8CZ1					IPR000222: PPM-type phosphatase, divalent cation binding; IPR001932: PPM-type phosphatase domain; IPR015655: Protein phosphatase 2C family		GO:0043169 cation binding; GO:0004722 protein serine/threonine phosphatase activity; GO:0003824 catalytic activity; GO:0006470 protein dephosphorylation
VE01_00352	KV460206.1:1008433-1009105	-	223	hypothetical protein	orth3746	ENOG410PQK5: Protein of unknown function (DUF3128)						IPR021475: Protein of unknown function DUF3128
VE01_00353	KV460206.1:1009415-1012032	+	854	hypothetical protein	orth3747	ENOG410PFI4: Plays a role in maintaining the mitochondrial genome and in controlling the mtDNA escape. Involved in the regulation of mtDNA nucleotide structure and number. May have a dispensable role in early maturation of pre-rRNA (By similarity)	BUSCOfEOG7G4QPG					IPR000504: RNA recognition motif domain; IPR018850: Mitochondrial escape protein 2; IPR027417: P-loop containing nucleoside triphosphate hydrolase	PF10443: RNA12 protein	GO:0003676 nucleic acid binding
VE01_00354	KV460206.1:1013823-1022824	+	1357	hypothetical protein	orth9411							IPR001128: Cytochrome P450; IPR002403: Cytochrome P450, E-class, group IV; IPR006094: FAD linked oxidase, N-terminal; IPR016166: FAD-binding, type 2; IPR016167: FAD-binding, type 2, subdomain 1; IPR016169: CO dehydrogenase flavoprotein-like, FAD-binding, subdomain 2; IPR017972: Cytochrome P450, conserved site; IPR021134: Bestrophin/UPF0187		GO:0050660 flavin adenine dinucleotide binding; GO:0005506 iron ion binding; GO:0020037 heme binding; GO:0016614 oxidoreductase activity, acting on CH-OH group of donors; GO:0003824 catalytic activity; GO:0004497 monooxygenase activity; GO:0016491 oxidoreductase activity; GO:0016705 oxidoreductase activity, acting on paired donors, with incorporation or reduction of molecular oxygen; GO:0055114 o…
VE01_00355	KV460206.1:1023589-1026388	-	932	hypothetical protein	orth9828
VE01_00356	KV460206.1:1027167-1028476	-	388	hypothetical protein	orth498	ENOG410PH58: Oxysterol binding protein						IPR000648: Oxysterol-binding protein; IPR018494: Oxysterol-binding protein, conserved site	PF01237: Oxysterol-binding protein
VE01_00357	KV460206.1:1029394-1030699	-	360	fructose-bisphosphate aldolase 1	orth3744	ENOG410PGPF: fructose-bisphosphate aldolase	BUSCOfEOG7HTHSN					IPR000771: Ketose-bisphosphate aldolase, class-II; IPR006411: Fructose-bisphosphate aldolase, class II, yeast/E. coli subtype; IPR013785: Aldolase-type TIM barrel	PF01116: Fructose-bisphosphate aldolase class-II	GO:0016832 aldehyde-lyase activity; GO:0003824 catalytic activity; GO:0008270 zinc ion binding; GO:0004332 fructose-bisphosphate aldolase activity; GO:0006096 glycolytic process; GO:0005975 carbohydrate metabolic process
VE01_00358	KV460206.1:1032925-1033885	-	275	hypothetical protein	orth3743	ENOG410PSTG: NA						IPR009027: Ribosomal protein L9/RNase H1, N-terminal; IPR020070: Ribosomal protein L9, N-terminal
VE01_00359	KV460206.1:1034607-1036563	+	651	hypothetical protein	orth3742	ENOG410PFRG: ubiquitin carboxyl-terminal hydrolase			C19			IPR001394: Peptidase C19, ubiquitin carboxyl-terminal hydrolase; IPR018200: Ubiquitin specific protease, conserved site; IPR028889: Ubiquitin specific protease domain		GO:0036459 thiol-dependent ubiquitinyl hydrolase activity; GO:0006511 ubiquitin-dependent protein catabolic process; GO:0016579 protein deubiquitination
VE01_00360	KV460206.1:1037048-1037998	-	252	hypothetical protein	orth3741	ENOG410PKQS: Inherit from NOG: Pathogenesis related protein-like protein						IPR032710: NTF2-like domain
VE01_00361	KV460206.1:1040167-1043129	-	937	hypothetical protein	orth3740	ENOG410PFMJ: CUE domain						IPR003892: Ubiquitin system component Cue; IPR009060: UBA-like		GO:0005515 protein binding
VE01_00362	KV460206.1:1044267-1045662	+	464	hypothetical protein	orth3739	ENOG410PRD2: NA
VE01_00363	KV460206.1:1046259-1047455	+	294	hypothetical protein	orth3738										Cluster_1
VE01_00364	KV460206.1:1050034-1053122	+	1008	hypothetical protein	orth2344	ENOG410PFHI: DUF221 domain protein						IPR003864: Calcium-dependent channel, 7TM region, putative phosphate; IPR027815: 10TM putative phosphate transporter, cytosolic domain; IPR032880: Calcium permeable stress-gated cation channel 1, N-terminal transmembrane domain	PF02714: Calcium-dependent channel, 7TM region, putative phosphate	GO:0016020 membrane	Cluster_1
VE01_00365	KV460206.1:1058041-1059847	+	569	hypothetical protein	orth817	ENOG410PN18: NA									Cluster_1
VE01_00366	KV460206.1:1060356-1062481	+	491	hypothetical protein	orth1345	ENOG410PJ3D: transporter						IPR011701: Major facilitator superfamily; IPR020846: Major facilitator superfamily domain		GO:0016021 integral component of membrane; GO:0055085 transmembrane transport	Cluster_1
VE01_00367	KV460206.1:1064492-1065772	+	371	hypothetical protein	orth7872	ENOG410PJX8: Transcription factor					Fungal-specific TF domain	IPR007219: Transcription factor domain, fungi		GO:0005634 nucleus; GO:0003677 DNA binding; GO:0008270 zinc ion binding; GO:0006351 transcription, DNA-templated	Cluster_1
VE01_00368	KV460206.1:1066680-1075323	-	2614	Type I Iterative Polyketide synthase (PKS)	orth740	ENOG410QD81: polyketide synthase						IPR001227: Acyl transferase domain; IPR006162: Phosphopantetheine attachment site; IPR009081: Acyl carrier protein-like; IPR011032: GroES-like; IPR013149: Alcohol dehydrogenase, C-terminal; IPR013217: Methyltransferase type 12; IPR013968: Polyketide synthase, ketoreductase domain; IPR014030: Beta-ketoacyl synthase, N-terminal; IPR014031: Beta-ketoacyl synthase, C-terminal; IPR014043: Acyl transfe…	PF00109: Beta-ketoacyl synthase, N-terminal domain; PF14765: Polyketide synthase dehydratase	GO:0016740 transferase activity; GO:0016491 oxidoreductase activity; GO:0031177 phosphopantetheine binding; GO:0003824 catalytic activity; GO:0055114 oxidation-reduction process; GO:0008152 metabolic process	Cluster_1
VE01_00369	KV460206.1:1076411-1077167	-	251	hypothetical protein	orth1239	ENOG410PPD6: short chain dehydrogenase reductase family						IPR002347: Glucose/ribitol dehydrogenase; IPR016040: NAD(P)-binding domain			Cluster_1
VE01_00370	KV460206.1:1077918-1079298	-	459	hypothetical protein	orth1768	ENOG410PI0U: amine oxidase						IPR023753: FAD/NAD(P)-binding domain		GO:0016491 oxidoreductase activity; GO:0055114 oxidation-reduction process	Cluster_1
VE01_00371	KV460206.1:1080126-1082075	+	512	hypothetical protein	orth8610	ENOG410PV0R: Cytochrome P450						IPR001128: Cytochrome P450; IPR002403: Cytochrome P450, E-class, group IV; IPR017972: Cytochrome P450, conserved site	PF00067: Cytochrome P450	GO:0005506 iron ion binding; GO:0020037 heme binding; GO:0004497 monooxygenase activity; GO:0016705 oxidoreductase activity, acting on paired donors, with incorporation or reduction of molecular oxygen; GO:0055114 oxidation-reduction process	Cluster_1
VE01_00372	KV460206.1:1082650-1083034	-	127	hypothetical protein	orth8923	ENOG410PU4X: NA						IPR009799: EthD domain; IPR011008: Dimeric alpha-beta barrel			Cluster_1
VE01_00373	KV460206.1:1084360-1085868	-	444	hypothetical protein	orth7871	ENOG410PJJ4: salicylate hydroxylase						IPR002938: FAD-binding domain; IPR023753: FAD/NAD(P)-binding domain		GO:0016491 oxidoreductase activity; GO:0071949 FAD binding; GO:0055114 oxidation-reduction process	Cluster_1
VE01_00374	KV460206.1:1086265-1087660	+	464	hypothetical protein	orth1346	ENOG410PNTZ: Trichothecene 3-O-acetyltransferase						IPR003480: Transferase; IPR023213: Chloramphenicol acetyltransferase-like domain		GO:0016747 transferase activity, transferring acyl groups other than amino-acyl groups	Cluster_1
VE01_00375	KV460206.1:1087897-1088855	-	285	hypothetical protein	orth1347	ENOG410PIW7: Citrinin biosynthesis oxydoreductase CtnB						IPR005645: Serine hydrolase FSH; IPR029058: Alpha/Beta hydrolase fold			Cluster_1
VE01_00376	KV460206.1:1089903-1098830	+	2615	Type I Iterative Polyketide synthase (PKS)	orth3196	ENOG410PJBH: polyketide synthase						IPR001227: Acyl transferase domain; IPR006162: Phosphopantetheine attachment site; IPR009081: Acyl carrier protein-like; IPR013120: Male sterility, NAD-binding; IPR013217: Methyltransferase type 12; IPR014030: Beta-ketoacyl synthase, N-terminal; IPR014031: Beta-ketoacyl synthase, C-terminal; IPR014043: Acyl transferase; IPR016035: Acyl transferase/acyl hydrolase/lysophospholipase; IPR016036: Malo…	PF00109: Beta-ketoacyl synthase, N-terminal domain	GO:0016740 transferase activity; GO:0003824 catalytic activity; GO:0008152 metabolic process	Cluster_1
VE01_00377	KV460206.1:1100928-1102559	-	482	hypothetical protein	orth8775	ENOG410PK00: Major Facilitator Superfamily						IPR011701: Major facilitator superfamily; IPR020846: Major facilitator superfamily domain		GO:0016021 integral component of membrane; GO:0055085 transmembrane transport	Cluster_1
VE01_00378	KV460206.1:1103547-1104957	-	415	hypothetical protein	orth9302	ENOG410PHPN: other FunK1 protein kinase						IPR002938: FAD-binding domain; IPR023753: FAD/NAD(P)-binding domain		GO:0016491 oxidoreductase activity; GO:0071949 FAD binding; GO:0055114 oxidation-reduction process	Cluster_1
VE01_00379	KV460206.1:1105555-1108607	+	997	hypothetical protein	orth9303	ENOG410PGKT: Hydantoinase						IPR002821: Hydantoinase/oxoprolinase; IPR008040: Hydantoinaseoxoprolinase, N-terminal; IPR010318: Protein of unknown function DUF917; IPR024071: Protein of unknown function DUF917, C-terminal; IPR027479: Protein of unknown function DUF917, N-terminal		GO:0016787 hydrolase activity	Cluster_1
VE01_00380	KV460206.1:1109545-1110162	+	187	hypothetical protein	orth9304	ENOG410PTMT: Fungal specific transcription factor domain					Fungal Zn(2)-Cys(6) binuclear cluster domain	IPR001138: Zn(2)-C6 fungal-type DNA-binding domain		GO:0005634 nucleus; GO:0008270 zinc ion binding; GO:0000981 RNA polymerase II transcription factor activity, sequence-specific DNA binding; GO:0006355 regulation of transcription, DNA-templated	Cluster_1
VE01_00381	KV460206.1:1110799-1112092	+	411	hypothetical protein	orth10178	ENOG410PNUI: GAL4					Fungal-specific TF domain	IPR007219: Transcription factor domain, fungi		GO:0005634 nucleus; GO:0003677 DNA binding; GO:0008270 zinc ion binding; GO:0006351 transcription, DNA-templated	Cluster_1
VE01_00382	KV460206.1:1112306-1114393	+	640	hypothetical protein	orth1769	ENOG410PH95: Prolyl oligopeptidase family			S09C	CE10		IPR001375: Peptidase S9, prolyl oligopeptidase, catalytic domain; IPR015943: WD40/YVTN repeat-like-containing domain; IPR029058: Alpha/Beta hydrolase fold		GO:0005515 protein binding; GO:0008236 serine-type peptidase activity; GO:0006508 proteolysis	Cluster_1
VE01_00383	KV460206.1:1114904-1116057	-	294	hypothetical protein	orth1083	ENOG410PJRP: )-reductase						IPR002198: Short-chain dehydrogenase/reductase SDR; IPR002347: Glucose/ribitol dehydrogenase; IPR016040: NAD(P)-binding domain	PF13561: Enoyl-(Acyl carrier protein) reductase	GO:0016491 oxidoreductase activity; GO:0008152 metabolic process	Cluster_1
VE01_00384	KV460206.1:1116818-1117206	+	104	hypothetical protein	orth1770	ENOG410PPK2: Inherit from COG: ngg1p interacting factor 3 protein, nif3						IPR002678: GTP cyclohydrolase 1 type 2/Nif3			Cluster_1
VE01_00385	KV460206.1:1117523-1118451	-	271	hypothetical protein	orth1771	ENOG410PJ4B: Aldolase_II						IPR001303: Class II aldolase/adducin N-terminal			Cluster_1
VE01_00386	KV460206.1:1119872-1120828	-	235	hypothetical protein	orth1679	ENOG410PT3W: Acetyltransferase (GNAT) family						IPR000182: GNAT domain; IPR016181: Acyl-CoA N-acyltransferase		GO:0008080 N-acetyltransferase activity
VE01_00387	KV460206.1:1122664-1123999	-	410	hypothetical protein	orth499	ENOG410PG7S: Hydrolyzes a variety of simple alpha-D-galactoside as well as more complex molecules such as oligosaccharides and polysaccharides (By similarity)						IPR000111: Glycoside hydrolase family 27/36, conserved site; IPR002241: Glycoside hydrolase, family 27; IPR013780: Glycosyl hydrolase, family 13, all-beta; IPR013785: Aldolase-type TIM barrel; IPR017853: Glycoside hydrolase superfamily		GO:0003824 catalytic activity; GO:0004553 hydrolase activity, hydrolyzing O-glycosyl compounds; GO:0005975 carbohydrate metabolic process
VE01_00388	KV460206.1:1125338-1128475	-	1029	hypothetical protein	orth501	ENOG410PHAZ: Transcription factor					Fungal-specific TF domain	IPR001138: Zn(2)-C6 fungal-type DNA-binding domain; IPR007219: Transcription factor domain, fungi		GO:0005634 nucleus; GO:0008270 zinc ion binding; GO:0003677 DNA binding; GO:0000981 RNA polymerase II transcription factor activity, sequence-specific DNA binding; GO:0006351 transcription, DNA-templated; GO:0006355 regulation of transcription, DNA-templated
VE01_00389	KV460206.1:1129703-1131305	-	514	hypothetical protein	orth8246	ENOG410PINX: K01176 alpha-amylase EC 3.2.1.1				GH13		IPR006047: Glycosyl hydrolase, family 13, catalytic domain; IPR006589: Glycosyl hydrolase, family 13, subfamily, catalytic domain; IPR013776: Alpha-amylase, thermostable; IPR013780: Glycosyl hydrolase, family 13, all-beta; IPR013781: Glycoside hydrolase, catalytic domain; IPR015902: Glycoside hydrolase, family 13; IPR017853: Glycoside hydrolase superfamily		GO:0043169 cation binding; GO:0005509 calcium ion binding; GO:0004553 hydrolase activity, hydrolyzing O-glycosyl compounds; GO:0003824 catalytic activity; GO:0005975 carbohydrate metabolic process
VE01_00390	KV460206.1:1132201-1134865	+	887	hypothetical protein	orth3737	ENOG410PQXD: NA
VE01_00391	KV460206.1:1136252-1136954	-	233	hypothetical protein	orth3736	ENOG410PSGQ: DASH complex subunit Duo1						IPR013960: DASH complex subunit Duo1		GO:0042729 DASH complex; GO:0072686 mitotic spindle; GO:0007067 mitotic nuclear division
VE01_00392	KV460206.1:1137681-1139012	+	426	hypothetical protein	orth3735	ENOG410PQXH: conserved hypothetical protein
VE01_00393	KV460206.1:1140090-1142608	+	764	hypothetical protein	orth3734	ENOG410PGIB: Tubulin-tyrosine ligase family protein						IPR002828: Survival protein SurE-like phosphatase/nucleotidase; IPR004344: Tubulin-tyrosine ligase/Tubulin polyglutamylase; IPR013816: ATP-grasp fold, subdomain 2; IPR027746: Probable tubulin-tyrosine ligase	PF03133: Tubulin-tyrosine ligase family	GO:0005524 ATP binding; GO:0016787 hydrolase activity; GO:0006464 cellular protein modification process
VE01_00394	KV460206.1:1144663-1145085	-	116	hypothetical protein	orth3733	ENOG410PRVP: Inherit from NOG: NADH ubiquinone oxidoreductase						IPR019329: NADH:ubiquinone oxidoreductase, ESSS subunit
VE01_00395	KV460206.1:1146554-1151020	-	1434	hypothetical protein	orth502	ENOG410PGJZ: P-type ATPase						IPR001757: P-type ATPase; IPR004014: Cation-transporting P-type ATPase, N-terminal; IPR006068: Cation-transporting P-type ATPase, C-terminal; IPR006408: P-type ATPase, subfamily IIB; IPR008250: P-type ATPase, A domain; IPR018303: P-type ATPase, phosphorylation site; IPR023214: HAD-like domain; IPR023298: P-type ATPase, transmembrane domain; IPR023299: P-type ATPase, cytoplasmic domain N		GO:0016021 integral component of membrane; GO:0016020 membrane; GO:0046872 metal ion binding; GO:0005524 ATP binding; GO:0000166 nucleotide binding; GO:0005388 calcium-transporting ATPase activity; GO:0070588 calcium ion transmembrane transport
VE01_00396	KV460206.1:1154473-1156108	-	524	hypothetical protein	orth504	ENOG410PGKD: histone deacetylase						IPR003000: Sirtuin family; IPR026590: Sirtuin family, catalytic core domain; IPR026591: Sirtuin family, catalytic core small domain; IPR029035: DHS-like NAD/FAD-binding domain	PF02146: Sir2 family	GO:0070403 NAD+ binding
VE01_00397	KV460206.1:1156381-1159894	+	1170	hypothetical protein	orth3732	ENOG410PKG8: establishment of protein localization						IPR018820: Brefeldin A sensitivity protein-related, domain of unknown function DUF2421; IPR023244: Brefeldin A-sensitivity protein 4
VE01_00398	KV460206.1:1160335-1161082	+	248	hypothetical protein	orth505	ENOG410PQC1: Short chain dehydrogenase						IPR002198: Short-chain dehydrogenase/reductase SDR; IPR002347: Glucose/ribitol dehydrogenase; IPR013968: Polyketide synthase, ketoreductase domain; IPR016040: NAD(P)-binding domain; IPR020904: Short-chain dehydrogenase/reductase, conserved site	PF13561: Enoyl-(Acyl carrier protein) reductase	GO:0016491 oxidoreductase activity; GO:0008152 metabolic process
VE01_00399	KV460206.1:1161256-1161715	-	152	hypothetical protein	orth5311
VE01_00400	KV460206.1:1162893-1163781	+	295	hypothetical protein	orth8762	ENOG410PN70: to alpha beta hydrolase fold			S33			IPR000073: Alpha/beta hydrolase fold-1; IPR000639: Epoxide hydrolase-like; IPR029058: Alpha/Beta hydrolase fold		GO:0003824 catalytic activity
VE01_00401	KV460206.1:1164707-1166604	+	614	hypothetical protein	orth506	ENOG410PJVJ: Glucan 1,3-beta-glucosidase				GH5		IPR001547: Glycoside hydrolase, family 5; IPR013781: Glycoside hydrolase, catalytic domain; IPR017853: Glycoside hydrolase superfamily		GO:0004553 hydrolase activity, hydrolyzing O-glycosyl compounds; GO:0005975 carbohydrate metabolic process
VE01_00402	KV460206.1:1166945-1167816	-	252	hypothetical protein	orth507	ENOG410PX83: NA
VE01_00403	KV460206.1:1170312-1170699	+	128	hypothetical protein	orth9789
VE01_00404	KV460206.1:1171139-1173050	+	636	hypothetical protein	orth1772	ENOG410PWU7: Heterokaryon incompatibility protein (HET)						IPR010730: Heterokaryon incompatibility
VE01_00405	KV460206.1:1173572-1174844	-	370	hypothetical protein	orth2402	ENOG410PNDT: integral membrane protein
VE01_00406	KV460206.1:1175482-1176902	+	389	hypothetical protein	orth1773	ENOG410PH44: o-methyltransferase						IPR001077: O-methyltransferase, family 2; IPR011991: Winged helix-turn-helix DNA-binding domain; IPR016461: O-methyltransferase COMT-type; IPR029063: S-adenosyl-L-methionine-dependent methyltransferase		GO:0008171 O-methyltransferase activity; GO:0008168 methyltransferase activity
VE01_00408	KV460206.1:1177782-1178847	-	354	hypothetical protein	orth8826	ENOG410PH7K: Ricin B lectin						IPR011050: Pectin lyase fold/virulence factor
VE01_00409	KV460206.1:1180185-1180845	+	219	hypothetical protein	orth3731	ENOG410PT6J: NA
VE01_00410	KV460206.1:1181140-1181870	-	199	hypothetical protein	orth3730
VE01_00411	KV460206.1:1182357-1183626	-	404	branched-chain amino acid aminotransferase	orth508	ENOG410PIW1: branched-chain-amino-acid aminotransferase						IPR001544: Aminotransferase class IV; IPR005786: Branched-chain amino acid aminotransferase II		GO:0004084 branched-chain-amino-acid transaminase activity; GO:0003824 catalytic activity; GO:0009081 branched-chain amino acid metabolic process; GO:0008152 metabolic process
VE01_00412	KV460206.1:1184252-1187203	+	950	hypothetical protein	orth3729	ENOG410PH91: Protein kinase Scy1	BUSCOfEOG7JHMDW					IPR000719: Protein kinase domain; IPR002290: Serine/threonine/dual specificity protein kinase, catalytic domain; IPR011009: Protein kinase-like domain; IPR011989: Armadillo-like helical; IPR016024: Armadillo-type fold		GO:0004672 protein kinase activity; GO:0005524 ATP binding; GO:0005488 binding; GO:0006468 protein phosphorylation
VE01_00413	KV460206.1:1189455-1191684	+	713	hypothetical protein	orth8825	ENOG410PQ4N: NA
VE01_00414	KV460206.1:1192806-1194027	+	406	hypothetical protein	orth3728	ENOG410PK66: NA
VE01_00415	KV460206.1:1195217-1195732	+	106	hypothetical protein	orth3727
VE01_00416	KV460206.1:1196183-1197071	-	295	hypothetical protein	orth3726	ENOG410PJ9F: Phytanoyl-CoA dioxygenase family protein						IPR008775: Phytanoyl-CoA dioxygenase
VE01_00417	KV460206.1:1198355-1199632	-	384	hypothetical protein								IPR024079: Metallopeptidase, catalytic domain		GO:0008237 metallopeptidase activity
VE01_00418	KV460206.1:1199766-1200308	-	162	hypothetical protein
VE01_00419	KV460206.1:1201786-1203460	+	557	hypothetical protein	orth145	ENOG410PV4E: Heterokaryon incompatibility protein (HET)						IPR010730: Heterokaryon incompatibility
VE01_00420	KV460206.1:1204545-1205683	-	336	hypothetical protein	orth9014	ENOG410PG8K: nitrilase						IPR003010: Carbon-nitrogen hydrolase		GO:0016810 hydrolase activity, acting on carbon-nitrogen (but not peptide) bonds; GO:0006807 nitrogen compound metabolic process
VE01_00421	KV460206.1:1206262-1207097	+	255	hypothetical protein	orth766	ENOG410PR7T: NA						IPR000073: Alpha/beta hydrolase fold-1; IPR029058: Alpha/Beta hydrolase fold
VE01_00422	KV460206.1:1209141-1209993	+	283	hypothetical protein	orth9431							IPR025975: Polysaccharide lyase
VE01_00423	KV460206.1:1212153-1216045	-	1269	hypothetical protein	orth3725
VE01_00424	KV460206.1:1218611-1222010	+	1045	hypothetical protein	orth3724	ENOG410PG3Q: Required for replication-independent chromatin assembly and for the periodic repression of histone gene transcription during the cell cycle (By similarity)						IPR001680: WD40 repeat; IPR011494: TUP1-like enhancer of split; IPR015943: WD40/YVTN repeat-like-containing domain; IPR017986: WD40-repeat-containing domain; IPR019015: HIRA B motif; IPR031120: WD repeat HIR1		GO:0005634 nucleus; GO:0005515 protein binding; GO:0016568 chromatin modification; GO:0006355 regulation of transcription, DNA-templated; GO:0006351 transcription, DNA-templated
VE01_00425	KV460206.1:1224441-1225619	-	304	hypothetical protein	orth448	ENOG410PGWQ: mitochondrial 2-oxodicarboxylate carrier						IPR002067: Mitochondrial carrier protein; IPR002113: Adenine nucleotide translocator 1; IPR018108: Mitochondrial substrate/solute carrier; IPR023395: Mitochondrial carrier domain	PF00153: Mitochondrial carrier protein	GO:0005743 mitochondrial inner membrane; GO:0005215 transporter activity; GO:0055085 transmembrane transport; GO:0006810 transport
VE01_00426	KV460206.1:1226109-1231271	+	1669	hypothetical protein	orth3723	ENOG410PHGW: DNA. Replication	BUSCOfEOG7FZ06K					IPR014808: DNA replication factor Dna2, N-terminal; IPR022765: Dna2/Cas4, domain of unknown function DUF83; IPR027417: P-loop containing nucleoside triphosphate hydrolase	PF08696: DNA replication factor Dna2; PF13087: AAA domain
VE01_00427	KV460206.1:1231442-1232494	-	310	hypothetical protein	orth510	ENOG410PMDV: aldehyde reductase (AKR1)						IPR001395: Aldo/keto reductase/potassium channel subunit beta; IPR018170: Aldo/keto reductase, conserved site; IPR020471: Aldo/keto reductase; IPR023210: NADP-dependent oxidoreductase domain	PF00248: Aldo/keto reductase family	GO:0016491 oxidoreductase activity; GO:0055114 oxidation-reduction process
VE01_00428	KV460206.1:1233378-1238622	-	1398	hypothetical protein	orth3722	ENOG410PG79: domain) protein						IPR000704: Casein kinase II, regulatory subunit; IPR009771: Ribosome control protein 1; IPR015943: WD40/YVTN repeat-like-containing domain; IPR016149: Casein kinase II, regulatory subunit, alpha-helical; IPR016150: Casein kinase II, regulatory subunit, beta-sheet	PF01214: Casein kinase II regulatory subunit; PF07064: RIC1	GO:0005956 protein kinase CK2 complex; GO:0005515 protein binding; GO:0019887 protein kinase regulator activity
VE01_00429	KV460206.1:1239217-1240612	+	335	hypothetical protein	orth3721	ENOG410PJKX: WD repeat-containing protein						IPR001680: WD40 repeat; IPR015943: WD40/YVTN repeat-like-containing domain; IPR017986: WD40-repeat-containing domain; IPR019775: WD40 repeat, conserved site; IPR020472: G-protein beta WD-40 repeat		GO:0005515 protein binding
VE01_00430	KV460206.1:1241346-1242443	+	329	hypothetical protein	orth511	ENOG410PHVT: )-reductase						IPR001395: Aldo/keto reductase/potassium channel subunit beta; IPR023210: NADP-dependent oxidoreductase domain	PF00248: Aldo/keto reductase family
VE01_00431	KV460206.1:1243135-1244304	+	371	hypothetical protein	orth3720	ENOG410PMXX: C2H2 finger domain protein (Gli3)					Zinc finger (C2H2)	IPR007087: Zinc finger, C2H2; IPR013087: Zinc finger C2H2-type/integrase DNA-binding domain; IPR015880: Zinc finger, C2H2-like		GO:0046872 metal ion binding; GO:0003676 nucleic acid binding
VE01_00432	KV460206.1:1245342-1246573	+	332	hypothetical protein	orth512	ENOG410PFMM: Dehydrogenase						IPR006139: D-isomer specific 2-hydroxyacid dehydrogenase, catalytic domain; IPR006140: D-isomer specific 2-hydroxyacid dehydrogenase, NAD-binding domain; IPR016040: NAD(P)-binding domain; IPR029752: D-isomer specific 2-hydroxyacid dehydrogenase, NAD-binding domain conserved site 1; IPR029753: D-isomer specific 2-hydroxyacid dehydrogenase, NAD-binding domain conserved site	PF02826: D-isomer specific 2-hydroxyacid dehydrogenase, NAD binding domain	GO:0051287 NAD binding; GO:0016616 oxidoreductase activity, acting on the CH-OH group of donors, NAD or NADP as acceptor; GO:0008152 metabolic process; GO:0055114 oxidation-reduction process
VE01_00433	KV460206.1:1247026-1247342	-	86	hypothetical protein	orth3719
VE01_00434	KV460206.1:1247804-1248650	+	261	hypothetical protein	orth3718	ENOG410PPBA: NA						IPR024771: SUZ domain
VE01_00435	KV460206.1:1248705-1250445	-	579	hypothetical protein	orth3717	ENOG410PGEE: Component of the cytosolic Fe S protein assembly machinery. Required for maturation of extramitochondrial Fe S proteins. May play a role in the transfer of pre-assembled Fe S clusters to target apoproteins (By similarity)	BUSCOfEOG7X6M97					IPR004108: Iron hydrogenase, large subunit, C-terminal; IPR009016: Iron hydrogenase	PF02906: Iron only hydrogenase large subunit, C-terminal domain
VE01_00436	KV460206.1:1250760-1251647	+	187	hypothetical protein	orth3716	ENOG410PP0W: conserved hypothetical protein
VE01_00437	KV460206.1:1252138-1252909	-	202	hypothetical protein	orth513	ENOG410PHTG: Endosomal						IPR009038: GOLD domain; IPR015720: TMP21-related		GO:0016021 integral component of membrane; GO:0006810 transport
VE01_00438	KV460206.1:1253526-1254275	+	183	ADP-ribosylation factor	orth400	ENOG410PGWR: adp-ribosylation factor						IPR003579: Small GTPase superfamily, Rab type; IPR005225: Small GTP-binding protein domain; IPR006689: Small GTPase superfamily, ARF/SAR type; IPR024156: Small GTPase superfamily, ARF type; IPR027417: P-loop containing nucleoside triphosphate hydrolase	PF00025: ADP-ribosylation factor family	GO:0005622 intracellular; GO:0005525 GTP binding; GO:0007264 small GTPase mediated signal transduction; GO:0015031 protein transport
VE01_00439	KV460206.1:1254819-1255474	-	199	hypothetical protein	orth3715	ENOG410PMWG: Caffeine-induced death protein						IPR016805: Uncharacterised conserved protein UCP022603; IPR019171: Caffeine-induced death protein 2	PF09774: Caffeine-induced death protein 2
VE01_00440	KV460206.1:1255758-1257190	+	336	hypothetical protein	orth514	ENOG410PHX0: Mitochondrial carrier protein						IPR018108: Mitochondrial substrate/solute carrier; IPR023395: Mitochondrial carrier domain
VE01_00441	KV460206.1:1258844-1259575	+	225	hypothetical protein	orth3714	ENOG410PQDT: conserved hypothetical protein
VE01_00442	KV460206.1:1260169-1261449	+	373	hypothetical protein	orth3713	ENOG410PJE2: Component of the eukaryotic translation initiation factor 3 (eIF-3) complex, which is involved in protein synthesis and, together with other initiation factors, stimulates binding of mRNA and methionyl-tRNAi to the 40S ribosome (By similarity)			M67X			IPR000555: JAB1/MPN/MOV34 metalloenzyme domain; IPR027524: Eukaryotic translation initiation factor 3 subunit H		GO:0005852 eukaryotic translation initiation factor 3 complex; GO:0005737 cytoplasm; GO:0005515 protein binding; GO:0003743 translation initiation factor activity
VE01_00443	KV460206.1:1262471-1263997	+	450	adenosylhomocysteinase	orth3712	ENOG410PG05: adenosylhomocysteinase	BUSCOfEOG7FZ07M					IPR000043: Adenosylhomocysteinase; IPR015878: S-adenosyl-L-homocysteine hydrolase, NAD binding domain; IPR016040: NAD(P)-binding domain; IPR020082: S-adenosyl-L-homocysteine hydrolase, conserved site	PF00670: S-adenosyl-L-homocysteine hydrolase, NAD binding domain	GO:0004013 adenosylhomocysteinase activity; GO:0006730 one-carbon metabolic process
VE01_00444	KV460206.1:1264965-1267365	+	799	ATP-dependent Clp protease ATP-binding subunit ClpB	orth515	ENOG410Q8K8: C-terminal, D2-small domain, of ClpB protein						IPR001270: ClpA/B family; IPR003593: AAA+ ATPase domain; IPR003959: ATPase, AAA-type, core; IPR018368: ClpA/B, conserved site 1; IPR019489: Clp ATPase, C-terminal; IPR027417: P-loop containing nucleoside triphosphate hydrolase; IPR028299: ClpA/B, conserved site 2		GO:0005524 ATP binding
VE01_00445	KV460206.1:1267914-1269038	+	231	hypothetical protein	orth2453	ENOG410PFG8: Elongation factor	BUSCOfEOG7M3J9X					IPR001326: Translation elongation factor EF1B, beta/delta chains, conserved site; IPR010987: Glutathione S-transferase, C-terminal-like; IPR014038: Translation elongation factor EF1B, beta/delta subunit, guanine nucleotide exchange; IPR014717: Translation elongation factor EF1B/ribosomal protein S6; IPR018940: Elongation factor 1 beta central acidic region, eukaryote		GO:0005853 eukaryotic translation elongation factor 1 complex; GO:0003746 translation elongation factor activity; GO:0006414 translational elongation
VE01_00446	KV460206.1:1269427-1269905	+	139	hypothetical protein	orth3711	ENOG410PQ9P: Membrane magnesium transporter						IPR018937: Magnesium transporter
VE01_00447	KV460206.1:1270302-1273534	+	1000	hypothetical protein	orth3710	ENOG410PF9J: mismatch repair protein						IPR000432: DNA mismatch repair protein MutS, C-terminal; IPR007696: DNA mismatch repair protein MutS, core; IPR027417: P-loop containing nucleoside triphosphate hydrolase		GO:0030983 mismatched DNA binding; GO:0005524 ATP binding; GO:0006298 mismatch repair
VE01_00448	KV460206.1:1273863-1276312	-	795	hypothetical protein	orth3709	ENOG410PGEA: DNA. Replication	BUSCOfEOG757D5X					IPR015408: Zinc finger, Mcm10/DnaG-type		GO:0005634 nucleus; GO:0006260 DNA replication
VE01_00449	KV460206.1:1276765-1278142	+	458	hypothetical protein	orth3708	ENOG410PN3V: conserved hypothetical protein						IPR019024: Ribonuclease H2, subunit B	PF09468: Ydr279p protein family (RNase H2 complex component)	GO:0005634 nucleus
VE01_00450	KV460206.1:1278577-1282212	-	1130	hypothetical protein	orth3707	ENOG410PJKN: conserved hypothetical protein						IPR021582: Altered inheritance of mitochondria protein 21
VE01_00451	KV460206.1:1283589-1284332	-	148	hypothetical protein	orth3706	ENOG410PKCP: Golgi membrane protein involved in vesicular trafficking (By similarity)						IPR019365: TVP18/Calcium channel flower		GO:0016021 integral component of membrane
VE01_00452	KV460206.1:1285007-1285481	-	89	hypothetical protein	orth3705	ENOG410PP3P: nuclear transport factor						IPR002075: Nuclear transport factor 2; IPR018222: Nuclear transport factor 2, eukaryote; IPR032710: NTF2-like domain		GO:0005622 intracellular; GO:0006810 transport
VE01_00453	KV460206.1:1287282-1289170	+	593	hypothetical protein	orth3704	ENOG410PJQH: conserved hypothetical protein
VE01_00454	KV460206.1:1290191-1296915	-	2185	hypothetical protein	orth3703	ENOG410PIRN: Ccr4-not transcription complex, subunit	BUSCOfEOG7NPG2G				CCR4-Not complex component	IPR007196: CCR4-Not complex component, Not1, C-terminal; IPR024557: CCR4-Not complex, Not1 subunit, domain of unknown function DUF3819; IPR032191: CCR4-NOT transcription complex subunit 1, CAF1-binding domain; IPR032193: CCR4-NOT transcription complex subunit 1, TTP binding domain; IPR032194: CCR4-NOT transcription complex subunit 1, HEAT repeat	PF04054: CCR4-Not complex component, Not1; PF16415: CCR4-NOT transcription complex subunit 1 CAF1-binding domain
VE01_00455	KV460206.1:1298163-1301193	+	919	hypothetical protein	orth3702	ENOG410QEC8: Cell division control protein	BUSCOfEOG7F7WKS					IPR001060: FCH domain; IPR001452: SH3 domain; IPR031160: F-BAR domain		GO:0005515 protein binding
VE01_00456	KV460206.1:1301446-1304060	-	769	hypothetical protein	orth3701	ENOG410PH4J: amino-acid N-acetyltransferase subunit Mak10						IPR007244: NatC N(alpha)-terminal acetyltransferase, Mak10 subunit	PF04112: Mak10 subunit, NatC N(alpha)-terminal acetyltransferase
VE01_00457	KV460206.1:1304744-1305125	-	75	hypothetical protein	orth3700	ENOG410PS16: Mitochondrial ATP synthase epsilon chain domain-containing protein						IPR006721: ATPase, F1 complex, epsilon subunit, mitochondrial		GO:0000275 mitochondrial proton-transporting ATP synthase complex, catalytic core F(1); GO:0046961 proton-transporting ATPase activity, rotational mechanism; GO:0046933 proton-transporting ATP synthase activity, rotational mechanism; GO:0015986 ATP synthesis coupled proton transport
VE01_00458	KV460206.1:1305479-1307029	-	462	hypothetical protein	orth1105	ENOG410PJDW: reductase complex core protein 2	BUSCOfEOG7F51BJ		M16B			IPR007863: Peptidase M16, C-terminal; IPR011237: Peptidase M16 domain; IPR011249: Metalloenzyme, LuxS/M16 peptidase-like; IPR011765: Peptidase M16, N-terminal		GO:0003824 catalytic activity; GO:0046872 metal ion binding
VE01_00459	KV460206.1:1307378-1309526	+	639	hypothetical protein	orth3699	ENOG410PIIH: DNA-dependent RNA polymerase catalyzes the transcription of DNA into RNA using the four ribonucleoside triphosphates as substrates. Specific core component of RNA polymerase III which synthesizes small RNAs, such as 5S rRNA and tRNAs (By similarity)	BUSCOfEOG70PC6K					IPR008806: RNA polymerase III Rpc82, C -terminal; IPR011991: Winged helix-turn-helix DNA-binding domain; IPR013197: RNA polymerase III subunit RPC82-related, helix-turn-helix		GO:0003899 DNA-directed RNA polymerase activity; GO:0003677 DNA binding; GO:0006351 transcription, DNA-templated
VE01_00460	KV460206.1:1310221-1311311	+	307	hypothetical protein	orth3698	ENOG410PF7V: Mitochondrial carrier protein	BUSCOfEOG7T4MWD					IPR018108: Mitochondrial substrate/solute carrier; IPR023395: Mitochondrial carrier domain
VE01_00461	KV460206.1:1311802-1312076	+	66	hypothetical protein	orth3697	ENOG410PRW9: Protein of unknown function (DUF2665)						IPR024242: Non-classical export protein 1		GO:0009306 protein secretion
VE01_00462	KV460206.1:1312972-1313462	-	121	autophagy-like protein 8	orth3696	ENOG410PNV6: Involved in cytoplasm to vacuole transport (Cvt) vesicles and autophagosomes formation. May mediate the delivery of the vesicles and autophagosomes to the vacuole via the microtubule cytoskeleton (By similarity)	BUSCOfEOG7712KX					IPR004241: Autophagy protein Atg8 ubiquitin-like; IPR029071: Ubiquitin-related domain	PF02991: Autophagy protein Atg8 ubiquitin like
VE01_00463	KV460206.1:1314331-1315622	+	412	coproporphyrinogen III oxidase	orth3695	ENOG410PIF2: coproporphyrinogen III oxidase	BUSCOfEOG73Z33M					IPR001260: Coproporphyrinogen III oxidase, aerobic; IPR018375: Coproporphyrinogen III oxidase, conserved site	PF01218: Coproporphyrinogen III oxidase	GO:0004109 coproporphyrinogen oxidase activity; GO:0006779 porphyrin-containing compound biosynthetic process; GO:0055114 oxidation-reduction process
VE01_00464	KV460206.1:1315955-1316965	-	271	adenylate kinase 1	orth516	ENOG410PG6Q: Catalyzes the reversible transfer of the terminal phosphate group between ATP and AMP. Plays an important role in cellular energy homeostasis and in adenine nucleotide metabolism. Adenylate kinase activity is critical for regulation of the phosphate utilization and the AMP de novo biosynthesis pathways (By similarity)						IPR000850: Adenylate kinase/UMP-CMP kinase; IPR006259: Adenylate kinase subfamily; IPR007862: Adenylate kinase, active site lid domain; IPR027417: P-loop containing nucleoside triphosphate hydrolase; IPR028587: Adenylate kinase 2	PF00406: Adenylate kinase	GO:0019205 nucleobase-containing compound kinase activity; GO:0005524 ATP binding; GO:0016776 phosphotransferase activity, phosphate group as acceptor; GO:0004017 adenylate kinase activity; GO:0006172 ADP biosynthetic process; GO:0006139 nucleobase-containing compound metabolic process
VE01_00465	KV460206.1:1317387-1320537	+	884	hypothetical protein			BUSCOfEOG7GQZ5S		M67A			IPR000555: JAB1/MPN/MOV34 metalloenzyme domain; IPR013763: Cyclin-like; IPR013922: Cyclin PHO80-like; IPR024969: Rpn11/EIF3F, C-terminal		GO:0005515 protein binding; GO:0019901 protein kinase binding; GO:0000079 regulation of cyclin-dependent protein serine/threonine kinase activity
VE01_00466	KV460206.1:1321133-1322402	-	346	hypothetical protein	orth3694	ENOG410PKH6: Extracellular lipase						IPR002921: Fungal lipase-like domain; IPR005592: Mono-/di-acylglycerol lipase, N-terminal; IPR029058: Alpha/Beta hydrolase fold		GO:0016042 lipid catabolic process; GO:0006629 lipid metabolic process
VE01_00467	KV460206.1:1323438-1324161	+	240	hypothetical protein	orth3693	ENOG410PRMT: Inherit from opiNOG: Conserved hypothetical protein						IPR007527: Zinc finger, SWIM-type		GO:0008270 zinc ion binding
VE01_00468	KV460206.1:1324648-1327972	-	925	hypothetical protein	orth3692	ENOG410PMU2: Inherit from NOG: microtubule binding protein HOOK3						IPR008636: Hook-related protein family
VE01_00469	KV460206.1:1328650-1329880	-	391	hypothetical protein	orth517	ENOG410PKW7: Dimeric dihydrodiol dehydrogenase						IPR000683: Oxidoreductase, N-terminal; IPR016040: NAD(P)-binding domain		GO:0016491 oxidoreductase activity
VE01_00470	KV460206.1:1330681-1332970	-	651	hypothetical protein	orth3691	ENOG410QE1P: mRNA cleavage factor complex component Pcf11						IPR002014: VHS domain; IPR006569: CID domain; IPR006903: RNA polymerase II-binding domain; IPR008942: ENTH/VHS		GO:0006886 intracellular protein transport
VE01_00471	KV460206.1:1334122-1334617	+	99	hypothetical protein	orth3690	ENOG410PSNV: NA			I09			IPR009020: Proteinase inhibitor, propeptide; IPR010259: Peptidase S8 propeptide/proteinase inhibitor I9
VE01_00472	KV460206.1:1339298-1339808	+	101	non-histone chromosomal protein 6	orth3689	ENOG410PRUP: DNA-binding protein that induces severe bending of DNA. Required for DNA-binding by the FACT complex, a general chromatin factor that acts to reorganize nucleosomes. The FACT complex is involved in multiple processes that require DNA as a template such as mRNA elongation, DNA replication and DNA repair. Also augments the fidelity of transcription by RNA polymerase III independently o…						IPR009071: High mobility group box domain
VE01_00473	KV460206.1:1342227-1344265	+	453	hypothetical protein	orth3688	ENOG410PKNZ: NA
VE01_00474	KV460206.1:1344779-1346590	-	584	hypothetical protein	orth3687	ENOG410PHVW: Transcription factor					bZIP TF 1	IPR004827: Basic-leucine zipper domain		GO:0043565 sequence-specific DNA binding; GO:0003700 transcription factor activity, sequence-specific DNA binding; GO:0006355 regulation of transcription, DNA-templated
VE01_00475	KV460206.1:1349237-1350057	+	157	hypothetical protein
VE01_00476	KV460206.1:1350098-1353884	-	1139	hypothetical protein	orth2450
VE01_00477	KV460206.1:1354525-1354824	+	78	hypothetical protein	orth9019
VE01_00478	KV460206.1:1355723-1357103	-	459	hypothetical protein	orth2903	ENOG410PQ9I: Glycosyl hydrolase catalytic core						IPR013781: Glycoside hydrolase, catalytic domain; IPR017853: Glycoside hydrolase superfamily; IPR024655: Uncharacterised protein family, glycosyl hydrolase catalytic domain	PF11790: Glycosyl hydrolase catalytic core	GO:0005975 carbohydrate metabolic process
VE01_00479	KV460206.1:1360211-1362902	-	735	hypothetical protein	orth519	ENOG410PNMF: Fungal_trans					Fungal-specific TF domain	IPR001138: Zn(2)-C6 fungal-type DNA-binding domain; IPR007219: Transcription factor domain, fungi		GO:0005634 nucleus; GO:0008270 zinc ion binding; GO:0003677 DNA binding; GO:0000981 RNA polymerase II transcription factor activity, sequence-specific DNA binding; GO:0006351 transcription, DNA-templated; GO:0006355 regulation of transcription, DNA-templated
VE01_00480	KV460206.1:1364297-1365938	-	512	hypothetical protein	orth3686	ENOG410PK48: RING finger domain protein						IPR001841: Zinc finger, RING-type; IPR013083: Zinc finger, RING/FYVE/PHD-type		GO:0008270 zinc ion binding; GO:0005515 protein binding
VE01_00481	KV460206.1:1366964-1367836	-	243	hypothetical protein	orth3685	ENOG410PF90: cell polarity protein						IPR000626: Ubiquitin domain; IPR000938: CAP Gly-rich domain; IPR029071: Ubiquitin-related domain		GO:0005515 protein binding
VE01_00482	KV460206.1:1369035-1372076	+	393	hypothetical protein	orth3684	ENOG410PKQ5: Myb, DNA-binding					Myb-like DNA-binding domain	IPR001005: SANT/Myb domain; IPR009057: Homeodomain-like; IPR017877: Myb-like domain; IPR017930: Myb domain		GO:0003677 DNA binding
VE01_00483	KV460206.1:1372769-1373489	-	239	hypothetical protein	orth3683	ENOG410PMYZ: tRNA (uracil-5-)-methyltransferase TRM9	BUSCOfEOG7J70SV					IPR013216: Methyltransferase type 11; IPR029063: S-adenosyl-L-methionine-dependent methyltransferase		GO:0008168 methyltransferase activity; GO:0008152 metabolic process
VE01_00484	KV460206.1:1374590-1376049	+	434	hypothetical protein	orth8642	ENOG410PIZR: ubiquitin carboxyl-terminal hydrolase			C19			IPR001394: Peptidase C19, ubiquitin carboxyl-terminal hydrolase; IPR018200: Ubiquitin specific protease, conserved site; IPR028889: Ubiquitin specific protease domain		GO:0036459 thiol-dependent ubiquitinyl hydrolase activity; GO:0006511 ubiquitin-dependent protein catabolic process; GO:0016579 protein deubiquitination
VE01_00485	KV460206.1:1377137-1379834	+	882	hypothetical protein	orth3682	ENOG410PK3P: phosphatase						IPR000242: PTP type protein phosphatase; IPR000387: Tyrosine specific protein phosphatases domain; IPR001763: Rhodanese-like domain; IPR003595: Protein-tyrosine phosphatase, catalytic; IPR016130: Protein-tyrosine phosphatase, active site; IPR029021: Protein-tyrosine phosphatase-like	PF00102: Protein-tyrosine phosphatase	GO:0016791 phosphatase activity; GO:0004725 protein tyrosine phosphatase activity; GO:0016311 dephosphorylation; GO:0006470 protein dephosphorylation
VE01_00486	KV460206.1:1380220-1381496	-	389	26S protease regulatory subunit 8	orth521	ENOG410PJ13: 26S protease regulatory subunit 8						IPR003593: AAA+ ATPase domain; IPR003959: ATPase, AAA-type, core; IPR003960: ATPase, AAA-type, conserved site; IPR005937: 26S proteasome subunit P45; IPR027417: P-loop containing nucleoside triphosphate hydrolase		GO:0005737 cytoplasm; GO:0005524 ATP binding; GO:0016787 hydrolase activity; GO:0030163 protein catabolic process
VE01_00487	KV460206.1:1382317-1385901	+	1131	hypothetical protein	orth3681	ENOG410PGXA: Calcium permease family membrane transporter	BUSCOfEOG7W9S33					IPR004837: Sodium/calcium exchanger membrane region; IPR005185: Inner membrane component domain		GO:0016021 integral component of membrane; GO:0055085 transmembrane transport
VE01_00488	KV460206.1:1386242-1387316	-	357	orotidine 5'-phosphate decarboxylase	orth3680	ENOG410PFIV: orotidine 5-phosphate decarboxylase	BUSCOfEOG7CVQ76					IPR001754: Orotidine 5'-phosphate decarboxylase domain; IPR011060: Ribulose-phosphate binding barrel; IPR013785: Aldolase-type TIM barrel; IPR018089: Orotidine 5'-phosphate decarboxylase, active site	PF00215: Orotidine 5'-phosphate decarboxylase / HUMPS family	GO:0003824 catalytic activity; GO:0004590 orotidine-5'-phosphate decarboxylase activity; GO:0006207 'de novo' pyrimidine nucleobase biosynthetic process; GO:0008152 metabolic process
VE01_00489	KV460206.1:1387914-1389324	-	469	hypothetical protein	orth3679
VE01_00490	KV460206.1:1390375-1391795	-	449	hypothetical protein	orth523	ENOG410PH4Q: Mandelate racemase muconate lactonizing enzyme family protein						IPR001354: Mandelate racemase/muconate lactonizing enzyme/methylaspartate ammonia-lyase; IPR013342: Mandelate racemase/muconate lactonizing enzyme, C-terminal; IPR018110: Mandelate racemase/muconate lactonizing enzyme, conserved site; IPR029017: Enolase N-terminal domain-like; IPR029065: Enolase C-terminal domain-like	PF13378: Enolase C-terminal domain-like	GO:0003824 catalytic activity; GO:0009063 cellular amino acid catabolic process; GO:0008152 metabolic process
VE01_00491	KV460206.1:1392789-1393752	-	320	hypothetical protein	orth1774	ENOG410PKFF: dihydrodipicolinate synthetase family protein						IPR002220: DapA-like; IPR013785: Aldolase-type TIM barrel		GO:0016829 lyase activity; GO:0003824 catalytic activity; GO:0008152 metabolic process
VE01_00492	KV460206.1:1397994-1400431	-	768	hypothetical protein	orth391	ENOG410PGMJ: regulatory protein					Fungal-specific TF domain	IPR001138: Zn(2)-C6 fungal-type DNA-binding domain; IPR007219: Transcription factor domain, fungi		GO:0005634 nucleus; GO:0003677 DNA binding; GO:0008270 zinc ion binding; GO:0000981 RNA polymerase II transcription factor activity, sequence-specific DNA binding; GO:0006351 transcription, DNA-templated; GO:0006355 regulation of transcription, DNA-templated
VE01_00493	KV460206.1:1404448-1406295	-	582	hypothetical protein	orth3678	ENOG410PGY6: Spermine spermidine synthase family protein						IPR029063: S-adenosyl-L-methionine-dependent methyltransferase; IPR030374: Polyamine biosynthesis domain
VE01_00494	KV460206.1:1406872-1408066	-	397	hypothetical protein	orth3677	ENOG410PICT: NA
VE01_00495	KV460206.1:1408871-1410047	-	391	hypothetical protein	orth3676	ENOG410PTA7: NA
VE01_00496	KV460206.1:1410645-1412529	-	520	hypothetical protein	orth3675	ENOG410PIJY: NA						IPR002523: Mg2+ transporter protein, CorA-like/Zinc transport protein ZntB		GO:0016020 membrane; GO:0046873 metal ion transmembrane transporter activity; GO:0030001 metal ion transport; GO:0055085 transmembrane transport
VE01_00497	KV460206.1:1413073-1414446	+	406	hypothetical protein	orth3674	ENOG410PQV6: conserved hypothetical protein						IPR009617: Seipin family	PF06775: Putative adipose-regulatory protein (Seipin)	GO:0019915 lipid storage
VE01_00498	KV460206.1:1414603-1416217	-	519	hypothetical protein	orth3673	ENOG410PFUZ: Inherit from KOG: Impact homolog (mouse)						IPR001498: Impact, N-terminal; IPR020568: Ribosomal protein S5 domain 2-type fold; IPR020569: Uncharacterised protein family UPF0029, Impact, conserved site; IPR023582: Impact family
VE01_00499	KV460206.1:1416634-1419867	-	1060	hypothetical protein	orth3672	ENOG410PFG0: Nuclear pore protein	BUSCOfEOG7380D3					IPR007231: Nucleoporin interacting component Nup93/Nic96	PF04097: Nup93/Nic96	GO:0005643 nuclear pore; GO:0006810 transport
VE01_00500	KV460206.1:1420379-1421020	+	195	hypothetical protein	orth3671	ENOG410PSWY: conserved hypothetical protein
VE01_00501	KV460206.1:1421301-1423841	-	785	hypothetical protein	orth525	ENOG410PFJD: Vacuolar transporter chaperone						IPR003807: Domain of unknown function DUF202; IPR004331: SPX domain; IPR018966: VTC domain	PF09359: VTC domain
VE01_00502	KV460206.1:1424755-1431397	-	2126	hypothetical protein	orth3670	ENOG410PGFW: glutamate synthase	BUSCOfEOG7TN012		C44			IPR002489: Glutamate synthase, alpha subunit, C-terminal; IPR002932: Glutamate synthase domain; IPR006005: Glutamate synthase, NADH/NADPH, small subunit 1; IPR006982: Glutamate synthase, central-N; IPR009051: Alpha-helical ferredoxin; IPR012220: Glutamate synthase, eukaryotic; IPR013785: Aldolase-type TIM barrel; IPR016040: NAD(P)-binding domain; IPR017932: Glutamine amidotransferase type 2 domai…	PF00310: Glutamine amidotransferases class-II; PF01493: GXGXG motif; PF01645: Conserved region in glutamate synthase; PF04898: Glutamate synthase central domain	GO:0051536 iron-sulfur cluster binding; GO:0050660 flavin adenine dinucleotide binding; GO:0045181 glutamate synthase activity, NAD(P)H as acceptor; GO:0005506 iron ion binding; GO:0003824 catalytic activity; GO:0016040 glutamate synthase (NADH) activity; GO:0016638 oxidoreductase activity, acting on the CH-NH2 group of donors; GO:0016639 oxidoreductase activity, acting on the CH-NH2 group of don…
VE01_00503	KV460206.1:1433450-1434539	+	343	hypothetical protein	orth3669	ENOG410PQ0M: NA						IPR008402: Anaphase-promoting complex subunit 15/mnd2		GO:0005680 anaphase-promoting complex; GO:0031145 anaphase-promoting complex-dependent catabolic process; GO:0030071 regulation of mitotic metaphase/anaphase transition
VE01_00504	KV460206.1:1434753-1435292	-	132	blocked early in transport 1	orth3668	ENOG410PNJI: SNARE complex subunit (Bet1)	BUSCOfEOG7712MK					IPR000727: Target SNARE coiled-coil homology domain		GO:0005515 protein binding
VE01_00505	KV460206.1:1436331-1436815	-	122	hypothetical protein	orth3667	ENOG410Q0MF: Histone chaperone domain CHZ						IPR019098: Histone chaperone domain CHZ
VE01_00506	KV460206.1:1437428-1440670	+	1046	hypothetical protein	orth3666	ENOG410PG4B: armadillo repeat protein						IPR000225: Armadillo; IPR011989: Armadillo-like helical; IPR016024: Armadillo-type fold		GO:0005515 protein binding; GO:0005488 binding
VE01_00507	KV460206.1:1442274-1444093	-	515	hypothetical protein	orth6877	ENOG410PJG0: Dynein light intermediate chain						IPR008467: Dynein 1 light intermediate chain; IPR022780: Dynein family light intermediate chain		GO:0005868 cytoplasmic dynein complex; GO:0003777 microtubule motor activity; GO:0007018 microtubule-based movement
VE01_00508	KV460206.1:1444419-1445253	+	256	hypothetical protein	orth6878	ENOG410PJVW: U2 snRNP component IST3	BUSCOfEOG70W3S0					IPR000504: RNA recognition motif domain; IPR012677: Nucleotide-binding alpha-beta plait domain		GO:0000166 nucleotide binding; GO:0003676 nucleic acid binding
VE01_00509	KV460206.1:1445551-1446946	-	389	hypothetical protein	orth665	ENOG410PHY0: SVP1-like protein 2						IPR001680: WD40 repeat; IPR015943: WD40/YVTN repeat-like-containing domain; IPR017986: WD40-repeat-containing domain		GO:0005515 protein binding
VE01_00510	KV460206.1:1447780-1449304	+	383	hypothetical protein	orth6879	ENOG410PGVE: cell division control protein 11						IPR016491: Septin; IPR027417: P-loop containing nucleoside triphosphate hydrolase; IPR030379: Septin-type guanine nucleotide-binding (G) domain	PF00735: Septin	GO:0005525 GTP binding
VE01_00511	KV460206.1:1450165-1451247	+	278	hypothetical protein	orth6880	ENOG410PJKI: BAX inhibitor family protein	BUSCOfEOG7RNKBD					IPR006214: Bax inhibitor 1-related	PF01027: Inhibitor of apoptosis-promoting Bax1
VE01_00512	KV460206.1:1452282-1453327	-	312	hypothetical protein	orth6881	ENOG410PI8G: Plasma membrane osmosensor that activates the high osmolarity glycerol (HOG) MAPK signaling pathway in response to high osmolarity (By similarity)	BUSCOfEOG7MPRR4					IPR001452: SH3 domain		GO:0005515 protein binding
VE01_00513	KV460206.1:1455588-1456265	-	205	hypothetical protein	orth6882	ENOG410PQ15: Nuclear distribution protein						IPR009991: Dynactin subunit p22
VE01_00514	KV460206.1:1456758-1458599	+	500	hypothetical protein	orth6883	ENOG410PJ3E: amino acid transporter						IPR013057: Amino acid transporter, transmembrane domain	PF01490: Transmembrane amino acid transporter protein
VE01_00515	KV460206.1:1458869-1459365	-	110	hypothetical protein	orth6884	ENOG410PQME: mitochondrial 37S ribosomal protein MRPS16	BUSCOfEOG7FBRWV					IPR000307: Ribosomal protein S16; IPR020592: Ribosomal protein S16, conserved site; IPR023803: Ribosomal protein S16 domain		GO:0005622 intracellular; GO:0005840 ribosome; GO:0003735 structural constituent of ribosome; GO:0006412 translation
VE01_00516	KV460206.1:1459750-1460951	+	236	YjeF	orth6885	ENOG410PJKF: Catalyzes the epimerization of the S- and R-forms of NAD(P)HX, a damaged form of NAD(P)H that is a result of enzymatic or heat-dependent hydration. This is a prerequisite for the S- specific NAD(P)H-hydrate dehydratase to allow the repair of both epimers of NAD(P)HX (By similarity)	BUSCOfEOG789CPC					IPR004443: YjeF N-terminal domain; IPR032976: No description
VE01_00517	KV460206.1:1462170-1463284	+	212	hypothetical protein	orth6886	ENOG410PFUD: Ras-related protein						IPR001806: Small GTPase superfamily; IPR002041: Ran GTPase; IPR003578: Small GTPase superfamily, Rho type; IPR003579: Small GTPase superfamily, Rab type; IPR005225: Small GTP-binding protein domain; IPR020849: Small GTPase superfamily, Ras type; IPR027417: P-loop containing nucleoside triphosphate hydrolase	PF00071: Ras family	GO:0005622 intracellular; GO:0016020 membrane; GO:0005525 GTP binding; GO:0003924 GTPase activity; GO:0006886 intracellular protein transport; GO:0006913 nucleocytoplasmic transport; GO:0015031 protein transport; GO:0007165 signal transduction; GO:0007264 small GTPase mediated signal transduction
VE01_00518	KV460206.1:1464554-1466300	-	581	hypothetical protein	orth6887	ENOG410QDT3: RNA recognition motif. (a.k.a. RRM, RBD, or RNP domain)						IPR000504: RNA recognition motif domain; IPR012677: Nucleotide-binding alpha-beta plait domain		GO:0000166 nucleotide binding; GO:0003676 nucleic acid binding
VE01_00519	KV460206.1:1469479-1470452	-	281	hypothetical protein	orth934	ENOG410PFQ3: conserved hypothetical protein						IPR000387: Tyrosine specific protein phosphatases domain; IPR016130: Protein-tyrosine phosphatase, active site; IPR025163: Tyrosine-protein phosphatase family, C-terminal domain; IPR026893: Tyrosine/serine-protein phosphatase IphP-type; IPR029021: Protein-tyrosine phosphatase-like	PF13350: Tyrosine phosphatase family	GO:0016791 phosphatase activity; GO:0004725 protein tyrosine phosphatase activity; GO:0016311 dephosphorylation
VE01_00520	KV460206.1:1470838-1471580	+	229	hypothetical protein	orth6888	ENOG410PPE7: conserved hypothetical protein						IPR018613: Protein of unknown function DUF2052, coiled-coil
VE01_00521	KV460206.1:1471760-1473022	+	348	hypothetical protein	orth6889	ENOG410PPA3: Eukaryotic mitochondrial regulator protein						IPR021036: Ribosomal protein S35, mitochondrial
VE01_00522	KV460206.1:1473441-1475291	-	570	3-methylcrotonyl-CoA carboxylase beta subunit	orth6890	ENOG410PKSU: carboxylase, beta						IPR000022: Carboxyl transferase; IPR011762: Acetyl-coenzyme A carboxyltransferase, N-terminal; IPR011763: Acetyl-coenzyme A carboxyltransferase, C-terminal; IPR029045: ClpP/crotonase-like domain	PF01039: Carboxyl transferase domain	GO:0016874 ligase activity
VE01_00523	KV460206.1:1475607-1476949	+	428	isovaleryl-CoA dehydrogenase	orth935	ENOG410PFKB: Isovaleryl-CoA dehydrogenase						IPR006089: Acyl-CoA dehydrogenase, conserved site; IPR006091: Acyl-CoA oxidase/dehydrogenase, central domain; IPR009075: Acyl-CoA dehydrogenase/oxidase C-terminal; IPR009100: Acyl-CoA dehydrogenase/oxidase, N-terminal and middle domain; IPR013786: Acyl-CoA dehydrogenase/oxidase, N-terminal		GO:0016627 oxidoreductase activity, acting on the CH-CH group of donors; GO:0050660 flavin adenine dinucleotide binding; GO:0003995 acyl-CoA dehydrogenase activity; GO:0055114 oxidation-reduction process; GO:0008152 metabolic process
VE01_00524	KV460206.1:1477491-1479069	-	525	hypothetical protein	orth6891	ENOG410PTZQ: conserved hypothetical protein
VE01_00525	KV460206.1:1480499-1481460	-	230	hypothetical protein	orth6893
VE01_00526	KV460206.1:1486266-1486593	+	108	hypothetical protein
VE01_00527	KV460206.1:1487609-1489269	+	534	hypothetical protein	orth9207
VE01_00528	KV460206.1:1489485-1490822	-	411	hypothetical protein	orth909	ENOG410PIJX: K03441 aquaglyceroporin related protein, other eukaryote						IPR000425: Major intrinsic protein; IPR023271: Aquaporin-like		GO:0016020 membrane; GO:0005215 transporter activity; GO:0006810 transport
VE01_00529	KV460206.1:1491450-1494841	-	1076	potassium/sodium efflux P-type ATPase, fungal-type	orth936	ENOG410PFD7: P-type ATPase						IPR001757: P-type ATPase; IPR004014: Cation-transporting P-type ATPase, N-terminal; IPR006068: Cation-transporting P-type ATPase, C-terminal; IPR006414: P-type ATPase, subfamily IID; IPR008250: P-type ATPase, A domain; IPR018303: P-type ATPase, phosphorylation site; IPR023214: HAD-like domain; IPR023298: P-type ATPase, transmembrane domain; IPR023299: P-type ATPase, cytoplasmic domain N		GO:0016021 integral component of membrane; GO:0019829 cation-transporting ATPase activity; GO:0000166 nucleotide binding; GO:0046872 metal ion binding; GO:0006812 cation transport
VE01_00530	KV460206.1:1496218-1497503	-	350	hypothetical protein	orth9208	ENOG410PGYE: Cytochrome p450						IPR001128: Cytochrome P450; IPR002402: Cytochrome P450, E-class, group II; IPR002974: Cytochrome P450, E-class, CYP52		GO:0004497 monooxygenase activity; GO:0020037 heme binding; GO:0016712 oxidoreductase activity, acting on paired donors, with incorporation or reduction of molecular oxygen, reduced flavin or flavoprotein as one donor, and incorporation of one atom of oxygen; GO:0005506 iron ion binding; GO:0016705 oxidoreductase activity, acting on paired donors, with incorporation or reduction of molecular oxyg…
VE01_00531	KV460206.1:1497798-1499742	-	535	hypothetical protein	orth937	ENOG410PMAK: sugar transporter						IPR003663: Sugar/inositol transporter; IPR005828: Major facilitator, sugar transporter-like; IPR005829: Sugar transporter, conserved site; IPR020846: Major facilitator superfamily domain	PF00083: Sugar (and other) transporter	GO:0016021 integral component of membrane; GO:0016020 membrane; GO:0022857 transmembrane transporter activity; GO:0005215 transporter activity; GO:0022891 substrate-specific transmembrane transporter activity; GO:0055085 transmembrane transport
VE01_00532	KV460206.1:1500452-1502338	+	536	hypothetical protein	orth8555							IPR023753: FAD/NAD(P)-binding domain	PF12831: FAD dependent oxidoreductase	GO:0016491 oxidoreductase activity; GO:0055114 oxidation-reduction process
VE01_00533	KV460206.1:1511147-1513349	+	705	HAL protein kinase	orth2485	ENOG410PK93: serine threonine protein kinase						IPR000719: Protein kinase domain; IPR002290: Serine/threonine/dual specificity protein kinase, catalytic domain; IPR008271: Serine/threonine-protein kinase, active site; IPR011009: Protein kinase-like domain		GO:0005524 ATP binding; GO:0004672 protein kinase activity; GO:0006468 protein phosphorylation
VE01_00534	KV460206.1:1514892-1517251	+	763	hypothetical protein	orth4677	ENOG410PJ9V: response regulator	BUSCOfEOG7GBG5H					IPR001789: Signal transduction response regulator, receiver domain; IPR011006: CheY-like superfamily		GO:0000160 phosphorelay signal transduction system
VE01_00536	KV460206.1:1518661-1520366	-	302	hypothetical protein	orth4678	ENOG410PFVU: PQ loop repeat protein						IPR006603: PQ-loop repeat
VE01_00537	KV460206.1:1523114-1526033	+	972	hypothetical protein	orth4679	ENOG410PHEC: Nuclease domain-containing protein 1						IPR002999: Tudor domain; IPR016071: Staphylococcal nuclease (SNase-like), OB-fold; IPR016685: RNA-induced silencing complex, nuclease component Tudor-SN; IPR030481: Staphylococcal nuclease domain-containing protein 1	PF00565: Staphylococcal nuclease homologue	GO:0016442 RISC complex; GO:0003712 transcription cofactor activity; GO:0035194 posttranscriptional gene silencing by RNA; GO:0031047 gene silencing by RNA
VE01_00538	KV460206.1:1527501-1529189	-	543	hypothetical protein	orth4680	ENOG410PK12: NA
VE01_00539	KV460206.1:1530665-1532935	+	650	hypothetical protein	orth4681	ENOG410PIJ3: PHD-finger						IPR001965: Zinc finger, PHD-type; IPR003903: Ubiquitin interacting motif; IPR011011: Zinc finger, FYVE/PHD-type; IPR013083: Zinc finger, RING/FYVE/PHD-type; IPR019786: Zinc finger, PHD-type, conserved site; IPR019787: Zinc finger, PHD-finger		GO:0008270 zinc ion binding; GO:0005515 protein binding
VE01_00540	KV460206.1:1534128-1535986	-	578	choline-sulfatase	orth1775	ENOG410PKN7: Sulfatase						IPR000917: Sulfatase, N-terminal; IPR017785: Choline-sulfatase; IPR017849: Alkaline phosphatase-like, alpha/beta/alpha; IPR017850: Alkaline-phosphatase-like, core domain; IPR024607: Sulfatase, conserved site; IPR025863: Choline sulfatase enzyme C-terminal domain	PF00884: Sulfatase	GO:0008484 sulfuric ester hydrolase activity; GO:0003824 catalytic activity; GO:0008152 metabolic process
VE01_00541	KV460206.1:1539008-1540850	-	557	hypothetical protein	orth4682	ENOG410PHJU: amino acid						IPR002293: Amino acid/polyamine transporter I; IPR004840: Amino acid permease, conserved site; IPR004841: Amino acid permease/ SLC12A domain	PF00324: Amino acid permease	GO:0016021 integral component of membrane; GO:0016020 membrane; GO:0015171 amino acid transmembrane transporter activity; GO:0006865 amino acid transport; GO:0055085 transmembrane transport; GO:0003333 amino acid transmembrane transport; GO:0006810 transport
VE01_00542	KV460206.1:1542057-1543227	+	389	hypothetical protein	orth938	ENOG410PMGZ: F-box domain protein						IPR001810: F-box domain		GO:0005515 protein binding
VE01_00543	KV460206.1:1543726-1544779	+	350	hypothetical protein	orth938	ENOG410PMGZ: F-box domain protein						IPR001810: F-box domain		GO:0005515 protein binding
VE01_00544	KV460206.1:1545580-1547465	-	610	hypothetical protein	orth2847	ENOG410PJ6B: Lipoxygenase						IPR000907: Lipoxygenase; IPR013819: Lipoxygenase, C-terminal	PF00305: Lipoxygenase	GO:0016702 oxidoreductase activity, acting on single donors with incorporation of molecular oxygen, incorporation of two atoms of oxygen; GO:0046872 metal ion binding; GO:0055114 oxidation-reduction process
VE01_00545	KV460206.1:1550822-1551254	-	143	hypothetical protein	orth4683	ENOG410PP0K: conserved hypothetical protein						IPR001129: Membrane-associated, eicosanoid/glutathione metabolism (MAPEG) protein; IPR023352: Membrane associated eicosanoid/glutathione metabolism-like domain
VE01_00546	KV460206.1:1551886-1553852	+	632	hypothetical protein	orth8837							IPR001810: F-box domain		GO:0005515 protein binding
VE01_00547	KV460206.1:1553967-1555636	-	524	CTP synthase	orth939				C26			IPR004468: CTP synthase; IPR017456: CTP synthase, N-terminal; IPR017926: Glutamine amidotransferase; IPR027417: P-loop containing nucleoside triphosphate hydrolase; IPR029062: Class I glutamine amidotransferase-like	PF00117: Glutamine amidotransferase class-I; PF06418: CTP synthase N-terminus	GO:0003883 CTP synthase activity; GO:0006221 pyrimidine nucleotide biosynthetic process
VE01_00548	KV460206.1:1556285-1563627	-	2413	hypothetical protein	orth4684	ENOG410PG6I: heavy chain						IPR001609: Myosin head, motor domain; IPR002928: Myosin tail; IPR004009: Myosin, N-terminal, SH3-like; IPR027401: Myosin-like IQ motif-containing domain; IPR027417: P-loop containing nucleoside triphosphate hydrolase	PF00063: Myosin head (motor domain)	GO:0016459 myosin complex; GO:0005524 ATP binding; GO:0003774 motor activity
VE01_00549	KV460206.1:1564379-1568520	+	1281	hypothetical protein	orth4685	ENOG410PNYB: conserved hypothetical protein						IPR019607: Putative zinc-finger domain
VE01_00550	KV460206.1:1569151-1572466	+	1069	hypothetical protein	orth4686	ENOG410PGNF: DUF814 domain protein						IPR008532: Domain of unknown function DUF814; IPR021846: Domain of unknown function DUF3441
VE01_00551	KV460206.1:1573299-1576678	-	1109	hypothetical protein	orth4687	ENOG410PIGF: GTPase Activating Protein						IPR000195: Rab-GTPase-TBC domain; IPR011992: EF-hand domain pair
VE01_00552	KV460206.1:1577625-1579092	+	488	hypothetical protein	orth2321	ENOG410PK0T: ankyrin repeat domain-containing protein						IPR002110: Ankyrin repeat; IPR020683: Ankyrin repeat-containing domain	PF12796: Ankyrin repeats (3 copies)	GO:0005515 protein binding
VE01_00554	KV460206.1:1579816-1580602	-	261	hypothetical protein	orth942	ENOG410PZDK: NA
VE01_00555	KV460206.1:1581419-1582704	+	393	hypothetical protein	orth2946	ENOG410PK99: Pectate lyase				PL9		IPR011050: Pectin lyase fold/virulence factor; IPR012334: Pectin lyase fold
VE01_00556	KV460206.1:1583241-1584024	-	260	hypothetical protein	orth9177	ENOG410PXUR: NA
VE01_00557	KV460206.1:1585130-1586279	-	382	hypothetical protein	orth1777	ENOG410PIPX: beta-lactamase			S12			IPR001466: Beta-lactamase-related; IPR012338: Beta-lactamase/transpeptidase-like	PF00144: Beta-lactamase
VE01_00558	KV460206.1:1586394-1588561	+	682	hypothetical protein	orth1778	ENOG410PJ2K: Inherit from COG: Monooxygenase						IPR023753: FAD/NAD(P)-binding domain		GO:0016491 oxidoreductase activity; GO:0055114 oxidation-reduction process
VE01_00559	KV460206.1:1589461-1590448	+	328	hypothetical protein	orth9178	ENOG410PQGJ: Domain of unknown function (DUF3425)
VE01_00560	KV460206.1:1592059-1593868	-	602	hypothetical protein	orth950	ENOG410PPA0: NA			A01A			IPR021109: Aspartic peptidase domain; IPR033121: No description
VE01_00561	KV460206.1:1595832-1599063	+	743	hypothetical protein		ENOG410PKMT: Inherit from COG: Endoribonuclease LPSP
VE01_00562	KV460206.1:1599187-1599862	+	224	hypothetical protein		ENOG410PKMT: Inherit from COG: Endoribonuclease LPSP
VE01_00563	KV460206.1:1599887-1600383	+	148	hypothetical protein		ENOG410PKMT: Inherit from COG: Endoribonuclease LPSP
VE01_00564	KV460206.1:1602727-1604686	+	652	hypothetical protein								IPR010730: Heterokaryon incompatibility
VE01_00565	KV460206.1:1606112-1607972	+	410	hypothetical protein	orth1781	ENOG410PQFJ: NA						IPR029063: S-adenosyl-L-methionine-dependent methyltransferase
VE01_00566	KV460206.1:1608404-1609512	+	331	hypothetical protein	orth1782	ENOG410PNJY: Inherit from KOG: glutamine amidotransferase			C26			IPR029062: Class I glutamine amidotransferase-like
VE01_00567	KV460206.1:1610043-1610364	-	91	hypothetical protein	orth9846	ENOG410PYPT: conserved hypothetical protein
VE01_00568	KV460206.1:1614436-1615875	+	382	hypothetical protein	orth339	ENOG410PU9R: LysM domain						IPR018392: LysM domain
VE01_00569	KV460206.1:1616442-1618164	+	573	hypothetical protein	orth947	ENOG410PUNS: conserved hypothetical protein						IPR001810: F-box domain		GO:0005515 protein binding
VE01_00571	KV460206.1:1622214-1624255	+	619	hypothetical protein	orth1783	ENOG410PIIB: long-chain-fatty-acid-CoA ligase						IPR000873: AMP-dependent synthetase/ligase; IPR025110: AMP-binding enzyme C-terminal domain	PF00501: AMP-binding enzyme	GO:0003824 catalytic activity; GO:0008152 metabolic process
VE01_00572	KV460206.1:1624655-1627063	+	538	hypothetical protein	orth1784
VE01_00573	KV460206.1:1627410-1628814	-	325	transaldolase, variant	orth626	ENOG410PI4K: Transaldolase is important for the balance of metabolites in the pentose-phosphate pathway (By similarity)						IPR001585: Transaldolase/Fructose-6-phosphate aldolase; IPR004730: Transaldolase type 1; IPR013785: Aldolase-type TIM barrel; IPR018225: Transaldolase, active site	PF00923: Transaldolase	GO:0005737 cytoplasm; GO:0003824 catalytic activity; GO:0004801 sedoheptulose-7-phosphate:D-glyceraldehyde-3-phosphate glyceronetransferase activity; GO:0006098 pentose-phosphate shunt; GO:0005975 carbohydrate metabolic process
VE01_00574	KV460206.1:1629899-1630686	-	223	hypothetical protein	orth6858	ENOG410PX41: NA
VE01_00575	KV460206.1:1631447-1632345	-	278	hypothetical protein	orth6857	ENOG410PH1E: conserved hypothetical protein						IPR001279: Metallo-beta-lactamase; IPR025638: Protein of unknown function DUF4336
VE01_00576	KV460206.1:1633297-1636994	-	1216	hypothetical protein	orth6856
VE01_00577	KV460206.1:1637064-1640823	+	426	hypothetical protein	orth6855	ENOG410PN96: Woronin body major protein						IPR001884: Translation elongation factor IF5A; IPR008991: Translation protein SH3-like domain; IPR012340: Nucleic acid-binding, OB-fold; IPR014722: Ribosomal protein L2 domain 2; IPR020189: Translation elongation factor, IF5A C-terminal		GO:0003723 RNA binding; GO:0003746 translation elongation factor activity; GO:0043022 ribosome binding; GO:0006452 translational frameshifting; GO:0045905 positive regulation of translational termination; GO:0045901 positive regulation of translational elongation
VE01_00578	KV460206.1:1641297-1642104	-	268	hypothetical protein	orth6854	ENOG410PMVF: RNA binding protein						IPR005037: Pre-mRNA-splicing factor 38	PF03371: PRP38 family
VE01_00579	KV460206.1:1642568-1643170	+	184	hypothetical protein	orth6853
VE01_00580	KV460206.1:1645394-1646988	-	507	hypothetical protein	orth6852	ENOG410PGMG: bleomycin hydrolase			C01B			IPR000169: Cysteine peptidase, cysteine active site; IPR004134: Peptidase C1B, bleomycin hydrolase	PF03051: Peptidase C1-like family	GO:0004197 cysteine-type endopeptidase activity; GO:0006508 proteolysis
VE01_00581	KV460206.1:1647802-1648393	+	110	hypothetical protein
VE01_00582	KV460206.1:1650748-1652004	+	366	hypothetical protein	orth1298	ENOG410PK54: RTA1 domain protein						IPR007568: RTA-like protein	PF04479: RTA1 like protein	GO:0016021 integral component of membrane; GO:0006950 response to stress
VE01_00583	KV460206.1:1652404-1654356	-	633	hypothetical protein	orth9085	ENOG410PPP1: conserved hypothetical protein
VE01_00584	KV460206.1:1659732-1661352	-	539	hypothetical protein	orth946	ENOG410PUNS: conserved hypothetical protein
VE01_00585	KV460206.1:1661935-1663336	-	466	hypothetical protein	orth1785	ENOG410PVSF: NA
VE01_00586	KV460206.1:1663884-1664906	+	321	hypothetical protein	orth6851	ENOG410PPFM: Domain of unknown function (DUF202)						IPR003807: Domain of unknown function DUF202
VE01_00587	KV460206.1:1665337-1666132	+	247	hypothetical protein	orth6850	ENOG410PPWP: SH3 domain protein						IPR001452: SH3 domain		GO:0005515 protein binding
VE01_00588	KV460206.1:1666371-1667196	-	274	riboflavin biosynthesis protein RibD domain-containing protein	orth2673	ENOG410PMP3: riboflavin biosynthesis protein						IPR002734: Bacterial bifunctional deaminase-reductase, C-terminal; IPR024072: Dihydrofolate reductase-like domain		GO:0008703 5-amino-6-(5-phosphoribosylamino)uracil reductase activity; GO:0009231 riboflavin biosynthetic process; GO:0055114 oxidation-reduction process
VE01_00589	KV460206.1:1667245-1667691	-	111	hypothetical protein	orth8939
VE01_00590	KV460206.1:1668004-1668487	-	127	hypothetical protein	orth6849	ENOG410PS0S: Protein of unknown function (DUF3602)						IPR022024: Protein of unknown function DUF3602
VE01_00591	KV460206.1:1669750-1670300	-	164	hypothetical protein	orth6848	ENOG410PNSC: Cystathionine beta-synthase						IPR000644: CBS domain
VE01_00592	KV460206.1:1671516-1672724	+	375	hypothetical protein	orth986	ENOG410PFFI: mitochondrial phosphate carrier protein						IPR018108: Mitochondrial substrate/solute carrier; IPR023395: Mitochondrial carrier domain
VE01_00593	KV460206.1:1673580-1676212	+	825	hypothetical protein	orth1759	ENOG410PSIC: NA
VE01_00594	KV460206.1:1678917-1679948	-	325	hypothetical protein	orth2404	ENOG410PH4A: Arabinan endo-1,5-alpha-L-arabinosidase				GH43		IPR006710: Glycoside hydrolase, family 43; IPR016840: Glycoside hydrolase, family 43, endo-1, 5-alpha-L-arabinosidase; IPR023296: Glycosyl hydrolase, five-bladed beta-propellor domain		GO:0046558 arabinan endo-1,5-alpha-L-arabinosidase activity; GO:0004553 hydrolase activity, hydrolyzing O-glycosyl compounds; GO:0005975 carbohydrate metabolic process
VE01_00595	KV460206.1:1681009-1682016	+	279	capping protein muscle Z-line, beta, variant	orth6847	ENOG410PH9Y: F-actin-capping proteins bind in a Ca(2 )-independent manner to the fast growing ends of actin filaments (barbed end) thereby blocking the exchange of subunits at these ends. Unlike other capping proteins (such as gelsolin and severin), these proteins do not sever actin filaments	BUSCOfEOG78H45S					IPR001698: F-actin-capping protein subunit beta; IPR019771: F-actin capping protein, beta subunit, conserved site	PF01115: F-actin capping protein, beta subunit	GO:0005737 cytoplasm; GO:0008290 F-actin capping protein complex; GO:0003779 actin binding; GO:0030036 actin cytoskeleton organization; GO:0051016 barbed-end actin filament capping
VE01_00596	KV460206.1:1682332-1682961	-	189	hypothetical protein	orth1333	ENOG410PN3S: conserved hypothetical protein						IPR012674: Calycin
VE01_00597	KV460206.1:1684540-1685814	-	375	hypothetical protein	orth6846	ENOG410PIIP: Epimerase dehydratase family protein						IPR001509: NAD-dependent epimerase/dehydratase, N-terminal domain; IPR016040: NAD(P)-binding domain		GO:0003824 catalytic activity; GO:0050662 coenzyme binding
VE01_00598	KV460206.1:1689305-1692397	-	899	hypothetical protein	orth6845	ENOG410PHNU: Topoisomerase I	BUSCOfEOG7966R0					IPR001631: DNA topoisomerase I; IPR008336: DNA topoisomerase I, DNA binding, eukaryotic-type; IPR011010: DNA breaking-rejoining enzyme, catalytic core; IPR013030: DNA topoisomerase I, DNA binding, mixed alpha/beta motif, eukaryotic-type; IPR013034: DNA topoisomerase I, domain 1; IPR013499: DNA topoisomerase I, eukaryotic-type; IPR013500: DNA topoisomerase I, catalytic core, eukaryotic-type; IPR01…	PF01028: Eukaryotic DNA topoisomerase I, catalytic core	GO:0005694 chromosome; GO:0003677 DNA binding; GO:0003918 DNA topoisomerase type II (ATP-hydrolyzing) activity; GO:0003917 DNA topoisomerase type I activity; GO:0006265 DNA topological change
VE01_00599	KV460206.1:1692857-1693930	+	298	ATP synthase F1, gamma subunit	orth6844	ENOG410PH2F: Mitochondrial membrane ATP synthase (F(1)F(0) ATP synthase or Complex V) produces ATP from ADP in the presence of a proton gradient across the membrane which is generated by electron transport complexes of the respiratory chain. F-type ATPases consist of two structural domains, F(1) - containing the extramembraneous catalytic core, and F(0) - containing the membrane proton channel, l…	BUSCOfEOG76QFTN					IPR000131: ATPase, F1 complex, gamma subunit; IPR023632: ATPase, F1 complex, gamma subunit conserved site; IPR023633: ATPase, F1 complex, gamma subunit domain	PF00231: ATP synthase	GO:0045261 proton-transporting ATP synthase complex, catalytic core F(1); GO:0046933 proton-transporting ATP synthase activity, rotational mechanism; GO:0046961 proton-transporting ATPase activity, rotational mechanism; GO:0015986 ATP synthesis coupled proton transport
VE01_00600	KV460206.1:1694545-1695714	-	350	hypothetical protein	orth3129	ENOG410PQ2B: NA						IPR001025: Bromo adjacent homology (BAH) domain; IPR011011: Zinc finger, FYVE/PHD-type		GO:0003682 chromatin binding
VE01_00601	KV460206.1:1696666-1700311	-	1160	hypothetical protein	orth936	ENOG410PFD7: P-type ATPase						IPR001757: P-type ATPase; IPR004014: Cation-transporting P-type ATPase, N-terminal; IPR006068: Cation-transporting P-type ATPase, C-terminal; IPR006414: P-type ATPase, subfamily IID; IPR008250: P-type ATPase, A domain; IPR018303: P-type ATPase, phosphorylation site; IPR023214: HAD-like domain; IPR023298: P-type ATPase, transmembrane domain; IPR023299: P-type ATPase, cytoplasmic domain N		GO:0016021 integral component of membrane; GO:0019829 cation-transporting ATPase activity; GO:0000166 nucleotide binding; GO:0046872 metal ion binding; GO:0006812 cation transport
VE01_00602	KV460206.1:1701370-1704367	+	998	hypothetical protein	orth6843	ENOG410PH1A: ATP-dependent DNA helicase involved in error-free DNA damage bypass through homologous recombination (By similarity)	BUSCOfEOG7F2524					IPR001650: Helicase, C-terminal; IPR006935: Helicase/UvrB, N-terminal; IPR014001: Helicase superfamily 1/2, ATP-binding domain; IPR027417: P-loop containing nucleoside triphosphate hydrolase		GO:0003677 DNA binding; GO:0005524 ATP binding; GO:0016787 hydrolase activity
VE01_00603	KV460206.1:1704800-1705456	-	200	hypothetical protein	orth9781
VE01_00604	KV460206.1:1706516-1707231	-	207	6,7-dimethyl-8-ribityllumazine synthase	orth6842	ENOG410PMH7: 6,7-dimethyl-8-ribityllumazine synthase	BUSCOfEOG7Q8D04					IPR002180: 6,7-dimethyl-8-ribityllumazine synthase	PF00885: 6,7-dimethyl-8-ribityllumazine synthase	GO:0009349 riboflavin synthase complex; GO:0009231 riboflavin biosynthetic process
VE01_00605	KV460206.1:1707673-1708422	+	231	phosphoribosylglycinamide formyltransferase	orth6841	ENOG410PNSU: phosphoribosylglycinamide formyltransferase	BUSCOfEOG7ZPNX0					IPR002376: Formyl transferase, N-terminal; IPR004607: Phosphoribosylglycinamide formyltransferase		GO:0004644 phosphoribosylglycinamide formyltransferase activity; GO:0016742 hydroxymethyl-, formyl- and related transferase activity; GO:0009058 biosynthetic process; GO:0006189 'de novo' IMP biosynthetic process
VE01_00606	KV460206.1:1708641-1709562	-	306	hypothetical protein	orth6840
VE01_00607	KV460206.1:1710133-1711821	+	529	hypothetical protein	orth2346	ENOG410PFY8: Cytochrome p450						IPR001128: Cytochrome P450; IPR002403: Cytochrome P450, E-class, group IV; IPR017972: Cytochrome P450, conserved site	PF00067: Cytochrome P450	GO:0005506 iron ion binding; GO:0020037 heme binding; GO:0016705 oxidoreductase activity, acting on paired donors, with incorporation or reduction of molecular oxygen; GO:0004497 monooxygenase activity; GO:0055114 oxidation-reduction process
VE01_00608	KV460206.1:1714944-1716414	+	489	hypothetical protein	orth9782	ENOG410PNMN: conserved hypothetical protein						IPR007527: Zinc finger, SWIM-type		GO:0008270 zinc ion binding
VE01_00609	KV460206.1:1717793-1719629	-	611	hypothetical protein	orth8065	ENOG410PJX5: conserved hypothetical protein
VE01_00610	KV460206.1:1724828-1725635	+	268	hypothetical protein	orth6839	ENOG410PPBN: NA
VE01_00611	KV460206.1:1727777-1729168	-	421	hypothetical protein	orth830	ENOG410PG98: Dehydrogenase						IPR000262: FMN-dependent dehydrogenase; IPR008259: FMN-dependent alpha-hydroxy acid dehydrogenase, active site; IPR012133: Alpha-hydroxy acid dehydrogenase, FMN-dependent; IPR013785: Aldolase-type TIM barrel	PF01070: FMN-dependent dehydrogenase	GO:0010181 FMN binding; GO:0016491 oxidoreductase activity; GO:0003824 catalytic activity; GO:0055114 oxidation-reduction process
VE01_00612	KV460206.1:1730092-1731384	+	369	hypothetical protein	orth159	ENOG410PGFN: alcohol dehydrogenase						IPR002085: Alcohol dehydrogenase superfamily, zinc-type; IPR002328: Alcohol dehydrogenase, zinc-type, conserved site; IPR011032: GroES-like; IPR013149: Alcohol dehydrogenase, C-terminal; IPR013154: Alcohol dehydrogenase, N-terminal; IPR016040: NAD(P)-binding domain; IPR020843: Polyketide synthase, enoylreductase domain		GO:0008270 zinc ion binding; GO:0016491 oxidoreductase activity; GO:0055114 oxidation-reduction process
VE01_00613	KV460206.1:1731823-1732819	-	283	hypothetical protein	orth6838	ENOG410PNDY: Superoxide dismutase						IPR001189: Manganese/iron superoxide dismutase; IPR019831: Manganese/iron superoxide dismutase, N-terminal; IPR019832: Manganese/iron superoxide dismutase, C-terminal		GO:0004784 superoxide dismutase activity; GO:0046872 metal ion binding; GO:0055114 oxidation-reduction process; GO:0006801 superoxide metabolic process
VE01_00614	KV460206.1:1733181-1735624	+	794	hypothetical protein	orth831	ENOG410PHRF: Sulfurates the molybdenum cofactor. Sulfation of molybdenum is essential for xanthine dehydrogenase (XDH) and aldehyde oxidase (ADO) enzymes in which molybdenum cofactor is liganded by 1 oxygen and 1 sulfur atom in active form						IPR000192: Aminotransferase class V domain; IPR005302: Molybdenum cofactor sulfurase, C-terminal; IPR005303: MOSC, N-terminal beta barrel; IPR011037: Pyruvate kinase-like, insert domain; IPR015421: Pyridoxal phosphate-dependent transferase, major region, subdomain 1; IPR015422: Pyridoxal phosphate-dependent transferase, major region, subdomain 2; IPR015424: Pyridoxal phosphate-dependent transfera…		GO:0008265 Mo-molybdopterin cofactor sulfurase activity; GO:0030170 pyridoxal phosphate binding; GO:0030151 molybdenum ion binding; GO:0003824 catalytic activity; GO:0006777 Mo-molybdopterin cofactor biosynthetic process
VE01_00615	KV460206.1:1735933-1737157	-	407	hypothetical protein	orth9692
VE01_00616	KV460206.1:1739182-1741260	-	657	hypothetical protein	orth6836	ENOG410PFWM: Transcriptional regulatory protein pro1					Fungal Zn(2)-Cys(6) binuclear cluster domain	IPR001138: Zn(2)-C6 fungal-type DNA-binding domain; IPR021858: Protein of unknown function DUF3468	PF11951: Fungal specific transcription factor domain	GO:0005634 nucleus; GO:0008270 zinc ion binding; GO:0000981 RNA polymerase II transcription factor activity, sequence-specific DNA binding; GO:0006355 regulation of transcription, DNA-templated
VE01_00617	KV460206.1:1748412-1750823	+	781	hypothetical protein	orth6837	ENOG410PJCT: SAM and PH						IPR001660: Sterile alpha motif domain; IPR001849: Pleckstrin homology domain; IPR011993: PH domain-like; IPR013761: Sterile alpha motif/pointed domain		GO:0005515 protein binding
VE01_00618	KV460206.1:1751855-1753403	-	475	hypothetical protein	orth179	ENOG410PGDD: FAD binding domain protein						IPR006094: FAD linked oxidase, N-terminal; IPR016166: FAD-binding, type 2; IPR016167: FAD-binding, type 2, subdomain 1; IPR016169: CO dehydrogenase flavoprotein-like, FAD-binding, subdomain 2		GO:0050660 flavin adenine dinucleotide binding; GO:0016491 oxidoreductase activity; GO:0003824 catalytic activity; GO:0016614 oxidoreductase activity, acting on CH-OH group of donors; GO:0055114 oxidation-reduction process
VE01_00619	KV460206.1:1754858-1755799	-	275	hypothetical protein	orth2345	ENOG410PWP0: NA
VE01_00620	KV460206.1:1756075-1758023	-	609	hypothetical protein	orth1786	ENOG410PIM1: acyl-CoA dehydrogenase						IPR006091: Acyl-CoA oxidase/dehydrogenase, central domain; IPR009075: Acyl-CoA dehydrogenase/oxidase C-terminal; IPR009100: Acyl-CoA dehydrogenase/oxidase, N-terminal and middle domain		GO:0016627 oxidoreductase activity, acting on the CH-CH group of donors; GO:0003995 acyl-CoA dehydrogenase activity; GO:0055114 oxidation-reduction process; GO:0008152 metabolic process
VE01_00621	KV460206.1:1758354-1762175	-	1257	hypothetical protein	orth6835	ENOG410PGQH: Peroxisome biosynthesis protein (PAS1	BUSCOfEOG715QCH					IPR003593: AAA+ ATPase domain; IPR003959: ATPase, AAA-type, core; IPR003960: ATPase, AAA-type, conserved site; IPR009010: Aspartate decarboxylase-like domain; IPR015342: Peroxisome biogenesis factor 1, N-terminal, psi beta-barrel fold; IPR025653: Peroxisome biogenesis factor 1; IPR027417: P-loop containing nucleoside triphosphate hydrolase; IPR029067: CDC48 domain 2-like	PF00004: ATPase family associated with various cellular activities (AAA)	GO:0005778 peroxisomal membrane; GO:0005777 peroxisome; GO:0042623 ATPase activity, coupled; GO:0005524 ATP binding; GO:0007031 peroxisome organization; GO:0006625 protein targeting to peroxisome
VE01_00622	KV460206.1:1762681-1765218	+	810	hypothetical protein	orth6834	ENOG410PGHK: dna replication licensing factor						IPR001208: MCM domain; IPR003593: AAA+ ATPase domain; IPR008050: DNA replication licensing factor Mcm7; IPR012340: Nucleic acid-binding, OB-fold; IPR018525: Mini-chromosome maintenance, conserved site; IPR027417: P-loop containing nucleoside triphosphate hydrolase; IPR027925: MCM N-terminal domain; IPR031327: Mini-chromosome maintenance protein	PF00493: MCM2/3/5 family	GO:0042555 MCM complex; GO:0005634 nucleus; GO:0003678 DNA helicase activity; GO:0005524 ATP binding; GO:0003677 DNA binding; GO:0006270 DNA replication initiation; GO:0006260 DNA replication
VE01_00623	KV460206.1:1765650-1766298	-	196	hypothetical protein	orth6833	ENOG410PNYS: Ribosome biogenesis protein	BUSCOfEOG7673NV					IPR007023: Ribosomal biogenesis regulatory protein	PF04939: Ribosome biogenesis regulatory protein (RRS1)	GO:0005634 nucleus; GO:0042254 ribosome biogenesis
VE01_00624	KV460206.1:1766562-1768031	+	466	hypothetical protein	orth6832	ENOG410PHXU: Ribosomal protein	BUSCOfEOG75TMNV					IPR019368: Ribosomal protein S23/S29, mitochondrial	PF10236: Mitochondrial ribosomal death-associated protein 3
VE01_00625	KV460207.1:2130-3238	+	349	hypothetical protein	orth161	ENOG410PIPT: 2-nitropropane dioxygenase						IPR004136: Nitronate monooxygenase; IPR013785: Aldolase-type TIM barrel	PF03060: Nitronate monooxygenase	GO:0018580 nitronate monooxygenase activity; GO:0003824 catalytic activity; GO:0055114 oxidation-reduction process
VE01_00626	KV460207.1:3491-6107	-	814	hypothetical protein	orth239	ENOG410PJXA: Transcription factor					Fungal-specific TF domain	IPR001138: Zn(2)-C6 fungal-type DNA-binding domain; IPR007219: Transcription factor domain, fungi		GO:0005634 nucleus; GO:0008270 zinc ion binding; GO:0003677 DNA binding; GO:0000981 RNA polymerase II transcription factor activity, sequence-specific DNA binding; GO:0006351 transcription, DNA-templated; GO:0006355 regulation of transcription, DNA-templated
VE01_00627	KV460207.1:7657-9544	-	524	hypothetical protein	orth1488	ENOG410PGDT: Major Facilitator Superfamily						IPR011701: Major facilitator superfamily; IPR020846: Major facilitator superfamily domain		GO:0016021 integral component of membrane; GO:0055085 transmembrane transport
VE01_00628	KV460207.1:11006-13018	-	652	hypothetical protein	orth1787	ENOG410PIDT: Flavin-binding monooxygenase-like						IPR020946: Flavin monooxygenase-like; IPR023753: FAD/NAD(P)-binding domain		GO:0050660 flavin adenine dinucleotide binding; GO:0016491 oxidoreductase activity; GO:0050661 NADP binding; GO:0004499 N,N-dimethylaniline monooxygenase activity; GO:0055114 oxidation-reduction process
VE01_00629	KV460207.1:13696-14681	-	309	hypothetical protein	orth1373	ENOG410PI66: Peroxisomal dehydratase						IPR002539: MaoC-like domain; IPR029069: HotDog domain
VE01_00630	KV460207.1:15397-17121	-	554	hypothetical protein	orth304	ENOG410PFCN: Cytochrome P450 monooxygenase						IPR001128: Cytochrome P450; IPR002403: Cytochrome P450, E-class, group IV	PF00067: Cytochrome P450	GO:0004497 monooxygenase activity; GO:0020037 heme binding; GO:0005506 iron ion binding; GO:0016705 oxidoreductase activity, acting on paired donors, with incorporation or reduction of molecular oxygen; GO:0055114 oxidation-reduction process
VE01_00631	KV460207.1:17716-19251	+	468	hypothetical protein	orth305	ENOG410PK92: )-reductase						IPR001199: Cytochrome b5-like heme/steroid binding domain; IPR001433: Oxidoreductase FAD/NAD(P)-binding; IPR001709: Flavoprotein pyridine nucleotide cytochrome reductase; IPR001834: NADH:cytochrome b5 reductase (CBR); IPR008333: Oxidoreductase, FAD-binding domain; IPR017927: Ferredoxin reductase-type FAD-binding domain; IPR017938: Riboflavin synthase-like beta-barrel		GO:0016491 oxidoreductase activity; GO:0055114 oxidation-reduction process
VE01_00632	KV460207.1:19920-21350	+	453	sterol carrier protein 2	orth1141	ENOG410PHV6: Nonspecific lipid-transfer protein						IPR002155: Thiolase; IPR016039: Thiolase-like; IPR020613: Thiolase, conserved site; IPR020615: Thiolase, acyl-enzyme intermediate active site; IPR020616: Thiolase, N-terminal; IPR020617: Thiolase, C-terminal		GO:0016747 transferase activity, transferring acyl groups other than amino-acyl groups; GO:0003824 catalytic activity; GO:0008152 metabolic process
VE01_00633	KV460207.1:22925-23681	-	251	hypothetical protein	orth1296							IPR001810: F-box domain		GO:0005515 protein binding
VE01_00634	KV460207.1:24610-25592	-	267	hypothetical protein	orth147	ENOG410PM0A: conserved hypothetical protein						IPR016509: Membrane fusion mating protein FIG1
VE01_00635	KV460207.1:27128-29393	-	646	hypothetical protein	orth6951	ENOG410PIDV: Transcription factor					HSF-type DNA-binding	IPR000232: Heat shock factor (HSF)-type, DNA-binding; IPR001789: Signal transduction response regulator, receiver domain; IPR011006: CheY-like superfamily; IPR011991: Winged helix-turn-helix DNA-binding domain; IPR014402: Transcription factor, Skn7-like; IPR027725: Heat shock transcription factor family		GO:0005634 nucleus; GO:0003700 transcription factor activity, sequence-specific DNA binding; GO:0043565 sequence-specific DNA binding; GO:0000156 phosphorelay response regulator activity; GO:0000160 phosphorelay signal transduction system; GO:0006950 response to stress; GO:0006355 regulation of transcription, DNA-templated
VE01_00636	KV460207.1:32137-32995	+	184	hypothetical protein	orth1491	ENOG410PN2B: AhpC TSA family protein						IPR012336: Thioredoxin-like fold; IPR013740: Redoxin		GO:0016491 oxidoreductase activity
VE01_00637	KV460207.1:33455-34855	+	445	hypothetical protein	orth6952	ENOG410PR9K: Inherit from NOG: Transcriptional regulator
VE01_00638	KV460207.1:35379-37170	-	538	hypothetical protein	orth434
VE01_00639	KV460207.1:37742-38364	-	144	hypothetical protein	orth6947	ENOG410PRNJ: RHOD						IPR001763: Rhodanese-like domain
VE01_00640	KV460207.1:38791-40128	+	400	arsenical-resistance protein	orth160	ENOG410PIA4: arsenite						IPR002657: Bile acid:sodium symporter/arsenical resistance protein Acr3; IPR004706: Arsenical-resistance protein Acr3		GO:0016020 membrane; GO:0016021 integral component of membrane; GO:0015297 antiporter activity; GO:0015103 inorganic anion transmembrane transporter activity
VE01_00641	KV460207.1:40501-42007	-	485	hypothetical protein	orth841	ENOG410PJ3T: mono-carboxylate						IPR011701: Major facilitator superfamily; IPR020846: Major facilitator superfamily domain		GO:0016021 integral component of membrane; GO:0055085 transmembrane transport
VE01_00642	KV460207.1:43387-44635	-	383	hypothetical protein	orth6946	ENOG410PMMW: Altered inheritance of mitochondria protein 24, mitochondrial						IPR002838: Mitochondrial biogenesis protein AIM24; IPR016031: Tryptophan RNA-binding attenuator protein-like domain	PF01987: Mitochondrial biogenesis AIM24
VE01_00643	KV460207.1:44973-47229	+	733	hypothetical protein	orth6945	ENOG410PJ03: Kinesin family						IPR001752: Kinesin motor domain; IPR003583: Helix-hairpin-helix DNA-binding motif, class 1; IPR010994: RuvA domain 2-like; IPR027417: P-loop containing nucleoside triphosphate hydrolase; IPR027640: Kinesin-like protein	PF00225: Kinesin motor domain	GO:0005524 ATP binding; GO:0003677 DNA binding; GO:0008017 microtubule binding; GO:0003777 microtubule motor activity; GO:0007018 microtubule-based movement; GO:0006281 DNA repair
VE01_00644	KV460207.1:50955-53528	-	809	hypothetical protein	orth6948	ENOG410PJAG: CP2 transcription factor					CP2 TF	IPR007604: CP2 transcription factor	PF04516: CP2 transcription factor
VE01_00645	KV460207.1:57969-59558	+	463	hypothetical protein	orth6949	ENOG410PK8Z: Oxysterol binding protein						IPR000648: Oxysterol-binding protein; IPR018494: Oxysterol-binding protein, conserved site
VE01_00646	KV460207.1:60038-61601	-	504	hypothetical protein	orth6950
VE01_00647	KV460207.1:64111-67036	+	940	hypothetical protein	orth835	ENOG410PI8E: K16055 trehalose 6-phosphate synthase phosphatase EC 2.4.1.15 3.1.3.12				GT20		IPR001830: Glycosyl transferase, family 20; IPR003337: Trehalose-phosphatase; IPR006379: HAD-superfamily hydrolase, subfamily IIB; IPR023214: HAD-like domain		GO:0003824 catalytic activity; GO:0005992 trehalose biosynthetic process
VE01_00648	KV460207.1:67680-69299	+	522	hypothetical protein	orth2830	ENOG410QDJ7: (Mfs) transporter						IPR011701: Major facilitator superfamily; IPR020846: Major facilitator superfamily domain		GO:0016021 integral component of membrane; GO:0055085 transmembrane transport
VE01_00649	KV460207.1:69958-72210	+	718	hypothetical protein	orth6953	ENOG410PFX8: Performs an essential function in the generation of cytoplasmic iron-sulfur proteins by mediating export of Fe S cluster precursors from the mitochondrion						IPR003439: ABC transporter-like; IPR003593: AAA+ ATPase domain; IPR011527: ABC transporter type 1, transmembrane domain; IPR017871: ABC transporter, conserved site; IPR027417: P-loop containing nucleoside triphosphate hydrolase		GO:0016021 integral component of membrane; GO:0005524 ATP binding; GO:0016887 ATPase activity; GO:0042626 ATPase activity, coupled to transmembrane movement of substances; GO:0055085 transmembrane transport; GO:0006810 transport
VE01_00650	KV460207.1:73011-74764	+	562	hypothetical protein	orth843	ENOG410PJF5: Amino acid						IPR002293: Amino acid/polyamine transporter I		GO:0016020 membrane; GO:0015171 amino acid transmembrane transporter activity; GO:0003333 amino acid transmembrane transport
VE01_00651	KV460207.1:75861-76555	-	171	hypothetical protein	orth1788	ENOG410PJ5E: (Gmc) oxidoreductase						IPR007867: Glucose-methanol-choline oxidoreductase, C-terminal; IPR023753: FAD/NAD(P)-binding domain		GO:0016491 oxidoreductase activity; GO:0016614 oxidoreductase activity, acting on CH-OH group of donors; GO:0055114 oxidation-reduction process
VE01_00652	KV460207.1:77161-79432	+	657	hypothetical protein	orth750	ENOG410PMF5: Transcription factor					Fungal-specific TF domain	IPR007219: Transcription factor domain, fungi		GO:0005634 nucleus; GO:0003677 DNA binding; GO:0008270 zinc ion binding; GO:0006351 transcription, DNA-templated
VE01_00653	KV460207.1:79808-81118	-	376	hypothetical protein	orth846	ENOG410PK25: tartrate dehydrogenase						IPR001804: Isocitrate and isopropylmalate dehydrogenases family; IPR011829: Tartrate dehydrogenase; IPR019818: Isocitrate/isopropylmalate dehydrogenase, conserved site; IPR024084: Isopropylmalate dehydrogenase-like domain	PF00180: Isocitrate/isopropylmalate dehydrogenase	GO:0051287 NAD binding; GO:0000287 magnesium ion binding; GO:0016616 oxidoreductase activity, acting on the CH-OH group of donors, NAD or NADP as acceptor; GO:0055114 oxidation-reduction process
VE01_00654	KV460207.1:81487-82408	+	287	hypothetical protein	orth1789	ENOG410PMD4: Inherit from KOG: D-glycerate 3-kinase						IPR027417: P-loop containing nucleoside triphosphate hydrolase
VE01_00655	KV460207.1:83079-84694	+	446	hypothetical protein	orth751	ENOG410QDHT: Major Facilitator Superfamily						IPR011701: Major facilitator superfamily; IPR020846: Major facilitator superfamily domain		GO:0016021 integral component of membrane; GO:0055085 transmembrane transport
VE01_00656	KV460207.1:85536-85938	-	133	hypothetical protein		ENOG410PU98: Glyco_18
VE01_00657	KV460207.1:87246-87898	-	176	hypothetical protein	orth5240	ENOG410PKNR: Glycoside hydrolase family 18 protein						IPR001223: Glycoside hydrolase family 18, catalytic domain; IPR001579: Glycoside hydrolase, chitinase active site; IPR013781: Glycoside hydrolase, catalytic domain; IPR017853: Glycoside hydrolase superfamily		GO:0004553 hydrolase activity, hydrolyzing O-glycosyl compounds; GO:0005975 carbohydrate metabolic process
VE01_00658	KV460207.1:88712-89585	-	290	hypothetical protein	orth10064	ENOG410PK51: Glyco_18
VE01_00659	KV460207.1:91111-91519	+	114	hypothetical protein	orth9197	ENOG410Q0AN: LysM domain						IPR018392: LysM domain
VE01_00660	KV460207.1:93037-94976	+	596	hypothetical protein	orth2833
VE01_00661	KV460207.1:96605-97556	+	185	hypothetical protein	orth9842
VE01_00662	KV460207.1:98691-99937	-	364	hypothetical protein	orth231	ENOG410PW1G: Glyceraldehyde-3-phosphate dehydrogenase						IPR006424: Glyceraldehyde-3-phosphate dehydrogenase, type I; IPR016040: NAD(P)-binding domain; IPR020828: Glyceraldehyde 3-phosphate dehydrogenase, NAD(P) binding domain; IPR020829: Glyceraldehyde 3-phosphate dehydrogenase, catalytic domain; IPR020830: Glyceraldehyde 3-phosphate dehydrogenase, active site; IPR020831: Glyceraldehyde/Erythrose phosphate dehydrogenase family		GO:0016620 oxidoreductase activity, acting on the aldehyde or oxo group of donors, NAD or NADP as acceptor; GO:0051287 NAD binding; GO:0050661 NADP binding; GO:0055114 oxidation-reduction process; GO:0006006 glucose metabolic process
VE01_00663	KV460207.1:101581-103522	-	530	hypothetical protein	orth847	ENOG410PGZ7: xenobiotic compound monooxygenase						IPR011251: Luciferase-like domain; IPR016215: Nitrilotriacetate monooxygenase component A/pristinamycin IIA synthase subunit A	PF00296: Luciferase-like monooxygenase	GO:0004497 monooxygenase activity; GO:0016705 oxidoreductase activity, acting on paired donors, with incorporation or reduction of molecular oxygen; GO:0055114 oxidation-reduction process
VE01_00664	KV460207.1:104225-106091	+	520	hypothetical protein	orth8301	ENOG410QDI4: Major Facilitator Superfamily						IPR011701: Major facilitator superfamily; IPR020846: Major facilitator superfamily domain		GO:0016021 integral component of membrane; GO:0055085 transmembrane transport
VE01_00665	KV460207.1:106323-107962	-	487	hypothetical protein	orth693	ENOG410PFST: MFS transporter (Seo1)						IPR011701: Major facilitator superfamily; IPR020846: Major facilitator superfamily domain		GO:0016021 integral component of membrane; GO:0055085 transmembrane transport
VE01_00666	KV460207.1:108744-110740	+	591	hypothetical protein	orth848	ENOG410PI3E: Flavin-binding monooxygenase						IPR023753: FAD/NAD(P)-binding domain		GO:0016491 oxidoreductase activity; GO:0055114 oxidation-reduction process
VE01_00667	KV460207.1:111067-112941	-	607	hypothetical protein	orth848	ENOG410PI3E: Flavin-binding monooxygenase						IPR023753: FAD/NAD(P)-binding domain		GO:0016491 oxidoreductase activity; GO:0055114 oxidation-reduction process
VE01_00668	KV460207.1:113849-115395	+	477	hypothetical protein	orth1762	ENOG410PHD7: DUF895 domain membrane protein						IPR010291: Ion channel regulatory protein, UNC-93; IPR020846: Major facilitator superfamily domain
VE01_00669	KV460207.1:116147-117707	+	519	hypothetical protein	orth208	ENOG410PGED: xenobiotic compound monooxygenase						IPR011251: Luciferase-like domain; IPR016215: Nitrilotriacetate monooxygenase component A/pristinamycin IIA synthase subunit A	PF00296: Luciferase-like monooxygenase	GO:0004497 monooxygenase activity; GO:0016705 oxidoreductase activity, acting on paired donors, with incorporation or reduction of molecular oxygen; GO:0055114 oxidation-reduction process
VE01_00670	KV460207.1:117925-118922	+	313	hypothetical protein	orth849	ENOG410PKHI: arylamine N-acetyltransferase 1						IPR001447: Arylamine N-acetyltransferase		GO:0016407 acetyltransferase activity; GO:0008152 metabolic process
VE01_00671	KV460207.1:120348-120786	+	145	hypothetical protein	orth6954
VE01_00672	KV460207.1:121165-122368	-	284	hypothetical protein	orth6955	ENOG410PIED: Methyltransferase						IPR025714: Methyltransferase domain; IPR029063: S-adenosyl-L-methionine-dependent methyltransferase
VE01_00673	KV460207.1:123441-125439	+	594	hypothetical protein	orth850	ENOG410PUSJ: Inherit from NOG: Conserved hypothetical, protein					Fungal-specific TF domain	IPR007219: Transcription factor domain, fungi		GO:0005634 nucleus; GO:0003677 DNA binding; GO:0008270 zinc ion binding; GO:0006351 transcription, DNA-templated
VE01_00674	KV460207.1:127887-129014	+	341	hypothetical protein	orth1791	ENOG410PJXJ: RTA1 domain protein						IPR007568: RTA-like protein		GO:0016021 integral component of membrane; GO:0006950 response to stress
VE01_00675	KV460207.1:130565-131469	+	280	hypothetical protein	orth852	ENOG410PQGK: Peroxidase, family 2						IPR000028: Chloroperoxidase		GO:0004601 peroxidase activity
VE01_00676	KV460207.1:132942-134344	-	446	hypothetical protein	orth8302	ENOG410PKV4: sugar transporter						IPR003663: Sugar/inositol transporter; IPR005828: Major facilitator, sugar transporter-like; IPR005829: Sugar transporter, conserved site; IPR020846: Major facilitator superfamily domain	PF00083: Sugar (and other) transporter	GO:0016021 integral component of membrane; GO:0016020 membrane; GO:0022857 transmembrane transporter activity; GO:0005215 transporter activity; GO:0022891 substrate-specific transmembrane transporter activity; GO:0055085 transmembrane transport
VE01_00677	KV460207.1:135547-136644	-	308	hypothetical protein		ENOG410PFBJ: 60S ribosome biogenesis protein Mak11						IPR001223: Glycoside hydrolase family 18, catalytic domain; IPR013781: Glycoside hydrolase, catalytic domain; IPR017853: Glycoside hydrolase superfamily; IPR029070: Chitinase insertion domain		GO:0004553 hydrolase activity, hydrolyzing O-glycosyl compounds; GO:0005975 carbohydrate metabolic process
VE01_00678	KV460207.1:136708-138493	+	542	hypothetical protein	orth1756
VE01_00679	KV460207.1:138745-139774	-	299	hypothetical protein	orth853	ENOG410PNJV: NA
VE01_00680	KV460207.1:140510-141573	-	303	hypothetical protein	orth1792	ENOG410PNJ6: NA
VE01_00681	KV460207.1:142323-143238	+	304	hypothetical protein		ENOG410PM85: Mycolic acid cyclopropane synthetase						IPR013216: Methyltransferase type 11; IPR029063: S-adenosyl-L-methionine-dependent methyltransferase		GO:0008168 methyltransferase activity; GO:0008152 metabolic process
VE01_00682	KV460207.1:146369-147304	+	291	hypothetical protein	orth6959	ENOG410QECQ: FYVE zinc finger						IPR000306: FYVE zinc finger; IPR011011: Zinc finger, FYVE/PHD-type; IPR013083: Zinc finger, RING/FYVE/PHD-type; IPR017455: Zinc finger, FYVE-related		GO:0046872 metal ion binding
VE01_00683	KV460207.1:147818-148642	-	233	hypothetical protein	orth6960							IPR018858: Protein of unknown function DUF2458	PF10454: Protein of unknown function (DUF2458)
VE01_00684	KV460207.1:148909-149872	+	269	hypothetical protein	orth6961	ENOG410PRFB: conserved hypothetical protein						IPR029208: Cytochrome c oxidase assembly protein COX14
VE01_00685	KV460207.1:150489-151303	-	226	hypothetical protein	orth6962	ENOG410PJ7U: ADP-ribosylation factor family protein						IPR003579: Small GTPase superfamily, Rab type; IPR006689: Small GTPase superfamily, ARF/SAR type; IPR024156: Small GTPase superfamily, ARF type; IPR027417: P-loop containing nucleoside triphosphate hydrolase		GO:0005622 intracellular; GO:0005525 GTP binding; GO:0015031 protein transport; GO:0007264 small GTPase mediated signal transduction
VE01_00686	KV460207.1:153517-154768	+	390	hypothetical protein	orth6963							IPR002076: ELO family	PF01151: GNS1/SUR4 family	GO:0016021 integral component of membrane
VE01_00687	KV460207.1:155275-156363	-	317	hypothetical protein	orth6964	ENOG410PQBI: MIF domain protein						IPR001398: Macrophage migration inhibitory factor; IPR014347: Tautomerase/MIF superfamily
VE01_00688	KV460207.1:156964-157684	-	221	hypothetical protein	orth6965	ENOG410PRUF: conserved hypothetical protein
VE01_00689	KV460207.1:158681-160750	-	620	hypothetical protein	orth855	ENOG410PVHT: GMC oxidoreductase				AA3		IPR000172: Glucose-methanol-choline oxidoreductase, N-terminal; IPR007867: Glucose-methanol-choline oxidoreductase, C-terminal; IPR012132: Glucose-methanol-choline oxidoreductase; IPR023753: FAD/NAD(P)-binding domain	PF00732: GMC oxidoreductase	GO:0016491 oxidoreductase activity; GO:0050660 flavin adenine dinucleotide binding; GO:0016614 oxidoreductase activity, acting on CH-OH group of donors; GO:0055114 oxidation-reduction process
VE01_00690	KV460207.1:161381-163282	+	576	hypothetical protein	orth1794	ENOG410PQTA: Beta-lactamase			S12			IPR001466: Beta-lactamase-related; IPR012338: Beta-lactamase/transpeptidase-like
VE01_00691	KV460207.1:164963-166263	+	413	hypothetical protein	orth858	ENOG410PQQX: NA
VE01_00692	KV460207.1:166384-167624	-	376	hypothetical protein	orth6966	ENOG410QE5F: Dehydrogenase						IPR006140: D-isomer specific 2-hydroxyacid dehydrogenase, NAD-binding domain; IPR016040: NAD(P)-binding domain; IPR029752: D-isomer specific 2-hydroxyacid dehydrogenase, NAD-binding domain conserved site 1		GO:0051287 NAD binding; GO:0055114 oxidation-reduction process
VE01_00693	KV460207.1:168645-169407	+	253	hypothetical protein	orth6967	ENOG410PU4U: NA						IPR013830: SGNH hydrolase-type esterase domain
VE01_00694	KV460207.1:169969-171263	+	325	hypothetical protein	orth859	ENOG410PKA2: Serine carboxypeptidase S28			S28			IPR008758: Peptidase S28; IPR029058: Alpha/Beta hydrolase fold		GO:0008236 serine-type peptidase activity; GO:0006508 proteolysis
VE01_00695	KV460207.1:171531-172107	+	144	hypothetical protein	orth9109
VE01_00696	KV460207.1:173117-173882	-	212	hypothetical protein	orth6968	ENOG410PIW2: phosphoribosyltransferase						IPR000836: Phosphoribosyltransferase domain; IPR029057: Phosphoribosyltransferase-like		GO:0009116 nucleoside metabolic process
VE01_00697	KV460207.1:177429-178357	-	276	ubiquitin-conjugating enzyme E2 J2	orth6969	ENOG410PGC6: ubiquitin-conjugating enzyme						IPR000608: Ubiquitin-conjugating enzyme E2; IPR016135: Ubiquitin-conjugating enzyme/RWD-like
VE01_00698	KV460207.1:178637-180306	+	505	hypothetical protein	orth6970	ENOG410PGJI: mitochondrial outer membrane	BUSCOfEOG7W9S4R					IPR000184: Bacterial surface antigen (D15)		GO:0019867 outer membrane
VE01_00699	KV460207.1:180923-181858	+	242	hypothetical protein	orth1795	ENOG410PN3B: EBP domain protein						IPR007905: Emopamil-binding protein; IPR033118: No description	PF05241: Emopamil binding protein	GO:0016021 integral component of membrane; GO:0047750 cholestenol delta-isomerase activity; GO:0016125 sterol metabolic process
VE01_00700	KV460207.1:182249-183889	-	529	hypothetical protein	orth6971	ENOG410PMIA: WD40 domain protein						IPR006849: IKI3; IPR011042: Six-bladed beta-propeller, TolB-like; IPR015943: WD40/YVTN repeat-like-containing domain; IPR017986: WD40-repeat-containing domain		GO:0005515 protein binding
VE01_00701	KV460207.1:184227-185601	+	457	hypothetical protein	orth1797	ENOG410PIE4: Molybdenum cofactor biosynthesis protein						IPR000385: MoaA/nifB/pqqE, iron-sulphur binding, conserved site; IPR006638: Elongator protein 3/MiaB/NifB; IPR007197: Radical SAM; IPR010505: Molybdenum cofactor synthesis C-terminal; IPR013483: Molybdenum cofactor biosynthesis protein A; IPR013785: Aldolase-type TIM barrel		GO:0019008 molybdopterin synthase complex; GO:0003824 catalytic activity; GO:0051539 4 iron, 4 sulfur cluster binding; GO:0046872 metal ion binding; GO:0051536 iron-sulfur cluster binding; GO:0006777 Mo-molybdopterin cofactor biosynthetic process
VE01_00702	KV460207.1:186250-186733	+	160	hypothetical protein	orth6972	ENOG410QE4C: Molybdenum cofactor biosynthesis protein						IPR002820: Molybdopterin cofactor biosynthesis C (MoaC) domain; IPR023045: Molybdenum cofactor biosynthesis C	PF01967: MoaC family	GO:0006777 Mo-molybdopterin cofactor biosynthetic process
VE01_00703	KV460207.1:186949-187883	-	296	hypothetical protein	orth6973
VE01_00704	KV460207.1:188205-189739	-	455	hypothetical protein	orth6974	ENOG410PWN8: RNA binding protein						IPR000504: RNA recognition motif domain; IPR012677: Nucleotide-binding alpha-beta plait domain		GO:0000166 nucleotide binding; GO:0003676 nucleic acid binding
VE01_00705	KV460207.1:192391-193862	-	419	hypothetical protein	orth1799	ENOG410PIT4: epoxide hydrolase			S33			IPR000639: Epoxide hydrolase-like; IPR010497: Epoxide hydrolase, N-terminal; IPR016292: Epoxide hydrolase; IPR029058: Alpha/Beta hydrolase fold		GO:0033961 cis-stilbene-oxide hydrolase activity; GO:0003824 catalytic activity
VE01_00706	KV460207.1:194888-196343	-	484	hypothetical protein	orth6975							IPR013320: Concanavalin A-like lectin/glucanase domain
VE01_00707	KV460207.1:196905-198512	-	504	hypothetical protein	orth6976	ENOG410PHVH: DUF185 domain protein						IPR003788: Putative S-adenosyl-L-methionine-dependent methyltransferase MidA; IPR029063: S-adenosyl-L-methionine-dependent methyltransferase	PF02636: Putative S-adenosyl-L-methionine-dependent methyltransferase
VE01_00708	KV460207.1:198681-200133	+	467	cmgc/cdk/pitslre protein kinase	orth335	ENOG410PGBR: protein kinase NpkA						IPR000719: Protein kinase domain; IPR002290: Serine/threonine/dual specificity protein kinase, catalytic domain; IPR008271: Serine/threonine-protein kinase, active site; IPR011009: Protein kinase-like domain	PF00069: Protein kinase domain	GO:0005524 ATP binding; GO:0004672 protein kinase activity; GO:0006468 protein phosphorylation
VE01_00709	KV460207.1:200436-201300	-	271	hypothetical protein	orth6977	ENOG410PPT6: conserved hypothetical protein
VE01_00710	KV460207.1:202113-202986	-	290	hypothetical protein	orth6978	ENOG410PS0A: Inherit from NOG: Conserved hypothetical, protein
VE01_00711	KV460207.1:203824-204991	+	355	3-deoxy-7-phosphoheptulonate synthase	orth839	ENOG410PG9I: Stereospecific condensation of phosphoenolpyruvate (PEP) and D-erythrose-4-phosphate (E4P) giving rise to 3-deoxy-D- arabino-heptulosonate-7-phosphate (DAHP) (By similarity)						IPR006218: DAHP synthetase I/KDSA; IPR006219: DHAP synthase, class 1; IPR013785: Aldolase-type TIM barrel	PF00793: DAHP synthetase I family	GO:0003849 3-deoxy-7-phosphoheptulonate synthase activity; GO:0003824 catalytic activity; GO:0009058 biosynthetic process; GO:0009073 aromatic amino acid family biosynthetic process
VE01_00712	KV460207.1:205410-205965	-	163	hypothetical protein	orth6979	ENOG410PRA3: NA
VE01_00713	KV460207.1:206303-207480	+	373	hypothetical protein	orth6980	ENOG410PT3P: Ribosomal subunit 39S						IPR018305: Ribosomal protein L50, mitochondria		GO:0005739 mitochondrion
VE01_00714	KV460207.1:207842-209105	+	420	hypothetical protein	orth8220	ENOG410PHTR: 3-ketoacyl-coa thiolase						IPR002155: Thiolase; IPR016039: Thiolase-like; IPR020610: Thiolase, active site; IPR020613: Thiolase, conserved site; IPR020615: Thiolase, acyl-enzyme intermediate active site; IPR020616: Thiolase, N-terminal; IPR020617: Thiolase, C-terminal	PF00108: Thiolase, N-terminal domain	GO:0016747 transferase activity, transferring acyl groups other than amino-acyl groups; GO:0003824 catalytic activity; GO:0008152 metabolic process
VE01_00715	KV460207.1:210373-210679	-	101	hypothetical protein
VE01_00716	KV460207.1:211174-212468	+	398	hypothetical protein	orth860	ENOG410PH4C: GTP-binding protein	BUSCOfEOG757D71					IPR006762: Gtr1/RagA G protein; IPR027417: P-loop containing nucleoside triphosphate hydrolase	PF04670: Gtr1/RagA G protein conserved region	GO:0005525 GTP binding
VE01_00717	KV460207.1:213006-214513	-	483	hypothetical protein	orth1800	ENOG410PM6H: Glucanases play a role in cell expansion during growth, in cell-cell fusion during mating, and in spore release during sporulation. This enzyme may be involved in beta-glucan degradation and also function biosynthetically as a transglycosylase						IPR013781: Glycoside hydrolase, catalytic domain; IPR017853: Glycoside hydrolase superfamily		GO:0005975 carbohydrate metabolic process
VE01_00718	KV460207.1:216620-218478	-	568	STE/STE7 protein kinase	orth2488	ENOG410PGDC: MAP kinase kinase						IPR000719: Protein kinase domain; IPR002290: Serine/threonine/dual specificity protein kinase, catalytic domain; IPR008271: Serine/threonine-protein kinase, active site; IPR011009: Protein kinase-like domain; IPR017441: Protein kinase, ATP binding site	PF00069: Protein kinase domain	GO:0005524 ATP binding; GO:0004672 protein kinase activity; GO:0006468 protein phosphorylation
VE01_00719	KV460207.1:219386-221003	+	523	ATP-dependent RNA helicase dbp8	orth861	ENOG410PFQM: ATP-binding RNA helicase involved in 40S ribosomal subunit biogenesis and is required for the normal formation of 18S rRNAs through pre-rRNA processing at A0, A1 and A2 sites. Required for vegetative growth (By similarity)						IPR000629: ATP-dependent RNA helicase DEAD-box, conserved site; IPR001650: Helicase, C-terminal; IPR011545: DEAD/DEAH box helicase domain; IPR014001: Helicase superfamily 1/2, ATP-binding domain; IPR014014: RNA helicase, DEAD-box type, Q motif; IPR027417: P-loop containing nucleoside triphosphate hydrolase		GO:0005524 ATP binding; GO:0003676 nucleic acid binding
VE01_00720	KV460207.1:221292-222074	-	228	hypothetical protein	orth8221	ENOG410PPDK: NA
VE01_00721	KV460207.1:222824-223720	+	243	hypothetical protein	orth6981	ENOG410PQDE: NA						IPR031818: Protein Hri1	PF16815: Protein HRI1
VE01_00722	KV460207.1:223990-225682	-	563	hypothetical protein	orth6982	ENOG410PQCZ: Inherit from NOG: Conserved hypothetical, protein
VE01_00723	KV460207.1:226293-229535	+	1065	hypothetical protein	orth6983	ENOG410Q6UB: leucine-rich repeat-containing protein 40						IPR001611: Leucine-rich repeat; IPR003591: Leucine-rich repeat, typical subtype; IPR032675: Leucine-rich repeat domain, L domain-like		GO:0005515 protein binding
VE01_00724	KV460207.1:230760-233905	+	594	hypothetical protein		ENOG410PUJE: NA						IPR008979: Galactose-binding domain-like
VE01_00725	KV460207.1:234718-235606	+	295	hypothetical protein	orth862	ENOG410PNHV: Nucleoside-diphosphate-sugar epimerase family protein						IPR008030: NmrA-like domain; IPR016040: NAD(P)-binding domain
VE01_00726	KV460207.1:236213-238018	+	552	hypothetical protein	orth1794	ENOG410PKDE: Beta-lactamase			S12			IPR001466: Beta-lactamase-related; IPR012338: Beta-lactamase/transpeptidase-like
VE01_00727	KV460207.1:238739-239458	+	204	hypothetical protein	orth8222
VE01_00728	KV460207.1:240299-242105	-	601	hypothetical protein	orth864	ENOG410PHAQ: capsule-associated protein CAP1						IPR006598: Lipopolysaccharide-modifying protein
VE01_00729	KV460207.1:242602-243193	-	130	40S ribosomal protein S22	orth6984	ENOG410QDRN: Ribosomal protein S8						IPR000630: Ribosomal protein S8		GO:0005840 ribosome; GO:0003735 structural constituent of ribosome; GO:0006412 translation
VE01_00730	KV460207.1:243713-244326	+	148	small subunit ribosomal protein S12e	orth6985	ENOG410PN3M: 40S ribosomal protein S12	BUSCOfEOG73RBQC					IPR000530: Ribosomal protein S12e; IPR004038: Ribosomal protein L7Ae/L30e/S12e/Gadd45; IPR029064: 50S ribosomal protein L30e-like		GO:0005622 intracellular; GO:0005840 ribosome; GO:0003735 structural constituent of ribosome; GO:0006412 translation
VE01_00731	KV460207.1:246101-248539	+	765	hypothetical protein	orth865	ENOG410PIUB: OPT oligopeptide transporter protein						IPR004813: Oligopeptide transporter, OPT superfamily	PF03169: OPT oligopeptide transporter protein	GO:0055085 transmembrane transport
VE01_00732	KV460207.1:250634-252345	+	506	hypothetical protein	orth866	ENOG410PHU6: Amino acid permease						IPR002293: Amino acid/polyamine transporter I		GO:0016020 membrane; GO:0015171 amino acid transmembrane transporter activity; GO:0003333 amino acid transmembrane transport
VE01_00733	KV460207.1:252669-254513	-	576	hypothetical protein	orth8223	ENOG410PIAC: isoamyl alcohol oxidase						IPR006094: FAD linked oxidase, N-terminal; IPR012951: Berberine/berberine-like; IPR016166: FAD-binding, type 2; IPR016167: FAD-binding, type 2, subdomain 1; IPR016169: CO dehydrogenase flavoprotein-like, FAD-binding, subdomain 2		GO:0050660 flavin adenine dinucleotide binding; GO:0016491 oxidoreductase activity; GO:0003824 catalytic activity; GO:0016614 oxidoreductase activity, acting on CH-OH group of donors; GO:0055114 oxidation-reduction process
VE01_00734	KV460207.1:255125-256363	-	393	hypothetical protein	orth767	ENOG410PP6S: Lanthionine synthetase C-like protein						IPR007822: Lanthionine synthetase C-like
VE01_00735	KV460207.1:257123-258878	-	584	hypothetical protein	orth867	ENOG410PJPI: Carotenoid ester lipase			S09X	CE10		IPR002018: Carboxylesterase, type B; IPR019826: Carboxylesterase type B, active site; IPR029058: Alpha/Beta hydrolase fold	PF00135: Carboxylesterase family
VE01_00736	KV460207.1:260678-261505	-	221	hypothetical protein	orth3344	ENOG410PN1J: DUF1264 domain protein						IPR010686: Protein of unknown function DUF1264	PF06884: Protein of unknown function (DUF1264)
VE01_00737	KV460207.1:262589-262932	-	96	hypothetical protein	orth9110
VE01_00738	KV460207.1:263535-264326	-	240	hypothetical protein	orth5229	ENOG410PT3W: Acetyltransferase (GNAT) family						IPR000182: GNAT domain; IPR016181: Acyl-CoA N-acyltransferase		GO:0008080 N-acetyltransferase activity
VE01_00739	KV460207.1:265344-266610	+	421	hypothetical protein	orth2483	ENOG410PUZ0: FAD binding domain						IPR002938: FAD-binding domain; IPR023753: FAD/NAD(P)-binding domain		GO:0016491 oxidoreductase activity; GO:0071949 FAD binding; GO:0055114 oxidation-reduction process
VE01_00740	KV460207.1:267279-267630	-	116	hypothetical protein	orth10151
VE01_00741	KV460207.1:268868-270542	+	522	hypothetical protein	orth1265	ENOG410PFQK: aminopeptidase Y			M28A			IPR003137: PA domain; IPR007484: Peptidase M28
VE01_00742	KV460207.1:271807-273213	-	452	hypothetical protein	orth1008	ENOG410PH8E: acid phosphatase						IPR007312: Phosphoesterase		GO:0016788 hydrolase activity, acting on ester bonds
VE01_00743	KV460207.1:274653-276712	+	651	hypothetical protein	orth1761	ENOG410PHK0: Multicopper oxidase						IPR001117: Multicopper oxidase, type 1; IPR002355: Multicopper oxidase, copper-binding site; IPR008972: Cupredoxin; IPR011706: Multicopper oxidase, type 2; IPR011707: Multicopper oxidase, type 3; IPR033138: No description		GO:0016491 oxidoreductase activity; GO:0005507 copper ion binding; GO:0055114 oxidation-reduction process
VE01_00744	KV460207.1:276985-278839	-	583	hypothetical protein	orth2837	ENOG410PJAU: Glycosyl hydrolase				GH43		IPR000254: Cellulose-binding domain, fungal; IPR006710: Glycoside hydrolase, family 43; IPR013320: Concanavalin A-like lectin/glucanase domain; IPR023296: Glycosyl hydrolase, five-bladed beta-propellor domain		GO:0005576 extracellular region; GO:0030248 cellulose binding; GO:0004553 hydrolase activity, hydrolyzing O-glycosyl compounds; GO:0005975 carbohydrate metabolic process
VE01_00745	KV460207.1:280259-281546	-	388	hypothetical protein	orth9038	ENOG410Q2HM: Inherit from KOG: acid PHOsphatase						IPR004843: Calcineurin-like phosphoesterase domain, apaH type; IPR029052: Metallo-dependent phosphatase-like		GO:0016787 hydrolase activity
VE01_00746	KV460207.1:284991-286065	+	301	hypothetical protein	orth2688	ENOG410PV5R: NmrA-like family						IPR008030: NmrA-like domain; IPR016040: NAD(P)-binding domain
VE01_00747	KV460207.1:286223-286988	-	254	hypothetical protein	orth1263	ENOG410PWYQ: Phosphotransferase enzyme family						IPR002575: Aminoglycoside phosphotransferase; IPR011009: Protein kinase-like domain
VE01_00748	KV460207.1:287713-288757	+	319	hypothetical protein	orth9810	ENOG410PI1Z: Catalase						IPR011614: Catalase core domain; IPR018028: Catalase, mono-functional, haem-containing; IPR020835: Catalase-like domain; IPR024168: Catalase, SrpA-type, predicted		GO:0004096 catalase activity; GO:0020037 heme binding; GO:0055114 oxidation-reduction process; GO:0006979 response to oxidative stress
VE01_00749	KV460207.1:290104-292296	+	657	hypothetical protein	orth1262	ENOG410PGPU: galactose-proton symport						IPR003663: Sugar/inositol transporter; IPR005828: Major facilitator, sugar transporter-like; IPR005829: Sugar transporter, conserved site; IPR020846: Major facilitator superfamily domain	PF00083: Sugar (and other) transporter	GO:0016021 integral component of membrane; GO:0016020 membrane; GO:0022857 transmembrane transporter activity; GO:0005215 transporter activity; GO:0022891 substrate-specific transmembrane transporter activity; GO:0055085 transmembrane transport
VE01_00750	KV460207.1:292856-293822	-	180	hypothetical protein	orth8267
VE01_00751	KV460207.1:294362-296077	+	506	hypothetical protein	orth3345	ENOG410PMTS: Translation initiation factor eIF-2B subunit family protein						IPR000086: NUDIX hydrolase domain; IPR000649: Initiation factor 2B-related; IPR015797: NUDIX hydrolase domain-like		GO:0016787 hydrolase activity; GO:0044237 cellular metabolic process
VE01_00752	KV460207.1:296914-298604	-	546	hypothetical protein	orth1261	ENOG410PH99: Amidase						IPR000120: Amidase; IPR020556: Amidase, conserved site; IPR023631: Amidase signature domain	PF01425: Amidase	GO:0016884 carbon-nitrogen ligase activity, with glutamine as amido-N-donor
VE01_00753	KV460207.1:299704-301250	-	409	hypothetical protein	orth286	ENOG410PK1T: Major Facilitator Superfamily						IPR011701: Major facilitator superfamily; IPR020846: Major facilitator superfamily domain		GO:0016021 integral component of membrane; GO:0055085 transmembrane transport
VE01_00754	KV460207.1:302334-304125	+	515	hypothetical protein	orth204	ENOG410QDHP: Major Facilitator Superfamily						IPR011701: Major facilitator superfamily; IPR020846: Major facilitator superfamily domain		GO:0016021 integral component of membrane; GO:0055085 transmembrane transport
VE01_00755	KV460207.1:304897-305878	-	326	hypothetical protein	orth1260	ENOG410PTWX: Inherit from NOG: finger domain protein
VE01_00756	KV460207.1:307606-308192	-	133	hypothetical protein	orth3338	ENOG410PQBE: Peptidyl-prolyl cis-trans isomerase						IPR000297: Peptidyl-prolyl cis-trans isomerase, PpiC-type		GO:0016853 isomerase activity
VE01_00757	KV460207.1:309267-310149	+	258	hypothetical protein	orth3339	ENOG410PN84: cysteine dioxygenase						IPR010300: Cysteine dioxygenase type I; IPR011051: RmlC-like cupin domain; IPR014710: RmlC-like jelly roll fold		GO:0017172 cysteine dioxygenase activity; GO:0005506 iron ion binding; GO:0046439 L-cysteine metabolic process; GO:0055114 oxidation-reduction process
VE01_00758	KV460207.1:310571-313336	+	902	hypothetical protein	orth3340							IPR003105: SRA-YDG; IPR015947: PUA-like domain		GO:0042393 histone binding
VE01_00759	KV460207.1:314130-317084	+	891	hypothetical protein	orth3341	ENOG410PFCW: pseudouridine synthase	BUSCOfEOG7NW6JP					IPR001656: Pseudouridine synthase, TruD; IPR011760: Pseudouridine synthase, TruD, insertion domain; IPR020103: Pseudouridine synthase, catalytic domain; IPR020119: Pseudouridine synthase TruD, conserved site		GO:0003723 RNA binding; GO:0009982 pseudouridine synthase activity; GO:0009451 RNA modification; GO:0001522 pseudouridine synthesis
VE01_00760	KV460207.1:317250-317522	-	80	hypothetical protein	orth9709
VE01_00761	KV460207.1:318958-320921	+	602	hypothetical protein	orth1173	ENOG410PFTX: beta-glucosidase				GH1		IPR001360: Glycoside hydrolase, family 1; IPR013781: Glycoside hydrolase, catalytic domain; IPR017853: Glycoside hydrolase superfamily; IPR033132: No description	PF00232: Glycosyl hydrolase family 1	GO:0004553 hydrolase activity, hydrolyzing O-glycosyl compounds; GO:0005975 carbohydrate metabolic process
VE01_00762	KV460207.1:321881-322822	+	259	hypothetical protein	orth1737	ENOG410PKJ4: O-acetyltransferase						IPR001451: Hexapeptide repeat; IPR011004: Trimeric LpxA-like; IPR024688: Maltose/galactoside acetyltransferase		GO:0016407 acetyltransferase activity
VE01_00763	KV460207.1:323287-324082	-	264	hypothetical protein	orth1802	ENOG410PNC6: C-4 methylsterol oxidase						IPR006694: Fatty acid hydroxylase		GO:0005506 iron ion binding; GO:0016491 oxidoreductase activity; GO:0055114 oxidation-reduction process; GO:0006633 fatty acid biosynthetic process
VE01_00764	KV460207.1:325312-327263	-	615	hypothetical protein	orth1258	ENOG410PJV4: TAP-like protein			S33			IPR000073: Alpha/beta hydrolase fold-1; IPR013595: Peptidase S33 tripeptidyl aminopeptidase-like, C-terminal; IPR029058: Alpha/Beta hydrolase fold
VE01_00765	KV460207.1:330691-333557	+	463	hypothetical protein	orth364	ENOG410PTFP: NA						IPR022025: Putative amidoligase enzyme
VE01_00766	KV460207.1:333928-334619	-	166	hypothetical protein	orth8606
VE01_00767	KV460207.1:337064-337918	-	215	50S ribosomal protein L13e	orth3346	ENOG410PFGM: 60S ribosomal protein L13						IPR001380: Ribosomal protein L13e	PF01294: Ribosomal protein L13e	GO:0005622 intracellular; GO:0005840 ribosome; GO:0003735 structural constituent of ribosome; GO:0006412 translation
VE01_00768	KV460207.1:339621-340570	+	298	hypothetical protein	orth3347	ENOG410PFAQ: Ribosome maturation protein	BUSCOfEOG7XSTS6					IPR002140: Ribosome maturation protein Sdo1/SBDS; IPR018023: Ribosome maturation protein SBDS, conserved site; IPR018978: Ribosome maturation protein SBDS, C-terminal; IPR019783: Ribosome maturation protein SBDS, N-terminal		GO:0042256 mature ribosome assembly; GO:0042254 ribosome biogenesis
VE01_00769	KV460207.1:341526-343222	+	548	hypothetical protein	orth1257	ENOG410PFU0: Vacuolar carboxypeptidase involved in degradation of small peptides. Digests preferentially peptides containing an aliphatic or hydrophobic residue in P1' position, as well as methionine, leucine or phenylalanine in P1 position of ester substrate (By similarity)			S10			IPR001563: Peptidase S10, serine carboxypeptidase; IPR008442: Propeptide, carboxypeptidase Y; IPR018202: Peptidase S10, serine carboxypeptidase, active site; IPR029058: Alpha/Beta hydrolase fold	PF00450: Serine carboxypeptidase	GO:0005773 vacuole; GO:0004185 serine-type carboxypeptidase activity; GO:0006508 proteolysis
VE01_00770	KV460207.1:343978-344537	-	156	40S ribosomal protein S18	orth3348	ENOG410PG18: 40S ribosomal protein S18	BUSCOfEOG7966V3					IPR001892: Ribosomal protein S13; IPR010979: Ribosomal protein S13-like, H2TH; IPR018269: Ribosomal protein S13, conserved site; IPR027437: 30s ribosomal protein S13, C-terminal	PF00416: Ribosomal protein S13/S18	GO:0005622 intracellular; GO:0005840 ribosome; GO:0003723 RNA binding; GO:0003735 structural constituent of ribosome; GO:0003676 nucleic acid binding; GO:0006412 translation
VE01_00771	KV460207.1:346116-347057	+	274	hypothetical protein	orth8605	ENOG410Q07A: NA
VE01_00772	KV460207.1:351972-355036	+	940	hypothetical protein	orth3349	ENOG410PI3P: phosphodiesterase	BUSCOfEOG71RXW4					IPR002073: 3'5'-cyclic nucleotide phosphodiesterase, catalytic domain; IPR003607: HD/PDEase domain; IPR023088: 3'5'-cyclic nucleotide phosphodiesterase; IPR023174: 3'5'-cyclic nucleotide phosphodiesterase, conserved site	PF00233: 3'5'-cyclic nucleotide phosphodiesterase	GO:0004114 3',5'-cyclic-nucleotide phosphodiesterase activity; GO:0008081 phosphoric diester hydrolase activity; GO:0007165 signal transduction
VE01_00773	KV460207.1:359260-360407	+	339	hypothetical protein	orth1803	ENOG410PRFW: NA
VE01_00774	KV460207.1:362945-363284	-	112	hypothetical protein	orth8650
VE01_00775	KV460207.1:364805-365706	-	281	hypothetical protein	orth8649
VE01_00776	KV460207.1:366550-367121	-	128	hypothetical protein	orth1804	ENOG410PZI3: NA
VE01_00777	KV460207.1:367904-368760	+	262	hypothetical protein	orth8648	ENOG410PNEP: NA
VE01_00778	KV460207.1:369643-369982	+	88	hypothetical protein	orth8647	ENOG410PQJH: NA
VE01_00779	KV460207.1:370127-371429	-	433	hypothetical protein	orth8646
VE01_00780	KV460207.1:372979-375245	+	688	hypothetical protein	orth8645	ENOG410PIST: LEA domain protein						IPR022124: Protein of unknown function DUF3659	PF12396: Protein of unknown function (DUF3659)
VE01_00781	KV460207.1:377067-378924	+	148	hypothetical protein
VE01_00782	KV460207.1:379976-381629	-	532	hypothetical protein	orth8644	ENOG410PGM3: MFS sugar transporter						IPR003663: Sugar/inositol transporter; IPR005828: Major facilitator, sugar transporter-like; IPR005829: Sugar transporter, conserved site; IPR020846: Major facilitator superfamily domain	PF00083: Sugar (and other) transporter	GO:0016021 integral component of membrane; GO:0016020 membrane; GO:0022857 transmembrane transporter activity; GO:0005215 transporter activity; GO:0022891 substrate-specific transmembrane transporter activity; GO:0055085 transmembrane transport
VE01_00783	KV460207.1:382371-383790	+	454	hypothetical protein	orth308	ENOG410PJZS: domain protein						IPR005338: Anhydro-N-acetylmuramic acid kinase	PF03702: Uncharacterised protein family (UPF0075)	GO:0005524 ATP binding; GO:0016773 phosphotransferase activity, alcohol group as acceptor; GO:0009254 peptidoglycan turnover; GO:0006040 amino sugar metabolic process
VE01_00784	KV460207.1:384806-386464	+	396	hypothetical protein	orth8643	ENOG410PKVM: Fungal specific transcription factor domain
VE01_00785	KV460207.1:389072-390643	-	505	catalase	orth697	ENOG410PHHM: Occurs in almost all aerobically respiring organisms and serves to protect cells from the toxic effects of hydrogen peroxide (By similarity)						IPR002226: Catalase haem-binding site; IPR010582: Catalase immune-responsive domain; IPR011614: Catalase core domain; IPR018028: Catalase, mono-functional, haem-containing; IPR020835: Catalase-like domain; IPR024708: Catalase active site; IPR024711: Catalase, mono-functional, haem-containing, clades 1 and 3	PF00199: Catalase	GO:0004096 catalase activity; GO:0020037 heme binding; GO:0055114 oxidation-reduction process; GO:0006979 response to oxidative stress
VE01_00786	KV460207.1:392842-393805	-	291	hypothetical protein	orth3350	ENOG410PHEJ: Enoyl-CoA hydratase						IPR001753: Crotonase superfamily; IPR029045: ClpP/crotonase-like domain	PF00378: Enoyl-CoA hydratase/isomerase	GO:0003824 catalytic activity; GO:0008152 metabolic process
VE01_00787	KV460207.1:394253-394994	+	190	hypothetical protein	orth3351	ENOG410PM5F: Golgi membrane protein rer1	BUSCOfEOG7QC87H					IPR004932: Retrieval of early ER protein Rer1	PF03248: Rer1 family	GO:0016021 integral component of membrane
VE01_00788	KV460207.1:395728-397202	+	472	hypothetical protein	orth3352	ENOG410Q85N: Paf1						IPR007133: RNA polymerase II associated factor Paf1	PF03985: Paf1	GO:0016593 Cdc73/Paf1 complex; GO:0006368 transcription elongation from RNA polymerase II promoter; GO:0016570 histone modification
VE01_00789	KV460207.1:397584-398212	-	181	ADP-ribosylation factor-like 1	orth3353	ENOG410PKEM: ADP-ribosylation						IPR003579: Small GTPase superfamily, Rab type; IPR005225: Small GTP-binding protein domain; IPR006689: Small GTPase superfamily, ARF/SAR type; IPR024156: Small GTPase superfamily, ARF type; IPR027417: P-loop containing nucleoside triphosphate hydrolase	PF00025: ADP-ribosylation factor family	GO:0005622 intracellular; GO:0005525 GTP binding; GO:0007264 small GTPase mediated signal transduction; GO:0015031 protein transport
VE01_00790	KV460207.1:398850-401265	+	727	hypothetical protein	orth8774	ENOG410PKM7: chromatin remodeling complex subunit (Arp8)	BUSCOfEOG71RXT9					IPR004000: Actin family; IPR027668: Actin-related protein 8/Plant actin-related protein 9		GO:0031011 Ino80 complex; GO:0006338 chromatin remodeling
VE01_00791	KV460207.1:401599-403422	-	372	hypothetical protein	orth3354
VE01_00792	KV460207.1:403601-405233	-	543	hypothetical protein	orth3355	ENOG410PP3F: Inherit from euNOG: Conserved hypothetical protein
VE01_00793	KV460207.1:405876-406939	-	318	hypothetical protein	orth1057	ENOG410PHVD: Cytochrome c heme lyase	BUSCOfEOG72NS19					IPR000511: Cytochrome c/c1 haem-lyase	PF01265: Cytochrome c/c1 heme lyase	GO:0005739 mitochondrion; GO:0004408 holocytochrome-c synthase activity
VE01_00794	KV460207.1:407509-409673	+	685	hypothetical protein	orth3356	ENOG410PFIZ: Ubiquinone biosynthesis protein						IPR004147: UbiB domain; IPR011009: Protein kinase-like domain
VE01_00795	KV460207.1:410149-415161	-	1647	hypothetical protein	orth3357	ENOG410PFX7: Aaa family atpase	BUSCOfEOG7MWH55					IPR003593: AAA+ ATPase domain; IPR003959: ATPase, AAA-type, core; IPR003960: ATPase, AAA-type, conserved site; IPR027417: P-loop containing nucleoside triphosphate hydrolase		GO:0005524 ATP binding
VE01_00796	KV460207.1:417609-420187	-	799	hypothetical protein	orth3358	ENOG410PGSG: conserved hypothetical protein	BUSCOfEOG7RFTRP
VE01_00797	KV460207.1:425800-426925	+	353	hypothetical protein	orth3359	ENOG410PQJU: Bucentaur or craniofacial development	BUSCOfEOG7PP5JH					IPR011421: BCNT-C domain; IPR027124: SWR1-complex protein 5/Craniofacial development protein
VE01_00798	KV460207.1:427334-429249	+	618	hypothetical protein	orth9052	ENOG410PH4P: synthase	BUSCOfEOG7M6DJ5					IPR001269: tRNA-dihydrouridine synthase; IPR013785: Aldolase-type TIM barrel; IPR018517: tRNA-dihydrouridine synthase, conserved site	PF01207: Dihydrouridine synthase (Dus)	GO:0050660 flavin adenine dinucleotide binding; GO:0017150 tRNA dihydrouridine synthase activity; GO:0003824 catalytic activity; GO:0008033 tRNA processing; GO:0055114 oxidation-reduction process
VE01_00799	KV460207.1:431224-432937	+	570	hypothetical protein	orth590	ENOG410PFIU: Amino acid permease						IPR002293: Amino acid/polyamine transporter I; IPR004840: Amino acid permease, conserved site	PF13520: Amino acid permease	GO:0016021 integral component of membrane; GO:0016020 membrane; GO:0015171 amino acid transmembrane transporter activity; GO:0006865 amino acid transport; GO:0055085 transmembrane transport; GO:0003333 amino acid transmembrane transport
VE01_00800	KV460207.1:433462-435338	-	489	hypothetical protein	orth1062	ENOG410PK7I: Amidohydrolase family			M38			IPR006680: Amidohydrolase-related; IPR011059: Metal-dependent hydrolase, composite domain; IPR032466: Metal-dependent hydrolase		GO:0016810 hydrolase activity, acting on carbon-nitrogen (but not peptide) bonds; GO:0016787 hydrolase activity
VE01_00801	KV460207.1:436833-438774	+	540	hypothetical protein	orth1256	ENOG410PHMS: transporter						IPR011701: Major facilitator superfamily; IPR020846: Major facilitator superfamily domain		GO:0016021 integral component of membrane; GO:0055085 transmembrane transport
VE01_00802	KV460207.1:439169-439880	+	236	hypothetical protein	orth162
VE01_00803	KV460207.1:440927-442785	-	579	hypothetical protein	orth1255	ENOG410PI3X: Sugar (and other) transporter						IPR003663: Sugar/inositol transporter; IPR005828: Major facilitator, sugar transporter-like; IPR005829: Sugar transporter, conserved site; IPR020846: Major facilitator superfamily domain	PF00083: Sugar (and other) transporter	GO:0016021 integral component of membrane; GO:0016020 membrane; GO:0022857 transmembrane transporter activity; GO:0005215 transporter activity; GO:0022891 substrate-specific transmembrane transporter activity; GO:0055085 transmembrane transport
VE01_00804	KV460207.1:443748-444919	-	303	hypothetical protein	orth1254	ENOG410PPNE: Glutathione-dependent formaldehyde-activating enzyme						IPR006913: Glutathione-dependent formaldehyde-activating enzyme/centromere protein V; IPR011057: Mss4-like		GO:0016846 carbon-sulfur lyase activity; GO:0008152 metabolic process
VE01_00805	KV460207.1:445564-449566	+	1333	hypothetical protein	orth8925	ENOG410PXYP: NA
VE01_00806	KV460207.1:450113-452612	-	368	hypothetical protein		ENOG410PMBG: NACHT and WD domain-containing protein						IPR015943: WD40/YVTN repeat-like-containing domain; IPR017986: WD40-repeat-containing domain; IPR027417: P-loop containing nucleoside triphosphate hydrolase		GO:0005515 protein binding
VE01_00807	KV460207.1:453251-453689	+	145	hypothetical protein	orth8926	ENOG410Q5Q0: Fructosamine kinase						IPR011009: Protein kinase-like domain; IPR016477: Fructosamine/Ketosamine-3-kinase
VE01_00808	KV460207.1:454380-456816	-	811	hypothetical protein	orth3360	ENOG410PG6S: Phosphoketolase						IPR005593: Xylulose 5-phosphate/Fructose 6-phosphate phosphoketolase; IPR018969: Xylulose 5-phosphate/Fructose 6-phosphate phosphoketolase, C-terminal; IPR018970: Xylulose 5-phosphate/Fructose 6-phosphate phosphoketolase, N-terminal; IPR019789: Xylulose 5-phosphate/Fructose 6-phosphate phosphoketolase, thiamine diphosphate binding site; IPR019790: Xylulose 5-phosphate/Fructose 6-phosphate phospho…	PF03894: D-xylulose 5-phosphate/D-fructose 6-phosphate phosphoketolase; PF09363: XFP C-terminal domain; PF09364: XFP N-terminal domain	GO:0016832 aldehyde-lyase activity; GO:0005975 carbohydrate metabolic process
VE01_00809	KV460207.1:458631-459873	+	394	hypothetical protein	orth309	ENOG410PMG2: tyrosinase						IPR002227: Tyrosinase copper-binding domain; IPR008922: Uncharacterised domain, di-copper centre	PF00264: Common central domain of tyrosinase	GO:0016491 oxidoreductase activity; GO:0008152 metabolic process
VE01_00810	KV460207.1:462013-464674	+	886	hypothetical protein	orth6115
VE01_00811	KV460207.1:465157-467413	-	726	hypothetical protein	orth6114							IPR002921: Fungal lipase-like domain; IPR029058: Alpha/Beta hydrolase fold		GO:0006629 lipid metabolic process
VE01_00812	KV460207.1:468190-470403	+	719	hypothetical protein	orth6113	ENOG410PFYN: Vacuolar sorting protein 9 (VPS9) domain						IPR003123: VPS9 domain
VE01_00813	KV460207.1:470652-470961	-	86	hypothetical protein	orth375
VE01_00814	KV460207.1:471873-473468	-	437	hypothetical protein	orth9708
VE01_00815	KV460207.1:474029-481673	-	2472	hypothetical protein	orth8892	ENOG410Q1MK: Starch synthase catalytic domain				GH13; GT5		IPR006047: Glycosyl hydrolase, family 13, catalytic domain; IPR006589: Glycosyl hydrolase, family 13, subfamily, catalytic domain; IPR013534: Starch synthase, catalytic domain; IPR013781: Glycoside hydrolase, catalytic domain; IPR017853: Glycoside hydrolase superfamily		GO:0043169 cation binding; GO:0003824 catalytic activity; GO:0005975 carbohydrate metabolic process
VE01_00816	KV460207.1:484950-485661	+	236	hypothetical protein	orth6112	ENOG410PIQC: polysaccharide deacetylase NodB				CE4		IPR002509: NodB homology domain; IPR011330: Glycoside hydrolase/deacetylase, beta/alpha-barrel		GO:0016810 hydrolase activity, acting on carbon-nitrogen (but not peptide) bonds; GO:0003824 catalytic activity; GO:0005975 carbohydrate metabolic process
VE01_00817	KV460207.1:486725-488337	+	425	hypothetical protein	orth6111							IPR016040: NAD(P)-binding domain
VE01_00818	KV460207.1:488891-490696	-	551	hypothetical protein	orth1043	ENOG410PIBU: AMP-binding enzyme						IPR000873: AMP-dependent synthetase/ligase; IPR020845: AMP-binding, conserved site; IPR025110: AMP-binding enzyme C-terminal domain	PF00501: AMP-binding enzyme	GO:0003824 catalytic activity; GO:0008152 metabolic process
VE01_00819	KV460207.1:491403-492423	-	339	hypothetical protein	orth1805	ENOG410PI3H: NA
VE01_00820	KV460207.1:493264-498736	-	1783	hypothetical protein
VE01_00821	KV460207.1:500702-501741	+	261	hypothetical protein	orth1041	ENOG410PNXK: short chain dehydrogenase						IPR002198: Short-chain dehydrogenase/reductase SDR; IPR002347: Glucose/ribitol dehydrogenase; IPR016040: NAD(P)-binding domain	PF13561: Enoyl-(Acyl carrier protein) reductase	GO:0016491 oxidoreductase activity; GO:0008152 metabolic process
VE01_00822	KV460207.1:503196-503807	-	166	hypothetical protein	orth6110
VE01_00823	KV460207.1:505034-506574	+	392	hypothetical protein	orth345	ENOG410PIA0: NA
VE01_00824	KV460207.1:507338-509141	+	428	hypothetical protein	orth8723	ENOG410PMIV: salicylate hydroxylase						IPR002938: FAD-binding domain; IPR023753: FAD/NAD(P)-binding domain		GO:0016491 oxidoreductase activity; GO:0071949 FAD binding; GO:0055114 oxidation-reduction process
VE01_00825	KV460207.1:510046-511882	-	538	hypothetical protein	orth929	ENOG410PW4T: Cytochrome P450						IPR001128: Cytochrome P450; IPR002401: Cytochrome P450, E-class, group I	PF00067: Cytochrome P450	GO:0005506 iron ion binding; GO:0020037 heme binding; GO:0016705 oxidoreductase activity, acting on paired donors, with incorporation or reduction of molecular oxygen; GO:0055114 oxidation-reduction process
VE01_00826	KV460207.1:514037-515534	+	498	hypothetical protein	orth6995	ENOG410PHTP: Flavin-binding monooxygenase						IPR023753: FAD/NAD(P)-binding domain		GO:0016491 oxidoreductase activity; GO:0055114 oxidation-reduction process
VE01_00827	KV460207.1:516605-519362	-	883	hypothetical protein	orth6109	ENOG410PKZJ: nuclear matrix protein						IPR008144: Guanylate kinase-like domain; IPR008145: Guanylate kinase/L-type calcium channel beta subunit; IPR017665: Guanylate kinase; IPR020590: Guanylate kinase, conserved site; IPR021861: THO complex, subunit THOC1; IPR027417: P-loop containing nucleoside triphosphate hydrolase	PF11957: THO complex subunit 1 transcription elongation factor	GO:0004385 guanylate kinase activity; GO:0006163 purine nucleotide metabolic process
VE01_00828	KV460207.1:519643-524114	+	1436	hypothetical protein	orth6108	ENOG410PJWA: DEAD helicases superfamily protein (Aquarius)						IPR026300: CWF11 family; IPR027417: P-loop containing nucleoside triphosphate hydrolase; IPR032174: Intron-binding protein aquarius, N-terminal	PF16399: Intron-binding protein aquarius N-terminus	GO:0005681 spliceosomal complex; GO:0000398 mRNA splicing, via spliceosome
VE01_00829	KV460207.1:525492-530176	-	1522	hypothetical protein	orth6107	ENOG410QDMB: MIF4G						IPR003890: MIF4G-like, type 3; IPR016021: MIF4G-like domain; IPR016024: Armadillo-type fold; IPR022745: Eukaryotic translation initiation factor 4G1, eIF4E-binding domain		GO:0003723 RNA binding; GO:0005515 protein binding; GO:0005488 binding
VE01_00830	KV460207.1:534054-534516	-	153	hypothetical protein	orth9826
VE01_00831	KV460207.1:535704-538688	-	925	CMGC/DYRK/YAK protein kinase	orth6106	ENOG410PGCF: protein kinase Yak1						IPR000719: Protein kinase domain; IPR002290: Serine/threonine/dual specificity protein kinase, catalytic domain; IPR008271: Serine/threonine-protein kinase, active site; IPR011009: Protein kinase-like domain; IPR017441: Protein kinase, ATP binding site		GO:0005524 ATP binding; GO:0004672 protein kinase activity; GO:0006468 protein phosphorylation
VE01_00832	KV460207.1:540136-543862	+	1241	hypothetical protein	orth6105	ENOG410PHAN: DNA repair and recombination protein						IPR000330: SNF2-related, N-terminal domain; IPR001650: Helicase, C-terminal; IPR014001: Helicase superfamily 1/2, ATP-binding domain; IPR027417: P-loop containing nucleoside triphosphate hydrolase	PF00176: SNF2 family N-terminal domain	GO:0005524 ATP binding
VE01_00833	KV460207.1:546201-547884	+	560	hypothetical protein	orth6104	ENOG410PKXY: ATP-dependent protease						IPR001841: Zinc finger, RING-type; IPR003111: ATP-dependent protease La (LON), substrate-binding domain; IPR013083: Zinc finger, RING/FYVE/PHD-type; IPR015947: PUA-like domain; IPR017907: Zinc finger, RING-type, conserved site		GO:0008270 zinc ion binding; GO:0005515 protein binding; GO:0004176 ATP-dependent peptidase activity; GO:0006508 proteolysis
VE01_00834	KV460207.1:548928-550161	-	349	hypothetical protein	orth6103	ENOG410PQ6Y: NA						IPR012677: Nucleotide-binding alpha-beta plait domain		GO:0000166 nucleotide binding
VE01_00835	KV460207.1:550800-554007	+	995	hypothetical protein	orth6102
VE01_00836	KV460207.1:554477-556742	-	754	hypothetical protein	orth6101	ENOG410PGW5: pentatricopeptide repeat protein						IPR002885: Pentatricopeptide repeat
VE01_00837	KV460207.1:557071-561522	+	1444	DNA polymerase alpha subunit A	orth6100	ENOG410PFBM: Dna polymerase	BUSCOfEOG7380D8					IPR006133: DNA-directed DNA polymerase, family B, exonuclease domain; IPR006134: DNA-directed DNA polymerase, family B, multifunctional domain; IPR006172: DNA-directed DNA polymerase, family B; IPR012337: Ribonuclease H-like domain; IPR015088: Zinc finger, DNA-directed DNA polymerase, family B, alpha; IPR017964: DNA-directed DNA polymerase, family B, conserved site; IPR023211: DNA polymerase, pal…	PF08996: DNA Polymerase alpha zinc finger	GO:0001882 nucleoside binding; GO:0000166 nucleotide binding; GO:0003677 DNA binding; GO:0003887 DNA-directed DNA polymerase activity; GO:0008408 3'-5' exonuclease activity; GO:0003676 nucleic acid binding; GO:0006270 DNA replication initiation; GO:0006260 DNA replication
VE01_00838	KV460207.1:562092-563479	+	431	hypothetical protein	orth6099	ENOG410PG99: May be involved in specific transport of UDP-Gal from the cytosol to the Golgi lumen. Involved in the maintenance of optimal conditions for the folding of secretory pathway proteins in the endoplasmic reticulum	BUSCOfEOG7MSN0V					IPR013657: UAA transporter		GO:0055085 transmembrane transport
VE01_00839	KV460207.1:568105-571087	+	993	hypothetical protein	orth6098	ENOG410PMWH: phosphatase						IPR000340: Dual specificity phosphatase, catalytic domain; IPR000387: Tyrosine specific protein phosphatases domain; IPR016130: Protein-tyrosine phosphatase, active site; IPR020422: Dual specificity protein phosphatase domain; IPR024950: Dual specificity phosphatase; IPR029021: Protein-tyrosine phosphatase-like		GO:0008138 protein tyrosine/serine/threonine phosphatase activity; GO:0016791 phosphatase activity; GO:0004725 protein tyrosine phosphatase activity; GO:0016311 dephosphorylation; GO:0006470 protein dephosphorylation
VE01_00840	KV460207.1:575719-577651	-	643	hypothetical protein	orth1807	ENOG410PUVU: NA						IPR011042: Six-bladed beta-propeller, TolB-like
VE01_00841	KV460207.1:580058-580707	-	154	hypothetical protein		ENOG410PK62: Sugar (and other) transporter						IPR005828: Major facilitator, sugar transporter-like; IPR005829: Sugar transporter, conserved site; IPR020846: Major facilitator superfamily domain		GO:0016021 integral component of membrane; GO:0005215 transporter activity; GO:0022857 transmembrane transporter activity; GO:0055085 transmembrane transport
VE01_00842	KV460207.1:580776-581939	-	301	hypothetical protein		ENOG410PK62: Sugar (and other) transporter						IPR005828: Major facilitator, sugar transporter-like; IPR005829: Sugar transporter, conserved site; IPR020846: Major facilitator superfamily domain		GO:0016021 integral component of membrane; GO:0005215 transporter activity; GO:0022857 transmembrane transporter activity; GO:0055085 transmembrane transport
VE01_00843	KV460207.1:582413-584591	-	725	hypothetical protein	orth1808	ENOG410Q2DS: fungal specific transcription factor					Fungal-specific TF domain	IPR001138: Zn(2)-C6 fungal-type DNA-binding domain; IPR007219: Transcription factor domain, fungi		GO:0005634 nucleus; GO:0003677 DNA binding; GO:0008270 zinc ion binding; GO:0000981 RNA polymerase II transcription factor activity, sequence-specific DNA binding; GO:0006351 transcription, DNA-templated; GO:0006355 regulation of transcription, DNA-templated
VE01_00844	KV460207.1:586084-587745	+	536	hypothetical protein	orth1809	ENOG410PVYT: Flavin-binding monooxygenase-like						IPR023753: FAD/NAD(P)-binding domain		GO:0016491 oxidoreductase activity; GO:0055114 oxidation-reduction process
VE01_00845	KV460207.1:588448-590351	-	596	hypothetical protein	orth1625	ENOG410PJDF: Protein of unknown function (DUF1446)						IPR010839: Protein of unknown function DUF1446	PF07287: Protein of unknown function (DUF1446)
VE01_00846	KV460207.1:591414-592415	+	292	hypothetical protein	orth1688	ENOG410PM9B: metallo-beta-lactamase superfamily protein						IPR001279: Metallo-beta-lactamase
VE01_00847	KV460207.1:595623-597390	-	500	hypothetical protein	orth1811	ENOG410PKX4: Major Facilitator Superfamily						IPR011701: Major facilitator superfamily; IPR020846: Major facilitator superfamily domain		GO:0016021 integral component of membrane; GO:0055085 transmembrane transport
VE01_00848	KV460207.1:600738-601782	+	347	hypothetical protein
VE01_00849	KV460207.1:605917-607748	+	584	hypothetical protein	orth1812	ENOG410PHGC: xylosidase				GH43		IPR006710: Glycoside hydrolase, family 43; IPR013320: Concanavalin A-like lectin/glucanase domain; IPR023296: Glycosyl hydrolase, five-bladed beta-propellor domain	PF04616: Glycosyl hydrolases family 43	GO:0004553 hydrolase activity, hydrolyzing O-glycosyl compounds; GO:0005975 carbohydrate metabolic process
VE01_00850	KV460207.1:609427-610486	-	352	hypothetical protein	orth8781	ENOG410PM8G: Glycosyl hydrolase				GH3		IPR001764: Glycoside hydrolase, family 3, N-terminal; IPR017853: Glycoside hydrolase superfamily	PF00933: Glycosyl hydrolase family 3 N terminal domain	GO:0004553 hydrolase activity, hydrolyzing O-glycosyl compounds; GO:0005975 carbohydrate metabolic process
VE01_00851	KV460207.1:611774-612149	+	124	hypothetical protein	orth10033
VE01_00852	KV460207.1:612474-613775	+	375	hypothetical protein	orth2658	ENOG410PN1U: NA
VE01_00853	KV460207.1:614898-616208	-	367	hypothetical protein	orth1040	ENOG410PHWE: gtp-binding protein						IPR004095: TGS; IPR005225: Small GTP-binding protein domain; IPR006073: GTP binding domain; IPR006074: GTP1/OBG, conserved site; IPR012676: TGS-like; IPR027417: P-loop containing nucleoside triphosphate hydrolase; IPR031167: OBG-type guanine nucleotide-binding (G) domain; IPR031662: GTP binding protein, second domain		GO:0005525 GTP binding
VE01_00854	KV460207.1:616463-617441	+	308	hypothetical protein	orth6097	ENOG410PNBK: 3-oxo-5-alpha-steroid 4-dehydrogenase						IPR001104: 3-oxo-5-alpha-steroid 4-dehydrogenase, C-terminal		GO:0005737 cytoplasm; GO:0016021 integral component of membrane; GO:0016627 oxidoreductase activity, acting on the CH-CH group of donors; GO:0006629 lipid metabolic process
VE01_00855	KV460207.1:617542-618351	-	252	hypothetical protein	orth6096	ENOG410PNIY: Inherit from opiNOG: AlkB, alkylation repair homolog 6 (E. coli)						IPR005123: Oxoglutarate/iron-dependent dioxygenase; IPR027450: Alpha-ketoglutarate-dependent dioxygenase AlkB-like; IPR032862: Alpha-ketoglutarate-dependent dioxygenase alkB homologue 6		GO:0016491 oxidoreductase activity; GO:0055114 oxidation-reduction process
VE01_00856	KV460207.1:619164-623431	+	1404	hypothetical protein	orth6095	ENOG410PM1H: ankyrin repeat protein						IPR002110: Ankyrin repeat; IPR020683: Ankyrin repeat-containing domain		GO:0005515 protein binding
VE01_00857	KV460207.1:624119-625265	-	330	hypothetical protein	orth6094	ENOG410PNU1: HVA22 domain membrane protein						IPR004345: TB2/DP1/HVA22-related protein
VE01_00858	KV460207.1:629876-631581	+	534	hypothetical protein	orth6093	ENOG410PIEJ: conserved hypothetical protein					Helix-turn-helix	IPR006600: HTH CenpB-type DNA-binding domain; IPR007889: DNA binding HTH domain, Psq-type; IPR009057: Homeodomain-like		GO:0003677 DNA binding
VE01_00859	KV460207.1:632551-636347	-	531	hypothetical protein	orth6092	ENOG410PFU3: PXA domain protein						IPR003114: Phox-associated domain
VE01_00860	KV460207.1:643107-647283	-	1391	hypothetical protein	orth6091	ENOG410PJBR: conserved hypothetical protein
VE01_00861	KV460207.1:652550-655074	-	782	hypothetical protein	orth6090	ENOG410PIQN: Anaphase-promoting complex component Cut20 Apc4						IPR015943: WD40/YVTN repeat-like-containing domain; IPR017986: WD40-repeat-containing domain; IPR024789: Anaphase-promoting complex subunit 4; IPR024790: Anaphase-promoting complex subunit 4 long domain; IPR024977: Anaphase-promoting complex subunit 4, WD40 domain	PF12896: Anaphase-promoting complex, cyclosome, subunit 4	GO:0005680 anaphase-promoting complex; GO:0005515 protein binding; GO:0031145 anaphase-promoting complex-dependent catabolic process; GO:0030071 regulation of mitotic metaphase/anaphase transition
VE01_00862	KV460207.1:655545-657201	-	515	hypothetical protein	orth6089	ENOG410PFIY: Coatomer subunit delta	BUSCOfEOG72ZCQF					IPR011012: Longin-like domain; IPR022775: AP complex, mu/sigma subunit; IPR027059: Coatomer delta subunit; IPR028565: Mu homology domain		GO:0030126 COPI vesicle coat; GO:0006890 retrograde vesicle-mediated transport, Golgi to ER; GO:0006810 transport
VE01_00863	KV460207.1:657901-660431	+	787	hypothetical protein	orth6088							IPR018822: Uncharacterised protein family UPF0646
VE01_00864	KV460207.1:661868-663489	+	421	hypothetical protein	orth6087	ENOG410PFV6: DUF803 domain membrane protein						IPR008521: Magnesium transporter NIPA	PF05653: Magnesium transporter NIPA	GO:0016021 integral component of membrane; GO:0015095 magnesium ion transmembrane transporter activity; GO:0015693 magnesium ion transport
VE01_00865	KV460207.1:663973-664857	-	262	small subunit ribosomal protein S3e	orth6086	ENOG410PGWV: 40s ribosomal protein s3	BUSCOfEOG780RZC					IPR001351: Ribosomal protein S3, C-terminal; IPR004044: K Homology domain, type 2; IPR005703: Ribosomal protein S3, eukaryotic/archaeal; IPR009019: K homology domain, prokaryotic type; IPR018280: Ribosomal protein S3, conserved site		GO:0015935 small ribosomal subunit; GO:0005840 ribosome; GO:0003723 RNA binding; GO:0003735 structural constituent of ribosome; GO:0006412 translation
VE01_00866	KV460207.1:665435-667787	+	765	hypothetical protein	orth6085	ENOG410PH67: phosphatase	BUSCOfEOG7RV9QQ					IPR010569: Myotubularin-like phosphatase domain; IPR011993: PH domain-like; IPR016130: Protein-tyrosine phosphatase, active site; IPR029021: Protein-tyrosine phosphatase-like; IPR030564: Myotubularin family	PF06602: Myotubularin-like phosphatase domain	GO:0016791 phosphatase activity; GO:0004725 protein tyrosine phosphatase activity; GO:0016311 dephosphorylation
VE01_00867	KV460207.1:668044-669978	-	607	phenylalanyl-tRNA synthetase, beta subunit	orth6084	ENOG410PGUM: Phenylalanyl-tRNA synthetase, beta	BUSCOfEOG77M8XG					IPR004531: Phenylalanyl-tRNA synthetase, class IIc, beta subunit, archae/euk cytosolic; IPR005146: B3/B4 tRNA-binding domain; IPR005147: tRNA synthetase, B5-domain; IPR009061: Putative DNA-binding domain; IPR020825: Phenylalanyl-tRNA synthetase, B3/B4		GO:0005737 cytoplasm; GO:0003723 RNA binding; GO:0000287 magnesium ion binding; GO:0004826 phenylalanine-tRNA ligase activity; GO:0005524 ATP binding; GO:0000166 nucleotide binding; GO:0006432 phenylalanyl-tRNA aminoacylation
VE01_00868	KV460207.1:670700-672848	+	618	protein phosphatase 2, regulatory subunit A	orth6083	ENOG410PFRF: protein phosphatase PP2A regulatory subunit A	BUSCOfEOG7GJ6NN					IPR011989: Armadillo-like helical; IPR016024: Armadillo-type fold; IPR021133: HEAT, type 2		GO:0005488 binding
VE01_00869	KV460207.1:673593-674479	+	257	hypothetical protein	orth6082	ENOG410PMV7: S-adenosylmethionine-dependent methyltransferase						IPR026635: Protein-lysine N-methyltransferase Efm4; IPR029063: S-adenosyl-L-methionine-dependent methyltransferase		GO:0008168 methyltransferase activity
VE01_00870	KV460207.1:675197-678446	-	1021	hypothetical protein	orth1813	ENOG410PGE6: Transcription factor					Fungal-specific TF domain	IPR001138: Zn(2)-C6 fungal-type DNA-binding domain; IPR007219: Transcription factor domain, fungi		GO:0005634 nucleus; GO:0003677 DNA binding; GO:0008270 zinc ion binding; GO:0000981 RNA polymerase II transcription factor activity, sequence-specific DNA binding; GO:0006351 transcription, DNA-templated; GO:0006355 regulation of transcription, DNA-templated
VE01_00871	KV460207.1:681181-681911	-	187	hypothetical protein	orth6080
VE01_00872	KV460207.1:684084-686914	+	923	hypothetical protein	orth6081	ENOG410PJ4M: conserved hypothetical protein
VE01_00873	KV460207.1:687367-688087	-	239	hypothetical protein	orth1039							IPR002563: Flavin reductase like domain; IPR012349: FMN-binding split barrel		GO:0010181 FMN binding; GO:0016491 oxidoreductase activity; GO:0055114 oxidation-reduction process
VE01_00874	KV460207.1:689188-690956	-	534	hypothetical protein	orth6079	ENOG410PHKF: Components of the endosome-vacuole trafficking pathway that regulates nutrient transport. May be involved in processes which determine whether plasma membrane proteins are degraded or routed to the plasma membrane (By similarity)						IPR001870: B30.2/SPRY domain; IPR003877: SPRY domain; IPR013320: Concanavalin A-like lectin/glucanase domain		GO:0005515 protein binding
VE01_00875	KV460207.1:692349-693415	-	317	hypothetical protein	orth6078	ENOG410PIV9: ubiquitin carboxyl-terminal hydrolase			C12			IPR001578: Peptidase C12, ubiquitin carboxyl-terminal hydrolase; IPR017390: Ubiquitinyl hydrolase, UCH37 type	PF01088: Ubiquitin carboxyl-terminal hydrolase, family 1	GO:0005622 intracellular; GO:0004843 thiol-dependent ubiquitin-specific protease activity; GO:0006511 ubiquitin-dependent protein catabolic process; GO:0016579 protein deubiquitination
VE01_00876	KV460207.1:694722-696537	-	552	hypothetical protein	orth3094	ENOG410PIBV: GAL4					Fungal Zn(2)-Cys(6) binuclear cluster domain	IPR001138: Zn(2)-C6 fungal-type DNA-binding domain; IPR021858: Protein of unknown function DUF3468		GO:0005634 nucleus; GO:0008270 zinc ion binding; GO:0000981 RNA polymerase II transcription factor activity, sequence-specific DNA binding; GO:0006355 regulation of transcription, DNA-templated
VE01_00877	KV460207.1:704863-706001	+	361	hypothetical protein	orth6077							IPR001841: Zinc finger, RING-type; IPR013083: Zinc finger, RING/FYVE/PHD-type		GO:0008270 zinc ion binding; GO:0005515 protein binding
VE01_00878	KV460207.1:708032-708680	+	215	hypothetical protein	orth2902
VE01_00879	KV460207.1:708942-709700	-	234	hypothetical protein	orth1037	ENOG410PNJZ: Nucleoside-diphosphate-sugar epimerase						IPR016040: NAD(P)-binding domain
VE01_00880	KV460207.1:710566-711231	+	205	hypothetical protein	orth6062							IPR000210: BTB/POZ domain		GO:0005515 protein binding
VE01_00881	KV460207.1:711943-712871	+	292	hypothetical protein	orth1036	ENOG410PHGE: )-reductase						IPR002198: Short-chain dehydrogenase/reductase SDR; IPR002347: Glucose/ribitol dehydrogenase; IPR016040: NAD(P)-binding domain; IPR020904: Short-chain dehydrogenase/reductase, conserved site		GO:0016491 oxidoreductase activity; GO:0008152 metabolic process
VE01_00882	KV460207.1:713072-714550	-	419	hypothetical protein	orth6063	ENOG410PHDA: S-adenosylmethionine-dependent methyltransferase activity						IPR012901: N2227-like; IPR029063: S-adenosyl-L-methionine-dependent methyltransferase	PF07942: N2227-like protein
VE01_00883	KV460207.1:714764-715296	+	155	hypothetical protein	orth6064	ENOG410PQM8: NA						IPR032157: Proteasome assembly chaperone 4		GO:0043248 proteasome assembly
VE01_00884	KV460207.1:716948-719928	+	943	hypothetical protein	orth6065	ENOG410PJ5B: importin beta-2 subunit	BUSCOfEOG7BW0T1					IPR001494: Importin-beta, N-terminal domain; IPR011989: Armadillo-like helical; IPR016024: Armadillo-type fold		GO:0008536 Ran GTPase binding; GO:0005488 binding; GO:0006886 intracellular protein transport
VE01_00885	KV460207.1:721262-723084	+	568	hypothetical protein	orth1035	ENOG410Q2XJ: Regulator of chromosome condensation (RCC1) repeat						IPR000408: Regulator of chromosome condensation, RCC1; IPR009091: Regulator of chromosome condensation 1/beta-lactamase-inhibitor protein II	PF00415: Regulator of chromosome condensation (RCC1) repeat
VE01_00886	KV460207.1:723678-724266	-	178	hypothetical protein	orth6066	ENOG410PQ6Q: Essential component of the PAM complex, a complex required for the translocation of transit peptide-containing proteins from the inner membrane into the mitochondrial matrix in an ATP-dependent manner. In the complex, it is required to regulate activity of mtHSP70 (SSC1) via its interaction with PAM18 TIM14. May act by positioning PAM18 TIM14 in juxtaposition to mtHSP70 at the transl…						IPR001623: DnaJ domain; IPR005341: Mitochondrial import inner membrane translocase subunit Tim16		GO:0005744 mitochondrial inner membrane presequence translocase complex; GO:0030150 protein import into mitochondrial matrix
VE01_00887	KV460207.1:726382-728631	+	732	hypothetical protein	orth6067	ENOG410PKFJ: May negatively regulate the SNF1 kinase (By similarity)	BUSCOfEOG7GTTCP
VE01_00888	KV460207.1:729085-730129	+	326	hypothetical protein	orth6059	ENOG410PI8D: RNA recognition motif. (a.k.a. RRM, RBD, or RNP domain)						IPR000504: RNA recognition motif domain; IPR012677: Nucleotide-binding alpha-beta plait domain		GO:0000166 nucleotide binding; GO:0003676 nucleic acid binding
VE01_00889	KV460207.1:730619-730900	-	72	hypothetical protein	orth6058	ENOG410PTPH: NA
VE01_00890	KV460207.1:731403-732630	+	384	hypothetical protein	orth6057	ENOG410PRNV: NA
VE01_00891	KV460207.1:733516-735877	-	770	hypothetical protein	orth6056							IPR002058: PAP/25A-associated; IPR002934: Polymerase, nucleotidyl transferase domain		GO:0016779 nucleotidyltransferase activity
VE01_00892	KV460207.1:736540-738387	+	570	hypothetical protein	orth6055	ENOG410PJ9U: peroxisomal membrane protein						IPR006614: Peroxin/Ferlin domain; IPR010482: Peroxin domain	PF06398: Integral peroxisomal membrane peroxin	GO:0016021 integral component of membrane
VE01_00893	KV460207.1:738893-740631	+	545	hypothetical protein	orth6054	ENOG410PHP9: conserved hypothetical protein						IPR026749: Transmembrane protein 135
VE01_00894	KV460207.1:741073-742189	+	371	hypothetical protein	orth1033	ENOG410PKGN: L-galactose dehydrogenase						IPR001395: Aldo/keto reductase/potassium channel subunit beta; IPR023210: NADP-dependent oxidoreductase domain	PF00248: Aldo/keto reductase family
VE01_00895	KV460207.1:742475-749876	-	2416	FKBP12-rapamycin complex-associated protein	orth6068	ENOG410PGA0: Phosphatidylinositol 3-kinase						IPR000357: HEAT repeat; IPR000403: Phosphatidylinositol 3-/4-kinase, catalytic domain; IPR003151: PIK-related kinase, FAT; IPR003152: FATC domain; IPR009076: Rapamycin-binding domain; IPR011009: Protein kinase-like domain; IPR011989: Armadillo-like helical; IPR011990: Tetratricopeptide-like helical domain; IPR014009: PIK-related kinase; IPR016024: Armadillo-type fold; IPR018936: Phosphatidylinosi…	PF00454: Phosphatidylinositol 3- and 4-kinase	GO:0005515 protein binding; GO:0008144 drug binding; GO:0005488 binding; GO:0016773 phosphotransferase activity, alcohol group as acceptor
VE01_00896	KV460207.1:750209-751231	+	322	hypothetical protein	orth6069	ENOG410PN59: DUF602 domain-containing protein						IPR006735: Protein of unknown function DUF602; IPR013083: Zinc finger, RING/FYVE/PHD-type; IPR027799: Replication termination factor 2, RING-finger	PF04641: Rtf2 RING-finger
VE01_00897	KV460207.1:751386-752013	-	208	hypothetical protein
VE01_00898	KV460207.1:752201-752764	-	83	hypothetical protein	orth6070
VE01_00899	KV460207.1:753224-754114	-	279	hypothetical protein	orth6071		BUSCOfEOG77DJH3					IPR009446: Mitochondrial genome maintenance MGM101	PF06420: Mitochondrial genome maintenance MGM101	GO:0000262 mitochondrial chromosome; GO:0000002 mitochondrial genome maintenance
VE01_00900	KV460207.1:754351-754805	-	77	hypothetical protein	orth6072	ENOG410PQYJ: Inherit from opiNOG: mitochondrial respiratory chain complex assembly
VE01_00901	KV460207.1:754934-757194	+	684	hypothetical protein	orth6073	ENOG410PI1A: Biotin apoprotein ligase	BUSCOfEOG7KQ2BG					IPR004143: Biotinyl protein ligase (BPL) and lipoyl protein ligase (LPL), catalytic domain; IPR004408: Biotin--acetyl-CoA-carboxylase ligase; IPR019197: Biotin-protein ligase, N-terminal; IPR029062: Class I glutamine amidotransferase-like	PF09825: Biotin-protein ligase, N terminal	GO:0004077 biotin-[acetyl-CoA-carboxylase] ligase activity; GO:0006464 cellular protein modification process
VE01_00902	KV460207.1:757258-758633	-	417	hypothetical protein	orth6074	ENOG410PI18: Component of the SWR1 complex which mediates the ATP- dependent exchange of histone H2A for the H2A variant HZT1 leading to transcriptional regulation of selected genes by chromatin remodeling. Involved in chromosome stability	BUSCOfEOG7QVMC1					IPR004000: Actin family; IPR030054: Actin-related protein 6	PF00022: Actin	GO:0005634 nucleus; GO:0006338 chromatin remodeling
VE01_00903	KV460207.1:758884-760107	+	390	hypothetical protein	orth6075	ENOG410PR60: conserved hypothetical protein						IPR026907: Cyclin-D1-binding protein 1		GO:0051726 regulation of cell cycle
VE01_00904	KV460207.1:761395-762662	-	326	hypothetical protein	orth6076	ENOG410PKBQ: Inherit from opiNOG: Pfam:DUF672						IPR025714: Methyltransferase domain; IPR026913: Methyltransferase-like protein 24
VE01_00905	KV460207.1:763553-765863	+	769	hypothetical protein	orth6061	ENOG410PG2Y: ubiquitin fusion degradation protein						IPR004854: Ubiquitin fusion degradation protein UFD1		GO:0006511 ubiquitin-dependent protein catabolic process
VE01_00906	KV460207.1:766560-770421	+	1286	hypothetical protein	orth9030	ENOG410PV3G: Pfs, NACHT, and Ankyrin domain protein						IPR002110: Ankyrin repeat; IPR020683: Ankyrin repeat-containing domain; IPR027417: P-loop containing nucleoside triphosphate hydrolase		GO:0005515 protein binding
VE01_00907	KV460207.1:772344-774274	+	601	hypothetical protein	orth6060	ENOG410PIFD: Transcription factor that mediates regulation of both acid- and alkaline-expressed genes in response to ambient pH. At alkaline ambient pH, activates transcription of alkaline-expressed genes (including	BUSCOfEOG75F4P2				Zinc finger (C2H2)	IPR007087: Zinc finger, C2H2; IPR013087: Zinc finger C2H2-type/integrase DNA-binding domain; IPR015880: Zinc finger, C2H2-like		GO:0046872 metal ion binding; GO:0003676 nucleic acid binding
VE01_00908	KV460207.1:779098-780405	-	407	hypothetical protein	orth1814	ENOG410PNNM: NA					Fungal Zn(2)-Cys(6) binuclear cluster domain	IPR001138: Zn(2)-C6 fungal-type DNA-binding domain		GO:0005634 nucleus; GO:0008270 zinc ion binding; GO:0000981 RNA polymerase II transcription factor activity, sequence-specific DNA binding; GO:0006355 regulation of transcription, DNA-templated
VE01_00909	KV460207.1:781025-782558	+	445	hypothetical protein	orth1815	ENOG410PFDP: NAD dependent epimerase dehydratase family protein						IPR016040: NAD(P)-binding domain
VE01_00910	KV460207.1:782801-783360	-	147	hypothetical protein	orth9277	ENOG410PY9H: NA						IPR025568: Domain of unknown function DUF4334; IPR025951: GXWXG domain
VE01_00911	KV460207.1:783819-785129	+	360	hypothetical protein	orth1163	ENOG410PJT2: NADPH-dependent methylglyoxal reductase GRE2						IPR001509: NAD-dependent epimerase/dehydratase, N-terminal domain; IPR016040: NAD(P)-binding domain		GO:0003824 catalytic activity; GO:0050662 coenzyme binding
VE01_00912	KV460207.1:788131-790191	-	632	hypothetical protein		ENOG410PI9K: PLAc						IPR002642: Lysophospholipase, catalytic domain; IPR016035: Acyl transferase/acyl hydrolase/lysophospholipase	PF01735: Lysophospholipase catalytic domain	GO:0004620 phospholipase activity; GO:0009395 phospholipid catabolic process; GO:0008152 metabolic process
VE01_00913	KV460207.1:790916-791673	+	72	hypothetical protein
VE01_00914	KV460207.1:792352-793728	+	442	hypothetical protein	orth10037	ENOG410PUCJ: Ankyrin repeat						IPR007111: NACHT nucleoside triphosphatase; IPR027417: P-loop containing nucleoside triphosphate hydrolase
VE01_00915	KV460207.1:794744-795326	+	193	hypothetical protein	orth10034	ENOG410PNF0: Ankyrin repeat						IPR002110: Ankyrin repeat; IPR020683: Ankyrin repeat-containing domain		GO:0005515 protein binding
VE01_00916	KV460207.1:795642-797729	-	504	hypothetical protein	orth8744	ENOG410PPFI: Cytochrome P450						IPR001128: Cytochrome P450; IPR002401: Cytochrome P450, E-class, group I		GO:0005506 iron ion binding; GO:0020037 heme binding; GO:0016705 oxidoreductase activity, acting on paired donors, with incorporation or reduction of molecular oxygen; GO:0055114 oxidation-reduction process
VE01_00917	KV460207.1:798589-800848	+	547	hypothetical protein	orth843	ENOG410PJF5: Amino acid						IPR002293: Amino acid/polyamine transporter I		GO:0016020 membrane; GO:0015171 amino acid transmembrane transporter activity; GO:0003333 amino acid transmembrane transport
VE01_00918	KV460207.1:801998-802773	-	203	hypothetical protein	orth9768
VE01_00919	KV460207.1:804241-806519	+	639	hypothetical protein	orth6053	ENOG410PN9N: QDE-2-interacting protein						IPR012337: Ribonuclease H-like domain		GO:0003676 nucleic acid binding
VE01_00920	KV460207.1:806844-807949	-	349	hypothetical protein	orth6052	ENOG410PN9Y: Inherit from NOG: Conserved hypothetical, protein
VE01_00921	KV460207.1:808902-810492	-	434	hypothetical protein	orth6051
VE01_00922	KV460207.1:813649-814126	+	158	hypothetical protein	orth6050	ENOG410PTBU: Protein of unknown function (DUF3602)						IPR022024: Protein of unknown function DUF3602
VE01_00923	KV460207.1:814663-815356	-	188	hypothetical protein	orth6049	ENOG410PNKB: ribosome biogenesis protein RLP24						IPR000988: Ribosomal protein L24e-related; IPR011017: TRASH domain; IPR023441: Ribosomal protein L24e domain; IPR024546: Ribosome biogenesis protein RLP24		GO:0042254 ribosome biogenesis
VE01_00924	KV460207.1:815680-816141	+	108	hypothetical protein	orth6048	ENOG410PQPJ: mitochondrial DnaJ chaperone (Tim14)						IPR001623: DnaJ domain
VE01_00925	KV460207.1:816793-820900	-	1291	hypothetical protein	orth6047	ENOG410PG8Z: Involved in proper cytoplasmic distribution of mitochondria (By similarity)	BUSCOfEOG75B8DM					IPR011990: Tetratricopeptide-like helical domain; IPR013026: Tetratricopeptide repeat-containing domain; IPR019734: Tetratricopeptide repeat; IPR023231: GSKIP domain; IPR025697: CLU domain; IPR028275: Clustered mitochondria protein, N-terminal	PF12807: Translation initiation factor eIF3 subunit 135; PF13236: Clustered mitochondria	GO:0005515 protein binding
VE01_00926	KV460207.1:821438-824066	+	875	hypothetical protein	orth6046	ENOG410Q0HE: NA
VE01_00927	KV460207.1:825908-827769	+	601	hypothetical protein	orth483	ENOG410PFX0: Ferric-chelate reductase						IPR013112: FAD-binding 8; IPR013121: Ferric reductase, NAD binding domain; IPR013130: Ferric reductase transmembrane component-like domain; IPR017927: Ferredoxin reductase-type FAD-binding domain; IPR017938: Riboflavin synthase-like beta-barrel		GO:0016491 oxidoreductase activity; GO:0055114 oxidation-reduction process
VE01_00928	KV460207.1:828990-829426	+	110	hypothetical protein	orth6045	ENOG410PPS5: Yippee zinc-binding protein						IPR004910: Yippee/Mis18
VE01_00929	KV460207.1:830163-831498	+	357	hypothetical protein	orth1816	ENOG410PG9N: alcohol dehydrogenase						IPR002085: Alcohol dehydrogenase superfamily, zinc-type; IPR002328: Alcohol dehydrogenase, zinc-type, conserved site; IPR011032: GroES-like; IPR013149: Alcohol dehydrogenase, C-terminal; IPR013154: Alcohol dehydrogenase, N-terminal; IPR016040: NAD(P)-binding domain; IPR020843: Polyketide synthase, enoylreductase domain		GO:0008270 zinc ion binding; GO:0016491 oxidoreductase activity; GO:0055114 oxidation-reduction process
VE01_00930	KV460207.1:831555-832122	-	188	hypothetical protein	orth6044	ENOG410PRN6: Inherit from NOG: Non-catalytic subunit of the tRNA-splicing endonuclease complex, a complex responsible for identification and cleavage of the splice sites in pre-tRNA. It cleaves pre-tRNA at the 5' and 3' splice sites to release the intron. The products are an intron and two tRNA half-molecules bearing 2',3' cyclic phosphate and 5'-OH termini. There are no conserved sequences at th…						IPR006677: tRNA intron endonuclease, catalytic domain-like; IPR018593: tRNA-splicing endonuclease subunit Sen15		GO:0000213 tRNA-intron endonuclease activity; GO:0006388 tRNA splicing, via endonucleolytic cleavage and ligation
VE01_00931	KV460207.1:832947-834534	+	528	hypothetical protein	orth6043	ENOG410PJI7: Protein of unknown function (DUF2985)						IPR021369: Protein of unknown function DUF2985
VE01_00932	KV460207.1:835282-836668	+	427	hypothetical protein	orth6042	ENOG410PKEW: integral membrane protein						IPR007271: Nucleotide-sugar transporter; IPR012404: Nucleotide-sugar transporter-related		GO:0000139 Golgi membrane; GO:0016021 integral component of membrane; GO:0005351 sugar:proton symporter activity; GO:0008643 carbohydrate transport
VE01_00933	KV460207.1:839012-840569	+	482	hypothetical protein	orth6041	ENOG410PNQI: C2H2 type zinc finger domain-containing protein						IPR013087: Zinc finger C2H2-type/integrase DNA-binding domain; IPR015880: Zinc finger, C2H2-like		GO:0003676 nucleic acid binding
VE01_00934	KV460207.1:841250-844015	-	857	hypothetical protein	orth6040	ENOG410PMBU: Required for the proteolytic cleavage of the transcription factor RIM101 in response to alkaline ambient pH	BUSCOfEOG74R21M		C02A			IPR001300: Peptidase C2, calpain, catalytic domain; IPR007330: MIT; IPR022682: Peptidase C2, calpain, large subunit, domain III; IPR022683: Peptidase C2, calpain, domain III		GO:0005622 intracellular; GO:0004198 calcium-dependent cysteine-type endopeptidase activity; GO:0006508 proteolysis
VE01_00935	KV460207.1:844844-846779	+	610	hypothetical protein	orth6039	ENOG410QD6F: RNA-binding protein involved in post-transcriptional regulation through transcript degradation. May be involved in vacuolar protein transport (By similarity)	BUSCOfEOG7M3JBN					IPR001660: Sterile alpha motif domain; IPR013761: Sterile alpha motif/pointed domain		GO:0005515 protein binding
VE01_00936	KV460207.1:847358-850644	+	1012	hypothetical protein	orth6038	ENOG410PINK: RNA polymerase III transcription factor TFIIIC subunit (Tfc4)	BUSCOfEOG7Z0K4S					IPR001440: Tetratricopeptide repeat 1; IPR011990: Tetratricopeptide-like helical domain; IPR013026: Tetratricopeptide repeat-containing domain; IPR019734: Tetratricopeptide repeat		GO:0005515 protein binding
VE01_00937	KV460207.1:851439-855597	+	953	protein transporter sec-23	orth6037	ENOG410PGI6: Component of the coat protein complex II (COPII) which promotes the formation of transport vesicles from the endoplasmic reticulum (ER). The coat has two main functions, the physical deformation of the endoplasmic reticulum membrane into vesicles and the selection of cargo molecules (By similarity)						IPR001063: Ribosomal protein L22/L17; IPR002035: von Willebrand factor, type A; IPR005721: Ribosomal protein L22/L17, eukaryotic/archaeal; IPR006895: Zinc finger, Sec23/Sec24-type; IPR006896: Sec23/Sec24, trunk domain; IPR006900: Sec23/Sec24, helical domain; IPR007123: Gelsolin-like domain; IPR012990: Sec23/Sec24 beta-sandwich; IPR018260: Ribosomal protein L22/L17, conserved site; IPR029006: ADF-…	PF04811: Sec23/Sec24 trunk domain	GO:0005622 intracellular; GO:0005840 ribosome; GO:0015934 large ribosomal subunit; GO:0030127 COPII vesicle coat; GO:0003735 structural constituent of ribosome; GO:0008270 zinc ion binding; GO:0006886 intracellular protein transport; GO:0006412 translation; GO:0006888 ER to Golgi vesicle-mediated transport
VE01_00938	KV460207.1:856905-858357	-	483	hypothetical protein	orth8798	ENOG410PMJD: NA
VE01_00939	KV460207.1:862417-864207	+	560	hypothetical protein	orth6036							IPR017877: Myb-like domain
VE01_00940	KV460207.1:864967-865672	+	234	hypothetical protein	orth9381
VE01_00941	KV460207.1:867932-868420	+	144	hypothetical protein	orth1817	ENOG410PT3K: NA
VE01_00942	KV460207.1:868617-870652	-	626	hypothetical protein	orth1818	ENOG410PHEQ: Potassium channel						IPR003280: Two pore domain potassium channel; IPR013099: Potassium channel domain		GO:0016020 membrane; GO:0005267 potassium channel activity; GO:0071805 potassium ion transmembrane transport
VE01_00943	KV460207.1:871622-872531	+	255	hypothetical protein								IPR008253: Marvel domain		GO:0016020 membrane
VE01_00944	KV460207.1:872864-873323	-	152	hypothetical protein	orth9382
VE01_00945	KV460207.1:874284-876058	+	539	hypothetical protein	orth9706	ENOG410PUBF: CDR ABC transporter						IPR003439: ABC transporter-like; IPR013525: ABC-2 type transporter; IPR017871: ABC transporter, conserved site; IPR027417: P-loop containing nucleoside triphosphate hydrolase; IPR029481: ABC-transporter extracellular N-terminal domain		GO:0016020 membrane; GO:0016887 ATPase activity; GO:0005524 ATP binding
VE01_00946	KV460207.1:876341-879384	+	873	hypothetical protein	orth9436	ENOG410PFN7: (ABC) transporter						IPR003439: ABC transporter-like; IPR003593: AAA+ ATPase domain; IPR010929: CDR ABC transporter; IPR013525: ABC-2 type transporter; IPR027417: P-loop containing nucleoside triphosphate hydrolase		GO:0016021 integral component of membrane; GO:0016020 membrane; GO:0005524 ATP binding; GO:0016887 ATPase activity; GO:0042626 ATPase activity, coupled to transmembrane movement of substances; GO:0006810 transport
VE01_00947	KV460207.1:880999-882442	+	458	hypothetical protein	orth6035	ENOG410PN4U: Protein of unknown function (DUF2414)						IPR012677: Nucleotide-binding alpha-beta plait domain; IPR019416: Nuclear cap-binding protein subunit 3		GO:0000340 RNA 7-methylguanosine cap binding; GO:0003729 mRNA binding; GO:0000166 nucleotide binding
VE01_00948	KV460207.1:883321-884673	+	427	hypothetical protein	orth6034
VE01_00949	KV460207.1:885700-886807	+	317	hypothetical protein	orth632	ENOG410PVQ9: Amb_all				PL1		IPR002022: Pectate lyase/Amb allergen; IPR011050: Pectin lyase fold/virulence factor; IPR012334: Pectin lyase fold
VE01_00950	KV460207.1:886861-888474	-	503	hypothetical protein	orth8955	ENOG410PUYP: Domain of unknown function (DUF3471)			S12			IPR001466: Beta-lactamase-related; IPR012338: Beta-lactamase/transpeptidase-like; IPR021860: Peptidase S12, Pab87-related, C-terminal
VE01_00951	KV460207.1:889255-889987	+	243	hypothetical protein	orth6033	ENOG410PPKD: Ureidoglycolate hydrolase						IPR007247: Ureidoglycolate lyase; IPR011051: RmlC-like cupin domain; IPR024060: Ureidoglycolate lyase domain	PF04115: Ureidoglycolate lyase	GO:0050385 ureidoglycolate lyase activity; GO:0004848 ureidoglycolate hydrolase activity; GO:0000256 allantoin catabolic process
VE01_00952	KV460207.1:891255-892224	-	322	hypothetical protein	orth2886	ENOG410PPPF: MYB family conidiophore development protein FlbD					Myb-like DNA-binding domain	IPR001005: SANT/Myb domain; IPR009057: Homeodomain-like; IPR017930: Myb domain		GO:0003677 DNA binding
VE01_00953	KV460207.1:899887-904873	-	1644	hypothetical protein	orth6032	ENOG410QDZS: UDP-N-acetylglucosaminyltransferase						IPR001440: Tetratricopeptide repeat 1; IPR011990: Tetratricopeptide-like helical domain; IPR013026: Tetratricopeptide repeat-containing domain; IPR019734: Tetratricopeptide repeat; IPR029489: O-GlcNAc transferase, C-terminal		GO:0005515 protein binding
VE01_00954	KV460207.1:906346-907130	-	165	60S ribosomal protein L12	orth6031	ENOG410PN4A: 60S ribosomal protein L12	BUSCOfEOG71VT57					IPR000911: Ribosomal protein L11/L12; IPR020783: Ribosomal protein L11, C-terminal; IPR020784: Ribosomal protein L11, N-terminal; IPR020785: Ribosomal protein L11, conserved site		GO:0005840 ribosome; GO:0003735 structural constituent of ribosome; GO:0006412 translation
VE01_00955	KV460207.1:907462-908657	+	328	hypothetical protein	orth6030	ENOG410PIJ4: rRNA methyltransferase NOP1	BUSCOfEOG7FNCK0					IPR000692: Fibrillarin; IPR029063: S-adenosyl-L-methionine-dependent methyltransferase	PF01269: Fibrillarin	GO:0003723 RNA binding; GO:0008168 methyltransferase activity; GO:0008033 tRNA processing; GO:0006364 rRNA processing
VE01_00956	KV460207.1:909284-913742	-	1485	hypothetical protein	orth6029
VE01_00957	KV460207.1:914714-916581	-	534	hypothetical protein	orth6028	ENOG410PGC0: NADPH oxidase regulator NoxR						IPR000270: PB1 domain; IPR011990: Tetratricopeptide-like helical domain; IPR013026: Tetratricopeptide repeat-containing domain; IPR019734: Tetratricopeptide repeat		GO:0005515 protein binding
VE01_00958	KV460207.1:918394-919012	+	186	hypothetical protein	orth6027	ENOG410PN44: mitochondrial 54S ribosomal protein YmL23	BUSCOfEOG74R22W					IPR005822: Ribosomal protein L13; IPR005823: Ribosomal protein L13, bacterial-type; IPR023564: Ribosomal protein L13 domain		GO:0005840 ribosome; GO:0003735 structural constituent of ribosome; GO:0006412 translation
VE01_00959	KV460207.1:919175-919508	-	110	hypothetical protein	orth374
VE01_00960	KV460207.1:920202-921224	-	304	urate oxidase	orth6026	ENOG410PFP4: Catalyzes the oxidation of uric acid to 5- hydroxyisourate, which is further processed to form (S)-allantoin (By similarity)						IPR002042: Uricase; IPR019842: Uricase, conserved site	PF01014: Uricase	GO:0004846 urate oxidase activity; GO:0006144 purine nucleobase metabolic process; GO:0055114 oxidation-reduction process
VE01_00961	KV460207.1:922662-926736	+	1339	hypothetical protein	orth6025	ENOG410PI0P: Cytosolic regulator Pianissimo	BUSCOfEOG71VT21					IPR011072: HR1 rho-binding repeat; IPR011989: Armadillo-like helical; IPR016024: Armadillo-type fold; IPR028267: Rapamycin-insensitive companion of mTOR, N-terminal domain; IPR028268: Pianissimo family; IPR029451: Rapamycin-insensitive companion of mTOR, middle domain; IPR029452: Rapamycin-insensitive companion of mTOR, domain 5; IPR029453: Rapamycin-insensitive companion of mTOR, domain 4	PF14664: Rapamycin-insensitive companion of mTOR, N-term	GO:0031932 TORC2 complex; GO:0005488 binding; GO:0007165 signal transduction; GO:0031929 TOR signaling
VE01_00962	KV460207.1:927232-929941	-	864	eukaryotic translation initiation factor 3 subunit C	orth6024	ENOG410PGWD: Component of the eukaryotic translation initiation factor 3 (eIF-3) complex, which is involved in protein synthesis and, together with other initiation factors, stimulates binding of mRNA and methionyl-tRNAi to the 40S ribosome (By similarity)	BUSCOfEOG75QRCP					IPR000717: Proteasome component (PCI) domain; IPR008905: Eukaryotic translation initiation factor 3 subunit C, N-terminal domain; IPR011991: Winged helix-turn-helix DNA-binding domain; IPR027516: Eukaryotic translation initiation factor 3 subunit C		GO:0005852 eukaryotic translation initiation factor 3 complex; GO:0003723 RNA binding; GO:0003743 translation initiation factor activity; GO:0005515 protein binding; GO:0031369 translation initiation factor binding; GO:0006413 translational initiation
VE01_00963	KV460207.1:930367-932165	-	420	hypothetical protein	orth6023	ENOG410PGS8: prephenate dehydrogenase	BUSCOfEOG7ZWDB2					IPR003099: Prephenate dehydrogenase; IPR008927: 6-phosphogluconate dehydrogenase C-terminal domain-like; IPR012385: Prephenate dehydrogenase, fungal; IPR016040: NAD(P)-binding domain		GO:0004665 prephenate dehydrogenase (NADP+) activity; GO:0008977 prephenate dehydrogenase activity; GO:0006571 tyrosine biosynthetic process; GO:0055114 oxidation-reduction process
VE01_00964	KV460207.1:932499-933137	+	150	40S ribosomal protein S14	orth6022	ENOG410PP1Z: 40S ribosomal protein S14						IPR001971: Ribosomal protein S11; IPR018102: Ribosomal S11, conserved site		GO:0005840 ribosome; GO:0003735 structural constituent of ribosome; GO:0006412 translation
VE01_00965	KV460207.1:933686-935216	-	509	hypothetical protein	orth6021	ENOG410PPVH: AAR2 protein						IPR007946: A1 cistron-splicing factor, AAR2	PF05282: AAR2 protein
VE01_00966	KV460207.1:935852-936353	+	132	hypothetical protein	orth6020	ENOG410PSN7: NA
VE01_00967	KV460207.1:937049-937727	-	144	40S ribosomal protein S16	orth6019	ENOG410PMZE: 40s ribosomal protein s16	BUSCOfEOG7ZPNXQ					IPR000754: Ribosomal protein S9; IPR014721: Ribosomal protein S5 domain 2-type fold, subgroup; IPR020568: Ribosomal protein S5 domain 2-type fold; IPR020574: Ribosomal protein S9, conserved site		GO:0005840 ribosome; GO:0003735 structural constituent of ribosome; GO:0006412 translation
VE01_00968	KV460207.1:938086-939065	+	253	ESCRT-II complex subunit VPS22	orth6018	ENOG410PHTS: ELL complex subunit Eap30	BUSCOfEOG7CK3JD					IPR007286: EAP30; IPR011991: Winged helix-turn-helix DNA-binding domain; IPR016689: ESCRT-2 complex, Snf8	PF04157: EAP30/Vps36 family
VE01_00969	KV460207.1:940197-941985	-	370	hypothetical protein	orth6017	ENOG410PN3N: C2H2 transcription factor (Con7)					Zinc finger (C2H2)	IPR007087: Zinc finger, C2H2; IPR013087: Zinc finger C2H2-type/integrase DNA-binding domain		GO:0046872 metal ion binding; GO:0003676 nucleic acid binding
VE01_00970	KV460207.1:950070-952745	-	598	ATP-dependent RNA helicase dbp2	orth630							IPR000629: ATP-dependent RNA helicase DEAD-box, conserved site; IPR001650: Helicase, C-terminal; IPR011545: DEAD/DEAH box helicase domain; IPR014001: Helicase superfamily 1/2, ATP-binding domain; IPR014014: RNA helicase, DEAD-box type, Q motif; IPR027417: P-loop containing nucleoside triphosphate hydrolase		GO:0005524 ATP binding; GO:0003676 nucleic acid binding
VE01_00971	KV460207.1:953391-955502	-	526	hypothetical protein	orth6016	ENOG410PHBK: thiamin biosynthesis protein						IPR004305: Thiaminase-2/PQQC; IPR004399: Hydroxymethylpyrimidine kinase/phosphomethylpyrimidine kinase; IPR013749: Pyridoxamine kinase/Phosphomethylpyrimidine kinase; IPR016084: Haem oxygenase-like, multi-helical; IPR027574: Thiaminase II; IPR029056: Ribokinase-like	PF08543: Phosphomethylpyrimidine kinase	GO:0050334 thiaminase activity; GO:0008972 phosphomethylpyrimidine kinase activity; GO:0006772 thiamine metabolic process; GO:0009228 thiamine biosynthetic process
VE01_00972	KV460207.1:955990-957961	-	575	hypothetical protein	orth6015	ENOG410PPUE: NA						IPR032675: Leucine-rich repeat domain, L domain-like
VE01_00973	KV460207.1:958263-959926	+	449	hypothetical protein	orth6014	ENOG410PHQ5: DNA repair protein rad9						IPR007268: Rad9/Ddc1; IPR026584: Rad9	PF04139: Rad9	GO:0030896 checkpoint clamp complex; GO:0006281 DNA repair; GO:0000077 DNA damage checkpoint; GO:0000075 cell cycle checkpoint
VE01_00974	KV460207.1:960656-961051	-	78	hypothetical protein	orth6013							IPR002673: Ribosomal protein L29e		GO:0005622 intracellular; GO:0005840 ribosome; GO:0003735 structural constituent of ribosome; GO:0006412 translation
VE01_00975	KV460207.1:961644-963459	-	604	hypothetical protein	orth6012
VE01_00976	KV460207.1:963808-966298	+	726	hypothetical protein	orth6011	ENOG410PH7C: TBC domain protein						IPR000195: Rab-GTPase-TBC domain
VE01_00977	KV460207.1:967635-968797	+	365	hypothetical protein	orth629	ENOG410PK1N: rna-binding protein						IPR004087: K Homology domain; IPR004088: K Homology domain, type 1		GO:0003723 RNA binding; GO:0003676 nucleic acid binding
VE01_00978	KV460207.1:969710-970958	-	339	hypothetical protein	orth6010	ENOG410PPA7: tRNA 2'phosphotransferase						IPR002745: Phosphotransferase KptA/Tpt1	PF01885: RNA 2'-phosphotransferase, Tpt1 / KptA family	GO:0016772 transferase activity, transferring phosphorus-containing groups; GO:0006388 tRNA splicing, via endonucleolytic cleavage and ligation
VE01_00979	KV460207.1:971804-974650	-	891	hypothetical protein	orth6009
VE01_00980	KV460207.1:977374-980643	-	1051	NAD-specific glutamate dehydrogenase	orth6008	ENOG410QE6V: glutamate dehydrogenase	BUSCOfEOG780RVR					IPR006095: Glutamate/phenylalanine/leucine/valine dehydrogenase; IPR006096: Glutamate/phenylalanine/leucine/valine dehydrogenase, C-terminal; IPR016040: NAD(P)-binding domain; IPR016210: NAD-dependent glutamate dehydrogenase, eukaryotes; IPR028971: NAD-glutamate dehydrogenase	PF00208: Glutamate/Leucine/Phenylalanine/Valine dehydrogenase	GO:0016491 oxidoreductase activity; GO:0004352 glutamate dehydrogenase (NAD+) activity; GO:0006520 cellular amino acid metabolic process; GO:0055114 oxidation-reduction process; GO:0019551 glutamate catabolic process to 2-oxoglutarate
VE01_00981	KV460207.1:985696-987415	+	499	kynureninase	orth6007	ENOG410PH7Q: Catalyzes the cleavage of L-kynurenine (L-Kyn) and L-3- hydroxykynurenine (L-3OHKyn) into anthranilic acid (AA) and 3- hydroxyanthranilic acid (3-OHAA), respectively (By similarity)						IPR000192: Aminotransferase class V domain; IPR010111: Kynureninase; IPR015421: Pyridoxal phosphate-dependent transferase, major region, subdomain 1; IPR015422: Pyridoxal phosphate-dependent transferase, major region, subdomain 2; IPR015424: Pyridoxal phosphate-dependent transferase		GO:0005737 cytoplasm; GO:0030170 pyridoxal phosphate binding; GO:0030429 kynureninase activity; GO:0003824 catalytic activity; GO:0009435 NAD biosynthetic process; GO:0006569 tryptophan catabolic process
VE01_00982	KV460207.1:987722-988895	-	390	hypothetical protein	orth9684							IPR000408: Regulator of chromosome condensation, RCC1; IPR009091: Regulator of chromosome condensation 1/beta-lactamase-inhibitor protein II
VE01_00983	KV460207.1:989249-990291	+	251	60S ribosomal protein L7	orth6006	ENOG410PGRR: 60S ribosomal protein L7						IPR005998: Ribosomal protein L7, eukaryotic; IPR012988: Ribosomal protein L30, N-terminal; IPR016082: Ribosomal protein L30, ferredoxin-like fold domain
VE01_00984	KV460207.1:990707-991491	-	233	hypothetical protein	orth6005	ENOG410PPRV: Iron-sulfur cluster assembly accessory protein						IPR000361: FeS cluster biogenesis
VE01_00985	KV460207.1:991989-993852	-	568	hypothetical protein	orth6004	ENOG410PG93: protein kinase C substrate						IPR002172: Low-density lipoprotein (LDL) receptor class A repeat; IPR009011: Mannose-6-phosphate receptor binding domain; IPR026874: Glucosidase 2 subunit beta; IPR028146: Glucosidase II beta subunit, N-terminal		GO:0005515 protein binding; GO:0006491 N-glycan processing
VE01_00986	KV460207.1:994448-996803	-	762	hypothetical protein	orth6003	ENOG410PP3A: NA
VE01_00987	KV460207.1:997496-999135	-	455	hypothetical protein	orth628	ENOG410Q17M: MFS monocarboxylate transporter						IPR011701: Major facilitator superfamily; IPR020846: Major facilitator superfamily domain		GO:0016021 integral component of membrane; GO:0055085 transmembrane transport
VE01_00988	KV460207.1:999517-1000597	-	359	hypothetical protein	orth627							IPR001810: F-box domain		GO:0005515 protein binding
VE01_00989	KV460207.1:1001136-1001853	-	238	hypothetical protein	orth2406	ENOG410PX10: Inherit from NOG: glutathione Stransferase						IPR004045: Glutathione S-transferase, N-terminal; IPR010987: Glutathione S-transferase, C-terminal-like; IPR012336: Thioredoxin-like fold		GO:0005515 protein binding
VE01_00990	KV460207.1:1002411-1004985	-	618	hypothetical protein	orth9685	ENOG410PGPU: galactose-proton symport						IPR003663: Sugar/inositol transporter; IPR005828: Major facilitator, sugar transporter-like; IPR020846: Major facilitator superfamily domain	PF00083: Sugar (and other) transporter	GO:0016020 membrane; GO:0016021 integral component of membrane; GO:0022857 transmembrane transporter activity; GO:0022891 substrate-specific transmembrane transporter activity; GO:0055085 transmembrane transport
VE01_00991	KV460207.1:1005740-1007046	+	364	hypothetical protein	orth625	ENOG410PM7T: Transaldolase						IPR001585: Transaldolase/Fructose-6-phosphate aldolase; IPR013785: Aldolase-type TIM barrel		GO:0003824 catalytic activity; GO:0005975 carbohydrate metabolic process
VE01_00992	KV460207.1:1007081-1008327	-	286	hypothetical protein	orth9686						Helix-loop-helix DNA-binding domain	IPR011598: Myc-type, basic helix-loop-helix (bHLH) domain		GO:0046983 protein dimerization activity
VE01_00993	KV460207.1:1009532-1010717	+	333	hypothetical protein	orth624	ENOG410PKE3: peroxisomal carrier protein						IPR002067: Mitochondrial carrier protein; IPR018108: Mitochondrial substrate/solute carrier; IPR023395: Mitochondrial carrier domain	PF00153: Mitochondrial carrier protein	GO:0055085 transmembrane transport
VE01_00994	KV460207.1:1011289-1012428	-	361	hypothetical protein	orth5992	ENOG410PPWF: Inherit from NOG: cell wall protein
VE01_00995	KV460207.1:1013894-1015068	-	351	hypothetical protein	orth5993	ENOG410PMPV: MOSC domain protein						IPR005302: Molybdenum cofactor sulfurase, C-terminal; IPR005303: MOSC, N-terminal beta barrel; IPR011037: Pyruvate kinase-like, insert domain		GO:0030170 pyridoxal phosphate binding; GO:0030151 molybdenum ion binding; GO:0003824 catalytic activity
VE01_00996	KV460207.1:1015485-1016229	+	247	hypothetical protein	orth5994	ENOG410PI6Z: conserved hypothetical protein				GH128		IPR013781: Glycoside hydrolase, catalytic domain; IPR017853: Glycoside hydrolase superfamily; IPR024655: Uncharacterised protein family, glycosyl hydrolase catalytic domain		GO:0005975 carbohydrate metabolic process
VE01_00997	KV460207.1:1016733-1018774	+	661	hypothetical protein	orth5995	ENOG410PFMV: Anion exchange family protein						IPR003020: Bicarbonate transporter, eukaryotic; IPR011531: Bicarbonate transporter, C-terminal		GO:0016020 membrane; GO:0016021 integral component of membrane; GO:0005452 inorganic anion exchanger activity; GO:0006820 anion transport
VE01_00998	KV460207.1:1019189-1021991	-	916	hypothetical protein	orth3086	ENOG410PHG7: Mitochondrial inner membrane AAA protease Yta12			M41			IPR000642: Peptidase M41; IPR003593: AAA+ ATPase domain; IPR003959: ATPase, AAA-type, core; IPR003960: ATPase, AAA-type, conserved site; IPR005936: Peptidase, FtsH; IPR027417: P-loop containing nucleoside triphosphate hydrolase	PF01434: Peptidase family M41	GO:0016020 membrane; GO:0005524 ATP binding; GO:0004222 metalloendopeptidase activity; GO:0006508 proteolysis
VE01_00999	KV460207.1:1023004-1025766	-	896	hypothetical protein	orth621	ENOG410PGYQ: fungal specific transcription factor					Fungal-specific TF domain	IPR001138: Zn(2)-C6 fungal-type DNA-binding domain; IPR007219: Transcription factor domain, fungi		GO:0005634 nucleus; GO:0003677 DNA binding; GO:0008270 zinc ion binding; GO:0000981 RNA polymerase II transcription factor activity, sequence-specific DNA binding; GO:0006351 transcription, DNA-templated; GO:0006355 regulation of transcription, DNA-templated
VE01_01000	KV460208.1:934-2652	-	555	hypothetical protein	orth5996	ENOG410PT9Y: NA
VE01_01001	KV460208.1:4805-7174	+	771	hypothetical protein	orth5997							IPR007751: Domain of unknown function DUF676, lipase-like; IPR026195: P-selectin glycoprotein ligand 1; IPR029058: Alpha/Beta hydrolase fold		GO:0005886 plasma membrane
VE01_01002	KV460208.1:7471-8152	-	226	hypothetical protein	orth5998	ENOG410PP4M: conserved hypothetical protein	BUSCOfEOG7RFTVR					IPR019180: Oxidoreductase-like, N-terminal
VE01_01003	KV460208.1:8636-11537	+	948	hypothetical protein	orth5999
VE01_01004	KV460208.1:11843-12267	-	92	hypothetical protein	orth6000	ENOG410PQTQ: Dolichyl-phosphate mannosyltransferase polypeptide 3						IPR013174: Dolichol-phosphate mannosyltransferase subunit 3
VE01_01005	KV460208.1:13486-16049	+	763	hypothetical protein	orth2665	ENOG410PMA3: GTP binding protein						IPR000225: Armadillo; IPR011989: Armadillo-like helical; IPR016024: Armadillo-type fold		GO:0005515 protein binding; GO:0005488 binding
VE01_01006	KV460208.1:16394-19955	-	1152	hypothetical protein	orth6001	ENOG410PGK4: Forms a fork protection complex (FPC) with csm-3 and which is required for chromosome segregation during meiosis and DNA damage repair. FPC coordinates leading and lagging strand synthesis and moves with the replication fork. FPC stabilizes replication forks in a configuration that is recognized by replication checkpoint sensors	BUSCOfEOG7PGF01					IPR006906: Timeless protein; IPR007725: Timeless C-terminal	PF04821: Timeless protein
VE01_01007	KV460208.1:20222-21338	+	325	3-hydroxybutyryl-CoA dehydrogenase	orth3050	ENOG410PKJI: 3-Hydroxybutyryl-CoA dehydrogenase						IPR006108: 3-hydroxyacyl-CoA dehydrogenase, C-terminal; IPR006176: 3-hydroxyacyl-CoA dehydrogenase, NAD binding; IPR006180: 3-hydroxyacyl-CoA dehydrogenase, conserved site; IPR008927: 6-phosphogluconate dehydrogenase C-terminal domain-like; IPR013328: 6-phosphogluconate dehydrogenase, domain 2; IPR016040: NAD(P)-binding domain; IPR022694: 3-hydroxyacyl-CoA dehydrogenase		GO:0003857 3-hydroxyacyl-CoA dehydrogenase activity; GO:0070403 NAD+ binding; GO:0016491 oxidoreductase activity; GO:0055114 oxidation-reduction process; GO:0006631 fatty acid metabolic process
VE01_01008	KV460208.1:22167-24285	-	654	hypothetical protein	orth6002	ENOG410PIG7: homeobox transcription factor					Homeobox domain	IPR001356: Homeobox domain; IPR009057: Homeodomain-like		GO:0003677 DNA binding
VE01_01009	KV460208.1:31671-33196	+	469	hypothetical protein	orth5987	ENOG410PI3C: TFIIH and nucleotide excision repair factor 3 complexes	BUSCOfEOG7ZPNVK					IPR004598: Transcription factor TFIIH subunit p52/Tfb2	PF03849: Transcription factor Tfb2	GO:0005634 nucleus; GO:0000439 core TFIIH complex; GO:0004003 ATP-dependent DNA helicase activity; GO:0006289 nucleotide-excision repair
VE01_01010	KV460208.1:33489-34932	-	480	hypothetical protein	orth5988
VE01_01011	KV460208.1:35806-36874	-	355	hypothetical protein	orth5989	ENOG410PGNZ: DUF833 domain protein	BUSCOfEOG71GB4M					IPR008551: Transport and Golgi organisation protein 2	PF05742: Transport and Golgi organisation 2
VE01_01012	KV460208.1:37885-41078	-	1030	hypothetical protein	orth5990	ENOG410PGNQ: conserved hypothetical protein	BUSCOfEOG76DV1T					IPR013083: Zinc finger, RING/FYVE/PHD-type; IPR015943: WD40/YVTN repeat-like-containing domain; IPR017986: WD40-repeat-containing domain; IPR031488: WD repeat protein mio, zinc-ribbon like domain		GO:0005515 protein binding
VE01_01013	KV460208.1:41502-42472	+	305	hypothetical protein	orth5991	ENOG410PQZH: Involved in rRNA processing (By similarity)	BUSCOfEOG7Z95XS					IPR019310: rRNA-processing protein EFG1
VE01_01014	KV460208.1:43090-44022	+	292	hypothetical protein	orth5986	ENOG410Q0MJ: NA						IPR014720: Double-stranded RNA-binding domain
VE01_01015	KV460208.1:44069-44996	-	246	hypothetical protein	orth5985	ENOG410PJAA: copper chaperone						IPR001424: Superoxide dismutase, copper/zinc binding domain; IPR006121: Heavy metal-associated domain, HMA; IPR024134: Superoxide dismutase (Cu/Zn) / superoxide dismutase copper chaperone; IPR024142: Superoxide dismutase 1 copper chaperone		GO:0046872 metal ion binding; GO:0016532 superoxide dismutase copper chaperone activity; GO:0005507 copper ion binding; GO:0030001 metal ion transport; GO:0006801 superoxide metabolic process; GO:0055114 oxidation-reduction process
VE01_01016	KV460208.1:45438-47322	-	570	hypothetical protein	orth1820	ENOG410PGV0: multidrug resistance protein fnx1						IPR011701: Major facilitator superfamily; IPR020846: Major facilitator superfamily domain		GO:0016021 integral component of membrane; GO:0055085 transmembrane transport
VE01_01017	KV460208.1:47741-49268	-	508	hypothetical protein	orth5984	ENOG410PNQ4: conserved hypothetical protein
VE01_01018	KV460208.1:50291-52646	+	784	hypothetical protein	orth5983
VE01_01019	KV460208.1:53544-54327	-	260	6-phosphogluconolactonase	orth5982	ENOG410PISM: 6-phosphogluconolactonase						IPR005900: 6-phosphogluconolactonase, DevB-type; IPR006148: Glucosamine/galactosamine-6-phosphate isomerase	PF01182: Glucosamine-6-phosphate isomerases/6-phosphogluconolactonase	GO:0017057 6-phosphogluconolactonase activity; GO:0006098 pentose-phosphate shunt; GO:0005975 carbohydrate metabolic process
VE01_01020	KV460208.1:55408-57184	-	591	hypothetical protein	orth620	ENOG410QDV4: Wd and tetratricopeptide repeat protein						IPR001214: SET domain; IPR002893: Zinc finger, MYND-type; IPR011990: Tetratricopeptide-like helical domain		GO:0005515 protein binding
VE01_01021	KV460208.1:57835-58930	-	306	4-nitrophenyl phosphatase	orth5981	ENOG410PFJB: 4-nitrophenylphosphatase						IPR006349: 2-phosphoglycolate phosphatase, eukaryotic; IPR006357: HAD-superfamily hydrolase, subfamily IIA; IPR023214: HAD-like domain; IPR023215: Nitrophenylphosphatase-like domain		GO:0016791 phosphatase activity; GO:0008152 metabolic process
VE01_01022	KV460208.1:59629-61688	-	646	hypothetical protein	orth5980
VE01_01023	KV460208.1:63718-66055	-	778	hypothetical protein	orth5979	ENOG410PHRN: Pre-mRNA-splicing factor cwc-22	BUSCOfEOG71VT2Q					IPR003890: MIF4G-like, type 3; IPR003891: Initiation factor eIF-4 gamma, MA3; IPR016021: MIF4G-like domain; IPR016024: Armadillo-type fold		GO:0003723 RNA binding; GO:0005515 protein binding; GO:0005488 binding
VE01_01024	KV460208.1:66596-66969	+	89	hypothetical protein	orth5978	ENOG410PREN: Dolichol phosphate-mannose biosynthesis regulatory protein						IPR009914: Dolichol phosphate-mannose biosynthesis regulatory		GO:0030176 integral component of endoplasmic reticulum membrane; GO:0030234 enzyme regulator activity; GO:0019348 dolichol metabolic process
VE01_01025	KV460208.1:67825-71311	+	1136	hypothetical protein	orth5977	ENOG410PMF8: Conserved hypothetical protein						IPR015943: WD40/YVTN repeat-like-containing domain; IPR017986: WD40-repeat-containing domain		GO:0005515 protein binding
VE01_01026	KV460208.1:71973-72537	-	187	hypothetical protein	orth5976
VE01_01027	KV460208.1:73050-74319	-	370	hypothetical protein	orth5975	ENOG410PH50: DUF1295 domain protein						IPR010721: Protein of unknown function DUF1295
VE01_01028	KV460208.1:74874-77159	+	659	hypothetical protein	orth5974	ENOG410PJ78: DNA Topoisomerase	BUSCOfEOG7Q8CWW					IPR000380: DNA topoisomerase, type IA; IPR003601: DNA topoisomerase, type IA, domain 2; IPR003602: DNA topoisomerase, type IA, DNA-binding domain; IPR006171: Toprim domain; IPR013497: DNA topoisomerase, type IA, central; IPR013824: DNA topoisomerase, type IA, central region, subdomain 1; IPR013826: DNA topoisomerase, type IA, central region, subdomain 3; IPR023405: DNA topoisomerase, type IA, cor…	PF01131: DNA topoisomerase	GO:0003677 DNA binding; GO:0003916 DNA topoisomerase activity; GO:0003917 DNA topoisomerase type I activity; GO:0006265 DNA topological change
VE01_01029	KV460208.1:79101-80244	+	380	hypothetical protein	orth5973	ENOG410PM54: Putative Sin3 binding protein						IPR018818: Sin3 binding protein
VE01_01030	KV460208.1:81738-82455	-	179	hypothetical protein	orth5972	ENOG410PNZU: conserved hypothetical protein						IPR025423: Domain of unknown function DUF4149
VE01_01031	KV460208.1:82820-85157	+	723	hypothetical protein	orth5971	ENOG410PK4Q: Single stranded DNA-dependent ATP-dependent helicase. Involved in non-homologous end joining (NHEJ) DNA double strand break repair. DNA-binding is sequence-independent but has a high affinity to nicks in double stranded DNA and to the ends of duplex DNA. Binds to naturally occurring chromosomal ends, and therefore provides chromosomal end protection. Required also for telomere recomb…	BUSCOfEOG7TJ3SF					IPR002035: von Willebrand factor, type A; IPR005160: Ku70/Ku80 C-terminal arm; IPR005161: Ku70/Ku80, N-terminal alpha/beta; IPR006164: Ku70/Ku80 beta-barrel domain; IPR014893: Ku, C-terminal; IPR016194: SPOC-like, C-terminal domain; IPR024193: Ku80		GO:0043564 Ku70:Ku80 complex; GO:0005634 nucleus; GO:0004003 ATP-dependent DNA helicase activity; GO:0003684 damaged DNA binding; GO:0016817 hydrolase activity, acting on acid anhydrides; GO:0042162 telomeric DNA binding; GO:0003677 DNA binding; GO:0006310 DNA recombination; GO:0006303 double-strand break repair via nonhomologous end joining; GO:0000723 telomere maintenance
VE01_01032	KV460208.1:85529-86389	+	270	hypothetical protein	orth5970	ENOG410PKIN: Cleavage and polyadenylation						IPR016706: Cleavage/polyadenylation specificity factor subunit 5	PF13869: Nucleotide hydrolase	GO:0005849 mRNA cleavage factor complex; GO:0003729 mRNA binding; GO:0006378 mRNA polyadenylation
VE01_01033	KV460208.1:86549-87033	-	144	hypothetical protein	orth5969	ENOG410PMX6: domain) protein						IPR001602: Uncharacterised protein family UPF0047
VE01_01034	KV460208.1:87854-89141	-	396	hypothetical protein	orth5968	ENOG410QDT8: NA						IPR012677: Nucleotide-binding alpha-beta plait domain		GO:0000166 nucleotide binding
VE01_01035	KV460208.1:90109-91638	+	472	eukaryotic translation initiation factor 3 subunit L	orth5967	ENOG410PFZ7: Component of the eukaryotic translation initiation factor 3 (eIF-3) complex, which is involved in protein synthesis and, together with other initiation factors, stimulates binding of mRNA and methionyl-tRNAi to the 40S ribosome (By similarity)						IPR019382: Translation initiation factor 3 complex subunit L	PF10255: RNA polymerase I-associated factor PAF67	GO:0005852 eukaryotic translation initiation factor 3 complex; GO:0005737 cytoplasm; GO:0003743 translation initiation factor activity
VE01_01036	KV460208.1:92405-94230	+	478	hypothetical protein	orth5966	ENOG410PHAI: (Universal stress protein) family						IPR006016: UspA; IPR014729: Rossmann-like alpha/beta/alpha sandwich fold		GO:0006950 response to stress
VE01_01037	KV460208.1:94716-96345	+	542	hypothetical protein	orth5965	ENOG410PFMZ: Protein of unknown function (DUF3735)						IPR015672: The Golgi pH regulator/GPCR-type G protein; IPR022535: Golgi pH regulator, conserved domain; IPR025969: Abscisic acid G-protein coupled receptor-like domain		GO:0016020 membrane
VE01_01038	KV460208.1:98875-99565	-	229	hypothetical protein	orth5964	ENOG410PPZV: conserved hypothetical protein
VE01_01039	KV460208.1:104983-109045	-	1225	hypothetical protein	orth5963	ENOG410QD8C: serine threonine protein kinase						IPR000719: Protein kinase domain; IPR002290: Serine/threonine/dual specificity protein kinase, catalytic domain; IPR008271: Serine/threonine-protein kinase, active site; IPR011009: Protein kinase-like domain	PF00069: Protein kinase domain	GO:0005524 ATP binding; GO:0004672 protein kinase activity; GO:0006468 protein phosphorylation
VE01_01040	KV460208.1:112243-114334	+	696	hypothetical protein	orth5962							IPR001810: F-box domain; IPR006553: Leucine-rich repeat, cysteine-containing subtype; IPR032675: Leucine-rich repeat domain, L domain-like		GO:0005515 protein binding
VE01_01041	KV460208.1:117009-118165	-	275	hypothetical protein	orth1082	ENOG410PJRP: )-reductase						IPR002198: Short-chain dehydrogenase/reductase SDR; IPR002347: Glucose/ribitol dehydrogenase; IPR016040: NAD(P)-binding domain; IPR020904: Short-chain dehydrogenase/reductase, conserved site	PF13561: Enoyl-(Acyl carrier protein) reductase	GO:0016491 oxidoreductase activity; GO:0008152 metabolic process
VE01_01042	KV460208.1:119061-119618	-	149	hypothetical protein	orth538
VE01_01043	KV460208.1:120956-122495	-	456	hypothetical protein	orth819	ENOG410PJ6Z: FAD dependent oxidoreductase						IPR006076: FAD dependent oxidoreductase; IPR023753: FAD/NAD(P)-binding domain	PF01266: FAD dependent oxidoreductase	GO:0016491 oxidoreductase activity; GO:0055114 oxidation-reduction process
VE01_01044	KV460208.1:123762-125391	+	542	hypothetical protein	orth1821	ENOG410PWKQ: amino acid permease family protein						IPR002293: Amino acid/polyamine transporter I; IPR004840: Amino acid permease, conserved site		GO:0016021 integral component of membrane; GO:0016020 membrane; GO:0015171 amino acid transmembrane transporter activity; GO:0006865 amino acid transport; GO:0055085 transmembrane transport; GO:0003333 amino acid transmembrane transport
VE01_01045	KV460208.1:126291-126702	+	136	hypothetical protein	orth1822	ENOG410PXCX: Endoribonuclease L-PSP						IPR006175: YjgF/YER057c/UK114 family; IPR013813: Endoribonuclease L-PSP/chorismate mutase-like
VE01_01046	KV460208.1:126941-128366	-	474	hypothetical protein	orth9226	ENOG410PJ5C: Pfam:DUF3468					Fungal Zn(2)-Cys(6) binuclear cluster domain	IPR001138: Zn(2)-C6 fungal-type DNA-binding domain; IPR021858: Protein of unknown function DUF3468		GO:0005634 nucleus; GO:0008270 zinc ion binding; GO:0000981 RNA polymerase II transcription factor activity, sequence-specific DNA binding; GO:0006355 regulation of transcription, DNA-templated
VE01_01047	KV460208.1:129320-131135	+	497	hypothetical protein	orth1823	ENOG410PJ9J: Aldehyde dehydrogenase						IPR015590: Aldehyde dehydrogenase domain; IPR016161: Aldehyde/histidinol dehydrogenase; IPR016162: Aldehyde dehydrogenase N-terminal domain; IPR016163: Aldehyde dehydrogenase, C-terminal; IPR029510: Aldehyde dehydrogenase, glutamic acid active site	PF00171: Aldehyde dehydrogenase family	GO:0016620 oxidoreductase activity, acting on the aldehyde or oxo group of donors, NAD or NADP as acceptor; GO:0016491 oxidoreductase activity; GO:0008152 metabolic process; GO:0055114 oxidation-reduction process
VE01_01048	KV460208.1:132906-135045	-	239	hypothetical protein
VE01_01049	KV460208.1:135747-136749	+	333	hypothetical protein	orth1824	ENOG410PHWX: short-chain dehydrogenase						IPR002198: Short-chain dehydrogenase/reductase SDR; IPR002347: Glucose/ribitol dehydrogenase; IPR016040: NAD(P)-binding domain		GO:0016491 oxidoreductase activity; GO:0008152 metabolic process
VE01_01050	KV460208.1:137098-138083	-	307	hypothetical protein	orth1825	ENOG410PFT4: short chain dehydrogenase						IPR002198: Short-chain dehydrogenase/reductase SDR; IPR002347: Glucose/ribitol dehydrogenase; IPR016040: NAD(P)-binding domain		GO:0016491 oxidoreductase activity; GO:0008152 metabolic process
VE01_01051	KV460208.1:139681-141234	+	501	hypothetical protein	orth1826	ENOG410PGKR: (Mfs) transporter						IPR011701: Major facilitator superfamily; IPR020846: Major facilitator superfamily domain		GO:0016021 integral component of membrane; GO:0055085 transmembrane transport
VE01_01052	KV460208.1:141333-141770	+	82	hypothetical protein		ENOG410Q2HF: Alcohol dehydrogenase GroES-like domain						IPR002085: Alcohol dehydrogenase superfamily, zinc-type; IPR016040: NAD(P)-binding domain		GO:0008270 zinc ion binding; GO:0016491 oxidoreductase activity; GO:0055114 oxidation-reduction process
VE01_01053	KV460208.1:142140-143718	-	525	hypothetical protein	orth1827	ENOG410PKIK: feruloyl esterase						IPR011118: Tannase/feruloyl esterase; IPR029058: Alpha/Beta hydrolase fold	PF07519: Tannase and feruloyl esterase
VE01_01054	KV460208.1:144366-144973	+	109	hypothetical protein		ENOG410PNT0: glucan endo-1,3-alpha-glucosidase agn1 precursor						IPR005197: Glycoside hydrolase family 71		GO:0016787 hydrolase activity
VE01_01055	KV460208.1:145229-145682	+	150	hypothetical protein	orth9227
VE01_01056	KV460208.1:145847-146156	+	102	hypothetical protein
VE01_01057	KV460208.1:147642-149818	+	692	hypothetical protein	orth1828	ENOG410PGT4: L-amino acid oxidase LaoA						IPR002937: Amine oxidase; IPR023753: FAD/NAD(P)-binding domain		GO:0016491 oxidoreductase activity; GO:0055114 oxidation-reduction process
VE01_01058	KV460208.1:151195-151882	+	228	hypothetical protein	orth1829	ENOG410PP4T: NA						IPR000182: GNAT domain; IPR016181: Acyl-CoA N-acyltransferase		GO:0008080 N-acetyltransferase activity
VE01_01059	KV460208.1:152227-152866	-	212	hypothetical protein	orth8594	ENOG410PYN0: NA
VE01_01060	KV460208.1:153023-155114	-	191	hypothetical protein
VE01_01061	KV460208.1:155878-156522	-	187	hypothetical protein	orth538	ENOG410PY9J: Cupin domain						IPR011051: RmlC-like cupin domain; IPR013096: Cupin 2, conserved barrel; IPR014710: RmlC-like jelly roll fold
VE01_01062	KV460208.1:157127-161171	-	1212	pre-mRNA-splicing factor rse1	orth2500	ENOG410PGD2: Pre-mRNA-splicing factor rse1	BUSCOfEOG7BW0T0					IPR004871: Cleavage/polyadenylation specificity factor, A subunit, C-terminal; IPR015943: WD40/YVTN repeat-like-containing domain; IPR017986: WD40-repeat-containing domain	PF10433: Mono-functional DNA-alkylating methyl methanesulfonate N-term	GO:0005634 nucleus; GO:0005515 protein binding; GO:0003676 nucleic acid binding
VE01_01063	KV460208.1:161763-163391	-	525	hypothetical protein	orth5961	ENOG410PHQR: mRNA processing protein	BUSCOfEOG7K0ZQ3					IPR032717: Mitochondrial splicing suppressor 51, zinc-finger
VE01_01064	KV460208.1:163606-164653	+	314	hypothetical protein	orth5960	ENOG410PMU8: phosphoglycerate mutase family protein						IPR013078: Histidine phosphatase superfamily, clade-1; IPR029033: Histidine phosphatase superfamily
VE01_01065	KV460208.1:164908-166524	-	522	hypothetical protein	orth5959	ENOG410PKVZ: acid phosphatase						IPR000560: Histidine phosphatase superfamily, clade-2; IPR029033: Histidine phosphatase superfamily		GO:0003993 acid phosphatase activity
VE01_01066	KV460208.1:167018-169415	+	798	hypothetical protein	orth5958	ENOG410PP8R: PPR repeat						IPR002885: Pentatricopeptide repeat
VE01_01067	KV460208.1:169556-170660	-	332	hypothetical protein	orth5957	ENOG410PK5U: Mis12 protein	BUSCOfEOG71K6FB					IPR008685: Centromere protein Mis12		GO:0005634 nucleus; GO:0000775 chromosome, centromeric region; GO:0007049 cell cycle; GO:0007067 mitotic nuclear division
VE01_01068	KV460208.1:171163-173474	+	673	hypothetical protein	orth5956	ENOG410PNQK: conserved hypothetical protein
VE01_01069	KV460208.1:173770-174574	-	267	hypothetical protein	orth5955							IPR001841: Zinc finger, RING-type; IPR013083: Zinc finger, RING/FYVE/PHD-type		GO:0008270 zinc ion binding; GO:0005515 protein binding
VE01_01070	KV460208.1:175275-176603	+	419	hypothetical protein	orth5954	ENOG410PTYQ: NA
VE01_01071	KV460208.1:176947-179863	-	971	hypothetical protein	orth5953	ENOG410PGTV: tRNA processing endoribonuclease	BUSCOfEOG7H1JV1					IPR001279: Metallo-beta-lactamase; IPR027794: tRNase Z endonuclease		GO:0008033 tRNA processing
VE01_01072	KV460208.1:180316-181114	-	171	hypothetical protein	orth5952	ENOG410PJSQ: tumor protein	BUSCOfEOG73V6XZ					IPR011057: Mss4-like; IPR011323: Mss4/translationally controlled tumour-associated TCTP; IPR018103: Translationally controlled tumour protein, conserved site; IPR018105: Translationally controlled tumour protein	PF00838: Translationally controlled tumour protein
VE01_01073	KV460208.1:181848-183032	+	375	hypothetical protein	orth5951	ENOG410PFBV: sphinganine hydroxylase Sur2	BUSCOfEOG7QZGMD					IPR006694: Fatty acid hydroxylase		GO:0005506 iron ion binding; GO:0016491 oxidoreductase activity; GO:0055114 oxidation-reduction process; GO:0006633 fatty acid biosynthetic process
VE01_01074	KV460208.1:184743-186579	+	508	hypothetical protein	orth5950							IPR014756: Immunoglobulin E-set
VE01_01075	KV460208.1:187309-188613	+	336	hypothetical protein	orth5949	ENOG410PFBD: Mitochondrial cation transporter						IPR004686: Tricarboxylate/iron carrier	PF03820: Tricarboxylate carrier	GO:0016020 membrane; GO:0015075 ion transmembrane transporter activity; GO:0055085 transmembrane transport; GO:0006811 ion transport
VE01_01076	KV460208.1:191410-193799	+	702	hypothetical protein	orth5948	ENOG410PFTM: protein kinase (Lkh1)						IPR000719: Protein kinase domain; IPR002290: Serine/threonine/dual specificity protein kinase, catalytic domain; IPR008271: Serine/threonine-protein kinase, active site; IPR011009: Protein kinase-like domain; IPR017441: Protein kinase, ATP binding site	PF00069: Protein kinase domain	GO:0005524 ATP binding; GO:0004672 protein kinase activity; GO:0006468 protein phosphorylation
VE01_01077	KV460208.1:194660-197681	-	969	hypothetical protein	orth5947	ENOG410PM9V: protein transport protein Sec39						IPR013244: Sec39 domain	PF08314: Secretory pathway protein Sec39	GO:0006890 retrograde vesicle-mediated transport, Golgi to ER
VE01_01078	KV460208.1:197935-198410	+	103	hypothetical protein	orth5946	ENOG410PPMV: NA						IPR019342: NADH:ubiquinone oxidoreductase, iron-sulphur subunit 5
VE01_01079	KV460208.1:199031-200983	+	614	hypothetical protein	orth5945	ENOG410PPYZ: NA
VE01_01080	KV460208.1:201514-202317	-	252	hypothetical protein	orth1002	ENOG410PK8M: glutathione s-transferase						IPR004045: Glutathione S-transferase, N-terminal; IPR004046: Glutathione S-transferase, C-terminal; IPR010987: Glutathione S-transferase, C-terminal-like; IPR012336: Thioredoxin-like fold		GO:0005515 protein binding
VE01_01081	KV460208.1:202883-205130	+	613	hypothetical protein	orth5943	ENOG410PFVG: Necessary for the splicing of pre-mRNA. Has a role in the recognition of the branch site (5'-UACUAAC-3'), the pyrimidine tract and the 3'-splice site at the 3'-end of introns (By similarity)					Zinc knuckle (CCHC)	IPR001878: Zinc finger, CCHC-type; IPR004087: K Homology domain; IPR004088: K Homology domain, type 1; IPR031150: BBP/SF1 family; IPR032570: Splicing factor 1, helix-hairpin domain		GO:0008270 zinc ion binding; GO:0003723 RNA binding; GO:0045131 pre-mRNA branch point binding; GO:0003676 nucleic acid binding; GO:0000398 mRNA splicing, via spliceosome
VE01_01082	KV460208.1:206398-208154	+	558	hypothetical protein	orth5942	ENOG410PFC9: phosphodiesterase	BUSCOfEOG7X6MB3					IPR000396: Cyclic-AMP phosphodiesterase, class-II; IPR001279: Metallo-beta-lactamase	PF02112: cAMP phosphodiesterases class-II	GO:0004115 3',5'-cyclic-AMP phosphodiesterase activity; GO:0006198 cAMP catabolic process
VE01_01083	KV460208.1:208769-211821	-	989	hypothetical protein	orth5941	ENOG410PG87: gelsolin repeat protein						IPR025118: Domain of unknown function DUF4045
VE01_01084	KV460208.1:212443-213268	-	181	hypothetical protein	orth5940	ENOG410Q7WP: ARF						IPR003579: Small GTPase superfamily, Rab type; IPR005225: Small GTP-binding protein domain; IPR006689: Small GTPase superfamily, ARF/SAR type; IPR024156: Small GTPase superfamily, ARF type; IPR027417: P-loop containing nucleoside triphosphate hydrolase	PF00025: ADP-ribosylation factor family	GO:0005622 intracellular; GO:0005525 GTP binding; GO:0007264 small GTPase mediated signal transduction; GO:0015031 protein transport
VE01_01085	KV460208.1:213929-216705	+	909	hypothetical protein	orth5939							IPR000182: GNAT domain; IPR016181: Acyl-CoA N-acyltransferase		GO:0008080 N-acetyltransferase activity
VE01_01086	KV460208.1:217260-219682	+	789	hypothetical protein	orth1635	ENOG410PH8K: ATP-dependent RNA helicase DRS1						IPR000629: ATP-dependent RNA helicase DEAD-box, conserved site; IPR001650: Helicase, C-terminal; IPR011545: DEAD/DEAH box helicase domain; IPR014001: Helicase superfamily 1/2, ATP-binding domain; IPR014014: RNA helicase, DEAD-box type, Q motif; IPR027417: P-loop containing nucleoside triphosphate hydrolase		GO:0005524 ATP binding; GO:0003676 nucleic acid binding
VE01_01087	KV460208.1:219799-222491	-	879	hypothetical protein	orth5938	ENOG410PIU0: actin cytoskeleton organization protein App1	BUSCOfEOG7P2Z1R					IPR017210: Actin patch protein 1; IPR019236: Domain of unknown function DUF2183
VE01_01088	KV460208.1:223571-229524	-	1884	hypothetical protein	orth5937	ENOG410PI0R: AMP binding domain protein						IPR000873: AMP-dependent synthetase/ligase; IPR010506: DMAP1-binding	PF00501: AMP-binding enzyme	GO:0003824 catalytic activity; GO:0008152 metabolic process
VE01_01089	KV460208.1:230859-232983	+	707	hypothetical protein	orth8519
VE01_01090	KV460208.1:233753-235265	+	503	hypothetical protein	orth10065	ENOG410Q2K8: NA
VE01_01092	KV460208.1:236534-238727	-	702	hypothetical protein	orth5936
VE01_01093	KV460208.1:244485-245816	+	406	hypothetical protein	orth5935	ENOG410PKR7: B-zip transcription factor					bZIP TF 1	IPR004827: Basic-leucine zipper domain		GO:0043565 sequence-specific DNA binding; GO:0003700 transcription factor activity, sequence-specific DNA binding; GO:0006355 regulation of transcription, DNA-templated
VE01_01094	KV460208.1:247097-248555	+	341	hypothetical protein	orth5934	ENOG410Q0ZZ: NA						IPR006861: Hyaluronan/mRNA-binding protein; IPR019084: Stm1, N-terminal
VE01_01095	KV460208.1:249355-251261	-	552	hypothetical protein	orth10066	ENOG410PS4U: NA
VE01_01096	KV460208.1:252507-253436	-	274	hypothetical protein	orth1830	ENOG410PSHR: NA
VE01_01097	KV460208.1:255168-256198	+	325	hypothetical protein	orth10067	ENOG410PP5P: GAL4
VE01_01098	KV460208.1:257391-259763	-	741	hypothetical protein	orth1638	ENOG410PHAJ: DnaJ domain-containing protein						IPR001623: DnaJ domain; IPR011990: Tetratricopeptide-like helical domain; IPR013026: Tetratricopeptide repeat-containing domain; IPR013105: Tetratricopeptide repeat 2; IPR018253: DnaJ domain, conserved site; IPR019734: Tetratricopeptide repeat		GO:0005515 protein binding
VE01_01099	KV460208.1:261406-267879	-	2138	hypothetical protein	orth5933	ENOG410PHZC: K02365 separase EC 3.4.22.49	BUSCOfEOG7V76G0		C50			IPR005314: Peptidase C50, separase; IPR011990: Tetratricopeptide-like helical domain; IPR030397: SEPARIN core domain	PF03568: Peptidase family C50	GO:0005634 nucleus; GO:0005515 protein binding; GO:0008233 peptidase activity; GO:0006508 proteolysis
VE01_01100	KV460208.1:268236-268851	+	204	hypothetical protein	orth5932	ENOG410PPSX: NA
VE01_01101	KV460208.1:269431-270655	-	407	hypothetical protein	orth8596	ENOG410PGAI: SIR2 family						IPR003000: Sirtuin family; IPR026590: Sirtuin family, catalytic core domain; IPR026591: Sirtuin family, catalytic core small domain; IPR029035: DHS-like NAD/FAD-binding domain		GO:0070403 NAD+ binding
VE01_01102	KV460208.1:271510-272730	+	385	hypothetical protein	orth5931	ENOG410PGYD: cation efflux family protein						IPR002524: Cation efflux protein; IPR027469: Cation efflux protein transmembrane domain; IPR027470: Cation efflux protein, cytoplasmic domain		GO:0016021 integral component of membrane; GO:0008324 cation transmembrane transporter activity; GO:0006812 cation transport; GO:0055085 transmembrane transport
VE01_01103	KV460208.1:273694-274684	+	329	hypothetical protein	orth8597
VE01_01104	KV460208.1:275147-276508	-	368	3-isopropylmalate dehydrogenase	orth2664	ENOG410PFHG: Catalyzes the oxidation of 3-carboxy-2-hydroxy-4- methylpentanoate (3-isopropylmalate) to 3-carboxy-4-methyl-2- oxopentanoate. The product decarboxylates to 4-methyl-2 oxopentanoate						IPR001804: Isocitrate and isopropylmalate dehydrogenases family; IPR004429: Isopropylmalate dehydrogenase; IPR019818: Isocitrate/isopropylmalate dehydrogenase, conserved site; IPR024084: Isopropylmalate dehydrogenase-like domain	PF00180: Isocitrate/isopropylmalate dehydrogenase	GO:0005737 cytoplasm; GO:0003862 3-isopropylmalate dehydrogenase activity; GO:0016616 oxidoreductase activity, acting on the CH-OH group of donors, NAD or NADP as acceptor; GO:0000287 magnesium ion binding; GO:0051287 NAD binding; GO:0009098 leucine biosynthetic process; GO:0055114 oxidation-reduction process
VE01_01105	KV460208.1:279111-281352	+	709	hypothetical protein	orth5930	ENOG410Q7PU: PHD-finger						IPR001965: Zinc finger, PHD-type; IPR011011: Zinc finger, FYVE/PHD-type; IPR013083: Zinc finger, RING/FYVE/PHD-type; IPR019786: Zinc finger, PHD-type, conserved site; IPR019787: Zinc finger, PHD-finger		GO:0008270 zinc ion binding; GO:0005515 protein binding
VE01_01106	KV460208.1:281829-283518	-	537	hypothetical protein	orth1425					PL4		IPR008979: Galactose-binding domain-like; IPR013784: Carbohydrate-binding-like fold; IPR014766: Carboxypeptidase, regulatory domain; IPR029411: Rhamnogalacturonan lyase, domain III; IPR029413: Rhamnogalacturonan lyase, domain II		GO:0030246 carbohydrate binding
VE01_01107	KV460208.1:284943-287500	+	760	hypothetical protein	orth1831						Fungal-specific TF domain	IPR007219: Transcription factor domain, fungi		GO:0005634 nucleus; GO:0008270 zinc ion binding; GO:0003677 DNA binding; GO:0006351 transcription, DNA-templated
VE01_01108	KV460208.1:289197-291053	+	532	hypothetical protein	orth1832	ENOG410PVPJ: Major Facilitator Superfamily						IPR005829: Sugar transporter, conserved site; IPR011701: Major facilitator superfamily; IPR020846: Major facilitator superfamily domain		GO:0016021 integral component of membrane; GO:0005215 transporter activity; GO:0055085 transmembrane transport
VE01_01109	KV460208.1:291490-292609	+	330	hypothetical protein	orth9855	ENOG410PFEK: Catechol dioxygenase						IPR000627: Intradiol ring-cleavage dioxygenase, C-terminal; IPR007535: Catechol dioxygenase, N-terminal; IPR015889: Intradiol ring-cleavage dioxygenase, core		GO:0018576 catechol 1,2-dioxygenase activity; GO:0005506 iron ion binding; GO:0003824 catalytic activity; GO:0016702 oxidoreductase activity, acting on single donors with incorporation of molecular oxygen, incorporation of two atoms of oxygen; GO:0008199 ferric iron binding; GO:0006725 cellular aromatic compound metabolic process; GO:0009712 catechol-containing compound metabolic process; GO:0055…
VE01_01110	KV460208.1:293345-295563	-	644	hypothetical protein	orth1833	ENOG410PVYZ: FAD binding domain						IPR002938: FAD-binding domain; IPR023753: FAD/NAD(P)-binding domain		GO:0016491 oxidoreductase activity; GO:0071949 FAD binding; GO:0055114 oxidation-reduction process
VE01_01111	KV460208.1:296531-297614	-	360	hypothetical protein	orth150	ENOG410PM6E: maleylacetate reductase						IPR001670: Alcohol dehydrogenase, iron-type	PF00465: Iron-containing alcohol dehydrogenase	GO:0016491 oxidoreductase activity; GO:0046872 metal ion binding; GO:0055114 oxidation-reduction process
VE01_01112	KV460208.1:298500-299049	+	182	hypothetical protein	orth8598	ENOG410PTE0: conserved hypothetical protein						IPR011051: RmlC-like cupin domain; IPR014710: RmlC-like jelly roll fold
VE01_01113	KV460208.1:299139-300753	-	490	hypothetical protein	orth8599	ENOG410PY8Z: NA
VE01_01114	KV460208.1:301374-303402	-	647	hypothetical protein	orth8600	ENOG410QE38: Siderophore iron transporter						IPR020846: Major facilitator superfamily domain
VE01_01115	KV460208.1:303960-305160	-	399	hypothetical protein	orth8601	ENOG410PVS7: NA						IPR013032: EGF-like, conserved site; IPR013111: EGF-like domain, extracellular; IPR023296: Glycosyl hydrolase, five-bladed beta-propellor domain
VE01_01116	KV460208.1:306111-308410	+	681	hypothetical protein	orth1693	ENOG410QCDH: Fungal_trans					Fungal-specific TF domain	IPR007219: Transcription factor domain, fungi		GO:0005634 nucleus; GO:0008270 zinc ion binding; GO:0003677 DNA binding; GO:0006351 transcription, DNA-templated
VE01_01117	KV460208.1:309163-310021	+	267	hypothetical protein	orth5929	ENOG410PRRN: NA
VE01_01118	KV460208.1:313344-315348	+	646	hypothetical protein	orth5928	ENOG410PJP2: NA						IPR028012: Protein of unknown function DUF4451
VE01_01119	KV460208.1:316314-316951	+	159	hypothetical protein	orth5927	ENOG410PNX9: Component of the Mediator complex, a coactivator involved in the regulated transcription of nearly all RNA polymerase II-dependent genes. Mediator functions as a bridge to convey information from gene-specific regulatory proteins to the basal RNA polymerase II transcription machinery. Mediator is recruited to promoters by direct interactions with regulatory proteins and serves as a s…	BUSCOfEOG7DZ8XP					IPR019145: Mediator complex, subunit Med10		GO:0016592 mediator complex; GO:0001104 RNA polymerase II transcription cofactor activity; GO:0006357 regulation of transcription from RNA polymerase II promoter
VE01_01120	KV460208.1:317587-320858	+	1028	hypothetical protein	orth5926	ENOG410PGHV: tRNA nucleus export receptor which facilitates tRNA translocation across the nuclear pore complex. Involved in pre- tRNA splicing, probably by affecting the interaction of pre-tRNA with splicing endonuclease (By similarity)	BUSCOfEOG7PZS5Q					IPR011989: Armadillo-like helical; IPR013598: Exportin-1/Importin-beta-like; IPR016024: Armadillo-type fold		GO:0005488 binding
VE01_01121	KV460208.1:321610-323121	+	483	hypothetical protein	orth5925	ENOG410PJFQ: NA
VE01_01122	KV460208.1:323659-324692	-	312	hypothetical protein	orth5924	ENOG410PJ15: calmodulin						IPR002048: EF-hand domain; IPR011992: EF-hand domain pair; IPR018247: EF-Hand 1, calcium-binding site		GO:0005509 calcium ion binding
VE01_01123	KV460208.1:325281-327855	+	826	hypothetical protein	orth5923	ENOG410PFID: establishment of cell polarity						IPR012860: Arf3-interacting protein 1, N-terminal domain
VE01_01124	KV460208.1:328196-329255	+	284	hypothetical protein	orth8679	ENOG410PI1S: S-formylglutathione hydrolase	BUSCOfEOG73Z34V		S09X	CE1		IPR000801: Putative esterase; IPR014186: S-formylglutathione hydrolase; IPR029058: Alpha/Beta hydrolase fold		GO:0018738 S-formylglutathione hydrolase activity; GO:0046294 formaldehyde catabolic process
VE01_01125	KV460208.1:329529-330169	-	163	hypothetical protein	orth5922	ENOG410PQRP: DNA-directed RNA	BUSCOfEOG7MWH92					IPR006110: RNA polymerase, subunit omega/K/RPB6; IPR006111: Archaeal RpoK/eukaryotic RPB6 RNA polymerase subunit; IPR012293: RNA polymerase subunit, RPB6/omega; IPR020708: DNA-directed RNA polymerase, 14-18kDa subunit, conserved site; IPR028363: DNA-directed RNA polymerase, subunit RPB6		GO:0005634 nucleus; GO:0005665 DNA-directed RNA polymerase II, core complex; GO:0003899 DNA-directed RNA polymerase activity; GO:0003677 DNA binding; GO:0006351 transcription, DNA-templated
VE01_01126	KV460208.1:330491-332194	+	548	hypothetical protein	orth5921						Zinc finger (C2H2)	IPR007087: Zinc finger, C2H2; IPR013087: Zinc finger C2H2-type/integrase DNA-binding domain; IPR015880: Zinc finger, C2H2-like		GO:0046872 metal ion binding; GO:0003676 nucleic acid binding
VE01_01127	KV460208.1:332696-333816	-	332	hypothetical protein	orth5920							IPR013734: Transcription factor Nrm1/Whi5
VE01_01128	KV460208.1:334771-339625	-	1551	hypothetical protein	orth5919	ENOG410PM28: NA						IPR008626: Mediator complex, subunit Med15, fungi		GO:0016592 mediator complex; GO:0001104 RNA polymerase II transcription cofactor activity; GO:0006357 regulation of transcription from RNA polymerase II promoter
VE01_01129	KV460208.1:345283-346857	+	506	hypothetical protein	orth1657	ENOG410PGFT: aspartyl aminopeptidase			M18			IPR001948: Peptidase M18; IPR023358: Peptidase M18, domain 2	PF02127: Aminopeptidase I zinc metalloprotease (M18)	GO:0008270 zinc ion binding; GO:0004177 aminopeptidase activity; GO:0006508 proteolysis
VE01_01130	KV460208.1:348092-348944	-	283	hypothetical protein	orth1660	ENOG410Q8MT: Putative methyltransferase						IPR019410: Lysine methyltransferase; IPR029063: S-adenosyl-L-methionine-dependent methyltransferase
VE01_01131	KV460208.1:349411-351430	+	672	hypothetical protein	orth5918	ENOG410PHP6: LMBR1 domain protein						IPR006876: LMBR1-like membrane protein	PF04791: LMBR1-like membrane protein
VE01_01132	KV460208.1:352420-354064	-	530	hypothetical protein	orth5917	ENOG410PMIN: Conserved fungal protein						IPR000626: Ubiquitin domain; IPR029071: Ubiquitin-related domain		GO:0005515 protein binding
VE01_01133	KV460208.1:354431-356152	+	535	hypothetical protein	orth5916	ENOG410PFVD: phosphatidylserine decarboxylase	BUSCOfEOG7GXPP8					IPR003817: Phosphatidylserine decarboxylase-related; IPR033177: No description	PF02666: Phosphatidylserine decarboxylase	GO:0004609 phosphatidylserine decarboxylase activity; GO:0008654 phospholipid biosynthetic process
VE01_01135	KV460208.1:358784-359958	+	302	hypothetical protein	orth1207	ENOG410Q8MJ: NAD dependent epimerase/dehydratase family						IPR002198: Short-chain dehydrogenase/reductase SDR; IPR002347: Glucose/ribitol dehydrogenase; IPR016040: NAD(P)-binding domain; IPR020904: Short-chain dehydrogenase/reductase, conserved site		GO:0016491 oxidoreductase activity; GO:0008152 metabolic process
VE01_01136	KV460208.1:360126-361186	-	322	hypothetical protein	orth1834	ENOG410PRCU: Domain of unknown function (DUF3425)						IPR021833: Protein of unknown function DUF3425
VE01_01137	KV460208.1:362057-363458	-	466	hypothetical protein	orth5021
VE01_01138	KV460208.1:364398-365869	+	456	hypothetical protein	orth1835							IPR002938: FAD-binding domain; IPR023753: FAD/NAD(P)-binding domain		GO:0016491 oxidoreductase activity; GO:0071949 FAD binding; GO:0055114 oxidation-reduction process
VE01_01139	KV460208.1:366341-367094	-	234	hypothetical protein		ENOG410PPK0: Eukaryotic protein of unknown function (DUF829)						IPR008547: Protein of unknown function DUF829, TMEM53
VE01_01140	KV460208.1:367871-368324	-	150	hypothetical protein		ENOG410PW3Y: Glycosyl hydrolases family 32 C terminal						IPR013148: Glycosyl hydrolase family 32, N-terminal; IPR023296: Glycosyl hydrolase, five-bladed beta-propellor domain
VE01_01141	KV460208.1:369363-369934	+	170	hypothetical protein	orth7942	ENOG410PFSE: NA					Fungal Zn(2)-Cys(6) binuclear cluster domain	IPR001138: Zn(2)-C6 fungal-type DNA-binding domain		GO:0005634 nucleus; GO:0008270 zinc ion binding; GO:0000981 RNA polymerase II transcription factor activity, sequence-specific DNA binding; GO:0006355 regulation of transcription, DNA-templated
VE01_01142	KV460208.1:376561-378177	+	471	hypothetical protein	orth8830	ENOG410PFDQ: l-fucose permease						IPR020846: Major facilitator superfamily domain
VE01_01143	KV460208.1:380778-382010	+	357	hypothetical protein	orth633	ENOG410PH61: alcohol dehydrogenase						IPR002085: Alcohol dehydrogenase superfamily, zinc-type; IPR002328: Alcohol dehydrogenase, zinc-type, conserved site; IPR011032: GroES-like; IPR013149: Alcohol dehydrogenase, C-terminal; IPR013154: Alcohol dehydrogenase, N-terminal; IPR016040: NAD(P)-binding domain; IPR020843: Polyketide synthase, enoylreductase domain		GO:0008270 zinc ion binding; GO:0016491 oxidoreductase activity; GO:0055114 oxidation-reduction process
VE01_01144	KV460208.1:382942-385948	+	709	hypothetical protein	orth9324	ENOG410PHED: NA						IPR008928: Six-hairpin glycosidase-like		GO:0003824 catalytic activity
VE01_01145	KV460208.1:387072-389286	-	660	hypothetical protein	orth5914	ENOG410PHHG: C2H2 finger domain protein						IPR013087: Zinc finger C2H2-type/integrase DNA-binding domain; IPR015880: Zinc finger, C2H2-like; IPR027775: C2H2- zinc finger protein family		GO:0005634 nucleus; GO:0003700 transcription factor activity, sequence-specific DNA binding; GO:0003676 nucleic acid binding; GO:0006351 transcription, DNA-templated
VE01_01146	KV460208.1:398733-402371	-	1186	hypothetical protein	orth5913	ENOG410PIKE: TGF beta receptor associated protein 1						IPR001180: Citron homology (CNH) domain
VE01_01147	KV460208.1:402707-405003	+	730	hypothetical protein	orth5912	ENOG410PFYG: golgi membrane protein	BUSCOfEOG7G4QPR					IPR012955: CASP, C-terminal		GO:0030173 integral component of Golgi membrane; GO:0006891 intra-Golgi vesicle-mediated transport
VE01_01148	KV460208.1:408873-411375	-	728	hypothetical protein	orth5911	ENOG410PJHH: Glycogenin				GT8		IPR002495: Glycosyl transferase, family 8; IPR029044: Nucleotide-diphospho-sugar transferases		GO:0016757 transferase activity, transferring glycosyl groups
VE01_01149	KV460208.1:412491-415146	-	845	hypothetical protein	orth5910	ENOG410PGY0: Ring finger protein	BUSCOfEOG7MWH87					IPR001841: Zinc finger, RING-type; IPR013083: Zinc finger, RING/FYVE/PHD-type; IPR024766: Zinc finger, RING-H2-type; IPR032832: E3 ubiquitin-protein ligase synoviolin/Hrd1		GO:0000836 Hrd1p ubiquitin ligase complex; GO:0008270 zinc ion binding; GO:0005515 protein binding; GO:0061630 ubiquitin protein ligase activity; GO:0016567 protein ubiquitination; GO:0030433 ER-associated ubiquitin-dependent protein catabolic process
VE01_01150	KV460208.1:415874-417236	-	453	hypothetical protein		ENOG410PF7X: Cation diffusion facilitator 1						IPR002524: Cation efflux protein; IPR027469: Cation efflux protein transmembrane domain; IPR027470: Cation efflux protein, cytoplasmic domain		GO:0016021 integral component of membrane; GO:0008324 cation transmembrane transporter activity; GO:0006812 cation transport; GO:0055085 transmembrane transport
VE01_01151	KV460208.1:420042-420921	+	257	hypothetical protein	orth1065	ENOG410PTIB: Protein of unknown function (DUF3455)						IPR021851: Protein of unknown function DUF3455
VE01_01152	KV460208.1:421374-423172	-	573	hypothetical protein	orth5909	ENOG410PH51: dynactin arp1 p62 subunit RO-2						IPR008603: Dynactin subunit 4	PF05502: Dynactin p62 family	GO:0005869 dynactin complex
VE01_01153	KV460208.1:423655-425102	+	436	hypothetical protein	orth8617	ENOG410PG2T: NA				CE2		IPR001087: GDSL lipase/esterase; IPR013830: SGNH hydrolase-type esterase domain		GO:0016788 hydrolase activity, acting on ester bonds
VE01_01154	KV460208.1:425474-426017	+	138	hypothetical protein		ENOG410PHA7: Glutamyl-tRNA synthetase						IPR000924: Glutamyl/glutaminyl-tRNA synthetase; IPR001412: Aminoacyl-tRNA synthetase, class I, conserved site; IPR014729: Rossmann-like alpha/beta/alpha sandwich fold; IPR020058: Glutamyl/glutaminyl-tRNA synthetase, class Ib, catalytic domain		GO:0005737 cytoplasm; GO:0004812 aminoacyl-tRNA ligase activity; GO:0005524 ATP binding; GO:0000166 nucleotide binding; GO:0016876 ligase activity, forming aminoacyl-tRNA and related compounds; GO:0043039 tRNA aminoacylation; GO:0006418 tRNA aminoacylation for protein translation
VE01_01155	KV460208.1:426172-427474	+	433	glutamyl-tRNA synthetase	orth387	ENOG410PHA7: Glutamyl-tRNA synthetase						IPR011035: Ribosomal protein L25/Gln-tRNA synthetase, anti-codon-binding domain; IPR014729: Rossmann-like alpha/beta/alpha sandwich fold; IPR020056: Ribosomal protein L25/Gln-tRNA synthetase, beta-barrel domain; IPR020058: Glutamyl/glutaminyl-tRNA synthetase, class Ib, catalytic domain; IPR020059: Glutamyl/glutaminyl-tRNA synthetase, class Ib, anti-codon binding domain; IPR020061: Glutamyl/glutam…	PF00749: tRNA synthetases class I (E and Q), catalytic domain	GO:0005737 cytoplasm; GO:0004812 aminoacyl-tRNA ligase activity; GO:0005524 ATP binding; GO:0000166 nucleotide binding; GO:0016876 ligase activity, forming aminoacyl-tRNA and related compounds; GO:0043039 tRNA aminoacylation; GO:0006418 tRNA aminoacylation for protein translation; GO:0006412 translation
VE01_01156	KV460208.1:429266-430552	+	373	hypothetical protein	orth1538	ENOG410PI6W: Acetylxylan esterase involved in the hydrolysis of xylan, a major structural heterogeneous polysaccharide found in plant biomass representing the second most abundant polysaccharide in the biosphere, after cellulose. Degrades acetylated xylans by cleaving acetyl side groups from the hetero-xylan backbone				CE1		IPR000254: Cellulose-binding domain, fungal; IPR010126: Esterase, PHB depolymerase; IPR029058: Alpha/Beta hydrolase fold		GO:0005576 extracellular region; GO:0030248 cellulose binding; GO:0004553 hydrolase activity, hydrolyzing O-glycosyl compounds; GO:0005975 carbohydrate metabolic process
VE01_01157	KV460208.1:431910-432708	-	192	hypothetical protein	orth4858	ENOG410PK75: trafficking protein particle complex subunit 3	BUSCOfEOG7X9GK1					IPR007194: Transport protein particle (TRAPP) component; IPR016721: Bet3-like protein; IPR024096: NO signalling/Golgi transport ligand-binding domain		GO:0006888 ER to Golgi vesicle-mediated transport
VE01_01158	KV460208.1:432997-434204	+	353	Prp8 binding protein	orth4859	ENOG410PJ2T: WD repeat-containing protein						IPR001680: WD40 repeat; IPR015943: WD40/YVTN repeat-like-containing domain; IPR017986: WD40-repeat-containing domain; IPR019775: WD40 repeat, conserved site; IPR020472: G-protein beta WD-40 repeat		GO:0005515 protein binding
VE01_01159	KV460208.1:435689-437000	+	417	hypothetical protein	orth4860	ENOG410PQPK: conserved hypothetical protein
VE01_01160	KV460208.1:441719-443350	+	349	meiotic recombinase Dmc1	orth389	ENOG410PGDF: meiotic recombination protein (Dmc1)						IPR003593: AAA+ ATPase domain; IPR010995: DNA repair Rad51/transcription factor NusA, alpha-helical; IPR011940: Meiotic recombinase Dmc1; IPR013632: DNA recombination and repair protein Rad51, C-terminal; IPR016467: DNA recombination and repair protein, RecA-like; IPR020587: DNA recombination and repair protein RecA, monomer-monomer interface; IPR020588: DNA recombination and repair protein RecA-…	PF08423: Rad51	GO:0005634 nucleus; GO:0005524 ATP binding; GO:0000166 nucleotide binding; GO:0003677 DNA binding; GO:0008094 DNA-dependent ATPase activity; GO:0006281 DNA repair; GO:0007131 reciprocal meiotic recombination; GO:0006259 DNA metabolic process
VE01_01161	KV460208.1:443679-444606	+	308	hypothetical protein	orth4861	ENOG410PMUH: RRP7 superfamily domain-containing protein	BUSCOfEOG78WM31					IPR012677: Nucleotide-binding alpha-beta plait domain; IPR024326: Ribosomal RNA-processing protein 7		GO:0000166 nucleotide binding
VE01_01162	KV460208.1:448306-448831	-	174	hypothetical protein	orth4862	ENOG410PPJ9: Mismatched base pair and cruciform DNA recognition protein						IPR008462: CsbD-like
VE01_01163	KV460208.1:449768-451578	-	516	cysteine desulfurase	orth4863	ENOG410PFTC: cysteine desulfurase	BUSCOfEOG7ZKSMC					IPR000192: Aminotransferase class V domain; IPR010240: Cysteine desulfurase IscS; IPR015421: Pyridoxal phosphate-dependent transferase, major region, subdomain 1; IPR015422: Pyridoxal phosphate-dependent transferase, major region, subdomain 2; IPR015424: Pyridoxal phosphate-dependent transferase; IPR020578: Aminotransferase class-V, pyridoxal-phosphate binding site	PF00266: Aminotransferase class-V	GO:0030170 pyridoxal phosphate binding; GO:0031071 cysteine desulfurase activity; GO:0003824 catalytic activity; GO:0044571 [2Fe-2S] cluster assembly
VE01_01164	KV460208.1:452402-454013	+	453	hypothetical protein	orth390	ENOG410QE91: Reduced viability upon starvation protein	BUSCOfEOG7CRV0F					IPR001452: SH3 domain; IPR004148: BAR domain; IPR027267: Arfaptin homology (AH) domain/BAR domain	PF03114: BAR domain	GO:0005737 cytoplasm; GO:0005515 protein binding
VE01_01165	KV460208.1:455513-457755	-	724	hypothetical protein	orth4864	ENOG410PP0Y: F-box domain protein						IPR001810: F-box domain		GO:0005515 protein binding
VE01_01166	KV460208.1:459668-461261	+	530	hypothetical protein	orth4865	ENOG410PJXX: transporter						IPR001958: Tetracycline resistance protein TetA/multidrug resistance protein MdtG; IPR011701: Major facilitator superfamily; IPR020846: Major facilitator superfamily domain	PF07690: Major Facilitator Superfamily	GO:0016021 integral component of membrane; GO:0005215 transporter activity; GO:0055085 transmembrane transport
VE01_01167	KV460208.1:461999-464018	+	590	hypothetical protein	orth391	ENOG410PVPS: Fungal_trans					Fungal-specific TF domain	IPR007219: Transcription factor domain, fungi		GO:0005634 nucleus; GO:0008270 zinc ion binding; GO:0003677 DNA binding; GO:0006351 transcription, DNA-templated
VE01_01168	KV460208.1:464297-465812	-	504	hypothetical protein	orth8712	ENOG410PVF8: Glycosyl hydrolases family 32 N-terminal domain				GH32		IPR001362: Glycoside hydrolase, family 32; IPR013148: Glycosyl hydrolase family 32, N-terminal; IPR023296: Glycosyl hydrolase, five-bladed beta-propellor domain		GO:0004553 hydrolase activity, hydrolyzing O-glycosyl compounds; GO:0005975 carbohydrate metabolic process
VE01_01169	KV460208.1:466598-468363	+	472	hypothetical protein	orth8713	ENOG410PJKY: Sugar (and other) transporter						IPR003663: Sugar/inositol transporter; IPR005828: Major facilitator, sugar transporter-like; IPR020846: Major facilitator superfamily domain	PF00083: Sugar (and other) transporter	GO:0016020 membrane; GO:0016021 integral component of membrane; GO:0022857 transmembrane transporter activity; GO:0022891 substrate-specific transmembrane transporter activity; GO:0055085 transmembrane transport
VE01_01170	KV460208.1:468589-470499	-	585	hypothetical protein	orth4868	ENOG410PI7N: DUF1716 domain protein						IPR011989: Armadillo-like helical; IPR013180: Beta-catenin-like protein 1, N-terminal; IPR016024: Armadillo-type fold		GO:0005488 binding
VE01_01171	KV460208.1:470862-472960	+	565	hypothetical protein	orth4867	ENOG410PR1Y: domain protein						IPR001810: F-box domain; IPR011990: Tetratricopeptide-like helical domain; IPR013026: Tetratricopeptide repeat-containing domain; IPR032675: Leucine-rich repeat domain, L domain-like		GO:0005515 protein binding
VE01_01172	KV460208.1:473956-475733	-	573	hypothetical protein	orth392	ENOG410PI04: WSC domain-containing protein						IPR018535: Domain of unknown function DUF1996	PF09362: Domain of unknown function (DUF1996)
VE01_01173	KV460208.1:479450-480693	+	397	hypothetical protein	orth4866	ENOG410PQXS: mating-type alpha-pheromone receptor PreB						IPR000366: GPCR fungal pheromone mating factor, STE2; IPR027458: Pheromone alpha factor receptor, double transmembrane domain	PF02116: Fungal pheromone mating factor STE2 GPCR	GO:0016020 membrane; GO:0004932 mating-type factor pheromone receptor activity; GO:0007186 G-protein coupled receptor signaling pathway
VE01_01174	KV460208.1:481674-484317	+	551	hypothetical protein	orth8715
VE01_01175	KV460208.1:484561-486322	-	533	hypothetical protein	orth4874	ENOG410PP15: Vps23 core domain	BUSCOfEOG7XSTR7					IPR008883: Ubiquitin E2 variant, N-terminal; IPR016135: Ubiquitin-conjugating enzyme/RWD-like; IPR017916: Steadiness box (SB) domain		GO:0006464 cellular protein modification process; GO:0015031 protein transport
VE01_01176	KV460208.1:486972-488169	+	381	hypothetical protein	orth235	ENOG410PJ3Q: alcohol dehydrogenase						IPR002085: Alcohol dehydrogenase superfamily, zinc-type; IPR002328: Alcohol dehydrogenase, zinc-type, conserved site; IPR011032: GroES-like; IPR013149: Alcohol dehydrogenase, C-terminal; IPR013154: Alcohol dehydrogenase, N-terminal; IPR016040: NAD(P)-binding domain; IPR020843: Polyketide synthase, enoylreductase domain		GO:0008270 zinc ion binding; GO:0016491 oxidoreductase activity; GO:0055114 oxidation-reduction process
VE01_01177	KV460208.1:488784-492711	+	1272	DNA-directed RNA polymerase II subunit B	orth393	ENOG410PIQ7: dna-directed rna polymerase						IPR007120: DNA-directed RNA polymerase, subunit 2, domain 6; IPR007121: RNA polymerase, beta subunit, conserved site; IPR007641: RNA polymerase Rpb2, domain 7; IPR007642: RNA polymerase Rpb2, domain 2; IPR007644: RNA polymerase, beta subunit, protrusion; IPR007645: RNA polymerase Rpb2, domain 3; IPR007646: RNA polymerase Rpb2, domain 4; IPR007647: RNA polymerase Rpb2, domain 5; IPR014724: RNA pol…	PF04563: RNA polymerase beta subunit	GO:0003677 DNA binding; GO:0003899 DNA-directed RNA polymerase activity; GO:0032549 ribonucleoside binding; GO:0006351 transcription, DNA-templated
VE01_01178	KV460208.1:493321-493743	-	90	hypothetical protein	orth4875	ENOG410PSHG: Cytochrome c oxidase assembly protein						IPR031568: Protein Pet117, mitochondrial
VE01_01179	KV460208.1:494034-494759	+	119	V-type ATPase, G subunit	orth4876	ENOG410PQF9: Catalytic subunit of the peripheral V1 complex of vacuolar ATPase (V-ATPase). V-ATPase is responsible for acidifying a variety of intracellular compartments in eukaryotic cells						IPR005124: Vacuolar (H+)-ATPase G subunit		GO:0016471 vacuolar proton-transporting V-type ATPase complex; GO:0016820 hydrolase activity, acting on acid anhydrides, catalyzing transmembrane movement of substances; GO:0015992 proton transport
VE01_01180	KV460208.1:495462-496521	+	314	hypothetical protein	orth4877	ENOG410PHGN: Triacylglycerol lipase						IPR012908: GPI inositol-deacylase PGAP1-like; IPR029058: Alpha/Beta hydrolase fold		GO:0016788 hydrolase activity, acting on ester bonds; GO:0006886 intracellular protein transport; GO:0006505 GPI anchor metabolic process
VE01_01181	KV460208.1:497498-499250	+	537	hypothetical protein	orth4878	ENOG410PH88: arrestin (or S-antigen), N-terminal domain protein						IPR011021: Arrestin-like, N-terminal; IPR014756: Immunoglobulin E-set
VE01_01182	KV460208.1:500237-504780	-	1494	hypothetical protein	orth4879	ENOG410PPIK: conserved hypothetical protein
VE01_01183	KV460208.1:505119-506085	-	321	hypothetical protein	orth4880							IPR005576: RNA polymerase Rpb7, N-terminal		GO:0003899 DNA-directed RNA polymerase activity; GO:0006351 transcription, DNA-templated
VE01_01184	KV460208.1:506419-507554	+	357	hypothetical protein	orth4881	ENOG410PKM2: membrane associated DnaJ chaperone						IPR001623: DnaJ domain
VE01_01185	KV460208.1:509334-509747	-	67	hypothetical protein	orth4882	ENOG410PTJ0: TOM core complex subunit Tom6
VE01_01186	KV460208.1:510975-512526	+	497	hypothetical protein	orth394	ENOG410PFRQ: indoleamine 2,3-dioxygenase						IPR000898: Indoleamine 2,3-dioxygenase	PF01231: Indoleamine 2,3-dioxygenase	GO:0020037 heme binding
VE01_01187	KV460208.1:513837-514980	+	350	hypothetical protein	orth1837	ENOG410PGU6: Voltage-gated potassium channel						IPR001395: Aldo/keto reductase/potassium channel subunit beta; IPR005399: Potassium channel, voltage-dependent, beta subunit, KCNAB-related; IPR023210: NADP-dependent oxidoreductase domain	PF00248: Aldo/keto reductase family
VE01_01188	KV460208.1:517374-517872	+	98	hypothetical protein	orth2646
VE01_01189	KV460208.1:518477-519406	-	276	hypothetical protein
VE01_01190	KV460208.1:519478-520371	-	270	hypothetical protein
VE01_01191	KV460208.1:520393-520837	+	147	hypothetical protein		ENOG410PIE8: transporter						IPR001046: NRAMP family		GO:0016020 membrane; GO:0005215 transporter activity; GO:0006810 transport
VE01_01192	KV460208.1:521592-522360	-	229	hypothetical protein	orth1803	ENOG410PRFW: NA
VE01_01193	KV460208.1:533148-534988	-	520	hypothetical protein	orth4883	ENOG410Q6M2: Major Facilitator Superfamily						IPR011701: Major facilitator superfamily; IPR020846: Major facilitator superfamily domain		GO:0016021 integral component of membrane; GO:0055085 transmembrane transport
VE01_01194	KV460208.1:536674-538066	-	463	ornithine-oxo-acid transaminase	orth395	ENOG410PHVB: ornithine aminotransferase	BUSCOfEOG7B5X51					IPR005814: Aminotransferase class-III; IPR010164: Ornithine aminotransferase; IPR015421: Pyridoxal phosphate-dependent transferase, major region, subdomain 1; IPR015422: Pyridoxal phosphate-dependent transferase, major region, subdomain 2; IPR015424: Pyridoxal phosphate-dependent transferase	PF00202: Aminotransferase class-III	GO:0030170 pyridoxal phosphate binding; GO:0008483 transaminase activity; GO:0003824 catalytic activity
VE01_01195	KV460208.1:539216-541366	+	646	hypothetical protein	orth4884	ENOG410PJAY: Mannosyltransferase involved in glycosylphosphatidylinositol-anchor biosynthesis. Transfers the third mannose to Man2-GlcN-acyl-PI during GPI precursor assembly	BUSCOfEOG747PSK			GT22		IPR005599: GPI mannosyltransferase	PF03901: Alg9-like mannosyltransferase family	GO:0016757 transferase activity, transferring glycosyl groups
VE01_01196	KV460208.1:542595-544367	+	502	hypothetical protein	orth8724
VE01_01197	KV460208.1:544832-545328	-	108	hypothetical protein	orth8725	ENOG410PSH3: NA
VE01_01198	KV460208.1:547078-548876	-	562	hypothetical protein	orth396	ENOG410PHPC: permease						IPR001248: Purine-cytosine permease; IPR012681: Nucleobase cation symporter-1, NCS1	PF02133: Permease for cytosine/purines, uracil, thiamine, allantoin	GO:0016020 membrane; GO:0005215 transporter activity; GO:0055085 transmembrane transport; GO:0006810 transport
VE01_01199	KV460208.1:551488-551931	+	128	hypothetical protein	orth4885
VE01_01200	KV460208.1:553102-555319	+	700	hypothetical protein	orth357	ENOG410PIPY: conserved hypothetical protein						IPR021822: Protein of unknown function DUF3405	PF11885: Protein of unknown function (DUF3405)
VE01_01201	KV460208.1:556010-557771	+	528	hypothetical protein	orth1838	ENOG410QDJ4: (Mfs) transporter						IPR011701: Major facilitator superfamily; IPR020846: Major facilitator superfamily domain		GO:0016021 integral component of membrane; GO:0055085 transmembrane transport
VE01_01202	KV460208.1:558728-561830	-	968	ULK/ULK protein kinase	orth4886	ENOG410PHHV: Serine threonine protein kinase probably involved in the cytoplasm to vacuole transport (Cvt) and in autophagy, where it may be required for the formation of autophagosomes	BUSCOfEOG7CCC0Z					IPR000719: Protein kinase domain; IPR002290: Serine/threonine/dual specificity protein kinase, catalytic domain; IPR008271: Serine/threonine-protein kinase, active site; IPR011009: Protein kinase-like domain; IPR017441: Protein kinase, ATP binding site; IPR022708: Serine/threonine-protein kinase, C-terminal	PF00069: Protein kinase domain	GO:0005524 ATP binding; GO:0004672 protein kinase activity; GO:0004674 protein serine/threonine kinase activity; GO:0006468 protein phosphorylation
VE01_01203	KV460208.1:563207-565716	-	817	hypothetical protein	orth4887
VE01_01204	KV460208.1:568036-571217	+	1037	hypothetical protein	orth302	ENOG410Q7X3: CysPc			C02A			IPR001300: Peptidase C2, calpain, catalytic domain; IPR022684: Peptidase C2, calpain family	PF00648: Calpain family cysteine protease	GO:0005622 intracellular; GO:0004198 calcium-dependent cysteine-type endopeptidase activity; GO:0006508 proteolysis
VE01_01205	KV460208.1:571482-572061	-	192	hypothetical protein	orth9680	ENOG410PXS9: Methyltransferase domain						IPR029063: S-adenosyl-L-methionine-dependent methyltransferase
VE01_01206	KV460208.1:572981-573606	-	191	hypothetical protein	orth10179
VE01_01207	KV460208.1:575410-576421	+	226	hypothetical protein	orth1839							IPR003609: PAN/Apple domain
VE01_01208	KV460208.1:577508-580175	-	843	hypothetical protein	orth2462	ENOG410PGBC: transporter						IPR011701: Major facilitator superfamily; IPR020846: Major facilitator superfamily domain		GO:0016021 integral component of membrane; GO:0055085 transmembrane transport
VE01_01209	KV460208.1:581102-582897	-	539	hypothetical protein	orth1840	ENOG410PJ41: glucose transporter						IPR003663: Sugar/inositol transporter; IPR005828: Major facilitator, sugar transporter-like; IPR005829: Sugar transporter, conserved site; IPR020846: Major facilitator superfamily domain	PF00083: Sugar (and other) transporter	GO:0016021 integral component of membrane; GO:0016020 membrane; GO:0022857 transmembrane transporter activity; GO:0005215 transporter activity; GO:0022891 substrate-specific transmembrane transporter activity; GO:0055085 transmembrane transport
VE01_01210	KV460208.1:585045-586008	-	261	hypothetical protein	orth1782	ENOG410PNJY: Inherit from KOG: glutamine amidotransferase			C26			IPR017926: Glutamine amidotransferase; IPR029062: Class I glutamine amidotransferase-like
VE01_01211	KV460208.1:587025-588100	-	297	hypothetical protein	orth4888	ENOG410QDRZ: epoxide hydrolase						IPR023214: HAD-like domain
VE01_01212	KV460208.1:588575-589671	+	299	60S ribosomal protein L5	orth4889	ENOG410PH7A: 60S ribosomal protein L5	BUSCOfEOG7DJSXQ					IPR005484: Ribosomal protein L18/L5; IPR005485: Ribosomal protein L5 eukaryotic/L18 archaeal; IPR025607: Ribosomal protein L5 eukaryotic/L18 archaeal, C-terminal	PF17144: Ribosomal large subunit proteins 60S L5, and 50S L18	GO:0005622 intracellular; GO:0005840 ribosome; GO:0008097 5S rRNA binding; GO:0003735 structural constituent of ribosome; GO:0006412 translation
VE01_01214	KV460208.1:595086-597350	+	669	hypothetical protein	orth399	ENOG410Q6ZJ: Malic_M						IPR001891: Malic oxidoreductase; IPR012301: Malic enzyme, N-terminal domain; IPR012302: Malic enzyme, NAD-binding; IPR016040: NAD(P)-binding domain	PF00390: Malic enzyme, N-terminal domain; PF03949: Malic enzyme, NAD binding domain	GO:0051287 NAD binding; GO:0004471 malate dehydrogenase (decarboxylating) (NAD+) activity; GO:0004470 malic enzyme activity; GO:0055114 oxidation-reduction process; GO:0006108 malate metabolic process
VE01_01215	KV460208.1:599364-601309	-	556	hypothetical protein	orth9679	ENOG410PIWH: Amino acid permease						IPR002293: Amino acid/polyamine transporter I	PF13520: Amino acid permease	GO:0016020 membrane; GO:0015171 amino acid transmembrane transporter activity; GO:0003333 amino acid transmembrane transport
VE01_01216	KV460208.1:602664-604356	-	529	hypothetical protein	orth4890	ENOG410PKV7: metaphase-anaphase transition protein						IPR003126: Zinc finger, UBR-type; IPR013083: Zinc finger, RING/FYVE/PHD-type		GO:0008270 zinc ion binding
VE01_01217	KV460208.1:604754-607352	+	846	minichromosome maintenance protein 2	orth4891	ENOG410PFZA: DNA replication licensing factor Mcm2						IPR001208: MCM domain; IPR008045: DNA replication licensing factor Mcm2; IPR012340: Nucleic acid-binding, OB-fold; IPR018525: Mini-chromosome maintenance, conserved site; IPR027417: P-loop containing nucleoside triphosphate hydrolase; IPR027925: MCM N-terminal domain; IPR031327: Mini-chromosome maintenance protein	PF00493: MCM2/3/5 family	GO:0042555 MCM complex; GO:0005634 nucleus; GO:0003678 DNA helicase activity; GO:0005524 ATP binding; GO:0003677 DNA binding; GO:0006270 DNA replication initiation; GO:0006260 DNA replication
VE01_01218	KV460208.1:607604-611136	-	1160	hypothetical protein	orth1841	ENOG410Q10Y: NACHT domain protein						IPR002110: Ankyrin repeat; IPR020683: Ankyrin repeat-containing domain	PF00023: Ankyrin repeat; PF12796: Ankyrin repeats (3 copies); PF13606: Ankyrin repeat; PF13637: Ankyrin repeats (many copies)	GO:0005515 protein binding
VE01_01219	KV460208.1:612324-613055	-	187	ADP-ribosylation factor 6	orth400	ENOG410PGCD: adp-ribosylation factor						IPR005225: Small GTP-binding protein domain; IPR006689: Small GTPase superfamily, ARF/SAR type; IPR024156: Small GTPase superfamily, ARF type; IPR027417: P-loop containing nucleoside triphosphate hydrolase	PF00025: ADP-ribosylation factor family	GO:0005622 intracellular; GO:0005525 GTP binding; GO:0007264 small GTPase mediated signal transduction
VE01_01220	KV460208.1:614013-615186	+	372	hypothetical protein	orth4911	ENOG410PG5G: GTP cyclohydrolase II	BUSCOfEOG7SFJ5H					IPR000926: GTP cyclohydrolase II, RibA; IPR032677: GTP cyclohydrolase II	PF00925: GTP cyclohydrolase II	GO:0003935 GTP cyclohydrolase II activity; GO:0009231 riboflavin biosynthetic process
VE01_01221	KV460208.1:615640-617060	-	456	phosphomannose isomerase type I	orth1842	ENOG410PFMA: mannose-6-phosphate isomerase						IPR001250: Mannose-6-phosphate isomerase, type I; IPR011051: RmlC-like cupin domain; IPR014710: RmlC-like jelly roll fold; IPR016305: Mannose-6-phosphate isomerase; IPR018050: Phosphomannose isomerase, type I, conserved site	PF01238: Phosphomannose isomerase type I	GO:0008270 zinc ion binding; GO:0004476 mannose-6-phosphate isomerase activity; GO:0009298 GDP-mannose biosynthetic process; GO:0005975 carbohydrate metabolic process
VE01_01222	KV460208.1:617380-618126	+	190	hypothetical protein	orth4910	ENOG410PMJ4: dynactin						IPR001451: Hexapeptide repeat; IPR011004: Trimeric LpxA-like
VE01_01223	KV460208.1:618582-619648	-	316	hypothetical protein	orth4909	ENOG410PPX2: racemase activity, acting on amino acids and derivatives						IPR015942: Asp/Glu/hydantoin racemase		GO:0036361 racemase activity, acting on amino acids and derivatives; GO:0006807 nitrogen compound metabolic process
VE01_01224	KV460208.1:620288-621643	+	389	actin-like protein 2	orth4908	ENOG410PH2T: arp2 3 complex	BUSCOfEOG7NPG3Q					IPR004000: Actin family; IPR020902: Actin/actin-like conserved site; IPR027306: Actin-related protein 2	PF00022: Actin	GO:0005856 cytoskeleton; GO:0005885 Arp2/3 protein complex; GO:0005524 ATP binding; GO:0007015 actin filament organization; GO:0034314 Arp2/3 complex-mediated actin nucleation
VE01_01225	KV460208.1:621952-623550	-	506	hypothetical protein	orth4907	ENOG410PFZ3: glucose transporter						IPR003663: Sugar/inositol transporter; IPR005828: Major facilitator, sugar transporter-like; IPR005829: Sugar transporter, conserved site; IPR020846: Major facilitator superfamily domain	PF00083: Sugar (and other) transporter	GO:0016021 integral component of membrane; GO:0016020 membrane; GO:0022857 transmembrane transporter activity; GO:0005215 transporter activity; GO:0022891 substrate-specific transmembrane transporter activity; GO:0055085 transmembrane transport
VE01_01226	KV460208.1:624398-625992	+	443	CMGC/CDK/CDK8 protein kinase	orth4906	ENOG410PGXB: Component of the SRB8-11 complex. The SRB8-11 complex is a regulatory module of the Mediator complex which is itself involved in regulation of basal and activated RNA polymerase II- dependent transcription. The SRB8-11 complex may be involved in the transcriptional repression of a subset of genes regulated by Mediator. It may inhibit the association of the Mediator complex with RNA p…						IPR000719: Protein kinase domain; IPR002290: Serine/threonine/dual specificity protein kinase, catalytic domain; IPR008271: Serine/threonine-protein kinase, active site; IPR011009: Protein kinase-like domain	PF00069: Protein kinase domain	GO:0005524 ATP binding; GO:0004672 protein kinase activity; GO:0006468 protein phosphorylation
VE01_01227	KV460208.1:626294-628814	-	839	hypothetical protein	orth8847	ENOG410PMC6: Alpha-glucuronidase involved in the hydrolysis of xylan, a major structural heterogeneous polysaccharide found in plant biomass representing the second most abundant polysaccharide in the biosphere, after cellulose. Releases 4-O-methylglucuronic acid from xylan				GH67		IPR005154: Alpha glucuronidase, N-terminal; IPR011099: Glycosyl hydrolase family 67, C-terminal; IPR011100: Glycosyl hydrolase family 67, catalytic domain; IPR011395: Alpha glucuronidase; IPR013781: Glycoside hydrolase, catalytic domain; IPR017853: Glycoside hydrolase superfamily; IPR029018: Chitobiase/beta-hexosaminidase domain 2-like	PF07477: Glycosyl hydrolase family 67 C-terminus; PF07488: Glycosyl hydrolase family 67 middle domain	GO:0005576 extracellular region; GO:0046559 alpha-glucuronidase activity; GO:0045493 xylan catabolic process; GO:0005975 carbohydrate metabolic process
VE01_01228	KV460208.1:629847-631085	-	377	hypothetical protein	orth1843	ENOG410PISV: Inherit from NOG: Conserved hypothetical, protein						IPR001279: Metallo-beta-lactamase
VE01_01229	KV460208.1:631768-633339	-	484	hypothetical protein	orth394	ENOG410PII5: indoleamine 2,3-dioxygenase						IPR000898: Indoleamine 2,3-dioxygenase		GO:0020037 heme binding
VE01_01230	KV460208.1:634342-635137	+	247	hypothetical protein	orth4905
VE01_01231	KV460208.1:635331-635911	-	126	hypothetical protein	orth4904	ENOG410PNQ6: SCP-2 sterol transfer family						IPR003033: SCP2 sterol-binding domain
VE01_01232	KV460208.1:636942-638656	-	351	hypothetical protein	orth1845	ENOG410PM5J: )-reductase						IPR001395: Aldo/keto reductase/potassium channel subunit beta; IPR020471: Aldo/keto reductase; IPR023210: NADP-dependent oxidoreductase domain		GO:0016491 oxidoreductase activity; GO:0055114 oxidation-reduction process
VE01_01233	KV460208.1:639159-642552	-	1091	hypothetical protein	orth9416	ENOG410Q4IV: Ankyrin repeat						IPR002110: Ankyrin repeat; IPR020683: Ankyrin repeat-containing domain; IPR027417: P-loop containing nucleoside triphosphate hydrolase; IPR029058: Alpha/Beta hydrolase fold	PF12796: Ankyrin repeats (3 copies); PF13606: Ankyrin repeat; PF13637: Ankyrin repeats (many copies)	GO:0005515 protein binding
VE01_01234	KV460208.1:643385-644448	+	335	hypothetical protein	orth1806	ENOG410PN19: NA
VE01_01235	KV460208.1:645547-647163	+	517	hypothetical protein	orth4903	ENOG410PJMY: DUF6 domain protein						IPR026505: Solute carrier family 35 member F3/F4
VE01_01236	KV460208.1:647904-649830	-	598	hypothetical protein	orth4902
VE01_01237	KV460208.1:650962-652007	+	314	hypothetical protein	orth401	ENOG410PNDQ: C6 zinc finger domain-containing protein						IPR021858: Protein of unknown function DUF3468
VE01_01238	KV460208.1:652109-653062	-	279	hypothetical protein	orth8242	ENOG410PQ62: RTA1 domain protein						IPR007568: RTA-like protein		GO:0016021 integral component of membrane; GO:0006950 response to stress
VE01_01239	KV460208.1:654498-655271	-	239	hypothetical protein	orth7646	ENOG410PRN3: conserved hypothetical protein						IPR025207: Kinetochore Sim4 complex subunit Fta4	PF13093: Kinetochore complex Fta4 of Sim4 subunit, or CENP-50
VE01_01240	KV460208.1:655680-657219	+	512	hypothetical protein	orth402	ENOG410PKJP: acyl-CoA dehydrogenase						IPR001199: Cytochrome b5-like heme/steroid binding domain; IPR006089: Acyl-CoA dehydrogenase, conserved site; IPR006091: Acyl-CoA oxidase/dehydrogenase, central domain; IPR009075: Acyl-CoA dehydrogenase/oxidase C-terminal; IPR009100: Acyl-CoA dehydrogenase/oxidase, N-terminal and middle domain; IPR013786: Acyl-CoA dehydrogenase/oxidase, N-terminal; IPR018506: Cytochrome b5, heme-binding site		GO:0016627 oxidoreductase activity, acting on the CH-CH group of donors; GO:0050660 flavin adenine dinucleotide binding; GO:0020037 heme binding; GO:0003995 acyl-CoA dehydrogenase activity; GO:0008152 metabolic process; GO:0055114 oxidation-reduction process
VE01_01241	KV460208.1:658212-664978	-	2202	hypothetical protein	orth7645	ENOG410PG7X: Required for cytoplasm to vacuole transport (Cvt) vesicles and autophagosomes completion and	BUSCOfEOG7B31W6					IPR015412: Autophagy-related, C-terminal; IPR026849: Autophagy-related protein 2; IPR026885: Autophagy-related protein 2 CAD motif		GO:0006914 autophagy
VE01_01242	KV460208.1:665753-667525	-	571	hypothetical protein	orth403	ENOG410PFVF: adenosine deaminase						IPR001365: Adenosine/AMP deaminase domain; IPR032466: Metal-dependent hydrolase		GO:0019239 deaminase activity
VE01_01243	KV460208.1:668569-669340	+	256	hypothetical protein	orth7660	ENOG410PHJD: MRNA splicing protein	BUSCOfEOG76QFVQ					IPR007590: CWC16 protein	PF04502: Family of unknown function (DUF572)
VE01_01244	KV460208.1:670282-671473	+	378	hypothetical protein	orth7661	ENOG410PK50: SAGA complex component	BUSCOfEOG7W41PG					IPR010750: SGF29 tudor-like domain
VE01_01245	KV460208.1:672624-677434	-	1425	hypothetical protein	orth7662	ENOG410PSJ1: domain protein						IPR011993: PH domain-like
VE01_01246	KV460208.1:680438-681109	+	200	hypothetical protein	orth7663							IPR000058: Zinc finger, AN1-type; IPR000626: Ubiquitin domain; IPR029071: Ubiquitin-related domain		GO:0008270 zinc ion binding; GO:0005515 protein binding
VE01_01247	KV460208.1:683254-684834	+	504	hypothetical protein	orth287	ENOG410QDB6: Monocarboxylate transporter						IPR011701: Major facilitator superfamily; IPR020846: Major facilitator superfamily domain		GO:0016021 integral component of membrane; GO:0055085 transmembrane transport
VE01_01248	KV460208.1:686128-687523	+	414	hypothetical protein	orth1846	ENOG410PXMS: NA						IPR002110: Ankyrin repeat; IPR020683: Ankyrin repeat-containing domain		GO:0005515 protein binding
VE01_01249	KV460208.1:688090-689835	+	504	hypothetical protein	orth7664	ENOG410QEHX: amine oxidase						IPR002937: Amine oxidase; IPR023753: FAD/NAD(P)-binding domain		GO:0016491 oxidoreductase activity; GO:0055114 oxidation-reduction process
VE01_01250	KV460208.1:691762-692691	+	247	hypothetical protein	orth7665	ENOG410PJDZ: recombination hotspot-binding protein						IPR002848: Translin; IPR016068: Translin, N-terminal; IPR016069: Translin, C-terminal	PF01997: Translin family	GO:0043565 sequence-specific DNA binding
VE01_01251	KV460208.1:692965-693844	+	272	hypothetical protein	orth7666	ENOG410PMW8: biosynthesis protein						IPR009580: GPI biosynthesis protein Pig-F	PF06699: GPI biosynthesis protein family Pig-F	GO:0005789 endoplasmic reticulum membrane; GO:0016021 integral component of membrane; GO:0006506 GPI anchor biosynthetic process
VE01_01252	KV460208.1:694317-695938	-	458	tubulin gamma chain	orth7667	ENOG410PFDU: Tubulin is the major constituent of microtubules. Gamma tubulin is found at microtubule organizing centers (MTOC) such as the spindle poles or the centrosome (By similarity)						IPR000217: Tubulin; IPR002454: Gamma tubulin; IPR003008: Tubulin/FtsZ, GTPase domain; IPR008280: Tubulin/FtsZ, C-terminal; IPR017975: Tubulin, conserved site; IPR018316: Tubulin/FtsZ, 2-layer sandwich domain; IPR023123: Tubulin, C-terminal	PF00091: Tubulin/FtsZ family, GTPase domain	GO:0005874 microtubule; GO:0000930 gamma-tubulin complex; GO:0003924 GTPase activity; GO:0005525 GTP binding; GO:0007017 microtubule-based process; GO:0031122 cytoplasmic microtubule organization; GO:0007020 microtubule nucleation
VE01_01253	KV460208.1:696290-697493	-	332	hypothetical protein	orth7668	ENOG410PH8J: glycerophosphoryl diester phosphodiesterase						IPR004129: Glycerophosphoryl diester phosphodiesterase; IPR017946: PLC-like phosphodiesterase, TIM beta/alpha-barrel domain; IPR030395: Glycerophosphodiester phosphodiesterase domain		GO:0008081 phosphoric diester hydrolase activity; GO:0008889 glycerophosphodiester phosphodiesterase activity; GO:0006629 lipid metabolic process
VE01_01254	KV460208.1:698287-699354	-	336	hypothetical protein	orth404	ENOG410PIF5: carrier protein						IPR002067: Mitochondrial carrier protein; IPR018108: Mitochondrial substrate/solute carrier; IPR023395: Mitochondrial carrier domain	PF00153: Mitochondrial carrier protein	GO:0055085 transmembrane transport
VE01_01255	KV460208.1:700011-700585	-	125	hypothetical protein	orth7669	ENOG410PQSK: 60S ribosomal protein L22						IPR002671: Ribosomal protein L22e		GO:0005622 intracellular; GO:0005840 ribosome; GO:0003735 structural constituent of ribosome; GO:0006412 translation
VE01_01256	KV460208.1:702042-705156	+	1037	hypothetical protein	orth7670
VE01_01257	KV460208.1:706799-707172	-	57	plasma membrane proteolipid 3	orth405	ENOG410PRTI: Plasma membrane proteolipid 3						IPR000612: Proteolipid membrane potential modulator		GO:0016021 integral component of membrane
VE01_01258	KV460208.1:708693-709998	-	413	hypothetical protein	orth8241
VE01_01259	KV460208.1:710847-711847	-	313	hypothetical protein	orth7671
VE01_01260	KV460208.1:712361-713744	-	291	spermidine synthase	orth4892	ENOG410PHI1: Spermidine synthase						IPR001045: Spermidine/spermine synthases; IPR029063: S-adenosyl-L-methionine-dependent methyltransferase; IPR030373: Polyamine biosynthesis domain, conserved site; IPR030374: Polyamine biosynthesis domain; IPR030668: Spermidine/spermine synthase, eukaryotes	PF01564: Spermine/spermidine synthase	GO:0003824 catalytic activity; GO:0006595 polyamine metabolic process
VE01_01261	KV460208.1:715272-715644	-	106	hypothetical protein	orth8149
VE01_01262	KV460208.1:717828-718707	+	292	hypothetical protein	orth4074
VE01_01263	KV460208.1:719585-722180	-	864	hypothetical protein	orth2645
VE01_01264	KV460208.1:722750-725563	-	888	hypothetical protein	orth349	ENOG410PFI7: transcriptional activator protein acu-15					Fungal-specific TF domain	IPR001138: Zn(2)-C6 fungal-type DNA-binding domain; IPR007219: Transcription factor domain, fungi		GO:0005634 nucleus; GO:0003677 DNA binding; GO:0008270 zinc ion binding; GO:0000981 RNA polymerase II transcription factor activity, sequence-specific DNA binding; GO:0006351 transcription, DNA-templated; GO:0006355 regulation of transcription, DNA-templated
VE01_01265	KV460208.1:727157-728802	-	485	hypothetical protein	orth4893	ENOG410QE4S: SET domain-containing protein						IPR001214: SET domain		GO:0005515 protein binding
VE01_01266	KV460208.1:729601-731009	-	417	hypothetical protein	orth4894	ENOG410PFRY: (GTP)-binding protein						IPR006073: GTP binding domain; IPR013646: Uncharacterised GTP-binding protein, C-terminal; IPR027417: P-loop containing nucleoside triphosphate hydrolase; IPR031167: OBG-type guanine nucleotide-binding (G) domain		GO:0005525 GTP binding
VE01_01267	KV460208.1:731283-732102	+	198	hypothetical protein	orth4895
VE01_01268	KV460208.1:732484-732997	+	170	hypothetical protein	orth8240
VE01_01269	KV460208.1:733270-733633	-	90	hypothetical protein	orth4896	ENOG410PQM9: DUF543 domain protein						IPR007512: Protein of unknown function DUF543
VE01_01270	KV460208.1:734384-736610	-	741	hypothetical protein	orth4897	ENOG410PIZ3: zinc knuckle domain protein					Zinc knuckle (CCHC)	IPR001878: Zinc finger, CCHC-type		GO:0008270 zinc ion binding; GO:0003676 nucleic acid binding
VE01_01271	KV460208.1:737545-738320	+	180	hypothetical protein	orth4898	ENOG410PI6A: Unfolded protein response protein Orm1	BUSCOfEOG7RFTVM					IPR007203: ORMDL family; IPR029887: ORM protein, fungi	PF04061: ORMDL family	GO:0005789 endoplasmic reticulum membrane; GO:0016021 integral component of membrane; GO:0035339 SPOTS complex; GO:0006986 response to unfolded protein; GO:0090156 cellular sphingolipid homeostasis; GO:0090155 negative regulation of sphingolipid biosynthetic process
VE01_01272	KV460208.1:739233-741411	+	725	hypothetical protein	orth4899
VE01_01273	KV460208.1:741708-743124	-	392	S-(hydroxymethyl)glutathione dehydrogenase	orth406	ENOG410PFQF: Dehydrogenase						IPR002085: Alcohol dehydrogenase superfamily, zinc-type; IPR002328: Alcohol dehydrogenase, zinc-type, conserved site; IPR011032: GroES-like; IPR013149: Alcohol dehydrogenase, C-terminal; IPR013154: Alcohol dehydrogenase, N-terminal; IPR014183: Alcohol dehydrogenase class III/S-(hydroxymethyl)glutathione dehydrogenase; IPR016040: NAD(P)-binding domain; IPR020843: Polyketide synthase, enoylreductas…		GO:0008270 zinc ion binding; GO:0016491 oxidoreductase activity; GO:0051903 S-(hydroxymethyl)glutathione dehydrogenase activity; GO:0055114 oxidation-reduction process; GO:0006069 ethanol oxidation
VE01_01274	KV460208.1:743543-745094	-	516	hypothetical protein	orth4900	ENOG410PIPF: DNA repair protein	BUSCOfEOG7PK99N					IPR000445: Helix-hairpin-helix motif; IPR003265: HhH-GPD domain; IPR004036: Endonuclease III-like, conserved site-2; IPR011257: DNA glycosylase; IPR023170: Helix-turn-helix, base-excision DNA repair, C-terminal; IPR030841: Endonuclease III-like protein 1		GO:0005634 nucleus; GO:0003824 catalytic activity; GO:0003677 DNA binding; GO:0019104 DNA N-glycosylase activity; GO:0003906 DNA-(apurinic or apyrimidinic site) lyase activity; GO:0006285 base-excision repair, AP site formation; GO:0006284 base-excision repair; GO:0006281 DNA repair
VE01_01275	KV460208.1:746202-748092	-	629	hypothetical protein	orth1848	ENOG410PKJX: beta-glucuronidase				GH2		IPR006101: Glycoside hydrolase, family 2; IPR006102: Glycoside hydrolase, family 2, immunoglobulin-like beta-sandwich; IPR006103: Glycoside hydrolase family 2, catalytic domain; IPR006104: Glycosyl hydrolases family 2, sugar binding domain; IPR008979: Galactose-binding domain-like; IPR013781: Glycoside hydrolase, catalytic domain; IPR013812: Glycoside hydrolase, family 2/20, immunoglobulin-like b…	PF02836: Glycosyl hydrolases family 2, TIM barrel domain	GO:0004553 hydrolase activity, hydrolyzing O-glycosyl compounds; GO:0005975 carbohydrate metabolic process
VE01_01276	KV460208.1:749884-750691	-	227	hypothetical protein	orth4901	ENOG410PNRT: SUR7/PalI family						IPR009571: Membrane protein SUR7/Rim9-like, fungi		GO:0005886 plasma membrane
VE01_01277	KV460208.1:756952-758414	+	357	guanine nucleotide-binding protein alpha-2 subunit	orth163	ENOG410PG0J: Guanine nucleotide-binding protein alpha-2 subunit						IPR001019: Guanine nucleotide binding protein (G-protein), alpha subunit; IPR002975: Fungal G-protein, alpha subunit; IPR011025: G protein alpha subunit, helical insertion; IPR027417: P-loop containing nucleoside triphosphate hydrolase	PF00503: G-protein alpha subunit	GO:0005834 heterotrimeric G-protein complex; GO:0019001 guanyl nucleotide binding; GO:0005525 GTP binding; GO:0004871 signal transducer activity; GO:0003924 GTPase activity; GO:0001664 G-protein coupled receptor binding; GO:0031683 G-protein beta/gamma-subunit complex binding; GO:0007186 G-protein coupled receptor signaling pathway; GO:0007165 signal transduction
VE01_01278	KV460208.1:761656-762616	-	301	hypothetical protein	orth407	ENOG410PFZN: Nitrilase family protein (Nit3)						IPR001110: Uncharacterised protein family UPF0012, conserved site; IPR003010: Carbon-nitrogen hydrolase	PF00795: Carbon-nitrogen hydrolase	GO:0016810 hydrolase activity, acting on carbon-nitrogen (but not peptide) bonds; GO:0006807 nitrogen compound metabolic process
VE01_01279	KV460208.1:763613-767147	+	1177	hypothetical protein	orth7647
VE01_01280	KV460208.1:768594-769685	+	290	hypothetical protein	orth7648	ENOG410Q6IQ: NA						IPR001202: WW domain		GO:0005515 protein binding
VE01_01281	KV460208.1:770594-771854	-	419	hypothetical protein	orth7649
VE01_01282	KV460208.1:776201-776510	+	102	hypothetical protein	orth7650							IPR031452: Protein Kre1		GO:0031505 fungal-type cell wall organization
VE01_01283	KV460208.1:777495-779367	+	563	hypothetical protein	orth8951
VE01_01284	KV460208.1:779754-781304	-	496	hypothetical protein	orth8952	ENOG410PGHU: Major Facilitator Superfamily						IPR011701: Major facilitator superfamily; IPR020846: Major facilitator superfamily domain		GO:0016021 integral component of membrane; GO:0055085 transmembrane transport
VE01_01285	KV460208.1:782074-783663	+	430	hypothetical protein	orth8953							IPR007036: Succinylglutamate desuccinylase/aspartoacylase		GO:0016788 hydrolase activity, acting on ester bonds; GO:0008152 metabolic process
VE01_01286	KV460208.1:784035-784850	+	199	hypothetical protein	orth7651
VE01_01287	KV460208.1:785440-787029	-	489	hypothetical protein	orth1849	ENOG410PGIJ: Berberine and berberine like						IPR006094: FAD linked oxidase, N-terminal; IPR012951: Berberine/berberine-like; IPR016166: FAD-binding, type 2; IPR016167: FAD-binding, type 2, subdomain 1; IPR016169: CO dehydrogenase flavoprotein-like, FAD-binding, subdomain 2		GO:0050660 flavin adenine dinucleotide binding; GO:0016491 oxidoreductase activity; GO:0003824 catalytic activity; GO:0016614 oxidoreductase activity, acting on CH-OH group of donors; GO:0055114 oxidation-reduction process
VE01_01288	KV460208.1:787787-789355	-	472	hypothetical protein	orth7652	ENOG410PN5I: Kinetochore protein mis13						IPR013218: Kinetochore-associated protein Dsn1/Mis13		GO:0000444 MIS12/MIND type complex; GO:0007059 chromosome segregation; GO:0051301 cell division
VE01_01289	KV460208.1:790082-790907	-	274	hypothetical protein	orth854	ENOG410PNJV: NA
VE01_01290	KV460208.1:792091-792713	+	189	hypothetical protein	orth1632	ENOG410PXUR: NA
VE01_01291	KV460208.1:793950-796116	-	661	hypothetical protein	orth7653	ENOG410PGHG: Transcription factor					KilA-N domain	IPR002110: Ankyrin repeat; IPR003163: Transcription regulator HTH, APSES-type DNA-binding domain; IPR018004: KilA, N-terminal/APSES-type HTH, DNA-binding; IPR020683: Ankyrin repeat-containing domain; IPR029793: MBF transcription factor complex subunit Mbp1/Res1/Res2		GO:0030907 MBF transcription complex; GO:0003677 DNA binding; GO:0005515 protein binding; GO:0000083 regulation of transcription involved in G1/S transition of mitotic cell cycle
VE01_01292	KV460208.1:796527-797008	+	94	hypothetical protein	orth7654	ENOG410PQX2: Nadh-ubiquinone oxidoreductase b18 subunit						IPR008698: NADH:ubiquinone oxidoreductase, B18 subunit		GO:0005739 mitochondrion; GO:0008137 NADH dehydrogenase (ubiquinone) activity; GO:0003954 NADH dehydrogenase activity
VE01_01293	KV460208.1:797350-799068	-	510	hypothetical protein	orth7655
VE01_01294	KV460208.1:799892-801434	-	513	hypothetical protein	orth408							IPR001810: F-box domain		GO:0005515 protein binding
VE01_01295	KV460208.1:802256-803194	-	295	hypothetical protein	orth7656	ENOG410PFAE: Cell surface protein Mas1						IPR021476: Protein of unknown function DUF3129	PF11327: Protein of unknown function (DUF3129)
VE01_01296	KV460208.1:805269-807088	+	550	hypothetical protein	orth2657	ENOG410PI82: 4-coumarate-coA ligase						IPR000873: AMP-dependent synthetase/ligase; IPR020845: AMP-binding, conserved site; IPR025110: AMP-binding enzyme C-terminal domain	PF00501: AMP-binding enzyme	GO:0003824 catalytic activity; GO:0008152 metabolic process
VE01_01297	KV460208.1:807986-808580	-	180	hypothetical protein	orth8793
VE01_01298	KV460208.1:811554-815427	-	1170	hypothetical protein	orth7657	ENOG410PFDE: cell wall biogenesis protein Mhp1						IPR003590: Leucine-rich repeat, ribonuclease inhibitor subtype; IPR032675: Leucine-rich repeat domain, L domain-like
VE01_01299	KV460208.1:817617-819480	+	554	hypothetical protein	orth7658	ENOG410PH49: transporter						IPR011701: Major facilitator superfamily; IPR020846: Major facilitator superfamily domain		GO:0016021 integral component of membrane; GO:0055085 transmembrane transport
VE01_01300	KV460208.1:821163-821976	-	270	hypothetical protein	orth8573	ENOG410PVPX: NACHT domain						IPR002110: Ankyrin repeat; IPR020683: Ankyrin repeat-containing domain		GO:0005515 protein binding
VE01_01301	KV460208.1:824223-825258	+	316	hypothetical protein	orth8572							IPR002110: Ankyrin repeat; IPR020683: Ankyrin repeat-containing domain		GO:0005515 protein binding	Cluster_2
VE01_01302	KV460208.1:826783-827825	+	281	hypothetical protein	orth8571	ENOG410PWQB: NA									Cluster_2
VE01_01303	KV460208.1:828079-828484	-	134	hypothetical protein	orth409	ENOG410PR5S: integral membrane protein									Cluster_2
VE01_01304	KV460208.1:829000-830429	-	355	hypothetical protein	orth4957	ENOG410PM3Y: DUF300 domain protein						IPR005178: Organic solute transporter subunit alpha/Transmembrane protein 184	PF03619: Organic solute transporter Ostalpha		Cluster_2
VE01_01305	KV460208.1:832025-833673	-	477	hypothetical protein	orth410	ENOG410PGYE: Cytochrome p450						IPR001128: Cytochrome P450; IPR002402: Cytochrome P450, E-class, group II; IPR002974: Cytochrome P450, E-class, CYP52; IPR017972: Cytochrome P450, conserved site	PF00067: Cytochrome P450	GO:0005506 iron ion binding; GO:0020037 heme binding; GO:0016712 oxidoreductase activity, acting on paired donors, with incorporation or reduction of molecular oxygen, reduced flavin or flavoprotein as one donor, and incorporation of one atom of oxygen; GO:0004497 monooxygenase activity; GO:0016705 oxidoreductase activity, acting on paired donors, with incorporation or reduction of molecular oxyg…	Cluster_2
VE01_01306	KV460208.1:834370-835489	+	372	hypothetical protein	orth411	ENOG410PK5V: oxidoreductase						IPR002085: Alcohol dehydrogenase superfamily, zinc-type; IPR011032: GroES-like; IPR013149: Alcohol dehydrogenase, C-terminal; IPR013154: Alcohol dehydrogenase, N-terminal; IPR016040: NAD(P)-binding domain; IPR020843: Polyketide synthase, enoylreductase domain		GO:0008270 zinc ion binding; GO:0016491 oxidoreductase activity; GO:0055114 oxidation-reduction process	Cluster_2
VE01_01308	KV460208.1:836518-838306	+	552	hypothetical protein	orth412	ENOG410PHET: Cytochrome p450						IPR001128: Cytochrome P450; IPR002401: Cytochrome P450, E-class, group I	PF00067: Cytochrome P450	GO:0005506 iron ion binding; GO:0020037 heme binding; GO:0016705 oxidoreductase activity, acting on paired donors, with incorporation or reduction of molecular oxygen; GO:0055114 oxidation-reduction process	Cluster_2
VE01_01309	KV460208.1:839425-840841	+	471	hypothetical protein	orth8570	ENOG410PVMS: ATP-grasp domain						IPR003806: ATP-grasp fold, DUF201-type; IPR011761: ATP-grasp fold; IPR013816: ATP-grasp fold, subdomain 2		GO:0005524 ATP binding; GO:0046872 metal ion binding	Cluster_2
VE01_01310	KV460208.1:841158-841620	-	153	hypothetical protein	orth8569	ENOG410PN3S: conserved hypothetical protein									Cluster_2
VE01_01311	KV460208.1:842688-854974	+	3985	Hybrid PKS-NRPS	orth413	ENOG410PIJA: polyketide synthase						IPR000873: AMP-dependent synthetase/ligase; IPR001227: Acyl transferase domain; IPR001242: Condensation domain; IPR006162: Phosphopantetheine attachment site; IPR009081: Acyl carrier protein-like; IPR010071: Amino acid adenylation domain; IPR013120: Male sterility, NAD-binding; IPR013217: Methyltransferase type 12; IPR013968: Polyketide synthase, ketoreductase domain; IPR014030: Beta-ketoacyl syn…	PF00109: Beta-ketoacyl synthase, N-terminal domain; PF00501: AMP-binding enzyme	GO:0016740 transferase activity; GO:0031177 phosphopantetheine binding; GO:0003824 catalytic activity; GO:0008152 metabolic process	Cluster_2
VE01_01312	KV460208.1:855406-856465	+	305	hypothetical protein	orth2920	ENOG410PKCM: STYKc						IPR000719: Protein kinase domain; IPR002290: Serine/threonine/dual specificity protein kinase, catalytic domain; IPR011009: Protein kinase-like domain; IPR017441: Protein kinase, ATP binding site		GO:0005524 ATP binding; GO:0004672 protein kinase activity; GO:0006468 protein phosphorylation	Cluster_2
VE01_01313	KV460208.1:857192-864340	-	2264	Type I Iterative Polyketide synthase (PKS)	orth9414	ENOG410QD7T: PKS_AT						IPR001227: Acyl transferase domain; IPR006162: Phosphopantetheine attachment site; IPR009081: Acyl carrier protein-like; IPR013120: Male sterility, NAD-binding; IPR014030: Beta-ketoacyl synthase, N-terminal; IPR014031: Beta-ketoacyl synthase, C-terminal; IPR014043: Acyl transferase; IPR016035: Acyl transferase/acyl hydrolase/lysophospholipase; IPR016036: Malonyl-CoA ACP transacylase, ACP-binding;…	PF00109: Beta-ketoacyl synthase, N-terminal domain; PF16073: Starter unit:ACP transacylase in aflatoxin biosynthesis	GO:0016740 transferase activity; GO:0031177 phosphopantetheine binding; GO:0003824 catalytic activity; GO:0008152 metabolic process	Cluster_2
VE01_01314	KV460208.1:866983-868447	+	487	hypothetical protein	orth9273	ENOG410PTUF: Fungal Zn(2)-Cys(6) binuclear cluster domain					Fungal Zn(2)-Cys(6) binuclear cluster domain	IPR001138: Zn(2)-C6 fungal-type DNA-binding domain; IPR002409: Aflatoxin biosynthesis regulatory protein		GO:0005634 nucleus; GO:0008270 zinc ion binding; GO:0003700 transcription factor activity, sequence-specific DNA binding; GO:0000981 RNA polymerase II transcription factor activity, sequence-specific DNA binding; GO:0006355 regulation of transcription, DNA-templated	Cluster_2
VE01_01315	KV460208.1:869189-870661	-	427	hypothetical protein	orth198	ENOG410PHAX: o-methyltransferase						IPR001077: O-methyltransferase, family 2; IPR011991: Winged helix-turn-helix DNA-binding domain; IPR016461: O-methyltransferase COMT-type; IPR029063: S-adenosyl-L-methionine-dependent methyltransferase		GO:0008171 O-methyltransferase activity; GO:0008168 methyltransferase activity	Cluster_2
VE01_01316	KV460208.1:871474-873338	+	587	hypothetical protein	orth9274	ENOG410PIN6: FAD binding domain						IPR002938: FAD-binding domain; IPR023753: FAD/NAD(P)-binding domain		GO:0016491 oxidoreductase activity; GO:0071949 FAD binding; GO:0055114 oxidation-reduction process	Cluster_2
VE01_01317	KV460208.1:873827-875773	-	569	hypothetical protein	orth1850	ENOG410PKJQ: MFS drug transporter						IPR011701: Major facilitator superfamily; IPR020846: Major facilitator superfamily domain		GO:0016021 integral component of membrane; GO:0055085 transmembrane transport	Cluster_2
VE01_01318	KV460208.1:876476-877277	+	266	hypothetical protein	orth1239	ENOG410PNWA: short chain dehydrogenase reductase family						IPR002347: Glucose/ribitol dehydrogenase; IPR016040: NAD(P)-binding domain			Cluster_2
VE01_01319	KV460208.1:877573-878568	-	271	hypothetical protein	orth109	ENOG410PNU4: EF-hand calcium-binding domain protein						IPR005645: Serine hydrolase FSH; IPR029058: Alpha/Beta hydrolase fold			Cluster_2
VE01_01320	KV460208.1:879022-879610	+	180	hypothetical protein		ENOG410PVKT: Alcohol dehydrogenase GroES-like domain						IPR002085: Alcohol dehydrogenase superfamily, zinc-type; IPR011032: GroES-like; IPR013154: Alcohol dehydrogenase, N-terminal		GO:0008270 zinc ion binding; GO:0016491 oxidoreductase activity; GO:0055114 oxidation-reduction process	Cluster_2
VE01_01321	KV460208.1:880288-881186	+	236	hypothetical protein		ENOG410PQZC: NA									Cluster_2
VE01_01322	KV460208.1:882834-885450	-	685	transketolase	orth2397	ENOG410PGGV: Transketolase						IPR005474: Transketolase, N-terminal; IPR005475: Transketolase-like, pyrimidine-binding domain; IPR005478: Transketolase, bacterial-like; IPR009014: Transketolase, C-terminal/Pyruvate-ferredoxin oxidoreductase, domain II; IPR020826: Transketolase binding site; IPR029061: Thiamin diphosphate-binding fold	PF00456: Transketolase, thiamine diphosphate binding domain	GO:0004802 transketolase activity; GO:0003824 catalytic activity; GO:0008152 metabolic process	Cluster_2
VE01_01323	KV460208.1:886249-886681	+	143	hypothetical protein
VE01_01324	KV460208.1:887744-890453	+	835	hypothetical protein	orth1852	ENOG410PFI5: Beta-glucosidases are one of a number of cellulolytic enzymes involved in the degradation of cellulosic biomass. Catalyzes the last step releasing glucose from the inhibitory cellobiose				GH3		IPR001764: Glycoside hydrolase, family 3, N-terminal; IPR002772: Glycoside hydrolase family 3 C-terminal domain; IPR011658: PA14 domain; IPR017853: Glycoside hydrolase superfamily; IPR019800: Glycoside hydrolase, family 3, active site; IPR026891: Fibronectin type III-like domain; IPR026892: Glycoside hydrolase family 3	PF01915: Glycosyl hydrolase family 3 C-terminal domain	GO:0004553 hydrolase activity, hydrolyzing O-glycosyl compounds; GO:0005975 carbohydrate metabolic process
VE01_01325	KV460208.1:891033-891924	-	296	hypothetical protein	orth8740
VE01_01326	KV460208.1:895938-897621	-	560	hypothetical protein	orth7631	ENOG410PPSQ: NA						IPR001969: Aspartic peptidase, active site; IPR013320: Concanavalin A-like lectin/glucanase domain		GO:0004190 aspartic-type endopeptidase activity; GO:0006508 proteolysis
VE01_01327	KV460208.1:898984-899903	-	288	hypothetical protein	orth1338	ENOG410PXAW: Dienelactone hydrolase family						IPR002925: Dienelactone hydrolase; IPR029058: Alpha/Beta hydrolase fold		GO:0016787 hydrolase activity
VE01_01328	KV460208.1:900249-901017	+	195	hypothetical protein	orth7637	ENOG410PNJ2: GAF domain nucleotide-binding protein	BUSCOfEOG7KQ2CS					IPR003018: GAF domain; IPR029016: GAF domain-like		GO:0005515 protein binding
VE01_01329	KV460208.1:901666-902380	-	237	hypothetical protein	orth7636	ENOG410PPIE: NA
VE01_01330	KV460208.1:903134-903956	+	273	BUD32 protein kinase	orth7635	ENOG410PNI7: Component of the EKC KEOPS complex which promotes both telomere uncapping and telomere elongation (By similarity). The complex is required for efficient recruitment of transcriptional coactivators. Important for bud site selection (By similarity)	BUSCOfEOG7R83CW					IPR000719: Protein kinase domain; IPR002290: Serine/threonine/dual specificity protein kinase, catalytic domain; IPR008266: Tyrosine-protein kinase, active site; IPR010440: Lipopolysaccharide kinase; IPR011009: Protein kinase-like domain; IPR022495: Serine/threonine-protein kinase Bud32		GO:0016020 membrane; GO:0016773 phosphotransferase activity, alcohol group as acceptor; GO:0004674 protein serine/threonine kinase activity; GO:0005524 ATP binding; GO:0004672 protein kinase activity; GO:0006468 protein phosphorylation
VE01_01331	KV460208.1:904216-905254	-	314	hypothetical protein	orth7634	ENOG410PJZC: regulatory subunit						IPR023210: NADP-dependent oxidoreductase domain; IPR032963: No description		GO:0035226 glutamate-cysteine ligase catalytic subunit binding; GO:0006750 glutathione biosynthetic process
VE01_01332	KV460208.1:905961-908867	+	480	hypothetical protein	orth7633	ENOG410PK3A: mitogen-activated protein kinase MAF1	BUSCOfEOG7SN8PR					IPR011012: Longin-like domain; IPR015257: Repressor of RNA polymerase III transcription Maf1; IPR022775: AP complex, mu/sigma subunit	PF01217: Clathrin adaptor complex small chain; PF09174: Maf1 regulator	GO:0016480 negative regulation of transcription from RNA polymerase III promoter; GO:0006810 transport
VE01_01333	KV460208.1:909547-909998	-	128	U4/U6 small nuclear ribonucleoprotein SNU13	orth7632	ENOG410PMV3: small nucleolar ribonucleoprotein SNU13						IPR002415: H/ACA ribonucleoprotein complex, subunit Nhp2, eukaryote; IPR004037: Ribosomal protein L7Ae conserved site; IPR004038: Ribosomal protein L7Ae/L30e/S12e/Gadd45; IPR018492: Ribosomal protein L7Ae/L8/Nhp2 family; IPR029064: 50S ribosomal protein L30e-like		GO:0005730 nucleolus; GO:0030529 intracellular ribonucleoprotein complex; GO:0003723 RNA binding; GO:0042254 ribosome biogenesis
[truncated: 9,251 more rows]
