# Supplementary material for: Extreme sensitivity to ultraviolet light in the fungal pathogen causing white-nose syndrome of bats
Source: Nat Commun. 2018 Jan 2;9:35. doi: 10.1038/s41467-017-02441-z (PMC5750222; doi:10.1038/s41467-017-02441-z)
Supplement: Supplementary file 7 — Supplementary Data 4 [file 41467_2017_2441_MOESM7_ESM.xlsx]

## Sheet: Psp_23342-1-I1
GeneID	scaffold:start-end	strand	length	description	Ortho Group	EggNog	BUSCO	Secreted	Protease family	CAZyme family	Transcription factor	InterPro Domains	PFAM Domains	GO terms	SecMet Cluster	SMCOG
VE03_00001	KV454974.1:8085-9599	+	461	hypothetical protein	orth4844	ENOG410PRGP: Sexual development transcription factor NsdD					GATA zinc finger	IPR000679: Zinc finger, GATA-type; IPR013088: Zinc finger, NHR/GATA-type		GO:0043565 sequence-specific DNA binding; GO:0008270 zinc ion binding; GO:0003700 transcription factor activity, sequence-specific DNA binding; GO:0006355 regulation of transcription, DNA-templated
VE03_00002	KV454974.1:12661-15046	+	659	glutamate-cysteine ligase	orth4843	ENOG410PFP6: glutamate-cysteine ligase	BUSCOfEOG773XQR					IPR004308: Glutamate-cysteine ligase catalytic subunit	PF03074: Glutamate-cysteine ligase	GO:0004357 glutamate-cysteine ligase activity; GO:0006750 glutathione biosynthetic process
VE03_00003	KV454974.1:19052-21696	-	845	hypothetical protein	orth4842	ENOG410PQTY: C2H2 finger domain protein						IPR015880: Zinc finger, C2H2-like
VE03_00004	KV454974.1:27493-27834	+	71	hypothetical protein	orth4840	ENOG410PT23: Component of the general transcription and DNA repair factor IIH (TFIIH), which is essential for both basal and activated transcription, as well as for nucleotide excision repair (NER) of DNA. TFB5 is required for stable recruitment of TFIIH to a promoter, but not for stability of TFIIH subunits (By similarity)						IPR009400: TFIIH subunit TTDA/Tfb5		GO:0000439 core TFIIH complex; GO:0006289 nucleotide-excision repair; GO:0006355 regulation of transcription, DNA-templated
VE03_00005	KV454974.1:28221-31227	-	1001	hypothetical protein	orth4839	ENOG410PJ37: isochorismatase family						IPR000868: Isochorismatase-like; IPR004046: Glutathione S-transferase, C-terminal; IPR005123: Oxoglutarate/iron-dependent dioxygenase; IPR010987: Glutathione S-transferase, C-terminal-like; IPR027450: Alpha-ketoglutarate-dependent dioxygenase AlkB-like		GO:0016491 oxidoreductase activity; GO:0003824 catalytic activity; GO:0008152 metabolic process; GO:0055114 oxidation-reduction process
VE03_00006	KV454974.1:33392-34103	-	236	hypothetical protein		ENOG410PS17: NA
VE03_00007	KV454974.1:34513-35470	+	283	hypothetical protein	orth4838	ENOG410PKMS: Enoyl-CoA hydratase isomerase						IPR001753: Crotonase superfamily; IPR014748: Crontonase, C-terminal; IPR029045: ClpP/crotonase-like domain		GO:0003824 catalytic activity; GO:0008152 metabolic process
VE03_00008	KV454974.1:35584-36342	-	210	hypothetical protein	orth8004	ENOG410PSZS: NA
VE03_00009	KV454974.1:36398-36751	+	96	hypothetical protein	orth4837	ENOG410PYWW: Mitochondrial export protein Som1						IPR024645: Mitochondrial export protein Som1		GO:0042720 mitochondrial inner membrane peptidase complex
VE03_00010	KV454974.1:37151-38384	-	393	hypothetical protein	orth4836	ENOG410PQEV: Transcription factor TFIID complex subunit 8 C-term						IPR006565: Bromodomain associated domain; IPR019473: Transcription factor TFIID, subunit 8, C-terminal
VE03_00011	KV454974.1:38498-38992	+	61	hypothetical protein	orth10069	ENOG410PT0P: This small integral protein plays a role in holoenzyme assembly or stability (By similarity)						IPR014368: Cytochrome c oxidase, subunit VIIa, fungal		GO:0005746 mitochondrial respiratory chain; GO:0004129 cytochrome-c oxidase activity; GO:0055114 oxidation-reduction process; GO:0022904 respiratory electron transport chain
VE03_00012	KV454974.1:39663-41268	+	359	guanine nucleotide-binding protein subunit beta-like protein	orth4835	ENOG410PIEY: guanine nucleotide-binding protein						IPR001680: WD40 repeat; IPR015943: WD40/YVTN repeat-like-containing domain; IPR017986: WD40-repeat-containing domain; IPR019775: WD40 repeat, conserved site; IPR020472: G-protein beta WD-40 repeat		GO:0005515 protein binding
VE03_00013	KV454974.1:41657-43501	-	519	hypothetical protein	orth4834	ENOG410PK5Y: DUF159 domain protein						IPR003738: SOS response associated peptidase (SRAP)	PF02586: SOS response associated peptidase (SRAP)
VE03_00014	KV454974.1:45870-46845	+	284	hypothetical protein	orth4833	ENOG410PN6W: INO80 complex subunit Ies4						IPR013175: INO80 complex, subunit Ies4	PF08193: INO80 complex subunit Ies4
VE03_00015	KV454974.1:47515-48123	-	170	hypothetical protein	orth4832	ENOG410PN7B: Low molecular weight phosphotyrosine protein phosphatase	BUSCOfEOG7P2Z4K					IPR017867: Protein-tyrosine phosphatase, low molecular weight; IPR023485: Phosphotyrosine protein phosphatase I superfamily		GO:0004725 protein tyrosine phosphatase activity; GO:0006470 protein dephosphorylation
VE03_00016	KV454974.1:48903-51330	+	609	hypothetical protein	orth4831	ENOG410PIJK: ran-binding protein						IPR001870: B30.2/SPRY domain; IPR003877: SPRY domain; IPR006594: LIS1 homology motif; IPR006595: CTLH, C-terminal LisH motif; IPR013144: CRA domain; IPR013320: Concanavalin A-like lectin/glucanase domain; IPR024964: CTLH/CRA C-terminal to LisH motif domain		GO:0005515 protein binding
VE03_00017	KV454974.1:54122-54418	+	79	hypothetical protein	orth9887	ENOG410PTMV: NA
VE03_00018	KV454974.1:58349-59476	+	307	hypothetical protein	orth9058
VE03_00019	KV454974.1:60729-62565	+	611	hypothetical protein
VE03_00020	KV454974.1:63386-64447	+	292	hypothetical protein	orth147	ENOG410PXTF: Ca2+ regulator and membrane fusion protein Fig1
VE03_00021	KV454974.1:64508-67313	-	917	hypothetical protein	orth4829	ENOG410PUUZ: CorA-like Mg2+ transporter protein						IPR002523: Mg2+ transporter protein, CorA-like/Zinc transport protein ZntB		GO:0016020 membrane; GO:0046873 metal ion transmembrane transporter activity; GO:0030001 metal ion transport; GO:0055085 transmembrane transport
VE03_00022	KV454974.1:68242-69307	-	338	hypothetical protein	orth4828	ENOG410PIH5: conserved hypothetical protein						IPR012336: Thioredoxin-like fold; IPR032801: Peroxiredoxin-like FAM213/AAED1
VE03_00023	KV454974.1:70451-71475	+	287	hypothetical protein	orth4827	ENOG410PKAT: NA
VE03_00024	KV454974.1:71820-73163	-	386	hypothetical protein	orth4826	ENOG410PJEE: COPII-coated vesicle protein	BUSCOfEOG7ZD251					IPR012936: Endoplasmic reticulum vesicle transporter, C-terminal
VE03_00025	KV454974.1:73678-74767	-	328	hypothetical protein	orth801	ENOG410PME5: Syntaxin						IPR000727: Target SNARE coiled-coil homology domain; IPR006011: Syntaxin, N-terminal domain; IPR010989: t-SNARE		GO:0016020 membrane; GO:0005515 protein binding; GO:0016192 vesicle-mediated transport
VE03_00026	KV454974.1:76188-77150	-	298	hypothetical protein	orth4825	ENOG410PII8: U3 small nucleolar ribonucleoprotein protein imp4						IPR004154: Anticodon-binding; IPR007109: Brix domain
VE03_00027	KV454974.1:85772-90192	+	1456	hypothetical protein	orth4824	ENOG410PGR2: conserved hypothetical protein						IPR016641: Nascent polypeptide-associated complex subunit alpha
VE03_00028	KV454974.1:91688-92438	+	187	hypothetical protein	orth9827	ENOG410PWTS: Has endoglucanase activity on substrates containing beta-1,4 glycosidic bonds, like in carboxymethylcellulose (CMC), hydroxyethylcellulose (HEC) and beta-glucan. Involved in the degradation of complex natural cellulosic substrates (By similarity)						IPR000254: Cellulose-binding domain, fungal		GO:0005576 extracellular region; GO:0030248 cellulose binding; GO:0004553 hydrolase activity, hydrolyzing O-glycosyl compounds; GO:0005975 carbohydrate metabolic process
VE03_00029	KV454974.1:92790-94511	-	504	hypothetical protein	orth4823	ENOG410PNZF: NA						IPR012340: Nucleic acid-binding, OB-fold
VE03_00030	KV454974.1:96340-98205	-	563	hypothetical protein	orth4822	ENOG410PM47: LIM domain protein
VE03_00031	KV454974.1:101653-103246	+	530	myo-inositol-1-phosphate synthase	orth4821	ENOG410PGB6: synthase	BUSCOfEOG7DZ8V4					IPR002587: Myo-inositol-1-phosphate synthase; IPR013021: Myo-inositol-1-phosphate synthase, GAPDH-like; IPR016040: NAD(P)-binding domain	PF07994: Myo-inositol-1-phosphate synthase	GO:0004512 inositol-3-phosphate synthase activity; GO:0006021 inositol biosynthetic process; GO:0008654 phospholipid biosynthetic process
VE03_00032	KV454974.1:104339-108756	-	1365	hypothetical protein	orth4819							IPR018849: Nucleolar 27S pre-rRNA processing, Urb2/Npa2, C-terminal
VE03_00033	KV454974.1:118398-121731	+	1110	hypothetical protein	orth4820	ENOG410PJKK: phospholipase C	BUSCOfEOG7NPG2M					IPR000008: C2 domain; IPR000909: Phosphatidylinositol-specific phospholipase C, X domain; IPR001192: Phosphoinositide phospholipase C family; IPR001711: Phospholipase C, phosphatidylinositol-specific, Y domain; IPR011992: EF-hand domain pair; IPR011993: PH domain-like; IPR017946: PLC-like phosphodiesterase, TIM beta/alpha-barrel domain	PF00388: Phosphatidylinositol-specific phospholipase C, X domain	GO:0008081 phosphoric diester hydrolase activity; GO:0004435 phosphatidylinositol phospholipase C activity; GO:0005515 protein binding; GO:0006629 lipid metabolic process; GO:0007165 signal transduction; GO:0035556 intracellular signal transduction
VE03_00034	KV454974.1:123055-125734	-	850	hypothetical protein	orth8595
VE03_00035	KV454974.1:126371-126876	-	149	hypothetical protein	orth4818
VE03_00036	KV454974.1:127363-128488	+	374	hypothetical protein	orth4817	ENOG410PFU1: CobW domain protein						IPR003495: CobW/HypB/UreG domain; IPR027417: P-loop containing nucleoside triphosphate hydrolase
VE03_00037	KV454974.1:129257-131099	+	613	hypothetical protein	orth4816
VE03_00038	KV454974.1:131677-133253	-	508	hypothetical protein	orth4815	ENOG410QA8M: Poly(ADP-ribose) polymerase catalytic domain						IPR012317: Poly(ADP-ribose) polymerase, catalytic domain		GO:0003950 NAD+ ADP-ribosyltransferase activity
VE03_00039	KV454974.1:134726-135227	+	166	hypothetical protein	orth2307	ENOG410PYN8: NA
VE03_00040	KV454974.1:135692-137252	-	500	hypothetical protein	orth4814	ENOG410PG6T: integral peroxisomal membrane peroxin						IPR010482: Peroxin domain	PF06398: Integral peroxisomal membrane peroxin
VE03_00041	KV454974.1:139118-143511	+	1429	CMGC/DYRK/DYRK2 protein kinase	orth4813							IPR000719: Protein kinase domain; IPR002290: Serine/threonine/dual specificity protein kinase, catalytic domain; IPR008271: Serine/threonine-protein kinase, active site; IPR011009: Protein kinase-like domain; IPR017441: Protein kinase, ATP binding site	PF00069: Protein kinase domain	GO:0005524 ATP binding; GO:0004672 protein kinase activity; GO:0006468 protein phosphorylation
VE03_00042	KV454974.1:144751-146497	+	545	hypothetical protein	orth4811	ENOG410PIC8: oxidoreductase						IPR004099: Pyridine nucleotide-disulphide oxidoreductase, dimerisation domain; IPR016156: FAD/NAD-linked reductase, dimerisation domain; IPR017941: Rieske [2Fe-2S] iron-sulphur domain; IPR023753: FAD/NAD(P)-binding domain		GO:0051537 2 iron, 2 sulfur cluster binding; GO:0016491 oxidoreductase activity; GO:0050660 flavin adenine dinucleotide binding; GO:0055114 oxidation-reduction process; GO:0045454 cell redox homeostasis	Cluster_1
VE03_00043	KV454974.1:147523-149955	+	744	hypothetical protein	orth4810	ENOG410PM8S: conserved hypothetical protein									Cluster_1
VE03_00044	KV454974.1:150808-152108	+	415	hypothetical protein	orth4809	ENOG410PQ2G: NA									Cluster_1
VE03_00045	KV454974.1:152431-153356	-	288	hypothetical protein	orth4808	ENOG410PKM8: cell division control protein 14						IPR012535: Cell division protein Cdc14; IPR016024: Armadillo-type fold	PF08045: Cell division control protein 14, SIN component	GO:0005488 binding	Cluster_1
VE03_00046	KV454974.1:154276-155519	+	394	hypothetical protein	orth2271	ENOG410PG5T: geranylgeranyl						IPR000092: Polyprenyl synthetase; IPR008949: Isoprenoid synthase domain; IPR017446: Polyprenyl synthetase-related	PF00348: Polyprenyl synthetase	GO:0008299 isoprenoid biosynthetic process	Cluster_1
VE03_00047	KV454974.1:162261-164524	+	559	hypothetical protein	orth2309	ENOG410QDKT: Amino acid permease						IPR002293: Amino acid/polyamine transporter I; IPR004840: Amino acid permease, conserved site; IPR004841: Amino acid permease/ SLC12A domain	PF00324: Amino acid permease	GO:0016021 integral component of membrane; GO:0016020 membrane; GO:0015171 amino acid transmembrane transporter activity; GO:0006865 amino acid transport; GO:0055085 transmembrane transport; GO:0003333 amino acid transmembrane transport; GO:0006810 transport	Cluster_1
VE03_00048	KV454974.1:166598-167135	-	157	hypothetical protein	orth9946	ENOG410PSYJ: NA
VE03_00049	KV454974.1:167960-168890	-	309	hypothetical protein	orth1465	ENOG410PRJF: NA
VE03_00050	KV454974.1:171105-171326	-	55	hypothetical protein	orth10212
VE03_00051	KV454974.1:172619-173276	-	218	hypothetical protein	orth9859	ENOG410PY8W: ANK						IPR002110: Ankyrin repeat; IPR020683: Ankyrin repeat-containing domain		GO:0005515 protein binding
VE03_00052	KV454974.1:173537-176357	-	773	hypothetical protein	orth9111	ENOG410Q1RA: ZnF_ZZ						IPR002110: Ankyrin repeat; IPR002641: Patatin/Phospholipase A2-related; IPR007111: NACHT nucleoside triphosphatase; IPR016035: Acyl transferase/acyl hydrolase/lysophospholipase; IPR020683: Ankyrin repeat-containing domain; IPR027417: P-loop containing nucleoside triphosphate hydrolase		GO:0005515 protein binding; GO:0008152 metabolic process; GO:0006629 lipid metabolic process
VE03_00053	KV454974.1:177380-183179	+	1804	hypothetical protein	orth4807	ENOG410PFMB: DEAD DEAH box helicase						IPR001650: Helicase, C-terminal; IPR011545: DEAD/DEAH box helicase domain; IPR014001: Helicase superfamily 1/2, ATP-binding domain; IPR027417: P-loop containing nucleoside triphosphate hydrolase		GO:0005524 ATP binding; GO:0003676 nucleic acid binding
VE03_00054	KV454974.1:185992-186594	-	179	hypothetical protein	orth10081
VE03_00055	KV454974.1:190754-192273	-	487	hypothetical protein	orth155							IPR006353: HAD-superfamily hydrolase, subfamily IIA, CECR5; IPR006357: HAD-superfamily hydrolase, subfamily IIA; IPR023214: HAD-like domain
VE03_00056	KV454974.1:194176-195005	-	230	hypothetical protein	orth156	ENOG410PR07: NA						IPR002575: Aminoglycoside phosphotransferase; IPR011009: Protein kinase-like domain
VE03_00057	KV454974.1:196862-198812	-	615	hypothetical protein	orth2310
VE03_00058	KV454974.1:201767-202777	+	69	hypothetical protein	orth8003
VE03_00059	KV454974.1:205116-206045	+	292	hypothetical protein	orth4806							IPR013783: Immunoglobulin-like fold; IPR014756: Immunoglobulin E-set
VE03_00060	KV454974.1:206933-207671	+	222	hypothetical protein	orth4805	ENOG410PQ50: ribosome biogenesis protein Nhp2						IPR002415: H/ACA ribonucleoprotein complex, subunit Nhp2, eukaryote; IPR004037: Ribosomal protein L7Ae conserved site; IPR004038: Ribosomal protein L7Ae/L30e/S12e/Gadd45; IPR029064: 50S ribosomal protein L30e-like		GO:0005730 nucleolus; GO:0030529 intracellular ribonucleoprotein complex; GO:0003723 RNA binding; GO:0042254 ribosome biogenesis
VE03_00061	KV454974.1:208019-208849	-	226	hypothetical protein	orth4804	ENOG410PQM1: NA
VE03_00062	KV454974.1:209414-212691	-	1075	hypothetical protein	orth4803	ENOG410PMCG: Nuclear pore complex subunit Nup85						IPR011502: Nucleoporin Nup85-like
VE03_00063	KV454974.1:213360-214040	-	105	ubiquinol-cytochrome c reductase subunit 8	orth4802	ENOG410PR2K: Ubiquinol-cytochrome c reductase complex						IPR004205: Cytochrome b-c1 complex subunit 8		GO:0008121 ubiquinol-cytochrome-c reductase activity
VE03_00064	KV454974.1:214280-215167	+	277	hypothetical protein	orth158	ENOG410PFZQ: Prohibitin						IPR000163: Prohibitin; IPR001107: Band 7 domain		GO:0016020 membrane
VE03_00065	KV454974.1:215522-216461	-	312	hypothetical protein	orth4801	ENOG410PM9E: Isoflavone reductase						IPR008030: NmrA-like domain; IPR016040: NAD(P)-binding domain
VE03_00066	KV454974.1:216911-217984	-	314	hypothetical protein	orth4800	ENOG410PTBQ: NA						IPR019150: Vesicle transport protein, Use1
VE03_00067	KV454974.1:220281-222086	+	562	hypothetical protein	orth4799	ENOG410PMPH: ZnF_C2H2						IPR013087: Zinc finger C2H2-type/integrase DNA-binding domain; IPR015880: Zinc finger, C2H2-like		GO:0003676 nucleic acid binding
VE03_00068	KV454974.1:222913-223939	-	324	hypothetical protein	orth4798	ENOG410PNHT: RNA polymerase II Elongator complex associated protein Kti12	BUSCOfEOG7RBZKK					IPR013641: Protein KTI12/L-seryl-tRNA(Sec) kinase; IPR027417: P-loop containing nucleoside triphosphate hydrolase	PF08433: Chromatin associated protein KTI12
VE03_00069	KV454974.1:224424-225270	-	260	hypothetical protein	orth4797	ENOG410PN5B: SMR domain-containing protein						IPR002625: Smr domain; IPR013899: Domain of unknown function DUF1771
VE03_00070	KV454974.1:226370-228803	+	318	hypothetical protein	orth8828							IPR031352: NACHT-NTPase and P-loop NTPases, N-terminal domain
VE03_00071	KV454974.1:230644-238142	-	1480	hypothetical protein	orth4793				M16C			IPR000183: Ornithine/DAP/Arg decarboxylase; IPR002433: Ornithine decarboxylase; IPR007863: Peptidase M16, C-terminal; IPR009006: Alanine racemase/group IV decarboxylase, C-terminal; IPR011237: Peptidase M16 domain; IPR011249: Metalloenzyme, LuxS/M16 peptidase-like; IPR011765: Peptidase M16, N-terminal; IPR013578: Peptidase M16C associated; IPR022643: Orn/DAP/Arg decarboxylase 2, C-terminal; IPR02…	PF02784: Pyridoxal-dependent decarboxylase, pyridoxal binding domain; PF08367: Peptidase M16C associated	GO:0046872 metal ion binding; GO:0003824 catalytic activity; GO:0006596 polyamine biosynthetic process; GO:0006508 proteolysis
VE03_00072	KV454974.1:238716-240556	+	486	hypothetical protein	orth4792	ENOG410PK98: conserved hypothetical protein						IPR026183: Taxilin family	PF09728: Myosin-like coiled-coil protein	GO:0019905 syntaxin binding
VE03_00073	KV454974.1:241098-242457	+	452	hypothetical protein	orth4791	ENOG410PJNN: conserved hypothetical protein
VE03_00074	KV454974.1:242704-243754	-	349	hypothetical protein	orth161	ENOG410PIPT: 2-nitropropane dioxygenase						IPR004136: Nitronate monooxygenase; IPR013785: Aldolase-type TIM barrel	PF03060: Nitronate monooxygenase	GO:0018580 nitronate monooxygenase activity; GO:0003824 catalytic activity; GO:0055114 oxidation-reduction process
VE03_00075	KV454974.1:245807-246647	+	279	hypothetical protein	orth4790	ENOG410PKAG: conserved hypothetical protein
VE03_00076	KV454974.1:248809-251581	+	907	hypothetical protein	orth4789	ENOG410PIB5: dolichol kinase						IPR032974: No description
VE03_00077	KV454974.1:252111-252779	-	145	hypothetical protein	orth4786		BUSCOfEOG77DJK9					IPR004217: Tim10/DDP family zinc finger
VE03_00078	KV454974.1:254394-255821	+	390	hypothetical protein	orth4787	ENOG410PGBJ: rho GTPase activator						IPR000198: Rho GTPase-activating protein domain; IPR008936: Rho GTPase activation protein		GO:0007165 signal transduction
VE03_00079	KV454974.1:258904-259998	+	333	hypothetical protein	orth8380	ENOG410PT18: NA
VE03_00080	KV454974.1:260562-261086	-	150	hypothetical protein	orth4788	ENOG410PSJR: Eukaryotic family of unknown function (DUF1754)						IPR013865: Protein of unknown function DUF1754, eukaryotic
VE03_00081	KV454974.1:261442-267058	-	1836	hypothetical protein	orth4785	ENOG410PIUM: nucleoporin						IPR018864: Nucleoporin Nup188	PF10487: Nucleoporin subcomplex protein binding to Pom34
VE03_00082	KV454974.1:267419-269763	+	763	hypothetical protein	orth2224	ENOG410PGPM: anthranilate synthase	BUSCOfEOG78WM1Q		C26			IPR001240: N-(5'phosphoribosyl) anthranilate isomerase (PRAI); IPR001468: Indole-3-glycerol phosphate synthase, conserved site; IPR006221: Anthranilate synthase/para-aminobenzoate synthase like domain; IPR011060: Ribulose-phosphate binding barrel; IPR013785: Aldolase-type TIM barrel; IPR013798: Indole-3-glycerol phosphate synthase; IPR016302: Anthranilate synthase component 2; IPR017926: Glutamin…	PF00218: Indole-3-glycerol phosphate synthase	GO:0004425 indole-3-glycerol-phosphate synthase activity; GO:0004049 anthranilate synthase activity; GO:0003824 catalytic activity; GO:0004640 phosphoribosylanthranilate isomerase activity; GO:0006568 tryptophan metabolic process; GO:0008152 metabolic process
VE03_00083	KV454974.1:270271-271501	+	287	hypothetical protein	orth4784	ENOG410PR4Y: Inherit from NOG: brct domain protein						IPR001357: BRCT domain
VE03_00084	KV454974.1:271878-273711	-	544	hypothetical protein	orth4783	ENOG410PGF8: Alpha subunit	BUSCOfEOG7008JT					IPR002088: Protein prenyltransferase, alpha subunit		GO:0008318 protein prenyltransferase activity; GO:0018342 protein prenylation
VE03_00085	KV454974.1:274925-276183	-	353	guanine nucleotide-binding protein alpha-1 subunit	orth163	ENOG410PHS2: guanine nucleotide-binding protein						IPR001019: Guanine nucleotide binding protein (G-protein), alpha subunit; IPR002975: Fungal G-protein, alpha subunit; IPR011025: G protein alpha subunit, helical insertion; IPR027417: P-loop containing nucleoside triphosphate hydrolase	PF00503: G-protein alpha subunit	GO:0005834 heterotrimeric G-protein complex; GO:0019001 guanyl nucleotide binding; GO:0001664 G-protein coupled receptor binding; GO:0005525 GTP binding; GO:0031683 G-protein beta/gamma-subunit complex binding; GO:0003924 GTPase activity; GO:0004871 signal transducer activity; GO:0007186 G-protein coupled receptor signaling pathway; GO:0007165 signal transduction
VE03_00086	KV454974.1:281012-281518	-	139	hypothetical protein	orth4782	ENOG410PRVW: ribosomal protein L34						IPR000271: No description		GO:0005622 intracellular; GO:0005840 ribosome; GO:0003735 structural constituent of ribosome; GO:0006412 translation
VE03_00087	KV454974.1:281910-282465	+	184	hypothetical protein	orth8002	ENOG410PU3A: conserved hypothetical protein
VE03_00088	KV454974.1:282638-284185	-	458	STE24 endopeptidase	orth4781	ENOG410PFIX: CAAX prenyl protease			M48A			IPR001915: Peptidase M48; IPR027057: CAAX prenyl protease 1; IPR032456: CAAX prenyl protease 1, N-terminal	PF16491: CAAX prenyl protease N-terminal, five membrane helices	GO:0008233 peptidase activity; GO:0004222 metalloendopeptidase activity; GO:0071586 CAAX-box protein processing; GO:0006508 proteolysis
VE03_00089	KV454974.1:284482-285187	-	234	hypothetical protein	orth162
VE03_00090	KV454974.1:286544-288072	+	491	hypothetical protein	orth2988	ENOG410PIG8: mevalonate kinase						IPR006203: GHMP kinase, ATP-binding, conserved site; IPR006204: GHMP kinase N-terminal domain; IPR006205: Mevalonate kinase; IPR006206: Mevalonate/galactokinase; IPR013750: GHMP kinase, C-terminal domain; IPR014721: Ribosomal protein S5 domain 2-type fold, subgroup; IPR020568: Ribosomal protein S5 domain 2-type fold		GO:0005737 cytoplasm; GO:0016301 kinase activity; GO:0005524 ATP binding; GO:0016773 phosphotransferase activity, alcohol group as acceptor; GO:0004496 mevalonate kinase activity; GO:0008299 isoprenoid biosynthetic process; GO:0008152 metabolic process
VE03_00091	KV454974.1:290284-292369	-	694	hypothetical protein	orth4780	ENOG410PG7T: RNA exonuclease						IPR012337: Ribonuclease H-like domain; IPR013520: Exonuclease, RNase T/DNA polymerase III		GO:0003676 nucleic acid binding
VE03_00092	KV454974.1:293414-294873	+	447	hypothetical protein	orth4779	ENOG410PI0C: lipase serine esterase						IPR007751: Domain of unknown function DUF676, lipase-like; IPR029058: Alpha/Beta hydrolase fold
VE03_00093	KV454974.1:295341-295979	-	134	hypothetical protein	orth8888	ENOG410PTSJ: NA
VE03_00094	KV454974.1:297002-298743	+	518	hypothetical protein	orth164	ENOG410PFZI: cyclopropane-fatty-acyl-phospholipid synthase						IPR029063: S-adenosyl-L-methionine-dependent methyltransferase	PF02353: Mycolic acid cyclopropane synthetase
VE03_00095	KV454974.1:299344-303657	+	1406	hypothetical protein	orth4778	ENOG410Q5P1: Domain of unknown function (DUF1720)						IPR000261: EH domain; IPR002048: EF-hand domain; IPR003124: WH2 domain; IPR011992: EF-hand domain pair; IPR026812: Actin cytoskeleton-regulatory complex protein Pan1		GO:0030479 actin cortical patch; GO:0005509 calcium ion binding; GO:0005515 protein binding; GO:0003779 actin binding; GO:0006897 endocytosis	Cluster_2
VE03_00097	KV454974.1:304547-304980	-	107	hypothetical protein	orth4777	ENOG410PS1B: NA									Cluster_2
VE03_00098	KV454974.1:305392-305720	+	68	hypothetical protein	orth9762	ENOG410PTK3: NA						IPR010580: Stress-associated endoplasmic reticulum protein		GO:0005783 endoplasmic reticulum	Cluster_2
VE03_00099	KV454974.1:305930-306858	-	289	hypothetical protein	orth4776	ENOG410PRYG: NA						IPR028124: Small acidic protein-like domain			Cluster_2
VE03_00100	KV454974.1:307205-310486	-	1017	hypothetical protein	orth4775	ENOG410PF8I: AP-3 complex subunit delta	BUSCOfEOG7ZD23T					IPR002553: Clathrin/coatomer adaptor, adaptin-like, N-terminal; IPR011989: Armadillo-like helical; IPR016024: Armadillo-type fold; IPR017105: Adaptor protein complex AP-3, delta subunit	PF01602: Adaptin N terminal region	GO:0005794 Golgi apparatus; GO:0030117 membrane coat; GO:0008565 protein transporter activity; GO:0005488 binding; GO:0006886 intracellular protein transport; GO:0015031 protein transport; GO:0016192 vesicle-mediated transport	Cluster_2
VE03_00101	KV454974.1:310914-316450	+	1017	hypothetical protein	orth4773							IPR011990: Tetratricopeptide-like helical domain; IPR013026: Tetratricopeptide repeat-containing domain; IPR019734: Tetratricopeptide repeat		GO:0005515 protein binding	Cluster_2
VE03_00102	KV454974.1:316961-317642	-	226	hypothetical protein	orth4772	ENOG410PNTU: ubiquinone binding						IPR005031: Coenzyme Q-binding protein COQ10, START domain; IPR023393: START-like domain			Cluster_2
VE03_00103	KV454974.1:317977-319196	+	340	hypothetical protein	orth4771	ENOG410PFA7: actin binding protein						IPR013217: Methyltransferase type 12; IPR026113: Methyltransferase-like; IPR029063: S-adenosyl-L-methionine-dependent methyltransferase			Cluster_2
VE03_00104	KV454974.1:319605-320938	-	349	hypothetical protein	orth170	ENOG410PH0U: NADP-dependent leukotriene b4 12-hydroxydehydrogenase						IPR002085: Alcohol dehydrogenase superfamily, zinc-type; IPR011032: GroES-like; IPR013149: Alcohol dehydrogenase, C-terminal; IPR016040: NAD(P)-binding domain; IPR020843: Polyketide synthase, enoylreductase domain		GO:0008270 zinc ion binding; GO:0016491 oxidoreductase activity; GO:0055114 oxidation-reduction process	Cluster_2
VE03_00105	KV454974.1:321579-325632	+	1350	NRPS-like protein	orth169	ENOG410PK2R: non-ribosomal peptide synthetase						IPR000873: AMP-dependent synthetase/ligase; IPR002198: Short-chain dehydrogenase/reductase SDR; IPR002347: Glucose/ribitol dehydrogenase; IPR006162: Phosphopantetheine attachment site; IPR009081: Acyl carrier protein-like; IPR010080: Thioester reductase-like domain; IPR013120: Male sterility, NAD-binding; IPR013968: Polyketide synthase, ketoreductase domain; IPR016040: NAD(P)-binding domain; IPR0…	PF00106: short chain dehydrogenase; PF00501: AMP-binding enzyme; PF07993: Male sterility protein	GO:0031177 phosphopantetheine binding; GO:0016491 oxidoreductase activity; GO:0003824 catalytic activity; GO:0008152 metabolic process	Cluster_2
VE03_00106	KV454974.1:326384-329965	-	1092	hypothetical protein	orth10122							IPR026122: Putative helicase MOV-10; IPR027417: P-loop containing nucleoside triphosphate hydrolase			Cluster_2
VE03_00107	KV454974.1:331295-332997	-	499	hypothetical protein	orth2225	ENOG410PQGJ: Domain of unknown function (DUF3425)						IPR021833: Protein of unknown function DUF3425			Cluster_2
VE03_00108	KV454974.1:333638-334657	-	174	hypothetical protein	orth8001	ENOG410PNSR: conserved hypothetical protein						IPR022185: Protein of unknown function DUF3712			Cluster_2
VE03_00109	KV454974.1:334795-335330	-	154	hypothetical protein	orth10213										Cluster_2
VE03_00110	KV454974.1:335973-337836	-	550	NRPS-like protein	orth175	ENOG410PJS4: 4-coumarate-coA ligase						IPR000873: AMP-dependent synthetase/ligase; IPR020845: AMP-binding, conserved site; IPR025110: AMP-binding enzyme C-terminal domain	PF00501: AMP-binding enzyme	GO:0003824 catalytic activity; GO:0008152 metabolic process	Cluster_2
VE03_00111	KV454974.1:338293-339493	-	367	hypothetical protein	orth176	ENOG410PSZT: NA									Cluster_2
VE03_00112	KV454974.1:340623-342306	-	506	hypothetical protein	orth178	ENOG410PKSP: FAD binding domain-containing protein						IPR006094: FAD linked oxidase, N-terminal; IPR016166: FAD-binding, type 2; IPR016167: FAD-binding, type 2, subdomain 1; IPR016169: CO dehydrogenase flavoprotein-like, FAD-binding, subdomain 2		GO:0050660 flavin adenine dinucleotide binding; GO:0016491 oxidoreductase activity; GO:0003824 catalytic activity; GO:0016614 oxidoreductase activity, acting on CH-OH group of donors; GO:0055114 oxidation-reduction process	Cluster_2
VE03_00113	KV454974.1:343478-344945	+	402	hypothetical protein	orth2962	ENOG410PHKC: conserved hypothetical protein									Cluster_2
VE03_00114	KV454974.1:345648-346548	+	280	hypothetical protein	orth2311	ENOG410PSJQ: Protein of unknown function (DUF3632)						IPR022085: Protein of unknown function DUF3632
VE03_00115	KV454974.1:346928-348715	-	237	hypothetical protein		ENOG410PNKX: integral membrane protein						IPR004331: SPX domain
VE03_00116	KV454974.1:349980-351764	+	542	hypothetical protein	orth189	ENOG410PGBV: Carboxylesterase family			S09X			IPR002018: Carboxylesterase, type B; IPR029058: Alpha/Beta hydrolase fold	PF00135: Carboxylesterase family
VE03_00117	KV454974.1:352216-353083	-	288	hypothetical protein	orth2312	ENOG410PRGA: NA
VE03_00118	KV454974.1:353647-354763	-	371	hypothetical protein	orth4731
VE03_00119	KV454974.1:356770-358381	+	536	hypothetical protein	orth4732	ENOG410PG9J: U4 U6.U5 tri-snRNP-associated protein	BUSCOfEOG73RBMM		C19			IPR001394: Peptidase C19, ubiquitin carboxyl-terminal hydrolase; IPR001607: Zinc finger, UBP-type; IPR013083: Zinc finger, RING/FYVE/PHD-type; IPR028889: Ubiquitin specific protease domain		GO:0008270 zinc ion binding; GO:0036459 thiol-dependent ubiquitinyl hydrolase activity; GO:0016579 protein deubiquitination
VE03_00120	KV454974.1:358902-360672	-	589	hypothetical protein	orth4733	ENOG410PFHE: rRNA processing protein RRP9	BUSCOfEOG7GFBDZ					IPR001680: WD40 repeat; IPR015943: WD40/YVTN repeat-like-containing domain; IPR017986: WD40-repeat-containing domain; IPR019775: WD40 repeat, conserved site; IPR020472: G-protein beta WD-40 repeat		GO:0005515 protein binding
VE03_00121	KV454974.1:361201-361931	+	205	proteasome subunit beta type-2	orth183	ENOG410PHXK: The proteasome is a multicatalytic proteinase complex which is characterized by its ability to cleave peptides with Arg, Phe, Tyr, Leu, and Glu adjacent to the leaving group at neutral or slightly basic pH. The proteasome has an ATP-dependent proteolytic activity (By similarity)	BUSCOfEOG7SJDGT		T01A			IPR001353: Proteasome, subunit alpha/beta; IPR016050: Proteasome beta-type subunit, conserved site; IPR023333: Proteasome B-type subunit; IPR029055: Nucleophile aminohydrolases, N-terminal		GO:0005839 proteasome core complex; GO:0004175 endopeptidase activity; GO:0004298 threonine-type endopeptidase activity; GO:0051603 proteolysis involved in cellular protein catabolic process
VE03_00122	KV454974.1:363494-365824	+	692	hypothetical protein	orth1952	ENOG410PFY4: ATP-binding RNA helicase involved in translation initiation. Remodels RNA in response to ADP and ATP concentrations by facilitating disruption, but also formation of RNA duplexes (By similarity)						IPR000629: ATP-dependent RNA helicase DEAD-box, conserved site; IPR001650: Helicase, C-terminal; IPR011545: DEAD/DEAH box helicase domain; IPR014001: Helicase superfamily 1/2, ATP-binding domain; IPR014014: RNA helicase, DEAD-box type, Q motif; IPR027417: P-loop containing nucleoside triphosphate hydrolase		GO:0005524 ATP binding; GO:0003676 nucleic acid binding
VE03_00123	KV454974.1:367497-368710	+	381	hypothetical protein	orth184	ENOG410PKQN: Pectinolytic enzymes consist of four classes of enzymes pectin lyase, polygalacturonase, pectin methylesterase and rhamnogalacturonase. Among pectinolytic enzymes, pectin lyase is the most important in depolymerization of pectin, since it cleaves internal glycosidic bonds of highly methylated pectins (By similarity)				PL1		IPR002022: Pectate lyase/Amb allergen; IPR011050: Pectin lyase fold/virulence factor; IPR012334: Pectin lyase fold
VE03_00124	KV454974.1:369049-369929	+	254	hypothetical protein	orth7999	ENOG410PP4B: conserved hypothetical protein						IPR000182: GNAT domain; IPR016181: Acyl-CoA N-acyltransferase		GO:0008080 N-acetyltransferase activity
VE03_00125	KV454974.1:370624-372075	+	390	hypothetical protein	orth2313	ENOG410PNJE: Protein of unknown function (DUF3445)						IPR021848: Protein of unknown function DUF3445	PF11927: Protein of unknown function (DUF3445)
VE03_00126	KV454974.1:373218-373836	+	187	hypothetical protein	orth185	ENOG410PZZ4: NA
VE03_00128	KV454974.1:374566-378583	-	1064	hypothetical protein	orth4736		BUSCOfEOG7R5729					IPR006042: Xanthine/uracil permease; IPR006043: Xanthine/uracil/vitamin C permease; IPR007185: DNA polymerase alpha/epsilon, subunit B	PF00860: Permease family	GO:0016020 membrane; GO:0005215 transporter activity; GO:0003677 DNA binding; GO:0003887 DNA-directed DNA polymerase activity; GO:0055085 transmembrane transport; GO:0006260 DNA replication; GO:0006810 transport
VE03_00129	KV454974.1:379152-380668	+	462	hypothetical protein	orth2314	ENOG410PM13: Guanine deaminase			M38			IPR006680: Amidohydrolase-related; IPR011059: Metal-dependent hydrolase, composite domain; IPR032466: Metal-dependent hydrolase	PF01979: Amidohydrolase family	GO:0016810 hydrolase activity, acting on carbon-nitrogen (but not peptide) bonds; GO:0016787 hydrolase activity
VE03_00130	KV454974.1:381695-383668	+	550	hypothetical protein	orth186	ENOG410QDY7: Major Facilitator Superfamily						IPR011701: Major facilitator superfamily; IPR020846: Major facilitator superfamily domain		GO:0016021 integral component of membrane; GO:0055085 transmembrane transport
VE03_00131	KV454974.1:383980-388419	-	1242	hypothetical protein	orth4735	ENOG410PGPN: Cation chloride cotransporter						IPR004841: Amino acid permease/ SLC12A domain		GO:0016020 membrane; GO:0055085 transmembrane transport; GO:0006810 transport
VE03_00132	KV454974.1:389225-391600	+	773	hypothetical protein	orth2979	ENOG410PFBU: amino acid transporter						IPR013057: Amino acid transporter, transmembrane domain	PF01490: Transmembrane amino acid transporter protein
VE03_00133	KV454974.1:393712-395210	+	480	hypothetical protein	orth182	ENOG410PHJB: Component of the NOP7 complex, which is required for maturation of the 25S and 5.8S ribosomal RNAs and formation of the 60S ribosome (By similarity)						IPR001680: WD40 repeat; IPR012972: NLE; IPR015943: WD40/YVTN repeat-like-containing domain; IPR017986: WD40-repeat-containing domain; IPR019775: WD40 repeat, conserved site; IPR020472: G-protein beta WD-40 repeat; IPR028599: WD repeat WDR12/Ytm1		GO:0005515 protein binding; GO:0042254 ribosome biogenesis
VE03_00134	KV454974.1:395475-397315	-	593	hypothetical protein	orth4737	ENOG410PJ2P: Pfam:3_5_exonuc						IPR002562: 3'-5' exonuclease domain; IPR012337: Ribonuclease H-like domain		GO:0008408 3'-5' exonuclease activity; GO:0003676 nucleic acid binding; GO:0006139 nucleobase-containing compound metabolic process
VE03_00135	KV454974.1:398111-399358	+	262	hypothetical protein	orth8000							IPR001163: LSM domain, eukaryotic/archaea-type; IPR010920: LSM domain
VE03_00136	KV454974.1:399788-400478	-	190	hypothetical protein	orth4738							IPR008193: DNA-directed RNA polymerase Rpb11, 13-16kDa subunit, conserved site; IPR009025: DNA-directed RNA polymerase, RBP11-like dimerisation domain		GO:0003899 DNA-directed RNA polymerase activity; GO:0003677 DNA binding; GO:0046983 protein dimerization activity; GO:0006351 transcription, DNA-templated
VE03_00137	KV454974.1:401759-402836	+	358	hypothetical protein	orth2000	ENOG410PN2Y: 2-nitropropane dioxygenase						IPR004136: Nitronate monooxygenase; IPR013785: Aldolase-type TIM barrel		GO:0018580 nitronate monooxygenase activity; GO:0003824 catalytic activity; GO:0055114 oxidation-reduction process
VE03_00138	KV454974.1:404548-407541	-	979	hypothetical protein	orth4739	ENOG410PHZD: repair protein RAD16	BUSCOfEOG7HMS90					IPR000330: SNF2-related, N-terminal domain; IPR001650: Helicase, C-terminal; IPR001841: Zinc finger, RING-type; IPR002464: DNA/RNA helicase, ATP-dependent, DEAH-box type, conserved site; IPR013083: Zinc finger, RING/FYVE/PHD-type; IPR014001: Helicase superfamily 1/2, ATP-binding domain; IPR017907: Zinc finger, RING-type, conserved site; IPR018957: Zinc finger, C3HC4 RING-type; IPR027417: P-loop c…		GO:0005524 ATP binding; GO:0008026 ATP-dependent helicase activity; GO:0008270 zinc ion binding; GO:0005515 protein binding; GO:0046872 metal ion binding; GO:0003676 nucleic acid binding
VE03_00139	KV454974.1:408846-410794	+	601	hypothetical protein	orth4740	ENOG410PM3S: DNA repair protein Rad7	BUSCOfEOG7MKWG1					IPR006553: Leucine-rich repeat, cysteine-containing subtype; IPR032675: Leucine-rich repeat domain, L domain-like
VE03_00141	KV454974.1:412143-415085	-	874	hypothetical protein	orth4741	ENOG410PK24: centromere kinetochore protein zw10
VE03_00142	KV454974.1:415525-416560	+	344	hypothetical protein	orth4742	ENOG410Q13T: NA						IPR026822: Spp2/MOS2, G-patch domain
VE03_00143	KV454974.1:417149-418268	-	372	hypothetical protein	orth4743	ENOG410PMZW: Inherit from euNOG: Conserved hypothetical protein
VE03_00144	KV454974.1:419043-419737	+	193	hypothetical protein	orth2315	ENOG410PKAF: rRNA-processing protein FCF1	BUSCOfEOG773XTK					IPR002716: PIN domain; IPR006984: rRNA-processing protein Fcf1/Utp23; IPR029060: PIN domain-like		GO:0032040 small-subunit processome
VE03_00145	KV454974.1:420094-421203	-	320	hypothetical protein	orth4744	ENOG410PQNX: conserved hypothetical protein						IPR024722: BIG/ATPase V1 complex, subunit S1 family
VE03_00146	KV454974.1:421425-422157	+	227	hypothetical protein	orth4745	ENOG410PRS9: Nucleolar protein 12 (25kDa)						IPR019186: Nucleolar protein 12
VE03_00147	KV454974.1:422397-423111	-	161	hypothetical protein	orth4746	ENOG410PNPX: Tropomyosin						IPR000533: Tropomyosin	PF12718: Tropomyosin like
VE03_00148	KV454974.1:423489-424887	+	448	hypothetical protein	orth4747	ENOG410PQ8N: conserved hypothetical protein
VE03_00149	KV454974.1:426062-427523	-	486	hypothetical protein	orth4748	ENOG410PFBJ: 60S ribosome biogenesis protein Mak11	BUSCOfEOG7NW6K7					IPR001680: WD40 repeat; IPR015943: WD40/YVTN repeat-like-containing domain; IPR017986: WD40-repeat-containing domain		GO:0005515 protein binding
VE03_00150	KV454974.1:428315-428794	+	127	hypothetical protein	orth4749	ENOG410PPKG: subunit Trm112	BUSCOfEOG7TQVCM					IPR005651: Uncharacterised protein family UPF0434/Trm112
VE03_00151	KV454974.1:429459-433484	-	1301	hypothetical protein	orth4750	ENOG410PH74: Catalytic component of the COMPASS (Set1C) complex that specifically mono-, di- and trimethylates histone H3 to form H3K4me1 2 3, which subsequently plays a role in telomere length maintenance and transcription elongation regulation						IPR001214: SET domain; IPR003616: Post-SET domain; IPR012677: Nucleotide-binding alpha-beta plait domain; IPR017111: Histone H3-K4 methyltransferase Set1, fungal; IPR024636: Histone lysine methyltransferase SET associated; IPR024657: COMPASS complex Set1 subunit, N-SET domain		GO:0048188 Set1C/COMPASS complex; GO:0018024 histone-lysine N-methyltransferase activity; GO:0005515 protein binding; GO:0000166 nucleotide binding; GO:0034968 histone lysine methylation
VE03_00152	KV454974.1:434181-435363	-	376	hypothetical protein	orth4751	ENOG410PNA8: INSIG domain-containing protein						IPR025929: Insulin-induced protein family	PF07281: Insulin-induced protein (INSIG)
VE03_00153	KV454974.1:436928-438197	-	400	hypothetical protein	orth4752
VE03_00154	KV454974.1:439133-441010	+	590	hypothetical protein	orth2002	ENOG410PG4Y: methionyl-tRNA synthetase	BUSCOfEOG7647BG					IPR009080: Aminoacyl-tRNA synthetase, class 1a, anticodon-binding; IPR014729: Rossmann-like alpha/beta/alpha sandwich fold; IPR014758: Methionyl-tRNA synthetase; IPR015413: Methionyl/Leucyl tRNA synthetase	PF09334: tRNA synthetases class I (M)	GO:0005737 cytoplasm; GO:0004812 aminoacyl-tRNA ligase activity; GO:0004825 methionine-tRNA ligase activity; GO:0005524 ATP binding; GO:0000166 nucleotide binding; GO:0006418 tRNA aminoacylation for protein translation; GO:0006431 methionyl-tRNA aminoacylation
VE03_00155	KV454974.1:443198-444477	+	393	hypothetical protein	orth4753	ENOG410PGFY: l-serine dehydratase						IPR000634: Serine/threonine dehydratase, pyridoxal-phosphate-binding site; IPR001926: Tryptophan synthase beta subunit-like PLP-dependent enzyme	PF00291: Pyridoxal-phosphate dependent enzyme	GO:0030170 pyridoxal phosphate binding; GO:0006520 cellular amino acid metabolic process
VE03_00156	KV454974.1:446246-451425	+	1630	hypothetical protein	orth4754		BUSCOfEOG7RBZHR				Myb-like DNA-binding domain	IPR001005: SANT/Myb domain; IPR009057: Homeodomain-like; IPR014012: Helicase/SANT-associated domain; IPR017877: Myb-like domain		GO:0003677 DNA binding
VE03_00157	KV454974.1:452840-456040	+	1046	hypothetical protein	orth4755	ENOG410PF9R: zinc metalloprotease	BUSCOfEOG70ZZWP		M16C			IPR007863: Peptidase M16, C-terminal; IPR011237: Peptidase M16 domain; IPR011249: Metalloenzyme, LuxS/M16 peptidase-like; IPR011765: Peptidase M16, N-terminal		GO:0003824 catalytic activity; GO:0046872 metal ion binding
VE03_00158	KV454974.1:456224-456819	-	89	hypothetical protein	orth4756	ENOG410PS7F: NA						IPR018803: Putative stress-responsive protein
VE03_00159	KV454974.1:457260-458000	+	82	60S ribosomal protein L38	orth4757	ENOG410PS41: 60S ribosomal protein l38	BUSCOfEOG7FFN53					IPR002675: Ribosomal protein L38e		GO:0005622 intracellular; GO:0005840 ribosome; GO:0003735 structural constituent of ribosome; GO:0006412 translation
VE03_00160	KV454974.1:459224-463905	-	1511	hypothetical protein	orth4758	ENOG410PIC1: SNF2 family helicase ATPase	BUSCOfEOG7T1RKH					IPR000330: SNF2-related, N-terminal domain; IPR001650: Helicase, C-terminal; IPR001841: Zinc finger, RING-type; IPR013083: Zinc finger, RING/FYVE/PHD-type; IPR014001: Helicase superfamily 1/2, ATP-binding domain; IPR017907: Zinc finger, RING-type, conserved site; IPR027417: P-loop containing nucleoside triphosphate hydrolase	PF00176: SNF2 family N-terminal domain	GO:0008270 zinc ion binding; GO:0005524 ATP binding; GO:0005515 protein binding
VE03_00161	KV454974.1:464652-467471	+	922	hypothetical protein	orth4759	ENOG410PGCX: F-box protein	BUSCOfEOG7T1RKQ					IPR001810: F-box domain; IPR009976: Exocyst complex component Sec10-like	PF07393: Exocyst complex component Sec10	GO:0005737 cytoplasm; GO:0005515 protein binding; GO:0048278 vesicle docking; GO:0006887 exocytosis
VE03_00162	KV454974.1:468129-469269	+	379	hypothetical protein	orth2317							IPR007577: Glycosyltransferase, DXD sugar-binding motif; IPR029044: Nucleotide-diphospho-sugar transferases
VE03_00163	KV454974.1:469408-469774	+	121	hypothetical protein
VE03_00164	KV454974.1:470330-471548	-	405	hypothetical protein	orth2318	ENOG410PX1M: Inherit from euNOG: FAD binding domain						IPR002938: FAD-binding domain; IPR023753: FAD/NAD(P)-binding domain		GO:0016491 oxidoreductase activity; GO:0071949 FAD binding; GO:0055114 oxidation-reduction process
VE03_00165	KV454974.1:472074-473766	-	449	hypothetical protein	orth2298	ENOG410PVH5: fungal specific transcription factor					Fungal-specific TF domain	IPR007219: Transcription factor domain, fungi		GO:0005634 nucleus; GO:0008270 zinc ion binding; GO:0003677 DNA binding; GO:0006351 transcription, DNA-templated
VE03_00166	KV454974.1:474178-475186	+	335	hypothetical protein	orth9528	ENOG410PHWX: short-chain dehydrogenase						IPR002198: Short-chain dehydrogenase/reductase SDR; IPR002347: Glucose/ribitol dehydrogenase; IPR016040: NAD(P)-binding domain		GO:0016491 oxidoreductase activity; GO:0008152 metabolic process
VE03_00167	KV454974.1:476523-479285	-	836	hypothetical protein	orth2320	ENOG410PVFK: Ankyrin repeat						IPR002110: Ankyrin repeat; IPR020683: Ankyrin repeat-containing domain	PF00023: Ankyrin repeat; PF12796: Ankyrin repeats (3 copies); PF13606: Ankyrin repeat; PF13637: Ankyrin repeats (many copies); PF13857: Ankyrin repeats (many copies)	GO:0005515 protein binding
VE03_00168	KV454974.1:480490-482374	-	627	hypothetical protein	orth1848	ENOG410PKJX: beta-glucuronidase				GH2		IPR006101: Glycoside hydrolase, family 2; IPR006102: Glycoside hydrolase, family 2, immunoglobulin-like beta-sandwich; IPR006103: Glycoside hydrolase family 2, catalytic domain; IPR006104: Glycosyl hydrolases family 2, sugar binding domain; IPR008979: Galactose-binding domain-like; IPR013781: Glycoside hydrolase, catalytic domain; IPR013812: Glycoside hydrolase, family 2/20, immunoglobulin-like b…	PF02836: Glycosyl hydrolases family 2, TIM barrel domain	GO:0004553 hydrolase activity, hydrolyzing O-glycosyl compounds; GO:0005975 carbohydrate metabolic process
VE03_00169	KV454974.1:483645-486372	-	879	hypothetical protein	orth4760	ENOG410PGKQ: RhoGAP and Fes CIP4 domain protein	BUSCOfEOG7W6WV5					IPR000198: Rho GTPase-activating protein domain; IPR000591: DEP domain; IPR001060: FCH domain; IPR008936: Rho GTPase activation protein; IPR011991: Winged helix-turn-helix DNA-binding domain; IPR031160: F-BAR domain		GO:0007165 signal transduction; GO:0035556 intracellular signal transduction
VE03_00170	KV454974.1:487021-488618	+	464	hypothetical protein	orth2978	ENOG410PG7J: Dipeptidase			M19			IPR008257: Renal dipeptidase family; IPR032466: Metal-dependent hydrolase	PF01244: Membrane dipeptidase (Peptidase family M19)	GO:0016805 dipeptidase activity; GO:0006508 proteolysis
VE03_00171	KV454974.1:488850-490140	-	408	hypothetical protein		ENOG410PPEY: Oxidoreductase family, NAD-binding Rossmann fold						IPR000683: Oxidoreductase, N-terminal; IPR016040: NAD(P)-binding domain		GO:0016491 oxidoreductase activity
VE03_00174	KV454974.1:495281-496039	-	217	hypothetical protein	orth2976						bZIP TF 1	IPR004827: Basic-leucine zipper domain		GO:0043565 sequence-specific DNA binding; GO:0003700 transcription factor activity, sequence-specific DNA binding; GO:0006355 regulation of transcription, DNA-templated
VE03_00175	KV454974.1:502952-503600	-	215	hypothetical protein	orth4812							IPR019083: IGR protein motif
VE03_00176	KV454974.1:504028-505292	+	402	CMGC/CDK/CDK7 protein kinase	orth4763	ENOG410PFPZ: serine threonine-protein kinase						IPR000719: Protein kinase domain; IPR002290: Serine/threonine/dual specificity protein kinase, catalytic domain; IPR008271: Serine/threonine-protein kinase, active site; IPR011009: Protein kinase-like domain; IPR017441: Protein kinase, ATP binding site	PF00069: Protein kinase domain	GO:0005524 ATP binding; GO:0004672 protein kinase activity; GO:0006468 protein phosphorylation
VE03_00177	KV454974.1:506350-508072	-	513	hypothetical protein	orth2322	ENOG410PR55: NA						IPR010730: Heterokaryon incompatibility
VE03_00178	KV454974.1:509031-510177	+	228	hypothetical protein	orth1082	ENOG410PJRP: )-reductase						IPR002198: Short-chain dehydrogenase/reductase SDR; IPR002347: Glucose/ribitol dehydrogenase; IPR016040: NAD(P)-binding domain; IPR020904: Short-chain dehydrogenase/reductase, conserved site		GO:0016491 oxidoreductase activity; GO:0008152 metabolic process
VE03_00179	KV454974.1:512586-514846	-	659	hypothetical protein	orth4761	ENOG410PM5S: phosphate						IPR005828: Major facilitator, sugar transporter-like; IPR005829: Sugar transporter, conserved site; IPR020846: Major facilitator superfamily domain		GO:0016021 integral component of membrane; GO:0005215 transporter activity; GO:0022857 transmembrane transporter activity; GO:0055085 transmembrane transport
VE03_00180	KV454974.1:517384-520008	+	765	hypothetical protein	orth4762
VE03_00181	KV454974.1:521506-521975	-	119	hypothetical protein	orth4770	ENOG410PRC7: Mitochondrial 37S ribosomal protein SWS2	BUSCOfEOG74N5VD					IPR001892: Ribosomal protein S13; IPR010979: Ribosomal protein S13-like, H2TH; IPR027437: 30s ribosomal protein S13, C-terminal		GO:0005622 intracellular; GO:0005840 ribosome; GO:0003723 RNA binding; GO:0003735 structural constituent of ribosome; GO:0003676 nucleic acid binding; GO:0006412 translation
VE03_00182	KV454974.1:522322-523293	+	253	hypothetical protein	orth165	ENOG410PFKS: PPIases accelerate the folding of proteins (By similarity)						IPR002130: Cyclophilin-type peptidyl-prolyl cis-trans isomerase domain; IPR020892: Cyclophilin-type peptidyl-prolyl cis-trans isomerase, conserved site; IPR024936: Cyclophilin-type peptidyl-prolyl cis-trans isomerase; IPR029000: Cyclophilin-like domain		GO:0003755 peptidyl-prolyl cis-trans isomerase activity; GO:0006457 protein folding; GO:0000413 protein peptidyl-prolyl isomerization
VE03_00183	KV454974.1:523593-525661	+	672	hypothetical protein	orth4769	ENOG410PMAX: INO80 chromatin remodeling complex	BUSCOfEOG7K6Q3H
VE03_00184	KV454974.1:526155-527226	-	287	hypothetical protein	orth166	ENOG410PVZH: Frag1/DRAM/Sfk1 family						IPR019402: Frag1/DRAM/Sfk1
VE03_00185	KV454974.1:527769-532339	-	1471	hypothetical protein	orth2323	ENOG410PFXR: transporter						IPR003439: ABC transporter-like; IPR003593: AAA+ ATPase domain; IPR011527: ABC transporter type 1, transmembrane domain; IPR017871: ABC transporter, conserved site; IPR027417: P-loop containing nucleoside triphosphate hydrolase		GO:0016021 integral component of membrane; GO:0005524 ATP binding; GO:0016887 ATPase activity; GO:0042626 ATPase activity, coupled to transmembrane movement of substances; GO:0055085 transmembrane transport; GO:0006810 transport
VE03_00186	KV454974.1:532668-534731	+	352	hypothetical protein
VE03_00187	KV454974.1:534871-536238	-	422	hypothetical protein	orth9869
VE03_00188	KV454974.1:537369-539059	-	512	hypothetical protein	orth168	ENOG410QDJ6: Allantoate permease						IPR011701: Major facilitator superfamily; IPR020846: Major facilitator superfamily domain		GO:0016021 integral component of membrane; GO:0055085 transmembrane transport
VE03_00189	KV454974.1:540195-541560	+	370	hypothetical protein	orth2324	ENOG410PMWE: integral membrane protein
VE03_00190	KV454974.1:542342-543678	+	408	hypothetical protein	orth167	ENOG410PKV6: FAD binding domain-containing protein						IPR002938: FAD-binding domain; IPR023753: FAD/NAD(P)-binding domain		GO:0016491 oxidoreductase activity; GO:0071949 FAD binding; GO:0055114 oxidation-reduction process
VE03_00191	KV454974.1:544568-545647	-	343	hypothetical protein	orth8755
VE03_00192	KV454974.1:547061-548159	-	261	ribosome biogenesis protein n	orth4766	ENOG410PJ4S: Ribosome biogenesis protein nsa-2	BUSCOfEOG79PK0S					IPR022309: Ribosomal protein S8e/ribosomal biogenesis NSA2
VE03_00193	KV454974.1:548712-549941	+	294	hypothetical protein	orth4768	ENOG410PKQK: tyrosine serine protein phosphatase						IPR000387: Tyrosine specific protein phosphatases domain; IPR016130: Protein-tyrosine phosphatase, active site; IPR026893: Tyrosine/serine-protein phosphatase IphP-type; IPR029021: Protein-tyrosine phosphatase-like		GO:0016791 phosphatase activity; GO:0004725 protein tyrosine phosphatase activity; GO:0016311 dephosphorylation
VE03_00194	KV454974.1:550892-551208	-	71	hypothetical protein
VE03_00195	KV454974.1:552172-553069	+	298	hypothetical protein	orth180	ENOG410PMYJ: NA						IPR015920: Cellobiose dehydrogenase, cytochrome domain
VE03_00196	KV454974.1:554261-556848	+	828	hypothetical protein	orth4764	ENOG410PI5Y: conserved hypothetical protein						IPR024527: Eisosome protein 1
VE03_00197	KV454974.1:557484-558473	-	273	hypothetical protein	orth2311							IPR022085: Protein of unknown function DUF3632
VE03_00198	KV454974.1:558954-562254	-	1099	hypothetical protein	orth1995	ENOG410PJ98: Na K ATPase alpha 1 subunit						IPR001757: P-type ATPase; IPR004014: Cation-transporting P-type ATPase, N-terminal; IPR006068: Cation-transporting P-type ATPase, C-terminal; IPR008250: P-type ATPase, A domain; IPR018303: P-type ATPase, phosphorylation site; IPR023214: HAD-like domain; IPR023298: P-type ATPase, transmembrane domain; IPR023299: P-type ATPase, cytoplasmic domain N		GO:0016021 integral component of membrane; GO:0046872 metal ion binding; GO:0000166 nucleotide binding
VE03_00199	KV454974.1:563385-566186	-	898	hypothetical protein	orth4728	ENOG410PHWK: U3 small nucleolar RNA-associated protein						IPR001680: WD40 repeat; IPR013934: Small-subunit processome, Utp13; IPR015943: WD40/YVTN repeat-like-containing domain; IPR017986: WD40-repeat-containing domain; IPR019775: WD40 repeat, conserved site; IPR020472: G-protein beta WD-40 repeat	PF00400: WD domain, G-beta repeat	GO:0032040 small-subunit processome; GO:0005515 protein binding; GO:0006364 rRNA processing
VE03_00200	KV454974.1:566528-568467	+	559	hypothetical protein	orth4727	ENOG410PSTK: NA
VE03_00201	KV454974.1:568580-570059	-	492	hypothetical protein	orth8357	ENOG410QDAP: Major Facilitator Superfamily						IPR011701: Major facilitator superfamily; IPR020846: Major facilitator superfamily domain		GO:0016021 integral component of membrane; GO:0055085 transmembrane transport
VE03_00202	KV454974.1:570531-572176	-	513	hypothetical protein	orth187	ENOG410PMP7: DUF1237 domain-containing protein				GH125		IPR008313: Uncharacterised conserved protein UCP028846; IPR008928: Six-hairpin glycosidase-like; IPR012341: Six-hairpin glycosidase	PF06824: Protein of unknown function (DUF1237)	GO:0003824 catalytic activity
VE03_00203	KV454974.1:573209-575092	+	509	hypothetical protein	orth4730	ENOG410PM8H: Involved in the maturation of Asn-linked oligosaccharides. Progressively trims alpha-1,2-linked mannose residues from Man(9)GlcNAc(2) to produce Man(5)GlcNAc(2)				GH47		IPR001382: Glycoside hydrolase family 47	PF01532: Glycosyl hydrolase family 47	GO:0016020 membrane; GO:0005509 calcium ion binding; GO:0004571 mannosyl-oligosaccharide 1,2-alpha-mannosidase activity
VE03_00204	KV454974.1:575721-576339	+	205	hypothetical protein	orth8356							IPR006913: Glutathione-dependent formaldehyde-activating enzyme/centromere protein V; IPR011057: Mss4-like		GO:0016846 carbon-sulfur lyase activity; GO:0008152 metabolic process
VE03_00205	KV454974.1:576414-577930	-	489	hypothetical protein	orth192	ENOG410PH78: monooxygenase						IPR020946: Flavin monooxygenase-like; IPR023753: FAD/NAD(P)-binding domain		GO:0016491 oxidoreductase activity; GO:0004499 N,N-dimethylaniline monooxygenase activity; GO:0050660 flavin adenine dinucleotide binding; GO:0050661 NADP binding; GO:0055114 oxidation-reduction process
VE03_00206	KV454974.1:578254-579144	-	275	hypothetical protein	orth2266	ENOG410PNH4: conserved hypothetical protein						IPR012349: FMN-binding split barrel; IPR024747: Pyridoxamine 5'-phosphate oxidase-related		GO:0010181 FMN binding; GO:0016491 oxidoreductase activity; GO:0055114 oxidation-reduction process
VE03_00207	KV454974.1:579733-580909	-	366	hypothetical protein	orth194	ENOG410PP6F: Oxidoreductase, 2OG-Fe(II) oxygenase family						IPR005123: Oxoglutarate/iron-dependent dioxygenase; IPR026992: Non-haem dioxygenase N-terminal domain; IPR027443: Isopenicillin N synthase-like		GO:0016491 oxidoreductase activity; GO:0055114 oxidation-reduction process
VE03_00208	KV454974.1:581653-583808	-	664	hypothetical protein	orth4729	ENOG410PHS7: Transcription factor SPT8						IPR001680: WD40 repeat; IPR015943: WD40/YVTN repeat-like-containing domain; IPR017986: WD40-repeat-containing domain		GO:0005515 protein binding
VE03_00209	KV454974.1:585390-590005	+	1451	hypothetical protein	orth4726							IPR000504: RNA recognition motif domain; IPR012677: Nucleotide-binding alpha-beta plait domain; IPR027417: P-loop containing nucleoside triphosphate hydrolase		GO:0000166 nucleotide binding; GO:0003676 nucleic acid binding
VE03_00210	KV454974.1:590555-592080	-	474	hypothetical protein	orth4724	ENOG410PHJR: ThiF domain protein	BUSCOfEOG7CNZQV					IPR000594: THIF-type NAD/FAD binding fold; IPR016040: NAD(P)-binding domain		GO:0008641 small protein activating enzyme activity
VE03_00211	KV454974.1:593243-594568	+	336	hypothetical protein	orth8445							IPR003609: PAN/Apple domain
VE03_00212	KV454974.1:594915-597730	-	851	hypothetical protein	orth2267	ENOG410PHDM: Beta-glucosidases are one of a number of cellulolytic enzymes involved in the degradation of cellulosic biomass. Catalyzes the last step releasing glucose from the inhibitory cellobiose (By similarity)				GH3		IPR001764: Glycoside hydrolase, family 3, N-terminal; IPR002772: Glycoside hydrolase family 3 C-terminal domain; IPR017853: Glycoside hydrolase superfamily; IPR026891: Fibronectin type III-like domain; IPR026892: Glycoside hydrolase family 3	PF01915: Glycosyl hydrolase family 3 C-terminal domain	GO:0004553 hydrolase activity, hydrolyzing O-glycosyl compounds; GO:0005975 carbohydrate metabolic process
VE03_00213	KV454974.1:598894-600358	-	487	homoserine O-acetyltransferase	orth195	ENOG410PF9H: homoserine O-acetyltransferase			S33			IPR000073: Alpha/beta hydrolase fold-1; IPR008220: Homoserine acetyltransferase; IPR029058: Alpha/Beta hydrolase fold		GO:0005737 cytoplasm; GO:0004414 homoserine O-acetyltransferase activity; GO:0009086 methionine biosynthetic process
VE03_00214	KV454974.1:600951-602063	+	354	hypothetical protein	orth4723
VE03_00215	KV454974.1:602422-605542	-	974	hypothetical protein	orth2327	ENOG410PGSZ: 5-oxoprolinase						IPR002821: Hydantoinase/oxoprolinase; IPR003692: Hydantoinase B/oxoprolinase; IPR008040: Hydantoinaseoxoprolinase, N-terminal		GO:0003824 catalytic activity; GO:0016787 hydrolase activity
VE03_00216	KV454974.1:606429-606712	+	75	hypothetical protein
VE03_00217	KV454974.1:606827-607315	+	148	hypothetical protein
VE03_00218	KV454974.1:607903-608938	+	344	hypothetical protein	orth4722	ENOG410PK4S: mitochondrial GTPase						IPR006073: GTP binding domain; IPR016478: GTPase, MTG1; IPR023179: GTP-binding protein, orthogonal bundle domain; IPR027417: P-loop containing nucleoside triphosphate hydrolase		GO:0005525 GTP binding
VE03_00219	KV454974.1:609499-610537	-	345	hypothetical protein	orth4721	ENOG410PNM7: ser Thr protein phosphatase						IPR004843: Calcineurin-like phosphoesterase domain, apaH type; IPR029052: Metallo-dependent phosphatase-like		GO:0016787 hydrolase activity
VE03_00220	KV454974.1:611403-612786	-	444	hypothetical protein	orth4720	ENOG410PYEH: NA
VE03_00221	KV454974.1:615098-615879	+	243	pre-mRNA-splicing factor ISY1	orth4719	ENOG410PKY9: pre-mRNA-splicing factor isy1	BUSCOfEOG7FJHC6					IPR009360: Isy1-like splicing	PF06246: Isy1-like splicing family
VE03_00222	KV454974.1:617466-618932	+	431	hypothetical protein	orth197	ENOG410PMQE: Methyltransferase domain						IPR029063: S-adenosyl-L-methionine-dependent methyltransferase
VE03_00223	KV454974.1:621385-623338	+	539	hypothetical protein	orth198	ENOG410PFXI: O-methyltransferase						IPR001077: O-methyltransferase, family 2; IPR011991: Winged helix-turn-helix DNA-binding domain; IPR016461: O-methyltransferase COMT-type; IPR029063: S-adenosyl-L-methionine-dependent methyltransferase		GO:0008171 O-methyltransferase activity; GO:0008168 methyltransferase activity
VE03_00224	KV454974.1:624079-624933	+	206	hypothetical protein	orth4718	ENOG410PJH1: ADP-ribose pyrophosphatase						IPR000086: NUDIX hydrolase domain; IPR015797: NUDIX hydrolase domain-like; IPR020084: NUDIX hydrolase, conserved site; IPR020476: NUDIX hydrolase		GO:0016787 hydrolase activity
VE03_00225	KV454974.1:625239-626451	+	388	hypothetical protein	orth2265	ENOG410PK16: Putative lysophospholipase			S33			IPR000073: Alpha/beta hydrolase fold-1; IPR000639: Epoxide hydrolase-like; IPR029058: Alpha/Beta hydrolase fold		GO:0003824 catalytic activity
VE03_00226	KV454974.1:631622-633399	+	558	hypothetical protein	orth2263	ENOG410PFEN: sugar transporter						IPR003663: Sugar/inositol transporter; IPR005828: Major facilitator, sugar transporter-like; IPR005829: Sugar transporter, conserved site; IPR020846: Major facilitator superfamily domain	PF00083: Sugar (and other) transporter	GO:0016021 integral component of membrane; GO:0016020 membrane; GO:0022857 transmembrane transporter activity; GO:0005215 transporter activity; GO:0022891 substrate-specific transmembrane transporter activity; GO:0055085 transmembrane transport
VE03_00227	KV454974.1:633787-634213	-	141	hypothetical protein	orth9662	ENOG410PX8X: conserved hypothetical protein						IPR018717: Domain of unknown function DUF2241
VE03_00228	KV454974.1:635947-636394	-	148	hypothetical protein	orth201	ENOG410PSV1: NA
VE03_00229	KV454974.1:637551-638768	+	370	hypothetical protein	orth2328	ENOG410Q07I: NA						IPR001810: F-box domain		GO:0005515 protein binding
VE03_00230	KV454974.1:639956-640493	+	178	hypothetical protein	orth4714
VE03_00231	KV454974.1:640631-640970	-	112	hypothetical protein	orth4713
VE03_00232	KV454974.1:641482-642202	-	239	hypothetical protein	orth2163	ENOG410PR3R: Thioesterase superfamily						IPR006683: Thioesterase superfamily; IPR029069: HotDog domain
VE03_00233	KV454974.1:643068-645262	-	697	hypothetical protein	orth4712							IPR008427: Extracellular membrane protein, CFEM domain
VE03_00234	KV454974.1:650797-651886	-	362	hypothetical protein	orth9361
VE03_00235	KV454974.1:652917-653665	-	162	hypothetical protein
VE03_00236	KV454974.1:655428-656256	-	221	hypothetical protein	orth144	ENOG410Q9IW: short chain dehydrogenase						IPR002198: Short-chain dehydrogenase/reductase SDR; IPR016040: NAD(P)-binding domain		GO:0016491 oxidoreductase activity; GO:0008152 metabolic process
VE03_00237	KV454974.1:656724-657459	+	244	hypothetical protein	orth505	ENOG410PQC1: Short chain dehydrogenase						IPR002198: Short-chain dehydrogenase/reductase SDR; IPR002347: Glucose/ribitol dehydrogenase; IPR016040: NAD(P)-binding domain; IPR020904: Short-chain dehydrogenase/reductase, conserved site	PF13561: Enoyl-(Acyl carrier protein) reductase	GO:0016491 oxidoreductase activity; GO:0008152 metabolic process
VE03_00238	KV454974.1:657851-658432	-	176	hypothetical protein	orth4710							IPR006694: Fatty acid hydroxylase		GO:0005506 iron ion binding; GO:0016491 oxidoreductase activity; GO:0055114 oxidation-reduction process; GO:0006633 fatty acid biosynthetic process
VE03_00239	KV454974.1:659362-660697	+	444	hypothetical protein	orth4709	ENOG410PHT5: UDP-glucoronosyl and UDP-glucosyl transferase						IPR002213: UDP-glucuronosyl/UDP-glucosyltransferase		GO:0016758 transferase activity, transferring hexosyl groups; GO:0008152 metabolic process
VE03_00240	KV454974.1:665163-667019	+	561	hypothetical protein	orth491	ENOG410Q9IT: Sugar (and other) transporter						IPR003663: Sugar/inositol transporter; IPR005828: Major facilitator, sugar transporter-like; IPR005829: Sugar transporter, conserved site; IPR020846: Major facilitator superfamily domain	PF00083: Sugar (and other) transporter	GO:0016021 integral component of membrane; GO:0016020 membrane; GO:0022857 transmembrane transporter activity; GO:0005215 transporter activity; GO:0022891 substrate-specific transmembrane transporter activity; GO:0055085 transmembrane transport
VE03_00241	KV454974.1:667551-668559	+	335	hypothetical protein	orth1310	ENOG410PMUN: zinc-binding						IPR002085: Alcohol dehydrogenase superfamily, zinc-type; IPR002364: Quinone oxidoreductase/zeta-crystallin, conserved site; IPR011032: GroES-like; IPR016040: NAD(P)-binding domain; IPR020843: Polyketide synthase, enoylreductase domain		GO:0008270 zinc ion binding; GO:0016491 oxidoreductase activity; GO:0055114 oxidation-reduction process
VE03_00242	KV454974.1:668706-670156	-	464	hypothetical protein	orth1309	ENOG410PHYF: conserved hypothetical protein						IPR023753: FAD/NAD(P)-binding domain		GO:0016491 oxidoreductase activity; GO:0055114 oxidation-reduction process
VE03_00243	KV454974.1:671020-671936	+	288	hypothetical protein	orth4708	ENOG410PP6V: conserved hypothetical protein						IPR029063: S-adenosyl-L-methionine-dependent methyltransferase
VE03_00244	KV454974.1:672069-672927	-	285	hypothetical protein	orth9328	ENOG410QAX0: NA
VE03_00245	KV454974.1:673682-674457	+	222	hypothetical protein	orth534	ENOG410PNUX: DSBA-like thioredoxin domain						IPR001853: DSBA-like thioredoxin domain; IPR012336: Thioredoxin-like fold		GO:0015035 protein disulfide oxidoreductase activity
VE03_00246	KV454974.1:674740-675529	-	262	hypothetical protein	orth673	ENOG410QE9S: oxidoreductase						IPR002198: Short-chain dehydrogenase/reductase SDR; IPR002347: Glucose/ribitol dehydrogenase; IPR016040: NAD(P)-binding domain		GO:0016491 oxidoreductase activity; GO:0008152 metabolic process
VE03_00247	KV454974.1:675961-678580	-	872	hypothetical protein	orth1308	ENOG410PUV5: Glycosyl hydrolases family 2, sugar binding domain				GH2		IPR006101: Glycoside hydrolase, family 2; IPR006102: Glycoside hydrolase, family 2, immunoglobulin-like beta-sandwich; IPR006103: Glycoside hydrolase family 2, catalytic domain; IPR006104: Glycosyl hydrolases family 2, sugar binding domain; IPR008979: Galactose-binding domain-like; IPR013781: Glycoside hydrolase, catalytic domain; IPR013812: Glycoside hydrolase, family 2/20, immunoglobulin-like b…		GO:0004553 hydrolase activity, hydrolyzing O-glycosyl compounds; GO:0005975 carbohydrate metabolic process
VE03_00248	KV454974.1:679159-680342	-	309	hypothetical protein	orth1307	ENOG410PIEH: NA
VE03_00249	KV454974.1:681633-683449	+	537	hypothetical protein	orth1306	ENOG410PMMX: FAD binding domain protein						IPR006094: FAD linked oxidase, N-terminal; IPR016166: FAD-binding, type 2; IPR016169: CO dehydrogenase flavoprotein-like, FAD-binding, subdomain 2		GO:0050660 flavin adenine dinucleotide binding; GO:0016491 oxidoreductase activity; GO:0003824 catalytic activity; GO:0016614 oxidoreductase activity, acting on CH-OH group of donors; GO:0055114 oxidation-reduction process
VE03_00250	KV454974.1:683765-685868	-	627	hypothetical protein	orth2054	ENOG410Q09I: POT family						IPR000109: Proton-dependent oligopeptide transporter family; IPR018456: PTR2 family proton/oligopeptide symporter, conserved site; IPR020846: Major facilitator superfamily domain	PF00854: POT family	GO:0016020 membrane; GO:0005215 transporter activity; GO:0006857 oligopeptide transport; GO:0006810 transport
VE03_00251	KV454974.1:686882-688027	-	347	hypothetical protein	orth4705	ENOG410PK8W: NA						IPR029058: Alpha/Beta hydrolase fold
VE03_00252	KV454974.1:688960-689317	-	118	hypothetical protein	orth8316
VE03_00253	KV454974.1:690889-692104	+	404	hypothetical protein	orth8315	ENOG410PM20: GDSL-like Lipase/Acylhydrolase				CE2		IPR000254: Cellulose-binding domain, fungal; IPR013830: SGNH hydrolase-type esterase domain		GO:0005576 extracellular region; GO:0030248 cellulose binding; GO:0004553 hydrolase activity, hydrolyzing O-glycosyl compounds; GO:0005975 carbohydrate metabolic process
VE03_00254	KV454974.1:693282-695201	+	529	hypothetical protein	orth2330	ENOG410PJET: sugar transporter						IPR003663: Sugar/inositol transporter; IPR005828: Major facilitator, sugar transporter-like; IPR005829: Sugar transporter, conserved site; IPR020846: Major facilitator superfamily domain	PF00083: Sugar (and other) transporter	GO:0016021 integral component of membrane; GO:0016020 membrane; GO:0022857 transmembrane transporter activity; GO:0005215 transporter activity; GO:0022891 substrate-specific transmembrane transporter activity; GO:0055085 transmembrane transport
VE03_00255	KV454974.1:695603-696481	+	241	hypothetical protein	orth1305	ENOG410PVKU: NA						IPR004045: Glutathione S-transferase, N-terminal; IPR004046: Glutathione S-transferase, C-terminal; IPR010987: Glutathione S-transferase, C-terminal-like; IPR012336: Thioredoxin-like fold		GO:0005515 protein binding
VE03_00256	KV454974.1:696736-698001	-	307	hypothetical protein		ENOG410PNMH: conserved hypothetical protein						IPR021765: Protein of unknown function DUF3328	PF11807: Domain of unknown function (DUF3328)
VE03_00257	KV454974.1:699036-701059	+	639	hypothetical protein		ENOG410PI5I: Tripeptidyl-peptidase			S53			IPR000209: Peptidase S8/S53 domain; IPR009020: Proteinase inhibitor, propeptide; IPR015366: Peptidase S53, propeptide; IPR023828: Peptidase S8, subtilisin, Ser-active site; IPR030400: Sedolisin domain		GO:0004252 serine-type endopeptidase activity; GO:0008236 serine-type peptidase activity; GO:0006508 proteolysis
VE03_00258	KV454974.1:701303-702977	-	519	hypothetical protein		ENOG410PMKI: Major Facilitator Superfamily						IPR011701: Major facilitator superfamily; IPR020846: Major facilitator superfamily domain		GO:0016021 integral component of membrane; GO:0055085 transmembrane transport
VE03_00259	KV454974.1:704797-706270	+	273	hypothetical protein
VE03_00260	KV454974.1:707538-708399	-	270	hypothetical protein
VE03_00261	KV454974.1:709826-710803	+	231	hypothetical protein		ENOG410PXDI: Domain of unknown function (DUF3328)						IPR021765: Protein of unknown function DUF3328
VE03_00262	KV454974.1:711149-712550	-	466	hypothetical protein		ENOG410PMJN: NA						IPR006593: Cytochrome b561/ferric reductase transmembrane; IPR015920: Cellobiose dehydrogenase, cytochrome domain
VE03_00263	KV454974.1:713041-715092	+	645	hypothetical protein		ENOG410PI5I: Tripeptidyl-peptidase			S53			IPR000209: Peptidase S8/S53 domain; IPR009020: Proteinase inhibitor, propeptide; IPR015366: Peptidase S53, propeptide; IPR023828: Peptidase S8, subtilisin, Ser-active site; IPR030400: Sedolisin domain		GO:0004252 serine-type endopeptidase activity; GO:0008236 serine-type peptidase activity; GO:0006508 proteolysis
VE03_00264	KV454974.1:715703-718440	+	752	hypothetical protein	orth865	ENOG410PIUB: OPT oligopeptide transporter protein						IPR004813: Oligopeptide transporter, OPT superfamily	PF03169: OPT oligopeptide transporter protein	GO:0055085 transmembrane transport
VE03_00265	KV454974.1:718891-720476	+	404	GTP-binding protein YchF	orth1304	ENOG410PV5X: Protein of unknown function (DUF933)						IPR004396: Ribosome-binding ATPase YchF/Obg-like ATPase 1; IPR006073: GTP binding domain; IPR012675: Beta-grasp domain; IPR012676: TGS-like; IPR013029: Domain of unknown function DUF933; IPR023192: TGS-like domain; IPR027417: P-loop containing nucleoside triphosphate hydrolase; IPR031167: OBG-type guanine nucleotide-binding (G) domain		GO:0005525 GTP binding
VE03_00266	KV454974.1:721325-726568	-	1710	hypothetical protein	orth4704	ENOG410PMDA: Anucleate primary sterigmata protein A						IPR001849: Pleckstrin homology domain; IPR011993: PH domain-like; IPR024774: Pleckstrin homology domain, Mcp5-type		GO:0005938 cell cortex; GO:0005515 protein binding; GO:0005543 phospholipid binding; GO:0032065 cortical protein anchoring
VE03_00267	KV454974.1:727887-728916	+	342	hypothetical protein	orth4703	ENOG410PJWC: factor cwc24	BUSCOfEOG7KH9Z0					IPR000571: Zinc finger, CCCH-type; IPR001841: Zinc finger, RING-type; IPR013083: Zinc finger, RING/FYVE/PHD-type; IPR017907: Zinc finger, RING-type, conserved site		GO:0008270 zinc ion binding; GO:0005515 protein binding; GO:0046872 metal ion binding
VE03_00268	KV454974.1:729357-730487	-	318	hypothetical protein	orth246	ENOG410PFA1: mitochondrial phosphate carrier protein						IPR002067: Mitochondrial carrier protein; IPR018108: Mitochondrial substrate/solute carrier; IPR023395: Mitochondrial carrier domain		GO:0055085 transmembrane transport
VE03_00269	KV454974.1:733584-735071	-	461	hypothetical protein	orth2229	ENOG410PJJ1: MFS sugar transporter						IPR003663: Sugar/inositol transporter; IPR005828: Major facilitator, sugar transporter-like; IPR005829: Sugar transporter, conserved site; IPR020846: Major facilitator superfamily domain	PF00083: Sugar (and other) transporter	GO:0016021 integral component of membrane; GO:0016020 membrane; GO:0022857 transmembrane transporter activity; GO:0005215 transporter activity; GO:0022891 substrate-specific transmembrane transporter activity; GO:0055085 transmembrane transport
VE03_00270	KV454974.1:735544-737533	-	614	hypothetical protein	orth653	ENOG410PIUD: regulatory protein					Fungal-specific TF domain	IPR005600: Gal4 dimerisation domain; IPR007219: Transcription factor domain, fungi		GO:0005634 nucleus; GO:0003677 DNA binding; GO:0008270 zinc ion binding; GO:0006351 transcription, DNA-templated
VE03_00271	KV454974.1:738377-739505	-	326	hypothetical protein	orth9940	ENOG410PUDA: short chain dehydrogenase						IPR002198: Short-chain dehydrogenase/reductase SDR; IPR002347: Glucose/ribitol dehydrogenase; IPR016040: NAD(P)-binding domain		GO:0016491 oxidoreductase activity; GO:0008152 metabolic process
VE03_00272	KV454974.1:741173-743909	+	813	hypothetical protein	orth9942						Fungal Zn(2)-Cys(6) binuclear cluster domain	IPR001138: Zn(2)-C6 fungal-type DNA-binding domain		GO:0005634 nucleus; GO:0008270 zinc ion binding; GO:0000981 RNA polymerase II transcription factor activity, sequence-specific DNA binding; GO:0006355 regulation of transcription, DNA-templated
VE03_00273	KV454974.1:744729-746672	+	532	hypothetical protein	orth8886	ENOG410PFKH: quinate permease						IPR003663: Sugar/inositol transporter; IPR005828: Major facilitator, sugar transporter-like; IPR005829: Sugar transporter, conserved site; IPR020846: Major facilitator superfamily domain	PF00083: Sugar (and other) transporter	GO:0016021 integral component of membrane; GO:0016020 membrane; GO:0022857 transmembrane transporter activity; GO:0005215 transporter activity; GO:0022891 substrate-specific transmembrane transporter activity; GO:0055085 transmembrane transport
VE03_00274	KV454974.1:746893-747598	-	234	hypothetical protein	orth1303	ENOG410PUYI: CHAP domain						IPR007921: CHAP domain
VE03_00275	KV454974.1:748930-749826	+	261	hypothetical protein	orth8314	ENOG410PQ8V: glycoside hydrolase family 24				GH24		IPR002196: Glycoside hydrolase, family 24; IPR023346: Lysozyme-like domain; IPR023347: Lysozyme domain		GO:0003796 lysozyme activity; GO:0009253 peptidoglycan catabolic process; GO:0016998 cell wall macromolecule catabolic process
VE03_00276	KV454974.1:750469-751504	+	344	hypothetical protein	orth4702	ENOG410PV8Z: NA						IPR027417: P-loop containing nucleoside triphosphate hydrolase
VE03_00277	KV454974.1:753913-754244	+	80	hypothetical protein	orth9139
VE03_00278	KV454974.1:755926-757294	+	399	hypothetical protein	orth632	ENOG410PVQ9: Amb_all				PL1		IPR002022: Pectate lyase/Amb allergen; IPR011050: Pectin lyase fold/virulence factor; IPR012334: Pectin lyase fold
VE03_00279	KV454974.1:757855-759247	+	463	hypothetical protein	orth4701	ENOG410PJ10: F-box domain protein
VE03_00280	KV454974.1:759438-760289	-	249	hypothetical protein	orth4700							IPR003822: Paired amphipathic helix		GO:0006355 regulation of transcription, DNA-templated
VE03_00281	KV454974.1:761220-762482	+	380	hypothetical protein	orth4699	ENOG410PIIC: Autophagy-related protein 3	BUSCOfEOG7KWSTW					IPR007134: Autophagy-related protein 3, N-terminal; IPR007135: Autophagy-related protein 3; IPR019461: Autophagy-related protein 3, C-terminal
VE03_00282	KV454974.1:763628-765502	-	609	hypothetical protein	orth2333
VE03_00283	KV454974.1:766527-767446	-	219	hypothetical protein	orth1302	ENOG410PFMU: Inherit from NOG: Conserved hypothetical, protein
VE03_00284	KV454974.1:769301-770580	-	354	serine-threonine kinase receptor-associated protein	orth4698	ENOG410PHGQ: WD repeat protein						IPR001680: WD40 repeat; IPR015943: WD40/YVTN repeat-like-containing domain; IPR017986: WD40-repeat-containing domain; IPR019775: WD40 repeat, conserved site; IPR020472: G-protein beta WD-40 repeat		GO:0005515 protein binding
VE03_00285	KV454974.1:771259-773726	+	784	hypothetical protein	orth4697	ENOG410PHA6: Polyubiquitin binding protein						IPR001680: WD40 repeat; IPR013535: PUL domain; IPR015155: PLAA family ubiquitin binding, PFU; IPR015943: WD40/YVTN repeat-like-containing domain; IPR017986: WD40-repeat-containing domain; IPR020472: G-protein beta WD-40 repeat	PF08324: PUL domain	GO:0005515 protein binding
VE03_00286	KV454974.1:774399-775508	+	315	hypothetical protein	orth1961	ENOG410PGQB: nmrA family transcriptional regulator						IPR008030: NmrA-like domain; IPR016040: NAD(P)-binding domain	PF05368: NmrA-like family
VE03_00287	KV454974.1:775780-777328	-	515	hypothetical protein	orth4695							IPR000868: Isochorismatase-like		GO:0003824 catalytic activity; GO:0008152 metabolic process
VE03_00288	KV454974.1:777920-779801	-	607	hypothetical protein	orth4694	ENOG410PHCF: Oxidoreductase						IPR017927: Ferredoxin reductase-type FAD-binding domain; IPR017938: Riboflavin synthase-like beta-barrel		GO:0016491 oxidoreductase activity; GO:0055114 oxidation-reduction process
VE03_00289	KV454974.1:781327-783610	+	760	hypothetical protein	orth4693					GH17		IPR013781: Glycoside hydrolase, catalytic domain; IPR017853: Glycoside hydrolase superfamily		GO:0005975 carbohydrate metabolic process
VE03_00290	KV454974.1:784305-785530	+	365	hypothetical protein	orth1950	ENOG410PI6Y: Mitochondrial carrier protein						IPR018108: Mitochondrial substrate/solute carrier; IPR023395: Mitochondrial carrier domain	PF00153: Mitochondrial carrier protein
VE03_00291	KV454974.1:786257-786951	+	188	hypothetical protein	orth1299	ENOG410PQAD: Chitin binding domain						IPR004302: Chitin-binding, domain 3		GO:0019028 viral capsid
VE03_00292	KV454974.1:787097-788849	-	534	hypothetical protein	orth2259	ENOG410PTVY: NA					Fungal Zn(2)-Cys(6) binuclear cluster domain	IPR001138: Zn(2)-C6 fungal-type DNA-binding domain; IPR021858: Protein of unknown function DUF3468		GO:0005634 nucleus; GO:0008270 zinc ion binding; GO:0000981 RNA polymerase II transcription factor activity, sequence-specific DNA binding; GO:0006355 regulation of transcription, DNA-templated
VE03_00293	KV454974.1:789465-790889	+	404	hypothetical protein	orth1298	ENOG410PK54: RTA1 domain protein						IPR007568: RTA-like protein		GO:0016021 integral component of membrane; GO:0006950 response to stress
VE03_00294	KV454974.1:790918-792215	-	415	hypothetical protein	orth2189	ENOG410PMCK: Cytochrome P450						IPR001128: Cytochrome P450; IPR002401: Cytochrome P450, E-class, group I	PF00067: Cytochrome P450	GO:0005506 iron ion binding; GO:0020037 heme binding; GO:0016705 oxidoreductase activity, acting on paired donors, with incorporation or reduction of molecular oxygen; GO:0055114 oxidation-reduction process
VE03_00295	KV454974.1:794399-796243	+	581	hypothetical protein	orth2098	ENOG410PKEX: MFS drug efflux pump						IPR005829: Sugar transporter, conserved site; IPR010573: Fungal trichothecene efflux pump; IPR020846: Major facilitator superfamily domain		GO:0016021 integral component of membrane; GO:0005215 transporter activity; GO:0055085 transmembrane transport
VE03_00296	KV454974.1:796640-797289	-	179	hypothetical protein	orth10116							IPR032710: NTF2-like domain
VE03_00297	KV454974.1:798262-799714	+	446	hypothetical protein	orth1297	ENOG410PH0B: C6 zinc finger					Fungal Zn(2)-Cys(6) binuclear cluster domain	IPR001138: Zn(2)-C6 fungal-type DNA-binding domain; IPR021858: Protein of unknown function DUF3468		GO:0005634 nucleus; GO:0008270 zinc ion binding; GO:0000981 RNA polymerase II transcription factor activity, sequence-specific DNA binding; GO:0006355 regulation of transcription, DNA-templated
VE03_00298	KV454974.1:799913-800651	-	245	hypothetical protein	orth1296							IPR001810: F-box domain		GO:0005515 protein binding
VE03_00299	KV454974.1:801471-805887	-	1407	hypothetical protein	orth4692	ENOG410Q0EW: Inherit from NOG: Conserved hypothetical, protein
VE03_00300	KV454974.1:807195-807918	+	240	hypothetical protein	orth2337
VE03_00301	KV454974.1:809673-810468	+	264	hypothetical protein	orth4691
VE03_00302	KV454974.1:810837-811761	-	307	hypothetical protein	orth319	ENOG410PK8D: isoflavone reductase family protein						IPR008030: NmrA-like domain; IPR016040: NAD(P)-binding domain
VE03_00303	KV454974.1:813102-814353	-	393	hypothetical protein	orth1295	ENOG410PII4: alpha-1,6-mannosyltransferase				GT32		IPR007577: Glycosyltransferase, DXD sugar-binding motif; IPR029044: Nucleotide-diphospho-sugar transferases
VE03_00304	KV454974.1:817481-818642	-	309	hypothetical protein	orth4690	ENOG410PRVB: transcription factor RfeG
VE03_00305	KV454974.1:821118-823144	-	652	hypothetical protein	orth4689	ENOG410PFN6: Sister chromatid cohesion protein	BUSCOfEOG7RFTT2				Zinc finger (C2H2)	IPR001126: UmuC domain; IPR007087: Zinc finger, C2H2; IPR017961: DNA polymerase, Y-family, little finger domain		GO:0003684 damaged DNA binding; GO:0046872 metal ion binding; GO:0006281 DNA repair
VE03_00306	KV454974.1:824115-824796	+	226	hypothetical protein	orth8908	ENOG410PTNI: NA
VE03_00307	KV454974.1:826001-827145	+	306	hypothetical protein	orth8909	ENOG410PSY8: fucose-specific lectin						IPR012475: Fucose-specific lectin	PF07938: Fungal fucose-specific lectin
VE03_00308	KV454974.1:827465-828263	-	227	hypothetical protein	orth4688						bZIP TF 1	IPR004827: Basic-leucine zipper domain		GO:0043565 sequence-specific DNA binding; GO:0003700 transcription factor activity, sequence-specific DNA binding; GO:0006355 regulation of transcription, DNA-templated
VE03_00309	KV454974.1:829656-830394	+	245	hypothetical protein	orth9663	ENOG410PXQH: NA
VE03_00310	KV454974.1:832846-834413	+	461	hypothetical protein	orth1371	ENOG410PFRH: hydrolase family 76 protein				GH76		IPR005198: Glycoside hydrolase, family 76; IPR008928: Six-hairpin glycosidase-like; IPR012341: Six-hairpin glycosidase; IPR014480: Mannan endo-1,6-alpha-mannosidase	PF03663: Glycosyl hydrolase family 76	GO:0003824 catalytic activity; GO:0008496 mannan endo-1,6-alpha-mannosidase activity; GO:0016052 carbohydrate catabolic process
VE03_00311	KV454974.1:835762-837538	-	458	hypothetical protein	orth1293	ENOG410PNAD: NA						IPR008427: Extracellular membrane protein, CFEM domain; IPR014005: Extracellular membrane protein, CFEM domain, fungi
VE03_00312	KV454974.1:838567-839742	-	361	hypothetical protein	orth1292	ENOG410PNVX: NA
VE03_00313	KV454974.1:841326-843426	+	699	hypothetical protein	orth8436							IPR018306: Bacteriophage T5, Orf172 DNA-binding
VE03_00314	KV454974.1:843565-844513	-	315	hypothetical protein	orth2853	ENOG410QASR: Carbon-nitrogen hydrolase						IPR003010: Carbon-nitrogen hydrolase		GO:0016810 hydrolase activity, acting on carbon-nitrogen (but not peptide) bonds; GO:0006807 nitrogen compound metabolic process
VE03_00315	KV454974.1:847669-850423	+	795	catalase/peroxidase HPI	orth2147	ENOG410PMRS: Bifunctional enzyme with both catalase and broad- spectrum peroxidase activity. Confers resistance to H(2)O(2) in hyphae. May play an antioxidative role in fungal defense against the host-produced H(2)O(2) (oxidative burst) at the early stage of plant infection						IPR000763: Catalase-peroxidase haem; IPR002016: Haem peroxidase, plant/fungal/bacterial; IPR010255: Haem peroxidase; IPR019793: Peroxidases heam-ligand binding site; IPR019794: Peroxidase, active site	PF00141: Peroxidase	GO:0004096 catalase activity; GO:0020037 heme binding; GO:0004601 peroxidase activity; GO:0055114 oxidation-reduction process; GO:0006979 response to oxidative stress
VE03_00316	KV454974.1:852772-854893	+	573	hypothetical protein	orth1701	ENOG410PHXX: transporter						IPR003663: Sugar/inositol transporter; IPR005828: Major facilitator, sugar transporter-like; IPR005829: Sugar transporter, conserved site; IPR020846: Major facilitator superfamily domain	PF00083: Sugar (and other) transporter	GO:0016021 integral component of membrane; GO:0016020 membrane; GO:0022857 transmembrane transporter activity; GO:0005215 transporter activity; GO:0022891 substrate-specific transmembrane transporter activity; GO:0055085 transmembrane transport
VE03_00317	KV454974.1:855522-858020	+	735	hypothetical protein	orth1329	ENOG410PN18: NA					Fungal Zn(2)-Cys(6) binuclear cluster domain	IPR001138: Zn(2)-C6 fungal-type DNA-binding domain		GO:0005634 nucleus; GO:0008270 zinc ion binding; GO:0000981 RNA polymerase II transcription factor activity, sequence-specific DNA binding; GO:0006355 regulation of transcription, DNA-templated
VE03_00318	KV454974.1:858625-860697	+	566	hypothetical protein	orth1345	ENOG410PJ3D: transporter						IPR011701: Major facilitator superfamily; IPR020846: Major facilitator superfamily domain		GO:0016021 integral component of membrane; GO:0055085 transmembrane transport
VE03_00319	KV454974.1:861393-861714	-	106	hypothetical protein	orth8067	ENOG410Q1ZN: NA
VE03_00320	KV454974.1:862262-862891	-	135	hypothetical protein	orth1817	ENOG410PT3K: NA
VE03_00321	KV454974.1:863073-864437	+	148	hypothetical protein
VE03_00322	KV454974.1:865750-866805	+	154	superoxide dismutase	orth6861	ENOG410PN4F: Destroys radicals which are normally produced within the cells and which are toxic to biological systems (By similarity)						IPR001424: Superoxide dismutase, copper/zinc binding domain; IPR018152: Superoxide dismutase, copper/zinc, binding site; IPR024134: Superoxide dismutase (Cu/Zn) / superoxide dismutase copper chaperone		GO:0004784 superoxide dismutase activity; GO:0046872 metal ion binding; GO:0055114 oxidation-reduction process; GO:0006801 superoxide metabolic process
VE03_00323	KV454974.1:876684-880130	+	767	hypothetical protein	orth6860	ENOG410PGT1: conserved hypothetical protein
VE03_00324	KV454974.1:880686-881648	+	292	hypothetical protein	orth837	ENOG410PNDB: STYKc						IPR000719: Protein kinase domain; IPR008266: Tyrosine-protein kinase, active site; IPR011009: Protein kinase-like domain		GO:0005524 ATP binding; GO:0004672 protein kinase activity; GO:0006468 protein phosphorylation
VE03_00325	KV454974.1:883036-883441	-	110	hypothetical protein	orth8670
VE03_00326	KV454974.1:886013-886919	-	301	hypothetical protein	orth8669	ENOG410PVKI: NmrA-like family						IPR008030: NmrA-like domain; IPR016040: NAD(P)-binding domain
VE03_00327	KV454974.1:887591-888905	-	437	hypothetical protein	orth8668	ENOG410PV4M: Inherit from NOG: hydrolase				GH64		IPR032477: Beta-1,3-glucanase, N-terminal	PF16483: Beta-1,3-glucanase
VE03_00328	KV454974.1:890445-891751	+	412	hypothetical protein	orth6859	ENOG410PHPB: solute carrier family 35 member						IPR009262: Solute carrier family 35 member SLC35F1/F2/F6	PF06027: Solute carrier family 35	GO:0016021 integral component of membrane; GO:0006810 transport
VE03_00329	KV454974.1:892102-893790	-	496	hypothetical protein	orth8667	ENOG410PIBQ: (Mfs) transporter						IPR011701: Major facilitator superfamily; IPR020846: Major facilitator superfamily domain		GO:0016021 integral component of membrane; GO:0055085 transmembrane transport
VE03_00330	KV454974.1:895896-896901	+	316	hypothetical protein	orth8666	ENOG410PMBV: NA
VE03_00331	KV454974.1:897088-898095	-	300	hypothetical protein	orth6862	ENOG410PNNU: RTA1 like protein						IPR007568: RTA-like protein		GO:0016021 integral component of membrane; GO:0006950 response to stress
VE03_00332	KV454974.1:900867-903464	+	813	hypothetical protein	orth1102	ENOG410PV75: FAD binding domain						IPR002938: FAD-binding domain; IPR023753: FAD/NAD(P)-binding domain		GO:0016491 oxidoreductase activity; GO:0071949 FAD binding; GO:0055114 oxidation-reduction process
VE03_00333	KV454974.1:903572-904564	-	313	hypothetical protein	orth6863	ENOG410QDD9: Transcription factor					Helix-loop-helix DNA-binding domain	IPR011598: Myc-type, basic helix-loop-helix (bHLH) domain		GO:0046983 protein dimerization activity
VE03_00334	KV454974.1:905109-913197	-	2626	hypothetical protein	orth6864	ENOG410PG0G: beige BEACH domain-containing protein	BUSCOfEOG7CK3G4					IPR000409: BEACH domain; IPR001680: WD40 repeat; IPR011993: PH domain-like; IPR013320: Concanavalin A-like lectin/glucanase domain; IPR015943: WD40/YVTN repeat-like-containing domain; IPR017986: WD40-repeat-containing domain; IPR019775: WD40 repeat, conserved site; IPR023362: PH-BEACH domain	PF02138: Beige/BEACH domain	GO:0005515 protein binding
VE03_00335	KV454974.1:914992-916855	+	532	hypothetical protein	orth6865	ENOG410PFG2: serine protease			S08A			IPR000209: Peptidase S8/S53 domain; IPR009020: Proteinase inhibitor, propeptide; IPR010259: Peptidase S8 propeptide/proteinase inhibitor I9; IPR015500: Peptidase S8, subtilisin-related; IPR022398: Peptidase S8, subtilisin, His-active site; IPR023828: Peptidase S8, subtilisin, Ser-active site		GO:0004252 serine-type endopeptidase activity; GO:0006508 proteolysis
VE03_00336	KV454974.1:917489-920729	+	1079	hypothetical protein	orth6866	ENOG410Q0BR: NA
VE03_00337	KV454974.1:921499-923058	-	401	AGC/PKA protein kinase, variant	orth449	ENOG410PGKH: cAMP-dependent protein kinase catalytic subunit						IPR000719: Protein kinase domain; IPR000961: AGC-kinase, C-terminal; IPR002290: Serine/threonine/dual specificity protein kinase, catalytic domain; IPR008271: Serine/threonine-protein kinase, active site; IPR011009: Protein kinase-like domain; IPR017441: Protein kinase, ATP binding site	PF00069: Protein kinase domain	GO:0005524 ATP binding; GO:0004672 protein kinase activity; GO:0004674 protein serine/threonine kinase activity; GO:0006468 protein phosphorylation
VE03_00338	KV454974.1:924428-926331	-	562	hypothetical protein	orth2338	ENOG410PG26: triglyceride lipase-cholesterol esterase			S33			IPR000073: Alpha/beta hydrolase fold-1; IPR029058: Alpha/Beta hydrolase fold
VE03_00340	KV454974.1:927859-928437	+	154	hypothetical protein	orth8487							IPR000504: RNA recognition motif domain; IPR012677: Nucleotide-binding alpha-beta plait domain		GO:0000166 nucleotide binding; GO:0003676 nucleic acid binding
VE03_00341	KV454974.1:928994-930417	+	444	hypothetical protein	orth6867
VE03_00342	KV454974.1:930929-931931	-	250	hypothetical protein	orth8486	ENOG410PMN1: O-methyltransferase						IPR002935: O-methyltransferase, family 3; IPR029063: S-adenosyl-L-methionine-dependent methyltransferase		GO:0008171 O-methyltransferase activity
VE03_00343	KV454974.1:933152-934470	+	377	hypothetical protein	orth6868	ENOG410PIQ3: IMP-specific 5'-nucleotidase involved in IMP (inositol monophosphate) degradation (By similarity)						IPR009453: IMP-specific 5-nucleotidase; IPR023214: HAD-like domain	PF06437: IMP-specific 5'-nucleotidase	GO:0050483 IMP 5'-nucleotidase activity; GO:0000287 magnesium ion binding; GO:0006190 inosine salvage; GO:0009117 nucleotide metabolic process
VE03_00344	KV454974.1:934888-936214	-	441	hypothetical protein	orth6869	ENOG410PIYK: peroxisomal membrane protein PEX16						IPR013919: Peroxisome membrane protein, Pex16	PF08610: Peroxisomal membrane protein (Pex16)
VE03_00345	KV454974.1:936698-938104	-	450	hypothetical protein	orth6870	ENOG410PK1M: Tetracycline transporter						IPR005829: Sugar transporter, conserved site; IPR011701: Major facilitator superfamily; IPR020846: Major facilitator superfamily domain		GO:0016021 integral component of membrane; GO:0005215 transporter activity; GO:0055085 transmembrane transport
VE03_00346	KV454974.1:938682-940455	+	590	hypothetical protein	orth6871	ENOG410PJPC: domain-containing protein						IPR001810: F-box domain; IPR011047: Quinoprotein alcohol dehydrogenase-like superfamily; IPR015943: WD40/YVTN repeat-like-containing domain		GO:0005515 protein binding
VE03_00347	KV454974.1:941570-945857	+	1327	hypothetical protein	orth6872	ENOG410PFRK: SNF2 family N-terminal domain						IPR000330: SNF2-related, N-terminal domain; IPR001650: Helicase, C-terminal; IPR001841: Zinc finger, RING-type; IPR013083: Zinc finger, RING/FYVE/PHD-type; IPR014001: Helicase superfamily 1/2, ATP-binding domain; IPR027417: P-loop containing nucleoside triphosphate hydrolase	PF00176: SNF2 family N-terminal domain	GO:0008270 zinc ion binding; GO:0005524 ATP binding; GO:0005515 protein binding
VE03_00348	KV454974.1:946868-948381	+	467	hypothetical protein	orth6876	ENOG410PH8C: SH3 domain						IPR001452: SH3 domain; IPR004148: BAR domain; IPR027267: Arfaptin homology (AH) domain/BAR domain		GO:0005737 cytoplasm; GO:0005515 protein binding
VE03_00349	KV454974.1:948558-950880	-	738	hypothetical protein	orth6875	ENOG410PGVT: conserved hypothetical protein						IPR017943: Bactericidal permeability-increasing protein, alpha/beta domain; IPR027842: Protein of unknown function DUF4449		GO:0008289 lipid binding
VE03_00350	KV454974.1:951349-953468	+	669	hypothetical protein	orth6874	ENOG410PGAY: C2H2 finger and ankyrin domain protein					Zinc finger (C2H2)	IPR007087: Zinc finger, C2H2; IPR020683: Ankyrin repeat-containing domain		GO:0046872 metal ion binding
VE03_00351	KV454974.1:953974-956240	+	698	hypothetical protein	orth1618	ENOG410PHUI: carboxylase						IPR000089: Biotin/lipoyl attachment; IPR005479: Carbamoyl-phosphate synthetase large subunit-like, ATP-binding domain; IPR005481: Biotin carboxylase-like, N-terminal domain; IPR005482: Biotin carboxylase, C-terminal; IPR011053: Single hybrid motif; IPR011054: Rudiment single hybrid motif; IPR011761: ATP-grasp fold; IPR011764: Biotin carboxylation domain; IPR013815: ATP-grasp fold, subdomain 1; IP…	PF02786: Carbamoyl-phosphate synthase L chain, ATP binding domain	GO:0004075 biotin carboxylase activity; GO:0005524 ATP binding; GO:0046872 metal ion binding; GO:0003824 catalytic activity
VE03_00352	KV454974.1:965479-967300	-	515	hypothetical protein	orth6877	ENOG410PJG0: Dynein light intermediate chain						IPR008467: Dynein 1 light intermediate chain; IPR022780: Dynein family light intermediate chain		GO:0005868 cytoplasmic dynein complex; GO:0003777 microtubule motor activity; GO:0007018 microtubule-based movement
VE03_00353	KV454974.1:967622-968453	+	255	hypothetical protein	orth6878	ENOG410PJVW: U2 snRNP component IST3	BUSCOfEOG70W3S0					IPR000504: RNA recognition motif domain; IPR012677: Nucleotide-binding alpha-beta plait domain		GO:0000166 nucleotide binding; GO:0003676 nucleic acid binding
VE03_00354	KV454974.1:968752-970159	-	389	hypothetical protein	orth665	ENOG410PHY0: SVP1-like protein 2						IPR001680: WD40 repeat; IPR015943: WD40/YVTN repeat-like-containing domain; IPR017986: WD40-repeat-containing domain		GO:0005515 protein binding
VE03_00355	KV454974.1:970978-972505	+	384	hypothetical protein	orth6879	ENOG410PGVE: cell division control protein 11						IPR016491: Septin; IPR027417: P-loop containing nucleoside triphosphate hydrolase; IPR030379: Septin-type guanine nucleotide-binding (G) domain	PF00735: Septin	GO:0005525 GTP binding
VE03_00356	KV454974.1:973306-974401	+	280	hypothetical protein	orth6880	ENOG410PJKI: BAX inhibitor family protein	BUSCOfEOG7RNKBD					IPR006214: Bax inhibitor 1-related	PF01027: Inhibitor of apoptosis-promoting Bax1
VE03_00357	KV454974.1:975509-976598	-	326	hypothetical protein	orth6881	ENOG410PI8G: Plasma membrane osmosensor that activates the high osmolarity glycerol (HOG) MAPK signaling pathway in response to high osmolarity (By similarity)	BUSCOfEOG7MPRR4					IPR001452: SH3 domain		GO:0005515 protein binding
VE03_00358	KV454974.1:978852-979525	-	204	hypothetical protein	orth6882	ENOG410PQ15: Nuclear distribution protein						IPR009991: Dynactin subunit p22
VE03_00359	KV454974.1:980057-981894	+	499	hypothetical protein	orth6883	ENOG410PJ3E: amino acid transporter						IPR013057: Amino acid transporter, transmembrane domain	PF01490: Transmembrane amino acid transporter protein
VE03_00360	KV454974.1:982161-982658	-	110	hypothetical protein	orth6884	ENOG410PQME: mitochondrial 37S ribosomal protein MRPS16	BUSCOfEOG7FBRWV					IPR000307: Ribosomal protein S16; IPR020592: Ribosomal protein S16, conserved site; IPR023803: Ribosomal protein S16 domain		GO:0005622 intracellular; GO:0005840 ribosome; GO:0003735 structural constituent of ribosome; GO:0006412 translation
VE03_00361	KV454974.1:983041-984249	+	236	YjeF	orth6885	ENOG410PJKF: Catalyzes the epimerization of the S- and R-forms of NAD(P)HX, a damaged form of NAD(P)H that is a result of enzymatic or heat-dependent hydration. This is a prerequisite for the S- specific NAD(P)H-hydrate dehydratase to allow the repair of both epimers of NAD(P)HX (By similarity)	BUSCOfEOG789CPC					IPR004443: YjeF N-terminal domain; IPR032976: No description
VE03_00362	KV454974.1:985536-986680	+	212	hypothetical protein	orth6886	ENOG410PFUD: Ras-related protein						IPR001806: Small GTPase superfamily; IPR002041: Ran GTPase; IPR003578: Small GTPase superfamily, Rho type; IPR003579: Small GTPase superfamily, Rab type; IPR005225: Small GTP-binding protein domain; IPR020849: Small GTPase superfamily, Ras type; IPR027417: P-loop containing nucleoside triphosphate hydrolase	PF00071: Ras family	GO:0005622 intracellular; GO:0016020 membrane; GO:0005525 GTP binding; GO:0003924 GTPase activity; GO:0006886 intracellular protein transport; GO:0006913 nucleocytoplasmic transport; GO:0015031 protein transport; GO:0007165 signal transduction; GO:0007264 small GTPase mediated signal transduction
VE03_00363	KV454974.1:987980-989714	-	577	hypothetical protein	orth6887	ENOG410QDT3: RNA recognition motif. (a.k.a. RRM, RBD, or RNP domain)						IPR000504: RNA recognition motif domain; IPR012677: Nucleotide-binding alpha-beta plait domain		GO:0000166 nucleotide binding; GO:0003676 nucleic acid binding
VE03_00364	KV454975.1:7879-8724	-	230	hypothetical protein	orth2340	ENOG410PXAH: Protein tyrosine kinase						IPR000719: Protein kinase domain; IPR001245: Serine-threonine/tyrosine-protein kinase catalytic domain; IPR008266: Tyrosine-protein kinase, active site; IPR011009: Protein kinase-like domain		GO:0005524 ATP binding; GO:0004672 protein kinase activity; GO:0006468 protein phosphorylation
VE03_00365	KV454975.1:9440-9813	+	102	hypothetical protein	orth8891
VE03_00366	KV454975.1:11914-12792	+	252	hypothetical protein	orth2013	ENOG410PPE3: Superoxide dismutase						IPR001424: Superoxide dismutase, copper/zinc binding domain; IPR024134: Superoxide dismutase (Cu/Zn) / superoxide dismutase copper chaperone		GO:0046872 metal ion binding; GO:0055114 oxidation-reduction process; GO:0006801 superoxide metabolic process
VE03_00367	KV454975.1:13538-14101	-	83	U6 snRNA-associated Sm-like protein LSm6	orth1232	ENOG410PRHI: Component of LSm protein complexes, which are involved in RNA processing and may function in a chaperone-like manner, facilitating the efficient association of RNA processing factors with their substrates. Component of the cytoplasmic LSM1-LSM7 complex, which is thought to be involved in mRNA degradation by activating the decapping step in the 5'-to-3' mRNA decay pathway. Component o…						IPR001163: LSM domain, eukaryotic/archaea-type; IPR010920: LSM domain; IPR016487: Sm-like protein Lsm6/SmF		GO:0005732 small nucleolar ribonucleoprotein complex; GO:0000398 mRNA splicing, via spliceosome
VE03_00368	KV454975.1:14519-16035	+	488	hypothetical protein	orth7514	ENOG410PNMD: conserved hypothetical protein						IPR000626: Ubiquitin domain; IPR022617: Rad60/SUMO-like domain; IPR029071: Ubiquitin-related domain		GO:0005515 protein binding
VE03_00369	KV454975.1:17436-20485	-	911	hypothetical protein	orth7517	ENOG410PGAT: Inherit from NOG: Conserved hypothetical, protein
VE03_00370	KV454975.1:23885-25724	-	592	hypothetical protein	orth8093		BUSCOfEOG7K3TW0					IPR007130: Diacylglycerol acyltransferase	PF03982: Diacylglycerol acyltransferase	GO:0016747 transferase activity, transferring acyl groups other than amino-acyl groups
VE03_00371	KV454975.1:27373-29464	-	696	hypothetical protein	orth7516	ENOG410PIHY: Zinc finger protein					Zinc finger (C2H2)	IPR007087: Zinc finger, C2H2; IPR013087: Zinc finger C2H2-type/integrase DNA-binding domain; IPR015880: Zinc finger, C2H2-like		GO:0046872 metal ion binding; GO:0003676 nucleic acid binding
VE03_00372	KV454975.1:33831-35022	-	396	hypothetical protein	orth7515	ENOG410PMWR: conserved hypothetical protein						IPR018865: Serine-threonine protein kinase 19	PF10494: Serine-threonine protein kinase 19
VE03_00373	KV454975.1:35434-36282	+	231	hypothetical protein	orth1100	ENOG410QE3Y: Pfam:PGAM						IPR013078: Histidine phosphatase superfamily, clade-1; IPR029033: Histidine phosphatase superfamily
VE03_00374	KV454975.1:38321-40564	+	729	hypothetical protein	orth7518	ENOG410PIQA: C2H2 type zinc finger					Zinc finger (C2H2)	IPR007087: Zinc finger, C2H2; IPR013087: Zinc finger C2H2-type/integrase DNA-binding domain; IPR015880: Zinc finger, C2H2-like		GO:0046872 metal ion binding; GO:0003676 nucleic acid binding
VE03_00375	KV454975.1:43475-49996	+	2059	hypothetical protein
VE03_00376	KV454975.1:50853-51541	+	144	hypothetical protein	orth9315
VE03_00377	KV454975.1:51821-53108	-	428	hypothetical protein	orth7519					GH33		IPR011040: Sialidases; IPR026856: Sialidase family		GO:0004308 exo-alpha-sialidase activity
VE03_00378	KV454975.1:54228-55461	-	350	CMGC protein kinase	orth2014	ENOG410Q542: STYKc						IPR000719: Protein kinase domain; IPR002290: Serine/threonine/dual specificity protein kinase, catalytic domain; IPR008271: Serine/threonine-protein kinase, active site; IPR011009: Protein kinase-like domain		GO:0005524 ATP binding; GO:0004672 protein kinase activity; GO:0006468 protein phosphorylation
VE03_00379	KV454975.1:56477-57017	-	179	hypothetical protein	orth2015	ENOG410PRFP: Pfam:RnaseH						IPR002156: Ribonuclease H domain; IPR012337: Ribonuclease H-like domain		GO:0004523 RNA-DNA hybrid ribonuclease activity; GO:0003676 nucleic acid binding
VE03_00380	KV454975.1:57938-58854	+	284	hypothetical protein	orth726	ENOG410PZ8U: NA
VE03_00381	KV454975.1:59936-61306	+	439	hypothetical protein	orth1218	ENOG410PUV3: NA						IPR002575: Aminoglycoside phosphotransferase; IPR011009: Protein kinase-like domain
VE03_00382	KV454975.1:62057-62369	-	103	hypothetical protein	orth9514
VE03_00383	KV454975.1:63826-64288	+	118	hypothetical protein	orth2341
VE03_00384	KV454975.1:65704-66270	+	131	hypothetical protein	orth2341
VE03_00385	KV454975.1:67349-69080	+	576	hypothetical protein	orth1229	ENOG410PU84: Tannase and feruloyl esterase						IPR011118: Tannase/feruloyl esterase; IPR029058: Alpha/Beta hydrolase fold	PF07519: Tannase and feruloyl esterase
VE03_00386	KV454975.1:69802-70177	-	124	hypothetical protein	orth9794	ENOG410PSWB: NA
VE03_00387	KV454975.1:70572-71971	-	451	hypothetical protein	orth949	ENOG410PWVM: GDP-fucose protein O-fucosyltransferase
VE03_00388	KV454975.1:72582-73115	+	87	hypothetical protein	orth3764	ENOG410PR19: NA						IPR026770: Ribonuclease kappa		GO:0004521 endoribonuclease activity; GO:0009303 rRNA transcription
VE03_00389	KV454975.1:78389-80482	+	638	hypothetical protein	orth8743	ENOG410PHGR: YT521-B-like domain						IPR000504: RNA recognition motif domain; IPR007275: YTH domain; IPR012677: Nucleotide-binding alpha-beta plait domain		GO:0003723 RNA binding; GO:0000166 nucleotide binding; GO:0003676 nucleic acid binding
VE03_00390	KV454975.1:83297-89377	-	1940	hypothetical protein	orth6761	ENOG410PHQ4: phosphatidylinositol 4-kinase						IPR000403: Phosphatidylinositol 3-/4-kinase, catalytic domain; IPR001263: Phosphoinositide 3-kinase, accessory (PIK) domain; IPR011009: Protein kinase-like domain; IPR015433: Phosphatidylinositol Kinase; IPR016024: Armadillo-type fold; IPR018936: Phosphatidylinositol 3/4-kinase, conserved site		GO:0016773 phosphotransferase activity, alcohol group as acceptor; GO:0005488 binding; GO:0046854 phosphatidylinositol phosphorylation; GO:0048015 phosphatidylinositol-mediated signaling
VE03_00391	KV454975.1:89691-90544	+	266	20S proteasome subunit beta 6	orth6760	ENOG410PHF4: The proteasome is a multicatalytic proteinase complex which is characterized by its ability to cleave peptides with Arg, Phe, Tyr, Leu, and Glu adjacent to the leaving group at neutral or slightly basic pH. The proteasome has an ATP-dependent proteolytic activity (By similarity)	BUSCOfEOG7VMPGM		T01A			IPR001353: Proteasome, subunit alpha/beta; IPR023333: Proteasome B-type subunit; IPR029055: Nucleophile aminohydrolases, N-terminal		GO:0005839 proteasome core complex; GO:0004298 threonine-type endopeptidase activity; GO:0051603 proteolysis involved in cellular protein catabolic process
VE03_00392	KV454975.1:92335-94238	-	613	hypothetical protein	orth6759	ENOG410PJA6: C2 domain-containing protein						IPR000008: C2 domain		GO:0005515 protein binding
VE03_00394	KV454975.1:96447-100028	-	1139	hypothetical protein	orth6762	ENOG410PGGG: ARF GTPase activator						IPR001164: Arf GTPase activating protein; IPR001849: Pleckstrin homology domain; IPR011993: PH domain-like; IPR027267: Arfaptin homology (AH) domain/BAR domain		GO:0005096 GTPase activator activity
VE03_00395	KV454975.1:101376-103768	+	559	hypothetical protein	orth398							IPR029069: HotDog domain
VE03_00396	KV454975.1:104180-105842	-	533	hypothetical protein
VE03_00397	KV454975.1:109575-111931	-	706	glutamine-fructose-6-phosphate transaminase	orth6767	ENOG410PG0E: Glucosamine--fructose-6-phosphate aminotransferase	BUSCOfEOG7034RG		C44			IPR001347: Sugar isomerase (SIS); IPR005855: Glucosamine-fructose-6-phosphate aminotransferase, isomerising; IPR017932: Glutamine amidotransferase type 2 domain; IPR029055: Nucleophile aminohydrolases, N-terminal	PF01380: SIS domain	GO:0004360 glutamine-fructose-6-phosphate transaminase (isomerizing) activity; GO:0030246 carbohydrate binding; GO:1901137 carbohydrate derivative biosynthetic process; GO:0005975 carbohydrate metabolic process
VE03_00398	KV454975.1:114550-115896	-	390	26S protease subunit rpt4	orth522	ENOG410PG6Y: regulatory subunit						IPR003593: AAA+ ATPase domain; IPR003959: ATPase, AAA-type, core; IPR003960: ATPase, AAA-type, conserved site; IPR005937: 26S proteasome subunit P45; IPR027417: P-loop containing nucleoside triphosphate hydrolase		GO:0005737 cytoplasm; GO:0005524 ATP binding; GO:0016787 hydrolase activity; GO:0030163 protein catabolic process
VE03_00399	KV454975.1:117684-119173	+	438	enolase	orth6766	ENOG410PFRB: enolase EC 4.2.1.11						IPR000941: Enolase; IPR020809: Enolase, conserved site; IPR020810: Enolase, C-terminal; IPR020811: Enolase, N-terminal; IPR029017: Enolase N-terminal domain-like; IPR029065: Enolase C-terminal domain-like	PF00113: Enolase, C-terminal TIM barrel domain; PF03952: Enolase, N-terminal domain	GO:0000015 phosphopyruvate hydratase complex; GO:0004634 phosphopyruvate hydratase activity; GO:0000287 magnesium ion binding; GO:0006096 glycolytic process
VE03_00400	KV454975.1:120135-121428	+	280	hypothetical protein	orth6765	ENOG410PNUP: Component of the eukaryotic translation initiation factor 3 (eIF-3) complex, which is involved in protein synthesis and, together with other initiation factors, stimulates binding of mRNA and methionyl-tRNAi to the 40S ribosome (By similarity)						IPR013906: Eukaryotic translation initiation factor 3 subunit J; IPR023194: Eukaryotic translation initiation factor 3-like domain	PF08597: Translation initiation factor eIF3 subunit	GO:0005852 eukaryotic translation initiation factor 3 complex; GO:0005737 cytoplasm; GO:0003743 translation initiation factor activity
VE03_00401	KV454975.1:122329-123253	-	264	20S proteasome subunit beta 7	orth6764	ENOG410PGKS: The proteasome is a multicatalytic proteinase complex which is characterized by its ability to cleave peptides with Arg, Phe, Tyr, Leu, and Glu adjacent to the leaving group at neutral or slightly basic pH. The proteasome has an ATP-dependent proteolytic activity (By similarity)	BUSCOfEOG73BVQ8		T01A			IPR001353: Proteasome, subunit alpha/beta; IPR016295: Proteasome endopeptidase complex, beta subunit; IPR023333: Proteasome B-type subunit; IPR029055: Nucleophile aminohydrolases, N-terminal		GO:0005839 proteasome core complex; GO:0004298 threonine-type endopeptidase activity; GO:0051603 proteolysis involved in cellular protein catabolic process
VE03_00402	KV454975.1:123535-124501	+	283	hypothetical protein	orth6763	ENOG410PPRM: conserved hypothetical protein						IPR012479: SAP30-binding protein		GO:0006355 regulation of transcription, DNA-templated
VE03_00403	KV454975.1:125335-127475	+	661	CAMK protein kinase	orth684	ENOG410PFKJ: serine threonine-protein kinase Chk2						IPR000253: Forkhead-associated (FHA) domain; IPR000719: Protein kinase domain; IPR002290: Serine/threonine/dual specificity protein kinase, catalytic domain; IPR008271: Serine/threonine-protein kinase, active site; IPR008984: SMAD/FHA domain; IPR011009: Protein kinase-like domain; IPR017441: Protein kinase, ATP binding site; IPR020636: Calcium/calmodulin-dependent/calcium-dependent protein kinase	PF00069: Protein kinase domain	GO:0005524 ATP binding; GO:0004672 protein kinase activity; GO:0005515 protein binding; GO:0006468 protein phosphorylation
VE03_00404	KV454975.1:129290-131245	-	632	hypothetical protein	orth6778	ENOG410PFEP: Mitochondrial distribution and morphology protein	BUSCOfEOG77WWN5					IPR012571: Mitochondrial distribution and morphology protein family 31/32, fungi	PF08118: Yeast mitochondrial distribution and morphology (MDM) proteins	GO:0005743 mitochondrial inner membrane; GO:0007005 mitochondrion organization; GO:0000001 mitochondrion inheritance
VE03_00405	KV454975.1:131978-132793	+	254	RNA-binding protein PNO1	orth6777	ENOG410PG9H: Required for small ribosomal subunit (SSU) synthesis. Has a role in the processing of early nucleolar and late cytoplasmic pre-RNA species	BUSCOfEOG72C5BH					IPR004087: K Homology domain; IPR004088: K Homology domain, type 1		GO:0003723 RNA binding; GO:0003676 nucleic acid binding
VE03_00406	KV454975.1:133254-134384	-	291	hypothetical protein	orth6779	ENOG410PHBA: Ulp1 protease family protein			C48			IPR003653: Ulp1 protease family, C-terminal catalytic domain		GO:0008234 cysteine-type peptidase activity; GO:0006508 proteolysis
VE03_00407	KV454975.1:135410-137019	+	458	hypothetical protein	orth840	ENOG410PICQ: cation diffusion facilitator						IPR002524: Cation efflux protein; IPR027469: Cation efflux protein transmembrane domain; IPR027470: Cation efflux protein, cytoplasmic domain		GO:0016021 integral component of membrane; GO:0008324 cation transmembrane transporter activity; GO:0006812 cation transport; GO:0055085 transmembrane transport
VE03_00408	KV454975.1:137253-138354	-	366	hypothetical protein	orth6780	ENOG410PJ4Y: 3-dehydroshikimate dehydratase						IPR013022: Xylose isomerase-like, TIM barrel domain
VE03_00409	KV454975.1:138755-144992	-	1797	hypothetical protein	orth6782
VE03_00410	KV454975.1:146493-147540	+	348	hypothetical protein	orth2860	ENOG410PNER: Inherit from euNOG: gliotoxin biosynthesis protein GliK						IPR013024: Butirosin biosynthesis, BtrG-like; IPR017939: Gamma-glutamylcyclotransferase		GO:0003839 gamma-glutamylcyclotransferase activity; GO:0006750 glutathione biosynthetic process
VE03_00413	KV454975.1:149743-151185	+	448	hypothetical protein	orth9140					AA7		IPR006094: FAD linked oxidase, N-terminal; IPR012951: Berberine/berberine-like; IPR016166: FAD-binding, type 2; IPR016167: FAD-binding, type 2, subdomain 1		GO:0050660 flavin adenine dinucleotide binding; GO:0016491 oxidoreductase activity; GO:0003824 catalytic activity; GO:0016614 oxidoreductase activity, acting on CH-OH group of donors; GO:0055114 oxidation-reduction process
VE03_00414	KV454975.1:151542-155777	-	1378	hypothetical protein	orth6783							IPR011257: DNA glycosylase		GO:0003824 catalytic activity; GO:0006281 DNA repair
VE03_00415	KV454975.1:156362-157563	-	318	hypothetical protein	orth6784	ENOG410PFPG: Cytochrome c1	BUSCOfEOG7M0P2N					IPR002326: Cytochrome c1; IPR009056: Cytochrome c-like domain; IPR021157: Cytochrome c1, transmembrane anchor, C-terminal	PF02167: Cytochrome C1 family	GO:0020037 heme binding; GO:0009055 electron carrier activity
VE03_00416	KV454975.1:158242-159089	+	237	hypothetical protein	orth6785	ENOG410PN7R: Autophagocytosis associated protein, active-site domain						IPR007135: Autophagy-related protein 3
VE03_00417	KV454975.1:159233-160541	-	377	3-deoxy-7-phosphoheptulonate synthase	orth839	ENOG410PG9I: Stereospecific condensation of phosphoenolpyruvate (PEP) and D-erythrose-4-phosphate (E4P) giving rise to 3-deoxy-D- arabino-heptulosonate-7-phosphate (DAHP) (By similarity)						IPR006218: DAHP synthetase I/KDSA; IPR006219: DHAP synthase, class 1; IPR013785: Aldolase-type TIM barrel	PF00793: DAHP synthetase I family	GO:0003849 3-deoxy-7-phosphoheptulonate synthase activity; GO:0003824 catalytic activity; GO:0009058 biosynthetic process; GO:0009073 aromatic amino acid family biosynthetic process
VE03_00418	KV454975.1:161879-166601	+	1538	hypothetical protein	orth6786	ENOG410Q6R2: Amylo-alpha-1,6-glucosidase	BUSCOfEOG74J9H3			GH133		IPR006421: Glycogen debranching enzyme, metazoa; IPR008928: Six-hairpin glycosidase-like; IPR010401: Glycogen debranching enzyme; IPR013781: Glycoside hydrolase, catalytic domain; IPR017853: Glycoside hydrolase superfamily; IPR029436: Eukaryotic glycogen debranching enzyme, N-terminal domain; IPR032788: Glycogen debranching enzyme, central domain; IPR032790: Glycogen debranching enzyme, C-termina…	PF06202: Amylo-alpha-1,6-glucosidase ; PF14701: Glucanotransferase of human glycogen debranching enzyme; PF14702: Central domain of human glycogen debranching enzyme	GO:0004134 4-alpha-glucanotransferase activity; GO:0003824 catalytic activity; GO:0004135 amylo-alpha-1,6-glucosidase activity; GO:0005980 glycogen catabolic process; GO:0005978 glycogen biosynthetic process; GO:0005975 carbohydrate metabolic process
VE03_00420	KV454975.1:168402-170034	+	543	hypothetical protein	orth6787	ENOG410PP4Y: conserved hypothetical protein						IPR032805: Wax synthase domain
VE03_00421	KV454975.1:170345-176087	-	1835	hypothetical protein	orth6788	ENOG410PH87: Proteasome component (Ecm29)						IPR011989: Armadillo-like helical; IPR016024: Armadillo-type fold; IPR024372: Proteasome stabiliser ECM29; IPR026827: Proteasome component ECM29/Translational activator GCN1	PF13001: Proteasome stabiliser	GO:0032947 protein complex scaffold; GO:0005488 binding; GO:0043248 proteasome assembly
VE03_00422	KV454975.1:176788-178507	+	554	hypothetical protein	orth6789	ENOG410PIWE: UBX domain-containing protein						IPR001012: UBX domain; IPR006577: UAS; IPR009060: UBA-like; IPR012336: Thioredoxin-like fold; IPR029071: Ubiquitin-related domain		GO:0005515 protein binding
VE03_00423	KV454975.1:178891-179734	-	280	hypothetical protein	orth9668	ENOG410PR47: conserved hypothetical protein
VE03_00424	KV454975.1:180984-183266	+	709	STE/STE20/YSK protein kinase	orth6790	ENOG410PF80: serine threonine protein kinase						IPR000719: Protein kinase domain; IPR002290: Serine/threonine/dual specificity protein kinase, catalytic domain; IPR011009: Protein kinase-like domain; IPR017441: Protein kinase, ATP binding site	PF00069: Protein kinase domain; PF07714: Protein tyrosine kinase	GO:0005524 ATP binding; GO:0004672 protein kinase activity; GO:0006468 protein phosphorylation
VE03_00425	KV454975.1:183944-185299	-	381	isocitrate dehydrogenase subunit 1, mitochondrial	orth895	ENOG410PFT1: Isocitrate dehydrogenase						IPR001804: Isocitrate and isopropylmalate dehydrogenases family; IPR004434: Isocitrate dehydrogenase NAD-dependent; IPR019818: Isocitrate/isopropylmalate dehydrogenase, conserved site; IPR024084: Isopropylmalate dehydrogenase-like domain	PF00180: Isocitrate/isopropylmalate dehydrogenase	GO:0016616 oxidoreductase activity, acting on the CH-OH group of donors, NAD or NADP as acceptor; GO:0000287 magnesium ion binding; GO:0004449 isocitrate dehydrogenase (NAD+) activity; GO:0051287 NAD binding; GO:0006099 tricarboxylic acid cycle; GO:0055114 oxidation-reduction process
VE03_00426	KV454975.1:186277-187056	-	213	hypothetical protein	orth6791
VE03_00427	KV454975.1:189963-191025	-	295	20S proteasome subunit alpha 7	orth6792	ENOG410PGK8: The proteasome is a multicatalytic proteinase complex which is characterized by its ability to cleave peptides with Arg, Phe, Tyr, Leu, and Glu adjacent to the leaving group at neutral or slightly basic pH. The proteasome has an ATP-dependent proteolytic activity (By similarity)			T01A			IPR000426: Proteasome alpha-subunit, N-terminal domain; IPR001353: Proteasome, subunit alpha/beta; IPR023332: Proteasome A-type subunit; IPR029055: Nucleophile aminohydrolases, N-terminal		GO:0019773 proteasome core complex, alpha-subunit complex; GO:0005839 proteasome core complex; GO:0004175 endopeptidase activity; GO:0004298 threonine-type endopeptidase activity; GO:0006511 ubiquitin-dependent protein catabolic process; GO:0051603 proteolysis involved in cellular protein catabolic process
VE03_00428	KV454975.1:192534-193395	+	286	hypothetical protein	orth6793	ENOG410PQ99: Conserved hypothetical protein
VE03_00429	KV454975.1:194574-198270	-	729	hypothetical protein		ENOG410PJBP: NA						IPR001680: WD40 repeat; IPR007111: NACHT nucleoside triphosphatase; IPR015943: WD40/YVTN repeat-like-containing domain; IPR017986: WD40-repeat-containing domain; IPR019775: WD40 repeat, conserved site; IPR027417: P-loop containing nucleoside triphosphate hydrolase		GO:0005515 protein binding
VE03_00430	KV454975.1:198798-202181	+	809	hypothetical protein		ENOG410PIVK: DNA repair and recombination protein RAD5C						IPR000330: SNF2-related, N-terminal domain; IPR001650: Helicase, C-terminal; IPR027417: P-loop containing nucleoside triphosphate hydrolase		GO:0005524 ATP binding
VE03_00431	KV454975.1:202786-206111	-	787	hypothetical protein	orth2321	ENOG410PG00: NACHT domain						IPR002110: Ankyrin repeat; IPR020683: Ankyrin repeat-containing domain	PF00023: Ankyrin repeat; PF12796: Ankyrin repeats (3 copies); PF13606: Ankyrin repeat; PF13637: Ankyrin repeats (many copies); PF13857: Ankyrin repeats (many copies)	GO:0005515 protein binding
VE03_00432	KV454975.1:206813-207484	-	203	hypothetical protein								IPR009057: Homeodomain-like; IPR017877: Myb-like domain		GO:0003677 DNA binding
VE03_00433	KV454975.1:207849-208500	-	216	hypothetical protein	orth10214	ENOG410PYNU: NA						IPR031348: Fungal N-terminal domain of STAND protein
VE03_00434	KV454975.1:209057-211416	-	659	hypothetical protein	orth9667	ENOG410PRX4: NA
VE03_00435	KV454975.1:211718-216302	+	1527	hypothetical protein		ENOG410PJYP: Von Willebrand						IPR002035: von Willebrand factor, type A; IPR013694: VIT domain
VE03_00436	KV454975.1:218088-220133	-	569	hypothetical protein	orth2859	ENOG410PNQQ: HMG (high mobility group) box						IPR001660: Sterile alpha motif domain; IPR009071: High mobility group box domain; IPR013761: Sterile alpha motif/pointed domain		GO:0005515 protein binding
VE03_00437	KV454975.1:225817-226644	+	88	hypothetical protein	orth6797
VE03_00438	KV454975.1:227017-228315	-	363	hypothetical protein	orth6796	ENOG410PIRY: 3 complex	BUSCOfEOG7XSTQ5					IPR001680: WD40 repeat; IPR015943: WD40/YVTN repeat-like-containing domain; IPR017383: Actin-related protein 2/3 complex subunit 1; IPR017986: WD40-repeat-containing domain		GO:0015629 actin cytoskeleton; GO:0005885 Arp2/3 protein complex; GO:0005515 protein binding; GO:0034314 Arp2/3 complex-mediated actin nucleation; GO:0030833 regulation of actin filament polymerization
VE03_00439	KV454975.1:228660-229410	+	212	hypothetical protein	orth6795	ENOG410PN5A: Small nuclear ribonucleoprotein						IPR000504: RNA recognition motif domain; IPR012677: Nucleotide-binding alpha-beta plait domain; IPR024888: U1 small nuclear ribonucleoprotein A/U2 small nuclear ribonucleoprotein B''		GO:0017069 snRNA binding; GO:0000166 nucleotide binding; GO:0003676 nucleic acid binding; GO:0000398 mRNA splicing, via spliceosome
VE03_00440	KV454975.1:229883-232112	+	724	hypothetical protein	orth6794	ENOG410PFVB: Mannosyl-oligosaccharide 1,2-alpha-mannosidase				GH47		IPR001382: Glycoside hydrolase family 47	PF01532: Glycosyl hydrolase family 47	GO:0016020 membrane; GO:0005509 calcium ion binding; GO:0004571 mannosyl-oligosaccharide 1,2-alpha-mannosidase activity
VE03_00441	KV454975.1:233462-234914	+	483	hypothetical protein	orth2017	ENOG410PKYM: conserved hypothetical protein						IPR000560: Histidine phosphatase superfamily, clade-2; IPR029033: Histidine phosphatase superfamily		GO:0003993 acid phosphatase activity
VE03_00442	KV454975.1:238806-242988	+	1393	hypothetical protein	orth9043	ENOG410PHGM: C2H2 finger domain protein					Zinc finger (C2H2)	IPR007087: Zinc finger, C2H2; IPR015880: Zinc finger, C2H2-like		GO:0046872 metal ion binding
VE03_00443	KV454975.1:244257-244866	-	202	hypothetical protein	orth6798						Zinc finger (C2H2)	IPR007087: Zinc finger, C2H2		GO:0046872 metal ion binding
VE03_00444	KV454975.1:245217-246459	-	413	hypothetical protein	orth837	ENOG410PNDB: STYKc						IPR002290: Serine/threonine/dual specificity protein kinase, catalytic domain; IPR011009: Protein kinase-like domain		GO:0004672 protein kinase activity; GO:0005524 ATP binding; GO:0006468 protein phosphorylation
VE03_00445	KV454975.1:248652-249645	-	330	hypothetical protein	orth397	ENOG410PX2M: NA						IPR029069: HotDog domain
VE03_00446	KV454975.1:250223-252093	-	606	hypothetical protein	orth2309	ENOG410PJCY: General amino-acid permease GAP1						IPR002293: Amino acid/polyamine transporter I; IPR004762: Amino acid permease, fungi; IPR004840: Amino acid permease, conserved site; IPR004841: Amino acid permease/ SLC12A domain	PF00324: Amino acid permease	GO:0016021 integral component of membrane; GO:0016020 membrane; GO:0015171 amino acid transmembrane transporter activity; GO:0006865 amino acid transport; GO:0055085 transmembrane transport; GO:0003333 amino acid transmembrane transport; GO:0006810 transport
VE03_00447	KV454975.1:253560-256233	-	807	CAMK/CAMKL protein kinase	orth6806	ENOG410PIHI: serine threonine protein kinase						IPR000719: Protein kinase domain; IPR002290: Serine/threonine/dual specificity protein kinase, catalytic domain; IPR008271: Serine/threonine-protein kinase, active site; IPR011009: Protein kinase-like domain; IPR017441: Protein kinase, ATP binding site	PF00069: Protein kinase domain	GO:0005524 ATP binding; GO:0004672 protein kinase activity; GO:0006468 protein phosphorylation
VE03_00448	KV454975.1:256838-259193	-	713	hypothetical protein	orth6805	ENOG410PQ29: RING finger						IPR001841: Zinc finger, RING-type; IPR013083: Zinc finger, RING/FYVE/PHD-type; IPR017907: Zinc finger, RING-type, conserved site; IPR018957: Zinc finger, C3HC4 RING-type		GO:0008270 zinc ion binding; GO:0005515 protein binding; GO:0046872 metal ion binding
VE03_00449	KV454975.1:260124-263962	+	1064	hypothetical protein	orth6804	ENOG410PP7U: Cytoskeleton organisation protein (Dec1)						IPR019183: N-acetyltransferase B complex, non-catalytic subunit	PF09797: N-acetyltransferase B complex (NatB) non catalytic subunit
VE03_00450	KV454975.1:264181-264758	-	175	hypothetical protein	orth6803	ENOG410PRAP: Increased loss of mitochondrial DNA protein 1						IPR018815: Increased loss of mitochondrial DNA protein 1	PF10311: Increased loss of mitochondrial DNA protein 1
VE03_00451	KV454975.1:265090-266305	+	386	hypothetical protein	orth6802	ENOG410PH1I: Peptidase M20 domain-containing protein			M20A			IPR001261: ArgE/DapE/ACY1/CPG2/YscS, conserved site; IPR002933: Peptidase M20; IPR011650: Peptidase M20, dimerisation domain		GO:0008237 metallopeptidase activity; GO:0016787 hydrolase activity; GO:0008152 metabolic process; GO:0006508 proteolysis
VE03_00452	KV454975.1:266655-267759	+	351	hypothetical protein	orth6801	ENOG410PRXB: NA						IPR023214: HAD-like domain
VE03_00453	KV454975.1:267913-269502	-	481	hypothetical protein	orth832	ENOG410PK7U: Beta subunit						IPR001330: PFTB repeat; IPR008930: Terpenoid cyclases/protein prenyltransferase alpha-alpha toroid		GO:0003824 catalytic activity
VE03_00454	KV454975.1:269690-271188	+	481	hypothetical protein	orth6800	ENOG410PFVS: Plays a central role in 2-thiolation of mcm(5)S(2)U at tRNA wobble positions of tRNA(Lys), tRNA(Glu) and tRNA(Gln). Acts by mediating the C-terminal thiocarboxylation of sulfur carrier URM1. Its N-terminus first activates URM1 as acyl-adenylates (- COAMP), then the persulfide sulfur on the catalytic cysteine is transferred to URM1 to form thiocarboxylation (-COSH) of its C- terminus.…						IPR000594: THIF-type NAD/FAD binding fold; IPR001763: Rhodanese-like domain; IPR016040: NAD(P)-binding domain; IPR028885: Adenylyltransferase and sulfurtransferase MOCS3/Uba4	PF00899: ThiF family	GO:0005829 cytosol; GO:0004792 thiosulfate sulfurtransferase activity; GO:0008641 small protein activating enzyme activity; GO:0002143 tRNA wobble position uridine thiolation
VE03_00455	KV454975.1:271427-272199	-	238	hypothetical protein	orth6799	ENOG410PMZU: Component of the PAM complex, a complex required for the translocation of transit peptide-containing proteins from the inner membrane into the mitochondrial matrix in an ATP-dependent manner	BUSCOfEOG7KWSVP					IPR013875: Mitochondrial import protein Pam17	PF08566: Mitochondrial import protein Pam17
VE03_00456	KV454975.1:272856-277336	-	1377	hypothetical protein	orth2342	ENOG410Q18B: Pfam:dsRNA_bind						IPR000999: Ribonuclease III domain; IPR001650: Helicase, C-terminal; IPR005034: Dicer dimerisation domain; IPR011545: DEAD/DEAH box helicase domain; IPR014001: Helicase superfamily 1/2, ATP-binding domain; IPR014720: Double-stranded RNA-binding domain; IPR027417: P-loop containing nucleoside triphosphate hydrolase		GO:0003723 RNA binding; GO:0004525 ribonuclease III activity; GO:0005524 ATP binding; GO:0016891 endoribonuclease activity, producing 5'-phosphomonoesters; GO:0003676 nucleic acid binding; GO:0006396 RNA processing
VE03_00457	KV454975.1:278254-281373	+	985	hypothetical protein	orth836	ENOG410PISF: eukaryotic translation initiation factor						IPR003100: PAZ domain; IPR003165: Piwi domain; IPR012337: Ribonuclease H-like domain; IPR014811: Argonaute, linker 1 domain; IPR032472: Argonaute linker 2 domain; IPR032474: Protein argonaute, N-terminal	PF02171: Piwi domain	GO:0005515 protein binding; GO:0003676 nucleic acid binding
VE03_00458	KV454975.1:281722-283088	-	346	hypothetical protein	orth8284	ENOG410PPWK: Alcohol dehydrogenase GroES-like domain						IPR002085: Alcohol dehydrogenase superfamily, zinc-type; IPR011032: GroES-like; IPR013154: Alcohol dehydrogenase, N-terminal; IPR016040: NAD(P)-binding domain; IPR020843: Polyketide synthase, enoylreductase domain		GO:0008270 zinc ion binding; GO:0016491 oxidoreductase activity; GO:0055114 oxidation-reduction process
VE03_00459	KV454975.1:284479-285842	+	417	glycerol-3-phosphate dehydrogenase	orth6808	ENOG410PHMP: Glycerol-3-phosphate dehydrogenase						IPR006109: Glycerol-3-phosphate dehydrogenase, NAD-dependent, C-terminal; IPR006168: Glycerol-3-phosphate dehydrogenase, NAD-dependent; IPR008927: 6-phosphogluconate dehydrogenase C-terminal domain-like; IPR011128: Glycerol-3-phosphate dehydrogenase, NAD-dependent, N-terminal; IPR013328: 6-phosphogluconate dehydrogenase, domain 2; IPR016040: NAD(P)-binding domain		GO:0009331 glycerol-3-phosphate dehydrogenase complex; GO:0004367 glycerol-3-phosphate dehydrogenase [NAD+] activity; GO:0016491 oxidoreductase activity; GO:0016616 oxidoreductase activity, acting on the CH-OH group of donors, NAD or NADP as acceptor; GO:0051287 NAD binding; GO:0006072 glycerol-3-phosphate metabolic process; GO:0046168 glycerol-3-phosphate catabolic process; GO:0055114 oxidation-…
VE03_00460	KV454975.1:286486-287332	+	281	hypothetical protein	orth6807	ENOG410PUT8: Carboxyphosphonoenolpyruvate phosphonomutase-like protein						IPR015813: Pyruvate/Phosphoenolpyruvate kinase-like domain	PF13714: Phosphoenolpyruvate phosphomutase	GO:0003824 catalytic activity
VE03_00461	KV454975.1:287512-288274	-	223	hypothetical protein	orth2857	ENOG410PMWK: extracellular SCP domain protein Pry1						IPR001283: Cysteine-rich secretory protein, allergen V5/Tpx-1-related; IPR014044: CAP domain; IPR018244: Allergen V5/Tpx-1-related, conserved site		GO:0005576 extracellular region
VE03_00462	KV454975.1:289186-292135	-	916	hypothetical protein	orth835	ENOG410PH2A: alpha,alpha-trehalose phosphate synthase subunit				GT20		IPR001830: Glycosyl transferase, family 20; IPR003337: Trehalose-phosphatase; IPR006379: HAD-superfamily hydrolase, subfamily IIB; IPR023214: HAD-like domain	PF00982: Glycosyltransferase family 20	GO:0003824 catalytic activity; GO:0005992 trehalose biosynthetic process
VE03_00463	KV454975.1:294675-296404	-	520	hypothetical protein	orth6809	ENOG410PGEI: WD repeat protein						IPR001680: WD40 repeat; IPR011047: Quinoprotein alcohol dehydrogenase-like superfamily; IPR012972: NLE; IPR015943: WD40/YVTN repeat-like-containing domain; IPR017986: WD40-repeat-containing domain; IPR019775: WD40 repeat, conserved site; IPR020472: G-protein beta WD-40 repeat	PF00400: WD domain, G-beta repeat	GO:0005515 protein binding
VE03_00464	KV454975.1:296989-299780	+	770	hypothetical protein	orth6810	ENOG410PGVC: Component of the post-replicative DNA mismatch repair system (MMR). Heterodimerizes with msh-2 to form MutS beta, which binds to DNA mismatches thereby initiating DNA repair. Msh-3 provides substrate-binding and substrate-specificity to the complex. When bound, the MutS beta heterodimer bends the DNA helix and shields approximately 20 base pairs. Acts mainly to repair insertion-delet…						IPR000432: DNA mismatch repair protein MutS, C-terminal; IPR007696: DNA mismatch repair protein MutS, core; IPR007861: DNA mismatch repair protein MutS, clamp; IPR027417: P-loop containing nucleoside triphosphate hydrolase	PF00488: MutS domain V	GO:0030983 mismatched DNA binding; GO:0005524 ATP binding; GO:0006298 mismatch repair
VE03_00465	KV454975.1:300027-301248	-	367	hypothetical protein	orth6811	ENOG410QD6J: G_patch	BUSCOfEOG7RV9TT					IPR000467: G-patch domain		GO:0003676 nucleic acid binding
VE03_00466	KV454975.1:301847-302511	+	137	hypothetical protein	orth6812
VE03_00467	KV454975.1:302793-306083	-	1074	hypothetical protein	orth9129	ENOG410PJ7V: F-box domain protein						IPR001810: F-box domain		GO:0005515 protein binding
VE03_00468	KV454975.1:306690-309397	-	846	hypothetical protein	orth2343	ENOG410PH8S: DUF221 domain protein						IPR003864: Calcium-dependent channel, 7TM region, putative phosphate; IPR027815: 10TM putative phosphate transporter, cytosolic domain; IPR032880: Calcium permeable stress-gated cation channel 1, N-terminal transmembrane domain	PF02714: Calcium-dependent channel, 7TM region, putative phosphate	GO:0016020 membrane
VE03_00469	KV454975.1:310318-310681	-	68	40S ribosomal protein S28	orth6813	ENOG410PQTH: 40s ribosomal protein s28						IPR000289: Ribosomal protein S28e; IPR012340: Nucleic acid-binding, OB-fold; IPR028626: Ribosomal protein S28e conserved site		GO:0005622 intracellular; GO:0005840 ribosome; GO:0003735 structural constituent of ribosome; GO:0006412 translation
VE03_00470	KV454975.1:311344-312518	+	337	ATP phosphoribosyltransferase	orth6814	ENOG410PI50: ATP phosphoribosyltransferase	BUSCOfEOG7SV15G					IPR001348: ATP phosphoribosyltransferase HisG; IPR011322: Nitrogen regulatory PII-like, alpha/beta; IPR013115: Histidine biosynthesis HisG, C-terminal; IPR013820: ATP phosphoribosyltransferase, catalytic domain; IPR015867: Nitrogen regulatory protein PII/ATP phosphoribosyltransferase, C-terminal; IPR018198: ATP phosphoribosyltransferase, conserved site; IPR020621: ATP phosphoribosyltransferase Hi…	PF01634: ATP phosphoribosyltransferase	GO:0005737 cytoplasm; GO:0003879 ATP phosphoribosyltransferase activity; GO:0000287 magnesium ion binding; GO:0000105 histidine biosynthetic process
VE03_00471	KV454975.1:313605-314138	+	158	hypothetical protein	orth10102	ENOG410PS62: NA
VE03_00472	KV454975.1:317581-319368	+	554	hypothetical protein	orth2019							IPR001204: Phosphate transporter	PF01384: Phosphate transporter family	GO:0016020 membrane; GO:0005315 inorganic phosphate transmembrane transporter activity; GO:0006817 phosphate ion transport
VE03_00473	KV454975.1:319775-321747	-	636	hypothetical protein	orth6822	ENOG410PJZ8: required for multiple vacuole delivery pathways including the cytoplasm to vacuole transport (Cvt), autophagy, pexophagy and endocytosis (By similarity)	BUSCOfEOG78M09Q					IPR004353: Vacuolar fusion protein MON1	PF03164: Trafficking protein Mon1
VE03_00474	KV454975.1:322127-328007	+	1873	hypothetical protein	orth6823	ENOG410PHZ3: cellular morphogenesis regulator DopA	BUSCOfEOG7KDFK4					IPR007249: Dopey, N-terminal; IPR016024: Armadillo-type fold	PF04118: Dopey, N-terminal	GO:0005488 binding
VE03_00475	KV454975.1:328168-329379	-	365	hypothetical protein	orth6824	ENOG410PKK9: Golgi reassembly stacking protein	BUSCOfEOG7K6Q66					IPR001478: PDZ domain; IPR007583: GRASP55/65; IPR024958: GRASP55/65 PDZ-like domain		GO:0005515 protein binding
VE03_00476	KV454975.1:329933-331749	+	562	hypothetical protein	orth6825		BUSCOfEOG7GJ6PQ					IPR019012: RNA cap guanine-N2 methyltransferase; IPR029063: S-adenosyl-L-methionine-dependent methyltransferase		GO:0008168 methyltransferase activity; GO:0001510 RNA methylation; GO:0009452 7-methylguanosine RNA capping
VE03_00477	KV454975.1:332278-333617	+	429	hypothetical protein	orth833	ENOG410PKBT: extracellular GDSL-like lipase acylhydrolase						IPR013830: SGNH hydrolase-type esterase domain
VE03_00478	KV454975.1:335162-336610	+	465	hypothetical protein	orth2020	ENOG410QEGK: Inherit from NOG: lignin catabolic process				CE15		IPR000254: Cellulose-binding domain, fungal; IPR029058: Alpha/Beta hydrolase fold		GO:0005576 extracellular region; GO:0030248 cellulose binding; GO:0004553 hydrolase activity, hydrolyzing O-glycosyl compounds; GO:0005975 carbohydrate metabolic process
VE03_00479	KV454975.1:337493-337979	-	93	hypothetical protein	orth6827	ENOG410PSTB: Cytochrome c oxidase-assembly factor cox23						IPR009069: Cysteine alpha-hairpin motif superfamily
VE03_00480	KV454975.1:338856-340565	-	552	hypothetical protein	orth6828							IPR012677: Nucleotide-binding alpha-beta plait domain		GO:0000166 nucleotide binding
VE03_00481	KV454975.1:341805-342619	-	248	hypothetical protein	orth6829	ENOG410PQ8H: integral membrane protein
VE03_00482	KV454975.1:343487-345944	-	783	hypothetical protein	orth678	ENOG410PJTN: Pyridine nucleotide-disulphide oxidoreductase						IPR023753: FAD/NAD(P)-binding domain		GO:0016491 oxidoreductase activity; GO:0055114 oxidation-reduction process
VE03_00483	KV454975.1:346515-347684	+	339	hypothetical protein	orth2170	ENOG410PGTA: Geranylgeranyltransferase beta subunit	BUSCOfEOG7FJH9X					IPR001330: PFTB repeat; IPR008930: Terpenoid cyclases/protein prenyltransferase alpha-alpha toroid; IPR026873: Geranylgeranyl transferase type-2 subunit beta		GO:0004663 Rab geranylgeranyltransferase activity; GO:0003824 catalytic activity; GO:0018344 protein geranylgeranylation
VE03_00484	KV454975.1:348387-350421	+	575	hypothetical protein	orth6830	ENOG410PRPC: NA
VE03_00485	KV454975.1:351114-354516	+	1133	hypothetical protein	orth779	ENOG410PGVC: Component of the post-replicative DNA mismatch repair system (MMR). Heterodimerizes with msh-2 to form MutS beta, which binds to DNA mismatches thereby initiating DNA repair. Msh-3 provides substrate-binding and substrate-specificity to the complex. When bound, the MutS beta heterodimer bends the DNA helix and shields approximately 20 base pairs. Acts mainly to repair insertion-delet…						IPR000432: DNA mismatch repair protein MutS, C-terminal; IPR007695: DNA mismatch repair protein MutS-like, N-terminal; IPR007696: DNA mismatch repair protein MutS, core; IPR007860: DNA mismatch repair protein MutS, connector domain; IPR007861: DNA mismatch repair protein MutS, clamp; IPR016151: DNA mismatch repair protein MutS, N-terminal; IPR027417: P-loop containing nucleoside triphosphate hydr…	PF00488: MutS domain V	GO:0030983 mismatched DNA binding; GO:0005524 ATP binding; GO:0006298 mismatch repair
VE03_00486	KV454975.1:356009-358217	+	698	hypothetical protein	orth6831	ENOG410PM4J: RhoGAP						IPR000198: Rho GTPase-activating protein domain; IPR008936: Rho GTPase activation protein		GO:0007165 signal transduction
VE03_00487	KV454975.1:359346-360819	-	470	hypothetical protein	orth6832	ENOG410PHXU: Ribosomal protein	BUSCOfEOG75TMNV					IPR019368: Ribosomal protein S23/S29, mitochondrial	PF10236: Mitochondrial ribosomal death-associated protein 3
VE03_00488	KV454975.1:361052-361699	+	196	hypothetical protein	orth6833	ENOG410PNYS: Ribosome biogenesis protein	BUSCOfEOG7673NV					IPR007023: Ribosomal biogenesis regulatory protein	PF04939: Ribosome biogenesis regulatory protein (RRS1)	GO:0005634 nucleus; GO:0042254 ribosome biogenesis
VE03_00489	KV454975.1:362139-364673	-	810	hypothetical protein	orth6834	ENOG410PGHK: dna replication licensing factor						IPR001208: MCM domain; IPR003593: AAA+ ATPase domain; IPR008050: DNA replication licensing factor Mcm7; IPR012340: Nucleic acid-binding, OB-fold; IPR018525: Mini-chromosome maintenance, conserved site; IPR027417: P-loop containing nucleoside triphosphate hydrolase; IPR027925: MCM N-terminal domain; IPR031327: Mini-chromosome maintenance protein	PF00493: MCM2/3/5 family	GO:0042555 MCM complex; GO:0005634 nucleus; GO:0003678 DNA helicase activity; GO:0005524 ATP binding; GO:0003677 DNA binding; GO:0006270 DNA replication initiation; GO:0006260 DNA replication
VE03_00490	KV454975.1:365177-368995	+	1256	hypothetical protein	orth6835	ENOG410PGQH: Peroxisome biosynthesis protein (PAS1	BUSCOfEOG715QCH					IPR003593: AAA+ ATPase domain; IPR003959: ATPase, AAA-type, core; IPR003960: ATPase, AAA-type, conserved site; IPR009010: Aspartate decarboxylase-like domain; IPR015342: Peroxisome biogenesis factor 1, N-terminal, psi beta-barrel fold; IPR025653: Peroxisome biogenesis factor 1; IPR027417: P-loop containing nucleoside triphosphate hydrolase; IPR029067: CDC48 domain 2-like	PF00004: ATPase family associated with various cellular activities (AAA)	GO:0005778 peroxisomal membrane; GO:0005777 peroxisome; GO:0042623 ATPase activity, coupled; GO:0005524 ATP binding; GO:0007031 peroxisome organization; GO:0006625 protein targeting to peroxisome
VE03_00491	KV454975.1:369320-371273	+	610	hypothetical protein	orth1786	ENOG410PIM1: acyl-CoA dehydrogenase						IPR006091: Acyl-CoA oxidase/dehydrogenase, central domain; IPR009075: Acyl-CoA dehydrogenase/oxidase C-terminal; IPR009100: Acyl-CoA dehydrogenase/oxidase, N-terminal and middle domain		GO:0016627 oxidoreductase activity, acting on the CH-CH group of donors; GO:0003995 acyl-CoA dehydrogenase activity; GO:0055114 oxidation-reduction process; GO:0008152 metabolic process
VE03_00492	KV454975.1:371549-372486	+	272	hypothetical protein	orth2345
VE03_00493	KV454975.1:373445-374981	+	475	hypothetical protein	orth179	ENOG410PGDD: FAD binding domain protein				AA7		IPR006094: FAD linked oxidase, N-terminal; IPR016166: FAD-binding, type 2; IPR016167: FAD-binding, type 2, subdomain 1; IPR016169: CO dehydrogenase flavoprotein-like, FAD-binding, subdomain 2		GO:0050660 flavin adenine dinucleotide binding; GO:0016491 oxidoreductase activity; GO:0003824 catalytic activity; GO:0016614 oxidoreductase activity, acting on CH-OH group of donors; GO:0055114 oxidation-reduction process
VE03_00494	KV454975.1:375119-376156	-	298	hypothetical protein		ENOG410PKCM: STYKc						IPR000719: Protein kinase domain; IPR002290: Serine/threonine/dual specificity protein kinase, catalytic domain; IPR011009: Protein kinase-like domain; IPR017441: Protein kinase, ATP binding site		GO:0005524 ATP binding; GO:0004672 protein kinase activity; GO:0006468 protein phosphorylation
VE03_00495	KV454975.1:377209-379620	-	781	hypothetical protein	orth6837	ENOG410PJCT: SAM and PH						IPR001660: Sterile alpha motif domain; IPR001849: Pleckstrin homology domain; IPR011993: PH domain-like; IPR013761: Sterile alpha motif/pointed domain		GO:0005515 protein binding
VE03_00496	KV454975.1:387205-389293	+	660	hypothetical protein	orth6836	ENOG410PFWM: Transcriptional regulatory protein pro1					Fungal Zn(2)-Cys(6) binuclear cluster domain	IPR001138: Zn(2)-C6 fungal-type DNA-binding domain; IPR021858: Protein of unknown function DUF3468	PF11951: Fungal specific transcription factor domain	GO:0005634 nucleus; GO:0008270 zinc ion binding; GO:0000981 RNA polymerase II transcription factor activity, sequence-specific DNA binding; GO:0006355 regulation of transcription, DNA-templated
VE03_00497	KV454975.1:390937-391711	-	257	hypothetical protein	orth6359	ENOG410PN24: Protein kinase domain						IPR000719: Protein kinase domain; IPR011009: Protein kinase-like domain		GO:0005524 ATP binding; GO:0004672 protein kinase activity; GO:0006468 protein phosphorylation
VE03_00498	KV454975.1:392838-394062	+	407	hypothetical protein	orth9692
VE03_00499	KV454975.1:394349-396788	-	795	hypothetical protein	orth831	ENOG410PHRF: Sulfurates the molybdenum cofactor. Sulfation of molybdenum is essential for xanthine dehydrogenase (XDH) and aldehyde oxidase (ADO) enzymes in which molybdenum cofactor is liganded by 1 oxygen and 1 sulfur atom in active form						IPR000192: Aminotransferase class V domain; IPR005302: Molybdenum cofactor sulfurase, C-terminal; IPR005303: MOSC, N-terminal beta barrel; IPR011037: Pyruvate kinase-like, insert domain; IPR015421: Pyridoxal phosphate-dependent transferase, major region, subdomain 1; IPR015422: Pyridoxal phosphate-dependent transferase, major region, subdomain 2; IPR015424: Pyridoxal phosphate-dependent transfera…		GO:0008265 Mo-molybdopterin cofactor sulfurase activity; GO:0030170 pyridoxal phosphate binding; GO:0030151 molybdenum ion binding; GO:0003824 catalytic activity; GO:0006777 Mo-molybdopterin cofactor biosynthetic process
VE03_00500	KV454975.1:397151-398134	+	279	hypothetical protein	orth6838	ENOG410PNDY: Superoxide dismutase						IPR001189: Manganese/iron superoxide dismutase; IPR019831: Manganese/iron superoxide dismutase, N-terminal; IPR019832: Manganese/iron superoxide dismutase, C-terminal		GO:0004784 superoxide dismutase activity; GO:0046872 metal ion binding; GO:0055114 oxidation-reduction process; GO:0006801 superoxide metabolic process
VE03_00501	KV454975.1:398606-399907	-	368	hypothetical protein	orth159	ENOG410PGFN: alcohol dehydrogenase						IPR002085: Alcohol dehydrogenase superfamily, zinc-type; IPR002328: Alcohol dehydrogenase, zinc-type, conserved site; IPR011032: GroES-like; IPR013149: Alcohol dehydrogenase, C-terminal; IPR013154: Alcohol dehydrogenase, N-terminal; IPR016040: NAD(P)-binding domain; IPR020843: Polyketide synthase, enoylreductase domain		GO:0008270 zinc ion binding; GO:0016491 oxidoreductase activity; GO:0055114 oxidation-reduction process
VE03_00502	KV454975.1:400963-402081	+	331	hypothetical protein	orth830	ENOG410PG98: Dehydrogenase						IPR000262: FMN-dependent dehydrogenase; IPR008259: FMN-dependent alpha-hydroxy acid dehydrogenase, active site; IPR012133: Alpha-hydroxy acid dehydrogenase, FMN-dependent; IPR013785: Aldolase-type TIM barrel	PF01070: FMN-dependent dehydrogenase	GO:0010181 FMN binding; GO:0016491 oxidoreductase activity; GO:0003824 catalytic activity; GO:0055114 oxidation-reduction process
VE03_00503	KV454975.1:402714-404362	-	533	hypothetical protein	orth8065	ENOG410PJX5: conserved hypothetical protein
VE03_00504	KV454975.1:409399-410194	+	264	hypothetical protein	orth6839	ENOG410PPBN: NA
VE03_00505	KV454975.1:412282-414250	-	146	hypothetical protein	orth6376
VE03_00506	KV454975.1:415419-416925	-	501	hypothetical protein	orth9782	ENOG410PNMN: conserved hypothetical protein						IPR007527: Zinc finger, SWIM-type		GO:0008270 zinc ion binding
VE03_00507	KV454975.1:420125-421813	-	529	hypothetical protein	orth2346	ENOG410PFY8: Cytochrome p450						IPR001128: Cytochrome P450; IPR002403: Cytochrome P450, E-class, group IV; IPR017972: Cytochrome P450, conserved site	PF00067: Cytochrome P450	GO:0004497 monooxygenase activity; GO:0020037 heme binding; GO:0005506 iron ion binding; GO:0016705 oxidoreductase activity, acting on paired donors, with incorporation or reduction of molecular oxygen; GO:0055114 oxidation-reduction process
VE03_00508	KV454975.1:422398-423325	+	308	hypothetical protein	orth6840	ENOG410PQS5: Protein of unknown function (DUF3074)
VE03_00509	KV454975.1:423534-424295	-	231	phosphoribosylglycinamide formyltransferase	orth6841	ENOG410PNSU: phosphoribosylglycinamide formyltransferase	BUSCOfEOG7ZPNX0					IPR002376: Formyl transferase, N-terminal; IPR004607: Phosphoribosylglycinamide formyltransferase		GO:0004644 phosphoribosylglycinamide formyltransferase activity; GO:0016742 hydroxymethyl-, formyl- and related transferase activity; GO:0009058 biosynthetic process; GO:0006189 'de novo' IMP biosynthetic process
VE03_00510	KV454975.1:424731-425450	+	207	6,7-dimethyl-8-ribityllumazine synthase	orth6842	ENOG410PMH7: 6,7-dimethyl-8-ribityllumazine synthase	BUSCOfEOG7Q8D04					IPR002180: 6,7-dimethyl-8-ribityllumazine synthase	PF00885: 6,7-dimethyl-8-ribityllumazine synthase	GO:0009349 riboflavin synthase complex; GO:0009231 riboflavin biosynthetic process
VE03_00511	KV454975.1:427663-428334	+	202	hypothetical protein	orth9781
VE03_00512	KV454975.1:428771-431780	-	1002	hypothetical protein	orth6843	ENOG410PH1A: ATP-dependent DNA helicase involved in error-free DNA damage bypass through homologous recombination (By similarity)	BUSCOfEOG7F2524					IPR001650: Helicase, C-terminal; IPR006935: Helicase/UvrB, N-terminal; IPR014001: Helicase superfamily 1/2, ATP-binding domain; IPR027417: P-loop containing nucleoside triphosphate hydrolase		GO:0003677 DNA binding; GO:0005524 ATP binding; GO:0016787 hydrolase activity
VE03_00513	KV454975.1:433055-436778	+	1159	hypothetical protein	orth936	ENOG410PFD7: P-type ATPase						IPR001757: P-type ATPase; IPR004014: Cation-transporting P-type ATPase, N-terminal; IPR006068: Cation-transporting P-type ATPase, C-terminal; IPR006414: P-type ATPase, subfamily IID; IPR008250: P-type ATPase, A domain; IPR018303: P-type ATPase, phosphorylation site; IPR023214: HAD-like domain; IPR023298: P-type ATPase, transmembrane domain; IPR023299: P-type ATPase, cytoplasmic domain N		GO:0016021 integral component of membrane; GO:0019829 cation-transporting ATPase activity; GO:0000166 nucleotide binding; GO:0046872 metal ion binding; GO:0006812 cation transport
VE03_00514	KV454975.1:438073-439224	+	344	hypothetical protein	orth3129							IPR001025: Bromo adjacent homology (BAH) domain; IPR011011: Zinc finger, FYVE/PHD-type; IPR013083: Zinc finger, RING/FYVE/PHD-type		GO:0003682 chromatin binding
VE03_00515	KV454975.1:439948-441022	-	298	ATP synthase F1, gamma subunit	orth6844	ENOG410PH2F: Mitochondrial membrane ATP synthase (F(1)F(0) ATP synthase or Complex V) produces ATP from ADP in the presence of a proton gradient across the membrane which is generated by electron transport complexes of the respiratory chain. F-type ATPases consist of two structural domains, F(1) - containing the extramembraneous catalytic core, and F(0) - containing the membrane proton channel, l…	BUSCOfEOG76QFTN					IPR000131: ATPase, F1 complex, gamma subunit; IPR023632: ATPase, F1 complex, gamma subunit conserved site; IPR023633: ATPase, F1 complex, gamma subunit domain	PF00231: ATP synthase	GO:0045261 proton-transporting ATP synthase complex, catalytic core F(1); GO:0046961 proton-transporting ATPase activity, rotational mechanism; GO:0046933 proton-transporting ATP synthase activity, rotational mechanism; GO:0015986 ATP synthesis coupled proton transport
VE03_00516	KV454975.1:441482-444584	+	902	hypothetical protein	orth6845	ENOG410PHNU: Topoisomerase I	BUSCOfEOG7966R0					IPR001631: DNA topoisomerase I; IPR008336: DNA topoisomerase I, DNA binding, eukaryotic-type; IPR011010: DNA breaking-rejoining enzyme, catalytic core; IPR013030: DNA topoisomerase I, DNA binding, mixed alpha/beta motif, eukaryotic-type; IPR013034: DNA topoisomerase I, domain 1; IPR013499: DNA topoisomerase I, eukaryotic-type; IPR013500: DNA topoisomerase I, catalytic core, eukaryotic-type; IPR01…	PF01028: Eukaryotic DNA topoisomerase I, catalytic core	GO:0005694 chromosome; GO:0003677 DNA binding; GO:0003918 DNA topoisomerase type II (ATP-hydrolyzing) activity; GO:0003917 DNA topoisomerase type I activity; GO:0006265 DNA topological change
VE03_00517	KV454975.1:448481-449762	+	375	hypothetical protein	orth6846	ENOG410PIIP: Epimerase dehydratase family protein						IPR001509: NAD-dependent epimerase/dehydratase, N-terminal domain; IPR016040: NAD(P)-binding domain		GO:0050662 coenzyme binding; GO:0003824 catalytic activity
VE03_00518	KV454975.1:451431-452060	+	189	hypothetical protein	orth1333	ENOG410PN3S: conserved hypothetical protein
VE03_00519	KV454975.1:452377-453427	-	279	capping protein muscle Z-line, beta, variant	orth6847	ENOG410PH9Y: F-actin-capping proteins bind in a Ca(2 )-independent manner to the fast growing ends of actin filaments (barbed end) thereby blocking the exchange of subunits at these ends. Unlike other capping proteins (such as gelsolin and severin), these proteins do not sever actin filaments	BUSCOfEOG78H45S					IPR001698: F-actin-capping protein subunit beta; IPR019771: F-actin capping protein, beta subunit, conserved site	PF01115: F-actin capping protein, beta subunit	GO:0005737 cytoplasm; GO:0008290 F-actin capping protein complex; GO:0003779 actin binding; GO:0030036 actin cytoskeleton organization; GO:0051016 barbed-end actin filament capping
VE03_00520	KV454975.1:455469-458994	-	1174	hypothetical protein	orth6559
VE03_00521	KV454975.1:460472-461937	-	469	hypothetical protein	orth6558	ENOG410PFT0: Chromatin interaction component of the NuA4 histone acetyltransferase complex which is involved in transcriptional activation of selected genes principally by acetylation of nucleosomal histone H4 and H2A. The NuA4 complex is also involved in DNA repair. Is required for NuA4 complex integrity. Component of the SWR1 complex which mediates the ATP-dependent exchange of histone H2A for …						IPR004000: Actin family; IPR004001: Actin, conserved site; IPR027667: Actin-related protein 4	PF00022: Actin	GO:0035267 NuA4 histone acetyltransferase complex; GO:0031011 Ino80 complex; GO:0006281 DNA repair; GO:0006355 regulation of transcription, DNA-templated; GO:0006338 chromatin remodeling
VE03_00522	KV454975.1:462606-464680	+	638	hypothetical protein	orth6557	ENOG410PGX5: glycerol						IPR004299: Membrane bound O-acyl transferase, MBOAT
VE03_00523	KV454975.1:465004-466493	-	478	hypothetical protein	orth6556	ENOG410PFR7: conserved hypothetical protein						IPR013952: Protein of unknown function DUF1776, fungi; IPR016040: NAD(P)-binding domain	PF08643: Fungal family of unknown function (DUF1776)
VE03_00524	KV454975.1:467052-468296	+	377	hypothetical protein	orth6555	ENOG410PHT8: zinc metallopeptidase			M80			IPR001876: Zinc finger, RanBP2-type; IPR013536: WLM domain		GO:0008270 zinc ion binding
VE03_00525	KV454975.1:473647-475434	-	528	hypothetical protein	orth6554	ENOG410PJ8R: Golgi to endosome transport protein (Ent3)						IPR008942: ENTH/VHS; IPR013809: ENTH domain
VE03_00526	KV454975.1:477576-478568	+	181	hypothetical protein	orth165	ENOG410PM2G: PPIases accelerate the folding of proteins (By similarity)						IPR002130: Cyclophilin-type peptidyl-prolyl cis-trans isomerase domain; IPR020892: Cyclophilin-type peptidyl-prolyl cis-trans isomerase, conserved site; IPR024936: Cyclophilin-type peptidyl-prolyl cis-trans isomerase; IPR029000: Cyclophilin-like domain		GO:0003755 peptidyl-prolyl cis-trans isomerase activity; GO:0006457 protein folding; GO:0000413 protein peptidyl-prolyl isomerization
VE03_00527	KV454975.1:479408-480522	-	340	hypothetical protein	orth6553	ENOG410PFKU: DNA-directed RNA polymerase III subunit	BUSCOfEOG7TN03Q					IPR007832: RNA polymerase Rpc34; IPR011991: Winged helix-turn-helix DNA-binding domain; IPR016049: RNA polymerase Rpc34-like	PF05158: RNA polymerase Rpc34 subunit	GO:0005666 DNA-directed RNA polymerase III complex; GO:0003899 DNA-directed RNA polymerase activity; GO:0006359 regulation of transcription from RNA polymerase III promoter
VE03_00528	KV454975.1:481013-483010	+	609	hypothetical protein	orth1569	ENOG410PG42: YagE family						IPR003734: Domain of unknown function DUF155	PF02582: Uncharacterised ACR, YagE family COG1723
VE03_00530	KV454975.1:483678-484829	-	189	hypothetical protein	orth6552	ENOG410PNYZ: Competence-damaged protein						IPR008136: CinA, C-terminal
VE03_00531	KV454975.1:485597-486458	+	286	hypothetical protein	orth6551
VE03_00532	KV454975.1:487364-487970	+	125	hypothetical protein	orth6550	ENOG410PRCM: NA
VE03_00533	KV454975.1:489149-491331	+	690	hypothetical protein	orth209	ENOG410PH3R: Urea active transporter						IPR001734: Sodium/solute symporter; IPR031155: Urea active transporter		GO:0016021 integral component of membrane; GO:0016020 membrane; GO:0015204 urea transmembrane transporter activity; GO:0005215 transporter activity; GO:0071918 urea transmembrane transport; GO:0055085 transmembrane transport; GO:0006810 transport
VE03_00534	KV454975.1:492906-496276	-	723	hypothetical protein	orth984							IPR011009: Protein kinase-like domain
VE03_00535	KV454975.1:496819-497794	+	324	hypothetical protein	orth8622	ENOG410PPJK: phenazine biosynthesis protein						IPR003719: Phenazine biosynthesis PhzF protein		GO:0003824 catalytic activity; GO:0009058 biosynthetic process
VE03_00536	KV454975.1:498969-502280	-	1085	hypothetical protein	orth2347	ENOG410PHB2: transcription initiation factor TFIID	BUSCOfEOG7PCJSB					IPR022591: Transcription initiation factor TFIID subunit 1, domain of unknown function	PF12157: Protein of unknown function (DUF3591)
VE03_00537	KV454975.1:502923-503206	-	73	hypothetical protein
VE03_00538	KV454975.1:503667-504069	-	133	hypothetical protein
VE03_00539	KV454975.1:505313-507883	-	771	hypothetical protein	orth3012	ENOG410PV7Z: Fungal specific transcription factor domain					Fungal-specific TF domain	IPR001138: Zn(2)-C6 fungal-type DNA-binding domain; IPR007219: Transcription factor domain, fungi		GO:0005634 nucleus; GO:0003677 DNA binding; GO:0008270 zinc ion binding; GO:0000981 RNA polymerase II transcription factor activity, sequence-specific DNA binding; GO:0006351 transcription, DNA-templated; GO:0006355 regulation of transcription, DNA-templated
VE03_00540	KV454975.1:510567-511822	+	401	hypothetical protein		ENOG410PM92: acid phosphatase						IPR002828: Survival protein SurE-like phosphatase/nucleotidase		GO:0016787 hydrolase activity
VE03_00541	KV454975.1:512343-514055	-	487	hypothetical protein	orth9128	ENOG410PF83: Inherit from KOG: DUF895 domain membrane protein						IPR011701: Major facilitator superfamily; IPR020846: Major facilitator superfamily domain		GO:0016021 integral component of membrane; GO:0055085 transmembrane transport
VE03_00542	KV454975.1:514891-516798	+	547	hypothetical protein	orth1887	ENOG410PFMP: Acetamidase						IPR000120: Amidase; IPR020556: Amidase, conserved site; IPR023631: Amidase signature domain	PF01425: Amidase	GO:0016884 carbon-nitrogen ligase activity, with glutamine as amido-N-donor
VE03_00543	KV454975.1:516956-517564	-	186	hypothetical protein	orth8276	ENOG410PUWY: NA						IPR032345: Protein of unknown function DUF4863	PF16155: Domain of unknown function (DUF4863)
VE03_00544	KV454975.1:518370-520063	+	515	hypothetical protein	orth757	ENOG410PH46: benzoate 4-monooxygenase						IPR001128: Cytochrome P450; IPR002401: Cytochrome P450, E-class, group I; IPR017972: Cytochrome P450, conserved site	PF00067: Cytochrome P450	GO:0005506 iron ion binding; GO:0020037 heme binding; GO:0016705 oxidoreductase activity, acting on paired donors, with incorporation or reduction of molecular oxygen; GO:0055114 oxidation-reduction process
VE03_00545	KV454975.1:520626-521661	-	344	hypothetical protein		ENOG410PQZU: NA
VE03_00546	KV454975.1:522075-523486	+	445	hypothetical protein	orth6549	ENOG410PH2G: conserved hypothetical protein						IPR001608: Alanine racemase, N-terminal; IPR026956: D-serine dehydratase-like domain; IPR029066: PLP-binding barrel
VE03_00547	KV454975.1:523694-525567	-	578	hypothetical protein	orth6548	ENOG410PNP4: Inherit from NOG: Conserved hypothetical, protein
VE03_00548	KV454975.1:526679-527631	-	298	hypothetical protein	orth6547	ENOG410PN0H: PCI domain						IPR000717: Proteasome component (PCI) domain		GO:0005515 protein binding
VE03_00549	KV454975.1:529699-533200	+	1166	hypothetical protein	orth1208	ENOG410PG9C: P-type ATPase						IPR001757: P-type ATPase; IPR006121: Heavy metal-associated domain, HMA; IPR006122: Heavy metal-associated domain, copper ion-binding; IPR008250: P-type ATPase, A domain; IPR018303: P-type ATPase, phosphorylation site; IPR023214: HAD-like domain; IPR023299: P-type ATPase, cytoplasmic domain N; IPR027256: P-type ATPase, subfamily IB	PF00122: E1-E2 ATPase	GO:0016021 integral component of membrane; GO:0000166 nucleotide binding; GO:0019829 cation-transporting ATPase activity; GO:0046872 metal ion binding; GO:0005507 copper ion binding; GO:0006812 cation transport; GO:0030001 metal ion transport
VE03_00550	KV454975.1:535980-539532	-	1082	hypothetical protein	orth6546	ENOG410PGC4: morphogenesis protein						IPR012965: Domain of unknown function DUF1708	PF08101: Domain of unknown function (DUF1708)
VE03_00551	KV454975.1:542221-543655	+	455	hypothetical protein	orth1568	ENOG410PH71: Mitochondrial carrier protein						IPR018108: Mitochondrial substrate/solute carrier; IPR023395: Mitochondrial carrier domain	PF00153: Mitochondrial carrier protein
VE03_00552	KV454975.1:544444-545597	-	358	hypothetical protein	orth9992	ENOG410PT3Q: NA						IPR000210: BTB/POZ domain		GO:0005515 protein binding
VE03_00553	KV454975.1:546509-547603	+	330	hypothetical protein	orth6545	ENOG410PGX3: Excises uracil residues from the DNA which can arise as a result of misincorporation of dUMP residues by DNA polymerase or due to deamination of cytosine (By similarity)	BUSCOfEOG71ZPC8					IPR002043: Uracil-DNA glycosylase; IPR005122: Uracil-DNA glycosylase-like; IPR018085: Uracil-DNA glycosylase, active site		GO:0016799 hydrolase activity, hydrolyzing N-glycosyl compounds; GO:0004844 uracil DNA N-glycosylase activity; GO:0006281 DNA repair; GO:0006284 base-excision repair
VE03_00554	KV454975.1:550145-550752	+	184	hypothetical protein	orth6544	ENOG410PPK1: Inherit from NOG: Conserved hypothetical, protein
VE03_00555	KV454975.1:551963-552711	-	231	hypothetical protein	orth6542	ENOG410PMV9: nicotinamidase	BUSCOfEOG7DJSZ0					IPR000868: Isochorismatase-like		GO:0003824 catalytic activity; GO:0008152 metabolic process
VE03_00556	KV454975.1:553218-554223	-	334	hypothetical protein	orth6541	ENOG410Q71A: Uracil DNA glycosylase superfamily						IPR005122: Uracil-DNA glycosylase-like; IPR015637: DNA glycosylase, G/T mismatch		GO:0016799 hydrolase activity, hydrolyzing N-glycosyl compounds; GO:0006281 DNA repair
VE03_00557	KV454975.1:555360-556896	+	511	hypothetical protein	orth6540	ENOG410PGEJ: UDP-N-acetylglucosamine pyrophosphorylase						IPR002618: UTP--glucose-1-phosphate uridylyltransferase family; IPR029044: Nucleotide-diphospho-sugar transferases	PF01704: UTP--glucose-1-phosphate uridylyltransferase	GO:0070569 uridylyltransferase activity; GO:0008152 metabolic process
VE03_00558	KV454975.1:559924-561155	+	305	hypothetical protein	orth6539	ENOG410PQN4: Conserved glycine-rich protein
VE03_00559	KV454975.1:562565-562820	+	64	hypothetical protein
VE03_00560	KV454975.1:563074-565072	-	665	hypothetical protein		ENOG410PJH8: Kinesin light chain						IPR011990: Tetratricopeptide-like helical domain; IPR013026: Tetratricopeptide repeat-containing domain; IPR019734: Tetratricopeptide repeat		GO:0005515 protein binding
VE03_00561	KV454975.1:565373-567382	-	566	hypothetical protein		ENOG410QEGH: Patatin-like phospholipase						IPR002641: Patatin/Phospholipase A2-related; IPR016035: Acyl transferase/acyl hydrolase/lysophospholipase; IPR027417: P-loop containing nucleoside triphosphate hydrolase		GO:0008152 metabolic process; GO:0006629 lipid metabolic process
VE03_00562	KV454975.1:569193-571116	+	582	hypothetical protein	orth6538	ENOG410PITI: Heat shock protein	BUSCOfEOG7GN2WM					IPR001440: Tetratricopeptide repeat 1; IPR006636: Heat shock chaperonin-binding; IPR011990: Tetratricopeptide-like helical domain; IPR013026: Tetratricopeptide repeat-containing domain; IPR013105: Tetratricopeptide repeat 2; IPR019734: Tetratricopeptide repeat		GO:0005515 protein binding
VE03_00563	KV454975.1:572137-573235	-	365	hypothetical protein	orth6537	ENOG410PNC0: Protein of unknown function (DUF3752)						IPR022226: Protein of unknown function DUF3752
VE03_00564	KV454975.1:573919-578753	+	1593	hypothetical protein	orth6536	ENOG410PG1T: Golgi complex component (Vps8)	BUSCOfEOG79KPPM					IPR015943: WD40/YVTN repeat-like-containing domain; IPR017986: WD40-repeat-containing domain; IPR025941: Vacuolar protein sorting-associated protein 8, central domain	PF12816: Golgi CORVET complex core vacuolar protein 8	GO:0005515 protein binding
VE03_00565	KV454975.1:578966-579685	-	219	hypothetical protein	orth6535	ENOG410PSUU: NA
VE03_00566	KV454975.1:580056-583486	+	958	alanyl-tRNA synthetase	orth6534	ENOG410PHII: alanyl-tRNA synthetase	BUSCOfEOG799302					IPR002318: Alanine-tRNA ligase, class IIc; IPR003156: DHHA1 domain; IPR009000: Translation protein, beta-barrel domain; IPR012947: Threonyl/alanyl tRNA synthetase, SAD; IPR018162: Alanine-tRNA ligase, class IIc, anti-codon-binding domain; IPR018163: Threonyl/alanyl tRNA synthetase, class II-like, putative editing domain; IPR018164: Alanyl-tRNA synthetase, class IIc, N-terminal; IPR018165: Alanyl-…	PF01411: tRNA synthetases class II (A)	GO:0005737 cytoplasm; GO:0005524 ATP binding; GO:0000166 nucleotide binding; GO:0004813 alanine-tRNA ligase activity; GO:0016876 ligase activity, forming aminoacyl-tRNA and related compounds; GO:0003676 nucleic acid binding; GO:0043039 tRNA aminoacylation; GO:0006419 alanyl-tRNA aminoacylation
VE03_00567	KV454975.1:583738-584341	-	200	hypothetical protein	orth6533	ENOG410PWSS: GrpB domain protein						IPR007344: GrpB/Dephospho-CoA kinase
VE03_00568	KV454975.1:584793-586401	-	501	hypothetical protein	orth6532	ENOG410PISG: conserved hypothetical protein						IPR003788: Putative S-adenosyl-L-methionine-dependent methyltransferase MidA; IPR029063: S-adenosyl-L-methionine-dependent methyltransferase
VE03_00569	KV454975.1:586631-587969	+	445	hypothetical protein	orth1007	ENOG410PIEF: cysteine synthase						IPR001216: Cysteine synthase/cystathionine beta-synthase, pyridoxal-phosphate attachment site; IPR001926: Tryptophan synthase beta subunit-like PLP-dependent enzyme	PF00291: Pyridoxal-phosphate dependent enzyme	GO:0006535 cysteine biosynthetic process from serine
VE03_00570	KV454975.1:588337-589425	-	303	transcription elongation factor S-II	orth6531	ENOG410PFX1: transcription elongation factor SII	BUSCOfEOG7DNP5M					IPR001222: Zinc finger, TFIIS-type; IPR003617: Transcription elongation factor, TFIIS/CRSP70, N-terminal, sub-type; IPR003618: Transcription elongation factor S-II, central domain; IPR006289: Transcription elongation factor, TFIIS; IPR016492: Transcription elongation factor, TFIIS-related; IPR017890: Transcription elongation factor S-IIM; IPR017923: Transcription factor IIS, N-terminal		GO:0005634 nucleus; GO:0003677 DNA binding; GO:0008270 zinc ion binding; GO:0003676 nucleic acid binding; GO:0006357 regulation of transcription from RNA polymerase II promoter; GO:0032784 regulation of DNA-templated transcription, elongation; GO:0006351 transcription, DNA-templated; GO:0006355 regulation of transcription, DNA-templated
VE03_00571	KV454975.1:590931-592632	+	533	hypothetical protein	orth6530
VE03_00572	KV454975.1:592852-593824	-	306	hypothetical protein	orth6529	ENOG410PG4W: ribonuclease P	BUSCOfEOG7X3R34					IPR002738: RNase P subunit p30; IPR016195: Polymerase/histidinol phosphatase-like	PF01876: RNase P subunit p30	GO:0003824 catalytic activity; GO:0004540 ribonuclease activity; GO:0008033 tRNA processing
VE03_00573	KV454975.1:594755-596121	+	334	CMGC/CK2 protein kinase	orth6528	ENOG410PI5T: casein kinase ii						IPR000719: Protein kinase domain; IPR002290: Serine/threonine/dual specificity protein kinase, catalytic domain; IPR008271: Serine/threonine-protein kinase, active site; IPR011009: Protein kinase-like domain; IPR017441: Protein kinase, ATP binding site	PF00069: Protein kinase domain	GO:0005524 ATP binding; GO:0004672 protein kinase activity; GO:0006468 protein phosphorylation
VE03_00574	KV454975.1:597082-598628	-	472	hypothetical protein	orth969	ENOG410PK7Y: Sn-1,2-diacylglycerol cholinephosphotransferase						IPR000462: CDP-alcohol phosphatidyltransferase; IPR014472: Choline/ethanolamine phosphotransferase		GO:0016020 membrane; GO:0016780 phosphotransferase activity, for other substituted phosphate groups; GO:0008654 phospholipid biosynthetic process
VE03_00575	KV454975.1:600014-600728	-	201	hypothetical protein	orth8058	ENOG410PR46: conserved hypothetical protein
VE03_00576	KV454975.1:602718-603483	+	218	hypothetical protein	orth6527	ENOG410PQH4: PX domain-containing protein						IPR001683: Phox homologous domain		GO:0035091 phosphatidylinositol binding
VE03_00577	KV454975.1:604578-606354	+	591	hypothetical protein	orth6526	ENOG410PJS1: IQ calmodulin-binding motif protein						IPR000048: IQ motif, EF-hand binding site		GO:0005515 protein binding
VE03_00578	KV454975.1:607078-608691	+	515	hypothetical protein	orth6525							IPR029184: Something about silencing protein 4		GO:0016573 histone acetylation
VE03_00579	KV454975.1:609727-614041	+	1420	hypothetical protein	orth6524	ENOG410PFBT: transcription initiation factor TFIID	BUSCOfEOG7SN8MR		M01
VE03_00580	KV454975.1:614919-616050	+	349	hypothetical protein	orth6523	ENOG410Q075: NA
VE03_00581	KV454975.1:616618-617486	+	271	hypothetical protein	orth6522	ENOG410PP0A: ribosome recycling factor domain-containing protein						IPR002661: Ribosome recycling factor; IPR023584: Ribosome recycling factor domain		GO:0006412 translation
VE03_00582	KV454975.1:617886-620338	-	614	heat shock protein SSB1	orth6521	ENOG410PIHJ: Heat shock protein						IPR013126: Heat shock protein 70 family; IPR018181: Heat shock protein 70, conserved site; IPR029047: Heat shock protein 70kD, peptide-binding domain; IPR029048: Heat shock protein 70kD, C-terminal domain	PF00012: Hsp70 protein
VE03_00583	KV454975.1:621273-623877	-	683	hypothetical protein	orth6520	ENOG410PJPA: Bromodomain						IPR001487: Bromodomain		GO:0005515 protein binding
VE03_00584	KV454975.1:624850-625410	+	114	cyclin-dependent kinase regulatory subunit CKS1	orth6519	ENOG410PNWC: kinase regulatory subunit	BUSCOfEOG78D7Z8					IPR000789: Cyclin-dependent kinase, regulatory subunit		GO:0016538 cyclin-dependent protein serine/threonine kinase regulator activity; GO:0007049 cell cycle
VE03_00585	KV454975.1:626372-626928	-	163	hypothetical protein	orth6518
VE03_00586	KV454975.1:627727-629743	-	625	hypothetical protein	orth6517	ENOG410PG36: Essential oxidoreductase that oxidizes proteins in the endoplasmic reticulum to produce disulfide bonds. Acts by oxidizing directly pdi1 isomerase through a direct disulfide exchange. Does not act as a direct oxidant of folding substrate, but relies on pdi1 to transfer oxidizing equivalent. Does not oxidize all pdi related proteins, suggesting that it can discriminate between pdi1 an…	BUSCOfEOG7SV15N					IPR007266: Endoplasmic reticulum oxidoreductin 1	PF04137: Endoplasmic Reticulum Oxidoreductin 1 (ERO1)	GO:0005783 endoplasmic reticulum; GO:0003756 protein disulfide isomerase activity; GO:0016671 oxidoreductase activity, acting on a sulfur group of donors, disulfide as acceptor; GO:0055114 oxidation-reduction process
VE03_00587	KV454975.1:630827-632010	-	354	hypothetical protein	orth6515	ENOG410PSU1: Pal1 cell morphology protein						IPR013226: Pal1 cell morphology
VE03_00588	KV454975.1:632796-633932	+	343	hypothetical protein	orth6516	ENOG410PQ32: Phosphodiesterase responsible for the U6 snRNA 3' end processing. Acts as an exoribonuclease (RNase) responsible for trimming the poly(U) tract of the last nucleotides in the pre-U6 snRNA molecule, leading to the formation of mature U6 snRNA (By similarity)						IPR027521: U6 snRNA phosphodiesterase Usb1	PF09749: Uncharacterised conserved protein	GO:0004518 nuclease activity; GO:0034477 U6 snRNA 3'-end processing
VE03_00589	KV454975.1:634933-635572	+	212	hypothetical protein		ENOG410Q0R6: NA					Zinc finger (C2H2)	IPR007087: Zinc finger, C2H2; IPR013087: Zinc finger C2H2-type/integrase DNA-binding domain		GO:0046872 metal ion binding; GO:0003676 nucleic acid binding
VE03_00590	KV454975.1:635661-636002	-	92	hypothetical protein
VE03_00591	KV454975.1:636704-638649	-	607	hypothetical protein		ENOG410QEEN: Inherit from NOG: Transcription factor					SRF-type TF (DNA-binding and dimerization domain)	IPR002100: Transcription factor, MADS-box		GO:0003677 DNA binding; GO:0046983 protein dimerization activity
VE03_00592	KV454975.1:640742-642612	-	571	hypothetical protein	orth6514	ENOG410PH4G: UV radiation resistance protein						IPR018791: UV radiation resistance protein/autophagy-related protein 14		GO:0010508 positive regulation of autophagy
VE03_00593	KV454975.1:642854-644584	+	548	hypothetical protein	orth6513	ENOG410PFCZ: Cactus-binding C-terminus of cactin protein						IPR018816: Cactin, central domain; IPR019134: Cactin, C-terminal	PF09732: Cactus-binding C-terminus of cactin protein; PF10312: Conserved mid region of cactin	GO:0005515 protein binding
VE03_00594	KV454975.1:645852-647264	+	451	hypothetical protein	orth6512	ENOG410PRNW: Forkhead domain protein					Fork head domain	IPR001766: Fork head domain; IPR011991: Winged helix-turn-helix DNA-binding domain; IPR030456: No description		GO:0043565 sequence-specific DNA binding; GO:0003700 transcription factor activity, sequence-specific DNA binding; GO:0006355 regulation of transcription, DNA-templated
VE03_00595	KV454975.1:650267-650928	-	202	hypothetical protein	orth6511	ENOG410PRXT: NA						IPR024526: Protein of unknown function DUF3807
VE03_00596	KV454975.1:651249-652956	+	568	hypothetical protein	orth6510	ENOG410PRY1: XLF (XRCC4-like factor)						IPR009089: DNA double-strand break repair and VJ recombination XRCC4, N-terminal; IPR015381: XLF family		GO:0005634 nucleus; GO:0003677 DNA binding; GO:0006310 DNA recombination; GO:0006302 double-strand break repair
VE03_00597	KV454975.1:653443-653944	+	112	hypothetical protein		ENOG410PIHJ: Heat shock protein						IPR013126: Heat shock protein 70 family; IPR018181: Heat shock protein 70, conserved site
VE03_00598	KV454975.1:655307-657990	-	645	hypothetical protein	orth6508							IPR012336: Thioredoxin-like fold
VE03_00599	KV454975.1:658346-659558	+	387	hypothetical protein	orth6507	ENOG410PMAB: NA						IPR024382: Domain of unknown function DUF3844
VE03_00600	KV454975.1:660047-663428	-	1071	hypothetical protein	orth6506	ENOG410PGJP: N-acetyltransferase 10	BUSCOfEOG7W15C7					IPR000182: GNAT domain; IPR007807: Helicase domain; IPR013562: tRNA(Met) cytidine acetyltransferase TmcA, N-terminal; IPR027992: Possible tRNA binding domain; IPR032672: TmcA/NAT10/Kre33	PF13718: GNAT acetyltransferase 2; PF13725: Possible tRNA binding domain	GO:0008080 N-acetyltransferase activity
VE03_00601	KV454975.1:663804-667125	+	610	hypothetical protein	orth6505	ENOG410PG0S: capsular associated protein				GT90
VE03_00602	KV454975.1:667339-668918	-	449	hypothetical protein	orth1006	ENOG410PHUJ: Dehydrogenase						IPR002085: Alcohol dehydrogenase superfamily, zinc-type; IPR002328: Alcohol dehydrogenase, zinc-type, conserved site; IPR011032: GroES-like; IPR013154: Alcohol dehydrogenase, N-terminal; IPR016040: NAD(P)-binding domain; IPR027399: Alcohol dehydrogenase GroES-associated		GO:0008270 zinc ion binding; GO:0016491 oxidoreductase activity; GO:0055114 oxidation-reduction process
VE03_00603	KV454975.1:669450-672572	-	985	U5 small nuclear ribonucleoprotein component	orth1004	ENOG410PHCW: u5 small nuclear ribonucleoprotein component						IPR000640: Translation elongation factor EFG, V domain; IPR000795: Transcription factor, GTP-binding domain; IPR004161: Translation elongation factor EFTu/EF1A, domain 2; IPR005225: Small GTP-binding protein domain; IPR005517: Translation elongation factor EFG/EF2, domain IV; IPR009000: Translation protein, beta-barrel domain; IPR009022: Elongation factor G, III-V domain; IPR014721: Ribosomal pro…		GO:0003924 GTPase activity; GO:0005525 GTP binding
VE03_00604	KV454975.1:672999-674335	+	399	acetyl-CoA C-acetyltransferase	orth1003	ENOG410PG5V: Acetyl-CoA acetyltransferase						IPR002155: Thiolase; IPR016039: Thiolase-like; IPR020610: Thiolase, active site; IPR020613: Thiolase, conserved site; IPR020616: Thiolase, N-terminal; IPR020617: Thiolase, C-terminal	PF00108: Thiolase, N-terminal domain	GO:0016747 transferase activity, transferring acyl groups other than amino-acyl groups; GO:0003824 catalytic activity; GO:0008152 metabolic process
VE03_00605	KV454975.1:674909-675380	-	83	small nuclear ribonucleoprotein G	orth482	ENOG410PRNU: Sm						IPR001163: LSM domain, eukaryotic/archaea-type; IPR010920: LSM domain
VE03_00606	KV454975.1:675631-677167	+	488	hypothetical protein	orth6500	ENOG410Q0YN: NA						IPR028211: Pre-mRNA-splicing factor Ntr2	PF15458: Nineteen complex-related protein 2	GO:0071008 U2-type post-mRNA release spliceosomal complex; GO:0000390 spliceosomal complex disassembly
VE03_00607	KV454975.1:677404-679087	-	560	hypothetical protein		ENOG410PN7K: conserved hypothetical protein
VE03_00608	KV454975.1:679899-683103	-	1042	hypothetical protein	orth6499	ENOG410PHZE: Importin 11	BUSCOfEOG7M3J7M					IPR001494: Importin-beta, N-terminal domain; IPR011989: Armadillo-like helical; IPR016024: Armadillo-type fold		GO:0008536 Ran GTPase binding; GO:0005488 binding; GO:0006886 intracellular protein transport
VE03_00609	KV454975.1:683481-684872	+	444	hypothetical protein	orth6498	ENOG410PH42: Peroxisomal biogenesis factor 2						IPR006845: Pex, N-terminal
VE03_00610	KV454975.1:685163-686098	-	245	hypothetical protein	orth1001	ENOG410PNQ8: Inherit from KOG: glutathione Stransferase						IPR004045: Glutathione S-transferase, N-terminal; IPR004046: Glutathione S-transferase, C-terminal; IPR010987: Glutathione S-transferase, C-terminal-like; IPR012336: Thioredoxin-like fold		GO:0005515 protein binding
VE03_00611	KV454975.1:686972-690128	-	1034	hypothetical protein	orth6497	ENOG410PHKG: hydrolase family 47 protein	BUSCOfEOG7NCVBW			GH47		IPR001382: Glycoside hydrolase family 47	PF01532: Glycosyl hydrolase family 47	GO:0016020 membrane; GO:0005509 calcium ion binding; GO:0004571 mannosyl-oligosaccharide 1,2-alpha-mannosidase activity
VE03_00612	KV454975.1:690830-692167	+	410	hypothetical protein	orth1000	ENOG410PH65: Plasma membrane zinc ion transporter						IPR003689: Zinc/iron permease	PF02535: ZIP Zinc transporter	GO:0016020 membrane; GO:0046873 metal ion transmembrane transporter activity; GO:0030001 metal ion transport; GO:0055085 transmembrane transport
VE03_00613	KV454975.1:693146-694293	+	357	hypothetical protein	orth230	ENOG410PK6I: Protein-ER retention receptor						IPR000133: ER lumen protein retaining receptor		GO:0016021 integral component of membrane; GO:0046923 ER retention sequence binding; GO:0006621 protein retention in ER lumen
VE03_00614	KV454975.1:694863-695763	+	200	hypothetical protein	orth999
VE03_00615	KV454975.1:696730-697558	+	275	hypothetical protein	orth999
VE03_00616	KV454975.1:699328-700009	-	197	hypothetical protein	orth8697	ENOG410PN06: Cytoplasmic protein required for cell viability	BUSCOfEOG70PC9D					IPR002744: Domain of unknown function DUF59
VE03_00617	KV454975.1:705911-709284	+	1016	hypothetical protein	orth6496	ENOG410PJQ2: C6 finger domain protein					Fungal-specific TF domain	IPR001138: Zn(2)-C6 fungal-type DNA-binding domain; IPR007219: Transcription factor domain, fungi		GO:0005634 nucleus; GO:0003677 DNA binding; GO:0008270 zinc ion binding; GO:0000981 RNA polymerase II transcription factor activity, sequence-specific DNA binding; GO:0006351 transcription, DNA-templated; GO:0006355 regulation of transcription, DNA-templated
VE03_00618	KV454975.1:710987-712247	-	292	hypothetical protein	orth6495	ENOG410PJGS: metallo-beta-lactamase						IPR001279: Metallo-beta-lactamase
VE03_00619	KV454975.1:712721-714545	+	564	hypothetical protein	orth6494	ENOG410PIXP: Acetamidase						IPR000120: Amidase; IPR023631: Amidase signature domain	PF01425: Amidase	GO:0016884 carbon-nitrogen ligase activity, with glutamine as amido-N-donor
VE03_00620	KV454975.1:714642-715518	-	274	hypothetical protein	orth2348	ENOG410PISY: Methyltransferase domain						IPR013216: Methyltransferase type 11; IPR029063: S-adenosyl-L-methionine-dependent methyltransferase		GO:0008168 methyltransferase activity; GO:0008152 metabolic process
VE03_00621	KV454975.1:717770-718394	+	207	hypothetical protein	orth10215	ENOG410PZT0: NA
VE03_00622	KV454975.1:719266-720698	+	454	hypothetical protein	orth6493	ENOG410PM4A: Protein fatty acyltransferase 4						IPR001594: Zinc finger, DHHC-type, palmitoyltransferase		GO:0008270 zinc ion binding
VE03_00623	KV454975.1:721753-721987	+	58	hypothetical protein	orth6492	ENOG410Q6D9: NA
VE03_00624	KV454975.1:723119-724985	+	621	hypothetical protein	orth799	ENOG410PG4P: Glycosyl hydrolase				GH76		IPR005198: Glycoside hydrolase, family 76; IPR008928: Six-hairpin glycosidase-like; IPR012341: Six-hairpin glycosidase		GO:0003824 catalytic activity
VE03_00625	KV454975.1:725699-727741	-	617	hypothetical protein	orth6489	ENOG410PG2C: fumarate reductase						IPR001199: Cytochrome b5-like heme/steroid binding domain; IPR003953: FAD-dependent oxidoreductase 2, FAD binding domain; IPR010960: Flavocytochrome c; IPR023753: FAD/NAD(P)-binding domain; IPR027477: Succinate dehydrogenase/fumarate reductase flavoprotein, catalytic domain	PF00890: FAD binding domain	GO:0016491 oxidoreductase activity; GO:0000104 succinate dehydrogenase activity; GO:0055114 oxidation-reduction process
VE03_00626	KV454975.1:729377-729978	-	176	hypothetical protein	orth6488	ENOG410PPF6: FAS1 domain-containing protein						IPR000782: FAS1 domain
VE03_00627	KV454975.1:731023-735912	+	1485	hypothetical protein	orth6487	ENOG410PFTT: Paired amphipathic helix protein	BUSCOfEOG7T4MTQ					IPR003822: Paired amphipathic helix; IPR013194: Histone deacetylase interacting domain; IPR031693: Sin3, C-terminal		GO:0006355 regulation of transcription, DNA-templated
VE03_00628	KV454975.1:736530-737732	-	181	hypothetical protein
VE03_00629	KV454975.1:738500-740843	+	743	hypothetical protein	orth659	ENOG410Q2P8: C6 zinc finger domain protein					Fungal Zn(2)-Cys(6) binuclear cluster domain	IPR001138: Zn(2)-C6 fungal-type DNA-binding domain		GO:0005634 nucleus; GO:0008270 zinc ion binding; GO:0000981 RNA polymerase II transcription factor activity, sequence-specific DNA binding; GO:0006355 regulation of transcription, DNA-templated
VE03_00630	KV454975.1:743775-745464	+	514	hypothetical protein	orth6486
VE03_00631	KV454975.1:748187-750167	-	601	hypothetical protein	orth6485	ENOG410PK0Z: NA						IPR024989: Major facilitator superfamily associated domain
VE03_00632	KV454975.1:751838-752604	-	219	hypothetical protein	orth2350	ENOG410PNKV: adenine phosphoribosyltransferase	BUSCOfEOG7WT4CC					IPR000836: Phosphoribosyltransferase domain; IPR005764: Adenine phosphoribosyl transferase; IPR029057: Phosphoribosyltransferase-like		GO:0005737 cytoplasm; GO:0003999 adenine phosphoribosyltransferase activity; GO:0006168 adenine salvage; GO:0009116 nucleoside metabolic process
VE03_00633	KV454975.1:755127-756798	-	556	hypothetical protein	orth6484	ENOG410PK4D: conserved hypothetical protein						IPR018791: UV radiation resistance protein/autophagy-related protein 14	PF10186: Vacuolar sorting 38 and autophagy-related subunit 14	GO:0010508 positive regulation of autophagy
VE03_00634	KV454975.1:757289-758035	+	211	hypothetical protein	orth6483
VE03_00635	KV454975.1:758465-760228	-	553	NADPH oxidase	orth998	ENOG410PFUK: NADPH Oxidase						IPR013112: FAD-binding 8; IPR013121: Ferric reductase, NAD binding domain; IPR013130: Ferric reductase transmembrane component-like domain; IPR017927: Ferredoxin reductase-type FAD-binding domain; IPR017938: Riboflavin synthase-like beta-barrel		GO:0016491 oxidoreductase activity; GO:0055114 oxidation-reduction process
VE03_00636	KV454975.1:762810-763683	+	272	hypothetical protein	orth10106	ENOG410PZYA: NA
VE03_00637	KV454975.1:764687-765474	+	224	hypothetical protein	orth1196	ENOG410PRVG: NA
VE03_00638	KV454975.1:766543-769118	+	799	hypothetical protein	orth2351	ENOG410PJKJ: Glycoside hydrolase family 95 protein				GH95		IPR008928: Six-hairpin glycosidase-like; IPR016518: Alpha-L-fucosidase; IPR027414: Glycosyl hydrolase family, N-terminal domain	PF14498: Glycosyl hydrolase family 65, N-terminal domain	GO:0004560 alpha-L-fucosidase activity; GO:0003824 catalytic activity
VE03_00639	KV454975.1:769302-770813	-	485	hypothetical protein	orth995	ENOG410PM1Y: Dehydrogenase						IPR015590: Aldehyde dehydrogenase domain; IPR016160: Aldehyde dehydrogenase, cysteine active site; IPR016161: Aldehyde/histidinol dehydrogenase; IPR016162: Aldehyde dehydrogenase N-terminal domain; IPR016163: Aldehyde dehydrogenase, C-terminal; IPR029510: Aldehyde dehydrogenase, glutamic acid active site	PF00171: Aldehyde dehydrogenase family	GO:0016620 oxidoreductase activity, acting on the aldehyde or oxo group of donors, NAD or NADP as acceptor; GO:0016491 oxidoreductase activity; GO:0055114 oxidation-reduction process; GO:0008152 metabolic process
VE03_00640	KV454975.1:772385-774128	-	580	hypothetical protein	orth1235	ENOG410PSGR: C6 transcription factor					Fungal Zn(2)-Cys(6) binuclear cluster domain	IPR001138: Zn(2)-C6 fungal-type DNA-binding domain; IPR021858: Protein of unknown function DUF3468	PF11951: Fungal specific transcription factor domain	GO:0005634 nucleus; GO:0008270 zinc ion binding; GO:0000981 RNA polymerase II transcription factor activity, sequence-specific DNA binding; GO:0006355 regulation of transcription, DNA-templated
VE03_00641	KV454975.1:774820-776858	-	552	hypothetical protein	orth2352	ENOG410QDM2: Amino acid permease						IPR002293: Amino acid/polyamine transporter I; IPR004841: Amino acid permease/ SLC12A domain	PF00324: Amino acid permease	GO:0016020 membrane; GO:0015171 amino acid transmembrane transporter activity; GO:0055085 transmembrane transport; GO:0006810 transport; GO:0003333 amino acid transmembrane transport
VE03_00642	KV454975.1:778849-780589	+	579	hypothetical protein	orth9937	ENOG410PHSC: Carboxypeptidase			M20A			IPR001261: ArgE/DapE/ACY1/CPG2/YscS, conserved site; IPR002933: Peptidase M20; IPR011650: Peptidase M20, dimerisation domain; IPR017141: Peptidase M20, carboxypeptidase S		GO:0004181 metallocarboxypeptidase activity; GO:0008237 metallopeptidase activity; GO:0016787 hydrolase activity; GO:0008152 metabolic process; GO:0006508 proteolysis
VE03_00643	KV454975.1:782142-783513	+	456	hypothetical protein	orth9934	ENOG410PW4R: Creatinase/Prolidase N-terminal domain			M24B			IPR000587: Creatinase, N-terminal; IPR000994: Peptidase M24, structural domain; IPR028980: Creatinase/Aminopeptidase P, N-terminal; IPR029149: Creatinase/Aminopeptidase P/Spt16, N-terminal		GO:0016787 hydrolase activity
VE03_00644	KV454975.1:783757-784801	-	347	hypothetical protein	orth9933	ENOG410PGQW: Threonine aldolase						IPR001597: Aromatic amino acid beta-eliminating lyase/threonine aldolase; IPR015421: Pyridoxal phosphate-dependent transferase, major region, subdomain 1; IPR015422: Pyridoxal phosphate-dependent transferase, major region, subdomain 2; IPR015424: Pyridoxal phosphate-dependent transferase; IPR023603: Threonine aldolase	PF01212: Beta-eliminating lyase	GO:0016829 lyase activity; GO:0003824 catalytic activity; GO:0006520 cellular amino acid metabolic process
VE03_00645	KV454975.1:785612-787229	+	498	aldehyde dehydrogenase	orth1495	ENOG410PFKN: Aldehyde dehydrogenase						IPR015590: Aldehyde dehydrogenase domain; IPR016160: Aldehyde dehydrogenase, cysteine active site; IPR016161: Aldehyde/histidinol dehydrogenase; IPR016162: Aldehyde dehydrogenase N-terminal domain; IPR016163: Aldehyde dehydrogenase, C-terminal; IPR029510: Aldehyde dehydrogenase, glutamic acid active site	PF00171: Aldehyde dehydrogenase family	GO:0016620 oxidoreductase activity, acting on the aldehyde or oxo group of donors, NAD or NADP as acceptor; GO:0016491 oxidoreductase activity; GO:0008152 metabolic process; GO:0055114 oxidation-reduction process
VE03_00646	KV454975.1:787410-791471	-	1302	hypothetical protein	orth994	ENOG410PG00: NACHT domain						IPR002110: Ankyrin repeat; IPR020683: Ankyrin repeat-containing domain; IPR027417: P-loop containing nucleoside triphosphate hydrolase; IPR029058: Alpha/Beta hydrolase fold		GO:0005515 protein binding
VE03_00647	KV454975.1:792279-796284	+	1240	hypothetical protein	orth6482	ENOG410PGUQ: Type-I myosin implicated in the organization of the actin cytoskeleton. Required for proper actin cytoskeleton polarization. At the cell cortex, assembles in patch-like structures together with proteins from the actin-polymerizing machinery and promotes actin assembly. Functions as actin nucleation-promoting factor (NPF) for the Arp2 3 complex						IPR001452: SH3 domain; IPR001609: Myosin head, motor domain; IPR010926: Unconventional myosin tail, actin- and lipid-binding; IPR027417: P-loop containing nucleoside triphosphate hydrolase	PF00063: Myosin head (motor domain)	GO:0016459 myosin complex; GO:0005524 ATP binding; GO:0003774 motor activity; GO:0005515 protein binding
VE03_00648	KV454975.1:797295-798380	+	346	hypothetical protein	orth942	ENOG410PZDK: NA
VE03_00649	KV454975.1:799815-801755	+	594	hypothetical protein	orth1709	ENOG410PIIB: long-chain-fatty-acid-CoA ligase						IPR000873: AMP-dependent synthetase/ligase; IPR020845: AMP-binding, conserved site; IPR025110: AMP-binding enzyme C-terminal domain	PF00501: AMP-binding enzyme	GO:0003824 catalytic activity; GO:0008152 metabolic process
VE03_00651	KV454975.1:808035-809349	+	437	hypothetical protein	orth7092	ENOG410PIIZ: Putative TOS1-like glycosyl hydrolase (DUF2401)						IPR018805: Cell wall protein YJL171C/Tos1; IPR018807: Domain of unknown function DUF2403, glycine-rich
VE03_00652	KV454975.1:811627-812891	-	401	hypothetical protein
VE03_00653	KV454975.1:813309-814416	-	326	hypothetical protein
VE03_00654	KV454975.1:815309-817358	+	624	hypothetical protein	orth9542	ENOG410PREH: NA
VE03_00655	KV454975.1:821771-823471	+	546	hypothetical protein	orth1112	ENOG410PFSV: transporter						IPR003663: Sugar/inositol transporter; IPR005828: Major facilitator, sugar transporter-like; IPR005829: Sugar transporter, conserved site; IPR020846: Major facilitator superfamily domain	PF00083: Sugar (and other) transporter	GO:0016021 integral component of membrane; GO:0016020 membrane; GO:0022857 transmembrane transporter activity; GO:0005215 transporter activity; GO:0022891 substrate-specific transmembrane transporter activity; GO:0055085 transmembrane transport
VE03_00656	KV454975.1:824053-826169	+	685	hypothetical protein		ENOG410PV4E: Heterokaryon incompatibility protein (HET)						IPR010730: Heterokaryon incompatibility
VE03_00657	KV454975.1:826277-832749	-	1609	hypothetical protein	orth7091							IPR000731: Sterol-sensing domain; IPR002202: Hydroxymethylglutaryl-CoA reductase, class I/II; IPR004554: Hydroxymethylglutaryl-CoA reductase, eukaryotic/arcaheal type; IPR005097: Saccharopine dehydrogenase, NADP binding domain; IPR009023: Hydroxymethylglutaryl-CoA reductase, class I/II, NAD/NADP-binding domain; IPR009029: Hydroxymethylglutaryl-CoA reductase, class I/II, substrate-binding domain; …	PF00368: Hydroxymethylglutaryl-coenzyme A reductase	GO:0016021 integral component of membrane; GO:0016491 oxidoreductase activity; GO:0016616 oxidoreductase activity, acting on the CH-OH group of donors, NAD or NADP as acceptor; GO:0050662 coenzyme binding; GO:0050661 NADP binding; GO:0004420 hydroxymethylglutaryl-CoA reductase (NADPH) activity; GO:0008299 isoprenoid biosynthetic process; GO:0015936 coenzyme A metabolic process; GO:0055114 oxidati…
VE03_00658	KV454975.1:834617-836824	-	494	hypothetical protein	orth9422	ENOG410PR9B: NA
VE03_00659	KV454975.1:837455-839818	+	644	hypothetical protein	orth2353	ENOG410PPB7: ZnF_C2H2						IPR002110: Ankyrin repeat; IPR003103: BAG domain; IPR020683: Ankyrin repeat-containing domain		GO:0051087 chaperone binding; GO:0005515 protein binding
VE03_00660	KV454975.1:840496-842054	-	501	hypothetical protein	orth8074	ENOG410PHB3: F-Box protein						IPR001810: F-box domain		GO:0005515 protein binding
VE03_00661	KV454975.1:843838-845854	+	556	hypothetical protein	orth2256	ENOG410PKUS: hexose transporter						IPR005828: Major facilitator, sugar transporter-like; IPR020846: Major facilitator superfamily domain		GO:0016021 integral component of membrane; GO:0022857 transmembrane transporter activity; GO:0055085 transmembrane transport
VE03_00662	KV454975.1:846179-847958	-	535	hypothetical protein	orth9082	ENOG410PF9S: Carboxylesterase			S09X			IPR002018: Carboxylesterase, type B; IPR019826: Carboxylesterase type B, active site; IPR029058: Alpha/Beta hydrolase fold	PF00135: Carboxylesterase family
VE03_00663	KV454975.1:848383-848997	-	182	hypothetical protein	orth1829	ENOG410PU2R: NA						IPR000182: GNAT domain; IPR016181: Acyl-CoA N-acyltransferase		GO:0008080 N-acetyltransferase activity
VE03_00664	KV454975.1:849754-851537	+	537	hypothetical protein	orth2854	ENOG410PG3X: Carboxylesterase family			S09X			IPR002018: Carboxylesterase, type B; IPR019819: Carboxylesterase type B, conserved site; IPR029058: Alpha/Beta hydrolase fold	PF00135: Carboxylesterase family
VE03_00665	KV454975.1:851696-852338	-	213	hypothetical protein	orth8968	ENOG410PQPW: Glutathione S-transferase, N-terminal domain						IPR004045: Glutathione S-transferase, N-terminal; IPR004046: Glutathione S-transferase, C-terminal; IPR010987: Glutathione S-transferase, C-terminal-like; IPR012336: Thioredoxin-like fold		GO:0005515 protein binding
VE03_00666	KV454975.1:853443-854878	+	419	hypothetical protein	orth7090	ENOG410PFZY: peroxisomal membrane protein	BUSCOfEOG7XDBSF					IPR001452: SH3 domain; IPR007223: Peroxin 13, N-terminal; IPR011511: Variant SH3 domain	PF04088: Peroxin 13, N-terminal region	GO:0005777 peroxisome; GO:0016021 integral component of membrane; GO:0005515 protein binding; GO:0016560 protein import into peroxisome matrix, docking
VE03_00667	KV454975.1:855240-856140	-	299	hypothetical protein	orth7089							IPR001623: DnaJ domain; IPR018253: DnaJ domain, conserved site
VE03_00668	KV454975.1:856979-857874	-	261	hypothetical protein	orth7088	ENOG410PNES: NA
VE03_00669	KV454975.1:858966-861313	-	728	hypothetical protein	orth7087
VE03_00670	KV454975.1:863440-865317	+	587	hypothetical protein	orth1255	ENOG410PI3X: Sugar (and other) transporter						IPR003663: Sugar/inositol transporter; IPR005828: Major facilitator, sugar transporter-like; IPR005829: Sugar transporter, conserved site; IPR020846: Major facilitator superfamily domain	PF00083: Sugar (and other) transporter	GO:0016021 integral component of membrane; GO:0016020 membrane; GO:0022857 transmembrane transporter activity; GO:0005215 transporter activity; GO:0022891 substrate-specific transmembrane transporter activity; GO:0055085 transmembrane transport
VE03_00671	KV454975.1:866640-868820	-	706	hypothetical protein	orth7086	ENOG410PIGX: Cell division control protein						IPR004843: Calcineurin-like phosphoesterase domain, apaH type; IPR029052: Metallo-dependent phosphatase-like		GO:0016787 hydrolase activity
VE03_00672	KV454975.1:869435-872505	-	911	hypothetical protein	orth8732	ENOG410PFI5: Beta-glucosidases are one of a number of cellulolytic enzymes involved in the degradation of cellulosic biomass. Catalyzes the last step releasing glucose from the inhibitory cellobiose				GH3		IPR001764: Glycoside hydrolase, family 3, N-terminal; IPR002772: Glycoside hydrolase family 3 C-terminal domain; IPR011658: PA14 domain; IPR017853: Glycoside hydrolase superfamily; IPR019800: Glycoside hydrolase, family 3, active site; IPR026891: Fibronectin type III-like domain; IPR026892: Glycoside hydrolase family 3	PF00933: Glycosyl hydrolase family 3 N terminal domain; PF01915: Glycosyl hydrolase family 3 C-terminal domain	GO:0004553 hydrolase activity, hydrolyzing O-glycosyl compounds; GO:0005975 carbohydrate metabolic process
VE03_00673	KV454975.1:875691-876855	+	203	hypothetical protein	orth7085	ENOG410PSE7: Domain of unknown function (DUF202)						IPR003807: Domain of unknown function DUF202
VE03_00674	KV454975.1:878047-879938	+	595	hypothetical protein	orth7084	ENOG410PKY0: zinc transporter						IPR002524: Cation efflux protein; IPR027469: Cation efflux protein transmembrane domain; IPR027470: Cation efflux protein, cytoplasmic domain		GO:0016021 integral component of membrane; GO:0008324 cation transmembrane transporter activity; GO:0006812 cation transport; GO:0055085 transmembrane transport
VE03_00675	KV454975.1:882049-882952	+	85	hypothetical protein
VE03_00676	KV454975.1:883858-886699	-	895	hypothetical protein	orth7040	ENOG410PK5B: cell polarity protein						IPR013724: GIT, Spa2 homology (SHD) domain
VE03_00677	KV454975.1:888910-889751	-	260	RNA polymerase II subunit A domain phosphatase ssu-72	orth7039	ENOG410Q76B: RNA polymerase II subunit A domain phosphatase ssu72	BUSCOfEOG7GTTG0					IPR006811: RNA polymerase II subunit A	PF04722: Ssu72-like protein	GO:0005634 nucleus; GO:0004721 phosphoprotein phosphatase activity; GO:0006397 mRNA processing
VE03_00678	KV454975.1:891131-892775	+	547	hypothetical protein	orth7038	ENOG410PKCU: SH3 domain-containing protein	BUSCOfEOG7X3R1P					IPR001452: SH3 domain		GO:0005515 protein binding
VE03_00679	KV454975.1:894137-895545	+	417	hypothetical protein	orth446	ENOG410PHFU: saccharopine dehydrogenase						IPR005097: Saccharopine dehydrogenase, NADP binding domain; IPR016040: NAD(P)-binding domain		GO:0016491 oxidoreductase activity; GO:0055114 oxidation-reduction process
VE03_00680	KV454975.1:896195-896788	+	160	hypothetical protein	orth1473	ENOG410PPRS: RNA-binding protein 8A						IPR000504: RNA recognition motif domain; IPR008111: RNA-binding motif protein 8; IPR012677: Nucleotide-binding alpha-beta plait domain		GO:0005737 cytoplasm; GO:0005634 nucleus; GO:0003723 RNA binding; GO:0000166 nucleotide binding; GO:0003676 nucleic acid binding; GO:0006396 RNA processing
VE03_00681	KV454975.1:897437-901643	-	851	hypothetical protein	orth8631							IPR001810: F-box domain; IPR006640: SprT-like; IPR015943: WD40/YVTN repeat-like-containing domain; IPR017986: WD40-repeat-containing domain		GO:0005515 protein binding
VE03_00682	KV454975.1:902055-903489	-	477	CAMK/CAMKL/CHK1 protein kinase	orth2116	ENOG410PG25: Serine threonine-protein kinase CHK1						IPR000719: Protein kinase domain; IPR002290: Serine/threonine/dual specificity protein kinase, catalytic domain; IPR008271: Serine/threonine-protein kinase, active site; IPR011009: Protein kinase-like domain; IPR020636: Calcium/calmodulin-dependent/calcium-dependent protein kinase	PF00069: Protein kinase domain	GO:0005524 ATP binding; GO:0004672 protein kinase activity; GO:0006468 protein phosphorylation
VE03_00683	KV454975.1:904237-904864	+	175	hypothetical protein	orth7041	ENOG410PNQ1: ubiquitin-conjugating enzyme						IPR000608: Ubiquitin-conjugating enzyme E2; IPR016135: Ubiquitin-conjugating enzyme/RWD-like; IPR023313: Ubiquitin-conjugating enzyme, active site
VE03_00684	KV454976.1:1808-3122	+	418	hypothetical protein	orth508	ENOG410PF7Z: branched-chain-amino-acid aminotransferase						IPR001544: Aminotransferase class IV; IPR005786: Branched-chain amino acid aminotransferase II; IPR018300: Aminotransferase, class IV, conserved site		GO:0004084 branched-chain-amino-acid transaminase activity; GO:0003824 catalytic activity; GO:0009081 branched-chain amino acid metabolic process; GO:0008152 metabolic process
VE03_00685	KV454976.1:4734-5931	+	398	hypothetical protein	orth366	ENOG410PHHC: Essential component of the cytosolic iron-sulfur (Fe S) protein assembly machinery. Required for the maturation of extramitochondrial Fe S proteins (By similarity)						IPR001680: WD40 repeat; IPR015943: WD40/YVTN repeat-like-containing domain; IPR017986: WD40-repeat-containing domain; IPR019775: WD40 repeat, conserved site; IPR020472: G-protein beta WD-40 repeat; IPR028608: Probable cytosolic iron-sulfur protein assembly protein, CIAO1/Cia1		GO:0097361 CIA complex; GO:0005515 protein binding; GO:0016226 iron-sulfur cluster assembly
VE03_00686	KV454976.1:15915-17079	+	387	hypothetical protein	orth2196	ENOG410PPQJ: Regulator of G protein signaling domain protein						IPR016137: RGS domain
VE03_00687	KV454976.1:17169-17859	+	229	hypothetical protein	orth5224
VE03_00688	KV454976.1:19451-21727	-	639	hypothetical protein	orth5223	ENOG410PKSI: DUF647 domain-containing protein						IPR006968: Root UVB sensitive family	PF04884: Vitamin B6 photo-protection and homoeostasis
VE03_00689	KV454976.1:22452-23076	-	185	hypothetical protein	orth1060	ENOG410PIR9: Mitochondrial protein sorting (Msf1)	BUSCOfEOG7W6WX6					IPR006797: PRELI/MSF1 domain
VE03_00690	KV454976.1:24257-25063	+	252	hypothetical protein	orth5222	ENOG410PRGF: Disrupter of telomere silencing protein Dot5	BUSCOfEOG7TN04C					IPR000866: Alkyl hydroperoxide reductase subunit C/ Thiol specific antioxidant; IPR012336: Thioredoxin-like fold		GO:0016491 oxidoreductase activity; GO:0016209 antioxidant activity; GO:0055114 oxidation-reduction process
VE03_00691	KV454976.1:25532-26266	-	192	hypothetical protein	orth5221	ENOG410PP64: Nadh-ubiquinone oxidoreductase						IPR016813: NADH dehydrogenase [ubiquinone] (complex I), 21kDa subunit, fungi
VE03_00692	KV454976.1:27893-30193	+	724	hypothetical protein	orth5220	ENOG410PNY9: conserved hypothetical protein						IPR018617: Ima1, N-terminal domain
VE03_00694	KV454976.1:31079-33162	-	677	ATP-dependent RNA helicase DDX35	orth5219	ENOG410PG85: RNA helicase						IPR001650: Helicase, C-terminal; IPR002464: DNA/RNA helicase, ATP-dependent, DEAH-box type, conserved site; IPR007502: Helicase-associated domain; IPR011709: Domain of unknown function DUF1605; IPR014001: Helicase superfamily 1/2, ATP-binding domain; IPR027417: P-loop containing nucleoside triphosphate hydrolase		GO:0004386 helicase activity; GO:0005524 ATP binding; GO:0008026 ATP-dependent helicase activity; GO:0003676 nucleic acid binding
VE03_00695	KV454976.1:33583-35013	+	452	hypothetical protein	orth5218	ENOG410PJY8: CUE domain protein						IPR003892: Ubiquitin system component Cue; IPR009060: UBA-like		GO:0005515 protein binding
VE03_00696	KV454976.1:37360-39915	+	814	hypothetical protein	orth5217
VE03_00700	KV454976.1:44078-45305	+	408	hypothetical protein	orth5216	ENOG410PPZR: NA
VE03_00701	KV454976.1:47516-50663	+	1019	hypothetical protein	orth2354	ENOG410PG41: ankyrin repeat protein						IPR002110: Ankyrin repeat; IPR004331: SPX domain; IPR017946: PLC-like phosphodiesterase, TIM beta/alpha-barrel domain; IPR020683: Ankyrin repeat-containing domain; IPR030395: Glycerophosphodiester phosphodiesterase domain		GO:0008081 phosphoric diester hydrolase activity; GO:0005515 protein binding; GO:0006629 lipid metabolic process
VE03_00702	KV454976.1:50979-51708	-	212	hypothetical protein	orth5215	ENOG410PQAC: NA
VE03_00703	KV454976.1:52066-52795	+	215	hypothetical protein	orth5214	ENOG410PNZD: Pfam:DUF1783	BUSCOfEOG7N0CH8					IPR014807: Cytochrome oxidase assembly protein 1
VE03_00704	KV454976.1:53227-54163	-	311	hypothetical protein	orth5213	ENOG410PJBS: mitochondrial 54S ribosomal protein YmL9						IPR000597: Ribosomal protein L3; IPR009000: Translation protein, beta-barrel domain; IPR019927: Ribosomal protein L3, bacterial/organelle-type		GO:0005622 intracellular; GO:0005840 ribosome; GO:0003735 structural constituent of ribosome; GO:0006412 translation
VE03_00705	KV454976.1:54332-55195	+	218	hypothetical protein	orth8020	ENOG410PFVC: domain-containing protein	BUSCOfEOG7SJDGJ					IPR008532: Domain of unknown function DUF814
VE03_00706	KV454976.1:55922-57905	-	630	hypothetical protein	orth351	ENOG410PHQB: Extracellular lipase			S09X			IPR002018: Carboxylesterase, type B; IPR019826: Carboxylesterase type B, active site; IPR029058: Alpha/Beta hydrolase fold	PF00135: Carboxylesterase family
VE03_00707	KV454976.1:58825-61126	-	766	hypothetical protein	orth5212
VE03_00708	KV454976.1:61770-62312	-	146	hypothetical protein	orth5211	ENOG410PREG: DASH complex subunit DAD2						IPR013963: DASH complex subunit Dad2		GO:0042729 DASH complex; GO:0072686 mitotic spindle; GO:0007067 mitotic nuclear division
VE03_00709	KV454976.1:62716-64980	+	717	hypothetical protein	orth5210	ENOG410PMI5: Shugoshin C terminus						IPR011515: Shugoshin, C-terminal; IPR011516: Shugoshin, N-terminal coiled-coil domain		GO:0005634 nucleus; GO:0000775 chromosome, centromeric region; GO:0045132 meiotic chromosome segregation
VE03_00710	KV454976.1:65383-66544	-	352	replication factor C subunit 5	orth5209	ENOG410PGQJ: replication factor C subunit	BUSCOfEOG7MSMZM					IPR003593: AAA+ ATPase domain; IPR008921: DNA polymerase III, clamp loader complex, gamma/delta/delta subunit, C-terminal; IPR013748: Replication factor C, C-terminal; IPR027417: P-loop containing nucleoside triphosphate hydrolase		GO:0003677 DNA binding; GO:0006260 DNA replication
VE03_00711	KV454976.1:67154-70451	+	1016	hypothetical protein	orth5208	ENOG410PGNA: cytoplasm protein						IPR004888: Glycoside hydrolase family 63; IPR008928: Six-hairpin glycosidase-like; IPR031335: Glycosyl hydrolase family 63, C-terminal		GO:0003824 catalytic activity; GO:0004573 mannosyl-oligosaccharide glucosidase activity; GO:0009311 oligosaccharide metabolic process
VE03_00712	KV454976.1:70690-72928	-	686	hypothetical protein	orth5207	ENOG410QDNX: HMG box transcriptional regulator						IPR009071: High mobility group box domain
VE03_00713	KV454976.1:73909-75389	-	457	RuvB-like helicase 1	orth229	ENOG410PHI2: DNA helicase which participates in several chromatin remodeling complexes, including the SWR1 and the INO80 complexes. The SWR1 complex mediates the ATP-dependent exchange of histone H2A for the H2A variant HZT1 leading to transcriptional regulation of selected genes by chromatin remodeling. The INO80 complex remodels chromatin by shifting nucleosomes and is involved in DNA repair. A…						IPR003593: AAA+ ATPase domain; IPR010339: TIP49, C-terminal; IPR027238: RuvB-like; IPR027417: P-loop containing nucleoside triphosphate hydrolase	PF06068: TIP49 C-terminus	GO:0003678 DNA helicase activity; GO:0043141 ATP-dependent 5'-3' DNA helicase activity; GO:0005524 ATP binding
VE03_00714	KV454976.1:76405-78275	-	573	hypothetical protein	orth5206	ENOG410PI14: KH domain						IPR004087: K Homology domain; IPR004088: K Homology domain, type 1		GO:0003723 RNA binding; GO:0003676 nucleic acid binding
VE03_00715	KV454976.1:79913-82749	+	909	hypothetical protein	orth5205
VE03_00716	KV454976.1:84448-85839	+	393	hypothetical protein	orth1270	ENOG410PHN8: Endo-1,4-beta-xylanase involved in the hydrolysis of xylan, a major structural heterogeneous polysaccharide found in plant biomass representing the second most abundant polysaccharide in the biosphere, after cellulose				GH10		IPR000254: Cellulose-binding domain, fungal; IPR001000: Glycoside hydrolase, family 10; IPR013781: Glycoside hydrolase, catalytic domain; IPR017853: Glycoside hydrolase superfamily	PF00331: Glycosyl hydrolase family 10	GO:0005576 extracellular region; GO:0030248 cellulose binding; GO:0004553 hydrolase activity, hydrolyzing O-glycosyl compounds; GO:0005975 carbohydrate metabolic process
VE03_00717	KV454976.1:86147-87749	+	533	hypothetical protein	orth5204	ENOG410PFT5: AAA family ATPase	BUSCOfEOG7TXKT9					IPR003593: AAA+ ATPase domain; IPR003959: ATPase, AAA-type, core; IPR006642: Zinc finger, Rad18-type putative; IPR008921: DNA polymerase III, clamp loader complex, gamma/delta/delta subunit, C-terminal; IPR021886: MgsA AAA+ ATPase C-terminal; IPR027417: P-loop containing nucleoside triphosphate hydrolase; IPR032423: AAA ATPase, C-terminal domain	PF12002: MgsA AAA+ ATPase C terminal	GO:0003677 DNA binding; GO:0005524 ATP binding; GO:0006281 DNA repair; GO:0006260 DNA replication
VE03_00718	KV454976.1:88453-89763	+	384	hypothetical protein	orth5203
VE03_00719	KV454976.1:92414-93697	-	381	hypothetical protein	orth5202	ENOG410PGH0: Aminotransferase	BUSCOfEOG7BZW2X					IPR000192: Aminotransferase class V domain; IPR015421: Pyridoxal phosphate-dependent transferase, major region, subdomain 1; IPR015422: Pyridoxal phosphate-dependent transferase, major region, subdomain 2; IPR015424: Pyridoxal phosphate-dependent transferase; IPR024169: Serine-pyruvate aminotransferase/2-aminoethylphosphonate-pyruvate transaminase		GO:0003824 catalytic activity
VE03_00720	KV454976.1:95286-98566	+	1077	hypothetical protein	orth5201	ENOG410PKGW: WD repeat protein						IPR001680: WD40 repeat; IPR015943: WD40/YVTN repeat-like-containing domain; IPR017986: WD40-repeat-containing domain; IPR019775: WD40 repeat, conserved site		GO:0005515 protein binding
VE03_00721	KV454976.1:99279-99975	-	231	hypothetical protein	orth5200	ENOG410PNZM: Inherit from euNOG: Conserved hypothetical protein						IPR003616: Post-SET domain
VE03_00722	KV454976.1:101036-102847	-	584	hypothetical protein	orth5199	ENOG410PI6S: NA
VE03_00723	KV454976.1:103516-104464	-	285	hypothetical protein	orth5198	ENOG410PNJS: nicotinamide riboside kinase						IPR000764: Uridine kinase-like; IPR012853: Chloramphenicol phosphotransferase-like; IPR026681: Nicotinamide riboside kinase; IPR027417: P-loop containing nucleoside triphosphate hydrolase		GO:0050262 ribosylnicotinamide kinase activity; GO:0005524 ATP binding; GO:0016740 transferase activity; GO:0019359 nicotinamide nucleotide biosynthetic process
VE03_00724	KV454976.1:105201-106739	+	424	hypothetical protein	orth1221	ENOG410PGXM: aspartate Aminotransferase						IPR000796: Aspartate/other aminotransferase; IPR004838: Aminotransferases, class-I, pyridoxal-phosphate-binding site; IPR004839: Aminotransferase, class I/classII; IPR015421: Pyridoxal phosphate-dependent transferase, major region, subdomain 1; IPR015424: Pyridoxal phosphate-dependent transferase	PF00155: Aminotransferase class I and II	GO:0030170 pyridoxal phosphate binding; GO:0008483 transaminase activity; GO:0003824 catalytic activity; GO:0006520 cellular amino acid metabolic process; GO:0009058 biosynthetic process
VE03_00725	KV454976.1:108103-109043	+	291	hypothetical protein	orth5197							IPR027417: P-loop containing nucleoside triphosphate hydrolase
VE03_00726	KV454976.1:110577-112246	-	390	hypothetical protein	orth2912	ENOG410PV6G: Taurine catabolism dioxygenase TauD, TfdA family						IPR003819: TauD/TfdA-like domain		GO:0016491 oxidoreductase activity; GO:0055114 oxidation-reduction process
VE03_00727	KV454976.1:113955-116902	-	773	hypothetical protein	orth5196
VE03_00728	KV454976.1:119140-120865	-	574	hypothetical protein	orth5195	ENOG410PI5K: STYKc						IPR000719: Protein kinase domain; IPR011009: Protein kinase-like domain		GO:0005524 ATP binding; GO:0004672 protein kinase activity; GO:0006468 protein phosphorylation
VE03_00729	KV454976.1:122790-123552	+	253	hypothetical protein	orth8684	ENOG410PSJA: Inherit from NOG: Conserved hypothetical, protein
VE03_00730	KV454976.1:124170-124837	-	185	hypothetical protein	orth8048	ENOG410PTTE: NA
VE03_00731	KV454976.1:126558-127288	+	198	hypothetical protein	orth8049	ENOG410PTG5: NA
VE03_00732	KV454976.1:128984-130225	+	369	hypothetical protein	orth1844	ENOG410PISV: Inherit from NOG: Conserved hypothetical, protein						IPR001279: Metallo-beta-lactamase
VE03_00733	KV454976.1:131082-132119	+	328	hypothetical protein	orth5194	ENOG410PKZP: NA
VE03_00734	KV454976.1:132630-135469	+	918	hypothetical protein	orth5193							IPR000719: Protein kinase domain; IPR002290: Serine/threonine/dual specificity protein kinase, catalytic domain; IPR011009: Protein kinase-like domain		GO:0005524 ATP binding; GO:0004672 protein kinase activity; GO:0006468 protein phosphorylation
VE03_00735	KV454976.1:136003-137179	-	391	hypothetical protein	orth5192	ENOG410PGRK: U3 small nucleolar RNA-associated protein 5						IPR007148: Small-subunit processome, Utp12
VE03_00736	KV454976.1:137982-141000	-	1005	hypothetical protein	orth5191	ENOG410PJ8P: IQ calmodulin-binding motif domain protein						IPR008862: T-complex 11
VE03_00737	KV454976.1:142489-143296	-	268	hypothetical protein	orth5190	ENOG410PJGN: DUF2407 ubiquitin-like domain						IPR000626: Ubiquitin domain; IPR019413: Domain of unknown function DUF2407 N-terminal; IPR025390: Domain of unknown function DUF2407 C-terminal; IPR029071: Ubiquitin-related domain		GO:0005515 protein binding
VE03_00738	KV454976.1:144005-145413	+	424	hypothetical protein	orth902	ENOG410PVV7: Kynurenine aminotransferase	BUSCOfEOG7Z0K5V					IPR004839: Aminotransferase, class I/classII; IPR015421: Pyridoxal phosphate-dependent transferase, major region, subdomain 1; IPR015422: Pyridoxal phosphate-dependent transferase, major region, subdomain 2; IPR015424: Pyridoxal phosphate-dependent transferase	PF00155: Aminotransferase class I and II	GO:0030170 pyridoxal phosphate binding; GO:0003824 catalytic activity; GO:0009058 biosynthetic process
VE03_00739	KV454976.1:145814-146741	-	308	hypothetical protein	orth9740		BUSCOfEOG7VHT8Z					IPR010487: Neugrin/Rrg9
VE03_00740	KV454976.1:147163-149061	+	577	hypothetical protein	orth5189	ENOG410PH5H: golgi matrix protein	BUSCOfEOG7NGQMX					IPR000237: GRIP; IPR019459: GRIP-related Arf-binding domain		GO:0005515 protein binding; GO:0000042 protein targeting to Golgi
VE03_00741	KV454976.1:149463-149834	-	103	hypothetical protein	orth5188	ENOG410PXP9: NA
VE03_00742	KV454976.1:150502-152314	-	559	hypothetical protein	orth5187	ENOG410PG2H: amino acid transporter	BUSCOfEOG7C2RBS					IPR013057: Amino acid transporter, transmembrane domain	PF01490: Transmembrane amino acid transporter protein
VE03_00743	KV454976.1:153423-155274	-	583	hypothetical protein	orth5186	ENOG410PI2G: cAMP-mediated signaling protein SOK1						IPR008862: T-complex 11	PF05794: T-complex protein 11
VE03_00744	KV454976.1:157093-158367	+	405	hypothetical protein	orth8711	ENOG410PNR8: RING finger domain protein (Znf1)						IPR001841: Zinc finger, RING-type; IPR007527: Zinc finger, SWIM-type; IPR013083: Zinc finger, RING/FYVE/PHD-type		GO:0008270 zinc ion binding; GO:0005515 protein binding
VE03_00745	KV454976.1:159113-160787	+	520	hypothetical protein	orth717	ENOG410PVH1: serine carboxypeptidase			S10			IPR001563: Peptidase S10, serine carboxypeptidase; IPR018202: Peptidase S10, serine carboxypeptidase, active site; IPR029058: Alpha/Beta hydrolase fold	PF00450: Serine carboxypeptidase	GO:0004185 serine-type carboxypeptidase activity; GO:0006508 proteolysis
VE03_00746	KV454976.1:161726-164235	-	543	gamma-glutamyltransferase	orth2356	ENOG410PGQX: gamma-glutamyltranspeptidase			T03			IPR000101: Gamma-glutamyltranspeptidase; IPR029055: Nucleophile aminohydrolases, N-terminal	PF01019: Gamma-glutamyltranspeptidase	GO:0003840 gamma-glutamyltransferase activity; GO:0006749 glutathione metabolic process
VE03_00747	KV454976.1:164314-166214	+	614	hypothetical protein	orth5185	ENOG410PKJB: DNA Polymerase iota						IPR001126: UmuC domain; IPR017961: DNA polymerase, Y-family, little finger domain		GO:0003684 damaged DNA binding; GO:0006281 DNA repair
VE03_00748	KV454976.1:166626-167370	+	247	hypothetical protein	orth5184
VE03_00749	KV454976.1:168102-169377	+	388	hypothetical protein	orth5183	ENOG410PGH7: 60S ribosomal protein L3	BUSCOfEOG7KQ2B9					IPR000597: Ribosomal protein L3; IPR009000: Translation protein, beta-barrel domain; IPR019926: Ribosomal protein L3, conserved site	PF00297: Ribosomal protein L3	GO:0005622 intracellular; GO:0005840 ribosome; GO:0003735 structural constituent of ribosome; GO:0006412 translation
VE03_00750	KV454976.1:169800-170808	+	247	hypothetical protein	orth9741	ENOG410PSDT: conserved hypothetical protein
VE03_00751	KV454976.1:171699-173145	-	434	hypothetical protein	orth1280	ENOG410PI4B: Removes the N-terminal methionine from nascent proteins (By similarity)			M24A			IPR000994: Peptidase M24, structural domain; IPR001714: Peptidase M24, methionine aminopeptidase; IPR002468: Peptidase M24A, methionine aminopeptidase, subfamily 2; IPR011991: Winged helix-turn-helix DNA-binding domain		GO:0004177 aminopeptidase activity; GO:0008235 metalloexopeptidase activity; GO:0006508 proteolysis
VE03_00752	KV454976.1:173815-176965	-	920	hypothetical protein	orth5182	ENOG410QDSI: Tetratricopeptide repeat						IPR001440: Tetratricopeptide repeat 1; IPR011990: Tetratricopeptide-like helical domain; IPR013026: Tetratricopeptide repeat-containing domain; IPR013105: Tetratricopeptide repeat 2; IPR019734: Tetratricopeptide repeat	PF00515: Tetratricopeptide repeat	GO:0005515 protein binding
VE03_00753	KV454976.1:183927-185032	-	338	hypothetical protein	orth5181	ENOG410PGNB: (Rhomboid) family						IPR013861: Transmembrane protein DUF1751, eukaryotic; IPR022764: Peptidase S54, rhomboid domain		GO:0016021 integral component of membrane; GO:0004252 serine-type endopeptidase activity; GO:0006890 retrograde vesicle-mediated transport, Golgi to ER
VE03_00754	KV454976.1:186859-189044	+	595	hypothetical protein	orth5180	ENOG410QDT0: LisH						IPR001680: WD40 repeat; IPR006594: LIS1 homology motif; IPR015943: WD40/YVTN repeat-like-containing domain; IPR017986: WD40-repeat-containing domain; IPR019775: WD40 repeat, conserved site		GO:0005515 protein binding
VE03_00755	KV454976.1:190157-190980	+	200	hypothetical protein	orth5179	ENOG410QCKU: NA
VE03_00756	KV454976.1:191471-194041	-	822	hypothetical protein	orth2358	ENOG410PHCT: metallo-protease			M12B			IPR001590: Peptidase M12B, ADAM/reprolysin; IPR001762: Disintegrin domain; IPR024079: Metallopeptidase, catalytic domain	PF13688: Metallo-peptidase family M12	GO:0004222 metalloendopeptidase activity; GO:0008237 metallopeptidase activity; GO:0006508 proteolysis
VE03_00758	KV454976.1:196580-203280	-	1948	hypothetical protein	orth2911		BUSCOfEOG7MWH56					IPR001494: Importin-beta, N-terminal domain; IPR011989: Armadillo-like helical; IPR013598: Exportin-1/Importin-beta-like; IPR014848: Reduced growth phenotype protein 1; IPR014877: CRM1 C-terminal domain; IPR016024: Armadillo-type fold	PF08737: Rgp1	GO:0008536 Ran GTPase binding; GO:0005488 binding; GO:0006886 intracellular protein transport
VE03_00759	KV454976.1:203803-204800	+	218	hypothetical protein	orth5177	ENOG410PK5C: maintenance of ploidy protein mob1						IPR005301: MOB kinase activator family	PF03637: Mob1/phocein family
VE03_00760	KV454976.1:205260-206135	+	233	ATP synthase F1, delta subunit	orth5176	ENOG410PNEN: Mitochondrial membrane ATP synthase (F(1)F(0) ATP synthase or Complex V) produces ATP from ADP in the presence of a proton gradient across the membrane which is generated by electron transport complexes of the respiratory chain. F-type ATPases consist of two structural domains, F(1) - containing the extramembraneous catalytic core and F(0) - containing the membrane proton channel, li…	BUSCOfEOG78WM3S					IPR000711: ATPase, OSCP/delta subunit; IPR020781: ATPase, OSCP/delta subunit, conserved site; IPR026015: F1F0 ATP synthase OSCP/delta subunit, N-terminal domain		GO:0016020 membrane; GO:0046933 proton-transporting ATP synthase activity, rotational mechanism; GO:0015986 ATP synthesis coupled proton transport
VE03_00761	KV454976.1:206560-207307	-	248	hypothetical protein	orth5175	ENOG410PPC6: Calcipressin						IPR006931: Calcipressin; IPR012677: Nucleotide-binding alpha-beta plait domain		GO:0000166 nucleotide binding; GO:0019722 calcium-mediated signaling
VE03_00762	KV454976.1:208615-209770	+	343	DNA-directed RNA polymerase II subunit C	orth1175	ENOG410PG4T: rna polymerase ii						IPR001514: DNA-directed RNA polymerase, 30-40kDa subunit, conserved site; IPR009025: DNA-directed RNA polymerase, RBP11-like dimerisation domain; IPR011262: DNA-directed RNA polymerase, insert domain; IPR011263: DNA-directed RNA polymerase, RpoA/D/Rpb3-type		GO:0003899 DNA-directed RNA polymerase activity; GO:0003677 DNA binding; GO:0046983 protein dimerization activity; GO:0006351 transcription, DNA-templated
VE03_00763	KV454976.1:210255-211321	-	302	hypothetical protein	orth1075	ENOG410PGRA: mitochondrial dicarboxylate						IPR002030: Mitochondrial brown fat uncoupling protein; IPR018108: Mitochondrial substrate/solute carrier; IPR023395: Mitochondrial carrier domain		GO:0031966 mitochondrial membrane; GO:0006839 mitochondrial transport
VE03_00764	KV454976.1:211712-213237	+	488	phenylalanyl-tRNA synthetase	orth5174	ENOG410PFED: Phenylalanyl-tRNA synthetase	BUSCOfEOG7KSXJQ					IPR002319: Phenylalanyl-tRNA synthetase; IPR004530: Phenylalanyl-tRNA synthetase, class IIc, mitochondrial; IPR005121: Phenylalanine-tRNA ligase, beta subunit, ferrodoxin-fold anticodon-binding; IPR006195: Aminoacyl-tRNA synthetase, class II		GO:0005737 cytoplasm; GO:0000287 magnesium ion binding; GO:0004812 aminoacyl-tRNA ligase activity; GO:0000049 tRNA binding; GO:0004826 phenylalanine-tRNA ligase activity; GO:0005524 ATP binding; GO:0000166 nucleotide binding; GO:0006432 phenylalanyl-tRNA aminoacylation; GO:0008033 tRNA processing; GO:0043039 tRNA aminoacylation; GO:0006418 tRNA aminoacylation for protein translation
VE03_00765	KV454976.1:213584-214386	+	231	hypothetical protein	orth5173	ENOG410PMR5: Essential component of the PAM complex, a complex required for the translocation of transit peptide-containing proteins from the inner membrane into the mitochondrial matrix in an ATP-dependent manner	BUSCOfEOG7966TJ					IPR000740: GrpE nucleotide exchange factor; IPR009012: GrpE nucleotide exchange factor, head; IPR013805: GrpE nucleotide exchange factor, coiled-coil		GO:0051087 chaperone binding; GO:0000774 adenyl-nucleotide exchange factor activity; GO:0042803 protein homodimerization activity; GO:0006457 protein folding
VE03_00766	KV454976.1:214854-216545	-	511	hypothetical protein	orth5172
VE03_00767	KV454976.1:217159-220488	-	1040	hypothetical protein	orth5171	ENOG410PH5D: replication factor C subunit	BUSCOfEOG7BGHVG					IPR001357: BRCT domain; IPR003593: AAA+ ATPase domain; IPR003959: ATPase, AAA-type, core; IPR008921: DNA polymerase III, clamp loader complex, gamma/delta/delta subunit, C-terminal; IPR012178: Replication factor C subunit 1; IPR013725: DNA replication factor RFC1, C-terminal; IPR027417: P-loop containing nucleoside triphosphate hydrolase		GO:0005663 DNA replication factor C complex; GO:0005524 ATP binding; GO:0003677 DNA binding; GO:0003689 DNA clamp loader activity; GO:0006260 DNA replication; GO:0006281 DNA repair
VE03_00768	KV454976.1:220863-221744	+	257	hypothetical protein	orth5170		BUSCOfEOG7SBP0G					IPR000114: Ribosomal protein L16; IPR016180: Ribosomal protein L10e/L16; IPR020798: Ribosomal protein L16, conserved site		GO:0005622 intracellular; GO:0005840 ribosome; GO:0019843 rRNA binding; GO:0003735 structural constituent of ribosome; GO:0006412 translation
VE03_00769	KV454976.1:221904-223902	-	665	hypothetical protein	orth5169	ENOG410PJ7Q: conserved hypothetical protein						IPR027417: P-loop containing nucleoside triphosphate hydrolase
VE03_00770	KV454976.1:224163-224903	+	188	hypothetical protein	orth5168	ENOG410PQK7: 50S ribosomal protein Mrp49						IPR007741: Ribosomal protein/NADH dehydrogenase domain; IPR012336: Thioredoxin-like fold
VE03_00771	KV454976.1:225160-228615	-	1115	hypothetical protein	orth9149	ENOG410PH0X: Ubiquitin-protein ligase						IPR000569: HECT domain	PF00632: HECT-domain (ubiquitin-transferase)	GO:0004842 ubiquitin-protein transferase activity
VE03_00772	KV454976.1:229640-233496	-	1247	hypothetical protein	orth5167	ENOG410PFGU: Component of the coat protein complex II (COPII) which promotes the formation of transport vesicles from the endoplasmic reticulum (ER). The coat has two main functions, the physical deformation of the endoplasmic reticulum membrane into vesicles and the selection of cargo molecules	BUSCOfEOG79GTFQ					IPR001680: WD40 repeat; IPR009917: Steroid receptor RNA activator-protein/coat protein complex II, Sec31; IPR015943: WD40/YVTN repeat-like-containing domain; IPR017986: WD40-repeat-containing domain		GO:0005515 protein binding
VE03_00773	KV454976.1:233864-234394	+	152	hypothetical protein	orth5166	ENOG410PNQ9: Peptidyl prolyl cis-trans isomerase Cyclophilin						IPR000504: RNA recognition motif domain; IPR012677: Nucleotide-binding alpha-beta plait domain; IPR024936: Cyclophilin-type peptidyl-prolyl cis-trans isomerase		GO:0003755 peptidyl-prolyl cis-trans isomerase activity; GO:0000166 nucleotide binding; GO:0003676 nucleic acid binding; GO:0006457 protein folding
VE03_00774	KV454976.1:235459-235984	+	84	cytochrome c oxidase subunit VIb	orth5165	ENOG410PRAX: cytochrome c oxidase polypeptide VIb	BUSCOfEOG7BZW5H					IPR003213: Cytochrome c oxidase, subunit VIb		GO:0005739 mitochondrion; GO:0004129 cytochrome-c oxidase activity
VE03_00775	KV454976.1:236625-237702	-	358	hypothetical protein	orth5164	ENOG410PGT0: Inherit from KOG: SDE2 telomere maintenance homolog (S. pombe)						IPR024974: Sde2 N-terminal domain	PF13019: Telomere stability and silencing
VE03_00776	KV454976.1:237765-238688	+	231	hypothetical protein	orth5163							IPR005326: Plectin/S10, N-terminal
VE03_00777	KV454976.1:239497-240554	+	287	hypothetical protein	orth5162
VE03_00778	KV454976.1:241136-241958	+	203	60S ribosomal protein L15	orth5161	ENOG410PG8Y: Ribosomal protein L15	BUSCOfEOG7S4XJ3					IPR000439: Ribosomal protein L15e; IPR012678: Ribosomal protein L23/L15e core domain; IPR020925: Ribosomal protein L15e, conserved site; IPR024794: Ribosomal protein L15e core domain	PF00827: Ribosomal L15	GO:0005622 intracellular; GO:0005840 ribosome; GO:0003735 structural constituent of ribosome; GO:0006412 translation
VE03_00779	KV454976.1:242753-245526	-	907	hypothetical protein	orth5160	ENOG410PGK6: PSP1 domain protein						IPR007557: PSP1, C-terminal
VE03_00780	KV454976.1:248483-249494	-	319	hypothetical protein	orth5159	ENOG410PJ96: HIRA-interacting protein 5						IPR001075: NIF system FeS cluster assembly, NifU, C-terminal; IPR014824: Scaffold protein Nfu/NifU, N-terminal; IPR017065: NFU1 iron-sulfur cluster scaffold homologue		GO:0051536 iron-sulfur cluster binding; GO:0005506 iron ion binding; GO:0016226 iron-sulfur cluster assembly
VE03_00781	KV454976.1:249723-250624	+	272	hypothetical protein	orth5158	ENOG410PRP3: HIT zinc finger
VE03_00782	KV454976.1:251248-253112	+	601	hypothetical protein	orth5157	ENOG410PG76: Ras guanyl-nucleotide exchange factor RasGEF						IPR000651: Ras-like guanine nucleotide exchange factor, N-terminal; IPR001895: Ras guanine-nucleotide exchange factors catalytic domain; IPR023578: Ras guanine nucleotide exchange factor domain		GO:0005085 guanyl-nucleotide exchange factor activity; GO:0007264 small GTPase mediated signal transduction
VE03_00783	KV454976.1:262866-264379	-	442	hypothetical protein	orth1872	ENOG410PK1H: Cell wall glycosyl hydrolase YteR				GH105		IPR008928: Six-hairpin glycosidase-like; IPR010905: Glycosyl hydrolase, family 88; IPR012341: Six-hairpin glycosidase		GO:0003824 catalytic activity
VE03_00784	KV454976.1:264871-265965	-	343	hypothetical protein	orth5155	ENOG410PRMV: conserved hypothetical protein						IPR028143: GET complex subunit Get2/sif1
VE03_00785	KV454976.1:266713-268952	+	702	hypothetical protein	orth5154				S09X	CE10		IPR013094: Alpha/beta hydrolase fold-3; IPR029058: Alpha/Beta hydrolase fold		GO:0016787 hydrolase activity; GO:0008152 metabolic process
VE03_00786	KV454976.1:270306-272964	+	777	hypothetical protein	orth5153	ENOG410PNXR: PtaB protein
VE03_00787	KV454976.1:273847-277237	+	1076	hypothetical protein	orth5152	ENOG410PHR7: Vacuolar morphogenesis protein AvaB						IPR001180: Citron homology (CNH) domain; IPR019452: Vacuolar sorting protein 39/Transforming growth factor beta receptor-associated domain 1; IPR019453: Vacuolar sorting protein 39/Transforming growth factor beta receptor-associated domain 2; IPR032914: No description		GO:0030897 HOPS complex; GO:0016192 vesicle-mediated transport; GO:0097576 vacuole fusion
VE03_00788	KV454976.1:277348-277651	-	100	hypothetical protein	orth5151	ENOG410PTB0: Gon7 family						IPR014849: EKC/KEOPS complex, subunit Gon7
VE03_00789	KV454976.1:278124-281030	+	951	hypothetical protein	orth5150	ENOG410PIJU: conserved hypothetical protein						IPR013745: HbrB-like
VE03_00790	KV454976.1:281587-282185	-	169	hypothetical protein	orth5149	ENOG410PTF8: Regulator of type 1 phosphatases which maintains protein phosphatase activity under strict control (By similarity)						IPR011107: Protein phosphatase inhibitor
VE03_00791	KV454976.1:282855-286024	-	1017	hypothetical protein	orth5148	ENOG410PI71: Actin-interacting protein	BUSCOfEOG73RBMT					IPR005613: Actin interacting protein 3; IPR022782: Actin interacting protein 3, C-terminal		GO:0005519 cytoskeletal regulatory protein binding; GO:0051017 actin filament bundle assembly
VE03_00792	KV454976.1:288619-291472	+	895	hypothetical protein	orth5147	ENOG410PG74: PAB1 binding protein	BUSCOfEOG7TF7K9					IPR009604: LsmAD domain			Cluster_3
VE03_00793	KV454976.1:292172-292730	-	166	hypothetical protein	orth2855	ENOG410QD6E: MGMT family						IPR011991: Winged helix-turn-helix DNA-binding domain; IPR014048: Methylated-DNA-[protein]-cysteine S-methyltransferase, DNA binding		GO:0003824 catalytic activity; GO:0006281 DNA repair	Cluster_3
VE03_00794	KV454976.1:294106-295780	+	512	hypothetical protein	orth1183	ENOG410PG6R: Nucleoside transporter						IPR001248: Purine-cytosine permease; IPR026030: Purine-cytosine permease Fcy2/21/22; IPR030175: Vitamin B6 transporter Tpn1		GO:0005886 plasma membrane; GO:0016021 integral component of membrane; GO:0016020 membrane; GO:0005215 transporter activity; GO:0031924 vitamin B6 transporter activity; GO:0031919 vitamin B6 transport; GO:0055085 transmembrane transport	Cluster_3
VE03_00795	KV454976.1:296370-298048	-	501	hypothetical protein	orth9148	ENOG410PS6M: NA									Cluster_3
VE03_00796	KV454976.1:299764-300127	-	120	hypothetical protein	orth9256	ENOG410PFKZ: 3-keto-acyl-CoA thiolase						IPR016039: Thiolase-like; IPR020616: Thiolase, N-terminal		GO:0016747 transferase activity, transferring acyl groups other than amino-acyl groups; GO:0003824 catalytic activity; GO:0008152 metabolic process	Cluster_3
VE03_00797	KV454976.1:300723-302932	-	698	acyl-CoA oxidase	orth5146	ENOG410PGSV: acyl-Coenzyme A oxidase						IPR002655: Acyl-CoA oxidase, C-terminal; IPR006091: Acyl-CoA oxidase/dehydrogenase, central domain; IPR009075: Acyl-CoA dehydrogenase/oxidase C-terminal; IPR009100: Acyl-CoA dehydrogenase/oxidase, N-terminal and middle domain; IPR012258: Acyl-CoA oxidase; IPR013786: Acyl-CoA dehydrogenase/oxidase, N-terminal; IPR029320: Acyl-coenzyme A oxidase, N-terminal		GO:0005777 peroxisome; GO:0050660 flavin adenine dinucleotide binding; GO:0016627 oxidoreductase activity, acting on the CH-CH group of donors; GO:0003997 acyl-CoA oxidase activity; GO:0003995 acyl-CoA dehydrogenase activity; GO:0008152 metabolic process; GO:0006635 fatty acid beta-oxidation; GO:0006631 fatty acid metabolic process; GO:0055114 oxidation-reduction process	Cluster_3
VE03_00798	KV454976.1:306052-308139	+	638	hypothetical protein	orth1156	ENOG410PFGP: transporter						IPR003439: ABC transporter-like; IPR003593: AAA+ ATPase domain; IPR013525: ABC-2 type transporter; IPR017871: ABC transporter, conserved site; IPR027417: P-loop containing nucleoside triphosphate hydrolase		GO:0016020 membrane; GO:0016887 ATPase activity; GO:0005524 ATP binding	Cluster_3
VE03_00799	KV454976.1:308728-315400	-	2106	Type I Iterative Polyketide synthase (PKS)	orth1155	ENOG410PG86: polyketide synthase						IPR001031: Thioesterase; IPR001227: Acyl transferase domain; IPR006162: Phosphopantetheine attachment site; IPR009081: Acyl carrier protein-like; IPR014030: Beta-ketoacyl synthase, N-terminal; IPR014031: Beta-ketoacyl synthase, C-terminal; IPR014043: Acyl transferase; IPR016035: Acyl transferase/acyl hydrolase/lysophospholipase; IPR016036: Malonyl-CoA ACP transacylase, ACP-binding; IPR016039: Thi…	PF00109: Beta-ketoacyl synthase, N-terminal domain; PF16073: Starter unit:ACP transacylase in aflatoxin biosynthesis	GO:0031177 phosphopantetheine binding; GO:0003824 catalytic activity; GO:0016740 transferase activity; GO:0016788 hydrolase activity, acting on ester bonds; GO:0008152 metabolic process; GO:0009058 biosynthetic process	Cluster_3
VE03_00800	KV454976.1:316496-318189	+	493	hypothetical protein	orth1150	ENOG410PFN5: MFS multidrug transporter						IPR011701: Major facilitator superfamily; IPR020846: Major facilitator superfamily domain		GO:0016021 integral component of membrane; GO:0055085 transmembrane transport	Cluster_3
VE03_00801	KV454976.1:318236-319748	-	463	hypothetical protein	orth1089	ENOG410PMB2: Phosphotransferase enzyme family						IPR011009: Protein kinase-like domain			Cluster_3
VE03_00802	KV454976.1:319995-322530	-	844	hypothetical protein	orth5145	ENOG410PQHX: Bromodomain						IPR001487: Bromodomain		GO:0005515 protein binding	Cluster_3
VE03_00803	KV454976.1:323756-324316	+	161	hypothetical protein	orth5144	ENOG410PU3W: NA									Cluster_3
VE03_00804	KV454976.1:324850-325237	-	128	hypothetical protein	orth409	ENOG410PR5S: integral membrane protein									Cluster_3
VE03_00805	KV454976.1:325714-329138	-	1124	leucyl-tRNA synthetase	orth5143	ENOG410PGGF: Leucyl-tRNA synthetase	BUSCOfEOG7TTQH2					IPR002300: Aminoacyl-tRNA synthetase, class Ia; IPR004493: Leucyl-tRNA synthetase, class Ia, archaeal/eukaryotic cytosolic; IPR009008: Valyl/Leucyl/Isoleucyl-tRNA synthetase, editing domain; IPR009080: Aminoacyl-tRNA synthetase, class 1a, anticodon-binding; IPR013155: Methionyl/Valyl/Leucyl/Isoleucyl-tRNA synthetase, anticodon-binding; IPR014729: Rossmann-like alpha/beta/alpha sandwich fold		GO:0005737 cytoplasm; GO:0004812 aminoacyl-tRNA ligase activity; GO:0002161 aminoacyl-tRNA editing activity; GO:0004823 leucine-tRNA ligase activity; GO:0005524 ATP binding; GO:0000166 nucleotide binding; GO:0006429 leucyl-tRNA aminoacylation; GO:0006418 tRNA aminoacylation for protein translation	Cluster_3
VE03_00806	KV454976.1:329415-329876	+	120	hypothetical protein	orth8019	ENOG410PTQ2: NA									Cluster_3
VE03_00807	KV454976.1:330239-330851	-	171	hypothetical protein	orth1153	ENOG410PJBE: complex subunit sigma						IPR011012: Longin-like domain; IPR016635: Adaptor protein complex, sigma subunit; IPR022775: AP complex, mu/sigma subunit; IPR027155: AP-3 complex subunit sigma		GO:0030123 AP-3 adaptor complex; GO:0008565 protein transporter activity; GO:0015031 protein transport; GO:0006810 transport	Cluster_3
VE03_00808	KV454976.1:331180-331857	+	207	hypothetical protein	orth5142	ENOG410PRTK: Mitochondrial chaperone Frataxin	BUSCOfEOG7WDNF7					IPR002908: Frataxin/CyaY; IPR017789: Frataxin; IPR020895: Frataxin conserved site		GO:0005739 mitochondrion; GO:0008199 ferric iron binding; GO:0004322 ferroxidase activity; GO:0055114 oxidation-reduction process; GO:0016226 iron-sulfur cluster assembly	Cluster_3
VE03_00809	KV454976.1:332559-332855	-	81	hypothetical protein	orth5141	ENOG410PRY8: Required for the first step of diphthamide biosynthesis, the transfer of 3-amino-3-carboxypropyl from S-adenosyl-L- methionine to a histidine residue. Diphthamide is a post- translational modification of histidine which occurs in elongation factor 2						IPR007872: Zinc finger, DPH-type			Cluster_3
VE03_00810	KV454976.1:333337-335603	+	706	ATP-binding cassette, subfamily D, member 2	orth1152	ENOG410PI0S: ABC fatty acid transporter						IPR003439: ABC transporter-like; IPR003593: AAA+ ATPase domain; IPR011527: ABC transporter type 1, transmembrane domain; IPR027417: P-loop containing nucleoside triphosphate hydrolase; IPR031238: Peroxisomal long-chain fatty acid import protein 1	PF06472: ABC transporter transmembrane region 2	GO:0005779 integral component of peroxisomal membrane; GO:0016021 integral component of membrane; GO:0005524 ATP binding; GO:0016887 ATPase activity; GO:0042626 ATPase activity, coupled to transmembrane movement of substances; GO:0055085 transmembrane transport; GO:0006810 transport; GO:1902001 fatty acid transmembrane transport	Cluster_3
VE03_00811	KV454976.1:336790-338560	+	518	hypothetical protein	orth2360	ENOG410PFT2: transporter						IPR011701: Major facilitator superfamily; IPR020846: Major facilitator superfamily domain		GO:0016021 integral component of membrane; GO:0055085 transmembrane transport
VE03_00812	KV454976.1:339103-340465	+	305	hypothetical protein	orth2361	ENOG410PH04: Methyltransferase						IPR029063: S-adenosyl-L-methionine-dependent methyltransferase
VE03_00813	KV454976.1:340884-342558	-	542	hypothetical protein	orth5140	ENOG410PG6B: myo-inositol transporter						IPR003663: Sugar/inositol transporter; IPR005828: Major facilitator, sugar transporter-like; IPR005829: Sugar transporter, conserved site; IPR020846: Major facilitator superfamily domain	PF00083: Sugar (and other) transporter	GO:0016021 integral component of membrane; GO:0016020 membrane; GO:0022857 transmembrane transporter activity; GO:0005215 transporter activity; GO:0022891 substrate-specific transmembrane transporter activity; GO:0055085 transmembrane transport
VE03_00814	KV454976.1:342942-344942	-	630	hypothetical protein	orth1149	ENOG410Q1FC: Sugar (and other) transporter						IPR011701: Major facilitator superfamily; IPR020846: Major facilitator superfamily domain		GO:0016021 integral component of membrane; GO:0055085 transmembrane transport
VE03_00815	KV454976.1:345955-347181	-	317	hypothetical protein	orth2288	ENOG410PJ5R: Class ii aldolase adducin domain protein						IPR001303: Class II aldolase/adducin N-terminal
VE03_00816	KV454976.1:347566-349444	-	573	hypothetical protein	orth1147	ENOG410QDJB: transporter						IPR011701: Major facilitator superfamily; IPR020846: Major facilitator superfamily domain		GO:0016021 integral component of membrane; GO:0055085 transmembrane transport
VE03_00817	KV454976.1:351476-352649	+	390	hypothetical protein	orth1145	ENOG410PHDX: Alpha-ketoglutarate-dependent taurine dioxygenase						IPR003819: TauD/TfdA-like domain; IPR013015: Laminin IV type B	PF02668: Taurine catabolism dioxygenase TauD, TfdA family	GO:0016491 oxidoreductase activity; GO:0055114 oxidation-reduction process
VE03_00818	KV454976.1:352990-353425	+	108	hypothetical protein	orth2963	ENOG410PZ4F: NA
VE03_00819	KV454976.1:354352-355051	+	232	hypothetical protein	orth9175
VE03_00820	KV454976.1:355131-356896	-	538	hypothetical protein	orth5139	ENOG410PJZ6: Inherit from NOG: Conserved hypothetical, protein						IPR027417: P-loop containing nucleoside triphosphate hydrolase
VE03_00821	KV454976.1:357617-358810	-	329	hypothetical protein	orth9500
VE03_00822	KV454976.1:359340-359761	+	115	hypothetical protein	orth1770	ENOG410PPK2: Inherit from COG: ngg1p interacting factor 3 protein, nif3						IPR002678: GTP cyclohydrolase 1 type 2/Nif3
VE03_00823	KV454976.1:360350-362355	-	536	hypothetical protein	orth2256	ENOG410PKUS: hexose transporter						IPR003663: Sugar/inositol transporter; IPR005828: Major facilitator, sugar transporter-like; IPR005829: Sugar transporter, conserved site; IPR020846: Major facilitator superfamily domain	PF00083: Sugar (and other) transporter	GO:0016021 integral component of membrane; GO:0016020 membrane; GO:0022857 transmembrane transporter activity; GO:0005215 transporter activity; GO:0022891 substrate-specific transmembrane transporter activity; GO:0055085 transmembrane transport
VE03_00824	KV454976.1:364997-365303	-	101	hypothetical protein
VE03_00825	KV454976.1:370719-372075	-	397	hypothetical protein	orth5138	ENOG410PNH7: GPI-anchored cell wall organization protein Ecm33						IPR000494: Receptor L-domain; IPR032675: Leucine-rich repeat domain, L domain-like
VE03_00826	KV454976.1:375800-377354	-	400	hypothetical protein	orth8437	ENOG410PJVX: DNA-3-methyladenine glycosylase	BUSCOfEOG78SQVJ					IPR003265: HhH-GPD domain; IPR011257: DNA glycosylase; IPR023170: Helix-turn-helix, base-excision DNA repair, C-terminal		GO:0003824 catalytic activity; GO:0006281 DNA repair; GO:0006284 base-excision repair
VE03_00827	KV454976.1:378143-379540	+	412	hypothetical protein	orth1142	ENOG410PJK0: N-glycosyl-transferase				GT62		IPR005109: Anp1; IPR029044: Nucleotide-diphospho-sugar transferases	PF03452: Anp1
VE03_00828	KV454976.1:380569-381157	-	123	ubiquinol-cytochrome c reductase subunit 7	orth1143	ENOG410PRDI: component of the ubiquinol-cytochrome c reductase complex (complex III or cytochrome b-c1 complex), which is part of the mitochondrial respiratory chain	BUSCOfEOG7HHX4K					IPR003197: Cytochrome b-c1 complex subunit 7		GO:0005750 mitochondrial respiratory chain complex III; GO:0006122 mitochondrial electron transport, ubiquinol to cytochrome c
VE03_00829	KV454976.1:381921-383237	+	407	hypothetical protein	orth1144	ENOG410PIKK: Mitochondrial carrier protein						IPR002067: Mitochondrial carrier protein; IPR018108: Mitochondrial substrate/solute carrier; IPR023395: Mitochondrial carrier domain	PF00153: Mitochondrial carrier protein	GO:0055085 transmembrane transport
VE03_00830	KV454976.1:383772-385432	-	508	hypothetical protein	orth5137	ENOG410PJ6D: G-patch DNA repair protein						IPR000467: G-patch domain; IPR003954: RNA recognition motif domain, eukaryote; IPR012677: Nucleotide-binding alpha-beta plait domain		GO:0000166 nucleotide binding; GO:0003676 nucleic acid binding
VE03_00831	KV454976.1:385709-387453	+	564	hypothetical protein	orth5136	ENOG410PHXY: Dna repair and recombination protein	BUSCOfEOG7F7WMJ					IPR004585: DNA recombination/repair protein Rad52; IPR007232: DNA repair protein Rad52/59/22	PF04098: Rad52/22 family double-strand break repair protein	GO:0005634 nucleus; GO:0006310 DNA recombination; GO:0000730 DNA recombinase assembly; GO:0000724 double-strand break repair via homologous recombination; GO:0006281 DNA repair; GO:0045002 double-strand break repair via single-strand annealing
VE03_00832	KV454976.1:387857-388947	-	317	hypothetical protein	orth5135	ENOG410PK3K: UBX domain protein					Zinc finger (C2H2)	IPR001012: UBX domain; IPR007087: Zinc finger, C2H2; IPR009060: UBA-like; IPR029071: Ubiquitin-related domain		GO:0005515 protein binding; GO:0046872 metal ion binding
VE03_00833	KV454976.1:389749-390993	+	300	hypothetical protein	orth5134	ENOG410PNHZ: Integral ER membrane protein						IPR000535: Major sperm protein (MSP) domain; IPR008962: PapD-like; IPR016763: Vesicle-associated membrane-protein-associated protein		GO:0005789 endoplasmic reticulum membrane
VE03_00834	KV454976.1:391637-392855	-	387	sphingolipid delta-4 desaturase	orth5133	ENOG410PFG5: dihydroceramide delta(4)-desaturase						IPR005804: Fatty acid desaturase domain; IPR011388: Sphingolipid delta4-desaturase; IPR013866: Sphingolipid delta4-desaturase, N-terminal		GO:0016021 integral component of membrane; GO:0042284 sphingolipid delta-4 desaturase activity; GO:0030148 sphingolipid biosynthetic process; GO:0006629 lipid metabolic process
VE03_00835	KV454976.1:394296-395074	-	199	hypothetical protein	orth9766	ENOG410QC6E: GPR1 FUN34 YaaH-class plasma membrane protein						IPR000791: GPR1/FUN34/yaaH; IPR030186: Protein AlcS		GO:0016021 integral component of membrane
VE03_00836	KV454976.1:396351-398314	+	636	hypothetical protein	orth2363	ENOG410PJH7: monooxygenase						IPR023753: FAD/NAD(P)-binding domain; IPR032710: NTF2-like domain		GO:0016491 oxidoreductase activity; GO:0055114 oxidation-reduction process
VE03_00837	KV454976.1:398934-401460	-	825	hypothetical protein	orth5132	ENOG410PGXY: Ribosome biogenesis protein tsr1	BUSCOfEOG7MSMZ2					IPR007034: Ribosome biogenesis protein BMS1/TSR1, C-terminal; IPR012948: AARP2CN; IPR030387: Bms1/Tsr1-type G domain	PF04950: 40S ribosome biogenesis protein Tsr1 and BMS1 C-terminal	GO:0005634 nucleus; GO:0042254 ribosome biogenesis
VE03_00838	KV454976.1:401735-403447	+	553	hypothetical protein	orth5131	ENOG410PHNQ: U3 small nucleolar RNA-associated protein	BUSCOfEOG786HCW					IPR001680: WD40 repeat; IPR012952: BING4, C-terminal domain; IPR015943: WD40/YVTN repeat-like-containing domain; IPR017986: WD40-repeat-containing domain; IPR019775: WD40 repeat, conserved site		GO:0005515 protein binding
VE03_00839	KV454976.1:403732-404793	-	292	hypothetical protein	orth5130	ENOG410PH2H: vesicular-fusion protein SEC17	BUSCOfEOG7Z3FFT					IPR000744: NSF attachment protein; IPR011990: Tetratricopeptide-like helical domain	PF14938: Soluble NSF attachment protein, SNAP	GO:0005515 protein binding; GO:0006886 intracellular protein transport
VE03_00840	KV454976.1:405072-405651	+	192	hypothetical protein	orth5129	ENOG410PR7H: NA						IPR003837: Glu-tRNAGln amidotransferase C subunit; IPR007941: Protein of unknown function DUF726		GO:0006450 regulation of translational fidelity
VE03_00841	KV454976.1:405745-408125	-	762	hypothetical protein	orth5128	ENOG410PJ9K: DUF726 domain protein						IPR007941: Protein of unknown function DUF726; IPR029058: Alpha/Beta hydrolase fold	PF05277: Protein of unknown function (DUF726)
VE03_00842	KV454976.1:408797-409401	-	134	hypothetical protein	orth5127
VE03_00843	KV454976.1:409700-414188	+	1495	hypothetical protein	orth5126	ENOG410PH19: conserved hypothetical protein						IPR019021: E3 ubiquitin-protein ligase substrate receptor Mms22		GO:0005634 nucleus; GO:0031297 replication fork processing; GO:0006281 DNA repair; GO:0006974 cellular response to DNA damage stimulus
VE03_00844	KV454976.1:414538-415383	-	233	hypothetical protein	orth1531	ENOG410PHS5: Carbohydrate esterase family 5				CE5		IPR000675: Cutinase; IPR029058: Alpha/Beta hydrolase fold		GO:0016787 hydrolase activity; GO:0008152 metabolic process
VE03_00845	KV454976.1:417794-420341	+	101	hypothetical protein	orth8075
VE03_00846	KV454976.1:420970-422895	-	497	hypothetical protein	orth9067	ENOG410QCTD: G_alpha						IPR001019: Guanine nucleotide binding protein (G-protein), alpha subunit; IPR011025: G protein alpha subunit, helical insertion; IPR027417: P-loop containing nucleoside triphosphate hydrolase		GO:0019001 guanyl nucleotide binding; GO:0004871 signal transducer activity; GO:0003924 GTPase activity; GO:0031683 G-protein beta/gamma-subunit complex binding; GO:0007186 G-protein coupled receptor signaling pathway; GO:0007165 signal transduction
VE03_00847	KV454976.1:424629-427593	+	987	hypothetical protein	orth5125	ENOG410PFZ9: Mitochondrial AAA ATPase						IPR003593: AAA+ ATPase domain; IPR003959: ATPase, AAA-type, core; IPR027417: P-loop containing nucleoside triphosphate hydrolase		GO:0005524 ATP binding
VE03_00849	KV454976.1:428508-430127	-	492	hypothetical protein	orth5124	ENOG410PSZ6: conserved hypothetical protein						IPR025124: Domain of unknown function DUF4050
VE03_00850	KV454976.1:431648-433017	+	410	hypothetical protein	orth5123	ENOG410PQJT: PAPA-1-like conserved region						IPR006880: INO80 complex subunit B-like conserved region; IPR029523: INO80 complex, subunit Ies2		GO:0031011 Ino80 complex; GO:0006338 chromatin remodeling; GO:0006355 regulation of transcription, DNA-templated
VE03_00851	KV454976.1:433387-434924	-	483	hypothetical protein	orth5122	ENOG410PN7P: Transcription factor					Helix-loop-helix DNA-binding domain	IPR011598: Myc-type, basic helix-loop-helix (bHLH) domain		GO:0046983 protein dimerization activity
VE03_00852	KV454976.1:436336-437522	+	378	hypothetical protein	orth8162	ENOG410PN4Q: peroxisomal membrane anchor protein						IPR006785: Peroxisome membrane anchor protein Pex14p, N-terminal; IPR025655: Peroxisomal membrane protein 14		GO:0005778 peroxisomal membrane; GO:0005515 protein binding; GO:0016560 protein import into peroxisome matrix, docking
VE03_00853	KV454976.1:437698-438835	-	270	hypothetical protein	orth9865
VE03_00854	KV454976.1:439456-440329	-	290	hypothetical protein	orth5121	ENOG410PNX1: peptide alpha-N-acetyltransferase Nat2	BUSCOfEOG7380HP					IPR009688: Domain of unknown function DUF1279
VE03_00855	KV454976.1:440980-442258	-	425	hypothetical protein	orth5120	ENOG410PP9T: GPI anchored protein
VE03_00856	KV454976.1:443639-446031	-	681	hypothetical protein	orth1894	ENOG410PIUX: and wd40 domain protein						IPR001680: WD40 repeat; IPR015943: WD40/YVTN repeat-like-containing domain; IPR017986: WD40-repeat-containing domain; IPR019775: WD40 repeat, conserved site; IPR020472: G-protein beta WD-40 repeat; IPR027417: P-loop containing nucleoside triphosphate hydrolase		GO:0005515 protein binding
VE03_00857	KV454976.1:446369-447258	+	276	hypothetical protein	orth1058	ENOG410PQ5J: NA						IPR031348: Fungal N-terminal domain of STAND protein
VE03_00858	KV454976.1:447432-448126	-	204	hypothetical protein	orth9944
VE03_00859	KV454976.1:448616-449946	-	424	hypothetical protein	orth3051	ENOG410PPEK: endo-glucanase				AA11		IPR001002: Chitin-binding, type 1		GO:0008061 chitin binding
VE03_00860	KV454976.1:450189-452086	+	151	hypothetical protein	orth5119
VE03_00861	KV454976.1:455516-457872	+	671	acetyl-coenzyme A synthetase	orth56	ENOG410PGXP: Acetate-CoA ligase						IPR000873: AMP-dependent synthetase/ligase; IPR011904: Acetate-CoA ligase; IPR020845: AMP-binding, conserved site; IPR025110: AMP-binding enzyme C-terminal domain; IPR032387: Acetyl-coenzyme A synthetase, N-terminal domain	PF00501: AMP-binding enzyme	GO:0003987 acetate-CoA ligase activity; GO:0016208 AMP binding; GO:0003824 catalytic activity; GO:0008152 metabolic process; GO:0019427 acetyl-CoA biosynthetic process from acetate
VE03_00862	KV454976.1:459467-460201	+	172	hypothetical protein	orth5118	ENOG410PJ94: vacuolar protein	BUSCOfEOG7034TX					IPR000979: Phosphodiesterase MJ0936/Vps29; IPR028661: Vacuolar protein sorting-associated protein 29, Vps29; IPR029052: Metallo-dependent phosphatase-like		GO:0030904 retromer complex; GO:0042147 retrograde transport, endosome to Golgi
VE03_00863	KV454976.1:460655-462932	-	758	hypothetical protein	orth5117	ENOG410PJR3: Involved in cell fusion during mating by stabilizing the plasma membrane fusion event (By similarity)	BUSCOfEOG715QCZ					IPR026777: Plasma membrane fusion protein PRM1		GO:0043332 mating projection tip; GO:0032220 plasma membrane fusion involved in cytogamy
VE03_00864	KV454976.1:464887-467075	-	626	hypothetical protein	orth5116	ENOG410PGUI: conserved hypothetical protein						IPR013636: Domain of unknown function DUF1741	PF08427: Domain of unknown function (DUF1741)
VE03_00865	KV454976.1:467981-468665	+	210	hypothetical protein	orth5115	ENOG410PMYF: assembly protein	BUSCOfEOG7DFXRB					IPR000361: FeS cluster biogenesis; IPR016092: FeS cluster insertion protein; IPR017870: FeS cluster insertion, C-terminal, conserved site		GO:0051536 iron-sulfur cluster binding; GO:0005198 structural molecule activity; GO:0016226 iron-sulfur cluster assembly
VE03_00866	KV454976.1:469491-470590	+	347	hypothetical protein	orth5114							IPR000073: Alpha/beta hydrolase fold-1; IPR029058: Alpha/Beta hydrolase fold
VE03_00867	KV454976.1:471109-472171	+	353	homoserine kinase	orth5113	ENOG410PISC: homoserine kinase						IPR000870: Homoserine kinase; IPR006203: GHMP kinase, ATP-binding, conserved site; IPR006204: GHMP kinase N-terminal domain; IPR013750: GHMP kinase, C-terminal domain; IPR014721: Ribosomal protein S5 domain 2-type fold, subgroup; IPR020568: Ribosomal protein S5 domain 2-type fold		GO:0004413 homoserine kinase activity; GO:0005524 ATP binding; GO:0006566 threonine metabolic process
VE03_00868	KV454976.1:473065-473564	+	110	hypothetical protein	orth2156	ENOG410PQUX: Stress responsive A B barrel						IPR011008: Dimeric alpha-beta barrel; IPR013097: Stress responsive alpha-beta barrel
VE03_00869	KV454976.1:474031-474541	-	151	hypothetical protein	orth5112
VE03_00870	KV454976.1:476289-479402	+	1021	hypothetical protein	orth5111	ENOG410PHBW: DNA mismatch repair protein						IPR003594: Histidine kinase-like ATPase, C-terminal domain; IPR014790: MutL, C-terminal, dimerisation; IPR028830: DNA mismatch repair protein Mlh3		GO:0032300 mismatch repair complex; GO:0005524 ATP binding; GO:0007131 reciprocal meiotic recombination; GO:0006298 mismatch repair
VE03_00871	KV454976.1:481762-485935	-	804	hypothetical protein	orth5110	ENOG410PHH7: Maltose acetyltransferase					Fungal Zn(2)-Cys(6) binuclear cluster domain	IPR001138: Zn(2)-C6 fungal-type DNA-binding domain; IPR001451: Hexapeptide repeat; IPR011004: Trimeric LpxA-like; IPR024688: Maltose/galactoside acetyltransferase		GO:0005634 nucleus; GO:0008270 zinc ion binding; GO:0016407 acetyltransferase activity; GO:0000981 RNA polymerase II transcription factor activity, sequence-specific DNA binding; GO:0006355 regulation of transcription, DNA-templated
VE03_00872	KV454976.1:494854-495631	-	219	hypothetical protein	orth2990	ENOG410PR2N: STYKc						IPR000719: Protein kinase domain; IPR011009: Protein kinase-like domain		GO:0005524 ATP binding; GO:0004672 protein kinase activity; GO:0006468 protein phosphorylation
VE03_00873	KV454976.1:496076-496652	+	135	hypothetical protein
VE03_00874	KV454976.1:497559-498942	-	460	sterol carrier protein 2	orth1141	ENOG410PHV6: Nonspecific lipid-transfer protein						IPR016039: Thiolase-like; IPR020613: Thiolase, conserved site; IPR020615: Thiolase, acyl-enzyme intermediate active site; IPR020616: Thiolase, N-terminal; IPR020617: Thiolase, C-terminal		GO:0016747 transferase activity, transferring acyl groups other than amino-acyl groups; GO:0003824 catalytic activity; GO:0008152 metabolic process
VE03_00875	KV454976.1:499528-501715	-	709	glycerol-3-phosphate dehydrogenase	orth1140	ENOG410PGEG: Glycerol-3-phosphate dehydrogenase						IPR000447: FAD-dependent glycerol-3-phosphate dehydrogenase; IPR006076: FAD dependent oxidoreductase; IPR023753: FAD/NAD(P)-binding domain; IPR031656: Alpha-glycerophosphate oxidase, C-terminal		GO:0009331 glycerol-3-phosphate dehydrogenase complex; GO:0016491 oxidoreductase activity; GO:0004368 glycerol-3-phosphate dehydrogenase activity; GO:0006072 glycerol-3-phosphate metabolic process; GO:0055114 oxidation-reduction process
VE03_00876	KV454976.1:503125-505261	-	711	hypothetical protein	orth5109	ENOG410PRNK: pentatricopeptide repeat protein						IPR002885: Pentatricopeptide repeat
VE03_00877	KV454976.1:506062-506704	+	213	hypothetical protein	orth5108	ENOG410PQDR: Cell cycle control protein cwf18						IPR013169: mRNA splicing factor, Cwf18
VE03_00878	KV454976.1:506843-507776	-	310	hypothetical protein	orth5107
VE03_00879	KV454976.1:508464-511062	+	722	hypothetical protein	orth5106	ENOG410PIFF: R3H domain protein						IPR001374: R3H domain; IPR024771: SUZ domain		GO:0003676 nucleic acid binding
VE03_00880	KV454976.1:511400-512067	-	194	hypothetical protein	orth5105	ENOG410PNH8: mitochondrial 54S ribosomal protein YmL8	BUSCOfEOG7Z95XP					IPR000456: Ribosomal protein L17		GO:0005622 intracellular; GO:0005840 ribosome; GO:0003735 structural constituent of ribosome; GO:0006412 translation
VE03_00881	KV454976.1:512477-513689	+	380	hypothetical protein	orth5104	ENOG410PPZZ: NA						IPR031463: MICOS complex subunit Mic12		GO:0061617 MICOS complex; GO:0044284 mitochondrial crista junction; GO:0042407 cristae formation
VE03_00882	KV454976.1:513823-516145	-	739	hypothetical protein	orth5103	ENOG410PG4V: DEAD-box RNA helicase-like protein required for pre-18S rRNA processing, specifically at sites A0, A1, and A2 (By similarity)	BUSCOfEOG7J44G9					IPR010678: Digestive organ expansion factor, predicted; IPR027417: P-loop containing nucleoside triphosphate hydrolase	PF06862: Utp25, U3 small nucleolar RNA-associated SSU processome protein 25	GO:0005634 nucleus
VE03_00883	KV454976.1:517723-518850	+	357	translation initiation factor eIF-3 subunit 5	orth2364	ENOG410PJNU: Component of the eukaryotic translation initiation factor 3 (eIF-3) complex, which is involved in protein synthesis and, together with other initiation factors, stimulates binding of mRNA and methionyl-tRNAi to the 40S ribosome (By similarity)			M67X			IPR000555: JAB1/MPN/MOV34 metalloenzyme domain; IPR024969: Rpn11/EIF3F, C-terminal; IPR027531: Eukaryotic translation initiation factor 3 subunit F		GO:0005852 eukaryotic translation initiation factor 3 complex; GO:0005737 cytoplasm; GO:0005515 protein binding; GO:0003743 translation initiation factor activity
VE03_00884	KV454976.1:519312-519759	-	148	hypothetical protein	orth5102
VE03_00885	KV454976.1:520909-521419	-	145	40S ribosomal protein S23	orth5101	ENOG410PMW1: 40s ribosomal protein s23	BUSCOfEOG7SN8R7					IPR005680: Ribosomal protein S23, eukaryotic/archaeal; IPR006032: Ribosomal protein S12/S23; IPR012340: Nucleic acid-binding, OB-fold	PF00164: Ribosomal protein S12/S23	GO:0005622 intracellular; GO:0015935 small ribosomal subunit; GO:0005840 ribosome; GO:0003735 structural constituent of ribosome; GO:0006412 translation
VE03_00886	KV454976.1:521861-522692	+	276	hypothetical protein	orth5100	ENOG410PN9C: conserved hypothetical protein
VE03_00887	KV454976.1:522872-523237	-	72	hypothetical protein	orth5099	ENOG410PRUR: Transmembrane protein 167						IPR009653: Protein of unknown function DUF1242
VE03_00888	KV454976.1:523379-524013	+	162	hypothetical protein	orth5098	ENOG410PPQF: Transcription initiation factor TFIID subunit 13						IPR003195: Transcription initiation factor IID, 18kDa subunit; IPR009072: Histone-fold		GO:0046982 protein heterodimerization activity; GO:0006366 transcription from RNA polymerase II promoter
VE03_00889	KV454976.1:525257-525954	+	215	hypothetical protein	orth1695							IPR000210: BTB/POZ domain; IPR011333: SKP1/BTB/POZ domain		GO:0005515 protein binding
VE03_00890	KV454976.1:527653-528178	+	139	hypothetical protein
VE03_00891	KV454976.1:528998-530020	+	322	hypothetical protein
VE03_00892	KV454976.1:530567-531017	+	149	hypothetical protein
VE03_00893	KV454976.1:534604-535066	-	153	hypothetical protein	orth2157	ENOG410PSAP: Inherit from NOG: Conserved hypothetical, protein
VE03_00894	KV454976.1:540529-542589	-	94	hypothetical protein
VE03_00895	KV454976.1:548402-549236	-	277	hypothetical protein	orth1301	ENOG410PXXD: NA
VE03_00896	KV454976.1:550764-553078	-	602	hypothetical protein	orth2366	ENOG410PIP8: Amidase						IPR000120: Amidase; IPR023631: Amidase signature domain	PF01425: Amidase	GO:0016884 carbon-nitrogen ligase activity, with glutamine as amido-N-donor
VE03_00897	KV454976.1:553694-557487	+	1058	hypothetical protein	orth2367	ENOG410PKNB: tetratricopeptide repeat domain-containing protein						IPR002182: NB-ARC; IPR011990: Tetratricopeptide-like helical domain; IPR013105: Tetratricopeptide repeat 2; IPR019734: Tetratricopeptide repeat; IPR027417: P-loop containing nucleoside triphosphate hydrolase		GO:0005515 protein binding; GO:0043531 ADP binding
VE03_00898	KV454976.1:557698-559286	-	495	hypothetical protein	orth2368	ENOG410PNIW: CorA-like Mg2+ transporter protein
VE03_00899	KV454976.1:559806-560724	+	233	hypothetical protein		ENOG410PR73: short chain dehydrogenase						IPR002198: Short-chain dehydrogenase/reductase SDR; IPR002347: Glucose/ribitol dehydrogenase; IPR016040: NAD(P)-binding domain		GO:0016491 oxidoreductase activity; GO:0008152 metabolic process
VE03_00900	KV454976.1:560934-562236	-	433	hypothetical protein	orth1973	ENOG410PISA: amidohydrolase			M20D			IPR002933: Peptidase M20; IPR011650: Peptidase M20, dimerisation domain; IPR017439: Amidohydrolase		GO:0016787 hydrolase activity; GO:0008152 metabolic process
VE03_00901	KV454976.1:562971-563996	+	274	hypothetical protein		ENOG410PXCG: NA
VE03_00902	KV454976.1:564270-564483	-	63	hypothetical protein
VE03_00903	KV454976.1:565377-566902	+	431	hypothetical protein	orth2371	ENOG410QE4T: SET domain protein
VE03_00904	KV454976.1:570932-575397	-	1445	hypothetical protein	orth5097	ENOG410PJN0: JmjC domain-containing protein						IPR003347: JmjC domain; IPR017956: AT hook, DNA-binding motif; IPR018866: Zinc-finger domain of monoamine-oxidase A repressor R1		GO:0003677 DNA binding
VE03_00905	KV454976.1:576279-577515	+	411	hypothetical protein	orth5096	ENOG410PFPH: para-hydroxybenzoate-polyprenyltransferase						IPR000537: UbiA prenyltransferase family; IPR006370: 4-hydroxybenzoate polyprenyltransferase; IPR030470: UbiA prenyltransferase conserved site; IPR031103: 4-hydroxybenzoate octaprenyltransferase		GO:0016021 integral component of membrane; GO:0004659 prenyltransferase activity; GO:0006744 ubiquinone biosynthetic process
VE03_00906	KV454976.1:578010-579422	+	437	hypothetical protein	orth5095	ENOG410PH8F: NA
VE03_00907	KV454976.1:581226-581655	+	142	hypothetical protein	orth9656
VE03_00908	KV454976.1:581966-582386	-	139	hypothetical protein	orth8090	ENOG410PHNZ: Inherit from KOG: monooxygenase						IPR023753: FAD/NAD(P)-binding domain		GO:0016491 oxidoreductase activity; GO:0055114 oxidation-reduction process
VE03_00909	KV454976.1:583876-585264	-	424	hypothetical protein	orth2358	ENOG410PHCT: metallo-protease			M12X			IPR001590: Peptidase M12B, ADAM/reprolysin; IPR024079: Metallopeptidase, catalytic domain		GO:0004222 metalloendopeptidase activity; GO:0008237 metallopeptidase activity; GO:0006508 proteolysis
VE03_00910	KV454976.1:586593-587880	+	332	hypothetical protein	orth2372	ENOG410PKDH: )-reductase						IPR001395: Aldo/keto reductase/potassium channel subunit beta; IPR023210: NADP-dependent oxidoreductase domain	PF00248: Aldo/keto reductase family
VE03_00911	KV454976.1:588270-588556	-	76	hypothetical protein
VE03_00912	KV454976.1:589751-590414	-	197	hypothetical protein	orth5094	ENOG410PXPC: NA						IPR018620: Ubiquitin 3 binding protein But2, C-terminal
VE03_00913	KV454976.1:591249-592296	-	348	hypothetical protein	orth1575	ENOG410PFT4: short chain dehydrogenase						IPR002198: Short-chain dehydrogenase/reductase SDR; IPR016040: NAD(P)-binding domain		GO:0016491 oxidoreductase activity; GO:0008152 metabolic process
VE03_00914	KV454976.1:593467-594687	+	385	hypothetical protein	orth5093	ENOG410PFRX: delta-aminolevulinic acid dehydratase	BUSCOfEOG779P7W					IPR001731: Delta-aminolevulinic acid dehydratase; IPR013785: Aldolase-type TIM barrel; IPR030656: Delta-aminolevulinic acid dehydratase, active site	PF00490: Delta-aminolevulinic acid dehydratase	GO:0004655 porphobilinogen synthase activity; GO:0003824 catalytic activity; GO:0046872 metal ion binding; GO:0033014 tetrapyrrole biosynthetic process
VE03_00915	KV454976.1:595687-600005	+	1372	hypothetical protein	orth7913	ENOG410PM1I: Nuclear pore complex	BUSCOfEOG73BVMX					IPR007187: Nucleoporin, Nup133/Nup155-like, C-terminal; IPR014908: Nucleoporin, Nup133/Nup155-like, N-terminal; IPR015943: WD40/YVTN repeat-like-containing domain	PF03177: Non-repetitive/WGA-negative nucleoporin C-terminal; PF08801: Nup133 N terminal like	GO:0005515 protein binding
VE03_00917	KV454976.1:603291-604882	+	453	CK1/CK1/CK1-G protein kinase	orth968	ENOG410PFDM: casein kinase						IPR000719: Protein kinase domain; IPR002290: Serine/threonine/dual specificity protein kinase, catalytic domain; IPR008271: Serine/threonine-protein kinase, active site; IPR011009: Protein kinase-like domain; IPR017441: Protein kinase, ATP binding site		GO:0005524 ATP binding; GO:0004672 protein kinase activity; GO:0006468 protein phosphorylation
VE03_00918	KV454976.1:606571-607440	-	223	hypothetical protein	orth7912	ENOG410PKS7: endosomal cargo receptor Erp5						IPR009038: GOLD domain; IPR015720: TMP21-related	PF01105: emp24/gp25L/p24 family/GOLD	GO:0016021 integral component of membrane; GO:0006810 transport
VE03_00919	KV454976.1:607874-609539	+	554	hypothetical protein	orth7911	ENOG410PK52: Component of the SWR1 complex which mediates the ATP- dependent exchange of histone H2A for the H2A variant HZT1 leading to transcriptional regulation of selected genes by chromatin remodeling. Component of the NuA4 histone acetyltransferase complex which is involved in transcriptional activation of selected genes principally by acetylation of nucleosomal histone H4 and H2A. The NuA4…	BUSCOfEOG70ZZXC					IPR027109: SWR1-complex protein 4/DNA methyltransferase 1-associated protein 1; IPR032563: DAMP1, SANT/Myb-like domain		GO:0035267 NuA4 histone acetyltransferase complex; GO:0006281 DNA repair; GO:0043968 histone H2A acetylation; GO:0043967 histone H4 acetylation; GO:0006338 chromatin remodeling
VE03_00920	KV454976.1:610054-611399	-	430	hypothetical protein	orth7910	ENOG410PJ58: Malonyl CoA-acyl carrier protein transacylase						IPR001227: Acyl transferase domain; IPR014043: Acyl transferase; IPR016035: Acyl transferase/acyl hydrolase/lysophospholipase; IPR016036: Malonyl-CoA ACP transacylase, ACP-binding; IPR020801: Polyketide synthase, acyl transferase domain		GO:0016740 transferase activity; GO:0003824 catalytic activity; GO:0008152 metabolic process
VE03_00921	KV454976.1:611908-612642	+	191	hypothetical protein	orth7909	ENOG410PN5R: Sedlin, N-terminal conserved region						IPR006722: Trafficking protein particle complex subunit 2; IPR011012: Longin-like domain		GO:0005622 intracellular; GO:0006888 ER to Golgi vesicle-mediated transport; GO:0006810 transport
VE03_00922	KV454976.1:614060-616454	+	781	hypothetical protein	orth7908	ENOG410PT4X: finger domain protein
VE03_00923	KV454976.1:616972-620152	-	1044	hypothetical protein	orth8894	ENOG410PGAH: NA				GH115		IPR029018: Chitobiase/beta-hexosaminidase domain 2-like; IPR031924: Glycosyl hydrolase family 115	PF15979: Glycosyl hydrolase family 115
VE03_00924	KV454976.1:622967-624044	-	358	hypothetical protein
VE03_00925	KV454976.1:625305-626276	+	252	hypothetical protein	orth225	ENOG410PP29: Domain of unknown function (DUF3328)						IPR021765: Protein of unknown function DUF3328
VE03_00926	KV454976.1:629503-631384	-	576	hypothetical protein	orth1222	ENOG410PFF2: transporter						IPR011701: Major facilitator superfamily; IPR020846: Major facilitator superfamily domain		GO:0016021 integral component of membrane; GO:0055085 transmembrane transport
VE03_00927	KV454976.1:632008-632896	-	279	hypothetical protein	orth1338	ENOG410PXAW: Dienelactone hydrolase family						IPR002925: Dienelactone hydrolase; IPR029058: Alpha/Beta hydrolase fold		GO:0016787 hydrolase activity
VE03_00928	KV454976.1:633789-634462	-	176	hypothetical protein	orth1283	ENOG410PN5P: glutathione peroxidase						IPR000889: Glutathione peroxidase; IPR012336: Thioredoxin-like fold; IPR029759: Glutathione peroxidase active site; IPR029760: Glutathione peroxidase conserved site		GO:0004602 glutathione peroxidase activity; GO:0055114 oxidation-reduction process; GO:0006979 response to oxidative stress
VE03_00929	KV454976.1:635655-637992	+	778	hypothetical protein	orth2301	ENOG410PI6E: ATPase family associated with various cellular activities (AAA)						IPR003593: AAA+ ATPase domain; IPR003959: ATPase, AAA-type, core; IPR027417: P-loop containing nucleoside triphosphate hydrolase		GO:0005524 ATP binding
VE03_00930	KV454976.1:638232-640614	-	722	tryptophan synthase	orth7907	ENOG410PFFQ: tryptophan synthase						IPR001926: Tryptophan synthase beta subunit-like PLP-dependent enzyme; IPR002028: Tryptophan synthase, alpha chain; IPR006653: Tryptophan synthase, beta chain, conserved site; IPR006654: Tryptophan synthase, beta chain; IPR011060: Ribulose-phosphate binding barrel; IPR013785: Aldolase-type TIM barrel; IPR018204: Tryptophan synthase, alpha chain, active site; IPR023026: Tryptophan synthase beta ch…	PF00290: Tryptophan synthase alpha chain; PF00291: Pyridoxal-phosphate dependent enzyme	GO:0004834 tryptophan synthase activity; GO:0003824 catalytic activity; GO:0008152 metabolic process; GO:0006568 tryptophan metabolic process; GO:0000162 tryptophan biosynthetic process
VE03_00931	KV454976.1:640985-641429	+	147	hypothetical protein	orth7906	ENOG410PPXV: protein FMP21, mitochondrial	BUSCOfEOG7WDNG0					IPR012875: Protein of unknown function DUF1674
VE03_00932	KV454976.1:641942-643034	-	321	ribose-phosphate pyrophosphokinase 3	orth294	ENOG410PGG8: ribose-phosphate pyrophosphokinase						IPR000842: Phosphoribosyl pyrophosphate synthetase, conserved site; IPR005946: Ribose-phosphate diphosphokinase; IPR029057: Phosphoribosyltransferase-like; IPR029099: Ribose-phosphate pyrophosphokinase, N-terminal domain		GO:0000287 magnesium ion binding; GO:0004749 ribose phosphate diphosphokinase activity; GO:0044249 cellular biosynthetic process; GO:0009156 ribonucleoside monophosphate biosynthetic process; GO:0009165 nucleotide biosynthetic process
VE03_00933	KV454976.1:643870-644840	-	241	40S ribosomal protein S6-B	orth7905	ENOG410PHTT: 40S ribosomal protein S6	BUSCOfEOG71GB67					IPR001377: Ribosomal protein S6e; IPR014401: Ribosomal protein S6, eukaryotic; IPR018282: Ribosomal protein S6e, conserved site	PF01092: Ribosomal protein S6e	GO:0005622 intracellular; GO:0005840 ribosome; GO:0003735 structural constituent of ribosome; GO:0006412 translation
VE03_00934	KV454976.1:645425-645914	+	162	hypothetical protein	orth7716	ENOG410PQUV: Sister chromatid cohesion protein Ctf8						IPR018607: Chromosome transmission fidelity protein 8
VE03_00935	KV454976.1:646280-647630	-	399	hypothetical protein	orth8096	ENOG410PK2X: Alpha subunit	BUSCOfEOG77Q569					IPR002088: Protein prenyltransferase, alpha subunit; IPR032955: No description		GO:0005968 Rab-protein geranylgeranyltransferase complex; GO:0008318 protein prenyltransferase activity; GO:0018344 protein geranylgeranylation; GO:0018342 protein prenylation
VE03_00936	KV454976.1:648115-650775	+	819	hypothetical protein	orth1342	ENOG410QD8R: WD domain-containing protein						IPR001680: WD40 repeat; IPR015943: WD40/YVTN repeat-like-containing domain; IPR017986: WD40-repeat-containing domain; IPR033010: No description		GO:0010997 anaphase-promoting complex binding; GO:0005515 protein binding; GO:0097027 ubiquitin-protein transferase activator activity; GO:0051488 positive regulation of ubiquitin protein ligase activity
VE03_00937	KV454976.1:652297-653833	+	493	hypothetical protein	orth652	ENOG410PRBH: Inherit from NOG: Conserved hypothetical, protein
VE03_00939	KV454976.1:655339-668064	-	4146	hypothetical protein	orth7719	ENOG410PHS9: Ubiquitin-protein ligase						IPR000569: HECT domain; IPR010309: E3 ubiquitin ligase, domain of unknown function DUF908; IPR010314: E3 ubiquitin ligase, domain of unknown function DUF913; IPR011989: Armadillo-like helical; IPR016024: Armadillo-type fold; IPR025527: Domain of unknown function DUF4414	PF00632: HECT-domain (ubiquitin-transferase); PF06012: Domain of Unknown Function (DUF908); PF06025: Domain of Unknown Function (DUF913)	GO:0004842 ubiquitin-protein transferase activity; GO:0005488 binding
VE03_00940	KV454976.1:670829-673638	+	867	hypothetical protein	orth7720	ENOG410PHI4: GTPase-activating protein						IPR000195: Rab-GTPase-TBC domain
VE03_00941	KV454976.1:675318-676447	+	324	hypothetical protein	orth7721	ENOG410PKTC: steroid alpha reductase family protein	BUSCOfEOG74XSHP					IPR001104: 3-oxo-5-alpha-steroid 4-dehydrogenase, C-terminal		GO:0005737 cytoplasm; GO:0016021 integral component of membrane; GO:0016627 oxidoreductase activity, acting on the CH-CH group of donors; GO:0006629 lipid metabolic process
VE03_00942	KV454976.1:676846-678332	-	473	hypothetical protein	orth395	ENOG410PG5K: Acetylornithine aminotransferase						IPR004636: Acetylornithine/Succinylornithine transaminase family; IPR005814: Aminotransferase class-III; IPR015421: Pyridoxal phosphate-dependent transferase, major region, subdomain 1; IPR015422: Pyridoxal phosphate-dependent transferase, major region, subdomain 2; IPR015424: Pyridoxal phosphate-dependent transferase	PF00202: Aminotransferase class-III	GO:0030170 pyridoxal phosphate binding; GO:0008483 transaminase activity; GO:0003824 catalytic activity; GO:0006525 arginine metabolic process
VE03_00943	KV454976.1:678850-680676	-	516	V-type proton ATPase subunit B	orth1343	ENOG410PI53: vacuolar atp synthase subunit b	BUSCOfEOG7H79BK					IPR000194: ATPase, F1/V1/A1 complex, alpha/beta subunit, nucleotide-binding domain; IPR000793: ATPase, F1/V1/A1 complex, alpha/beta subunit, C-terminal; IPR004100: ATPase, F1 complex alpha/beta subunit, N-terminal domain; IPR005723: ATPase, V1 complex, subunit B; IPR020003: ATPase, alpha/beta subunit, nucleotide-binding domain, active site; IPR022879: V-type ATP synthase regulatory subunit B/beta…	PF00006: ATP synthase alpha/beta family, nucleotide-binding domain	GO:0033180 proton-transporting V-type ATPase, V1 domain; GO:0033178 proton-transporting two-sector ATPase complex, catalytic domain; GO:0005524 ATP binding; GO:0016820 hydrolase activity, acting on acid anhydrides, catalyzing transmembrane movement of substances; GO:0015992 proton transport; GO:0046034 ATP metabolic process; GO:0015991 ATP hydrolysis coupled proton transport
VE03_00944	KV454976.1:681154-682287	-	355	hypothetical protein	orth7722	ENOG410PG5B: Hydroxymethylglutaryl-CoA lyase						IPR000891: Pyruvate carboxyltransferase; IPR013785: Aldolase-type TIM barrel		GO:0003824 catalytic activity
VE03_00945	KV454976.1:682580-683956	+	439	diphthamide biosynthesis protein 1	orth7723	ENOG410PH0C: diphthamide biosynthesis protein 1	BUSCOfEOG718KPK					IPR016435: Diphthamide synthesis DPH1/DPH2	PF01866: Putative diphthamide synthesis protein
VE03_00946	KV454976.1:685000-688250	+	924	hypothetical protein	orth7724	ENOG410PIQM: phosphate transporter						IPR001898: Sodium/sulphate symporter; IPR004331: SPX domain		GO:0016020 membrane; GO:0005215 transporter activity; GO:0055085 transmembrane transport; GO:0006814 sodium ion transport
VE03_00947	KV454976.1:690338-691719	+	443	hypothetical protein	orth1250							IPR007438: Protein of unknown function DUF488
VE03_00948	KV454976.1:692089-693466	-	458	hypothetical protein	orth7725
VE03_00949	KV454976.1:693944-694807	-	227	vesicle transport through interaction with t-SNAREs 1	orth7726	ENOG410PF82: Vesicle transport V-snare protein						IPR000727: Target SNARE coiled-coil homology domain; IPR007705: Vesicle transport v-SNARE, N-terminal; IPR010989: t-SNARE		GO:0016020 membrane; GO:0005515 protein binding; GO:0006886 intracellular protein transport; GO:0016192 vesicle-mediated transport
VE03_00950	KV454976.1:699496-700357	-	286	hypothetical protein		ENOG410PSRP: NA
VE03_00951	KV454976.1:701093-702001	-	236	hypothetical protein	orth1497	ENOG410PK1F: Pectinolytic enzyme consist of four classes of enzymes pectin lyase, polygalacturonase, pectin methylesterase and rhamnogalacturonase. Among pectinolytic enzymes, pectin lyase is the most important in depolymerization of pectin, since it cleaves internal glycosidic bonds of highly methylated pectins. Favors pectate, the anion, over pectin, the methyl ester (By similarity)				PL3		IPR004898: Pectate lyase, catalytic; IPR011050: Pectin lyase fold/virulence factor; IPR012334: Pectin lyase fold	PF03211: Pectate lyase	GO:0005576 extracellular region; GO:0030570 pectate lyase activity
VE03_00952	KV454976.1:703005-703686	-	226	hypothetical protein	orth7727	ENOG410PQCN: Copper homeostasis protein						IPR005627: Copper homeostasis protein CutC; IPR023648: Copper homeostasis CutC domain		GO:0005507 copper ion binding; GO:0055070 copper ion homeostasis
VE03_00953	KV454976.1:704270-704947	-	202	hypothetical protein	orth7728
VE03_00954	KV454976.1:706913-708103	-	318	hypothetical protein	orth7729	ENOG410PJZA: golgi membrane protein	BUSCOfEOG7KM654
VE03_00955	KV454976.1:708891-709294	+	114	hypothetical protein	orth9856
VE03_00956	KV454976.1:709398-710655	-	418	hypothetical protein	orth7730	ENOG410PVY3: NA
VE03_00957	KV454976.1:712559-713621	-	314	hypothetical protein		ENOG410PXKU: Heterokaryon incompatibility protein (HET)
VE03_00958	KV454976.1:714616-717382	-	755	hypothetical protein	orth9069							IPR000953: Chromo/chromo shadow domain; IPR008676: MRG; IPR016197: Chromo domain-like; IPR025995: RNA binding activity-knot of a chromodomain; IPR026541: MRG domain	PF05712: MRG	GO:0005634 nucleus; GO:0016568 chromatin modification; GO:0006355 regulation of transcription, DNA-templated
VE03_00959	KV454976.1:718299-718996	+	181	hypothetical protein	orth7731	ENOG410PPPQ: conserved hypothetical protein						IPR018565: Kinetochore subunit NKP2
VE03_00960	KV454976.1:719588-720415	-	251	hypothetical protein	orth7732	ENOG410PPB3: Inherit from NOG: conserved hypothetical protein
VE03_00961	KV454976.1:721461-725327	+	1267	hypothetical protein	orth7733	ENOG410PIGM: 90S preribosome component RRP12	BUSCOfEOG7WDN9V					IPR011989: Armadillo-like helical; IPR012978: Uncharacterised domain NUC173; IPR016024: Armadillo-type fold		GO:0005488 binding
VE03_00962	KV454976.1:725785-726046	-	77	hypothetical protein	orth7734	ENOG410PST3: mitochondrial 54S ribosomal protein YmL33						IPR005996: Ribosomal protein L30, bacterial-type; IPR016082: Ribosomal protein L30, ferredoxin-like fold domain		GO:0015934 large ribosomal subunit; GO:0003735 structural constituent of ribosome; GO:0006412 translation
VE03_00963	KV454976.1:726338-728600	+	753	hypothetical protein	orth7735	ENOG410PGB5: Exocyst complex component Sec6	BUSCOfEOG74R203					IPR010326: Exocyst complex component Sec6	PF06046: Exocyst complex component Sec6	GO:0000145 exocyst; GO:0006887 exocytosis
VE03_00964	KV454976.1:728903-732581	-	1190	hypothetical protein	orth7746	ENOG410PIKS: C2 domain protein						IPR000008: C2 domain		GO:0005515 protein binding
VE03_00965	KV454976.1:733538-734465	-	252	hypothetical protein	orth7745	ENOG410PG5S: Cytochrome c oxidase assembly protein	BUSCOfEOG7MD51P					IPR007533: Cytochrome c oxidase assembly protein CtaG/Cox11; IPR023471: Cytochrome c oxidase assembly protein CtaG/Cox11, domain	PF04442: Cytochrome c oxidase assembly protein CtaG/Cox11	GO:0005507 copper ion binding
VE03_00966	KV454976.1:735003-735435	+	143	hypothetical protein	orth7744	ENOG410PR3D: NA
VE03_00967	KV454976.1:736143-737103	+	319	hypothetical protein	orth7743	ENOG410PVKW: NA
VE03_00968	KV454976.1:738171-738750	+	192	hypothetical protein	orth1498	ENOG410PR3R: Thioesterase superfamily						IPR006683: Thioesterase superfamily; IPR029069: HotDog domain
VE03_00969	KV454976.1:739019-741133	-	636	hypothetical protein	orth9857	ENOG410PMDE: NA
VE03_00970	KV454976.1:742072-742637	+	156	hypothetical protein
VE03_00971	KV454976.1:743820-748260	-	1444	hypothetical protein	orth7742	ENOG410PHQC: Xanthine dehydrogenase						IPR000674: Aldehyde oxidase/xanthine dehydrogenase, a/b hammerhead; IPR001041: 2Fe-2S ferredoxin-type iron-sulfur binding domain; IPR002346: Molybdopterin dehydrogenase, FAD-binding; IPR002888: [2Fe-2S]-binding; IPR005107: CO dehydrogenase flavoprotein, C-terminal; IPR006058: 2Fe-2S ferredoxin, iron-sulphur binding site; IPR008274: Aldehyde oxidase/xanthine dehydrogenase, molybdopterin binding; I…	PF02738: Molybdopterin-binding domain of aldehyde dehydrogenase	GO:0051537 2 iron, 2 sulfur cluster binding; GO:0050660 flavin adenine dinucleotide binding; GO:0043546 molybdopterin cofactor binding; GO:0004854 xanthine dehydrogenase activity; GO:0005506 iron ion binding; GO:0016491 oxidoreductase activity; GO:0016614 oxidoreductase activity, acting on CH-OH group of donors; GO:0003824 catalytic activity; GO:0009055 electron carrier activity; GO:0051536 iron-…
VE03_00972	KV454976.1:748855-749872	-	338	hypothetical protein	orth970							IPR003812: Fido domain
VE03_00973	KV454976.1:752707-754482	+	449	hypothetical protein	orth7741	ENOG410PJRX: SPX domain						IPR004331: SPX domain
VE03_00974	KV454976.1:755745-759054	+	795	hypothetical protein	orth7740							IPR025212: Centromere protein Q			Cluster_4
VE03_00975	KV454976.1:759940-761813	+	467	hypothetical protein	orth7739	ENOG410PH9D: Zn cluster transcription factor Rds2									Cluster_4
VE03_00976	KV454976.1:762369-765605	+	945	hypothetical protein	orth7738	ENOG410PIC9: NA						IPR011990: Tetratricopeptide-like helical domain; IPR013940: Meiosis specific protein Spo22/ZIP4/TEX11	PF08631: Meiosis protein SPO22/ZIP4 like	GO:0005515 protein binding; GO:0051321 meiotic cell cycle	Cluster_4
VE03_00977	KV454976.1:765868-766889	-	319	hypothetical protein	orth7737	ENOG410PIB3: NAD dependent epimerase/dehydratase family						IPR002198: Short-chain dehydrogenase/reductase SDR; IPR002347: Glucose/ribitol dehydrogenase; IPR016040: NAD(P)-binding domain		GO:0016491 oxidoreductase activity; GO:0008152 metabolic process	Cluster_4
VE03_00978	KV454976.1:767600-768630	+	292	hypothetical protein	orth7736	ENOG410PGUN: Domain of unknown function (DUF3425)						IPR021833: Protein of unknown function DUF3425			Cluster_4
VE03_00979	KV454976.1:769824-771357	+	510	hypothetical protein	orth2846	ENOG410PYND: Transcription factor					Fungal Zn(2)-Cys(6) binuclear cluster domain	IPR001138: Zn(2)-C6 fungal-type DNA-binding domain; IPR002409: Aflatoxin biosynthesis regulatory protein; IPR013700: Aflatoxin regulatory protein		GO:0005634 nucleus; GO:0003677 DNA binding; GO:0003700 transcription factor activity, sequence-specific DNA binding; GO:0008270 zinc ion binding; GO:0000981 RNA polymerase II transcription factor activity, sequence-specific DNA binding; GO:0045122 aflatoxin biosynthetic process; GO:0006355 regulation of transcription, DNA-templated	Cluster_4
VE03_00980	KV454976.1:774109-775581	+	448	hypothetical protein	orth2375	ENOG410PUZQ: NA						IPR011991: Winged helix-turn-helix DNA-binding domain; IPR029063: S-adenosyl-L-methionine-dependent methyltransferase			Cluster_4
VE03_00981	KV454976.1:776497-777570	-	333	hypothetical protein	orth2164	ENOG410PJ2J: metallo-beta-lactamase domain protein						IPR001279: Metallo-beta-lactamase			Cluster_4
VE03_00982	KV454976.1:778803-786673	+	2190	Type I Iterative Polyketide synthase (PKS)	orth2376	ENOG410PM0W: polyketide synthase						IPR000172: Glucose-methanol-choline oxidoreductase, N-terminal; IPR001227: Acyl transferase domain; IPR009081: Acyl carrier protein-like; IPR014030: Beta-ketoacyl synthase, N-terminal; IPR014031: Beta-ketoacyl synthase, C-terminal; IPR014043: Acyl transferase; IPR016035: Acyl transferase/acyl hydrolase/lysophospholipase; IPR016036: Malonyl-CoA ACP transacylase, ACP-binding; IPR016039: Thiolase-li…	PF00109: Beta-ketoacyl synthase, N-terminal domain; PF16073: Starter unit:ACP transacylase in aflatoxin biosynthesis	GO:0050660 flavin adenine dinucleotide binding; GO:0016740 transferase activity; GO:0016491 oxidoreductase activity; GO:0016614 oxidoreductase activity, acting on CH-OH group of donors; GO:0003824 catalytic activity; GO:0055114 oxidation-reduction process; GO:0008152 metabolic process	Cluster_4
VE03_00985	KV454976.1:787219-788018	-	251	hypothetical protein	orth849	ENOG410PIT5: Arylamine N-acetyltransferase						IPR001447: Arylamine N-acetyltransferase		GO:0016407 acetyltransferase activity; GO:0008152 metabolic process	Cluster_4
VE03_00986	KV454976.1:791682-792603	+	306	hypothetical protein	orth1452	ENOG410PQEA: NmrA-like family						IPR008030: NmrA-like domain; IPR016040: NAD(P)-binding domain			Cluster_4
VE03_00987	KV454976.1:793691-796237	+	758	hypothetical protein	orth1383					AA7		IPR006094: FAD linked oxidase, N-terminal; IPR016166: FAD-binding, type 2; IPR016167: FAD-binding, type 2, subdomain 1; IPR016169: CO dehydrogenase flavoprotein-like, FAD-binding, subdomain 2		GO:0050660 flavin adenine dinucleotide binding; GO:0016491 oxidoreductase activity; GO:0003824 catalytic activity; GO:0016614 oxidoreductase activity, acting on CH-OH group of donors; GO:0055114 oxidation-reduction process	Cluster_4
VE03_00988	KV454976.1:797060-798400	+	337	hypothetical protein	orth8327	ENOG410PMJ6: Amb_all				PL1		IPR002022: Pectate lyase/Amb allergen; IPR011050: Pectin lyase fold/virulence factor; IPR012334: Pectin lyase fold			Cluster_4
VE03_00989	KV454976.1:799859-801617	+	521	hypothetical protein	orth8328	ENOG410PHXQ: ribonuclease T2						IPR001568: Ribonuclease T2-like; IPR018188: Ribonuclease T2, active site; IPR033130: No description		GO:0003723 RNA binding; GO:0033897 ribonuclease T2 activity	Cluster_4
VE03_00990	KV454976.1:801751-803497	-	581	hypothetical protein	orth2377							IPR010730: Heterokaryon incompatibility			Cluster_4
VE03_00991	KV454976.1:804134-805357	+	348	hypothetical protein	orth2378	ENOG410PI9S: NA									Cluster_4
VE03_00992	KV454976.1:805740-809457	-	1221	hypothetical protein	orth8098	ENOG410PMGJ: conserved hypothetical protein						IPR004043: LCCL domain; IPR013951: Histone deacetylation protein Rxt3			Cluster_4
VE03_00993	KV454976.1:810685-811994	+	418	hypothetical protein	orth7753	ENOG410PG9U: Involved in vacuolar transport and vacuole pH homeostasis. Also required for cytokinesis (By similarity)						IPR003492: Batten's disease protein Cln3; IPR018460: Batten's disease protein Cln3, subgroup; IPR020846: Major facilitator superfamily domain	PF02487: CLN3 protein	GO:0016020 membrane
VE03_00994	KV454977.1:3984-6419	-	767	hypothetical protein	orth391	ENOG410PGMJ: regulatory protein					Fungal-specific TF domain	IPR001138: Zn(2)-C6 fungal-type DNA-binding domain; IPR007219: Transcription factor domain, fungi		GO:0005634 nucleus; GO:0003677 DNA binding; GO:0008270 zinc ion binding; GO:0000981 RNA polymerase II transcription factor activity, sequence-specific DNA binding; GO:0006351 transcription, DNA-templated; GO:0006355 regulation of transcription, DNA-templated
VE03_00996	KV454977.1:10897-12746	-	582	hypothetical protein	orth3678	ENOG410PGY6: Spermine spermidine synthase family protein						IPR029063: S-adenosyl-L-methionine-dependent methyltransferase
VE03_00997	KV454977.1:13324-14524	-	399	hypothetical protein	orth3677	ENOG410PICT: NA
VE03_00998	KV454977.1:15180-16365	-	394	hypothetical protein	orth3676	ENOG410PTA7: NA
VE03_00999	KV454977.1:16816-18829	-	523	hypothetical protein	orth3675	ENOG410PIJY: NA						IPR002523: Mg2+ transporter protein, CorA-like/Zinc transport protein ZntB		GO:0016020 membrane; GO:0046873 metal ion transmembrane transporter activity; GO:0030001 metal ion transport; GO:0055085 transmembrane transport
VE03_01000	KV454977.1:19455-20835	+	409	hypothetical protein	orth3674	ENOG410PQV6: conserved hypothetical protein						IPR009617: Seipin family	PF06775: Putative adipose-regulatory protein (Seipin)	GO:0019915 lipid storage
VE03_01001	KV454977.1:21174-22788	-	519	hypothetical protein	orth3673	ENOG410PFUZ: Inherit from KOG: Impact homolog (mouse)						IPR001498: Impact, N-terminal; IPR020568: Ribosomal protein S5 domain 2-type fold; IPR020569: Uncharacterised protein family UPF0029, Impact, conserved site; IPR023582: Impact family
VE03_01002	KV454977.1:23195-26430	-	1061	hypothetical protein	orth3672	ENOG410PFG0: Nuclear pore protein	BUSCOfEOG7380D3					IPR007231: Nucleoporin interacting component Nup93/Nic96	PF04097: Nup93/Nic96	GO:0005643 nuclear pore; GO:0006810 transport
VE03_01003	KV454977.1:26941-27582	+	195	hypothetical protein	orth3671	ENOG410PSWY: conserved hypothetical protein
VE03_01004	KV454977.1:28143-28597	+	118	hypothetical protein	orth3733	ENOG410PRVP: Inherit from NOG: NADH ubiquinone oxidoreductase						IPR019329: NADH:ubiquinone oxidoreductase, ESSS subunit
VE03_01005	KV454977.1:31068-33593	-	748	hypothetical protein	orth3734	ENOG410PGIB: Tubulin-tyrosine ligase family protein						IPR002828: Survival protein SurE-like phosphatase/nucleotidase; IPR004344: Tubulin-tyrosine ligase/Tubulin polyglutamylase; IPR013816: ATP-grasp fold, subdomain 2; IPR027746: Probable tubulin-tyrosine ligase	PF03133: Tubulin-tyrosine ligase family	GO:0005524 ATP binding; GO:0016787 hydrolase activity; GO:0006464 cellular protein modification process
VE03_01006	KV454977.1:34696-36033	-	428	hypothetical protein	orth3735	ENOG410PQXH: conserved hypothetical protein
VE03_01007	KV454977.1:36822-37521	+	232	hypothetical protein	orth3736	ENOG410PSGQ: DASH complex subunit Duo1						IPR013960: DASH complex subunit Duo1		GO:0042729 DASH complex; GO:0072686 mitotic spindle; GO:0007067 mitotic nuclear division
VE03_01008	KV454977.1:38157-40980	-	940	hypothetical protein	orth3737
VE03_01009	KV454977.1:41371-43471	+	524	hypothetical protein	orth8246	ENOG410PINX: K01176 alpha-amylase EC 3.2.1.1				GH13		IPR006047: Glycosyl hydrolase, family 13, catalytic domain; IPR006589: Glycosyl hydrolase, family 13, subfamily, catalytic domain; IPR013776: Alpha-amylase, thermostable; IPR013780: Glycosyl hydrolase, family 13, all-beta; IPR013781: Glycoside hydrolase, catalytic domain; IPR015902: Glycoside hydrolase, family 13; IPR017853: Glycoside hydrolase superfamily		GO:0043169 cation binding; GO:0005509 calcium ion binding; GO:0004553 hydrolase activity, hydrolyzing O-glycosyl compounds; GO:0003824 catalytic activity; GO:0005975 carbohydrate metabolic process
VE03_01010	KV454977.1:44705-47859	+	1035	hypothetical protein	orth501	ENOG410PHAZ: Transcription factor					Fungal-specific TF domain	IPR001138: Zn(2)-C6 fungal-type DNA-binding domain; IPR007219: Transcription factor domain, fungi		GO:0005634 nucleus; GO:0003677 DNA binding; GO:0008270 zinc ion binding; GO:0000981 RNA polymerase II transcription factor activity, sequence-specific DNA binding; GO:0006351 transcription, DNA-templated; GO:0006355 regulation of transcription, DNA-templated
VE03_01011	KV454977.1:49195-50650	+	445	hypothetical protein	orth499	ENOG410PG7S: Hydrolyzes a variety of simple alpha-D-galactoside as well as more complex molecules such as oligosaccharides and polysaccharides (By similarity)						IPR000111: Glycoside hydrolase family 27/36, conserved site; IPR002241: Glycoside hydrolase, family 27; IPR013780: Glycosyl hydrolase, family 13, all-beta; IPR013785: Aldolase-type TIM barrel; IPR017853: Glycoside hydrolase superfamily		GO:0003824 catalytic activity; GO:0004553 hydrolase activity, hydrolyzing O-glycosyl compounds; GO:0005975 carbohydrate metabolic process
VE03_01012	KV454977.1:51585-52702	+	286	hypothetical protein	orth2381	ENOG410PP34: short chain oxidoreductase dehydrogenase						IPR002198: Short-chain dehydrogenase/reductase SDR; IPR002347: Glucose/ribitol dehydrogenase; IPR016040: NAD(P)-binding domain		GO:0016491 oxidoreductase activity; GO:0008152 metabolic process
VE03_01013	KV454977.1:53966-54275	+	86	hypothetical protein								IPR007011: Seed maturation protein
VE03_01014	KV454977.1:54904-57686	-	918	hypothetical protein	orth9828	ENOG410PS47: NA
VE03_01015	KV454977.1:58451-59753	-	388	hypothetical protein	orth498	ENOG410PH58: Oxysterol binding protein						IPR000648: Oxysterol-binding protein; IPR018494: Oxysterol-binding protein, conserved site	PF01237: Oxysterol-binding protein
VE03_01016	KV454977.1:60639-61955	-	360	fructose-bisphosphate aldolase 1	orth3744	ENOG410PGPF: fructose-bisphosphate aldolase	BUSCOfEOG7HTHSN					IPR000771: Ketose-bisphosphate aldolase, class-II; IPR006411: Fructose-bisphosphate aldolase, class II, yeast/E. coli subtype; IPR013785: Aldolase-type TIM barrel	PF01116: Fructose-bisphosphate aldolase class-II	GO:0016832 aldehyde-lyase activity; GO:0003824 catalytic activity; GO:0008270 zinc ion binding; GO:0004332 fructose-bisphosphate aldolase activity; GO:0006096 glycolytic process; GO:0005975 carbohydrate metabolic process
VE03_01017	KV454977.1:63317-64280	-	276	hypothetical protein	orth3743	ENOG410PSTG: NA						IPR009027: Ribosomal protein L9/RNase H1, N-terminal; IPR020070: Ribosomal protein L9, N-terminal
VE03_01018	KV454977.1:65010-66999	+	662	hypothetical protein	orth3742	ENOG410PFRG: ubiquitin carboxyl-terminal hydrolase			C19			IPR001394: Peptidase C19, ubiquitin carboxyl-terminal hydrolase; IPR018200: Ubiquitin specific protease, conserved site; IPR028889: Ubiquitin specific protease domain		GO:0036459 thiol-dependent ubiquitinyl hydrolase activity; GO:0006511 ubiquitin-dependent protein catabolic process; GO:0016579 protein deubiquitination
VE03_01019	KV454977.1:67457-68451	-	265	hypothetical protein	orth3741	ENOG410PKQS: Inherit from NOG: Pathogenesis related protein-like protein						IPR032710: NTF2-like domain
VE03_01020	KV454977.1:70610-73575	-	938	hypothetical protein	orth3740	ENOG410PFMJ: CUE domain						IPR003892: Ubiquitin system component Cue; IPR009060: UBA-like		GO:0005515 protein binding
VE03_01021	KV454977.1:74685-76107	+	473	hypothetical protein	orth3739	ENOG410PRD2: NA
VE03_01022	KV454977.1:76728-77943	+	303	hypothetical protein	orth3738
VE03_01023	KV454977.1:80470-83564	+	1010	hypothetical protein	orth2344	ENOG410PFHI: DUF221 domain protein						IPR003864: Calcium-dependent channel, 7TM region, putative phosphate; IPR027815: 10TM putative phosphate transporter, cytosolic domain; IPR032880: Calcium permeable stress-gated cation channel 1, N-terminal transmembrane domain	PF02714: Calcium-dependent channel, 7TM region, putative phosphate	GO:0016020 membrane
VE03_01024	KV454977.1:85253-85670	+	138	hypothetical protein	orth7470
VE03_01025	KV454977.1:87165-87989	+	146	hypothetical protein
VE03_01026	KV454977.1:88441-91059	-	854	hypothetical protein	orth3747	ENOG410PFI4: Plays a role in maintaining the mitochondrial genome and in controlling the mtDNA escape. Involved in the regulation of mtDNA nucleotide structure and number. May have a dispensable role in early maturation of pre-rRNA (By similarity)	BUSCOfEOG7G4QPG					IPR000504: RNA recognition motif domain; IPR018850: Mitochondrial escape protein 2; IPR027417: P-loop containing nucleoside triphosphate hydrolase	PF10443: RNA12 protein	GO:0003676 nucleic acid binding
VE03_01027	KV454977.1:91369-92050	+	226	hypothetical protein	orth3746	ENOG410PQK5: Protein of unknown function (DUF3128)						IPR021475: Protein of unknown function DUF3128
VE03_01028	KV454977.1:92321-94067	-	581	hypothetical protein	orth3745	ENOG410PFGC: phosphatase 2C	BUSCOfEOG7Q8CZ1					IPR000222: PPM-type phosphatase, divalent cation binding; IPR001932: PPM-type phosphatase domain; IPR015655: Protein phosphatase 2C family		GO:0043169 cation binding; GO:0004722 protein serine/threonine phosphatase activity; GO:0003824 catalytic activity; GO:0006470 protein dephosphorylation
VE03_01029	KV454977.1:95946-98123	-	688	hsp70-like protein	orth496	ENOG410PFQW: heat shock						IPR013126: Heat shock protein 70 family; IPR018181: Heat shock protein 70, conserved site; IPR029047: Heat shock protein 70kD, peptide-binding domain; IPR029048: Heat shock protein 70kD, C-terminal domain	PF00012: Hsp70 protein
VE03_01030	KV454977.1:99557-100560	+	272	hypothetical protein	orth3751	ENOG410PGQA: dienelactone hydrolase						IPR002925: Dienelactone hydrolase; IPR029058: Alpha/Beta hydrolase fold		GO:0016787 hydrolase activity
VE03_01031	KV454977.1:101783-103063	-	337	hypothetical protein	orth7991	ENOG410PMFP: conserved hypothetical protein
VE03_01032	KV454977.1:103818-106542	-	907	hypothetical protein	orth495	ENOG410PF8H: serine threonine protein kinase						IPR002048: EF-hand domain; IPR006685: Mechanosensitive ion channel MscS; IPR010920: LSM domain; IPR011992: EF-hand domain pair; IPR018247: EF-Hand 1, calcium-binding site		GO:0016020 membrane; GO:0005509 calcium ion binding; GO:0055085 transmembrane transport
VE03_01033	KV454977.1:108135-109278	+	356	hypothetical protein	orth3750	ENOG410PJCF: Methyltransferase domain						IPR013216: Methyltransferase type 11; IPR029063: S-adenosyl-L-methionine-dependent methyltransferase		GO:0008168 methyltransferase activity; GO:0008152 metabolic process
VE03_01034	KV454977.1:109518-110199	-	166	hypothetical protein	orth3749	ENOG410PQEJ: Functions as component of the Arp2 3 complex which is involved in regulation of actin polymerization and together with an activating nucleation-promoting factor (NPF) mediates the formation of branched actin networks (By similarity)	BUSCOfEOG7WX0MV					IPR006789: Actin-related protein 2/3 complex subunit 5		GO:0015629 actin cytoskeleton; GO:0005885 Arp2/3 protein complex; GO:0034314 Arp2/3 complex-mediated actin nucleation; GO:0030833 regulation of actin filament polymerization
VE03_01035	KV454977.1:119741-120056	+	104	hypothetical protein
VE03_01036	KV454977.1:122669-125992	-	990	hypothetical protein	orth494	ENOG410PF9E: complex, subunit alpha						IPR002553: Clathrin/coatomer adaptor, adaptin-like, N-terminal; IPR003164: Clathrin adaptor, alpha-adaptin, appendage, C-terminal subdomain; IPR008152: Clathrin adaptor, alpha/beta/gamma-adaptin, appendage, Ig-like subdomain; IPR009028: Coatomer/calthrin adaptor appendage, C-terminal subdomain; IPR011989: Armadillo-like helical; IPR013038: Clathrin adaptor, alpha-adaptin, appendage, Ig-like subdo…	PF01602: Adaptin N terminal region	GO:0030131 clathrin adaptor complex; GO:0030117 membrane coat; GO:0016020 membrane; GO:0008565 protein transporter activity; GO:0005488 binding; GO:0006886 intracellular protein transport; GO:0015031 protein transport; GO:0016192 vesicle-mediated transport
VE03_01037	KV454977.1:126483-127482	+	258	YggS family pyridoxal phosphate enzyme	orth3748	ENOG410PMCC: Alanine racemase family protein	BUSCOfEOG7VX96Z					IPR001608: Alanine racemase, N-terminal; IPR011078: Uncharacterised protein family UPF0001; IPR029066: PLP-binding barrel
VE03_01038	KV454977.1:127739-128655	-	289	hypothetical protein	orth2722	ENOG410PRDD: Ankyrin repeat						IPR002110: Ankyrin repeat; IPR020683: Ankyrin repeat-containing domain		GO:0005515 protein binding
VE03_01039	KV454977.1:129487-132228	-	848	hypothetical protein	orth492	ENOG410PJMZ: Glycosyl hydrolases family 2, sugar binding domain				GH2		IPR006102: Glycoside hydrolase, family 2, immunoglobulin-like beta-sandwich; IPR006104: Glycosyl hydrolases family 2, sugar binding domain; IPR008979: Galactose-binding domain-like; IPR013781: Glycoside hydrolase, catalytic domain; IPR013812: Glycoside hydrolase, family 2/20, immunoglobulin-like beta-sandwich domain; IPR017853: Glycoside hydrolase superfamily		GO:0004553 hydrolase activity, hydrolyzing O-glycosyl compounds; GO:0005975 carbohydrate metabolic process
VE03_01040	KV454977.1:133007-133850	-	280	allantoin catabolism protein	orth3752	ENOG410PUUB: Protein of unknown function (DUF861)						IPR008579: Domain of unknown function DUF861, cupin-3; IPR011051: RmlC-like cupin domain; IPR013096: Cupin 2, conserved barrel; IPR014710: RmlC-like jelly roll fold; IPR017627: Conserved hypothetical protein CHP03214, putative allantoin-urate catabolism protein
VE03_01041	KV454977.1:134890-136746	+	520	hypothetical protein	orth1767	ENOG410PFX2: iron-regulated transporter						IPR009716: Ferroporti-1; IPR020846: Major facilitator superfamily domain	PF06963: Ferroportin1 (FPN1)	GO:0016021 integral component of membrane; GO:0005381 iron ion transmembrane transporter activity; GO:0034755 iron ion transmembrane transport
VE03_01042	KV454977.1:139122-140413	+	413	hypothetical protein	orth3753	ENOG410PICU: Zn-dependent hydrolase oxidoreductase family protein						IPR001279: Metallo-beta-lactamase
VE03_01043	KV454977.1:141550-143158	-	535	hypothetical protein	orth1579	ENOG410PIXW: lipase esterase			S09X	CE10		IPR002168: Lipase, GDXG, active site; IPR013094: Alpha/beta hydrolase fold-3; IPR029058: Alpha/Beta hydrolase fold; IPR033140: No description		GO:0016787 hydrolase activity; GO:0008152 metabolic process
VE03_01044	KV454977.1:143655-144932	-	368	hypothetical protein	orth3754	ENOG410PFAY: peroxisomal membrane anchor protein	BUSCOfEOG7JX3GH					IPR006785: Peroxisome membrane anchor protein Pex14p, N-terminal; IPR025655: Peroxisomal membrane protein 14		GO:0005778 peroxisomal membrane; GO:0005515 protein binding; GO:0016560 protein import into peroxisome matrix, docking
VE03_01045	KV454977.1:145447-147823	+	739	hypothetical protein	orth3755	ENOG410PG2Z: Acts as a component of the essential kinetochore- associated NDC80 complex, which is required for chromosome segregation and spindle checkpoint activity (By similarity)	BUSCOfEOG7034SB					IPR005550: Kinetochore protein Ndc80	PF03801: HEC/Ndc80p family
VE03_01046	KV454977.1:149286-151193	+	301	hypothetical protein	orth2383	ENOG410PGT2: pre-RNA splicing factor Srp2						IPR000504: RNA recognition motif domain; IPR012677: Nucleotide-binding alpha-beta plait domain		GO:0000166 nucleotide binding; GO:0003676 nucleic acid binding
VE03_01047	KV454977.1:152750-154270	-	459	hydroxymethylglutaryl-CoA synthase	orth1765	ENOG410PG2N: Hydroxymethylglutaryl-CoA synthase						IPR000590: Hydroxymethylglutaryl-coenzyme A synthase, active site; IPR010122: Hydroxymethylglutaryl-CoA synthase, eukaryotic; IPR013528: Hydroxymethylglutaryl-coenzyme A synthase, N-terminal; IPR013746: Hydroxymethylglutaryl-coenzyme A synthase C-terminal domain; IPR016039: Thiolase-like	PF01154: Hydroxymethylglutaryl-coenzyme A synthase N terminal; PF08540: Hydroxymethylglutaryl-coenzyme A synthase C terminal	GO:0003824 catalytic activity; GO:0004421 hydroxymethylglutaryl-CoA synthase activity; GO:0008152 metabolic process; GO:0008299 isoprenoid biosynthetic process
VE03_01048	KV454977.1:157856-160191	+	758	hypothetical protein	orth3756	ENOG410PP78: Inherit from euNOG: Conserved hypothetical protein
VE03_01049	KV454977.1:160835-161864	-	342	hypothetical protein	orth3757	ENOG410PP52: Inherit from euNOG: Conserved hypothetical protein						IPR025066: Protein of unknown function DUF4078
VE03_01050	KV454977.1:162328-163490	+	368	homoserine dehydrogenase	orth3758	ENOG410PGAE: homoserine dehydrogenase	BUSCOfEOG7BGHWP					IPR001342: Homoserine dehydrogenase, catalytic; IPR005106: Aspartate/homoserine dehydrogenase, NAD-binding; IPR016040: NAD(P)-binding domain; IPR019811: Homoserine dehydrogenase, conserved site; IPR022697: Homoserine dehydrogenase lacking ACT domain	PF00742: Homoserine dehydrogenase	GO:0050661 NADP binding; GO:0016491 oxidoreductase activity; GO:0004412 homoserine dehydrogenase activity; GO:0006520 cellular amino acid metabolic process; GO:0055114 oxidation-reduction process
VE03_01051	KV454977.1:163514-163961	-	126	hypothetical protein	orth3759	ENOG410PYE6: NA
VE03_01052	KV454977.1:164277-165383	+	335	hypothetical protein	orth3760	ENOG410Q8KU: Sorting nexin C terminal	BUSCOfEOG708W9T					IPR003358: tRNA (guanine-N-7) methyltransferase, Trmb type; IPR025763: tRNA (guanine-N-7) methyltransferase catalytic subunit Trm8, eukaryote; IPR029063: S-adenosyl-L-methionine-dependent methyltransferase	PF02390: Putative methyltransferase	GO:0008176 tRNA (guanine-N7-)-methyltransferase activity; GO:0006400 tRNA modification
VE03_01053	KV454977.1:165636-169390	+	1233	hypothetical protein	orth3761	ENOG410Q8KU: Sorting nexin C terminal	BUSCOfEOG7PZS5P					IPR001683: Phox homologous domain; IPR003114: Phox-associated domain; IPR013937: Sorting nexin, C-terminal; IPR013996: PX-associated, sorting nexin 13; IPR016137: RGS domain		GO:0035091 phosphatidylinositol binding
VE03_01054	KV454977.1:169774-171003	+	385	hypothetical protein	orth3762	ENOG410PJNH: Nuclear mRNA splicing factor-associated protein						IPR000504: RNA recognition motif domain; IPR012677: Nucleotide-binding alpha-beta plait domain		GO:0000166 nucleotide binding; GO:0003676 nucleic acid binding
VE03_01055	KV454977.1:171762-172689	+	280	hypothetical protein	orth9161
VE03_01056	KV454977.1:173330-176255	-	896	hypothetical protein	orth1764	ENOG410PMB5: Transcription factor					Fungal-specific TF domain	IPR001138: Zn(2)-C6 fungal-type DNA-binding domain; IPR007219: Transcription factor domain, fungi		GO:0005634 nucleus; GO:0003677 DNA binding; GO:0008270 zinc ion binding; GO:0000981 RNA polymerase II transcription factor activity, sequence-specific DNA binding; GO:0006351 transcription, DNA-templated; GO:0006355 regulation of transcription, DNA-templated
VE03_01057	KV454977.1:180995-181607	+	164	hypothetical protein	orth1763	ENOG410PPC2: CMGC SRPK protein kinase						IPR000719: Protein kinase domain; IPR011009: Protein kinase-like domain		GO:0005524 ATP binding; GO:0004672 protein kinase activity; GO:0006468 protein phosphorylation
VE03_01058	KV454977.1:181939-183326	-	427	hypothetical protein	orth910							IPR000425: Major intrinsic protein; IPR023271: Aquaporin-like		GO:0016020 membrane; GO:0005215 transporter activity; GO:0006810 transport
VE03_01059	KV454977.1:184209-184797	-	195	hypothetical protein	orth676	ENOG410PX7N: Zeta toxin						IPR027417: P-loop containing nucleoside triphosphate hydrolase
VE03_01060	KV454977.1:185094-186276	-	393	hypothetical protein	orth2384	ENOG410PREA: Taurine catabolism dioxygenase TauD, TfdA family						IPR003819: TauD/TfdA-like domain		GO:0016491 oxidoreductase activity; GO:0055114 oxidation-reduction process
VE03_01061	KV454977.1:187136-188570	+	477	hypothetical protein	orth1762	ENOG410PJZM: DUF895 domain membrane protein						IPR011701: Major facilitator superfamily; IPR020846: Major facilitator superfamily domain		GO:0016021 integral component of membrane; GO:0055085 transmembrane transport
VE03_01062	KV454977.1:188728-190024	-	431	hypothetical protein	orth8386
VE03_01063	KV454977.1:191038-191455	+	120	hypothetical protein	orth8385	ENOG410PTRI: NA
VE03_01064	KV454977.1:192589-193977	-	426	50S ribosomal protein L2	orth327	ENOG410PFKQ: mitochondrial 54S ribosomal protein RML2	BUSCOfEOG7BGHWR					IPR002171: Ribosomal protein L2; IPR005880: Ribosomal protein L2, bacterial/organellar-type; IPR008991: Translation protein SH3-like domain; IPR012340: Nucleic acid-binding, OB-fold; IPR014722: Ribosomal protein L2 domain 2; IPR014726: Ribosomal protein L2, domain 3; IPR022666: Ribosomal Proteins L2, RNA binding domain; IPR022669: Ribosomal protein L2, C-terminal		GO:0005622 intracellular; GO:0005840 ribosome; GO:0015934 large ribosomal subunit; GO:0003723 RNA binding; GO:0003735 structural constituent of ribosome; GO:0016740 transferase activity; GO:0006412 translation
VE03_01065	KV454977.1:194835-196430	+	489	hypothetical protein	orth2385	ENOG410PGW0: g2 mitotic-specific						IPR004367: Cyclin, C-terminal domain; IPR006671: Cyclin, N-terminal; IPR013763: Cyclin-like		GO:0005634 nucleus
VE03_01066	KV454977.1:197405-198231	+	209	hypothetical protein	orth3763	ENOG410PNCF: methylene-fatty-acyl-phospholipid synthase	BUSCOfEOG71K6FR					IPR007318: Phospholipid methyltransferase; IPR024960: Phosphatidyl-N-methylethanolamine/N-methyltransferase		GO:0008170 N-methyltransferase activity; GO:0006644 phospholipid metabolic process
VE03_01067	KV454977.1:198643-200386	-	521	hypothetical protein	orth3765	ENOG410PMZ0: conserved hypothetical protein						IPR013904: Transcriptional regulatory protein RXT2, N-terminal
VE03_01068	KV454977.1:200970-203218	+	731	hypothetical protein	orth3766	ENOG410PKGT: conserved hypothetical protein						IPR012880: Gryzun, putative trafficking through Golgi; IPR021773: Foie gras liver health family 1	PF07919: Gryzun, putative trafficking through Golgi
VE03_01069	KV454977.1:203311-204687	-	410	hypothetical protein	orth3767	ENOG410PJ7E: toxin biosynthesis protein			S33			IPR000073: Alpha/beta hydrolase fold-1; IPR029058: Alpha/Beta hydrolase fold
VE03_01070	KV454977.1:205081-207735	+	816	hypothetical protein	orth3768	ENOG410Q4JN: BRCA1 C Terminus (BRCT) domain						IPR001357: BRCT domain
VE03_01071	KV454977.1:208128-209445	-	385	hypothetical protein		ENOG410Q1Y4: Arginase family						IPR006035: Ureohydrolase; IPR020855: Ureohydrolase, manganese-binding site; IPR023696: Ureohydrolase domain	PF00491: Arginase family	GO:0016813 hydrolase activity, acting on carbon-nitrogen (but not peptide) bonds, in linear amidines; GO:0046872 metal ion binding
VE03_01072	KV454977.1:210319-212013	+	545	hypothetical protein	orth787	ENOG410PX1U: Pfam:DUF3468						IPR021858: Protein of unknown function DUF3468	PF11951: Fungal specific transcription factor domain
VE03_01073	KV454977.1:212544-214662	+	556	hypothetical protein	orth2352	ENOG410QDM2: Amino acid permease						IPR002293: Amino acid/polyamine transporter I; IPR004841: Amino acid permease/ SLC12A domain	PF00324: Amino acid permease	GO:0016020 membrane; GO:0015171 amino acid transmembrane transporter activity; GO:0055085 transmembrane transport; GO:0006810 transport; GO:0003333 amino acid transmembrane transport
VE03_01074	KV454977.1:214985-216753	-	475	hypothetical protein	orth2123	ENOG410PUJ5: Phosphotransferase enzyme family						IPR002575: Aminoglycoside phosphotransferase; IPR011009: Protein kinase-like domain; IPR018247: EF-Hand 1, calcium-binding site
VE03_01075	KV454977.1:217708-219430	+	539	hypothetical protein	orth2067	ENOG410PMAP: Benzoate 4-monooxygenase cytochrome P450						IPR001128: Cytochrome P450; IPR002403: Cytochrome P450, E-class, group IV; IPR017972: Cytochrome P450, conserved site	PF00067: Cytochrome P450	GO:0005506 iron ion binding; GO:0020037 heme binding; GO:0004497 monooxygenase activity; GO:0016705 oxidoreductase activity, acting on paired donors, with incorporation or reduction of molecular oxygen; GO:0055114 oxidation-reduction process
VE03_01076	KV454977.1:219580-220209	-	183	hypothetical protein	orth3769	ENOG410PPAC: Vacuolar protein-sorting-associated protein	BUSCOfEOG7QRR76					IPR008570: ESCRT-II complex, vps25 subunit; IPR011991: Winged helix-turn-helix DNA-binding domain; IPR014041: ESCRT-II complex, Vps25 subunit, N-terminal winged helix	PF05871: ESCRT-II complex subunit
VE03_01077	KV454977.1:221400-223764	+	735	hypothetical protein	orth3770	ENOG410PG4X: N-terminal acetyltransferase	BUSCOfEOG7DJSVT					IPR001440: Tetratricopeptide repeat 1; IPR011990: Tetratricopeptide-like helical domain; IPR013026: Tetratricopeptide repeat-containing domain; IPR019734: Tetratricopeptide repeat; IPR021183: N-terminal acetyltransferase A, auxiliary subunit		GO:0005515 protein binding
VE03_01078	KV454977.1:224194-225696	-	482	hypothetical protein	orth3771	ENOG410PGC5: mitochondrial import inner membrane translocase subunit TIM54	BUSCOfEOG7034T8					IPR021056: Mitochondrial import inner membrane translocase subunit Tim54	PF11711: Inner membrane protein import complex subunit Tim54
VE03_01079	KV454977.1:228263-230379	+	647	AGC/NDR protein kinase	orth2386	ENOG410PIR4: serine threonine-protein kinase						IPR000719: Protein kinase domain; IPR000961: AGC-kinase, C-terminal; IPR002290: Serine/threonine/dual specificity protein kinase, catalytic domain; IPR008271: Serine/threonine-protein kinase, active site; IPR011009: Protein kinase-like domain; IPR011993: PH domain-like; IPR017441: Protein kinase, ATP binding site	PF00069: Protein kinase domain	GO:0005524 ATP binding; GO:0004672 protein kinase activity; GO:0004674 protein serine/threonine kinase activity; GO:0006468 protein phosphorylation
VE03_01080	KV454977.1:230903-231626	-	240	splicing factor 3A subunit 2	orth3772	ENOG410PI89: Splicing factor 3A subunit 2	BUSCOfEOG77HDS9					IPR000690: Zinc finger, C2H2-type matrin; IPR003604: Zinc finger, U1-type; IPR031781: SF3A2 domain		GO:0005634 nucleus; GO:0008270 zinc ion binding; GO:0003676 nucleic acid binding
VE03_01081	KV454977.1:231886-233736	+	582	hypothetical protein	orth3773	ENOG410PG75: Tubulin-specific chaperone						IPR000938: CAP Gly-rich domain; IPR001611: Leucine-rich repeat; IPR003591: Leucine-rich repeat, typical subtype; IPR032675: Leucine-rich repeat domain, L domain-like		GO:0005515 protein binding
VE03_01082	KV454977.1:234130-235168	+	327	hypothetical protein	orth3774	ENOG410PTIC: Inherit from NOG: Conserved hypothetical, protein						IPR000571: Zinc finger, CCCH-type		GO:0046872 metal ion binding
VE03_01083	KV454977.1:236064-237144	+	341	hypothetical protein	orth3775	ENOG410PNSG: conserved hypothetical protein
VE03_01084	KV454977.1:237345-239817	-	807	hypothetical protein	orth3776	ENOG410PGIQ: TRNA ligase	BUSCOfEOG7XH6ZF					IPR012387: tRNA ligase Trl1, fungi; IPR015965: tRNA ligase, phosphodiesterase, fungi; IPR015966: tRNA ligase, kinase, fungi; IPR019039: RNA ligase T4 Rnl1, N-terminal; IPR027417: P-loop containing nucleoside triphosphate hydrolase	PF08302: Fungal tRNA ligase phosphodiesterase domain; PF08303: tRNA ligase kinase domain; PF09511: RNA ligase	GO:0008081 phosphoric diester hydrolase activity; GO:0005524 ATP binding; GO:0051730 GTP-dependent polyribonucleotide 5'-hydroxyl-kinase activity; GO:0003972 RNA ligase (ATP) activity; GO:0006388 tRNA splicing, via endonucleolytic cleavage and ligation
VE03_01085	KV454977.1:240441-241101	+	219	hypothetical protein	orth8516	ENOG410PK1D: ankyrin repeat protein						IPR002110: Ankyrin repeat; IPR020683: Ankyrin repeat-containing domain		GO:0005515 protein binding
VE03_01086	KV454977.1:241320-242284	-	266	hypothetical protein	orth3777	ENOG410PPRK: Ribonuclease P 40kDa (Rpp40) subunit						IPR013893: Ribonuclease P, Rpp40
VE03_01087	KV454977.1:243428-246234	-	918	hypothetical protein	orth3778	ENOG410PI1R: hydrolase						IPR000073: Alpha/beta hydrolase fold-1; IPR029058: Alpha/Beta hydrolase fold
VE03_01088	KV454977.1:247376-248399	+	323	hypothetical protein	orth3779	ENOG410PFWJ: sterol desaturase						IPR006694: Fatty acid hydroxylase		GO:0005506 iron ion binding; GO:0016491 oxidoreductase activity; GO:0055114 oxidation-reduction process; GO:0006633 fatty acid biosynthetic process
VE03_01089	KV454977.1:249568-249934	+	121	hypothetical protein
VE03_01090	KV454977.1:253027-254293	-	369	hypothetical protein	orth3780	ENOG410PFYA: iron permease						IPR004923: Iron permease FTR1/Fip1/EfeU	PF03239: Iron permease FTR1 family	GO:0016020 membrane; GO:0033573 high-affinity iron permease complex; GO:0005381 iron ion transmembrane transporter activity; GO:0006827 high-affinity iron ion transmembrane transport
VE03_01091	KV454977.1:255944-258023	+	606	hypothetical protein	orth1760	ENOG410PHHS: Iron transport multicopper oxidase						IPR001117: Multicopper oxidase, type 1; IPR002355: Multicopper oxidase, copper-binding site; IPR008972: Cupredoxin; IPR011706: Multicopper oxidase, type 2; IPR011707: Multicopper oxidase, type 3; IPR033138: No description		GO:0016491 oxidoreductase activity; GO:0005507 copper ion binding; GO:0055114 oxidation-reduction process
VE03_01092	KV454977.1:260167-261693	-	482	hypothetical protein	orth3781	ENOG410PJTM: annexin A7						IPR001464: Annexin; IPR018252: Annexin repeat, conserved site; IPR018502: Annexin repeat	PF00191: Annexin	GO:0005509 calcium ion binding; GO:0005544 calcium-dependent phospholipid binding
VE03_01093	KV454977.1:262746-263988	+	413	hypothetical protein	orth3201	ENOG410PI9C: NA
VE03_01094	KV454977.1:264590-266994	+	703	hypothetical protein	orth9021							IPR029058: Alpha/Beta hydrolase fold
VE03_01095	KV454977.1:267445-268500	-	320	hypothetical protein	orth2982	ENOG410PJ3F: Sulfonate biosynthesis enzyme						IPR003830: (2R)-phospho-3-sulpholactate synthase, ComA; IPR013785: Aldolase-type TIM barrel	PF02679: (2R)-phospho-3-sulfolactate synthase (ComA)	GO:0003824 catalytic activity
VE03_01096	KV454977.1:268901-270348	-	462	hypothetical protein	orth3782	ENOG410PNWR: NA						IPR023753: FAD/NAD(P)-binding domain		GO:0016491 oxidoreductase activity; GO:0055114 oxidation-reduction process
VE03_01097	KV454977.1:270887-273563	-	875	hypothetical protein	orth2387						Zinc finger (C2H2)	IPR007087: Zinc finger, C2H2		GO:0046872 metal ion binding
VE03_01098	KV454977.1:275958-277810	-	599	hypothetical protein	orth3783	ENOG410PRX5: conserved hypothetical protein
VE03_01099	KV454977.1:278717-281196	-	792	CMGC/DYRK/PRP4 protein kinase	orth3784	ENOG410PGRU: kinase, PRP4						IPR000719: Protein kinase domain; IPR002290: Serine/threonine/dual specificity protein kinase, catalytic domain; IPR008271: Serine/threonine-protein kinase, active site; IPR011009: Protein kinase-like domain; IPR017441: Protein kinase, ATP binding site	PF00069: Protein kinase domain	GO:0005524 ATP binding; GO:0004672 protein kinase activity; GO:0006468 protein phosphorylation
VE03_01100	KV454977.1:281648-281965	+	70	hypothetical protein	orth3785	ENOG410PSPY: Translation machinery associated TMA7						IPR015157: Translation machinery associated TMA7
VE03_01101	KV454977.1:282198-282823	-	175	hypothetical protein	orth379	ENOG410PP68: Cyt-b5						IPR001199: Cytochrome b5-like heme/steroid binding domain
VE03_01102	KV454977.1:283465-286147	+	873	hypothetical protein	orth378	ENOG410PI29: glutamate carboxypeptidase			M28B			IPR003137: PA domain; IPR007365: Transferrin receptor-like, dimerisation domain; IPR007484: Peptidase M28
VE03_01103	KV454977.1:286900-287695	+	246	dolichol-phosphate mannosyltransferase	orth3786	ENOG410PGFH: dolichol-phosphate mannosyltransferase	BUSCOfEOG7W9S51			GT2		IPR001173: Glycosyltransferase 2-like; IPR029044: Nucleotide-diphospho-sugar transferases
VE03_01104	KV454977.1:287913-288894	-	287	3-oxoacyl-[acyl-carrier protein] reductase	orth377	ENOG410PI9R: )-reductase						IPR002198: Short-chain dehydrogenase/reductase SDR; IPR002347: Glucose/ribitol dehydrogenase; IPR013968: Polyketide synthase, ketoreductase domain; IPR016040: NAD(P)-binding domain; IPR020904: Short-chain dehydrogenase/reductase, conserved site		GO:0016491 oxidoreductase activity; GO:0008152 metabolic process
VE03_01105	KV454977.1:289295-290321	-	307	hypothetical protein	orth376	ENOG410PM7P: channel protein						IPR004254: AdipoR/Haemolysin-III-related	PF03006: Haemolysin-III related	GO:0016021 integral component of membrane
VE03_01106	KV454977.1:290624-291867	+	338	hypothetical protein	orth3787	ENOG410PKB9: conserved hypothetical protein
VE03_01107	KV454977.1:292817-294011	+	381	hypothetical protein	orth8675	ENOG410PKJU: Glycosyl hydrolases family 6				GH6		IPR001524: Glycoside hydrolase, family 6, conserved site; IPR016288: 1, 4-beta cellobiohydrolase	PF01341: Glycosyl hydrolases family 6	GO:0004553 hydrolase activity, hydrolyzing O-glycosyl compounds; GO:0030245 cellulose catabolic process; GO:0005975 carbohydrate metabolic process
VE03_01108	KV454977.1:302920-304771	-	592	RAN protein kinase	orth3788							IPR000719: Protein kinase domain; IPR002290: Serine/threonine/dual specificity protein kinase, catalytic domain; IPR008271: Serine/threonine-protein kinase, active site; IPR011009: Protein kinase-like domain; IPR017441: Protein kinase, ATP binding site		GO:0005524 ATP binding; GO:0004672 protein kinase activity; GO:0006468 protein phosphorylation
VE03_01109	KV454977.1:310498-311001	+	150	hypothetical protein
VE03_01110	KV454977.1:311940-313406	-	354	hypothetical protein	orth1757
VE03_01111	KV454977.1:314072-315644	-	523	galactokinase	orth3789	ENOG410PGJ4: Galactokinase						IPR000705: Galactokinase; IPR006203: GHMP kinase, ATP-binding, conserved site; IPR006204: GHMP kinase N-terminal domain; IPR006206: Mevalonate/galactokinase; IPR013750: GHMP kinase, C-terminal domain; IPR014721: Ribosomal protein S5 domain 2-type fold, subgroup; IPR019539: Galactokinase galactose-binding domain; IPR019741: Galactokinase, conserved site; IPR020568: Ribosomal protein S5 domain 2-ty…		GO:0005737 cytoplasm; GO:0016301 kinase activity; GO:0005524 ATP binding; GO:0016773 phosphotransferase activity, alcohol group as acceptor; GO:0004335 galactokinase activity; GO:0008152 metabolic process; GO:0046835 carbohydrate phosphorylation; GO:0006012 galactose metabolic process
VE03_01112	KV454977.1:316630-318929	+	694	acetolactate synthase I/II/III large subunit	orth3790	ENOG410PFW3: Acetolactate synthase						IPR000399: TPP-binding enzyme, conserved site; IPR011766: Thiamine pyrophosphate enzyme, C-terminal TPP-binding; IPR012000: Thiamine pyrophosphate enzyme, central domain; IPR012001: Thiamine pyrophosphate enzyme, N-terminal TPP-binding domain; IPR012846: Acetolactate synthase, large subunit, biosynthetic; IPR029035: DHS-like NAD/FAD-binding domain; IPR029061: Thiamin diphosphate-binding fold	PF02776: Thiamine pyrophosphate enzyme, N-terminal TPP binding domain	GO:0050660 flavin adenine dinucleotide binding; GO:0000287 magnesium ion binding; GO:0003984 acetolactate synthase activity; GO:0030976 thiamine pyrophosphate binding; GO:0003824 catalytic activity; GO:0009082 branched-chain amino acid biosynthetic process
VE03_01113	KV454977.1:319328-321365	-	678	hypothetical protein	orth3791	ENOG410PK4G: NA						IPR011990: Tetratricopeptide-like helical domain		GO:0005515 protein binding
VE03_01114	KV454977.1:321615-325250	-	890	hypothetical protein	orth3792	ENOG410PIQF: Guanine nucleotide exchange factor Vps9	BUSCOfEOG7MPRRD					IPR003123: VPS9 domain; IPR003892: Ubiquitin system component Cue; IPR009060: UBA-like		GO:0005515 protein binding
VE03_01115	KV454977.1:325676-328060	+	691	hypothetical protein	orth3793	ENOG410PIH6: asparagine	BUSCOfEOG7TN04K					IPR001962: Asparagine synthase; IPR014729: Rossmann-like alpha/beta/alpha sandwich fold; IPR017932: Glutamine amidotransferase type 2 domain; IPR029055: Nucleophile aminohydrolases, N-terminal		GO:0004066 asparagine synthase (glutamine-hydrolyzing) activity; GO:0006529 asparagine biosynthetic process
VE03_01116	KV454977.1:329232-333791	+	1214	hypothetical protein	orth3794							IPR001357: BRCT domain; IPR002008: DNA polymerase family X, beta-like; IPR002054: DNA-directed DNA polymerase X; IPR003663: Sugar/inositol transporter; IPR005828: Major facilitator, sugar transporter-like; IPR005829: Sugar transporter, conserved site; IPR010996: DNA polymerase beta-like, N-terminal domain; IPR018944: DNA polymerase lambda, fingers domain; IPR019843: DNA polymerase family X, bindi…	PF00083: Sugar (and other) transporter	GO:0016021 integral component of membrane; GO:0016020 membrane; GO:0005634 nucleus; GO:0022857 transmembrane transporter activity; GO:0005215 transporter activity; GO:0003677 DNA binding; GO:0003887 DNA-directed DNA polymerase activity; GO:0034061 DNA polymerase activity; GO:0016779 nucleotidyltransferase activity; GO:0022891 substrate-specific transmembrane transporter activity; GO:0055085 trans…
VE03_01117	KV454977.1:333877-334585	-	235	hypothetical protein	orth3795	ENOG410PXI2: Acetyltransferase (GNAT) family						IPR000182: GNAT domain; IPR016181: Acyl-CoA N-acyltransferase		GO:0008080 N-acetyltransferase activity
VE03_01118	KV454977.1:336107-338900	+	913	hypothetical protein	orth3796	ENOG410PPSD: conserved hypothetical protein
VE03_01119	KV454977.1:340155-341680	-	433	hypothetical protein	orth3797	ENOG410PIG2: conserved hypothetical protein						IPR011990: Tetratricopeptide-like helical domain		GO:0005515 protein binding
VE03_01120	KV454977.1:341904-342904	-	304	hypothetical protein	orth372	ENOG410PKXK: Protein of unknown function (DUF1749)						IPR013744: Protein of unknown function DUF1749; IPR029058: Alpha/Beta hydrolase fold	PF08538: Protein of unknown function (DUF1749)
VE03_01121	KV454977.1:343121-343727	+	181	hypothetical protein	orth3798	ENOG410PRBG: conserved hypothetical protein						IPR019192: Ribosomal protein L28/L40, mitochondrial
VE03_01122	KV454977.1:344244-345198	-	201	GTP-binding protein rho2	orth371	ENOG410PIRK: GTP-binding protein RHO2						IPR001806: Small GTPase superfamily; IPR003578: Small GTPase superfamily, Rho type; IPR003579: Small GTPase superfamily, Rab type; IPR005225: Small GTP-binding protein domain; IPR020849: Small GTPase superfamily, Ras type; IPR027417: P-loop containing nucleoside triphosphate hydrolase		GO:0005622 intracellular; GO:0016020 membrane; GO:0005525 GTP binding; GO:0015031 protein transport; GO:0007165 signal transduction; GO:0007264 small GTPase mediated signal transduction
VE03_01123	KV454977.1:347162-350723	+	1168	hypothetical protein	orth3799	ENOG410PKGG: May act as a negative regulator of salt tolerance (By similarity)						IPR025279: Stress response protein NST1
VE03_01124	KV454977.1:351197-352871	-	536	hypothetical protein	orth3800	ENOG410PK6K: RING finger						IPR011016: Zinc finger, RING-CH-type; IPR013083: Zinc finger, RING/FYVE/PHD-type		GO:0008270 zinc ion binding
VE03_01125	KV454977.1:353366-355600	-	727	hypothetical protein	orth3801	ENOG410QE90: May be involved in mitochondrial DNA stability (By similarity)						IPR019412: Outer membrane protein Iml2/Tetratricopeptide repeat protein 39	PF10300: Protein of unknown function (DUF3808)
VE03_01126	KV454977.1:356164-356857	+	87	hypothetical protein	orth3802	ENOG410PS8W: proteasome complex subunit Sem1						IPR007834: DSS1/SEM1		GO:0008541 proteasome regulatory particle, lid subcomplex; GO:0006406 mRNA export from nucleus; GO:0043248 proteasome assembly
VE03_01127	KV454977.1:357142-358539	-	417	phosphoglycerate kinase	orth3803	ENOG410PGBU: phosphoglycerate kinase	BUSCOfEOG71K6D7					IPR001576: Phosphoglycerate kinase; IPR015824: Phosphoglycerate kinase, N-terminal; IPR015901: Phosphoglycerate kinase, C-terminal; IPR015911: Phosphoglycerate kinase, conserved site	PF00162: Phosphoglycerate kinase	GO:0004618 phosphoglycerate kinase activity; GO:0006096 glycolytic process
VE03_01128	KV454977.1:359020-359858	-	241	hypothetical protein	orth369	ENOG410PJFR: integral membrane protein						IPR007248: Mpv17/PMP22		GO:0016021 integral component of membrane
VE03_01129	KV454977.1:360571-362387	-	570	hypothetical protein	orth3804	ENOG410Q690: Fungal specific transcription factor domain					Fungal-specific TF domain	IPR007219: Transcription factor domain, fungi		GO:0005634 nucleus; GO:0008270 zinc ion binding; GO:0003677 DNA binding; GO:0006351 transcription, DNA-templated
VE03_01130	KV454977.1:363860-366607	+	858	hypothetical protein	orth1755	ENOG410PHFN: Transcription factor					Fungal-specific TF domain	IPR001138: Zn(2)-C6 fungal-type DNA-binding domain; IPR007219: Transcription factor domain, fungi		GO:0005634 nucleus; GO:0003677 DNA binding; GO:0008270 zinc ion binding; GO:0000981 RNA polymerase II transcription factor activity, sequence-specific DNA binding; GO:0006351 transcription, DNA-templated; GO:0006355 regulation of transcription, DNA-templated
VE03_01131	KV454977.1:366958-368800	-	594	hypothetical protein	orth3805	ENOG410PH9J: conserved hypothetical protein						IPR024662: TRAPP II complex, Trs65	PF12735: TRAPP trafficking subunit Trs65
VE03_01132	KV454977.1:369165-372005	+	784	hypothetical protein	orth3806	ENOG410PGSH: formin binding protein	BUSCOfEOG78SQSZ					IPR001202: WW domain; IPR002713: FF domain		GO:0005515 protein binding
VE03_01133	KV454977.1:372612-374834	-	605	translation initiation factor RLI1	orth3807	ENOG410PHY8: ATP-binding cassette sub-family E member 1	BUSCOfEOG7G1VFV					IPR003439: ABC transporter-like; IPR003593: AAA+ ATPase domain; IPR007209: RNase L inhibitor RLI, possible metal-binding domain; IPR013283: ABC transporter ABCE; IPR017871: ABC transporter, conserved site; IPR017896: 4Fe-4S ferredoxin-type, iron-sulphur binding domain; IPR027417: P-loop containing nucleoside triphosphate hydrolase		GO:0016887 ATPase activity; GO:0005524 ATP binding
VE03_01134	KV454977.1:375714-380521	+	1530	hypothetical protein	orth3808	ENOG410QDWN: DUF4208						IPR000330: SNF2-related, N-terminal domain; IPR000953: Chromo/chromo shadow domain; IPR001650: Helicase, C-terminal; IPR014001: Helicase superfamily 1/2, ATP-binding domain; IPR016197: Chromo domain-like; IPR023780: Chromo domain; IPR025260: Domain of unknown function DUF4208; IPR027417: P-loop containing nucleoside triphosphate hydrolase	PF00176: SNF2 family N-terminal domain	GO:0005524 ATP binding
VE03_01135	KV454977.1:381164-382319	-	361	hypothetical protein	orth2388	ENOG410PQGI: C6 transcription factor						IPR021858: Protein of unknown function DUF3468
VE03_01136	KV454977.1:383191-384066	+	248	hypothetical protein	orth368	ENOG410PN5J: RTA1 domain protein						IPR007568: RTA-like protein	PF04479: RTA1 like protein	GO:0016021 integral component of membrane; GO:0006950 response to stress
VE03_01137	KV454977.1:384635-384989	+	103	hypothetical protein
VE03_01138	KV454977.1:385700-387038	+	428	hypothetical protein	orth2390	ENOG410PJ1P: NA						IPR031348: Fungal N-terminal domain of STAND protein	PF17111: Fungal N-terminal domain of STAND proteins
VE03_01139	KV454977.1:391174-392275	-	198	hypothetical protein	orth8056	ENOG410PR9M: NA
VE03_01140	KV454977.1:393496-396800	-	1065	hypothetical protein	orth3809	ENOG410PI5V: conserved hypothetical protein
VE03_01141	KV454977.1:401030-402331	-	394	S-adenosylmethionine synthase	orth3810	ENOG410PJ51: Catalyzes the formation of S-adenosylmethionine from methionine and ATP (By similarity)	BUSCOfEOG7SN8NV					IPR002133: S-adenosylmethionine synthetase; IPR022628: S-adenosylmethionine synthetase, N-terminal; IPR022629: S-adenosylmethionine synthetase, central domain; IPR022630: S-adenosylmethionine synthetase, C-terminal; IPR022631: S-adenosylmethionine synthetase, conserved site; IPR022636: S-adenosylmethionine synthetase superfamily		GO:0004478 methionine adenosyltransferase activity; GO:0005524 ATP binding; GO:0006556 S-adenosylmethionine biosynthetic process
VE03_01142	KV454977.1:403702-404673	+	299	hypothetical protein	orth367	ENOG410PHIC: ATP binding protein						IPR004130: GPN-loop GTPase; IPR027417: P-loop containing nucleoside triphosphate hydrolase; IPR030228: GPN-loop GTPase 3	PF03029: Conserved hypothetical ATP binding protein
VE03_01143	KV454977.1:405663-407503	-	595	hypothetical protein	orth3811	ENOG410PHQG: SIR2 family histone deacetylase						IPR003000: Sirtuin family; IPR026590: Sirtuin family, catalytic core domain; IPR026591: Sirtuin family, catalytic core small domain; IPR029035: DHS-like NAD/FAD-binding domain		GO:0070403 NAD+ binding
VE03_01144	KV454977.1:408445-411771	+	971	hypothetical protein	orth3812	ENOG410PM24: Component of the Mediator complex, a coactivator involved in the regulated transcription of nearly all RNA polymerase II-dependent genes. Mediator functions as a bridge to convey information from gene-specific regulatory proteins to the basal RNA polymerase II transcription machinery. Mediator is recruited to promoters by direct interactions with regulatory proteins and serves as a s…						IPR021665: Mediator complex, subunit Med16	PF11635: Mediator complex subunit 16
VE03_01145	KV454977.1:414776-415508	+	243	hypothetical protein	orth3813
VE03_01146	KV454977.1:417483-420094	+	851	hypothetical protein	orth9089
VE03_01147	KV454977.1:420575-423665	-	994	exosome complex exonuclease DIS3/RRP44	orth3815	ENOG410PHAG: exosome complex exonuclease	BUSCOfEOG7FR7R3					IPR002716: PIN domain; IPR012340: Nucleic acid-binding, OB-fold; IPR022966: Ribonuclease II/R, conserved site; IPR029060: PIN domain-like	PF00773: RNB domain
VE03_01148	KV454977.1:428456-430711	+	682	hypothetical protein	orth3816	ENOG410PJAD: Nuclear localization protein						IPR013933: Chromatin-remodelling complex, RSC SWI/SNF subunit Rsc7/Swp82	PF08624: Chromatin remodelling complex Rsc7/Swp82 subunit
VE03_01149	KV454977.1:431811-432620	-	241	hypothetical protein	orth3817	ENOG410PR88: CBF NF-Y family transcription factor	BUSCOfEOG7WQ856					IPR003958: Transcription factor CBF/NF-Y/archaeal histone domain; IPR009072: Histone-fold		GO:0046982 protein heterodimerization activity
VE03_01150	KV454977.1:433054-436091	-	995	hypothetical protein	orth3818	ENOG410PMC1: conserved hypothetical protein						IPR013948: DNA replication regulator Sld3
VE03_01151	KV454977.1:436961-440961	+	1316	STE/STE11 protein kinase	orth3819							IPR000719: Protein kinase domain; IPR002290: Serine/threonine/dual specificity protein kinase, catalytic domain; IPR008271: Serine/threonine-protein kinase, active site; IPR011009: Protein kinase-like domain; IPR017240: Mitogen-activated protein (MAP) kinase kinase kinase Ssk2/Ssk22; IPR017441: Protein kinase, ATP binding site	PF00069: Protein kinase domain	GO:0005737 cytoplasm; GO:0005524 ATP binding; GO:0004709 MAP kinase kinase kinase activity; GO:0004672 protein kinase activity; GO:0006468 protein phosphorylation; GO:0051403 stress-activated MAPK cascade
VE03_01152	KV454977.1:448327-450393	+	671	hypothetical protein	orth3820	ENOG410PR53: HOX					Homeobox domain	IPR001356: Homeobox domain; IPR009057: Homeodomain-like; IPR017970: Homeobox, conserved site		GO:0003677 DNA binding; GO:0043565 sequence-specific DNA binding; GO:0006355 regulation of transcription, DNA-templated
VE03_01153	KV454977.1:451282-452667	+	128	hypothetical protein	orth8027	ENOG410PK7F: NA
VE03_01154	KV454977.1:453930-455773	+	575	1-pyrroline-5-carboxylate dehydrogenase	orth3821	ENOG410PG3T: Delta-1-pyrroline-5-carboxylate dehydrogenase						IPR005931: Delta-1-pyrroline-5-carboxylate dehydrogenase; IPR015590: Aldehyde dehydrogenase domain; IPR016160: Aldehyde dehydrogenase, cysteine active site; IPR016161: Aldehyde/histidinol dehydrogenase; IPR016162: Aldehyde dehydrogenase N-terminal domain; IPR016163: Aldehyde dehydrogenase, C-terminal; IPR029510: Aldehyde dehydrogenase, glutamic acid active site	PF00171: Aldehyde dehydrogenase family	GO:0016620 oxidoreductase activity, acting on the aldehyde or oxo group of donors, NAD or NADP as acceptor; GO:0003842 1-pyrroline-5-carboxylate dehydrogenase activity; GO:0016491 oxidoreductase activity; GO:0055114 oxidation-reduction process; GO:0006537 glutamate biosynthetic process; GO:0008152 metabolic process; GO:0006561 proline biosynthetic process
VE03_01155	KV454977.1:456704-457977	+	384	hypothetical protein	orth184	ENOG410PIPP: Pectinolytic enzymes consist of four classes of enzymes pectin lyase, polygalacturonase, pectin methylesterase and rhamnogalacturonase. Among pectinolytic enzymes, pectin lyase is the most important in depolymerization of pectin, since it cleaves internal glycosidic bonds of highly methylated pectins				PL1		IPR002022: Pectate lyase/Amb allergen; IPR011050: Pectin lyase fold/virulence factor; IPR012334: Pectin lyase fold
VE03_01156	KV454977.1:459808-461320	+	503	hypothetical protein	orth10216	ENOG410PPIV: Heterokaryon incompatibility protein (HET)						IPR010730: Heterokaryon incompatibility
VE03_01157	KV454977.1:461596-462524	-	252	hypothetical protein	orth3822	ENOG410PK94: glycerol-3-phosphate phosphatase						IPR006439: HAD hydrolase, subfamily IA; IPR023198: Phosphoglycolate phosphatase, domain 2; IPR023214: HAD-like domain		GO:0016787 hydrolase activity; GO:0008152 metabolic process
VE03_01158	KV454977.1:462982-464636	+	529	hypothetical protein	orth3823	ENOG410PFGR: (GTP)-binding protein						IPR006073: GTP binding domain; IPR014813: Guanine nucleotide-binding protein-like 3, N-terminal domain; IPR023179: GTP-binding protein, orthogonal bundle domain; IPR027417: P-loop containing nucleoside triphosphate hydrolase; IPR030378: Circularly permuted (CP)-type guanine nucleotide-binding (G) domain		GO:0005525 GTP binding
VE03_01159	KV454977.1:465103-466812	-	446	tubulin beta chain	orth3824	ENOG410PIDE: Tubulin is the major constituent of microtubules. It binds two moles of GTP, one at an exchangeable site on the beta chain and one at a non-exchangeable site on the alpha chain						IPR000217: Tubulin; IPR002453: Beta tubulin; IPR003008: Tubulin/FtsZ, GTPase domain; IPR008280: Tubulin/FtsZ, C-terminal; IPR013838: Beta tubulin, autoregulation binding site; IPR017975: Tubulin, conserved site; IPR018316: Tubulin/FtsZ, 2-layer sandwich domain; IPR023123: Tubulin, C-terminal	PF00091: Tubulin/FtsZ family, GTPase domain	GO:0005874 microtubule; GO:0005525 GTP binding; GO:0003924 GTPase activity; GO:0005200 structural constituent of cytoskeleton; GO:0007017 microtubule-based process
VE03_01160	KV454977.1:467506-469821	-	754	ATP-binding cassette, sub-family F, member 3	orth348	ENOG410PFJH: ATP-binding cassette, sub-family F, member 3						IPR003439: ABC transporter-like; IPR003593: AAA+ ATPase domain; IPR017871: ABC transporter, conserved site; IPR027417: P-loop containing nucleoside triphosphate hydrolase; IPR032781: ABC-transporter extension domain		GO:0016887 ATPase activity; GO:0005524 ATP binding
VE03_01161	KV454977.1:475267-477667	+	799	hypothetical protein	orth3825	ENOG410PPFS: conserved hypothetical protein
VE03_01162	KV454977.1:478954-480532	+	449	hypothetical protein	orth8710	ENOG410PK4P: Inherit from COG: Dehydrogenase				AA12		IPR011041: Soluble quinoprotein glucose/sorbosone dehydrogenase; IPR011042: Six-bladed beta-propeller, TolB-like		GO:0003824 catalytic activity
VE03_01163	KV454977.1:481535-483603	+	583	hypothetical protein	orth3826	ENOG410PTWB: NA						IPR001810: F-box domain		GO:0005515 protein binding
VE03_01164	KV454977.1:484150-485365	-	300	protein transporter sec-13	orth365	ENOG410Q6TG: Component of the coat protein complex II (COPII) which promotes the formation of transport vesicles from the endoplasmic reticulum (ER). The coat has two main functions, the physical deformation of the endoplasmic reticulum membrane into vesicles and the selection of cargo molecules. It also functions as a component of the nuclear pore complex (NPC). NPC components, collectively refe…	BUSCOfEOG7WQ83P					IPR001680: WD40 repeat; IPR015943: WD40/YVTN repeat-like-containing domain; IPR017986: WD40-repeat-containing domain; IPR020472: G-protein beta WD-40 repeat		GO:0005515 protein binding
VE03_01165	KV454977.1:485831-487555	+	543	hypothetical protein	orth3827							IPR024111: Peroxisomal targeting signal 1 receptor family
VE03_01166	KV454977.1:489819-491071	-	395	hypothetical protein	orth3828	ENOG410PRFG: cross-pathway control protein 1					bZIP TF 1	IPR004827: Basic-leucine zipper domain		GO:0043565 sequence-specific DNA binding; GO:0003700 transcription factor activity, sequence-specific DNA binding; GO:0006355 regulation of transcription, DNA-templated
VE03_01167	KV454977.1:495118-497440	-	496	hypothetical protein	orth7966	ENOG410PNDS: General stress response protein Whi2						IPR011333: SKP1/BTB/POZ domain
VE03_01168	KV454977.1:497508-497934	+	141	hypothetical protein	orth2391
VE03_01169	KV454977.1:498080-500250	-	705	hypothetical protein	orth3829	ENOG410PHY6: domain-containing protein						IPR000467: G-patch domain; IPR011666: Domain of unknown function DUF1604		GO:0003676 nucleic acid binding; GO:0006397 mRNA processing
VE03_01170	KV454977.1:500994-504278	+	1058	CAMK/CAMKL/KIN1 protein kinase	orth3830	ENOG410PFZJ: serine threonine protein kinase						IPR000719: Protein kinase domain; IPR001772: Kinase associated domain 1 (KA1); IPR002290: Serine/threonine/dual specificity protein kinase, catalytic domain; IPR008271: Serine/threonine-protein kinase, active site; IPR011009: Protein kinase-like domain; IPR017441: Protein kinase, ATP binding site; IPR028375: KA1 domain/Ssp2, C-terminal	PF00069: Protein kinase domain	GO:0005524 ATP binding; GO:0004672 protein kinase activity; GO:0006468 protein phosphorylation
VE03_01171	KV454977.1:505536-506770	+	356	CCR4-NOT transcription complex subunit 9	orth3831	ENOG410PFZX: cell differentiation protein Rcd1	BUSCOfEOG7S7SR3					IPR007216: Rcd1/Caf40; IPR016024: Armadillo-type fold	PF04078: Cell differentiation family, Rcd1-like	GO:0030014 CCR4-NOT complex; GO:0005488 binding; GO:0006402 mRNA catabolic process
VE03_01172	KV454977.1:507869-510293	+	719	hypothetical protein	orth3832	ENOG410PIEA: NA
VE03_01173	KV454977.1:510629-511565	-	293	hypothetical protein	orth3833	ENOG410PSES: DNA repair protein						IPR008011: Complex 1 LYR protein
VE03_01174	KV454977.1:511878-512526	-	141	hypothetical protein	orth3834	ENOG410PMX7: ubiquitin-conjugating enzyme	BUSCOfEOG77WWRD					IPR000608: Ubiquitin-conjugating enzyme E2; IPR016135: Ubiquitin-conjugating enzyme/RWD-like
VE03_01175	KV454977.1:512930-518249	+	1622	hypothetical protein	orth3835	ENOG410PGDZ: Endosomal peripheral membrane protein	BUSCOfEOG7GQZ3Z					IPR016024: Armadillo-type fold; IPR032629: Mon2, dimerisation and cyclophilin-binding domain; IPR032691: Guanine nucleotide exchange factor, N-terminal; IPR032817: Mon2, C-terminal		GO:0005488 binding
VE03_01176	KV454977.1:518444-519769	-	423	hypothetical protein	orth275	ENOG410PFBB: Stomatin family			I87			IPR001107: Band 7 domain; IPR001972: Stomatin family; IPR032435: Band 7, C-terminal extension		GO:0016020 membrane
VE03_01177	KV454977.1:520029-520962	+	293	hypothetical protein	orth3836	ENOG410PPJM: formin binding protein						IPR003604: Zinc finger, U1-type; IPR013085: Zinc finger, U1-C type		GO:0008270 zinc ion binding; GO:0003676 nucleic acid binding
VE03_01178	KV454977.1:521964-523677	+	519	hypothetical protein	orth3837	ENOG410Q15X: NA
VE03_01179	KV454977.1:524225-526557	-	691	hypothetical protein	orth2392	ENOG410PQGT: NA						IPR025332: Protein of unknown function DUF4238	PF14022: Protein of unknown function (DUF4238)
VE03_01180	KV454977.1:527556-528147	+	155	hypothetical protein	orth3838	ENOG410PQUE: Inherit from NOG: Conserved hypothetical, protein
VE03_01181	KV454977.1:531381-532516	-	356	hypothetical protein	orth364	ENOG410PSZM: Putative amidoligase enzyme						IPR022025: Putative amidoligase enzyme
VE03_01182	KV454977.1:534496-536272	+	591	hypothetical protein	orth8444
VE03_01183	KV454977.1:536937-538145	+	385	hypothetical protein	orth7968	ENOG410PGYN: Ubiquinone menaquinone biosynthesis-related protein						IPR029063: S-adenosyl-L-methionine-dependent methyltransferase
VE03_01184	KV454977.1:541747-543210	+	465	hypothetical protein	orth3880	ENOG410PNCA: Inherit from opiNOG: Conserved hypothetical protein
VE03_01185	KV454977.1:544940-547117	+	634	hypothetical protein	orth3879	ENOG410PFF4: electron transfer flavoprotein-ubiquinone oxidoreductase	BUSCOfEOG71CFVN					IPR007859: Electron transfer flavoprotein-ubiquinone oxidoreductase; IPR023753: FAD/NAD(P)-binding domain		GO:0016491 oxidoreductase activity; GO:0004174 electron-transferring-flavoprotein dehydrogenase activity; GO:0055114 oxidation-reduction process
VE03_01186	KV454977.1:549948-551004	+	298	hypothetical protein		ENOG410PGGV: Transketolase						IPR005474: Transketolase, N-terminal; IPR029061: Thiamin diphosphate-binding fold	PF00456: Transketolase, thiamine diphosphate binding domain
VE03_01187	KV454977.1:551583-552556	+	220	hypothetical protein		ENOG410PU7G: Transketolase, thiamine diphosphate binding domain						IPR005475: Transketolase-like, pyrimidine-binding domain; IPR009014: Transketolase, C-terminal/Pyruvate-ferredoxin oxidoreductase, domain II; IPR029061: Thiamin diphosphate-binding fold		GO:0003824 catalytic activity; GO:0008152 metabolic process
VE03_01188	KV454977.1:553593-554968	+	224	hypothetical protein		ENOG410PHVM: sugar transporter						IPR005828: Major facilitator, sugar transporter-like; IPR020846: Major facilitator superfamily domain		GO:0016021 integral component of membrane; GO:0022857 transmembrane transporter activity; GO:0055085 transmembrane transport
VE03_01189	KV454977.1:555900-556510	-	165	hypothetical protein	orth1077	ENOG410PPDY: Domain of unknown function (DUF1993)						IPR018531: Domain of unknown function DUF1993; IPR027369: DinB/YfiT-like putative metal-dependent hydrolase	PF09351: Domain of unknown function (DUF1993)
VE03_01190	KV454977.1:557474-561353	+	1233	hypothetical protein	orth2118	ENOG410Q9IG: GAF domain						IPR001789: Signal transduction response regulator, receiver domain; IPR003594: Histidine kinase-like ATPase, C-terminal domain; IPR003661: Signal transduction histidine kinase, dimerisation/phosphoacceptor domain; IPR004358: Signal transduction histidine kinase-related protein, C-terminal; IPR005467: Histidine kinase domain; IPR011006: CheY-like superfamily; IPR029016: GAF domain-like		GO:0000155 phosphorelay sensor kinase activity; GO:0016772 transferase activity, transferring phosphorus-containing groups; GO:0007165 signal transduction; GO:0016310 phosphorylation; GO:0000160 phosphorelay signal transduction system
VE03_01191	KV454977.1:562396-565055	-	757	hypothetical protein		ENOG410PW88: Heterokaryon incompatibility protein (HET)						IPR010730: Heterokaryon incompatibility
VE03_01192	KV454977.1:567889-568642	+	207	hypothetical protein	orth8018
VE03_01193	KV454977.1:570708-575494	+	504	hypothetical protein	orth633							IPR002085: Alcohol dehydrogenase superfamily, zinc-type; IPR002328: Alcohol dehydrogenase, zinc-type, conserved site; IPR008928: Six-hairpin glycosidase-like; IPR011032: GroES-like; IPR013149: Alcohol dehydrogenase, C-terminal; IPR013154: Alcohol dehydrogenase, N-terminal; IPR016040: NAD(P)-binding domain; IPR020843: Polyketide synthase, enoylreductase domain		GO:0008270 zinc ion binding; GO:0016491 oxidoreductase activity; GO:0003824 catalytic activity; GO:0055114 oxidation-reduction process
VE03_01194	KV454977.1:577010-578663	-	532	hypothetical protein	orth8644	ENOG410PGM3: MFS sugar transporter						IPR003663: Sugar/inositol transporter; IPR005828: Major facilitator, sugar transporter-like; IPR005829: Sugar transporter, conserved site; IPR020846: Major facilitator superfamily domain	PF00083: Sugar (and other) transporter	GO:0016021 integral component of membrane; GO:0016020 membrane; GO:0022857 transmembrane transporter activity; GO:0005215 transporter activity; GO:0022891 substrate-specific transmembrane transporter activity; GO:0055085 transmembrane transport
VE03_01195	KV454977.1:579373-580792	+	454	hypothetical protein	orth308	ENOG410PJZS: domain protein						IPR005338: Anhydro-N-acetylmuramic acid kinase	PF03702: Uncharacterised protein family (UPF0075)	GO:0005524 ATP binding; GO:0016773 phosphotransferase activity, alcohol group as acceptor; GO:0009254 peptidoglycan turnover; GO:0006040 amino sugar metabolic process
VE03_01196	KV454977.1:582475-583467	+	279	hypothetical protein	orth8643	ENOG410PKVM: Fungal specific transcription factor domain
VE03_01197	KV454977.1:584472-585614	+	340	hypothetical protein	orth8805	ENOG410PJT2: NADPH-dependent methylglyoxal reductase GRE2						IPR001509: NAD-dependent epimerase/dehydratase, N-terminal domain; IPR016040: NAD(P)-binding domain		GO:0003824 catalytic activity; GO:0050662 coenzyme binding
VE03_01198	KV454977.1:586037-588607	-	748	hypothetical protein	orth7131
VE03_01199	KV454977.1:588995-591403	-	732	hypothetical protein	orth7132	ENOG410PSYN: conserved hypothetical protein						IPR000306: FYVE zinc finger; IPR002014: VHS domain; IPR003903: Ubiquitin interacting motif; IPR004152: GAT domain; IPR008942: ENTH/VHS; IPR011011: Zinc finger, FYVE/PHD-type; IPR013083: Zinc finger, RING/FYVE/PHD-type; IPR017073: Ubiquitin binding protein, Hrs/VPS27; IPR017455: Zinc finger, FYVE-related; IPR018205: VHS subgroup		GO:0005622 intracellular; GO:0046872 metal ion binding; GO:0006886 intracellular protein transport
VE03_01200	KV454977.1:591556-592867	+	396	hypothetical protein	orth7133	ENOG410PK23: NA
VE03_01201	KV454977.1:593059-594731	-	517	hypothetical protein	orth7134	ENOG410PG92: K01526 guanosine-diphosphatase EC 3.6.1.42						IPR000407: Nucleoside phosphatase GDA1/CD39	PF01150: GDA1/CD39 (nucleoside phosphatase) family	GO:0016787 hydrolase activity
VE03_01202	KV454977.1:595486-597339	+	579	hypothetical protein	orth7135	ENOG410PHTV: Thioredoxin			C97			IPR008580: PPPDE putative peptidase domain; IPR011989: Armadillo-like helical; IPR012336: Thioredoxin-like fold; IPR013535: PUL domain; IPR013766: Thioredoxin domain; IPR017937: Thioredoxin, conserved site		GO:0045454 cell redox homeostasis
VE03_01203	KV454977.1:597585-599193	-	535	hypothetical protein	orth2393	ENOG410PJZQ: Kinesin family						IPR001752: Kinesin motor domain; IPR019821: Kinesin motor domain, conserved site; IPR027417: P-loop containing nucleoside triphosphate hydrolase; IPR027640: Kinesin-like protein; IPR032923: No description	PF00225: Kinesin motor domain	GO:0005524 ATP binding; GO:0008017 microtubule binding; GO:0003777 microtubule motor activity; GO:0072383 plus-end-directed vesicle transport along microtubule; GO:0007018 microtubule-based movement
VE03_01204	KV454977.1:600650-602258	+	477	hypothetical protein	orth7136							IPR001841: Zinc finger, RING-type; IPR013083: Zinc finger, RING/FYVE/PHD-type		GO:0008270 zinc ion binding; GO:0005515 protein binding
VE03_01205	KV454977.1:602854-603207	-	56	30S ribosomal protein S14p/S29e	orth7137	ENOG410PRVZ: 40S ribosomal protein S29						IPR001209: Ribosomal protein S14; IPR018271: Ribosomal protein S14, conserved site		GO:0005622 intracellular; GO:0005840 ribosome; GO:0003735 structural constituent of ribosome; GO:0006412 translation
VE03_01206	KV454977.1:603819-604197	+	107	hypothetical protein	orth7138	ENOG410PR4F: Apc13 domain-containing protein						IPR008401: Apc13p
VE03_01207	KV454977.1:604547-605290	-	224	hypothetical protein	orth7139	ENOG410PMWX: Transport protein particle	BUSCOfEOG7XSTS0					IPR007194: Transport protein particle (TRAPP) component; IPR016696: TRAPP I complex, subunit 5; IPR024096: NO signalling/Golgi transport ligand-binding domain
VE03_01208	KV454977.1:605613-606956	-	429	hypothetical protein	orth7140	ENOG410PFPC: CRAL TRIO domain protein						IPR001251: CRAL-TRIO lipid binding domain; IPR011074: CRAL/TRIO, N-terminal domain
VE03_01209	KV454977.1:607351-609470	+	690	hypothetical protein	orth7141		BUSCOfEOG7CCC18					IPR007185: DNA polymerase alpha/epsilon, subunit B; IPR013627: DNA polymerase alpha, subunit B N-terminal; IPR016722: DNA polymerase alpha, subunit B	PF08418: DNA polymerase alpha subunit B N-terminal	GO:0003677 DNA binding; GO:0003887 DNA-directed DNA polymerase activity; GO:0006260 DNA replication
VE03_01210	KV454977.1:609635-610982	-	448	hypothetical protein	orth9690	ENOG410PJ08: micro-fibrillar-associated protein						IPR009730: Micro-fibrillar-associated protein 1, C-terminal
VE03_01211	KV454977.1:611631-612822	-	396	hypothetical protein	orth7142	ENOG410PQ4A: Inherit from NOG: Conserved hypothetical, protein
VE03_01212	KV454977.1:617935-618160	-	55	hypothetical protein
VE03_01213	KV454977.1:623799-625793	+	589	hypothetical protein	orth1030	ENOG410PGK0: NAD kinase						IPR002504: NAD kinase; IPR016064: NAD kinase/diacylglycerol kinase-like domain; IPR017437: ATP-NAD kinase, PpnK-type, all-beta; IPR017438: Inorganic polyphosphate/ATP-NAD kinase, domain 1	PF01513: ATP-NAD kinase	GO:0003951 NAD+ kinase activity; GO:0019674 NAD metabolic process; GO:0008152 metabolic process; GO:0006741 NADP biosynthetic process
VE03_01214	KV454977.1:626684-627676	-	256	hypothetical protein	orth7143	ENOG410PJ9Y: Hydroxyacylglutathione hydrolase						IPR001279: Metallo-beta-lactamase; IPR032282: Hydroxyacylglutathione hydrolase, C-terminal domain
VE03_01215	KV454977.1:628189-629705	-	487	hypothetical protein	orth1877	ENOG410PFQ0: Translation initiation factor eIF-2B	BUSCOfEOG7KSXK1					IPR000649: Initiation factor 2B-related	PF01008: Initiation factor 2 subunit family	GO:0044237 cellular metabolic process
VE03_01216	KV454977.1:630396-630730	-	84	hypothetical protein	orth7144	ENOG410PRTY: Inherit from NOG: NADH-ubiquinone oxidoreductase 14 kDa subunit
VE03_01217	KV454977.1:631082-633225	+	652	hypothetical protein	orth8201
VE03_01218	KV454977.1:633531-635838	-	768	hypothetical protein	orth7145	ENOG410PJUB: ubiquitin carboxyl-terminal hydrolase	BUSCOfEOG7HB5JX		C19			IPR001394: Peptidase C19, ubiquitin carboxyl-terminal hydrolase; IPR018200: Ubiquitin specific protease, conserved site; IPR028889: Ubiquitin specific protease domain		GO:0036459 thiol-dependent ubiquitinyl hydrolase activity; GO:0006511 ubiquitin-dependent protein catabolic process; GO:0016579 protein deubiquitination
VE03_01219	KV454977.1:636147-636767	+	189	hypothetical protein	orth7146	ENOG410PRGI: Alb1						IPR022784: Ribosome biogenesis protein Alb1
VE03_01220	KV454977.1:637205-638184	+	309	hypothetical protein	orth7147	ENOG410PKNK: Cell morphogenesis protein Las1						IPR007174: Las1-like	PF04031: Las1-like
VE03_01221	KV454977.1:639022-639637	+	188	hypothetical protein	orth7148	ENOG410QE0Z: EF-hand superfamily Ca2 -modulated protein						IPR011992: EF-hand domain pair; IPR029527: Centrin-1		GO:0005815 microtubule organizing center; GO:0005509 calcium ion binding
VE03_01222	KV454977.1:640018-640879	-	236	hypothetical protein	orth805	ENOG410PKY3: Translation initiation factor						IPR001040: Translation Initiation factor eIF- 4e; IPR023398: Translation Initiation factor eIF- 4e-like		GO:0005737 cytoplasm; GO:0003723 RNA binding; GO:0003743 translation initiation factor activity; GO:0006413 translational initiation
VE03_01223	KV454977.1:641252-641777	+	174	hypothetical protein	orth7149	ENOG410PTVB: NA						IPR027921: Protein of unknown function DUF4598
VE03_01224	KV454977.1:642424-643968	+	444	translation elongation factor Tu	orth7150	ENOG410PFSB: This protein promotes the GTP-dependent binding of aminoacyl-tRNA to the A-site of ribosomes during protein biosynthesis (By similarity)	BUSCOfEOG7GXPMZ					IPR000795: Transcription factor, GTP-binding domain; IPR004160: Translation elongation factor EFTu/EF1A, C-terminal; IPR004161: Translation elongation factor EFTu/EF1A, domain 2; IPR004541: Translation elongation factor EFTu/EF1A, bacterial/organelle; IPR005225: Small GTP-binding protein domain; IPR009000: Translation protein, beta-barrel domain; IPR009001: Translation elongation factor EF1A/init…	PF00009: Elongation factor Tu GTP binding domain	GO:0005622 intracellular; GO:0003924 GTPase activity; GO:0005525 GTP binding; GO:0003746 translation elongation factor activity; GO:0006414 translational elongation
VE03_01225	KV454977.1:644740-645517	-	258	hypothetical protein	orth7151	ENOG410PTY9: Translation initiation factor IF-3, C-terminal domain						IPR001288: Translation initiation factor 3; IPR019815: Translation initiation factor 3, C-terminal		GO:0003743 translation initiation factor activity; GO:0006413 translational initiation
VE03_01226	KV454977.1:645751-646333	+	175	signal peptidase I	orth796	ENOG410PKYK: Mitochondrial inner membrane protease subunit 1			S26A			IPR000223: Peptidase S26A, signal peptidase I; IPR015927: Peptidase S24/S26A/S26B/S26C; IPR019759: Peptidase S24/S26A/S26B; IPR026730: Mitochondrial inner membrane protease subunit 1; IPR028360: Peptidase S24/S26, beta-ribbon domain		GO:0016020 membrane; GO:0008233 peptidase activity; GO:0008236 serine-type peptidase activity; GO:0006627 protein processing involved in protein targeting to mitochondrion; GO:0006508 proteolysis
VE03_01227	KV454977.1:646793-648722	-	526	vacuolar protein 8	orth777	ENOG410PG4R: vacuolar protein 8	BUSCOfEOG7Q8CX4					IPR000225: Armadillo; IPR011989: Armadillo-like helical; IPR016024: Armadillo-type fold	PF00514: Armadillo/beta-catenin-like repeat	GO:0005515 protein binding; GO:0005488 binding
VE03_01228	KV454977.1:650389-651780	+	374	hypothetical protein	orth7152	ENOG410PGV3: nuclear protein SNF4	BUSCOfEOG73JM5R					IPR000644: CBS domain; IPR013785: Aldolase-type TIM barrel		GO:0003824 catalytic activity
VE03_01229	KV454977.1:652335-657087	+	1430	hypothetical protein	orth7153							IPR000198: Rho GTPase-activating protein domain; IPR008936: Rho GTPase activation protein		GO:0007165 signal transduction
VE03_01230	KV454977.1:657650-658627	-	289	hypothetical protein	orth7154	ENOG410PNBG: mitochondrial 54S ribosomal protein YmL6	BUSCOfEOG7GTTDX					IPR002136: Ribosomal protein L4/L1e; IPR013005: 50S ribosomal protein uL4; IPR023574: Ribosomal protein L4 domain		GO:0005840 ribosome; GO:0003735 structural constituent of ribosome; GO:0006412 translation
VE03_01231	KV454977.1:658792-660134	+	427	hypothetical protein	orth7155	ENOG410PMCR: mitochondrial 54S ribosomal protein YmL35	BUSCOfEOG7ZWDCC					IPR008914: Phosphatidylethanolamine-binding protein PEBP
VE03_01232	KV454977.1:660716-662740	-	657	serine/threonine protein kinase	orth8078	ENOG410PMNZ: STYKc						IPR000719: Protein kinase domain; IPR002290: Serine/threonine/dual specificity protein kinase, catalytic domain; IPR008271: Serine/threonine-protein kinase, active site; IPR011009: Protein kinase-like domain		GO:0004672 protein kinase activity; GO:0005524 ATP binding; GO:0006468 protein phosphorylation
VE03_01233	KV454977.1:663869-665372	+	500	hypothetical protein	orth10076	ENOG410PVRR: Inherit from NOG: Fungal Zn(2)-Cys(6) binuclear cluster domain					Fungal Zn(2)-Cys(6) binuclear cluster domain	IPR001138: Zn(2)-C6 fungal-type DNA-binding domain		GO:0005634 nucleus; GO:0008270 zinc ion binding; GO:0000981 RNA polymerase II transcription factor activity, sequence-specific DNA binding; GO:0006355 regulation of transcription, DNA-templated
VE03_01234	KV454977.1:666308-668027	-	572	hypothetical protein	orth2055	ENOG410PGUZ: alpha-glucosidase				GH13		IPR006047: Glycosyl hydrolase, family 13, catalytic domain; IPR006589: Glycosyl hydrolase, family 13, subfamily, catalytic domain; IPR013780: Glycosyl hydrolase, family 13, all-beta; IPR013781: Glycoside hydrolase, catalytic domain; IPR015902: Glycoside hydrolase, family 13; IPR017853: Glycoside hydrolase superfamily	PF00128: Alpha amylase, catalytic domain	GO:0043169 cation binding; GO:0003824 catalytic activity; GO:0005975 carbohydrate metabolic process
VE03_01235	KV454977.1:669135-670833	+	565	hypothetical protein	orth2056	ENOG410PF97: Maltose permease						IPR003663: Sugar/inositol transporter; IPR005828: Major facilitator, sugar transporter-like; IPR005829: Sugar transporter, conserved site; IPR020846: Major facilitator superfamily domain	PF00083: Sugar (and other) transporter	GO:0016021 integral component of membrane; GO:0016020 membrane; GO:0022857 transmembrane transporter activity; GO:0005215 transporter activity; GO:0022891 substrate-specific transmembrane transporter activity; GO:0055085 transmembrane transport
VE03_01236	KV454977.1:671495-673730	+	744	hypothetical protein	orth2322	ENOG410PR55: NA
VE03_01237	KV454977.1:675070-677414	+	467	hypothetical protein						AA7		IPR000109: Proton-dependent oligopeptide transporter family; IPR016166: FAD-binding, type 2; IPR016169: CO dehydrogenase flavoprotein-like, FAD-binding, subdomain 2		GO:0016020 membrane; GO:0050660 flavin adenine dinucleotide binding; GO:0005215 transporter activity; GO:0016614 oxidoreductase activity, acting on CH-OH group of donors; GO:0003824 catalytic activity; GO:0055114 oxidation-reduction process; GO:0006810 transport
VE03_01830	KV454978.1:1509-4688	+	933	chitin synthase	orth1678	ENOG410Q7KG: Chitin synthase						IPR004834: Fungal chitin synthase; IPR004835: Chitin synthase; IPR013616: Chitin synthase N-terminal; IPR029044: Nucleotide-diphospho-sugar transferases	PF01644: Chitin synthase	GO:0004100 chitin synthase activity; GO:0016758 transferase activity, transferring hexosyl groups; GO:0006031 chitin biosynthetic process
VE03_01831	KV454978.1:5036-6066	-	305	hypothetical protein	orth6475	ENOG410PM9D: Phytanoyl-CoA dioxygenase family protein						IPR008775: Phytanoyl-CoA dioxygenase	PF05721: Phytanoyl-CoA dioxygenase (PhyH)
VE03_01833	KV454978.1:6874-8747	+	605	hypothetical protein	orth6476	ENOG410PI4U: Actin cortical patch component	BUSCOfEOG7F252J					IPR001680: WD40 repeat; IPR015943: WD40/YVTN repeat-like-containing domain; IPR017986: WD40-repeat-containing domain; IPR020472: G-protein beta WD-40 repeat		GO:0005515 protein binding
VE03_01834	KV454978.1:9064-11843	-	908	hypothetical protein	orth6477	ENOG410PIAW: spindle pole body component						IPR007259: Gamma-tubulin complex component protein	PF04130: Spc97 / Spc98 family	GO:0005815 microtubule organizing center; GO:0000922 spindle pole; GO:0000226 microtubule cytoskeleton organization; GO:0090063 positive regulation of microtubule nucleation
VE03_01835	KV454978.1:12288-13730	+	432	hypothetical protein	orth6478	ENOG410PM83: transcriptional coactivator HFI1 ADA1						IPR024738: Transcriptional coactivator Hfi1/Transcriptional adapter 1	PF12767: Transcriptional regulator of RNA polII, SAGA, subunit	GO:0070461 SAGA-type complex
VE03_01836	KV454978.1:14656-15808	-	348	hypothetical protein	orth6479							IPR002794: Protein of unknown function DUF92, TMEM19	PF01940: Integral membrane protein DUF92	GO:0016021 integral component of membrane
VE03_01837	KV454978.1:16412-17139	-	222	hypothetical protein	orth6480							IPR011990: Tetratricopeptide-like helical domain; IPR019734: Tetratricopeptide repeat		GO:0005515 protein binding
VE03_01838	KV454978.1:18253-19958	-	491	hypothetical protein	orth820	ENOG410PHBF: FAD dependent oxidoreductase						IPR006076: FAD dependent oxidoreductase; IPR023753: FAD/NAD(P)-binding domain		GO:0016491 oxidoreductase activity; GO:0055114 oxidation-reduction process
VE03_01839	KV454978.1:24170-24747	-	120	hypothetical protein	orth379	ENOG410PQG9: progesterone binding protein						IPR001199: Cytochrome b5-like heme/steroid binding domain
VE03_01840	KV454978.1:25077-26420	+	370	hypothetical protein	orth6481	ENOG410PMXJ: TPR domain protein						IPR011990: Tetratricopeptide-like helical domain		GO:0005515 protein binding
VE03_01841	KV454978.1:27357-28651	+	398	hypothetical protein	orth8612	ENOG410PS69: Inherit from NOG: conserved hypothetical protein
VE03_01842	KV454978.1:29742-32571	+	867	hypothetical protein	orth6445	ENOG410PITN: finger domain protein					Zinc finger (C2H2)	IPR007087: Zinc finger, C2H2; IPR015880: Zinc finger, C2H2-like; IPR017868: Filamin/ABP280 repeat-like		GO:0046872 metal ion binding
VE03_01843	KV454978.1:41361-43095	+	577	hypothetical protein	orth0	ENOG410PQTY: C2H2 finger domain protein
VE03_01844	KV454978.1:45025-49042	-	1080	hypothetical protein	orth2
VE03_01845	KV454978.1:49504-50794	-	395	hypothetical protein	orth3	ENOG410PKTX: mitochondrial inner membrane			M48C			IPR001915: Peptidase M48		GO:0004222 metalloendopeptidase activity; GO:0006508 proteolysis
VE03_01846	KV454978.1:51212-54203	-	996	hypothetical protein	orth4
VE03_01847	KV454978.1:55517-57200	-	560	hypothetical protein	orth5	ENOG410PMNC: conserved hypothetical protein
VE03_01848	KV454978.1:60411-62418	+	651	hypothetical protein	orth6	ENOG410PGDP: conserved hypothetical protein
VE03_01849	KV454978.1:63082-63452	-	84	hypothetical protein	orth7	ENOG410QDBR: Cytochrome b5-like Heme/Steroid binding domain						IPR001199: Cytochrome b5-like heme/steroid binding domain; IPR018506: Cytochrome b5, heme-binding site		GO:0020037 heme binding
VE03_01850	KV454978.1:64052-65346	+	296	hypothetical protein	orth8	ENOG410PVU8: Pfam:aPHC						IPR008901: Ceramidase	PF05875: Ceramidase	GO:0016021 integral component of membrane; GO:0016811 hydrolase activity, acting on carbon-nitrogen (but not peptide) bonds, in linear amides; GO:0006672 ceramide metabolic process
VE03_01851	KV454978.1:65828-66695	-	271	hypothetical protein	orth109	ENOG410PNU4: EF-hand calcium-binding domain protein						IPR005645: Serine hydrolase FSH; IPR029058: Alpha/Beta hydrolase fold
VE03_01852	KV454978.1:68099-68574	+	136	hypothetical protein	orth108
VE03_01853	KV454978.1:68868-74874	-	1973	hypothetical protein	orth107	ENOG410PGAG: helicase						IPR000008: C2 domain; IPR001650: Helicase, C-terminal; IPR003593: AAA+ ATPase domain; IPR004179: Sec63 domain; IPR011545: DEAD/DEAH box helicase domain; IPR011991: Winged helix-turn-helix DNA-binding domain; IPR014001: Helicase superfamily 1/2, ATP-binding domain; IPR014756: Immunoglobulin E-set; IPR027417: P-loop containing nucleoside triphosphate hydrolase	PF02889: Sec63 Brl domain	GO:0005524 ATP binding; GO:0005515 protein binding; GO:0003676 nucleic acid binding
VE03_01854	KV454978.1:75220-75972	+	199	hypothetical protein	orth106	ENOG410PFNM: SNARE protein Ykt6						IPR001388: Synaptobrevin; IPR010908: Longin domain; IPR011012: Longin-like domain		GO:0016021 integral component of membrane; GO:0016192 vesicle-mediated transport; GO:0006810 transport
VE03_01855	KV454978.1:76661-78339	+	496	L-lactate dehydrogenase	orth105	ENOG410PJ3B: Cytochrome b2						IPR000262: FMN-dependent dehydrogenase; IPR001199: Cytochrome b5-like heme/steroid binding domain; IPR008259: FMN-dependent alpha-hydroxy acid dehydrogenase, active site; IPR012133: Alpha-hydroxy acid dehydrogenase, FMN-dependent; IPR013785: Aldolase-type TIM barrel	PF01070: FMN-dependent dehydrogenase	GO:0010181 FMN binding; GO:0016491 oxidoreductase activity; GO:0003824 catalytic activity; GO:0055114 oxidation-reduction process
VE03_01856	KV454978.1:78587-80218	-	418	homocitrate synthase	orth104	ENOG410PIJD: homocitrate synthase						IPR000891: Pyruvate carboxyltransferase; IPR002034: Alpha-isopropylmalate/homocitrate synthase, conserved site; IPR011872: Homocitrate synthase, fungi/archaea; IPR013785: Aldolase-type TIM barrel	PF00682: HMGL-like	GO:0046912 transferase activity, transferring acyl groups, acyl groups converted into alkyl on transfer; GO:0004410 homocitrate synthase activity; GO:0003824 catalytic activity; GO:0019878 lysine biosynthetic process via aminoadipic acid; GO:0019752 carboxylic acid metabolic process
VE03_01857	KV454978.1:81342-81999	+	218	hypothetical protein	orth103	ENOG410PJHD: Glycoside hydrolase family 61 protein				AA9		IPR005103: Glycoside hydrolase, family 61
VE03_01858	KV454978.1:83487-84525	+	345	hypothetical protein	orth102
VE03_01859	KV454978.1:84735-86349	-	537	hypothetical protein	orth101	ENOG410PI2K: conserved hypothetical protein
VE03_01860	KV454978.1:87011-89996	+	994	hypothetical protein	orth100	ENOG410PMAU: conserved hypothetical protein
VE03_01861	KV454978.1:90439-91186	-	214	hypothetical protein	orth99	ENOG410PS59: Protein of unknown function (DUF3632)						IPR022085: Protein of unknown function DUF3632
VE03_01862	KV454978.1:91754-94921	+	1007	hypothetical protein	orth98	ENOG410PFD2: DDHD domain protein						IPR004177: DDHD domain		GO:0046872 metal ion binding
VE03_01863	KV454978.1:95059-95723	-	177	hypothetical protein	orth97	ENOG410PTY0: transcription coactivator activity						IPR003173: Transcriptional coactivator p15 (PC4); IPR009044: ssDNA-binding transcriptional regulator		GO:0003713 transcription coactivator activity; GO:0003677 DNA binding; GO:0006355 regulation of transcription, DNA-templated
VE03_01864	KV454978.1:96427-99370	+	980	hypothetical protein	orth96	ENOG410PJVD: PX domain-containing protein						IPR001683: Phox homologous domain; IPR003114: Phox-associated domain; IPR013937: Sorting nexin, C-terminal; IPR013996: PX-associated, sorting nexin 13		GO:0035091 phosphatidylinositol binding
VE03_01865	KV454978.1:100073-104042	+	1271	hypothetical protein	orth95	ENOG410PHHK: MIT (microtubule interacting and transport) domain						IPR007330: MIT
VE03_01866	KV454978.1:104628-106876	-	710	E1-like protein-activating enzyme G	orth94	ENOG410PG9W: E1-like activating enzyme involved in cytoplasm to vacuole transport (Cvt) and autophagy (By similarity)						IPR000594: THIF-type NAD/FAD binding fold; IPR006285: Ubiquitin-like modifier-activating enzyme Atg7; IPR016040: NAD(P)-binding domain; IPR032197: Ubiquitin-like modifier-activating enzyme Atg7, N-terminal	PF16420: Ubiquitin-like modifier-activating enzyme ATG7 N-terminus	GO:0005737 cytoplasm; GO:0008641 small protein activating enzyme activity; GO:0006914 autophagy
VE03_01867	KV454978.1:107346-108398	+	333	dCMP deaminase	orth93	ENOG410PGCY: Deoxycytidylate deaminase	BUSCOfEOG7BCNPR					IPR002125: Cytidine and deoxycytidylate deaminases, zinc-binding; IPR015517: Deoxycytidylate deaminase-related; IPR016192: APOBEC/CMP deaminase, zinc-binding; IPR016193: Cytidine deaminase-like; IPR027417: P-loop containing nucleoside triphosphate hydrolase		GO:0008270 zinc ion binding; GO:0003824 catalytic activity; GO:0016787 hydrolase activity
VE03_01868	KV454978.1:108498-110188	-	542	imidazole glycerol phosphate synthase hisHF	orth92	ENOG410PFI1: Imidazole glycerol phosphate synthase subunit hisF	BUSCOfEOG79GTGF		C26			IPR004651: Histidine biosynthesis, HisF; IPR006062: Histidine biosynthesis; IPR010139: Imidazole glycerol phosphate synthase, subunit H; IPR011060: Ribulose-phosphate binding barrel; IPR013785: Aldolase-type TIM barrel; IPR014640: Imidazole glycerol phosphate synthase HisHF; IPR017926: Glutamine amidotransferase; IPR029062: Class I glutamine amidotransferase-like		GO:0005737 cytoplasm; GO:0000107 imidazoleglycerol-phosphate synthase activity; GO:0003824 catalytic activity; GO:0016833 oxo-acid-lyase activity; GO:0016763 transferase activity, transferring pentosyl groups; GO:0000105 histidine biosynthetic process; GO:0008152 metabolic process
VE03_01869	KV454978.1:111207-113162	+	617	hypothetical protein	orth91	ENOG410PI16: Retinoblastoma-binding protein	BUSCOfEOG73JM66				Zinc knuckle (CCHC)	IPR001878: Zinc finger, CCHC-type; IPR013083: Zinc finger, RING/FYVE/PHD-type; IPR014891: DWNN domain; IPR025829: Zinc knuckle CX2CX3GHX4C		GO:0005634 nucleus; GO:0008270 zinc ion binding; GO:0003676 nucleic acid binding
VE03_01870	KV454978.1:113910-116065	+	644	hypothetical protein	orth90	ENOG410PGNK: Actin-bundling protein	BUSCOfEOG71P2KM					IPR001589: Actinin-type actin-binding domain, conserved site; IPR001715: Calponin homology domain; IPR011992: EF-hand domain pair	PF00307: Calponin homology (CH) domain	GO:0005515 protein binding
VE03_01871	KV454978.1:116537-117608	-	185	hypothetical protein	orth89	ENOG410PQ6I: factor srp1						IPR000504: RNA recognition motif domain; IPR012677: Nucleotide-binding alpha-beta plait domain		GO:0000166 nucleotide binding; GO:0003676 nucleic acid binding
VE03_01872	KV454978.1:118516-119709	+	328	hypothetical protein	orth88	ENOG410PFMQ: Mitochondrial carrier protein						IPR002067: Mitochondrial carrier protein; IPR018108: Mitochondrial substrate/solute carrier; IPR023395: Mitochondrial carrier domain	PF00153: Mitochondrial carrier protein	GO:0055085 transmembrane transport
VE03_01873	KV454978.1:119992-121002	+	229	hypothetical protein	orth8054	ENOG410PMXF: 60S ribosomal protein L18						IPR000039: Ribosomal protein L18e; IPR021131: Ribosomal protein L18e/L15P; IPR021132: Ribosomal protein L18e, conserved site	PF17135: Ribosomal protein 60S L18 and 50S L18e	GO:0005622 intracellular; GO:0005840 ribosome; GO:0003735 structural constituent of ribosome; GO:0006412 translation
VE03_01874	KV454978.1:121569-122314	+	201	hypothetical protein	orth87	ENOG410PQ7D: BCAS2 domain-containing protein						IPR008409: Pre-mRNA-splicing factor SPF27		GO:0006397 mRNA processing
VE03_01875	KV454978.1:123014-124353	-	395	hypothetical protein	orth86	ENOG410PGW3: CAMP-dependent protein kinase regulatory subunit						IPR000595: Cyclic nucleotide-binding domain; IPR012198: cAMP-dependent protein kinase regulatory subunit; IPR014710: RmlC-like jelly roll fold; IPR018488: Cyclic nucleotide-binding, conserved site; IPR018490: Cyclic nucleotide-binding-like		GO:0005952 cAMP-dependent protein kinase complex; GO:0008603 cAMP-dependent protein kinase regulator activity; GO:0001932 regulation of protein phosphorylation
VE03_01876	KV454978.1:127869-130827	+	654	hypothetical protein	orth85	ENOG410QEE4: NA						IPR014756: Immunoglobulin E-set; IPR032640: AMP-activated protein kinase, glycogen-binding domain
VE03_01877	KV454978.1:132629-133692	+	226	charged multivesicular body protein 4	orth83	ENOG410PJP4: Required for the sorting and concentration of proteins resulting in the entry of these proteins into the invaginating vesicles of the multivesicular body (MVB). Also required for the proteolytic cleavage of the transcription factor RIM101 in response to alkaline ambient pH (By similarity)	BUSCOfEOG72RN9W					IPR005024: Snf7 family		GO:0007034 vacuolar transport
VE03_01878	KV454978.1:136241-140877	+	1525	hypothetical protein
VE03_01879	KV454978.1:141770-142526	-	214	hypothetical protein	orth81	ENOG410PKXU: Constituent of COPII-coated endoplasmic reticulum- derived transport vesicles. Required for efficient transport of a subset of secretory proteins to the Golgi. Facilitates retrograde transport from the Golgi to the endoplasmic reticulum (By similarity)						IPR009038: GOLD domain; IPR015720: TMP21-related		GO:0016021 integral component of membrane; GO:0006810 transport
VE03_01880	KV454978.1:142783-143648	+	224	hypothetical protein	orth80		BUSCOfEOG7TTQMZ					IPR000690: Zinc finger, C2H2-type matrin; IPR003604: Zinc finger, U1-type; IPR013085: Zinc finger, U1-C type; IPR017340: U1 small nuclear ribonucleoprotein C		GO:0005685 U1 snRNP; GO:0005634 nucleus; GO:0008270 zinc ion binding; GO:0003676 nucleic acid binding; GO:0000387 spliceosomal snRNP assembly; GO:0000398 mRNA splicing, via spliceosome
VE03_01881	KV454978.1:144132-145106	+	306	hypothetical protein	orth79
VE03_01882	KV454978.1:148428-150263	-	496	hypothetical protein	orth77	ENOG410PPW6: C2H2 finger domain protein					Zinc finger (C2H2)	IPR007087: Zinc finger, C2H2; IPR013087: Zinc finger C2H2-type/integrase DNA-binding domain; IPR015880: Zinc finger, C2H2-like		GO:0046872 metal ion binding; GO:0003676 nucleic acid binding
VE03_01883	KV454978.1:154592-159183	-	1490	hypothetical protein	orth76	ENOG410Q7HV: Pfam:DUF1605						IPR001650: Helicase, C-terminal; IPR007502: Helicase-associated domain; IPR011545: DEAD/DEAH box helicase domain; IPR011709: Domain of unknown function DUF1605; IPR014001: Helicase superfamily 1/2, ATP-binding domain; IPR027417: P-loop containing nucleoside triphosphate hydrolase		GO:0004386 helicase activity; GO:0005524 ATP binding; GO:0003676 nucleic acid binding
VE03_01884	KV454978.1:159388-167575	+	2678	hypothetical protein	orth75	ENOG410QDSB: ribosomal protein L19						IPR011989: Armadillo-like helical; IPR016024: Armadillo-type fold; IPR021133: HEAT, type 2; IPR022716: Domain of unknown function DUF3554; IPR026827: Proteasome component ECM29/Translational activator GCN1; IPR033173: No description		GO:0005488 binding; GO:0019887 protein kinase regulator activity; GO:0019901 protein kinase binding; GO:0043022 ribosome binding; GO:0006417 regulation of translation; GO:0033554 cellular response to stress; GO:0033674 positive regulation of kinase activity
VE03_01885	KV454978.1:168065-168988	+	196	large subunit ribosomal protein L19e	orth74	ENOG410QDSB: ribosomal protein L19						IPR000196: Ribosomal protein L19/L19e domain; IPR015972: Ribosomal protein L19/L19e, domain 1; IPR015974: Ribosomal protein L19/L19e, domain 3; IPR023638: Ribosomal protein L19/L19e conserved site	PF01280: Ribosomal protein L19e	GO:0005622 intracellular; GO:0005840 ribosome; GO:0003735 structural constituent of ribosome; GO:0006412 translation
VE03_01886	KV454978.1:170410-172126	-	536	glycine hydroxymethyltransferase	orth73	ENOG410PFHX: Interconversion of serine and glycine (By similarity)						IPR001085: Serine hydroxymethyltransferase; IPR015421: Pyridoxal phosphate-dependent transferase, major region, subdomain 1; IPR015422: Pyridoxal phosphate-dependent transferase, major region, subdomain 2; IPR015424: Pyridoxal phosphate-dependent transferase; IPR019798: Serine hydroxymethyltransferase, pyridoxal phosphate binding site	PF00464: Serine hydroxymethyltransferase	GO:0004372 glycine hydroxymethyltransferase activity; GO:0030170 pyridoxal phosphate binding; GO:0003824 catalytic activity; GO:0016740 transferase activity; GO:0006544 glycine metabolic process; GO:0006563 L-serine metabolic process
VE03_01887	KV454978.1:172818-173728	-	262	hypothetical protein	orth72	ENOG410PJCA: short chain dehydrogenase reductase						IPR002198: Short-chain dehydrogenase/reductase SDR; IPR002347: Glucose/ribitol dehydrogenase; IPR013968: Polyketide synthase, ketoreductase domain; IPR016040: NAD(P)-binding domain; IPR020904: Short-chain dehydrogenase/reductase, conserved site		GO:0016491 oxidoreductase activity; GO:0008152 metabolic process
VE03_01888	KV454978.1:174141-175031	+	279	hypothetical protein	orth71	ENOG410PWPY: Thiol methyltransferase						IPR008854: TPMT family; IPR029063: S-adenosyl-L-methionine-dependent methyltransferase		GO:0008757 S-adenosylmethionine-dependent methyltransferase activity
VE03_01889	KV454978.1:175065-175971	-	301	hypothetical protein	orth70	ENOG410PK8T: otu domain-containing protein	BUSCOfEOG73JM5N		C85A			IPR003323: OTU domain
VE03_01890	KV454978.1:176631-178439	+	504	hypothetical protein	orth69	ENOG410PG9Q: multidrug resistance transporter						IPR011701: Major facilitator superfamily; IPR020846: Major facilitator superfamily domain		GO:0016021 integral component of membrane; GO:0055085 transmembrane transport
VE03_01891	KV454978.1:179382-181435	+	608	hypothetical protein	orth68	ENOG410PJH0: AMP-binding enzyme						IPR000873: AMP-dependent synthetase/ligase; IPR025110: AMP-binding enzyme C-terminal domain	PF00501: AMP-binding enzyme	GO:0003824 catalytic activity; GO:0008152 metabolic process
VE03_01892	KV454978.1:185062-185879	-	233	hypothetical protein	orth67	ENOG410PM57: Ras small monomeric GTPase RasB						IPR001806: Small GTPase superfamily; IPR002041: Ran GTPase; IPR003578: Small GTPase superfamily, Rho type; IPR003579: Small GTPase superfamily, Rab type; IPR005225: Small GTP-binding protein domain; IPR020849: Small GTPase superfamily, Ras type; IPR027417: P-loop containing nucleoside triphosphate hydrolase	PF00071: Ras family	GO:0005622 intracellular; GO:0016020 membrane; GO:0005525 GTP binding; GO:0003924 GTPase activity; GO:0006886 intracellular protein transport; GO:0006913 nucleocytoplasmic transport; GO:0015031 protein transport; GO:0007165 signal transduction; GO:0007264 small GTPase mediated signal transduction
VE03_01893	KV454978.1:187981-189280	-	414	hypothetical protein	orth66	ENOG410Q0KH: NA						IPR018571: Membrane anchor Opy2, N-terminal
VE03_01894	KV454978.1:190930-194016	-	891	chitin synthase G	orth65	ENOG410PFUV: chitin synthase						IPR004834: Fungal chitin synthase; IPR004835: Chitin synthase; IPR013616: Chitin synthase N-terminal; IPR029044: Nucleotide-diphospho-sugar transferases	PF01644: Chitin synthase	GO:0004100 chitin synthase activity; GO:0016758 transferase activity, transferring hexosyl groups; GO:0006031 chitin biosynthetic process
VE03_01895	KV454978.1:195946-196676	+	181	ubiquitin-conjugating enzyme E2 M	orth64	ENOG410PN5Z: NEDD8-conjugating enzyme UBC12	BUSCOfEOG7F51DN					IPR000608: Ubiquitin-conjugating enzyme E2; IPR016135: Ubiquitin-conjugating enzyme/RWD-like; IPR023313: Ubiquitin-conjugating enzyme, active site
VE03_01898	KV454978.1:199909-201305	+	400	ketol-acid reductoisomerase, mitochondrial	orth63	ENOG410PHY1: ketol-acid reductoisomerase	BUSCOfEOG7VHT6S					IPR000506: Acetohydroxy acid isomeroreductase C-terminal; IPR008927: 6-phosphogluconate dehydrogenase C-terminal domain-like; IPR013023: Ketol-acid reductoisomerase; IPR013116: Acetohydroxy acid isomeroreductase, NADPH-binding domain; IPR013328: 6-phosphogluconate dehydrogenase, domain 2; IPR016040: NAD(P)-binding domain; IPR016207: Ketol-acid reductoisomerase, fungi		GO:0016491 oxidoreductase activity; GO:0004455 ketol-acid reductoisomerase activity; GO:0055114 oxidation-reduction process; GO:0009082 branched-chain amino acid biosynthetic process
VE03_01899	KV454978.1:202139-203371	+	378	hypothetical protein	orth62	ENOG410PFC0: Pyridoxal-phosphate dependent enzyme						IPR000634: Serine/threonine dehydratase, pyridoxal-phosphate-binding site; IPR001926: Tryptophan synthase beta subunit-like PLP-dependent enzyme	PF00291: Pyridoxal-phosphate dependent enzyme	GO:0030170 pyridoxal phosphate binding; GO:0006520 cellular amino acid metabolic process
VE03_01900	KV454978.1:203994-205602	-	501	hypothetical protein	orth60	ENOG410PP3T: Subunit 3						IPR011991: Winged helix-turn-helix DNA-binding domain
VE03_01901	KV454978.1:206190-207641	+	446	glutamate-5-semialdehyde dehydrogenase	orth59	ENOG410PG7C: gamma-glutamyl phosphate reductase	BUSCOfEOG7DVDN4					IPR000965: GPR domain; IPR012134: Glutamate-5-semialdehyde dehydrogenase; IPR015590: Aldehyde dehydrogenase domain; IPR016161: Aldehyde/histidinol dehydrogenase; IPR016162: Aldehyde dehydrogenase N-terminal domain; IPR016163: Aldehyde dehydrogenase, C-terminal; IPR020593: Gamma-glutamyl phosphate reductase GPR, conserved site		GO:0016620 oxidoreductase activity, acting on the aldehyde or oxo group of donors, NAD or NADP as acceptor; GO:0016491 oxidoreductase activity; GO:0004350 glutamate-5-semialdehyde dehydrogenase activity; GO:0050661 NADP binding; GO:0055114 oxidation-reduction process; GO:0006561 proline biosynthetic process; GO:0008152 metabolic process
VE03_01902	KV454978.1:207914-210067	-	698	hypothetical protein	orth58							IPR024312: Central kinetochore-associated
VE03_01903	KV454978.1:217390-219361	+	656	hypothetical protein	orth57	ENOG410Q5HX: NA						IPR003163: Transcription regulator HTH, APSES-type DNA-binding domain		GO:0003677 DNA binding
VE03_01904	KV454978.1:221568-223885	+	692	hypothetical protein	orth56	ENOG410PIJN: acyl-CoA synthetase						IPR000873: AMP-dependent synthetase/ligase; IPR020845: AMP-binding, conserved site; IPR025110: AMP-binding enzyme C-terminal domain; IPR032387: Acetyl-coenzyme A synthetase, N-terminal domain	PF00501: AMP-binding enzyme	GO:0003824 catalytic activity; GO:0008152 metabolic process
VE03_01905	KV454978.1:227213-227713	+	144	hypothetical protein	orth55	ENOG410PSW4: NA
VE03_01907	KV454978.1:230959-234866	-	933	hypothetical protein	orth2423	ENOG410PVCJ: Inherit from euNOG: serine active site containing 1						IPR002182: NB-ARC; IPR011990: Tetratricopeptide-like helical domain; IPR012908: GPI inositol-deacylase PGAP1-like; IPR013026: Tetratricopeptide repeat-containing domain; IPR019734: Tetratricopeptide repeat; IPR027417: P-loop containing nucleoside triphosphate hydrolase; IPR029058: Alpha/Beta hydrolase fold		GO:0005515 protein binding; GO:0016788 hydrolase activity, acting on ester bonds; GO:0043531 ADP binding; GO:0006886 intracellular protein transport; GO:0006505 GPI anchor metabolic process
VE03_01908	KV454978.1:235788-240105	-	1422	hypothetical protein	orth54	ENOG410PKA4: Nuclear migration protein						IPR024774: Pleckstrin homology domain, Mcp5-type		GO:0005938 cell cortex; GO:0005543 phospholipid binding; GO:0005515 protein binding; GO:0032065 cortical protein anchoring
VE03_01909	KV454978.1:242717-244051	+	423	hypothetical protein	orth53	ENOG410PKG9: integral membrane protein
VE03_01910	KV454978.1:244989-246053	-	199	hypothetical protein	orth2424	ENOG410PRR5: NA
VE03_01911	KV454978.1:246567-248605	-	610	hypothetical protein	orth61	ENOG410PGI7: replication	BUSCOfEOG71P2KR					IPR004365: OB-fold nucleic acid binding domain, AA-tRNA synthetase-type; IPR004591: Replication factor A protein 1; IPR007199: Replication factor-A protein 1, N-terminal; IPR012340: Nucleic acid-binding, OB-fold; IPR013955: Replication factor A, C-terminal; IPR031657: Replication protein A, OB domain		GO:0005634 nucleus; GO:0003677 DNA binding; GO:0003676 nucleic acid binding; GO:0006310 DNA recombination; GO:0006260 DNA replication; GO:0006281 DNA repair
VE03_01912	KV454978.1:249076-251653	-	785	hypothetical protein	orth50	ENOG410PFVY: ubiquitin carboxyl-terminal hydrolase			C19			IPR001394: Peptidase C19, ubiquitin carboxyl-terminal hydrolase; IPR001607: Zinc finger, UBP-type; IPR009060: UBA-like; IPR013083: Zinc finger, RING/FYVE/PHD-type; IPR015940: Ubiquitin-associated domain; IPR016652: Ubiquitinyl hydrolase; IPR018200: Ubiquitin specific protease, conserved site; IPR028889: Ubiquitin specific protease domain		GO:0008242 omega peptidase activity; GO:0036459 thiol-dependent ubiquitinyl hydrolase activity; GO:0008270 zinc ion binding; GO:0005515 protein binding; GO:0006511 ubiquitin-dependent protein catabolic process; GO:0016579 protein deubiquitination
VE03_01913	KV454978.1:252200-252848	+	173	hypothetical protein	orth49	ENOG410PNQY: Iron sulfur cluster assembly protein						IPR002871: NIF system FeS cluster assembly, NifU, N-terminal		GO:0051536 iron-sulfur cluster binding; GO:0005506 iron ion binding; GO:0016226 iron-sulfur cluster assembly
VE03_01914	KV454978.1:255236-256913	-	542	hypothetical protein	orth48	ENOG410PFSS: Oligosaccharide translocation protein RFT1	BUSCOfEOG7NSBBG					IPR007594: RFT1	PF04506: Rft protein	GO:0016021 integral component of membrane; GO:0005319 lipid transporter activity; GO:0006869 lipid transport
VE03_01915	KV454978.1:257013-258079	-	336	hypothetical protein	orth47	ENOG410PNRE: Inherit from euNOG: FtsJ RNA methyltransferase homolog 2 (E. coli)
VE03_01916	KV454978.1:258346-259500	+	329	hypothetical protein	orth46	ENOG410PHIV: oligosaccharyl transferase subunit (gamma)						IPR012336: Thioredoxin-like fold; IPR021149: Oligosaccharyl transferase complex, subunit OST3/OST6	PF04756: OST3 / OST6 family, transporter family
VE03_01917	KV454978.1:259787-261040	-	333	hypothetical protein	orth45	ENOG410PH9V: 21S rRNA (uridine(2791)-2'-O)-methyltransferase						IPR002877: Ribosomal RNA methyltransferase FtsJ domain; IPR015507: Ribosomal RNA large subunit methyltransferase E; IPR029063: S-adenosyl-L-methionine-dependent methyltransferase	PF01728: FtsJ-like methyltransferase	GO:0008168 methyltransferase activity; GO:0001510 RNA methylation; GO:0032259 methylation
VE03_01918	KV454978.1:261846-264354	+	815	hypothetical protein	orth44	ENOG410PJ6K: Neutral alkaline nonlysosomal ceramidase						IPR006823: Neutral/alkaline nonlysosomal ceramidase; IPR031329: Neutral/alkaline non-lysosomal ceramidase, N-terminal; IPR031331: Neutral/alkaline non-lysosomal ceramidase, C-terminal	PF04734: Neutral/alkaline non-lysosomal ceramidase, N-terminal; PF17048: Neutral/alkaline non-lysosomal ceramidase, C-terminal
VE03_01919	KV454978.1:264599-266138	-	474	hypothetical protein	orth43	ENOG410PG1Y: DUF1479 domain protein						IPR010856: Protein of unknown function DUF1479; IPR027443: Isopenicillin N synthase-like	PF07350: Protein of unknown function (DUF1479)
VE03_01920	KV454978.1:267101-268837	-	542	hypothetical protein		ENOG410PG7G: Major Facilitator Superfamily						IPR011701: Major facilitator superfamily; IPR020846: Major facilitator superfamily domain		GO:0016021 integral component of membrane; GO:0055085 transmembrane transport
VE03_01921	KV454978.1:269577-276872	+	1929	hypothetical protein	orth42						Fungal-specific TF domain	IPR002213: UDP-glucuronosyl/UDP-glucosyltransferase; IPR004276: Glycosyltransferase family 28, N-terminal domain; IPR007219: Transcription factor domain, fungi		GO:0005634 nucleus; GO:0016758 transferase activity, transferring hexosyl groups; GO:0008270 zinc ion binding; GO:0003677 DNA binding; GO:0008152 metabolic process; GO:0030259 lipid glycosylation; GO:0006351 transcription, DNA-templated; GO:0005975 carbohydrate metabolic process
VE03_01922	KV454978.1:277320-279555	-	744	hypothetical protein	orth40
VE03_01923	KV454978.1:281106-284673	-	1188	hypothetical protein	orth39	ENOG410PQXQ: Forkhead domain protein					Fork head domain	IPR000253: Forkhead-associated (FHA) domain; IPR001766: Fork head domain; IPR008984: SMAD/FHA domain; IPR011991: Winged helix-turn-helix DNA-binding domain; IPR030456: No description		GO:0043565 sequence-specific DNA binding; GO:0005515 protein binding; GO:0003700 transcription factor activity, sequence-specific DNA binding; GO:0006355 regulation of transcription, DNA-templated
VE03_01924	KV454978.1:286446-290687	+	1365	hypothetical protein	orth38						Zinc finger (C2H2)	IPR007087: Zinc finger, C2H2		GO:0046872 metal ion binding
VE03_01925	KV454978.1:291238-293372	-	694	hypothetical protein	orth37	ENOG410PGW4: NA						IPR000719: Protein kinase domain; IPR011009: Protein kinase-like domain; IPR029498: Prion-inhibition and propagation, HeLo domain		GO:0005524 ATP binding; GO:0004672 protein kinase activity; GO:0006468 protein phosphorylation
VE03_01926	KV454978.1:293777-295979	-	714	hypothetical protein	orth36	ENOG410PGZF: calponin						IPR001715: Calponin homology domain; IPR003096: Smooth muscle protein/calponin		GO:0005515 protein binding
VE03_01927	KV454978.1:296369-297199	+	257	hypothetical protein	orth35	ENOG410PQ2I: conserved hypothetical protein						IPR007763: NADH dehydrogenase [ubiquinone] 1 alpha subcomplex subunit 12		GO:0016020 membrane; GO:0008137 NADH dehydrogenase (ubiquinone) activity; GO:0009055 electron carrier activity
VE03_01928	KV454978.1:297503-300013	-	770	CAMK/CAMKL/AMPK protein kinase	orth34	ENOG410PGMD: carbon catabolite derepressing protein kinase						IPR000719: Protein kinase domain; IPR002290: Serine/threonine/dual specificity protein kinase, catalytic domain; IPR008271: Serine/threonine-protein kinase, active site; IPR011009: Protein kinase-like domain; IPR013896: Ubiquitin-associated domain (UBA); IPR017441: Protein kinase, ATP binding site; IPR028375: KA1 domain/Ssp2, C-terminal; IPR032270: AMPK, C-terminal adenylate sensor domain	PF00069: Protein kinase domain	GO:0004672 protein kinase activity; GO:0005524 ATP binding; GO:0004674 protein serine/threonine kinase activity; GO:0006468 protein phosphorylation
VE03_01929	KV454978.1:300492-301280	-	230	hypothetical protein	orth33	ENOG410PPIB: conserved hypothetical protein
VE03_01930	KV454978.1:301792-303108	+	380	actin-like protein	orth32	ENOG410PHDF: Actin-related protein						IPR004000: Actin family; IPR020902: Actin/actin-like conserved site; IPR029909: Actin-related protein 1 family	PF00022: Actin	GO:0005869 dynactin complex
VE03_01931	KV454978.1:304270-304663	-	70	hypothetical protein	orth31
VE03_01932	KV454978.1:305831-307944	-	667	hypothetical protein	orth2025	ENOG410PM4T: ATPase family associated with various cellular activities (AAA)						IPR003593: AAA+ ATPase domain; IPR003959: ATPase, AAA-type, core; IPR027417: P-loop containing nucleoside triphosphate hydrolase		GO:0005524 ATP binding
VE03_01933	KV454978.1:308816-315168	+	2046	hypothetical protein								IPR007111: NACHT nucleoside triphosphatase; IPR011042: Six-bladed beta-propeller, TolB-like; IPR027417: P-loop containing nucleoside triphosphate hydrolase; IPR031352: NACHT-NTPase and P-loop NTPases, N-terminal domain
VE03_01934	KV454978.1:316410-316854	+	147	hypothetical protein	orth30	ENOG410PTBU: Protein of unknown function (DUF3602)						IPR022024: Protein of unknown function DUF3602
VE03_01935	KV454978.1:317345-317634	-	74	hypothetical protein
VE03_01936	KV454978.1:318313-319076	+	192	hypothetical protein	orth891	ENOG410PPHU: Choline/ethanolamine kinase
VE03_01937	KV454978.1:319759-320724	-	306	hypothetical protein	orth6543	ENOG410Q4I9: DnaJ domain						IPR001623: DnaJ domain; IPR018253: DnaJ domain, conserved site
VE03_01938	KV454978.1:328403-329901	+	386	hypothetical protein	orth27	ENOG410PMVN: TAM domain methyltransferase						IPR029063: S-adenosyl-L-methionine-dependent methyltransferase
VE03_01939	KV454978.1:330265-330910	-	178	hypothetical protein	orth2427	ENOG410PY9E: NA
VE03_01940	KV454978.1:331857-332563	-	204	hypothetical protein	orth26	ENOG410PRX7: Involved in protein N-glycosylation. Essential for the second step of the dolichol-linked oligosaccharide pathway	BUSCOfEOG7NKKXH					IPR007235: Glycosyl transferase, family 28, C-terminal		GO:0016758 transferase activity, transferring hexosyl groups
VE03_01941	KV454978.1:333179-334369	+	355	hypothetical protein	orth25	ENOG410PH1C: 37S ribosomal protein Rsm24	BUSCOfEOG75MW6G					IPR019349: Ribosomal protein S24/S35, mitochondrial, conserved domain
VE03_01942	KV454978.1:335059-336774	+	540	hypothetical protein	orth24	ENOG410PGT9: Aldehyde dehydrogenase						IPR012394: Aldehyde dehydrogenase NAD(P)-dependent; IPR015590: Aldehyde dehydrogenase domain; IPR016161: Aldehyde/histidinol dehydrogenase; IPR016162: Aldehyde dehydrogenase N-terminal domain; IPR016163: Aldehyde dehydrogenase, C-terminal	PF00171: Aldehyde dehydrogenase family	GO:0004030 aldehyde dehydrogenase [NAD(P)+] activity; GO:0016620 oxidoreductase activity, acting on the aldehyde or oxo group of donors, NAD or NADP as acceptor; GO:0016491 oxidoreductase activity; GO:0006081 cellular aldehyde metabolic process; GO:0055114 oxidation-reduction process; GO:0008152 metabolic process
VE03_01943	KV454978.1:337395-337923	-	175	hypothetical protein	orth9389	ENOG410PK2C: cAMP-dependent protein kinase pathway protein
VE03_01944	KV454978.1:338525-339482	+	266	hypothetical protein	orth23	ENOG410PQHV: Ornithine decarboxylase antizyme						IPR002993: Ornithine decarboxylase antizyme; IPR016181: Acyl-CoA N-acyltransferase		GO:0008073 ornithine decarboxylase inhibitor activity; GO:0004857 enzyme inhibitor activity
VE03_01945	KV454978.1:340856-341666	+	269	hypothetical protein	orth22	ENOG410PPSW: yippee family						IPR004910: Yippee/Mis18
VE03_01946	KV454978.1:342717-343229	-	152	hypothetical protein	orth21	ENOG410PZ5P: NA
VE03_01947	KV454978.1:344094-345475	+	442	hypothetical protein	orth20							IPR019481: Transcription factor TFIIIC, tau55-related
VE03_01948	KV454978.1:345686-347172	-	474	hypothetical protein	orth17	ENOG410PV4I: Fatty acid desaturase						IPR005804: Fatty acid desaturase domain		GO:0006629 lipid metabolic process
VE03_01950	KV454978.1:349319-349929	+	166	hypothetical protein	orth18	ENOG410PX8S: Membrane-associating domain						IPR008253: Marvel domain		GO:0016020 membrane
VE03_01951	KV454978.1:350462-351398	+	265	NADH dehydrogenase flavoprotein 2	orth19	ENOG410PFVJ: NADH-ubiquinone oxidoreductase 24 kDa subunit						IPR002023: NADH-quinone oxidoreductase subunit E-like; IPR012336: Thioredoxin-like fold	PF01257: Thioredoxin-like [2Fe-2S] ferredoxin	GO:0016491 oxidoreductase activity; GO:0055114 oxidation-reduction process
VE03_01952	KV454978.1:357985-361278	+	696	nuclear distribution protein pac-1a	orth16							IPR001680: WD40 repeat; IPR015943: WD40/YVTN repeat-like-containing domain; IPR017252: Dynein regulator LIS1; IPR017986: WD40-repeat-containing domain; IPR018392: LysM domain; IPR019775: WD40 repeat, conserved site; IPR020472: G-protein beta WD-40 repeat	PF00400: WD domain, G-beta repeat	GO:0005515 protein binding
VE03_01953	KV454978.1:361941-362464	-	128	hypothetical protein	orth15	ENOG410PTDT: NA
VE03_01954	KV454978.1:363308-364441	+	360	hypothetical protein	orth14	ENOG410PMUG: Sodium/calcium exchanger protein						IPR004481: Sodium/potassium/calcium exchanger; IPR004837: Sodium/calcium exchanger membrane region		GO:0016021 integral component of membrane; GO:0055085 transmembrane transport
VE03_01955	KV454978.1:364657-366175	-	505	hypothetical protein		ENOG410Q4IV: Ankyrin repeat						IPR002110: Ankyrin repeat; IPR020683: Ankyrin repeat-containing domain		GO:0005515 protein binding
VE03_01956	KV454978.1:366310-367234	-	307	hypothetical protein	orth9761	ENOG410Q4IV: Ankyrin repeat
VE03_01957	KV454978.1:368796-369705	-	302	hypothetical protein	orth661
VE03_01958	KV454978.1:370334-371401	+	332	hypothetical protein	orth1025	ENOG410PHQP: porphobilinogen deaminase						IPR000860: Porphobilinogen deaminase; IPR022417: Porphobilinogen deaminase, N-terminal; IPR022418: Porphobilinogen deaminase, C-terminal; IPR022419: Porphobilinogen deaminase, dipyrromethane cofactor binding site	PF01379: Porphobilinogen deaminase, dipyromethane cofactor binding domain	GO:0004418 hydroxymethylbilane synthase activity; GO:0033014 tetrapyrrole biosynthetic process; GO:0018160 peptidyl-pyrromethane cofactor linkage
VE03_01959	KV454978.1:372856-373779	+	253	hypothetical protein	orth13	ENOG410PRJI: carbohydrate esterase family 12 protein				CE12		IPR001087: GDSL lipase/esterase; IPR013830: SGNH hydrolase-type esterase domain		GO:0016788 hydrolase activity, acting on ester bonds
VE03_01960	KV454978.1:374430-376194	+	488	hypothetical protein	orth966	ENOG410PJ9D: Cytochrome P450						IPR001128: Cytochrome P450; IPR002401: Cytochrome P450, E-class, group I; IPR017972: Cytochrome P450, conserved site	PF00067: Cytochrome P450	GO:0005506 iron ion binding; GO:0020037 heme binding; GO:0016705 oxidoreductase activity, acting on paired donors, with incorporation or reduction of molecular oxygen; GO:0055114 oxidation-reduction process
VE03_01961	KV454978.1:376736-377430	-	179	hypothetical protein		ENOG410PR5I: NA
VE03_01962	KV454978.1:379270-380336	+	337	hypothetical protein	orth2141	ENOG410QB18: NmrA-like family						IPR008030: NmrA-like domain; IPR016040: NAD(P)-binding domain
VE03_01963	KV454978.1:380658-381486	-	231	hypothetical protein	orth12
VE03_01964	KV454978.1:382763-383607	+	256	hypothetical protein
VE03_01965	KV454978.1:383738-385918	-	709	hypothetical protein	orth11	ENOG410PJK2: von Willebrand factor type A domain						IPR002035: von Willebrand factor, type A; IPR028992: Hedgehog/Intein (Hint) domain; IPR032838: VWA-Hint protein, Vwaint domain	PF14623: Hint-domain
VE03_01966	KV454978.1:388186-389482	+	431	hypothetical protein	orth10	ENOG410PG4A: sugar isomerase						IPR001347: Sugar isomerase (SIS)		GO:0030246 carbohydrate binding; GO:0005975 carbohydrate metabolic process
VE03_01967	KV454978.1:391869-393006	-	336	hypothetical protein	orth110	ENOG410PWVA: NA
VE03_01968	KV454978.1:394853-395819	-	302	hypothetical protein	orth111	ENOG410PI3V: Cyclin domain-containing protein						IPR013763: Cyclin-like
VE03_01969	KV454978.1:396134-397061	+	258	electron transfer flavoprotein beta subunit	orth112	ENOG410PFI6: Electron transfer flavoprotein	BUSCOfEOG73NGDW					IPR000049: Electron transfer flavoprotein, beta-subunit, conserved site; IPR012255: Electron transfer flavoprotein, beta subunit; IPR014729: Rossmann-like alpha/beta/alpha sandwich fold; IPR014730: Electron transfer flavoprotein, alpha/beta-subunit, N-terminal		GO:0009055 electron carrier activity
VE03_01970	KV454978.1:397408-399952	-	760	hypothetical protein	orth113	ENOG410PFKF: chromatin remodeling complex subunit Arp9						IPR004000: Actin family; IPR027665: Actin-related protein 9, fungi		GO:0016514 SWI/SNF complex; GO:0016586 RSC complex; GO:0006338 chromatin remodeling
VE03_01971	KV454978.1:400507-401832	-	421	hypothetical protein	orth114	ENOG410PH1R: COP9 signalosome subunit 6			M67A			IPR000555: JAB1/MPN/MOV34 metalloenzyme domain; IPR024969: Rpn11/EIF3F, C-terminal		GO:0005515 protein binding
VE03_01972	KV454978.1:403441-406187	+	871	hypothetical protein	orth115							IPR000504: RNA recognition motif domain; IPR012677: Nucleotide-binding alpha-beta plait domain		GO:0000166 nucleotide binding; GO:0003676 nucleic acid binding
VE03_01973	KV454978.1:407297-408331	-	321	hypothetical protein	orth116	ENOG410PJ64: Phosphoric ester hydrolase						IPR004843: Calcineurin-like phosphoesterase domain, apaH type; IPR029052: Metallo-dependent phosphatase-like		GO:0016787 hydrolase activity
VE03_01974	KV454978.1:409033-411504	+	741	hypothetical protein	orth117	ENOG410PINZ: plasma membrane channel protein						IPR007632: Anoctamin; IPR030142: Putative calcium-activated chloride channel protein, ciliates	PF04547: Calcium-activated chloride channel
VE03_01975	KV454978.1:415355-415807	+	134	hypothetical protein
VE03_01976	KV454978.1:422114-423927	+	586	hypothetical protein	orth118						Homeobox domain	IPR001356: Homeobox domain; IPR008422: Homeobox KN domain; IPR009057: Homeodomain-like; IPR015880: Zinc finger, C2H2-like		GO:0003677 DNA binding; GO:0006355 regulation of transcription, DNA-templated
VE03_01977	KV454978.1:424447-428908	-	1486	hypothetical protein	orth119
VE03_01978	KV454978.1:429582-432348	-	829	hypothetical protein	orth120	ENOG410PGST: Mitochondrial GTPase that mediates the disassembly of ribosomes from messenger RNA at the termination of mitochondrial protein biosynthesis. Not involved in the GTP-dependent ribosomal translocation step during translation elongation (By similarity)						IPR000640: Translation elongation factor EFG, V domain; IPR000795: Transcription factor, GTP-binding domain; IPR004161: Translation elongation factor EFTu/EF1A, domain 2; IPR005225: Small GTP-binding protein domain; IPR009000: Translation protein, beta-barrel domain; IPR009022: Elongation factor G, III-V domain; IPR020568: Ribosomal protein S5 domain 2-type fold; IPR027417: P-loop containing nucl…		GO:0005739 mitochondrion; GO:0003924 GTPase activity; GO:0005525 GTP binding; GO:0032790 ribosome disassembly
VE03_01979	KV454978.1:432718-434615	+	597	hypothetical protein	orth121	ENOG410PGQ6: Vacuolar protein sorting-associated protein	BUSCOfEOG7J70QK					IPR001683: Phox homologous domain; IPR014461: Vacuolar protein sorting-associated protein 17, Vps17; IPR015404: Sorting nexin Vps5-like, C-terminal		GO:0030904 retromer complex; GO:0035091 phosphatidylinositol binding; GO:0042147 retrograde transport, endosome to Golgi; GO:0015031 protein transport
VE03_01980	KV454978.1:435010-437131	+	706	hypothetical protein	orth122	ENOG410PX5H: SAP domain						IPR003034: SAP domain; IPR012677: Nucleotide-binding alpha-beta plait domain		GO:0000166 nucleotide binding
VE03_01981	KV454978.1:437956-439609	-	508	hypothetical protein	orth123	ENOG410PFQH: ribose-phosphate pyrophosphokinase						IPR000842: Phosphoribosyl pyrophosphate synthetase, conserved site; IPR005946: Ribose-phosphate diphosphokinase; IPR029057: Phosphoribosyltransferase-like; IPR029099: Ribose-phosphate pyrophosphokinase, N-terminal domain		GO:0000287 magnesium ion binding; GO:0004749 ribose phosphate diphosphokinase activity; GO:0044249 cellular biosynthetic process; GO:0009156 ribonucleoside monophosphate biosynthetic process; GO:0009165 nucleotide biosynthetic process
VE03_01982	KV454978.1:439869-441767	+	614	hypothetical protein	orth124	ENOG410PJYT: NA						IPR029060: PIN domain-like	PF12813: XPG domain containing
VE03_01983	KV454978.1:442378-442810	+	143	hypothetical protein	orth125
VE03_01984	KV454978.1:443364-444660	+	377	hypothetical protein	orth126	ENOG410PICV: DNA-binding protein HGH1	BUSCOfEOG7KH9V5					IPR007205: Protein HGH1 N-terminal; IPR007206: Protein HGH1 C-terminal; IPR011989: Armadillo-like helical; IPR016024: Armadillo-type fold		GO:0005488 binding
[truncated: 9,398 more rows]
