# Supplementary material for: Extreme sensitivity to ultraviolet light in the fungal pathogen causing white-nose syndrome of bats
Source: Nat Commun. 2018 Jan 2;9:35. doi: 10.1038/s41467-017-02441-z (PMC5750222; doi:10.1038/s41467-017-02441-z)
Supplement: Supplementary file 8 — Supplementary Data 5 [file 41467_2017_2441_MOESM8_ESM.xlsx]

## Sheet: Psp_05NY08
GeneID	scaffold:start-end	strand	length	description	Ortho Group	EggNog	BUSCO	Secreted	Protease family	CAZyme family	Transcription factor	InterPro Domains	PFAM Domains	GO terms	SecMet Cluster	SMCOG
VF21_00001	KV458779.1:1044-3313	+	540	hypothetical protein	orth0	ENOG410PQTY: C2H2 finger domain protein
VF21_00002	KV458779.1:3879-8893	-	1400	hypothetical protein	orth2
VF21_00003	KV458779.1:9322-10628	-	401	hypothetical protein	orth3	ENOG410PKTX: mitochondrial inner membrane			M48C			IPR001915: Peptidase M48		GO:0004222 metalloendopeptidase activity; GO:0006508 proteolysis
VF21_00004	KV458779.1:11061-14055	-	997	hypothetical protein	orth4	ENOG410PJB0: NA
VF21_00005	KV458779.1:15403-17095	-	563	hypothetical protein	orth5	ENOG410PMNC: conserved hypothetical protein
VF21_00006	KV458779.1:20321-22332	+	652	hypothetical protein	orth6	ENOG410PGDP: conserved hypothetical protein
VF21_00007	KV458779.1:23011-23383	-	84	hypothetical protein	orth7	ENOG410QDBR: Cytochrome b5-like Heme/Steroid binding domain						IPR001199: Cytochrome b5-like heme/steroid binding domain; IPR018506: Cytochrome b5, heme-binding site		GO:0020037 heme binding
VF21_00008	KV458779.1:23975-25285	+	296	hypothetical protein	orth8	ENOG410PVU8: Pfam:aPHC						IPR008901: Ceramidase	PF05875: Ceramidase	GO:0016021 integral component of membrane; GO:0016811 hydrolase activity, acting on carbon-nitrogen (but not peptide) bonds, in linear amides; GO:0006672 ceramide metabolic process
VF21_00009	KV458779.1:34957-35346	+	93	hypothetical protein	orth9
VF21_00010	KV458779.1:36054-37287	-	410	hypothetical protein	orth10	ENOG410PG4A: sugar isomerase						IPR001347: Sugar isomerase (SIS)		GO:0030246 carbohydrate binding; GO:0005975 carbohydrate metabolic process
VF21_00011	KV458779.1:39419-41691	+	709	hypothetical protein	orth11	ENOG410PJK2: von Willebrand factor type A domain						IPR002035: von Willebrand factor, type A; IPR028992: Hedgehog/Intein (Hint) domain; IPR032838: VWA-Hint protein, Vwaint domain	PF14623: Hint-domain
VF21_00012	KV458779.1:43653-44478	+	230	hypothetical protein	orth12
VF21_00013	KV458779.1:44742-45663	-	253	hypothetical protein	orth13	ENOG410PRJI: carbohydrate esterase family 12 protein				CE12		IPR001087: GDSL lipase/esterase; IPR013830: SGNH hydrolase-type esterase domain		GO:0016788 hydrolase activity, acting on ester bonds
VF21_00014	KV458779.1:46684-47806	-	357	hypothetical protein	orth14	ENOG410PMUG: Sodium/calcium exchanger protein						IPR004481: Sodium/potassium/calcium exchanger; IPR004837: Sodium/calcium exchanger membrane region		GO:0016021 integral component of membrane; GO:0055085 transmembrane transport
VF21_00015	KV458779.1:48229-49185	+	97	hypothetical protein	orth15
VF21_00016	KV458779.1:49902-52533	-	527	nuclear distribution protein pac-1a	orth16	ENOG410PFJ9: Positively regulates the activity of the minus-end directed microtubule motor protein dynein. May enhance dynein- mediated microtubule sliding by targeting dynein to the microtubule plus end. Required for nuclear migration during vegetative growth as well as development. Required for retrograde early endosome (EE) transport from the hyphal tip. Required for localization of dynein to …						IPR001680: WD40 repeat; IPR015943: WD40/YVTN repeat-like-containing domain; IPR017252: Dynein regulator LIS1; IPR017986: WD40-repeat-containing domain; IPR019775: WD40 repeat, conserved site; IPR020472: G-protein beta WD-40 repeat	PF00400: WD domain, G-beta repeat	GO:0005515 protein binding
VF21_00017	KV458779.1:53466-54934	-	470	hypothetical protein	orth17	ENOG410PV4I: Fatty acid desaturase						IPR005804: Fatty acid desaturase domain		GO:0006629 lipid metabolic process
VF21_00019	KV458779.1:57034-57639	+	166	hypothetical protein	orth18	ENOG410PX8S: Membrane-associating domain						IPR008253: Marvel domain		GO:0016020 membrane
VF21_00020	KV458779.1:58176-59120	+	265	NADH dehydrogenase flavoprotein 2	orth19	ENOG410PFVJ: NADH-ubiquinone oxidoreductase 24 kDa subunit						IPR002023: NADH-quinone oxidoreductase subunit E-like; IPR012336: Thioredoxin-like fold	PF01257: Thioredoxin-like [2Fe-2S] ferredoxin	GO:0016491 oxidoreductase activity; GO:0055114 oxidation-reduction process
VF21_00021	KV458779.1:59770-61112	-	429	hypothetical protein	orth20							IPR019481: Transcription factor TFIIIC, tau55-related
VF21_00022	KV458779.1:61983-62485	+	149	hypothetical protein	orth21	ENOG410PZ5P: NA
VF21_00023	KV458779.1:63520-64345	-	274	hypothetical protein	orth22	ENOG410PPSW: yippee family						IPR004910: Yippee/Mis18
VF21_00024	KV458779.1:65665-68057	-	251	hypothetical protein	orth23	ENOG410PQHV: Ornithine decarboxylase antizyme						IPR002993: Ornithine decarboxylase antizyme; IPR016181: Acyl-CoA N-acyltransferase		GO:0008073 ornithine decarboxylase inhibitor activity; GO:0004857 enzyme inhibitor activity
VF21_00025	KV458779.1:68251-69986	-	540	hypothetical protein	orth24	ENOG410PGT9: Aldehyde dehydrogenase						IPR012394: Aldehyde dehydrogenase NAD(P)-dependent; IPR015590: Aldehyde dehydrogenase domain; IPR016161: Aldehyde/histidinol dehydrogenase; IPR016162: Aldehyde dehydrogenase N-terminal domain; IPR016163: Aldehyde dehydrogenase, C-terminal	PF00171: Aldehyde dehydrogenase family	GO:0004030 aldehyde dehydrogenase [NAD(P)+] activity; GO:0016620 oxidoreductase activity, acting on the aldehyde or oxo group of donors, NAD or NADP as acceptor; GO:0016491 oxidoreductase activity; GO:0006081 cellular aldehyde metabolic process; GO:0055114 oxidation-reduction process; GO:0008152 metabolic process
VF21_00026	KV458779.1:70642-71840	-	358	hypothetical protein	orth25	ENOG410PH1C: 37S ribosomal protein Rsm24						IPR019349: Ribosomal protein S24/S35, mitochondrial, conserved domain
VF21_00027	KV458779.1:72450-73148	+	204	hypothetical protein	orth26	ENOG410PRX7: Involved in protein N-glycosylation. Essential for the second step of the dolichol-linked oligosaccharide pathway						IPR007235: Glycosyl transferase, family 28, C-terminal		GO:0016758 transferase activity, transferring hexosyl groups
VF21_00028	KV458779.1:73630-75118	-	358	hypothetical protein	orth27	ENOG410PMVN: TAM domain methyltransferase						IPR029063: S-adenosyl-L-methionine-dependent methyltransferase
VF21_00029	KV458779.1:80740-81184	+	147	hypothetical protein	orth28
VF21_00030	KV458779.1:81877-82187	+	84	hypothetical protein	orth29
VF21_00031	KV458779.1:82611-83058	-	148	hypothetical protein	orth30	ENOG410PTBU: Protein of unknown function (DUF3602)						IPR022024: Protein of unknown function DUF3602
VF21_00032	KV458779.1:86043-86434	+	70	hypothetical protein	orth31
VF21_00033	KV458779.1:87628-88937	-	380	actin-like protein	orth32	ENOG410PHDF: Actin-related protein						IPR004000: Actin family; IPR020902: Actin/actin-like conserved site; IPR029909: Actin-related protein 1 family	PF00022: Actin	GO:0005869 dynactin complex
VF21_00034	KV458779.1:89443-90231	+	230	hypothetical protein	orth33	ENOG410PPIB: conserved hypothetical protein
VF21_00035	KV458779.1:90705-93207	+	777	CAMK/CAMKL/AMPK protein kinase	orth34	ENOG410PGMD: carbon catabolite derepressing protein kinase						IPR000719: Protein kinase domain; IPR002290: Serine/threonine/dual specificity protein kinase, catalytic domain; IPR008271: Serine/threonine-protein kinase, active site; IPR011009: Protein kinase-like domain; IPR013896: Ubiquitin-associated domain (UBA); IPR017441: Protein kinase, ATP binding site; IPR028375: KA1 domain/Ssp2, C-terminal; IPR032270: AMPK, C-terminal adenylate sensor domain	PF00069: Protein kinase domain	GO:0004672 protein kinase activity; GO:0005524 ATP binding; GO:0004674 protein serine/threonine kinase activity; GO:0006468 protein phosphorylation
VF21_00036	KV458779.1:93512-94325	-	251	hypothetical protein	orth35	ENOG410PQ2I: conserved hypothetical protein						IPR007763: NADH dehydrogenase [ubiquinone] 1 alpha subcomplex subunit 12		GO:0016020 membrane; GO:0008137 NADH dehydrogenase (ubiquinone) activity; GO:0009055 electron carrier activity
VF21_00037	KV458779.1:94720-96922	+	714	hypothetical protein	orth36	ENOG410PGZF: calponin						IPR001715: Calponin homology domain; IPR003096: Smooth muscle protein/calponin		GO:0005515 protein binding
VF21_00038	KV458779.1:97330-99467	+	695	hypothetical protein	orth37	ENOG410PGW4: NA						IPR000719: Protein kinase domain; IPR011009: Protein kinase-like domain; IPR029498: Prion-inhibition and propagation, HeLo domain		GO:0005524 ATP binding; GO:0004672 protein kinase activity; GO:0006468 protein phosphorylation
VF21_00039	KV458779.1:100051-104275	-	1359	hypothetical protein	orth38
VF21_00040	KV458779.1:106031-109607	+	1191	hypothetical protein	orth39	ENOG410PQXQ: Forkhead domain protein					Fork head domain	IPR000253: Forkhead-associated (FHA) domain; IPR001766: Fork head domain; IPR008984: SMAD/FHA domain; IPR011991: Winged helix-turn-helix DNA-binding domain; IPR030456: No description		GO:0043565 sequence-specific DNA binding; GO:0005515 protein binding; GO:0003700 transcription factor activity, sequence-specific DNA binding; GO:0006355 regulation of transcription, DNA-templated
VF21_00041	KV458779.1:111209-113414	+	734	hypothetical protein	orth40
VF21_00042	KV458779.1:113802-117727	-	1290	hypothetical protein	orth42	ENOG410PKKV: Glycosyltransferase family 28 N-terminal domain						IPR002213: UDP-glucuronosyl/UDP-glucosyltransferase; IPR004276: Glycosyltransferase family 28, N-terminal domain		GO:0016758 transferase activity, transferring hexosyl groups; GO:0030259 lipid glycosylation; GO:0008152 metabolic process; GO:0005975 carbohydrate metabolic process
VF21_00043	KV458779.1:118591-120206	+	500	hypothetical protein	orth43	ENOG410PG1Y: DUF1479 domain protein						IPR010856: Protein of unknown function DUF1479; IPR027443: Isopenicillin N synthase-like	PF07350: Protein of unknown function (DUF1479)
VF21_00044	KV458779.1:120403-122918	-	817	hypothetical protein	orth44	ENOG410PJ6K: Neutral alkaline nonlysosomal ceramidase						IPR006823: Neutral/alkaline nonlysosomal ceramidase; IPR031329: Neutral/alkaline non-lysosomal ceramidase, N-terminal; IPR031331: Neutral/alkaline non-lysosomal ceramidase, C-terminal	PF04734: Neutral/alkaline non-lysosomal ceramidase, N-terminal; PF17048: Neutral/alkaline non-lysosomal ceramidase, C-terminal
VF21_00045	KV458779.1:123714-124943	+	325	hypothetical protein	orth45	ENOG410PH9V: 21S rRNA (uridine(2791)-2'-O)-methyltransferase						IPR002877: Ribosomal RNA methyltransferase FtsJ domain; IPR015507: Ribosomal RNA large subunit methyltransferase E; IPR029063: S-adenosyl-L-methionine-dependent methyltransferase	PF01728: FtsJ-like methyltransferase	GO:0008168 methyltransferase activity; GO:0001510 RNA methylation; GO:0032259 methylation
VF21_00046	KV458779.1:125210-126349	-	329	hypothetical protein	orth46	ENOG410PHIV: oligosaccharyl transferase subunit (gamma)						IPR012336: Thioredoxin-like fold; IPR021149: Oligosaccharyl transferase complex, subunit OST3/OST6	PF04756: OST3 / OST6 family, transporter family
VF21_00047	KV458779.1:126613-127671	+	334	hypothetical protein	orth47	ENOG410PNRE: Inherit from euNOG: FtsJ RNA methyltransferase homolog 2 (E. coli)
VF21_00048	KV458779.1:127769-129446	+	542	hypothetical protein	orth48	ENOG410PFSS: Oligosaccharide translocation protein RFT1						IPR007594: RFT1	PF04506: Rft protein	GO:0016021 integral component of membrane; GO:0005319 lipid transporter activity; GO:0006869 lipid transport
VF21_00049	KV458779.1:131904-132562	-	201	hypothetical protein	orth49	ENOG410PNQY: Iron sulfur cluster assembly protein						IPR002871: NIF system FeS cluster assembly, NifU, N-terminal; IPR011339: ISC system FeS cluster assembly, IscU scaffold	PF01592: NifU-like N terminal domain	GO:0051536 iron-sulfur cluster binding; GO:0005506 iron ion binding; GO:0016226 iron-sulfur cluster assembly
VF21_00050	KV458779.1:133101-135685	+	784	hypothetical protein	orth50	ENOG410PFVY: ubiquitin carboxyl-terminal hydrolase			C19			IPR001394: Peptidase C19, ubiquitin carboxyl-terminal hydrolase; IPR001607: Zinc finger, UBP-type; IPR009060: UBA-like; IPR013083: Zinc finger, RING/FYVE/PHD-type; IPR015940: Ubiquitin-associated domain; IPR016652: Ubiquitinyl hydrolase; IPR018200: Ubiquitin specific protease, conserved site; IPR028889: Ubiquitin specific protease domain		GO:0008242 omega peptidase activity; GO:0036459 thiol-dependent ubiquitinyl hydrolase activity; GO:0008270 zinc ion binding; GO:0005515 protein binding; GO:0006511 ubiquitin-dependent protein catabolic process; GO:0016579 protein deubiquitination
VF21_00051	KV458779.1:136817-138788	+	606	hypothetical protein		ENOG410PS4H: NA						IPR011990: Tetratricopeptide-like helical domain		GO:0005515 protein binding
VF21_00052	KV458779.1:139045-140043	+	321	hypothetical protein
VF21_00053	KV458779.1:141111-142463	-	430	hypothetical protein	orth53	ENOG410PKG9: integral membrane protein
VF21_00054	KV458779.1:144977-149315	+	1429	hypothetical protein	orth54	ENOG410PKA4: Nuclear migration protein						IPR024774: Pleckstrin homology domain, Mcp5-type		GO:0005938 cell cortex; GO:0005515 protein binding; GO:0005543 phospholipid binding; GO:0032065 cortical protein anchoring
VF21_00055	KV458779.1:151594-152092	-	144	hypothetical protein	orth55	ENOG410PSW4: NA
VF21_00056	KV458779.1:155030-157334	-	696	hypothetical protein	orth56	ENOG410PIJN: acyl-CoA synthetase						IPR000873: AMP-dependent synthetase/ligase; IPR020845: AMP-binding, conserved site; IPR025110: AMP-binding enzyme C-terminal domain; IPR032387: Acetyl-coenzyme A synthetase, N-terminal domain	PF00501: AMP-binding enzyme	GO:0003824 catalytic activity; GO:0008152 metabolic process
VF21_00057	KV458779.1:159316-162276	-	840	hypothetical protein	orth57	ENOG410Q5HX: NA						IPR003163: Transcription regulator HTH, APSES-type DNA-binding domain		GO:0003677 DNA binding
VF21_00058	KV458779.1:167587-169768	+	726	hypothetical protein	orth58							IPR024312: Central kinetochore-associated
VF21_00059	KV458779.1:169981-171434	-	446	glutamate-5-semialdehyde dehydrogenase	orth59	ENOG410PG7C: gamma-glutamyl phosphate reductase						IPR000965: GPR domain; IPR012134: Glutamate-5-semialdehyde dehydrogenase; IPR015590: Aldehyde dehydrogenase domain; IPR016161: Aldehyde/histidinol dehydrogenase; IPR016162: Aldehyde dehydrogenase N-terminal domain; IPR016163: Aldehyde dehydrogenase, C-terminal; IPR020593: Gamma-glutamyl phosphate reductase GPR, conserved site		GO:0016620 oxidoreductase activity, acting on the aldehyde or oxo group of donors, NAD or NADP as acceptor; GO:0016491 oxidoreductase activity; GO:0004350 glutamate-5-semialdehyde dehydrogenase activity; GO:0050661 NADP binding; GO:0055114 oxidation-reduction process; GO:0006561 proline biosynthetic process; GO:0008152 metabolic process
VF21_00060	KV458779.1:172047-173654	+	501	hypothetical protein	orth60	ENOG410PP3T: Subunit 3						IPR011991: Winged helix-turn-helix DNA-binding domain
VF21_00061	KV458779.1:174269-176310	-	609	hypothetical protein	orth61	ENOG410PGI7: replication						IPR004365: OB-fold nucleic acid binding domain, AA-tRNA synthetase-type; IPR004591: Replication factor A protein 1; IPR007199: Replication factor-A protein 1, N-terminal; IPR012340: Nucleic acid-binding, OB-fold; IPR013955: Replication factor A, C-terminal; IPR031657: Replication protein A, OB domain	PF08646: Replication factor-A C terminal domain	GO:0005634 nucleus; GO:0003677 DNA binding; GO:0003676 nucleic acid binding; GO:0006310 DNA recombination; GO:0006260 DNA replication; GO:0006281 DNA repair
VF21_00062	KV458779.1:176990-178250	-	380	hypothetical protein	orth62	ENOG410PFC0: Pyridoxal-phosphate dependent enzyme						IPR000634: Serine/threonine dehydratase, pyridoxal-phosphate-binding site; IPR001926: Tryptophan synthase beta subunit-like PLP-dependent enzyme	PF00291: Pyridoxal-phosphate dependent enzyme	GO:0030170 pyridoxal phosphate binding; GO:0006520 cellular amino acid metabolic process
VF21_00063	KV458779.1:179118-180512	-	400	ketol-acid reductoisomerase, mitochondrial	orth63	ENOG410PHY1: ketol-acid reductoisomerase						IPR000506: Acetohydroxy acid isomeroreductase C-terminal; IPR008927: 6-phosphogluconate dehydrogenase C-terminal domain-like; IPR013023: Ketol-acid reductoisomerase; IPR013116: Acetohydroxy acid isomeroreductase, NADPH-binding domain; IPR013328: 6-phosphogluconate dehydrogenase, domain 2; IPR016040: NAD(P)-binding domain; IPR016207: Ketol-acid reductoisomerase, fungi		GO:0016491 oxidoreductase activity; GO:0004455 ketol-acid reductoisomerase activity; GO:0055114 oxidation-reduction process; GO:0009082 branched-chain amino acid biosynthetic process
VF21_00065	KV458779.1:182084-182809	-	181	ubiquitin-conjugating enzyme E2 M	orth64	ENOG410PN5Z: NEDD8-conjugating enzyme UBC12						IPR000608: Ubiquitin-conjugating enzyme E2; IPR016135: Ubiquitin-conjugating enzyme/RWD-like; IPR023313: Ubiquitin-conjugating enzyme, active site
VF21_00066	KV458779.1:184713-187545	+	906	chitin synthase G	orth65	ENOG410PFUV: chitin synthase						IPR004834: Fungal chitin synthase; IPR004835: Chitin synthase; IPR013616: Chitin synthase N-terminal; IPR029044: Nucleotide-diphospho-sugar transferases	PF01644: Chitin synthase	GO:0004100 chitin synthase activity; GO:0016758 transferase activity, transferring hexosyl groups; GO:0006031 chitin biosynthetic process
VF21_00067	KV458779.1:189514-190836	+	422	hypothetical protein	orth66							IPR018571: Membrane anchor Opy2, N-terminal
VF21_00068	KV458779.1:192893-193705	+	231	hypothetical protein	orth67	ENOG410PM57: Ras small monomeric GTPase RasB						IPR001806: Small GTPase superfamily; IPR002041: Ran GTPase; IPR003578: Small GTPase superfamily, Rho type; IPR003579: Small GTPase superfamily, Rab type; IPR005225: Small GTP-binding protein domain; IPR020849: Small GTPase superfamily, Ras type; IPR027417: P-loop containing nucleoside triphosphate hydrolase	PF00071: Ras family	GO:0005622 intracellular; GO:0016020 membrane; GO:0005525 GTP binding; GO:0003924 GTPase activity; GO:0006886 intracellular protein transport; GO:0006913 nucleocytoplasmic transport; GO:0015031 protein transport; GO:0007165 signal transduction; GO:0007264 small GTPase mediated signal transduction
VF21_00069	KV458779.1:197226-199715	-	755	hypothetical protein	orth68	ENOG410PIBU: AMP-binding enzyme						IPR000873: AMP-dependent synthetase/ligase; IPR025110: AMP-binding enzyme C-terminal domain	PF00501: AMP-binding enzyme	GO:0003824 catalytic activity; GO:0008152 metabolic process
VF21_00070	KV458779.1:200647-202455	-	579	hypothetical protein	orth69	ENOG410PG9Q: multidrug resistance transporter						IPR011701: Major facilitator superfamily; IPR020846: Major facilitator superfamily domain		GO:0016021 integral component of membrane; GO:0055085 transmembrane transport
VF21_00071	KV458779.1:203118-204021	+	300	hypothetical protein	orth70	ENOG410PK8T: otu domain-containing protein			C85A			IPR003323: OTU domain
VF21_00072	KV458779.1:204055-204954	-	282	hypothetical protein	orth71	ENOG410PWPY: Thiol methyltransferase						IPR008854: TPMT family; IPR029063: S-adenosyl-L-methionine-dependent methyltransferase		GO:0008757 S-adenosylmethionine-dependent methyltransferase activity
VF21_00073	KV458779.1:205370-206280	+	262	hypothetical protein	orth72	ENOG410PJCA: short chain dehydrogenase reductase						IPR002198: Short-chain dehydrogenase/reductase SDR; IPR002347: Glucose/ribitol dehydrogenase; IPR013968: Polyketide synthase, ketoreductase domain; IPR016040: NAD(P)-binding domain; IPR020904: Short-chain dehydrogenase/reductase, conserved site		GO:0016491 oxidoreductase activity; GO:0008152 metabolic process
VF21_00074	KV458779.1:206972-208697	+	539	glycine hydroxymethyltransferase	orth73	ENOG410PFHX: Interconversion of serine and glycine (By similarity)						IPR001085: Serine hydroxymethyltransferase; IPR015421: Pyridoxal phosphate-dependent transferase, major region, subdomain 1; IPR015422: Pyridoxal phosphate-dependent transferase, major region, subdomain 2; IPR015424: Pyridoxal phosphate-dependent transferase; IPR019798: Serine hydroxymethyltransferase, pyridoxal phosphate binding site	PF00464: Serine hydroxymethyltransferase	GO:0004372 glycine hydroxymethyltransferase activity; GO:0030170 pyridoxal phosphate binding; GO:0003824 catalytic activity; GO:0016740 transferase activity; GO:0006544 glycine metabolic process; GO:0006563 L-serine metabolic process
VF21_00075	KV458779.1:210122-210937	-	214	large subunit ribosomal protein L19e	orth74	ENOG410QDSB: ribosomal protein L19						IPR000196: Ribosomal protein L19/L19e domain; IPR015972: Ribosomal protein L19/L19e, domain 1; IPR015974: Ribosomal protein L19/L19e, domain 3; IPR023638: Ribosomal protein L19/L19e conserved site	PF01280: Ribosomal protein L19e	GO:0005622 intracellular; GO:0005840 ribosome; GO:0003735 structural constituent of ribosome; GO:0006412 translation
VF21_00076	KV458779.1:211531-219714	-	2678	hypothetical protein	orth75	ENOG410QDSB: ribosomal protein L19						IPR011989: Armadillo-like helical; IPR016024: Armadillo-type fold; IPR021133: HEAT, type 2; IPR022716: Domain of unknown function DUF3554; IPR026827: Proteasome component ECM29/Translational activator GCN1; IPR033173: No description	PF12074: Domain of unknown function (DUF3554)	GO:0005488 binding; GO:0019887 protein kinase regulator activity; GO:0019901 protein kinase binding; GO:0043022 ribosome binding; GO:0006417 regulation of translation; GO:0033554 cellular response to stress; GO:0033674 positive regulation of kinase activity
VF21_00077	KV458779.1:219919-224508	+	1490	hypothetical protein	orth76	ENOG410Q7HV: Pfam:DUF1605						IPR001650: Helicase, C-terminal; IPR007502: Helicase-associated domain; IPR011545: DEAD/DEAH box helicase domain; IPR011709: Domain of unknown function DUF1605; IPR014001: Helicase superfamily 1/2, ATP-binding domain; IPR027417: P-loop containing nucleoside triphosphate hydrolase		GO:0004386 helicase activity; GO:0005524 ATP binding; GO:0003676 nucleic acid binding
VF21_00078	KV458779.1:228713-230525	+	553	hypothetical protein	orth77	ENOG410PSNZ: Inherit from euNOG: C2H2 finger domain protein					Zinc finger (C2H2)	IPR007087: Zinc finger, C2H2; IPR013087: Zinc finger C2H2-type/integrase DNA-binding domain; IPR015880: Zinc finger, C2H2-like		GO:0046872 metal ion binding; GO:0003676 nucleic acid binding
VF21_00079	KV458779.1:232065-232383	+	105	hypothetical protein	orth78
VF21_00080	KV458779.1:232542-233640	-	306	hypothetical protein	orth79
VF21_00081	KV458779.1:234589-235469	-	223	hypothetical protein	orth80							IPR000690: Zinc finger, C2H2-type matrin; IPR003604: Zinc finger, U1-type; IPR013085: Zinc finger, U1-C type; IPR017340: U1 small nuclear ribonucleoprotein C		GO:0005685 U1 snRNP; GO:0005634 nucleus; GO:0008270 zinc ion binding; GO:0003676 nucleic acid binding; GO:0000387 spliceosomal snRNP assembly; GO:0000398 mRNA splicing, via spliceosome
VF21_00082	KV458779.1:235714-236479	+	214	hypothetical protein	orth81	ENOG410PKXU: Constituent of COPII-coated endoplasmic reticulum- derived transport vesicles. Required for efficient transport of a subset of secretory proteins to the Golgi. Facilitates retrograde transport from the Golgi to the endoplasmic reticulum (By similarity)						IPR009038: GOLD domain; IPR015720: TMP21-related		GO:0016021 integral component of membrane; GO:0006810 transport
VF21_00083	KV458779.1:237362-241624	-	1400	hypothetical protein
VF21_00084	KV458779.1:244092-245085	-	226	charged multivesicular body protein 4	orth83	ENOG410PJP4: Required for the sorting and concentration of proteins resulting in the entry of these proteins into the invaginating vesicles of the multivesicular body (MVB). Also required for the proteolytic cleavage of the transcription factor RIM101 in response to alkaline ambient pH (By similarity)						IPR005024: Snf7 family		GO:0007034 vacuolar transport
VF21_00085	KV458779.1:245612-246335	+	171	hypothetical protein	orth84	ENOG410PTCV: NA						IPR024222: CST complex subunit Ten1, fungal		GO:1990879 CST complex; GO:0043047 single-stranded telomeric DNA binding; GO:0010833 telomere maintenance via telomere lengthening
VF21_00086	KV458779.1:246832-249809	-	686	hypothetical protein	orth85	ENOG410QEE4: NA						IPR014756: Immunoglobulin E-set; IPR032640: AMP-activated protein kinase, glycogen-binding domain
VF21_00087	KV458779.1:252775-254076	+	392	hypothetical protein	orth86	ENOG410PGW3: CAMP-dependent protein kinase regulatory subunit						IPR000595: Cyclic nucleotide-binding domain; IPR012198: cAMP-dependent protein kinase regulatory subunit; IPR014710: RmlC-like jelly roll fold; IPR018488: Cyclic nucleotide-binding, conserved site; IPR018490: Cyclic nucleotide-binding-like		GO:0005952 cAMP-dependent protein kinase complex; GO:0008603 cAMP-dependent protein kinase regulator activity; GO:0001932 regulation of protein phosphorylation
VF21_00088	KV458779.1:254715-255416	-	199	hypothetical protein	orth87	ENOG410PQ7D: BCAS2 domain-containing protein						IPR008409: Pre-mRNA-splicing factor SPF27		GO:0006397 mRNA processing
VF21_00089	KV458779.1:255953-258376	-	502	hypothetical protein	orth88	ENOG410PKPE: phosphate transport protein MIR1						IPR002067: Mitochondrial carrier protein; IPR018108: Mitochondrial substrate/solute carrier; IPR021131: Ribosomal protein L18e/L15P; IPR021132: Ribosomal protein L18e, conserved site; IPR023395: Mitochondrial carrier domain	PF00153: Mitochondrial carrier protein; PF17135: Ribosomal protein 60S L18 and 50S L18e	GO:0005622 intracellular; GO:0005840 ribosome; GO:0003735 structural constituent of ribosome; GO:0006412 translation; GO:0055085 transmembrane transport
VF21_00090	KV458779.1:259301-260370	+	184	hypothetical protein	orth89	ENOG410PQ6I: factor srp1						IPR000504: RNA recognition motif domain; IPR012677: Nucleotide-binding alpha-beta plait domain		GO:0000166 nucleotide binding; GO:0003676 nucleic acid binding
VF21_00091	KV458779.1:260848-263003	-	645	hypothetical protein	orth90	ENOG410PGNK: Actin-bundling protein						IPR001589: Actinin-type actin-binding domain, conserved site; IPR001715: Calponin homology domain; IPR011992: EF-hand domain pair	PF00307: Calponin homology (CH) domain	GO:0005515 protein binding
VF21_00092	KV458779.1:263757-265726	-	621	hypothetical protein	orth91	ENOG410PI16: Retinoblastoma-binding protein					Zinc knuckle (CCHC)	IPR001878: Zinc finger, CCHC-type; IPR013083: Zinc finger, RING/FYVE/PHD-type; IPR014891: DWNN domain; IPR025829: Zinc knuckle CX2CX3GHX4C		GO:0005634 nucleus; GO:0008270 zinc ion binding; GO:0003676 nucleic acid binding
VF21_00093	KV458779.1:266746-268436	+	542	imidazole glycerol phosphate synthase hisHF	orth92	ENOG410PFI1: Imidazole glycerol phosphate synthase subunit hisF			C26			IPR004651: Histidine biosynthesis, HisF; IPR006062: Histidine biosynthesis; IPR010139: Imidazole glycerol phosphate synthase, subunit H; IPR011060: Ribulose-phosphate binding barrel; IPR013785: Aldolase-type TIM barrel; IPR014640: Imidazole glycerol phosphate synthase HisHF; IPR017926: Glutamine amidotransferase; IPR029062: Class I glutamine amidotransferase-like		GO:0005737 cytoplasm; GO:0000107 imidazoleglycerol-phosphate synthase activity; GO:0003824 catalytic activity; GO:0016833 oxo-acid-lyase activity; GO:0016763 transferase activity, transferring pentosyl groups; GO:0000105 histidine biosynthetic process; GO:0008152 metabolic process
VF21_00094	KV458779.1:268543-269593	-	333	dCMP deaminase	orth93	ENOG410PGCY: Deoxycytidylate deaminase						IPR001977: Dephospho-CoA kinase; IPR002125: Cytidine and deoxycytidylate deaminases, zinc-binding; IPR015517: Deoxycytidylate deaminase-related; IPR016192: APOBEC/CMP deaminase, zinc-binding; IPR016193: Cytidine deaminase-like; IPR027417: P-loop containing nucleoside triphosphate hydrolase		GO:0004140 dephospho-CoA kinase activity; GO:0005524 ATP binding; GO:0003824 catalytic activity; GO:0016787 hydrolase activity; GO:0008270 zinc ion binding; GO:0015937 coenzyme A biosynthetic process
VF21_00095	KV458779.1:270064-272308	+	709	E1-like protein-activating enzyme G	orth94	ENOG410PG9W: E1-like activating enzyme involved in cytoplasm to vacuole transport (Cvt) and autophagy (By similarity)						IPR000594: THIF-type NAD/FAD binding fold; IPR006285: Ubiquitin-like modifier-activating enzyme Atg7; IPR016040: NAD(P)-binding domain; IPR032197: Ubiquitin-like modifier-activating enzyme Atg7, N-terminal	PF16420: Ubiquitin-like modifier-activating enzyme ATG7 N-terminus	GO:0005737 cytoplasm; GO:0008641 small protein activating enzyme activity; GO:0006914 autophagy
VF21_00096	KV458779.1:272918-276870	-	1266	hypothetical protein	orth95	ENOG410PHHK: MIT (microtubule interacting and transport) domain						IPR007330: MIT
VF21_00097	KV458779.1:277607-280556	-	982	hypothetical protein	orth96	ENOG410PJVD: PX domain-containing protein						IPR001683: Phox homologous domain; IPR003114: Phox-associated domain; IPR013937: Sorting nexin, C-terminal; IPR013996: PX-associated, sorting nexin 13		GO:0035091 phosphatidylinositol binding
VF21_00098	KV458779.1:281288-281923	+	169	hypothetical protein	orth97	ENOG410PTY0: transcription coactivator activity						IPR003173: Transcriptional coactivator p15 (PC4); IPR009044: ssDNA-binding transcriptional regulator		GO:0003677 DNA binding; GO:0003713 transcription coactivator activity; GO:0006355 regulation of transcription, DNA-templated
VF21_00099	KV458779.1:282068-285197	-	1010	hypothetical protein	orth98	ENOG410PFD2: DDHD domain protein						IPR004177: DDHD domain		GO:0046872 metal ion binding
VF21_00100	KV458779.1:285760-286508	+	231	hypothetical protein	orth99	ENOG410PS59: Protein of unknown function (DUF3632)						IPR022085: Protein of unknown function DUF3632
VF21_00101	KV458779.1:286959-289941	-	993	hypothetical protein	orth100	ENOG410PMAU: conserved hypothetical protein
VF21_00102	KV458779.1:290620-292234	+	537	hypothetical protein	orth101	ENOG410PI2K: conserved hypothetical protein
VF21_00103	KV458779.1:292471-293488	-	338	hypothetical protein	orth102
VF21_00104	KV458779.1:294993-295778	-	244	hypothetical protein	orth103	ENOG410PJHD: Glycoside hydrolase family 61 protein				AA9		IPR005103: Glycoside hydrolase, family 61
VF21_00105	KV458779.1:297234-298884	+	413	homocitrate synthase	orth104	ENOG410PIJD: homocitrate synthase						IPR000891: Pyruvate carboxyltransferase; IPR002034: Alpha-isopropylmalate/homocitrate synthase, conserved site; IPR011872: Homocitrate synthase, fungi/archaea; IPR013785: Aldolase-type TIM barrel	PF00682: HMGL-like	GO:0046912 transferase activity, transferring acyl groups, acyl groups converted into alkyl on transfer; GO:0004410 homocitrate synthase activity; GO:0003824 catalytic activity; GO:0019878 lysine biosynthetic process via aminoadipic acid; GO:0019752 carboxylic acid metabolic process
VF21_00106	KV458779.1:299162-300841	-	496	L-lactate dehydrogenase	orth105	ENOG410PJ3B: Cytochrome b2						IPR000262: FMN-dependent dehydrogenase; IPR001199: Cytochrome b5-like heme/steroid binding domain; IPR008259: FMN-dependent alpha-hydroxy acid dehydrogenase, active site; IPR012133: Alpha-hydroxy acid dehydrogenase, FMN-dependent; IPR013785: Aldolase-type TIM barrel	PF01070: FMN-dependent dehydrogenase	GO:0010181 FMN binding; GO:0016491 oxidoreductase activity; GO:0003824 catalytic activity; GO:0055114 oxidation-reduction process
VF21_00107	KV458779.1:301851-302602	-	199	hypothetical protein	orth106	ENOG410PFNM: SNARE protein Ykt6						IPR001388: Synaptobrevin; IPR010908: Longin domain; IPR011012: Longin-like domain		GO:0016021 integral component of membrane; GO:0016192 vesicle-mediated transport; GO:0006810 transport
VF21_00108	KV458779.1:302939-308864	+	1974	hypothetical protein	orth107	ENOG410PGAG: helicase						IPR000008: C2 domain; IPR001650: Helicase, C-terminal; IPR003593: AAA+ ATPase domain; IPR004179: Sec63 domain; IPR011545: DEAD/DEAH box helicase domain; IPR011991: Winged helix-turn-helix DNA-binding domain; IPR014001: Helicase superfamily 1/2, ATP-binding domain; IPR014756: Immunoglobulin E-set; IPR027417: P-loop containing nucleoside triphosphate hydrolase	PF02889: Sec63 Brl domain	GO:0005524 ATP binding; GO:0005515 protein binding; GO:0003676 nucleic acid binding
VF21_00109	KV458779.1:309241-309631	-	109	hypothetical protein	orth108
VF21_00110	KV458779.1:311389-312256	+	271	hypothetical protein	orth109	ENOG410PNU4: EF-hand calcium-binding domain protein						IPR005645: Serine hydrolase FSH; IPR029058: Alpha/Beta hydrolase fold
VF21_00111	KV458779.1:313024-314146	-	331	hypothetical protein	orth110	ENOG410PWVA: NA
VF21_00112	KV458779.1:315981-316949	-	302	hypothetical protein	orth111	ENOG410PI3V: Cyclin domain-containing protein						IPR013763: Cyclin-like
VF21_00113	KV458779.1:317268-318189	+	258	electron transfer flavoprotein beta subunit	orth112	ENOG410PFI6: Electron transfer flavoprotein						IPR000049: Electron transfer flavoprotein, beta-subunit, conserved site; IPR012255: Electron transfer flavoprotein, beta subunit; IPR014729: Rossmann-like alpha/beta/alpha sandwich fold; IPR014730: Electron transfer flavoprotein, alpha/beta-subunit, N-terminal		GO:0009055 electron carrier activity
VF21_00114	KV458779.1:318550-321091	-	755	hypothetical protein	orth113	ENOG410PFKF: chromatin remodeling complex subunit Arp9						IPR004000: Actin family; IPR027665: Actin-related protein 9, fungi		GO:0016586 RSC complex; GO:0016514 SWI/SNF complex; GO:0006338 chromatin remodeling
VF21_00115	KV458779.1:321645-322970	-	421	hypothetical protein	orth114	ENOG410PH1R: COP9 signalosome subunit 6			M67A			IPR000555: JAB1/MPN/MOV34 metalloenzyme domain; IPR024969: Rpn11/EIF3F, C-terminal		GO:0005515 protein binding
VF21_00116	KV458779.1:324216-327849	+	1102	hypothetical protein	orth115							IPR012677: Nucleotide-binding alpha-beta plait domain		GO:0000166 nucleotide binding
VF21_00117	KV458779.1:328737-329768	-	321	hypothetical protein	orth116	ENOG410PJ64: Phosphoric ester hydrolase						IPR004843: Calcineurin-like phosphoesterase domain, apaH type; IPR029052: Metallo-dependent phosphatase-like		GO:0016787 hydrolase activity
VF21_00118	KV458779.1:330396-332865	+	741	hypothetical protein	orth117	ENOG410PINZ: plasma membrane channel protein						IPR007632: Anoctamin; IPR030142: Putative calcium-activated chloride channel protein, ciliates	PF04547: Calcium-activated chloride channel
VF21_00119	KV458779.1:339236-339715	-	134	hypothetical protein	orth10491
VF21_00120	KV458779.1:345911-347724	+	586	hypothetical protein	orth118	ENOG410PFTN: homeobox and C2H2 transcription factor					Zinc finger (C2H2)	IPR001356: Homeobox domain; IPR007087: Zinc finger, C2H2; IPR008422: Homeobox KN domain; IPR009057: Homeodomain-like; IPR015880: Zinc finger, C2H2-like		GO:0003677 DNA binding; GO:0046872 metal ion binding; GO:0006355 regulation of transcription, DNA-templated
VF21_00121	KV458779.1:348250-352960	-	1550	hypothetical protein	orth119
VF21_00122	KV458779.1:353626-356391	-	802	hypothetical protein	orth120	ENOG410PGST: Mitochondrial GTPase that mediates the disassembly of ribosomes from messenger RNA at the termination of mitochondrial protein biosynthesis. Not involved in the GTP-dependent ribosomal translocation step during translation elongation (By similarity)						IPR000640: Translation elongation factor EFG, V domain; IPR000795: Transcription factor, GTP-binding domain; IPR004161: Translation elongation factor EFTu/EF1A, domain 2; IPR005225: Small GTP-binding protein domain; IPR009000: Translation protein, beta-barrel domain; IPR009022: Elongation factor G, III-V domain; IPR020568: Ribosomal protein S5 domain 2-type fold; IPR027417: P-loop containing nucl…		GO:0005739 mitochondrion; GO:0003924 GTPase activity; GO:0005525 GTP binding; GO:0032790 ribosome disassembly
VF21_00123	KV458779.1:356773-358668	+	597	hypothetical protein	orth121	ENOG410PGQ6: Vacuolar protein sorting-associated protein						IPR001683: Phox homologous domain; IPR014461: Vacuolar protein sorting-associated protein 17, Vps17; IPR015404: Sorting nexin Vps5-like, C-terminal		GO:0030904 retromer complex; GO:0035091 phosphatidylinositol binding; GO:0015031 protein transport; GO:0042147 retrograde transport, endosome to Golgi
VF21_00124	KV458779.1:359240-361328	+	695	hypothetical protein	orth122	ENOG410PX5H: SAP domain						IPR003034: SAP domain
VF21_00125	KV458779.1:362150-363816	-	512	hypothetical protein	orth123	ENOG410PFQH: ribose-phosphate pyrophosphokinase						IPR000842: Phosphoribosyl pyrophosphate synthetase, conserved site; IPR005946: Ribose-phosphate diphosphokinase; IPR029057: Phosphoribosyltransferase-like; IPR029099: Ribose-phosphate pyrophosphokinase, N-terminal domain		GO:0000287 magnesium ion binding; GO:0004749 ribose phosphate diphosphokinase activity; GO:0044249 cellular biosynthetic process; GO:0009156 ribonucleoside monophosphate biosynthetic process; GO:0009165 nucleotide biosynthetic process
VF21_00126	KV458779.1:364069-365968	+	614	hypothetical protein	orth124	ENOG410PJYT: NA						IPR029060: PIN domain-like	PF12813: XPG domain containing
VF21_00127	KV458779.1:366691-367237	+	181	hypothetical protein	orth125
VF21_00128	KV458779.1:367844-369141	+	376	hypothetical protein	orth126	ENOG410PICV: DNA-binding protein HGH1						IPR007205: Protein HGH1 N-terminal; IPR007206: Protein HGH1 C-terminal; IPR011989: Armadillo-like helical; IPR016024: Armadillo-type fold		GO:0005488 binding
VF21_00129	KV458779.1:369579-370737	+	369	hypothetical protein	orth127	ENOG410PMWP: conserved hypothetical protein
VF21_00130	KV458779.1:371098-372025	-	308	hypothetical protein	orth128	ENOG410PUXD: Inherit from NOG: Alpha beta hydrolase fold protein						IPR000073: Alpha/beta hydrolase fold-1; IPR000639: Epoxide hydrolase-like; IPR029058: Alpha/Beta hydrolase fold		GO:0003824 catalytic activity
VF21_00131	KV458779.1:375313-377584	+	579	hypothetical protein								IPR006461: PLAC8 motif-containing protein
VF21_00132	KV458779.1:377850-382597	-	1564	hypothetical protein	orth130	ENOG410PF91: cortical actin cytoskeleton protein asp1						IPR000560: Histidine phosphatase superfamily, clade-2; IPR013651: ATP-grasp fold, RimK-type; IPR029033: Histidine phosphatase superfamily	PF00328: Histidine phosphatase superfamily (branch 2)	GO:0003993 acid phosphatase activity
VF21_00133	KV458779.1:383434-386618	+	1042	hypothetical protein	orth131	ENOG410PI1Y: U3 small nucleolar RNA-associated protein						IPR001680: WD40 repeat; IPR007319: Small-subunit processome, Utp21; IPR011044: Quinoprotein amine dehydrogenase, beta chain-like; IPR015943: WD40/YVTN repeat-like-containing domain; IPR017986: WD40-repeat-containing domain; IPR019775: WD40 repeat, conserved site	PF04192: Utp21 specific WD40 associated putative domain	GO:0032040 small-subunit processome; GO:0005515 protein binding; GO:0006364 rRNA processing
VF21_00134	KV458779.1:386955-387684	-	242	hypothetical protein	orth132	ENOG410PR0B: NA
VF21_00135	KV458779.1:388231-390100	+	592	hypothetical protein	orth133	ENOG410PKFV: Sodium/hydrogen exchanger family						IPR006153: Cation/H+ exchanger		GO:0016021 integral component of membrane; GO:0015299 solute:proton antiporter activity; GO:0006812 cation transport; GO:0055085 transmembrane transport
VF21_00136	KV458779.1:390998-391772	+	257	hypothetical protein		ENOG410PNC6: C-4 methylsterol oxidase						IPR006694: Fatty acid hydroxylase		GO:0005506 iron ion binding; GO:0016491 oxidoreductase activity; GO:0055114 oxidation-reduction process; GO:0006633 fatty acid biosynthetic process
VF21_00137	KV458779.1:393084-394523	+	438	hypothetical protein	orth135	ENOG410PH2N: chitinase				GH18		IPR001223: Glycoside hydrolase family 18, catalytic domain; IPR001579: Glycoside hydrolase, chitinase active site; IPR011583: Chitinase II; IPR013781: Glycoside hydrolase, catalytic domain; IPR017853: Glycoside hydrolase superfamily; IPR029070: Chitinase insertion domain	PF00704: Glycosyl hydrolases family 18	GO:0004553 hydrolase activity, hydrolyzing O-glycosyl compounds; GO:0004568 chitinase activity; GO:0006032 chitin catabolic process; GO:0005975 carbohydrate metabolic process
VF21_00138	KV458779.1:395376-396897	+	506	hypothetical protein		ENOG410Q000: NA
VF21_00139	KV458779.1:398507-401698	+	1023	hypothetical protein	orth137	ENOG410PFPV: oligopeptide transporter						IPR004648: Tetrapeptide transporter, OPT1/isp4; IPR004813: Oligopeptide transporter, OPT superfamily	PF03169: OPT oligopeptide transporter protein	GO:0055085 transmembrane transport
VF21_00140	KV458779.1:402591-403264	-	168	hypothetical protein	orth138
VF21_00142	KV458779.1:408339-410057	+	442	hypothetical protein	orth139	ENOG410PKSG: Alcohol dehydrogenase GroES-like domain						IPR002085: Alcohol dehydrogenase superfamily, zinc-type; IPR002328: Alcohol dehydrogenase, zinc-type, conserved site; IPR011032: GroES-like; IPR013149: Alcohol dehydrogenase, C-terminal; IPR013154: Alcohol dehydrogenase, N-terminal; IPR016040: NAD(P)-binding domain; IPR020843: Polyketide synthase, enoylreductase domain		GO:0008270 zinc ion binding; GO:0016491 oxidoreductase activity; GO:0055114 oxidation-reduction process
VF21_00143	KV458779.1:410742-415354	-	1192	hypothetical protein	orth140	ENOG410PKAU: ankyrin repeat protein						IPR002110: Ankyrin repeat; IPR020683: Ankyrin repeat-containing domain	PF12796: Ankyrin repeats (3 copies)	GO:0005515 protein binding
VF21_00144	KV458779.1:415991-417444	+	461	carbamoyl-phosphate synthase subunit arginine-specific small	orth141	ENOG410QEEE: carbamoylphosphate synthase			C26			IPR002474: Carbamoyl-phosphate synthase, small subunit N-terminal domain; IPR006274: Carbamoyl-phosphate synthase, small subunit; IPR017926: Glutamine amidotransferase; IPR029062: Class I glutamine amidotransferase-like		GO:0004088 carbamoyl-phosphate synthase (glutamine-hydrolyzing) activity; GO:0006541 glutamine metabolic process; GO:0006207 'de novo' pyrimidine nucleobase biosynthetic process
VF21_00145	KV458779.1:418167-423893	-	1864	fatty acid synthase subunit alpha	orth142	ENOG410PFY5: fatty acid synthase						IPR001227: Acyl transferase domain; IPR004568: Phosphopantetheine-protein transferase domain; IPR008278: 4'-phosphopantetheinyl transferase superfamily; IPR014030: Beta-ketoacyl synthase, N-terminal; IPR014031: Beta-ketoacyl synthase, C-terminal; IPR016035: Acyl transferase/acyl hydrolase/lysophospholipase; IPR016039: Thiolase-like; IPR016040: NAD(P)-binding domain; IPR018201: Beta-ketoacyl synth…		GO:0000287 magnesium ion binding; GO:0003824 catalytic activity; GO:0016740 transferase activity; GO:0008897 holo-[acyl-carrier-protein] synthase activity; GO:0008152 metabolic process; GO:0006633 fatty acid biosynthetic process
VF21_00146	KV458779.1:426136-432525	+	2110	fatty acid synthase subunit beta	orth143	ENOG410Q0WA: fatty acid synthase						IPR001227: Acyl transferase domain; IPR002539: MaoC-like domain; IPR003965: Fatty acid synthase; IPR013565: Domain of unknown function DUF1729; IPR014043: Acyl transferase; IPR016035: Acyl transferase/acyl hydrolase/lysophospholipase; IPR016452: Fatty acid synthase, beta subunit, fungi; IPR020801: Polyketide synthase, acyl transferase domain; IPR029069: HotDog domain; IPR032088: Starter unit:ACP …		GO:0005835 fatty acid synthase complex; GO:0004318 enoyl-[acyl-carrier-protein] reductase (NADH) activity; GO:0016740 transferase activity; GO:0004312 fatty acid synthase activity; GO:0008152 metabolic process; GO:0055114 oxidation-reduction process; GO:0006633 fatty acid biosynthetic process
VF21_00147	KV458779.1:432757-433592	-	235	hypothetical protein	orth144	ENOG410Q9IW: short chain dehydrogenase						IPR002198: Short-chain dehydrogenase/reductase SDR; IPR016040: NAD(P)-binding domain		GO:0016491 oxidoreductase activity; GO:0008152 metabolic process
VF21_00148	KV458779.1:434296-435131	+	235	hypothetical protein	orth144	ENOG410Q9IW: short chain dehydrogenase						IPR002198: Short-chain dehydrogenase/reductase SDR; IPR016040: NAD(P)-binding domain		GO:0016491 oxidoreductase activity; GO:0008152 metabolic process
VF21_00149	KV458779.1:435363-441752	-	2110	hypothetical protein	orth143	ENOG410Q0WA: fatty acid synthase						IPR001227: Acyl transferase domain; IPR002539: MaoC-like domain; IPR003965: Fatty acid synthase; IPR013565: Domain of unknown function DUF1729; IPR014043: Acyl transferase; IPR016035: Acyl transferase/acyl hydrolase/lysophospholipase; IPR016452: Fatty acid synthase, beta subunit, fungi; IPR020801: Polyketide synthase, acyl transferase domain; IPR029069: HotDog domain; IPR032088: Starter unit:ACP …		GO:0005835 fatty acid synthase complex; GO:0004318 enoyl-[acyl-carrier-protein] reductase (NADH) activity; GO:0016740 transferase activity; GO:0004312 fatty acid synthase activity; GO:0008152 metabolic process; GO:0055114 oxidation-reduction process; GO:0006633 fatty acid biosynthetic process
VF21_00150	KV458779.1:443995-449721	+	1864	hypothetical protein	orth142	ENOG410PFY5: fatty acid synthase						IPR001227: Acyl transferase domain; IPR004568: Phosphopantetheine-protein transferase domain; IPR008278: 4'-phosphopantetheinyl transferase superfamily; IPR014030: Beta-ketoacyl synthase, N-terminal; IPR014031: Beta-ketoacyl synthase, C-terminal; IPR016035: Acyl transferase/acyl hydrolase/lysophospholipase; IPR016039: Thiolase-like; IPR016040: NAD(P)-binding domain; IPR018201: Beta-ketoacyl synth…		GO:0000287 magnesium ion binding; GO:0003824 catalytic activity; GO:0008897 holo-[acyl-carrier-protein] synthase activity; GO:0016740 transferase activity; GO:0008152 metabolic process; GO:0006633 fatty acid biosynthetic process
VF21_00151	KV458779.1:450444-451897	-	461	hypothetical protein	orth141	ENOG410QEEE: carbamoylphosphate synthase			C26			IPR002474: Carbamoyl-phosphate synthase, small subunit N-terminal domain; IPR006274: Carbamoyl-phosphate synthase, small subunit; IPR017926: Glutamine amidotransferase; IPR029062: Class I glutamine amidotransferase-like		GO:0004088 carbamoyl-phosphate synthase (glutamine-hydrolyzing) activity; GO:0006541 glutamine metabolic process; GO:0006207 'de novo' pyrimidine nucleobase biosynthetic process
VF21_00152	KV458779.1:452534-457146	+	1192	hypothetical protein	orth140	ENOG410PKAU: ankyrin repeat protein						IPR002110: Ankyrin repeat; IPR020683: Ankyrin repeat-containing domain	PF12796: Ankyrin repeats (3 copies)	GO:0005515 protein binding
VF21_00153	KV458779.1:457831-459549	-	442	hypothetical protein	orth139	ENOG410PKSG: Alcohol dehydrogenase GroES-like domain						IPR002085: Alcohol dehydrogenase superfamily, zinc-type; IPR002328: Alcohol dehydrogenase, zinc-type, conserved site; IPR011032: GroES-like; IPR013149: Alcohol dehydrogenase, C-terminal; IPR013154: Alcohol dehydrogenase, N-terminal; IPR016040: NAD(P)-binding domain; IPR020843: Polyketide synthase, enoylreductase domain		GO:0008270 zinc ion binding; GO:0016491 oxidoreductase activity; GO:0055114 oxidation-reduction process
VF21_00155	KV458779.1:464624-465297	+	168	hypothetical protein	orth138
VF21_00156	KV458779.1:466190-469381	-	1023	hypothetical protein	orth137	ENOG410PFPV: oligopeptide transporter						IPR004648: Tetrapeptide transporter, OPT1/isp4; IPR004813: Oligopeptide transporter, OPT superfamily	PF03169: OPT oligopeptide transporter protein	GO:0055085 transmembrane transport
VF21_00157	KV458779.1:470991-472512	-	506	hypothetical protein		ENOG410Q000: NA
VF21_00158	KV458779.1:473365-474804	-	438	hypothetical protein	orth135	ENOG410PH2N: chitinase				GH18		IPR001223: Glycoside hydrolase family 18, catalytic domain; IPR001579: Glycoside hydrolase, chitinase active site; IPR011583: Chitinase II; IPR013781: Glycoside hydrolase, catalytic domain; IPR017853: Glycoside hydrolase superfamily; IPR029070: Chitinase insertion domain	PF00704: Glycosyl hydrolases family 18	GO:0004553 hydrolase activity, hydrolyzing O-glycosyl compounds; GO:0004568 chitinase activity; GO:0006032 chitin catabolic process; GO:0005975 carbohydrate metabolic process
VF21_00159	KV458779.1:476116-476890	-	257	hypothetical protein		ENOG410PNC6: C-4 methylsterol oxidase						IPR006694: Fatty acid hydroxylase		GO:0005506 iron ion binding; GO:0016491 oxidoreductase activity; GO:0055114 oxidation-reduction process; GO:0006633 fatty acid biosynthetic process
VF21_00160	KV458779.1:477788-479657	-	592	hypothetical protein	orth133	ENOG410PKFV: Sodium/hydrogen exchanger family						IPR006153: Cation/H+ exchanger		GO:0016021 integral component of membrane; GO:0015299 solute:proton antiporter activity; GO:0006812 cation transport; GO:0055085 transmembrane transport
VF21_00161	KV458779.1:480204-480933	+	242	hypothetical protein	orth132	ENOG410PR0B: NA
VF21_00162	KV458779.1:481270-484454	-	1042	hypothetical protein	orth131	ENOG410PI1Y: U3 small nucleolar RNA-associated protein						IPR001680: WD40 repeat; IPR007319: Small-subunit processome, Utp21; IPR011044: Quinoprotein amine dehydrogenase, beta chain-like; IPR015943: WD40/YVTN repeat-like-containing domain; IPR017986: WD40-repeat-containing domain; IPR019775: WD40 repeat, conserved site	PF04192: Utp21 specific WD40 associated putative domain	GO:0032040 small-subunit processome; GO:0005515 protein binding; GO:0006364 rRNA processing
VF21_00163	KV458779.1:485291-490038	+	1564	hypothetical protein	orth130	ENOG410PF91: cortical actin cytoskeleton protein asp1						IPR000560: Histidine phosphatase superfamily, clade-2; IPR013651: ATP-grasp fold, RimK-type; IPR029033: Histidine phosphatase superfamily	PF00328: Histidine phosphatase superfamily (branch 2)	GO:0003993 acid phosphatase activity
VF21_00164	KV458779.1:490304-492575	-	579	hypothetical protein								IPR006461: PLAC8 motif-containing protein
VF21_00165	KV458779.1:495863-496790	+	308	hypothetical protein	orth128	ENOG410PUXD: Inherit from NOG: Alpha beta hydrolase fold protein						IPR000073: Alpha/beta hydrolase fold-1; IPR000639: Epoxide hydrolase-like; IPR029058: Alpha/Beta hydrolase fold		GO:0003824 catalytic activity
VF21_00166	KV458779.1:497151-498309	-	369	hypothetical protein	orth127	ENOG410PMWP: conserved hypothetical protein
VF21_00167	KV458779.1:498747-500044	-	376	hypothetical protein	orth126	ENOG410PICV: DNA-binding protein HGH1						IPR007205: Protein HGH1 N-terminal; IPR007206: Protein HGH1 C-terminal; IPR011989: Armadillo-like helical; IPR016024: Armadillo-type fold		GO:0005488 binding
VF21_00168	KV458779.1:500651-501197	-	181	hypothetical protein	orth125
VF21_00169	KV458779.1:501920-503819	-	614	hypothetical protein	orth124	ENOG410PJYT: NA						IPR029060: PIN domain-like	PF12813: XPG domain containing
VF21_00170	KV458779.1:504072-505738	+	512	hypothetical protein	orth123	ENOG410PFQH: ribose-phosphate pyrophosphokinase						IPR000842: Phosphoribosyl pyrophosphate synthetase, conserved site; IPR005946: Ribose-phosphate diphosphokinase; IPR029057: Phosphoribosyltransferase-like; IPR029099: Ribose-phosphate pyrophosphokinase, N-terminal domain		GO:0000287 magnesium ion binding; GO:0004749 ribose phosphate diphosphokinase activity; GO:0044249 cellular biosynthetic process; GO:0009156 ribonucleoside monophosphate biosynthetic process; GO:0009165 nucleotide biosynthetic process
VF21_00171	KV458779.1:506560-508648	-	695	hypothetical protein	orth122	ENOG410PX5H: SAP domain						IPR003034: SAP domain
VF21_00172	KV458779.1:509220-511115	-	597	hypothetical protein	orth121	ENOG410PGQ6: Vacuolar protein sorting-associated protein						IPR001683: Phox homologous domain; IPR014461: Vacuolar protein sorting-associated protein 17, Vps17; IPR015404: Sorting nexin Vps5-like, C-terminal		GO:0030904 retromer complex; GO:0035091 phosphatidylinositol binding; GO:0015031 protein transport; GO:0042147 retrograde transport, endosome to Golgi
VF21_00173	KV458779.1:511497-514262	+	802	hypothetical protein	orth120	ENOG410PGST: Mitochondrial GTPase that mediates the disassembly of ribosomes from messenger RNA at the termination of mitochondrial protein biosynthesis. Not involved in the GTP-dependent ribosomal translocation step during translation elongation (By similarity)						IPR000640: Translation elongation factor EFG, V domain; IPR000795: Transcription factor, GTP-binding domain; IPR004161: Translation elongation factor EFTu/EF1A, domain 2; IPR005225: Small GTP-binding protein domain; IPR009000: Translation protein, beta-barrel domain; IPR009022: Elongation factor G, III-V domain; IPR020568: Ribosomal protein S5 domain 2-type fold; IPR027417: P-loop containing nucl…		GO:0005739 mitochondrion; GO:0003924 GTPase activity; GO:0005525 GTP binding; GO:0032790 ribosome disassembly
VF21_00174	KV458779.1:514928-519638	+	1550	hypothetical protein	orth119
VF21_00175	KV458779.1:520164-521977	-	586	hypothetical protein	orth118	ENOG410PFTN: homeobox and C2H2 transcription factor					Zinc finger (C2H2)	IPR001356: Homeobox domain; IPR007087: Zinc finger, C2H2; IPR008422: Homeobox KN domain; IPR009057: Homeodomain-like; IPR015880: Zinc finger, C2H2-like		GO:0003677 DNA binding; GO:0046872 metal ion binding; GO:0006355 regulation of transcription, DNA-templated
VF21_00176	KV458779.1:531287-531602	+	88	hypothetical protein	orth10561
VF21_00177	KV458779.1:535023-537492	-	741	hypothetical protein	orth117	ENOG410PINZ: plasma membrane channel protein						IPR007632: Anoctamin; IPR030142: Putative calcium-activated chloride channel protein, ciliates	PF04547: Calcium-activated chloride channel
VF21_00178	KV458779.1:538120-539151	+	321	hypothetical protein	orth116	ENOG410PJ64: Phosphoric ester hydrolase						IPR004843: Calcineurin-like phosphoesterase domain, apaH type; IPR029052: Metallo-dependent phosphatase-like		GO:0016787 hydrolase activity
VF21_00179	KV458779.1:540039-543672	-	1102	hypothetical protein	orth115							IPR012677: Nucleotide-binding alpha-beta plait domain		GO:0000166 nucleotide binding
VF21_00180	KV458779.1:544918-546243	+	421	hypothetical protein	orth114	ENOG410PH1R: COP9 signalosome subunit 6			M67A			IPR000555: JAB1/MPN/MOV34 metalloenzyme domain; IPR024969: Rpn11/EIF3F, C-terminal		GO:0005515 protein binding
VF21_00181	KV458779.1:546797-549338	+	755	hypothetical protein	orth113	ENOG410PFKF: chromatin remodeling complex subunit Arp9						IPR004000: Actin family; IPR027665: Actin-related protein 9, fungi		GO:0016586 RSC complex; GO:0016514 SWI/SNF complex; GO:0006338 chromatin remodeling
VF21_00182	KV458779.1:549699-550620	-	258	hypothetical protein	orth112	ENOG410PFI6: Electron transfer flavoprotein						IPR000049: Electron transfer flavoprotein, beta-subunit, conserved site; IPR012255: Electron transfer flavoprotein, beta subunit; IPR014729: Rossmann-like alpha/beta/alpha sandwich fold; IPR014730: Electron transfer flavoprotein, alpha/beta-subunit, N-terminal		GO:0009055 electron carrier activity
VF21_00183	KV458779.1:550939-551907	+	302	hypothetical protein	orth111	ENOG410PI3V: Cyclin domain-containing protein						IPR013763: Cyclin-like
VF21_00184	KV458779.1:553742-554864	+	331	hypothetical protein	orth110	ENOG410PWVA: NA
VF21_00185	KV458779.1:555632-556499	-	271	hypothetical protein	orth109	ENOG410PNU4: EF-hand calcium-binding domain protein						IPR005645: Serine hydrolase FSH; IPR029058: Alpha/Beta hydrolase fold
VF21_00186	KV458779.1:558257-558647	+	109	hypothetical protein	orth108
VF21_00187	KV458779.1:559024-564949	-	1974	hypothetical protein	orth107	ENOG410PGAG: helicase						IPR000008: C2 domain; IPR001650: Helicase, C-terminal; IPR003593: AAA+ ATPase domain; IPR004179: Sec63 domain; IPR011545: DEAD/DEAH box helicase domain; IPR011991: Winged helix-turn-helix DNA-binding domain; IPR014001: Helicase superfamily 1/2, ATP-binding domain; IPR014756: Immunoglobulin E-set; IPR027417: P-loop containing nucleoside triphosphate hydrolase	PF02889: Sec63 Brl domain	GO:0005524 ATP binding; GO:0005515 protein binding; GO:0003676 nucleic acid binding
VF21_00188	KV458779.1:565286-566037	+	199	hypothetical protein	orth106	ENOG410PFNM: SNARE protein Ykt6						IPR001388: Synaptobrevin; IPR010908: Longin domain; IPR011012: Longin-like domain		GO:0016021 integral component of membrane; GO:0016192 vesicle-mediated transport; GO:0006810 transport
VF21_00189	KV458779.1:567047-568726	+	496	hypothetical protein	orth105	ENOG410PJ3B: Cytochrome b2						IPR000262: FMN-dependent dehydrogenase; IPR001199: Cytochrome b5-like heme/steroid binding domain; IPR008259: FMN-dependent alpha-hydroxy acid dehydrogenase, active site; IPR012133: Alpha-hydroxy acid dehydrogenase, FMN-dependent; IPR013785: Aldolase-type TIM barrel	PF01070: FMN-dependent dehydrogenase	GO:0010181 FMN binding; GO:0016491 oxidoreductase activity; GO:0003824 catalytic activity; GO:0055114 oxidation-reduction process
VF21_00190	KV458779.1:569004-570654	-	421	hypothetical protein	orth104	ENOG410PIJD: homocitrate synthase						IPR000891: Pyruvate carboxyltransferase; IPR002034: Alpha-isopropylmalate/homocitrate synthase, conserved site; IPR011872: Homocitrate synthase, fungi/archaea; IPR013785: Aldolase-type TIM barrel	PF00682: HMGL-like	GO:0046912 transferase activity, transferring acyl groups, acyl groups converted into alkyl on transfer; GO:0004410 homocitrate synthase activity; GO:0003824 catalytic activity; GO:0019878 lysine biosynthetic process via aminoadipic acid; GO:0019752 carboxylic acid metabolic process
VF21_00191	KV458779.1:572110-572895	+	244	hypothetical protein	orth103	ENOG410PJHD: Glycoside hydrolase family 61 protein				AA9		IPR005103: Glycoside hydrolase, family 61
VF21_00192	KV458779.1:574400-575417	+	338	hypothetical protein	orth102
VF21_00193	KV458779.1:575654-577268	-	537	hypothetical protein	orth101	ENOG410PI2K: conserved hypothetical protein
VF21_00194	KV458779.1:577947-580929	+	993	hypothetical protein	orth100	ENOG410PMAU: conserved hypothetical protein
VF21_00195	KV458779.1:581380-582128	-	231	hypothetical protein	orth99	ENOG410PS59: Protein of unknown function (DUF3632)						IPR022085: Protein of unknown function DUF3632
VF21_00196	KV458779.1:582691-585820	+	1010	hypothetical protein	orth98	ENOG410PFD2: DDHD domain protein						IPR004177: DDHD domain		GO:0046872 metal ion binding
VF21_00197	KV458779.1:585965-586600	-	169	hypothetical protein	orth97	ENOG410PTY0: transcription coactivator activity						IPR003173: Transcriptional coactivator p15 (PC4); IPR009044: ssDNA-binding transcriptional regulator		GO:0003677 DNA binding; GO:0003713 transcription coactivator activity; GO:0006355 regulation of transcription, DNA-templated
VF21_00198	KV458779.1:587332-590281	+	982	hypothetical protein	orth96	ENOG410PJVD: PX domain-containing protein						IPR001683: Phox homologous domain; IPR003114: Phox-associated domain; IPR013937: Sorting nexin, C-terminal; IPR013996: PX-associated, sorting nexin 13		GO:0035091 phosphatidylinositol binding
VF21_00199	KV458779.1:591018-594970	+	1266	hypothetical protein	orth95	ENOG410PHHK: MIT (microtubule interacting and transport) domain						IPR007330: MIT
VF21_00200	KV458779.1:595580-597824	-	709	hypothetical protein	orth94	ENOG410PG9W: E1-like activating enzyme involved in cytoplasm to vacuole transport (Cvt) and autophagy (By similarity)						IPR000594: THIF-type NAD/FAD binding fold; IPR006285: Ubiquitin-like modifier-activating enzyme Atg7; IPR016040: NAD(P)-binding domain; IPR032197: Ubiquitin-like modifier-activating enzyme Atg7, N-terminal	PF16420: Ubiquitin-like modifier-activating enzyme ATG7 N-terminus	GO:0005737 cytoplasm; GO:0008641 small protein activating enzyme activity; GO:0006914 autophagy
VF21_00201	KV458779.1:598295-599345	+	333	hypothetical protein	orth93	ENOG410PGCY: Deoxycytidylate deaminase						IPR001977: Dephospho-CoA kinase; IPR002125: Cytidine and deoxycytidylate deaminases, zinc-binding; IPR015517: Deoxycytidylate deaminase-related; IPR016192: APOBEC/CMP deaminase, zinc-binding; IPR016193: Cytidine deaminase-like; IPR027417: P-loop containing nucleoside triphosphate hydrolase		GO:0004140 dephospho-CoA kinase activity; GO:0005524 ATP binding; GO:0003824 catalytic activity; GO:0016787 hydrolase activity; GO:0008270 zinc ion binding; GO:0015937 coenzyme A biosynthetic process
VF21_00202	KV458779.1:599452-601142	-	542	hypothetical protein	orth92	ENOG410PFI1: Imidazole glycerol phosphate synthase subunit hisF			C26			IPR004651: Histidine biosynthesis, HisF; IPR006062: Histidine biosynthesis; IPR010139: Imidazole glycerol phosphate synthase, subunit H; IPR011060: Ribulose-phosphate binding barrel; IPR013785: Aldolase-type TIM barrel; IPR014640: Imidazole glycerol phosphate synthase HisHF; IPR017926: Glutamine amidotransferase; IPR029062: Class I glutamine amidotransferase-like		GO:0005737 cytoplasm; GO:0000107 imidazoleglycerol-phosphate synthase activity; GO:0003824 catalytic activity; GO:0016833 oxo-acid-lyase activity; GO:0016763 transferase activity, transferring pentosyl groups; GO:0000105 histidine biosynthetic process; GO:0008152 metabolic process
VF21_00203	KV458779.1:602162-604131	+	621	hypothetical protein	orth91	ENOG410PI16: Retinoblastoma-binding protein					Zinc knuckle (CCHC)	IPR001878: Zinc finger, CCHC-type; IPR013083: Zinc finger, RING/FYVE/PHD-type; IPR014891: DWNN domain; IPR025829: Zinc knuckle CX2CX3GHX4C		GO:0005634 nucleus; GO:0008270 zinc ion binding; GO:0003676 nucleic acid binding
VF21_00204	KV458779.1:604885-607040	+	645	hypothetical protein	orth90	ENOG410PGNK: Actin-bundling protein						IPR001589: Actinin-type actin-binding domain, conserved site; IPR001715: Calponin homology domain; IPR011992: EF-hand domain pair	PF00307: Calponin homology (CH) domain	GO:0005515 protein binding
VF21_00205	KV458779.1:607518-608587	-	184	hypothetical protein	orth89	ENOG410PQ6I: factor srp1						IPR000504: RNA recognition motif domain; IPR012677: Nucleotide-binding alpha-beta plait domain		GO:0000166 nucleotide binding; GO:0003676 nucleic acid binding
VF21_00206	KV458779.1:609512-611935	+	502	hypothetical protein	orth88	ENOG410PKPE: phosphate transport protein MIR1						IPR002067: Mitochondrial carrier protein; IPR018108: Mitochondrial substrate/solute carrier; IPR021131: Ribosomal protein L18e/L15P; IPR021132: Ribosomal protein L18e, conserved site; IPR023395: Mitochondrial carrier domain	PF00153: Mitochondrial carrier protein; PF17135: Ribosomal protein 60S L18 and 50S L18e	GO:0005622 intracellular; GO:0005840 ribosome; GO:0003735 structural constituent of ribosome; GO:0006412 translation; GO:0055085 transmembrane transport
VF21_00207	KV458779.1:612472-613173	+	199	hypothetical protein	orth87	ENOG410PQ7D: BCAS2 domain-containing protein						IPR008409: Pre-mRNA-splicing factor SPF27		GO:0006397 mRNA processing
VF21_00208	KV458779.1:613812-615113	-	392	hypothetical protein	orth86	ENOG410PGW3: CAMP-dependent protein kinase regulatory subunit						IPR000595: Cyclic nucleotide-binding domain; IPR012198: cAMP-dependent protein kinase regulatory subunit; IPR014710: RmlC-like jelly roll fold; IPR018488: Cyclic nucleotide-binding, conserved site; IPR018490: Cyclic nucleotide-binding-like		GO:0005952 cAMP-dependent protein kinase complex; GO:0008603 cAMP-dependent protein kinase regulator activity; GO:0001932 regulation of protein phosphorylation
VF21_00209	KV458779.1:618079-621056	+	686	hypothetical protein	orth85	ENOG410QEE4: NA						IPR014756: Immunoglobulin E-set; IPR032640: AMP-activated protein kinase, glycogen-binding domain
VF21_00210	KV458779.1:621553-622276	-	171	hypothetical protein	orth84	ENOG410PTCV: NA						IPR024222: CST complex subunit Ten1, fungal		GO:1990879 CST complex; GO:0043047 single-stranded telomeric DNA binding; GO:0010833 telomere maintenance via telomere lengthening
VF21_00211	KV458779.1:622803-623796	+	226	hypothetical protein	orth83	ENOG410PJP4: Required for the sorting and concentration of proteins resulting in the entry of these proteins into the invaginating vesicles of the multivesicular body (MVB). Also required for the proteolytic cleavage of the transcription factor RIM101 in response to alkaline ambient pH (By similarity)						IPR005024: Snf7 family		GO:0007034 vacuolar transport
VF21_00212	KV458779.1:626264-630526	+	1400	hypothetical protein
VF21_00213	KV458779.1:631409-632174	-	214	hypothetical protein	orth81	ENOG410PKXU: Constituent of COPII-coated endoplasmic reticulum- derived transport vesicles. Required for efficient transport of a subset of secretory proteins to the Golgi. Facilitates retrograde transport from the Golgi to the endoplasmic reticulum (By similarity)						IPR009038: GOLD domain; IPR015720: TMP21-related		GO:0016021 integral component of membrane; GO:0006810 transport
VF21_00214	KV458779.1:632419-633299	+	223	hypothetical protein	orth80							IPR000690: Zinc finger, C2H2-type matrin; IPR003604: Zinc finger, U1-type; IPR013085: Zinc finger, U1-C type; IPR017340: U1 small nuclear ribonucleoprotein C		GO:0005685 U1 snRNP; GO:0005634 nucleus; GO:0008270 zinc ion binding; GO:0003676 nucleic acid binding; GO:0000387 spliceosomal snRNP assembly; GO:0000398 mRNA splicing, via spliceosome
VF21_00215	KV458779.1:634248-635346	+	306	hypothetical protein	orth79
VF21_00216	KV458779.1:635505-635823	-	105	hypothetical protein	orth78
VF21_00217	KV458779.1:637363-639175	-	553	hypothetical protein	orth77	ENOG410PSNZ: Inherit from euNOG: C2H2 finger domain protein					Zinc finger (C2H2)	IPR007087: Zinc finger, C2H2; IPR013087: Zinc finger C2H2-type/integrase DNA-binding domain; IPR015880: Zinc finger, C2H2-like		GO:0046872 metal ion binding; GO:0003676 nucleic acid binding
VF21_00218	KV458779.1:643380-647969	-	1490	hypothetical protein	orth76	ENOG410Q7HV: Pfam:DUF1605						IPR001650: Helicase, C-terminal; IPR007502: Helicase-associated domain; IPR011545: DEAD/DEAH box helicase domain; IPR011709: Domain of unknown function DUF1605; IPR014001: Helicase superfamily 1/2, ATP-binding domain; IPR027417: P-loop containing nucleoside triphosphate hydrolase		GO:0004386 helicase activity; GO:0005524 ATP binding; GO:0003676 nucleic acid binding
VF21_00219	KV458779.1:648174-656357	+	2678	hypothetical protein	orth75	ENOG410QDSB: ribosomal protein L19						IPR011989: Armadillo-like helical; IPR016024: Armadillo-type fold; IPR021133: HEAT, type 2; IPR022716: Domain of unknown function DUF3554; IPR026827: Proteasome component ECM29/Translational activator GCN1; IPR033173: No description	PF12074: Domain of unknown function (DUF3554)	GO:0005488 binding; GO:0019887 protein kinase regulator activity; GO:0019901 protein kinase binding; GO:0043022 ribosome binding; GO:0006417 regulation of translation; GO:0033674 positive regulation of kinase activity; GO:0033554 cellular response to stress
VF21_00220	KV458779.1:656951-657766	+	214	hypothetical protein	orth74	ENOG410QDSB: ribosomal protein L19						IPR000196: Ribosomal protein L19/L19e domain; IPR015972: Ribosomal protein L19/L19e, domain 1; IPR015974: Ribosomal protein L19/L19e, domain 3; IPR023638: Ribosomal protein L19/L19e conserved site	PF01280: Ribosomal protein L19e	GO:0005622 intracellular; GO:0005840 ribosome; GO:0003735 structural constituent of ribosome; GO:0006412 translation
VF21_00221	KV458779.1:658999-660916	-	529	hypothetical protein	orth73	ENOG410PFHX: Interconversion of serine and glycine (By similarity)						IPR001085: Serine hydroxymethyltransferase; IPR015421: Pyridoxal phosphate-dependent transferase, major region, subdomain 1; IPR015422: Pyridoxal phosphate-dependent transferase, major region, subdomain 2; IPR015424: Pyridoxal phosphate-dependent transferase; IPR019798: Serine hydroxymethyltransferase, pyridoxal phosphate binding site	PF00464: Serine hydroxymethyltransferase	GO:0004372 glycine hydroxymethyltransferase activity; GO:0030170 pyridoxal phosphate binding; GO:0003824 catalytic activity; GO:0016740 transferase activity; GO:0006544 glycine metabolic process; GO:0006563 L-serine metabolic process
VF21_00222	KV458779.1:661608-662518	-	262	hypothetical protein	orth72	ENOG410PJCA: short chain dehydrogenase reductase						IPR002198: Short-chain dehydrogenase/reductase SDR; IPR002347: Glucose/ribitol dehydrogenase; IPR013968: Polyketide synthase, ketoreductase domain; IPR016040: NAD(P)-binding domain; IPR020904: Short-chain dehydrogenase/reductase, conserved site		GO:0016491 oxidoreductase activity; GO:0008152 metabolic process
VF21_00223	KV458779.1:662934-663833	+	282	hypothetical protein	orth71	ENOG410PWPY: Thiol methyltransferase						IPR008854: TPMT family; IPR029063: S-adenosyl-L-methionine-dependent methyltransferase		GO:0008757 S-adenosylmethionine-dependent methyltransferase activity
VF21_00224	KV458779.1:663867-664770	-	300	hypothetical protein	orth70	ENOG410PK8T: otu domain-containing protein			C85A			IPR003323: OTU domain
VF21_00225	KV458779.1:665433-667241	+	579	hypothetical protein	orth69	ENOG410PG9Q: multidrug resistance transporter						IPR011701: Major facilitator superfamily; IPR020846: Major facilitator superfamily domain		GO:0016021 integral component of membrane; GO:0055085 transmembrane transport
VF21_00226	KV458779.1:668173-670662	+	755	hypothetical protein	orth68	ENOG410PIBU: AMP-binding enzyme						IPR000873: AMP-dependent synthetase/ligase; IPR025110: AMP-binding enzyme C-terminal domain	PF00501: AMP-binding enzyme	GO:0003824 catalytic activity; GO:0008152 metabolic process
VF21_00227	KV458779.1:674183-674995	-	231	hypothetical protein	orth67	ENOG410PM57: Ras small monomeric GTPase RasB						IPR001806: Small GTPase superfamily; IPR002041: Ran GTPase; IPR003578: Small GTPase superfamily, Rho type; IPR003579: Small GTPase superfamily, Rab type; IPR005225: Small GTP-binding protein domain; IPR020849: Small GTPase superfamily, Ras type; IPR027417: P-loop containing nucleoside triphosphate hydrolase	PF00071: Ras family	GO:0005622 intracellular; GO:0016020 membrane; GO:0005525 GTP binding; GO:0003924 GTPase activity; GO:0006886 intracellular protein transport; GO:0006913 nucleocytoplasmic transport; GO:0015031 protein transport; GO:0007165 signal transduction; GO:0007264 small GTPase mediated signal transduction
VF21_00228	KV458779.1:677052-678374	-	422	hypothetical protein	orth66							IPR018571: Membrane anchor Opy2, N-terminal
VF21_00229	KV458779.1:680343-683175	-	906	hypothetical protein	orth65	ENOG410PFUV: chitin synthase						IPR004834: Fungal chitin synthase; IPR004835: Chitin synthase; IPR013616: Chitin synthase N-terminal; IPR029044: Nucleotide-diphospho-sugar transferases	PF01644: Chitin synthase	GO:0004100 chitin synthase activity; GO:0016758 transferase activity, transferring hexosyl groups; GO:0006031 chitin biosynthetic process
VF21_00230	KV458779.1:685079-685804	+	181	hypothetical protein	orth64	ENOG410PN5Z: NEDD8-conjugating enzyme UBC12						IPR000608: Ubiquitin-conjugating enzyme E2; IPR016135: Ubiquitin-conjugating enzyme/RWD-like; IPR023313: Ubiquitin-conjugating enzyme, active site
VF21_00232	KV458779.1:687376-688770	+	400	hypothetical protein	orth63	ENOG410PHY1: ketol-acid reductoisomerase						IPR000506: Acetohydroxy acid isomeroreductase C-terminal; IPR008927: 6-phosphogluconate dehydrogenase C-terminal domain-like; IPR013023: Ketol-acid reductoisomerase; IPR013116: Acetohydroxy acid isomeroreductase, NADPH-binding domain; IPR013328: 6-phosphogluconate dehydrogenase, domain 2; IPR016040: NAD(P)-binding domain; IPR016207: Ketol-acid reductoisomerase, fungi		GO:0016491 oxidoreductase activity; GO:0004455 ketol-acid reductoisomerase activity; GO:0055114 oxidation-reduction process; GO:0009082 branched-chain amino acid biosynthetic process
VF21_00233	KV458779.1:689638-690898	+	380	hypothetical protein	orth62	ENOG410PFC0: Pyridoxal-phosphate dependent enzyme						IPR000634: Serine/threonine dehydratase, pyridoxal-phosphate-binding site; IPR001926: Tryptophan synthase beta subunit-like PLP-dependent enzyme	PF00291: Pyridoxal-phosphate dependent enzyme	GO:0030170 pyridoxal phosphate binding; GO:0006520 cellular amino acid metabolic process
VF21_00234	KV458779.1:691578-693619	+	609	hypothetical protein	orth61	ENOG410PGI7: replication						IPR004365: OB-fold nucleic acid binding domain, AA-tRNA synthetase-type; IPR004591: Replication factor A protein 1; IPR007199: Replication factor-A protein 1, N-terminal; IPR012340: Nucleic acid-binding, OB-fold; IPR013955: Replication factor A, C-terminal; IPR031657: Replication protein A, OB domain	PF08646: Replication factor-A C terminal domain	GO:0005634 nucleus; GO:0003677 DNA binding; GO:0003676 nucleic acid binding; GO:0006310 DNA recombination; GO:0006260 DNA replication; GO:0006281 DNA repair
VF21_00235	KV458779.1:694234-695841	-	501	hypothetical protein	orth60	ENOG410PP3T: Subunit 3						IPR011991: Winged helix-turn-helix DNA-binding domain
VF21_00236	KV458779.1:696454-697907	+	446	hypothetical protein	orth59	ENOG410PG7C: gamma-glutamyl phosphate reductase						IPR000965: GPR domain; IPR012134: Glutamate-5-semialdehyde dehydrogenase; IPR015590: Aldehyde dehydrogenase domain; IPR016161: Aldehyde/histidinol dehydrogenase; IPR016162: Aldehyde dehydrogenase N-terminal domain; IPR016163: Aldehyde dehydrogenase, C-terminal; IPR020593: Gamma-glutamyl phosphate reductase GPR, conserved site		GO:0016620 oxidoreductase activity, acting on the aldehyde or oxo group of donors, NAD or NADP as acceptor; GO:0004350 glutamate-5-semialdehyde dehydrogenase activity; GO:0050661 NADP binding; GO:0016491 oxidoreductase activity; GO:0055114 oxidation-reduction process; GO:0008152 metabolic process; GO:0006561 proline biosynthetic process
VF21_00237	KV458779.1:698120-700301	-	726	hypothetical protein	orth58							IPR024312: Central kinetochore-associated
VF21_00238	KV458779.1:705612-708572	+	840	hypothetical protein	orth57	ENOG410Q5HX: NA						IPR003163: Transcription regulator HTH, APSES-type DNA-binding domain		GO:0003677 DNA binding
VF21_00239	KV458779.1:710554-712858	+	696	hypothetical protein	orth56	ENOG410PIJN: acyl-CoA synthetase						IPR000873: AMP-dependent synthetase/ligase; IPR020845: AMP-binding, conserved site; IPR025110: AMP-binding enzyme C-terminal domain; IPR032387: Acetyl-coenzyme A synthetase, N-terminal domain	PF00501: AMP-binding enzyme	GO:0003824 catalytic activity; GO:0008152 metabolic process
VF21_00240	KV458779.1:715796-716294	+	144	hypothetical protein	orth55	ENOG410PSW4: NA
VF21_00241	KV458779.1:718573-722911	-	1429	hypothetical protein	orth54	ENOG410PKA4: Nuclear migration protein						IPR024774: Pleckstrin homology domain, Mcp5-type		GO:0005938 cell cortex; GO:0005515 protein binding; GO:0005543 phospholipid binding; GO:0032065 cortical protein anchoring
VF21_00242	KV458779.1:725425-726777	+	430	hypothetical protein	orth53	ENOG410PKG9: integral membrane protein
VF21_00243	KV458779.1:727845-728843	-	321	hypothetical protein
VF21_00244	KV458779.1:729100-731071	-	583	hypothetical protein		ENOG410PFK3: NA						IPR011990: Tetratricopeptide-like helical domain		GO:0005515 protein binding
VF21_00245	KV458779.1:732203-734787	-	784	hypothetical protein	orth50	ENOG410PFVY: ubiquitin carboxyl-terminal hydrolase			C19			IPR001394: Peptidase C19, ubiquitin carboxyl-terminal hydrolase; IPR001607: Zinc finger, UBP-type; IPR009060: UBA-like; IPR013083: Zinc finger, RING/FYVE/PHD-type; IPR015940: Ubiquitin-associated domain; IPR016652: Ubiquitinyl hydrolase; IPR018200: Ubiquitin specific protease, conserved site; IPR028889: Ubiquitin specific protease domain		GO:0008242 omega peptidase activity; GO:0036459 thiol-dependent ubiquitinyl hydrolase activity; GO:0008270 zinc ion binding; GO:0005515 protein binding; GO:0006511 ubiquitin-dependent protein catabolic process; GO:0016579 protein deubiquitination
VF21_00246	KV458779.1:735326-735984	+	201	hypothetical protein	orth49	ENOG410PNQY: Iron sulfur cluster assembly protein						IPR002871: NIF system FeS cluster assembly, NifU, N-terminal; IPR011339: ISC system FeS cluster assembly, IscU scaffold	PF01592: NifU-like N terminal domain	GO:0051536 iron-sulfur cluster binding; GO:0005506 iron ion binding; GO:0016226 iron-sulfur cluster assembly
VF21_00247	KV458779.1:738442-740119	-	542	hypothetical protein	orth48	ENOG410PFSS: Oligosaccharide translocation protein RFT1						IPR007594: RFT1	PF04506: Rft protein	GO:0016021 integral component of membrane; GO:0005319 lipid transporter activity; GO:0006869 lipid transport
VF21_00248	KV458779.1:740217-741275	-	334	hypothetical protein	orth47	ENOG410PNRE: Inherit from euNOG: FtsJ RNA methyltransferase homolog 2 (E. coli)
VF21_00249	KV458779.1:741539-742678	+	329	hypothetical protein	orth46	ENOG410PHIV: oligosaccharyl transferase subunit (gamma)						IPR012336: Thioredoxin-like fold; IPR021149: Oligosaccharyl transferase complex, subunit OST3/OST6	PF04756: OST3 / OST6 family, transporter family
VF21_00250	KV458779.1:742945-744174	-	325	hypothetical protein	orth45	ENOG410PH9V: 21S rRNA (uridine(2791)-2'-O)-methyltransferase						IPR002877: Ribosomal RNA methyltransferase FtsJ domain; IPR015507: Ribosomal RNA large subunit methyltransferase E; IPR029063: S-adenosyl-L-methionine-dependent methyltransferase	PF01728: FtsJ-like methyltransferase	GO:0008168 methyltransferase activity; GO:0001510 RNA methylation; GO:0032259 methylation
VF21_00251	KV458779.1:744970-747485	+	817	hypothetical protein	orth44	ENOG410PJ6K: Neutral alkaline nonlysosomal ceramidase						IPR006823: Neutral/alkaline nonlysosomal ceramidase; IPR031329: Neutral/alkaline non-lysosomal ceramidase, N-terminal; IPR031331: Neutral/alkaline non-lysosomal ceramidase, C-terminal	PF04734: Neutral/alkaline non-lysosomal ceramidase, N-terminal; PF17048: Neutral/alkaline non-lysosomal ceramidase, C-terminal
VF21_00252	KV458779.1:747682-749297	-	500	hypothetical protein	orth43	ENOG410PG1Y: DUF1479 domain protein						IPR010856: Protein of unknown function DUF1479; IPR027443: Isopenicillin N synthase-like	PF07350: Protein of unknown function (DUF1479)
VF21_00253	KV458779.1:750161-754086	+	1290	hypothetical protein	orth42	ENOG410PKKV: Glycosyltransferase family 28 N-terminal domain						IPR002213: UDP-glucuronosyl/UDP-glucosyltransferase; IPR004276: Glycosyltransferase family 28, N-terminal domain		GO:0016758 transferase activity, transferring hexosyl groups; GO:0030259 lipid glycosylation; GO:0008152 metabolic process; GO:0005975 carbohydrate metabolic process
VF21_00254	KV458779.1:754474-756679	-	734	hypothetical protein	orth41
VF21_00255	KV458779.1:758281-761857	-	1191	hypothetical protein	orth39	ENOG410PQXQ: Forkhead domain protein					Fork head domain	IPR000253: Forkhead-associated (FHA) domain; IPR001766: Fork head domain; IPR008984: SMAD/FHA domain; IPR011991: Winged helix-turn-helix DNA-binding domain; IPR030456: No description		GO:0043565 sequence-specific DNA binding; GO:0005515 protein binding; GO:0003700 transcription factor activity, sequence-specific DNA binding; GO:0006355 regulation of transcription, DNA-templated
VF21_00256	KV458779.1:763613-767837	+	1359	hypothetical protein	orth38
VF21_00257	KV458779.1:768421-770558	-	695	hypothetical protein	orth37	ENOG410PGW4: NA						IPR000719: Protein kinase domain; IPR011009: Protein kinase-like domain; IPR029498: Prion-inhibition and propagation, HeLo domain		GO:0005524 ATP binding; GO:0004672 protein kinase activity; GO:0006468 protein phosphorylation
VF21_00258	KV458779.1:770966-773168	-	714	hypothetical protein	orth36	ENOG410PGZF: calponin						IPR001715: Calponin homology domain; IPR003096: Smooth muscle protein/calponin		GO:0005515 protein binding
VF21_00259	KV458779.1:773563-774376	+	251	hypothetical protein	orth35	ENOG410PQ2I: conserved hypothetical protein						IPR007763: NADH dehydrogenase [ubiquinone] 1 alpha subcomplex subunit 12		GO:0016020 membrane; GO:0008137 NADH dehydrogenase (ubiquinone) activity; GO:0009055 electron carrier activity
VF21_00260	KV458779.1:774681-777183	-	777	hypothetical protein	orth34	ENOG410PGMD: carbon catabolite derepressing protein kinase						IPR000719: Protein kinase domain; IPR002290: Serine/threonine/dual specificity protein kinase, catalytic domain; IPR008271: Serine/threonine-protein kinase, active site; IPR011009: Protein kinase-like domain; IPR013896: Ubiquitin-associated domain (UBA); IPR017441: Protein kinase, ATP binding site; IPR028375: KA1 domain/Ssp2, C-terminal; IPR032270: AMPK, C-terminal adenylate sensor domain	PF00069: Protein kinase domain	GO:0005524 ATP binding; GO:0004672 protein kinase activity; GO:0004674 protein serine/threonine kinase activity; GO:0006468 protein phosphorylation
VF21_00261	KV458779.1:777657-778445	-	230	hypothetical protein	orth33	ENOG410PPIB: conserved hypothetical protein
VF21_00262	KV458779.1:778951-780260	+	380	hypothetical protein	orth32	ENOG410PHDF: Actin-related protein						IPR004000: Actin family; IPR020902: Actin/actin-like conserved site; IPR029909: Actin-related protein 1 family	PF00022: Actin	GO:0005869 dynactin complex
VF21_00263	KV458779.1:781454-781845	-	70	hypothetical protein	orth31
VF21_00264	KV458779.1:784830-785277	+	148	hypothetical protein	orth30	ENOG410PTBU: Protein of unknown function (DUF3602)						IPR022024: Protein of unknown function DUF3602
VF21_00265	KV458779.1:785750-786011	-	67	hypothetical protein	orth29
VF21_00266	KV458779.1:786704-787148	-	147	hypothetical protein	orth28
VF21_00267	KV458779.1:792770-794258	+	358	hypothetical protein	orth27	ENOG410PMVN: TAM domain methyltransferase						IPR029063: S-adenosyl-L-methionine-dependent methyltransferase
VF21_00268	KV458779.1:794740-795438	-	204	hypothetical protein	orth26	ENOG410PRX7: Involved in protein N-glycosylation. Essential for the second step of the dolichol-linked oligosaccharide pathway						IPR007235: Glycosyl transferase, family 28, C-terminal		GO:0016758 transferase activity, transferring hexosyl groups
VF21_00269	KV458779.1:796048-797246	+	358	hypothetical protein	orth25	ENOG410PH1C: 37S ribosomal protein Rsm24						IPR019349: Ribosomal protein S24/S35, mitochondrial, conserved domain
VF21_00270	KV458779.1:797902-799637	+	540	hypothetical protein	orth24	ENOG410PGT9: Aldehyde dehydrogenase						IPR012394: Aldehyde dehydrogenase NAD(P)-dependent; IPR015590: Aldehyde dehydrogenase domain; IPR016161: Aldehyde/histidinol dehydrogenase; IPR016162: Aldehyde dehydrogenase N-terminal domain; IPR016163: Aldehyde dehydrogenase, C-terminal	PF00171: Aldehyde dehydrogenase family	GO:0004030 aldehyde dehydrogenase [NAD(P)+] activity; GO:0016620 oxidoreductase activity, acting on the aldehyde or oxo group of donors, NAD or NADP as acceptor; GO:0016491 oxidoreductase activity; GO:0008152 metabolic process; GO:0006081 cellular aldehyde metabolic process; GO:0055114 oxidation-reduction process
VF21_00271	KV458779.1:799831-802223	+	251	hypothetical protein	orth23	ENOG410PQHV: Ornithine decarboxylase antizyme						IPR002993: Ornithine decarboxylase antizyme; IPR016181: Acyl-CoA N-acyltransferase		GO:0008073 ornithine decarboxylase inhibitor activity; GO:0004857 enzyme inhibitor activity
VF21_00272	KV458779.1:803543-804368	+	274	hypothetical protein	orth22	ENOG410PPSW: yippee family						IPR004910: Yippee/Mis18
VF21_00273	KV458779.1:805403-805905	-	149	hypothetical protein	orth21	ENOG410PZ5P: NA
VF21_00274	KV458779.1:806776-808118	+	429	hypothetical protein	orth20							IPR019481: Transcription factor TFIIIC, tau55-related
VF21_00275	KV458779.1:808768-809712	-	265	hypothetical protein	orth19	ENOG410PFVJ: NADH-ubiquinone oxidoreductase 24 kDa subunit						IPR002023: NADH-quinone oxidoreductase subunit E-like; IPR012336: Thioredoxin-like fold	PF01257: Thioredoxin-like [2Fe-2S] ferredoxin	GO:0016491 oxidoreductase activity; GO:0055114 oxidation-reduction process
VF21_00276	KV458779.1:810249-810854	-	166	hypothetical protein	orth18	ENOG410PX8S: Membrane-associating domain						IPR008253: Marvel domain		GO:0016020 membrane
VF21_00278	KV458779.1:812954-814422	+	470	hypothetical protein	orth17	ENOG410PV4I: Fatty acid desaturase						IPR005804: Fatty acid desaturase domain		GO:0006629 lipid metabolic process
VF21_00279	KV458779.1:815355-817986	+	527	hypothetical protein	orth16	ENOG410PFJ9: Positively regulates the activity of the minus-end directed microtubule motor protein dynein. May enhance dynein- mediated microtubule sliding by targeting dynein to the microtubule plus end. Required for nuclear migration during vegetative growth as well as development. Required for retrograde early endosome (EE) transport from the hyphal tip. Required for localization of dynein to …						IPR001680: WD40 repeat; IPR015943: WD40/YVTN repeat-like-containing domain; IPR017252: Dynein regulator LIS1; IPR017986: WD40-repeat-containing domain; IPR019775: WD40 repeat, conserved site; IPR020472: G-protein beta WD-40 repeat	PF00400: WD domain, G-beta repeat	GO:0005515 protein binding
VF21_00280	KV458779.1:818703-819659	-	97	hypothetical protein	orth15
VF21_00281	KV458779.1:820082-821204	+	357	hypothetical protein	orth14	ENOG410PMUG: Sodium/calcium exchanger protein						IPR004481: Sodium/potassium/calcium exchanger; IPR004837: Sodium/calcium exchanger membrane region		GO:0016021 integral component of membrane; GO:0055085 transmembrane transport
VF21_00282	KV458779.1:822225-823146	+	253	hypothetical protein	orth13	ENOG410PRJI: carbohydrate esterase family 12 protein				CE12		IPR001087: GDSL lipase/esterase; IPR013830: SGNH hydrolase-type esterase domain		GO:0016788 hydrolase activity, acting on ester bonds
VF21_00283	KV458779.1:823410-824235	-	230	hypothetical protein	orth12
VF21_00284	KV458779.1:826197-828469	-	709	hypothetical protein	orth11	ENOG410PJK2: von Willebrand factor type A domain						IPR002035: von Willebrand factor, type A; IPR028992: Hedgehog/Intein (Hint) domain; IPR032838: VWA-Hint protein, Vwaint domain	PF14623: Hint-domain
VF21_00285	KV458779.1:830601-831834	+	410	hypothetical protein	orth10	ENOG410PG4A: sugar isomerase						IPR001347: Sugar isomerase (SIS)		GO:0030246 carbohydrate binding; GO:0005975 carbohydrate metabolic process
VF21_00286	KV458779.1:832542-832931	-	93	hypothetical protein	orth9
VF21_00287	KV458779.1:842603-843913	-	296	hypothetical protein	orth8	ENOG410PVU8: Pfam:aPHC						IPR008901: Ceramidase	PF05875: Ceramidase	GO:0016021 integral component of membrane; GO:0016811 hydrolase activity, acting on carbon-nitrogen (but not peptide) bonds, in linear amides; GO:0006672 ceramide metabolic process
VF21_00288	KV458779.1:844505-844877	+	84	hypothetical protein	orth7	ENOG410QDBR: Cytochrome b5-like Heme/Steroid binding domain						IPR001199: Cytochrome b5-like heme/steroid binding domain; IPR018506: Cytochrome b5, heme-binding site		GO:0020037 heme binding
VF21_00289	KV458779.1:845556-847567	-	652	hypothetical protein	orth6	ENOG410PGDP: conserved hypothetical protein
VF21_00290	KV458779.1:850793-852485	+	563	hypothetical protein	orth5	ENOG410PMNC: conserved hypothetical protein
VF21_00291	KV458779.1:853833-856827	+	997	hypothetical protein	orth4	ENOG410PJB0: NA
VF21_00292	KV458779.1:857260-858566	+	401	hypothetical protein	orth3	ENOG410PKTX: mitochondrial inner membrane			M48C			IPR001915: Peptidase M48		GO:0004222 metalloendopeptidase activity; GO:0006508 proteolysis
VF21_00293	KV458779.1:858995-864009	+	1400	hypothetical protein	orth2
VF21_00294	KV458779.1:865456-866844	-	435	hypothetical protein	orth1	ENOG410PQTY: C2H2 finger domain protein
VF21_00295	KV458780.1:833-1791	+	248	hypothetical protein	orth4833	ENOG410PN6W: INO80 complex subunit Ies4						IPR013175: INO80 complex, subunit Ies4	PF08193: INO80 complex subunit Ies4
VF21_00296	KV458780.1:2511-3124	-	169	hypothetical protein	orth4832	ENOG410PN7B: Low molecular weight phosphotyrosine protein phosphatase	BUSCOfEOG7P2Z4K					IPR002115: Protein-tyrosine phosphatase, low molecular weight, mammalian; IPR017867: Protein-tyrosine phosphatase, low molecular weight; IPR023485: Phosphotyrosine protein phosphatase I superfamily		GO:0005737 cytoplasm; GO:0004725 protein tyrosine phosphatase activity; GO:0003993 acid phosphatase activity; GO:0004726 non-membrane spanning protein tyrosine phosphatase activity; GO:0006470 protein dephosphorylation
VF21_00297	KV458780.1:3201-3446	-	61	hypothetical protein
VF21_00298	KV458780.1:3809-6459	+	678	hypothetical protein	orth4831	ENOG410PIJK: ran-binding protein						IPR001870: B30.2/SPRY domain; IPR003877: SPRY domain; IPR006594: LIS1 homology motif; IPR006595: CTLH, C-terminal LisH motif; IPR013144: CRA domain; IPR013320: Concanavalin A-like lectin/glucanase domain; IPR024964: CTLH/CRA C-terminal to LisH motif domain		GO:0005515 protein binding
VF21_00299	KV458780.1:7087-8062	-	324	hypothetical protein	orth4830	ENOG410PNDK: Mitochondrial outer membrane protein
VF21_00300	KV458780.1:9356-9821	+	137	hypothetical protein	orth9887
VF21_00301	KV458780.1:10098-12326	-	690	hypothetical protein	orth145	ENOG410PV4E: Heterokaryon incompatibility protein (HET)						IPR010730: Heterokaryon incompatibility
VF21_00302	KV458780.1:14746-15780	+	280	hypothetical protein	orth9058
VF21_00303	KV458780.1:16933-18598	+	554	hypothetical protein
VF21_00304	KV458780.1:19022-20300	+	348	hypothetical protein	orth147	ENOG410PM0A: conserved hypothetical protein
VF21_00305	KV458780.1:20671-23173	-	800	hypothetical protein	orth4829	ENOG410PUUZ: CorA-like Mg2+ transporter protein						IPR002523: Mg2+ transporter protein, CorA-like/Zinc transport protein ZntB		GO:0016020 membrane; GO:0046873 metal ion transmembrane transporter activity; GO:0030001 metal ion transport; GO:0055085 transmembrane transport
VF21_00306	KV458780.1:24174-25241	-	338	hypothetical protein	orth4828	ENOG410PIH5: conserved hypothetical protein						IPR012336: Thioredoxin-like fold; IPR032801: Peroxiredoxin-like FAM213/AAED1
VF21_00307	KV458780.1:26424-27467	+	288	hypothetical protein	orth4827	ENOG410PKAT: NA
VF21_00308	KV458780.1:27830-29186	-	384	hypothetical protein	orth4826	ENOG410PJEE: COPII-coated vesicle protein	BUSCOfEOG7ZD251					IPR012936: Endoplasmic reticulum vesicle transporter, C-terminal
VF21_00309	KV458780.1:29710-30807	-	331	hypothetical protein	orth801	ENOG410PME5: Syntaxin						IPR000727: Target SNARE coiled-coil homology domain; IPR006011: Syntaxin, N-terminal domain; IPR010989: t-SNARE		GO:0016020 membrane; GO:0005515 protein binding; GO:0016192 vesicle-mediated transport
VF21_00310	KV458780.1:32210-33171	-	298	hypothetical protein	orth4825	ENOG410PII8: U3 small nucleolar ribonucleoprotein protein imp4						IPR004154: Anticodon-binding; IPR007109: Brix domain
VF21_00311	KV458780.1:41788-46207	+	1456	hypothetical protein	orth4824	ENOG410PGR2: conserved hypothetical protein						IPR016641: Nascent polypeptide-associated complex subunit alpha
VF21_00312	KV458780.1:47682-48463	+	188	hypothetical protein	orth9827							IPR000254: Cellulose-binding domain, fungal		GO:0005576 extracellular region; GO:0030248 cellulose binding; GO:0004553 hydrolase activity, hydrolyzing O-glycosyl compounds; GO:0005975 carbohydrate metabolic process
VF21_00313	KV458780.1:48787-50511	-	504	hypothetical protein	orth4823	ENOG410PNZF: NA						IPR012340: Nucleic acid-binding, OB-fold
VF21_00314	KV458780.1:51879-54180	-	716	hypothetical protein	orth4822	ENOG410PM47: LIM domain protein						IPR001781: Zinc finger, LIM-type		GO:0008270 zinc ion binding
VF21_00315	KV458780.1:57666-59259	+	530	myo-inositol-1-phosphate synthase	orth4821	ENOG410PGB6: synthase	BUSCOfEOG7DZ8V4					IPR002587: Myo-inositol-1-phosphate synthase; IPR013021: Myo-inositol-1-phosphate synthase, GAPDH-like; IPR016040: NAD(P)-binding domain	PF07994: Myo-inositol-1-phosphate synthase	GO:0004512 inositol-3-phosphate synthase activity; GO:0006021 inositol biosynthetic process; GO:0008654 phospholipid biosynthetic process
VF21_00316	KV458780.1:63459-64775	+	390	hypothetical protein	orth2882
VF21_00317	KV458780.1:66449-67325	+	291	hypothetical protein
VF21_00318	KV458780.1:68407-71734	-	1108	hypothetical protein	orth4820	ENOG410PJKK: phospholipase C	BUSCOfEOG7NPG2M					IPR000008: C2 domain; IPR000909: Phosphatidylinositol-specific phospholipase C, X domain; IPR001192: Phosphoinositide phospholipase C family; IPR001711: Phospholipase C, phosphatidylinositol-specific, Y domain; IPR011992: EF-hand domain pair; IPR011993: PH domain-like; IPR017946: PLC-like phosphodiesterase, TIM beta/alpha-barrel domain	PF00388: Phosphatidylinositol-specific phospholipase C, X domain	GO:0008081 phosphoric diester hydrolase activity; GO:0004435 phosphatidylinositol phospholipase C activity; GO:0005515 protein binding; GO:0006629 lipid metabolic process; GO:0007165 signal transduction; GO:0035556 intracellular signal transduction
VF21_00319	KV458780.1:81454-85789	+	1371	hypothetical protein	orth4819							IPR018849: Nucleolar 27S pre-rRNA processing, Urb2/Npa2, C-terminal
VF21_00320	KV458780.1:86598-89184	-	799	hypothetical protein	orth8595
VF21_00321	KV458780.1:90057-90415	-	98	hypothetical protein	orth4818
VF21_00322	KV458780.1:90909-92034	+	374	hypothetical protein	orth4817	ENOG410PFU1: CobW domain protein						IPR003495: CobW/HypB/UreG domain; IPR027417: P-loop containing nucleoside triphosphate hydrolase
VF21_00323	KV458780.1:92727-94701	+	657	hypothetical protein	orth4816
VF21_00324	KV458780.1:94838-96437	-	515	hypothetical protein	orth4815							IPR012317: Poly(ADP-ribose) polymerase, catalytic domain		GO:0003950 NAD+ ADP-ribosyltransferase activity
VF21_00325	KV458780.1:97884-98385	+	166	hypothetical protein	orth2307	ENOG410PYN8: NA
VF21_00326	KV458780.1:99196-102477	-	552	hypothetical protein	orth4814	ENOG410PG6T: integral peroxisomal membrane peroxin						IPR010482: Peroxin domain	PF06398: Integral peroxisomal membrane peroxin
VF21_00327	KV458780.1:102548-106920	+	1422	CMGC/DYRK/DYRK2 protein kinase	orth4813							IPR000719: Protein kinase domain; IPR002290: Serine/threonine/dual specificity protein kinase, catalytic domain; IPR008271: Serine/threonine-protein kinase, active site; IPR011009: Protein kinase-like domain; IPR017441: Protein kinase, ATP binding site	PF00069: Protein kinase domain	GO:0005524 ATP binding; GO:0004672 protein kinase activity; GO:0006468 protein phosphorylation
VF21_00328	KV458780.1:108129-109876	+	543	hypothetical protein	orth4811	ENOG410PIC8: oxidoreductase						IPR004099: Pyridine nucleotide-disulphide oxidoreductase, dimerisation domain; IPR016156: FAD/NAD-linked reductase, dimerisation domain; IPR017941: Rieske [2Fe-2S] iron-sulphur domain; IPR023753: FAD/NAD(P)-binding domain		GO:0051537 2 iron, 2 sulfur cluster binding; GO:0016491 oxidoreductase activity; GO:0050660 flavin adenine dinucleotide binding; GO:0055114 oxidation-reduction process; GO:0045454 cell redox homeostasis	Cluster_1
VF21_00329	KV458780.1:110459-111413	+	214	hypothetical protein	orth148	ENOG410PNJZ: Nucleoside-diphosphate-sugar epimerase						IPR016040: NAD(P)-binding domain			Cluster_1
VF21_00330	KV458780.1:112381-114806	+	744	hypothetical protein	orth4810	ENOG410PM8S: conserved hypothetical protein									Cluster_1
VF21_00331	KV458780.1:115653-116917	+	402	hypothetical protein	orth4809	ENOG410PQ2G: NA									Cluster_1
VF21_00332	KV458780.1:117237-118162	-	288	hypothetical protein	orth4808	ENOG410PKM8: cell division control protein 14						IPR012535: Cell division protein Cdc14; IPR016024: Armadillo-type fold	PF08045: Cell division control protein 14, SIN component	GO:0005488 binding	Cluster_1
VF21_00333	KV458780.1:119087-120354	+	396	hypothetical protein	orth2271	ENOG410PG5T: geranylgeranyl						IPR000092: Polyprenyl synthetase; IPR008949: Isoprenoid synthase domain; IPR017446: Polyprenyl synthetase-related	PF00348: Polyprenyl synthetase	GO:0008299 isoprenoid biosynthetic process	Cluster_1
VF21_00334	KV458780.1:121514-123666	-	561	hypothetical protein	orth2309	ENOG410QDKT: Amino acid permease						IPR002293: Amino acid/polyamine transporter I; IPR004841: Amino acid permease/ SLC12A domain	PF00324: Amino acid permease	GO:0016020 membrane; GO:0015171 amino acid transmembrane transporter activity; GO:0055085 transmembrane transport; GO:0006810 transport; GO:0003333 amino acid transmembrane transport	Cluster_1
VF21_00335	KV458780.1:132597-133680	-	360	hypothetical protein	orth150	ENOG410PM6E: maleylacetate reductase						IPR001670: Alcohol dehydrogenase, iron-type	PF00465: Iron-containing alcohol dehydrogenase	GO:0016491 oxidoreductase activity; GO:0046872 metal ion binding; GO:0055114 oxidation-reduction process
VF21_00336	KV458780.1:134706-136628	+	484	hypothetical protein	orth151	ENOG410QDYC: Major Facilitator Superfamily						IPR011701: Major facilitator superfamily; IPR020846: Major facilitator superfamily domain		GO:0016021 integral component of membrane; GO:0055085 transmembrane transport
VF21_00337	KV458780.1:138035-139759	+	443	hypothetical protein	orth152	ENOG410QAJ8: FAD binding domain						IPR002938: FAD-binding domain; IPR023753: FAD/NAD(P)-binding domain		GO:0016491 oxidoreductase activity; GO:0071949 FAD binding; GO:0055114 oxidation-reduction process
VF21_00338	KV458780.1:140705-142628	-	521	hypothetical protein	orth9833	ENOG410PKHF: Cytochrome P450						IPR001128: Cytochrome P450; IPR002401: Cytochrome P450, E-class, group I; IPR017972: Cytochrome P450, conserved site	PF00067: Cytochrome P450	GO:0005506 iron ion binding; GO:0020037 heme binding; GO:0016705 oxidoreductase activity, acting on paired donors, with incorporation or reduction of molecular oxygen; GO:0055114 oxidation-reduction process
VF21_00339	KV458780.1:143087-144376	+	386	hypothetical protein	orth153	ENOG410PKP5: Zinc-binding dehydrogenase						IPR002085: Alcohol dehydrogenase superfamily, zinc-type; IPR002328: Alcohol dehydrogenase, zinc-type, conserved site; IPR011032: GroES-like; IPR013149: Alcohol dehydrogenase, C-terminal; IPR013154: Alcohol dehydrogenase, N-terminal; IPR016040: NAD(P)-binding domain; IPR020843: Polyketide synthase, enoylreductase domain		GO:0008270 zinc ion binding; GO:0016491 oxidoreductase activity; GO:0055114 oxidation-reduction process
VF21_00340	KV458780.1:145085-146251	+	331	hypothetical protein	orth154	ENOG410PFEK: Catechol dioxygenase						IPR000627: Intradiol ring-cleavage dioxygenase, C-terminal; IPR007535: Catechol dioxygenase, N-terminal; IPR015889: Intradiol ring-cleavage dioxygenase, core		GO:0018576 catechol 1,2-dioxygenase activity; GO:0005506 iron ion binding; GO:0003824 catalytic activity; GO:0016702 oxidoreductase activity, acting on single donors with incorporation of molecular oxygen, incorporation of two atoms of oxygen; GO:0008199 ferric iron binding; GO:0006725 cellular aromatic compound metabolic process; GO:0009712 catechol-containing compound metabolic process; GO:0055…
VF21_00341	KV458780.1:148201-150798	+	590	hypothetical protein	orth9832	ENOG410PVWB: Fungal specific transcription factor domain					Fungal-specific TF domain	IPR007219: Transcription factor domain, fungi		GO:0005634 nucleus; GO:0008270 zinc ion binding; GO:0003677 DNA binding; GO:0006351 transcription, DNA-templated
VF21_00342	KV458780.1:151531-156895	-	1626	hypothetical protein	orth8932	ENOG410PG00: NACHT domain						IPR002110: Ankyrin repeat; IPR002641: Patatin/Phospholipase A2-related; IPR007111: NACHT nucleoside triphosphatase; IPR016035: Acyl transferase/acyl hydrolase/lysophospholipase; IPR020683: Ankyrin repeat-containing domain; IPR027417: P-loop containing nucleoside triphosphate hydrolase	PF12796: Ankyrin repeats (3 copies); PF13637: Ankyrin repeats (many copies)	GO:0005515 protein binding; GO:0008152 metabolic process; GO:0006629 lipid metabolic process
VF21_00343	KV458780.1:157946-163771	+	1806	hypothetical protein	orth4807	ENOG410PFMB: DEAD DEAH box helicase						IPR001650: Helicase, C-terminal; IPR011545: DEAD/DEAH box helicase domain; IPR014001: Helicase superfamily 1/2, ATP-binding domain; IPR027417: P-loop containing nucleoside triphosphate hydrolase		GO:0005524 ATP binding; GO:0003676 nucleic acid binding
VF21_00344	KV458780.1:166759-167269	+	169	hypothetical protein	orth8931
VF21_00345	KV458780.1:171374-172898	-	489	hypothetical protein	orth155							IPR006353: HAD-superfamily hydrolase, subfamily IIA, CECR5; IPR006357: HAD-superfamily hydrolase, subfamily IIA; IPR023214: HAD-like domain
VF21_00346	KV458780.1:174851-175694	+	280	hypothetical protein	orth10291	ENOG410PXC4: Choline/ethanolamine kinase						IPR002575: Aminoglycoside phosphotransferase; IPR011009: Protein kinase-like domain
VF21_00347	KV458780.1:175965-176805	-	279	hypothetical protein	orth156	ENOG410PR07: NA						IPR011009: Protein kinase-like domain
VF21_00348	KV458780.1:177069-178071	-	333	hypothetical protein	orth8632	ENOG410QEEJ: NA						IPR001810: F-box domain		GO:0005515 protein binding
VF21_00349	KV458780.1:181826-182751	+	290	hypothetical protein	orth4806							IPR013783: Immunoglobulin-like fold; IPR014756: Immunoglobulin E-set
VF21_00350	KV458780.1:183665-184402	+	222	hypothetical protein	orth4805	ENOG410PQ50: ribosome biogenesis protein Nhp2						IPR002415: H/ACA ribonucleoprotein complex, subunit Nhp2, eukaryote; IPR004037: Ribosomal protein L7Ae conserved site; IPR004038: Ribosomal protein L7Ae/L30e/S12e/Gadd45; IPR029064: 50S ribosomal protein L30e-like		GO:0005730 nucleolus; GO:0030529 intracellular ribonucleoprotein complex; GO:0003723 RNA binding; GO:0042254 ribosome biogenesis
VF21_00351	KV458780.1:184721-185523	-	230	hypothetical protein	orth4804	ENOG410PQM1: NA
VF21_00352	KV458780.1:186089-189372	-	1077	hypothetical protein	orth4803	ENOG410PMCG: Nuclear pore complex subunit Nup85						IPR011502: Nucleoporin Nup85-like
VF21_00353	KV458780.1:190037-190723	-	105	ubiquinol-cytochrome c reductase subunit 8	orth4802	ENOG410PR2K: Ubiquinol-cytochrome c reductase complex						IPR004205: Cytochrome b-c1 complex subunit 8		GO:0008121 ubiquinol-cytochrome-c reductase activity
VF21_00354	KV458780.1:190964-191851	+	277	hypothetical protein	orth158	ENOG410PFZQ: Prohibitin						IPR000163: Prohibitin; IPR001107: Band 7 domain		GO:0016020 membrane
VF21_00355	KV458780.1:194817-195723	-	301	hypothetical protein	orth4801	ENOG410PM9E: Isoflavone reductase						IPR008030: NmrA-like domain; IPR016040: NAD(P)-binding domain
VF21_00356	KV458780.1:196182-197248	-	312	hypothetical protein	orth4800	ENOG410PTBQ: NA						IPR000727: Target SNARE coiled-coil homology domain; IPR019150: Vesicle transport protein, Use1		GO:0005515 protein binding
VF21_00357	KV458780.1:199350-201152	+	561	hypothetical protein	orth4799	ENOG410PMPH: ZnF_C2H2						IPR013087: Zinc finger C2H2-type/integrase DNA-binding domain; IPR015880: Zinc finger, C2H2-like		GO:0003676 nucleic acid binding
VF21_00358	KV458780.1:201946-202968	-	323	hypothetical protein	orth4798	ENOG410PNHT: RNA polymerase II Elongator complex associated protein Kti12	BUSCOfEOG7RBZKK					IPR013641: Protein KTI12/L-seryl-tRNA(Sec) kinase; IPR027417: P-loop containing nucleoside triphosphate hydrolase	PF08433: Chromatin associated protein KTI12
VF21_00359	KV458780.1:203430-204309	-	261	hypothetical protein	orth4797	ENOG410PN5B: SMR domain-containing protein						IPR002625: Smr domain; IPR013899: Domain of unknown function DUF1771
VF21_00360	KV458780.1:205081-206383	-	361	hypothetical protein	orth159	ENOG410PGFN: alcohol dehydrogenase						IPR002085: Alcohol dehydrogenase superfamily, zinc-type; IPR002328: Alcohol dehydrogenase, zinc-type, conserved site; IPR011032: GroES-like; IPR013149: Alcohol dehydrogenase, C-terminal; IPR013154: Alcohol dehydrogenase, N-terminal; IPR016040: NAD(P)-binding domain; IPR020843: Polyketide synthase, enoylreductase domain		GO:0008270 zinc ion binding; GO:0016491 oxidoreductase activity; GO:0055114 oxidation-reduction process
VF21_00361	KV458780.1:206981-207872	+	253	hypothetical protein		ENOG410Q0KM: NA
VF21_00362	KV458780.1:208419-209750	+	393	arsenical-resistance protein	orth160	ENOG410PIA4: arsenite						IPR002657: Bile acid:sodium symporter/arsenical resistance protein Acr3; IPR004706: Arsenical-resistance protein Acr3	PF01758: Sodium Bile acid symporter family	GO:0016020 membrane; GO:0016021 integral component of membrane; GO:0015297 antiporter activity; GO:0015103 inorganic anion transmembrane transporter activity
VF21_00363	KV458780.1:209976-211093	-	316	hypothetical protein	orth4796	ENOG410PH5E: arsenic resistance protein ArsH						IPR005025: NADPH-dependent FMN reductase-like; IPR014063: Arsenate resistance ArsH; IPR029039: Flavoprotein-like domain		GO:0016491 oxidoreductase activity
VF21_00364	KV458780.1:211800-215995	-	1245	hypothetical protein	orth2843							IPR003593: AAA+ ATPase domain; IPR003959: ATPase, AAA-type, core; IPR027417: P-loop containing nucleoside triphosphate hydrolase		GO:0005524 ATP binding
VF21_00365	KV458780.1:216050-217665	+	390	hypothetical protein	orth4795	ENOG410PVZU: NA
VF21_00366	KV458780.1:219179-220555	-	439	ornithine decarboxylase	orth4794	ENOG410PGWB: ornithine decarboxylase						IPR000183: Ornithine/DAP/Arg decarboxylase; IPR002433: Ornithine decarboxylase; IPR009006: Alanine racemase/group IV decarboxylase, C-terminal; IPR022643: Orn/DAP/Arg decarboxylase 2, C-terminal; IPR022644: Orn/DAP/Arg decarboxylase 2, N-terminal; IPR022653: Orn/DAP/Arg decarboxylase 2, pyridoxal-phosphate binding site; IPR022657: Orn/DAP/Arg decarboxylase 2, conserved site; IPR029066: PLP-bindin…	PF02784: Pyridoxal-dependent decarboxylase, pyridoxal binding domain	GO:0003824 catalytic activity; GO:0006596 polyamine biosynthetic process
VF21_00367	KV458780.1:223443-226530	-	1028	hypothetical protein	orth4793	ENOG410PH5B: ATP-independent protease that degrades mitochondrial transit peptides after their cleavage. Also degrades other unstructured peptides (By similarity)			M16C			IPR007863: Peptidase M16, C-terminal; IPR011237: Peptidase M16 domain; IPR011249: Metalloenzyme, LuxS/M16 peptidase-like; IPR011765: Peptidase M16, N-terminal; IPR013578: Peptidase M16C associated	PF08367: Peptidase M16C associated	GO:0003824 catalytic activity; GO:0046872 metal ion binding; GO:0006508 proteolysis
VF21_00368	KV458780.1:227099-228958	+	487	hypothetical protein	orth4792	ENOG410PK98: conserved hypothetical protein						IPR026183: Taxilin family	PF09728: Myosin-like coiled-coil protein	GO:0019905 syntaxin binding
VF21_00369	KV458780.1:229498-230860	+	453	hypothetical protein	orth4791	ENOG410PJNN: conserved hypothetical protein
VF21_00370	KV458780.1:231106-232156	-	349	hypothetical protein	orth161	ENOG410PIPT: 2-nitropropane dioxygenase						IPR004136: Nitronate monooxygenase; IPR013785: Aldolase-type TIM barrel	PF03060: Nitronate monooxygenase	GO:0018580 nitronate monooxygenase activity; GO:0003824 catalytic activity; GO:0055114 oxidation-reduction process
VF21_00371	KV458780.1:234153-234987	+	277	hypothetical protein	orth4790	ENOG410PKAG: conserved hypothetical protein
VF21_00372	KV458780.1:237096-239864	+	906	hypothetical protein	orth4789	ENOG410PIB5: dolichol kinase						IPR032974: No description
VF21_00373	KV458780.1:240347-240845	-	88	hypothetical protein	orth4786	ENOG410PQZ5: mitochondrial import inner membrane translocase subunit tim9	BUSCOfEOG77DJK9					IPR004217: Tim10/DDP family zinc finger
VF21_00374	KV458780.1:242581-243998	+	389	hypothetical protein	orth4787	ENOG410PGBJ: rho GTPase activator						IPR000198: Rho GTPase-activating protein domain; IPR008936: Rho GTPase activation protein		GO:0007165 signal transduction
VF21_00375	KV458780.1:244550-245011	+	133	hypothetical protein	orth8381
VF21_00376	KV458780.1:247012-248059	+	328	hypothetical protein	orth8380	ENOG410PT18: NA
VF21_00377	KV458780.1:248644-249145	-	145	hypothetical protein	orth4788	ENOG410PSJR: Eukaryotic family of unknown function (DUF1754)						IPR013865: Protein of unknown function DUF1754, eukaryotic
VF21_00378	KV458780.1:249488-255104	-	1836	hypothetical protein	orth4785	ENOG410PIUM: nucleoporin						IPR018864: Nucleoporin Nup188	PF10487: Nucleoporin subcomplex protein binding to Pom34
VF21_00379	KV458780.1:255461-257803	+	763	hypothetical protein	orth2224	ENOG410PGPM: anthranilate synthase	BUSCOfEOG78WM1Q		C26			IPR001240: N-(5'phosphoribosyl) anthranilate isomerase (PRAI); IPR001468: Indole-3-glycerol phosphate synthase, conserved site; IPR006221: Anthranilate synthase/para-aminobenzoate synthase like domain; IPR011060: Ribulose-phosphate binding barrel; IPR013785: Aldolase-type TIM barrel; IPR013798: Indole-3-glycerol phosphate synthase; IPR016302: Anthranilate synthase component 2; IPR017926: Glutamin…	PF00218: Indole-3-glycerol phosphate synthase	GO:0004425 indole-3-glycerol-phosphate synthase activity; GO:0004049 anthranilate synthase activity; GO:0003824 catalytic activity; GO:0004640 phosphoribosylanthranilate isomerase activity; GO:0006568 tryptophan metabolic process; GO:0008152 metabolic process
VF21_00380	KV458780.1:258265-259482	+	286	hypothetical protein	orth4784	ENOG410PR4Y: Inherit from NOG: brct domain protein						IPR001357: BRCT domain; IPR008893: WGR domain
VF21_00381	KV458780.1:262536-264350	-	545	hypothetical protein	orth4783	ENOG410PGF8: Alpha subunit	BUSCOfEOG7008JT					IPR002088: Protein prenyltransferase, alpha subunit		GO:0008318 protein prenyltransferase activity; GO:0018342 protein prenylation
VF21_00382	KV458780.1:264752-266275	-	489	hypothetical protein	orth2988	ENOG410PIG8: mevalonate kinase						IPR006203: GHMP kinase, ATP-binding, conserved site; IPR006204: GHMP kinase N-terminal domain; IPR006205: Mevalonate kinase; IPR006206: Mevalonate/galactokinase; IPR013750: GHMP kinase, C-terminal domain; IPR014721: Ribosomal protein S5 domain 2-type fold, subgroup; IPR020568: Ribosomal protein S5 domain 2-type fold		GO:0005737 cytoplasm; GO:0016301 kinase activity; GO:0005524 ATP binding; GO:0016773 phosphotransferase activity, alcohol group as acceptor; GO:0004496 mevalonate kinase activity; GO:0008299 isoprenoid biosynthetic process; GO:0008152 metabolic process
VF21_00383	KV458780.1:267522-268224	+	233	hypothetical protein	orth162
VF21_00384	KV458780.1:268476-270016	+	458	STE24 endopeptidase	orth4781	ENOG410PFIX: CAAX prenyl protease			M48A			IPR001915: Peptidase M48; IPR027057: CAAX prenyl protease 1; IPR032456: CAAX prenyl protease 1, N-terminal	PF16491: CAAX prenyl protease N-terminal, five membrane helices	GO:0008233 peptidase activity; GO:0004222 metalloendopeptidase activity; GO:0071586 CAAX-box protein processing; GO:0006508 proteolysis
VF21_00385	KV458780.1:270228-270783	-	184	hypothetical protein	orth8002	ENOG410PU3A: conserved hypothetical protein
VF21_00386	KV458780.1:271155-271684	+	142	hypothetical protein	orth4782	ENOG410PRVW: ribosomal protein L34						IPR000271: No description		GO:0005622 intracellular; GO:0005840 ribosome; GO:0003735 structural constituent of ribosome; GO:0006412 translation
VF21_00387	KV458780.1:276185-277467	+	353	guanine nucleotide-binding protein alpha-1 subunit	orth163	ENOG410PHS2: guanine nucleotide-binding protein						IPR001019: Guanine nucleotide binding protein (G-protein), alpha subunit; IPR002975: Fungal G-protein, alpha subunit; IPR011025: G protein alpha subunit, helical insertion; IPR027417: P-loop containing nucleoside triphosphate hydrolase	PF00503: G-protein alpha subunit	GO:0005834 heterotrimeric G-protein complex; GO:0019001 guanyl nucleotide binding; GO:0001664 G-protein coupled receptor binding; GO:0005525 GTP binding; GO:0004871 signal transducer activity; GO:0003924 GTPase activity; GO:0031683 G-protein beta/gamma-subunit complex binding; GO:0007186 G-protein coupled receptor signaling pathway; GO:0007165 signal transduction
VF21_00388	KV458780.1:279325-281413	-	695	hypothetical protein	orth4780	ENOG410PG7T: RNA exonuclease						IPR012337: Ribonuclease H-like domain; IPR013520: Exonuclease, RNase T/DNA polymerase III		GO:0003676 nucleic acid binding
VF21_00389	KV458780.1:282440-283907	+	450	hypothetical protein	orth4779	ENOG410PI0C: lipase serine esterase						IPR007751: Domain of unknown function DUF676, lipase-like; IPR029058: Alpha/Beta hydrolase fold
VF21_00390	KV458780.1:284342-284937	-	134	hypothetical protein	orth8888	ENOG410PTSJ: NA
VF21_00391	KV458780.1:285905-287649	+	520	hypothetical protein	orth164	ENOG410PFZI: cyclopropane-fatty-acyl-phospholipid synthase						IPR029063: S-adenosyl-L-methionine-dependent methyltransferase	PF02353: Mycolic acid cyclopropane synthetase
VF21_00392	KV458780.1:288272-292651	+	1428	hypothetical protein	orth4778	ENOG410Q5P1: Domain of unknown function (DUF1720)						IPR000261: EH domain; IPR002048: EF-hand domain; IPR003124: WH2 domain; IPR011992: EF-hand domain pair; IPR026812: Actin cytoskeleton-regulatory complex protein Pan1		GO:0030479 actin cortical patch; GO:0005509 calcium ion binding; GO:0005515 protein binding; GO:0003779 actin binding; GO:0006897 endocytosis
VF21_00394	KV458780.1:293671-294109	-	108	hypothetical protein	orth4777	ENOG410PS1B: NA
VF21_00395	KV458780.1:294520-294836	+	67	hypothetical protein	orth9762	ENOG410PTK3: NA						IPR010580: Stress-associated endoplasmic reticulum protein		GO:0005783 endoplasmic reticulum
VF21_00396	KV458780.1:295053-295972	-	286	hypothetical protein	orth4776	ENOG410PRYG: NA						IPR028124: Small acidic protein-like domain
VF21_00397	KV458780.1:296327-299671	-	1029	hypothetical protein	orth4775	ENOG410PF8I: AP-3 complex subunit delta	BUSCOfEOG7ZD23T					IPR002553: Clathrin/coatomer adaptor, adaptin-like, N-terminal; IPR011989: Armadillo-like helical; IPR016024: Armadillo-type fold; IPR017105: Adaptor protein complex AP-3, delta subunit	PF01602: Adaptin N terminal region	GO:0005794 Golgi apparatus; GO:0030117 membrane coat; GO:0008565 protein transporter activity; GO:0005488 binding; GO:0006886 intracellular protein transport; GO:0015031 protein transport; GO:0016192 vesicle-mediated transport
VF21_00398	KV458780.1:300054-305435	+	982	hypothetical protein	orth4773							IPR011990: Tetratricopeptide-like helical domain; IPR013026: Tetratricopeptide repeat-containing domain; IPR019734: Tetratricopeptide repeat		GO:0005515 protein binding
VF21_00399	KV458780.1:305946-306627	-	226	hypothetical protein	orth4772	ENOG410PNTU: ubiquinone binding						IPR005031: Coenzyme Q-binding protein COQ10, START domain; IPR023393: START-like domain
VF21_00400	KV458780.1:306967-308225	+	355	hypothetical protein	orth4771	ENOG410PFA7: actin binding protein						IPR013217: Methyltransferase type 12; IPR026113: Methyltransferase-like; IPR029063: S-adenosyl-L-methionine-dependent methyltransferase
VF21_00401	KV458780.1:309487-310131	-	148	hypothetical protein	orth4770	ENOG410PRC7: Mitochondrial 37S ribosomal protein SWS2	BUSCOfEOG74N5VD					IPR001892: Ribosomal protein S13; IPR010979: Ribosomal protein S13-like, H2TH; IPR018269: Ribosomal protein S13, conserved site; IPR027437: 30s ribosomal protein S13, C-terminal		GO:0005622 intracellular; GO:0005840 ribosome; GO:0003723 RNA binding; GO:0003735 structural constituent of ribosome; GO:0003676 nucleic acid binding; GO:0006412 translation
VF21_00402	KV458780.1:310347-311078	+	208	hypothetical protein	orth165	ENOG410PFKS: PPIases accelerate the folding of proteins (By similarity)						IPR002130: Cyclophilin-type peptidyl-prolyl cis-trans isomerase domain; IPR020892: Cyclophilin-type peptidyl-prolyl cis-trans isomerase, conserved site; IPR024936: Cyclophilin-type peptidyl-prolyl cis-trans isomerase; IPR029000: Cyclophilin-like domain		GO:0003755 peptidyl-prolyl cis-trans isomerase activity; GO:0006457 protein folding; GO:0000413 protein peptidyl-prolyl isomerization
VF21_00403	KV458780.1:311599-313664	+	671	hypothetical protein	orth4769	ENOG410PMAX: INO80 chromatin remodeling complex	BUSCOfEOG7K6Q3H
VF21_00404	KV458780.1:314133-315156	-	273	hypothetical protein	orth166	ENOG410PVZH: Frag1/DRAM/Sfk1 family						IPR019402: Frag1/DRAM/Sfk1
VF21_00405	KV458780.1:315692-320282	-	1478	hypothetical protein	orth2323	ENOG410PFXR: transporter						IPR003439: ABC transporter-like; IPR003593: AAA+ ATPase domain; IPR011527: ABC transporter type 1, transmembrane domain; IPR017871: ABC transporter, conserved site; IPR027417: P-loop containing nucleoside triphosphate hydrolase		GO:0016021 integral component of membrane; GO:0005524 ATP binding; GO:0016887 ATPase activity; GO:0042626 ATPase activity, coupled to transmembrane movement of substances; GO:0055085 transmembrane transport; GO:0006810 transport	Cluster_2
VF21_00406	KV458780.1:321795-323033	-	294	hypothetical protein	orth4768	ENOG410PKQK: tyrosine serine protein phosphatase						IPR000387: Tyrosine specific protein phosphatases domain; IPR016130: Protein-tyrosine phosphatase, active site; IPR026893: Tyrosine/serine-protein phosphatase IphP-type; IPR029021: Protein-tyrosine phosphatase-like		GO:0016791 phosphatase activity; GO:0004725 protein tyrosine phosphatase activity; GO:0016311 dephosphorylation	Cluster_2
VF21_00407	KV458780.1:323421-324202	-	242	hypothetical protein	orth4767	ENOG410PJGF: HAD superfamily hydrolase						IPR006439: HAD hydrolase, subfamily IA; IPR023214: HAD-like domain		GO:0016787 hydrolase activity; GO:0008152 metabolic process	Cluster_2
VF21_00408	KV458780.1:324910-326000	+	275	ribosome biogenesis protein n	orth4766	ENOG410PJ4S: Ribosome biogenesis protein nsa-2	BUSCOfEOG79PK0S					IPR022309: Ribosomal protein S8e/ribosomal biogenesis NSA2			Cluster_2
VF21_00409	KV458780.1:326537-327376	-	251	hypothetical protein	orth2990	ENOG410PR2N: STYKc						IPR000719: Protein kinase domain; IPR002290: Serine/threonine/dual specificity protein kinase, catalytic domain; IPR008266: Tyrosine-protein kinase, active site; IPR011009: Protein kinase-like domain		GO:0005524 ATP binding; GO:0004672 protein kinase activity; GO:0006468 protein phosphorylation	Cluster_2
VF21_00410	KV458780.1:328159-329451	+	382	hypothetical protein	orth8755										Cluster_2
VF21_00411	KV458780.1:329749-331080	-	410	hypothetical protein	orth167	ENOG410PKV6: FAD binding domain-containing protein						IPR002938: FAD-binding domain; IPR023753: FAD/NAD(P)-binding domain		GO:0016491 oxidoreductase activity; GO:0071949 FAD binding; GO:0055114 oxidation-reduction process	Cluster_2
VF21_00412	KV458780.1:332055-333455	-	377	hypothetical protein	orth2324	ENOG410PMWE: integral membrane protein									Cluster_2
VF21_00413	KV458780.1:334596-336299	+	516	hypothetical protein	orth168	ENOG410QDJ6: Allantoate permease						IPR011701: Major facilitator superfamily; IPR020846: Major facilitator superfamily domain		GO:0016021 integral component of membrane; GO:0055085 transmembrane transport	Cluster_2
VF21_00414	KV458780.1:337131-341184	-	1350	NRPS-like protein	orth169	ENOG410PK2R: non-ribosomal peptide synthetase						IPR000873: AMP-dependent synthetase/ligase; IPR002198: Short-chain dehydrogenase/reductase SDR; IPR002347: Glucose/ribitol dehydrogenase; IPR006162: Phosphopantetheine attachment site; IPR009081: Acyl carrier protein-like; IPR010080: Thioester reductase-like domain; IPR013120: Male sterility, NAD-binding; IPR013968: Polyketide synthase, ketoreductase domain; IPR016040: NAD(P)-binding domain; IPR0…	PF00106: short chain dehydrogenase; PF00501: AMP-binding enzyme; PF07993: Male sterility protein	GO:0031177 phosphopantetheine binding; GO:0016491 oxidoreductase activity; GO:0003824 catalytic activity; GO:0008152 metabolic process	Cluster_2
VF21_00415	KV458780.1:341850-343183	+	349	hypothetical protein	orth170	ENOG410PH0U: NADP-dependent leukotriene b4 12-hydroxydehydrogenase						IPR002085: Alcohol dehydrogenase superfamily, zinc-type; IPR011032: GroES-like; IPR013149: Alcohol dehydrogenase, C-terminal; IPR016040: NAD(P)-binding domain; IPR020843: Polyketide synthase, enoylreductase domain		GO:0008270 zinc ion binding; GO:0016491 oxidoreductase activity; GO:0055114 oxidation-reduction process	Cluster_2
VF21_00416	KV458780.1:344888-346587	+	498	hypothetical protein	orth2225	ENOG410PQGJ: Domain of unknown function (DUF3425)						IPR021833: Protein of unknown function DUF3425			Cluster_2
VF21_00417	KV458780.1:347597-348375	+	190	hypothetical protein	orth4765										Cluster_2
VF21_00418	KV458780.1:349284-350539	-	343	hypothetical protein	orth172	ENOG410PNSR: conserved hypothetical protein						IPR022185: Protein of unknown function DUF3712			Cluster_2
VF21_00419	KV458780.1:351282-352830	-	463	hypothetical protein	orth174	ENOG410PK5T: conserved hypothetical protein						IPR018713: Domain of unknown function DUF2236			Cluster_2
VF21_00420	KV458780.1:353765-355631	-	550	NRPS-like protein	orth175	ENOG410PJS4: 4-coumarate-coA ligase						IPR000873: AMP-dependent synthetase/ligase; IPR020845: AMP-binding, conserved site; IPR025110: AMP-binding enzyme C-terminal domain	PF00501: AMP-binding enzyme	GO:0003824 catalytic activity; GO:0008152 metabolic process	Cluster_2
VF21_00421	KV458780.1:356091-357297	-	368	hypothetical protein	orth176	ENOG410PSZT: NA									Cluster_2
VF21_00422	KV458780.1:359089-360768	-	503	hypothetical protein	orth178	ENOG410PKSP: FAD binding domain-containing protein				AA7		IPR006094: FAD linked oxidase, N-terminal; IPR016166: FAD-binding, type 2; IPR016167: FAD-binding, type 2, subdomain 1; IPR016169: CO dehydrogenase flavoprotein-like, FAD-binding, subdomain 2		GO:0016491 oxidoreductase activity; GO:0050660 flavin adenine dinucleotide binding; GO:0003824 catalytic activity; GO:0016614 oxidoreductase activity, acting on CH-OH group of donors; GO:0055114 oxidation-reduction process	Cluster_2
VF21_00423	KV458780.1:361834-363423	+	443	hypothetical protein	orth2962	ENOG410PHKC: conserved hypothetical protein
VF21_00424	KV458780.1:363855-364890	-	314	hypothetical protein	orth10554
VF21_00425	KV458780.1:365404-368080	-	858	hypothetical protein	orth4764	ENOG410PI5Y: conserved hypothetical protein						IPR024527: Eisosome protein 1
VF21_00426	KV458780.1:370075-370963	-	295	hypothetical protein	orth180	ENOG410PK4V: cellobiose dehydrogenase						IPR015920: Cellobiose dehydrogenase, cytochrome domain
VF21_00427	KV458780.1:372221-373223	+	303	hypothetical protein	orth2767							IPR022190: Protein of unknown function DUF3716
VF21_00428	KV458780.1:375108-376272	-	370	hypothetical protein	orth181
VF21_00429	KV458780.1:376728-379296	-	764	hypothetical protein	orth4762
VF21_00430	KV458780.1:381744-383976	+	662	hypothetical protein	orth4761	ENOG410PM5S: phosphate						IPR005828: Major facilitator, sugar transporter-like; IPR005829: Sugar transporter, conserved site; IPR020846: Major facilitator superfamily domain		GO:0016021 integral component of membrane; GO:0005215 transporter activity; GO:0022857 transmembrane transporter activity; GO:0055085 transmembrane transport
VF21_00431	KV458780.1:385745-386060	+	104	hypothetical protein
VF21_00432	KV458780.1:387030-387391	+	102	hypothetical protein	orth2975
VF21_00433	KV458780.1:388182-388528	+	97	hypothetical protein
VF21_00434	KV458780.1:389716-390978	-	401	CMGC/CDK/CDK7 protein kinase	orth4763	ENOG410PFPZ: serine threonine-protein kinase						IPR000719: Protein kinase domain; IPR002290: Serine/threonine/dual specificity protein kinase, catalytic domain; IPR008271: Serine/threonine-protein kinase, active site; IPR011009: Protein kinase-like domain; IPR017441: Protein kinase, ATP binding site	PF00069: Protein kinase domain	GO:0005524 ATP binding; GO:0004672 protein kinase activity; GO:0006468 protein phosphorylation
VF21_00435	KV458780.1:391401-392049	+	215	hypothetical protein	orth4812	ENOG410PNQ0: IGR protein motif						IPR019083: IGR protein motif
VF21_00436	KV458780.1:397583-398315	+	217	hypothetical protein	orth2976						bZIP TF 1	IPR004827: Basic-leucine zipper domain		GO:0043565 sequence-specific DNA binding; GO:0003700 transcription factor activity, sequence-specific DNA binding; GO:0006355 regulation of transcription, DNA-templated
VF21_00438	KV458780.1:402560-404178	-	465	hypothetical protein	orth2978	ENOG410PG7J: Dipeptidase			M19			IPR008257: Renal dipeptidase family; IPR032466: Metal-dependent hydrolase	PF01244: Membrane dipeptidase (Peptidase family M19)	GO:0016805 dipeptidase activity; GO:0006508 proteolysis
VF21_00439	KV458780.1:404841-407569	+	862	hypothetical protein	orth4760	ENOG410PGKQ: RhoGAP and Fes CIP4 domain protein	BUSCOfEOG7W6WV5					IPR000198: Rho GTPase-activating protein domain; IPR000591: DEP domain; IPR001060: FCH domain; IPR008936: Rho GTPase activation protein; IPR011991: Winged helix-turn-helix DNA-binding domain; IPR031160: F-BAR domain		GO:0007165 signal transduction; GO:0035556 intracellular signal transduction
VF21_00440	KV458780.1:408506-409709	-	400	hypothetical protein	orth2317							IPR007577: Glycosyltransferase, DXD sugar-binding motif; IPR029044: Nucleotide-diphospho-sugar transferases
VF21_00441	KV458780.1:411616-414439	-	923	hypothetical protein	orth4759	ENOG410PGCX: F-box protein	BUSCOfEOG7T1RKQ					IPR001810: F-box domain; IPR009976: Exocyst complex component Sec10-like	PF07393: Exocyst complex component Sec10	GO:0005737 cytoplasm; GO:0005515 protein binding; GO:0048278 vesicle docking; GO:0006887 exocytosis
VF21_00442	KV458780.1:415209-419900	+	1511	hypothetical protein	orth4758	ENOG410PIC1: SNF2 family helicase ATPase	BUSCOfEOG7T1RKH					IPR000330: SNF2-related, N-terminal domain; IPR001650: Helicase, C-terminal; IPR001841: Zinc finger, RING-type; IPR013083: Zinc finger, RING/FYVE/PHD-type; IPR014001: Helicase superfamily 1/2, ATP-binding domain; IPR017907: Zinc finger, RING-type, conserved site; IPR027417: P-loop containing nucleoside triphosphate hydrolase	PF00176: SNF2 family N-terminal domain	GO:0008270 zinc ion binding; GO:0005524 ATP binding; GO:0005515 protein binding
VF21_00443	KV458780.1:421077-421815	-	82	60S ribosomal protein L38	orth4757	ENOG410PS41: 60S ribosomal protein l38	BUSCOfEOG7FFN53					IPR002675: Ribosomal protein L38e		GO:0005622 intracellular; GO:0005840 ribosome; GO:0003735 structural constituent of ribosome; GO:0006412 translation
VF21_00444	KV458780.1:422302-422886	+	88	hypothetical protein	orth4756	ENOG410PS7F: NA						IPR018803: Putative stress-responsive protein
VF21_00445	KV458780.1:423093-426268	-	1039	hypothetical protein	orth4755	ENOG410PF9R: zinc metalloprotease	BUSCOfEOG70ZZWP		M16C			IPR007863: Peptidase M16, C-terminal; IPR011237: Peptidase M16 domain; IPR011249: Metalloenzyme, LuxS/M16 peptidase-like; IPR011765: Peptidase M16, N-terminal		GO:0003824 catalytic activity; GO:0046872 metal ion binding
VF21_00446	KV458780.1:427709-432879	-	1615	hypothetical protein	orth4754		BUSCOfEOG7RBZHR				Myb-like DNA-binding domain	IPR001005: SANT/Myb domain; IPR009057: Homeodomain-like; IPR014012: Helicase/SANT-associated domain; IPR017877: Myb-like domain		GO:0003677 DNA binding
VF21_00447	KV458780.1:434684-435958	-	389	hypothetical protein	orth4753	ENOG410PGFY: l-serine dehydratase						IPR000634: Serine/threonine dehydratase, pyridoxal-phosphate-binding site; IPR001926: Tryptophan synthase beta subunit-like PLP-dependent enzyme	PF00291: Pyridoxal-phosphate dependent enzyme	GO:0030170 pyridoxal phosphate binding; GO:0006520 cellular amino acid metabolic process
VF21_00448	KV458780.1:437907-439823	-	594	hypothetical protein	orth2002	ENOG410PG4Y: methionyl-tRNA synthetase	BUSCOfEOG7647BG					IPR009080: Aminoacyl-tRNA synthetase, class 1a, anticodon-binding; IPR014729: Rossmann-like alpha/beta/alpha sandwich fold; IPR014758: Methionyl-tRNA synthetase; IPR015413: Methionyl/Leucyl tRNA synthetase	PF09334: tRNA synthetases class I (M)	GO:0005737 cytoplasm; GO:0004812 aminoacyl-tRNA ligase activity; GO:0004825 methionine-tRNA ligase activity; GO:0005524 ATP binding; GO:0000166 nucleotide binding; GO:0006418 tRNA aminoacylation for protein translation; GO:0006431 methionyl-tRNA aminoacylation
VF21_00449	KV458780.1:440760-441945	+	394	hypothetical protein	orth4752
VF21_00450	KV458780.1:442024-442435	-	136	hypothetical protein	orth8239
VF21_00451	KV458780.1:443615-444796	+	376	hypothetical protein	orth4751	ENOG410PNA8: INSIG domain-containing protein						IPR025929: Insulin-induced protein family	PF07281: Insulin-induced protein (INSIG)
VF21_00452	KV458780.1:445492-449523	+	1303	hypothetical protein	orth4750	ENOG410PH74: Catalytic component of the COMPASS (Set1C) complex that specifically mono-, di- and trimethylates histone H3 to form H3K4me1 2 3, which subsequently plays a role in telomere length maintenance and transcription elongation regulation						IPR001214: SET domain; IPR003616: Post-SET domain; IPR012677: Nucleotide-binding alpha-beta plait domain; IPR017111: Histone H3-K4 methyltransferase Set1, fungal; IPR024636: Histone lysine methyltransferase SET associated; IPR024657: COMPASS complex Set1 subunit, N-SET domain		GO:0048188 Set1C/COMPASS complex; GO:0018024 histone-lysine N-methyltransferase activity; GO:0005515 protein binding; GO:0000166 nucleotide binding; GO:0034968 histone lysine methylation
VF21_00453	KV458780.1:450149-450628	-	127	hypothetical protein	orth4749	ENOG410PPKG: subunit Trm112	BUSCOfEOG7TQVCM					IPR005651: Uncharacterised protein family UPF0434/Trm112
VF21_00454	KV458780.1:451412-452873	+	486	hypothetical protein	orth4748	ENOG410PFBJ: 60S ribosome biogenesis protein Mak11						IPR001680: WD40 repeat; IPR015943: WD40/YVTN repeat-like-containing domain; IPR017986: WD40-repeat-containing domain		GO:0005515 protein binding
VF21_00455	KV458780.1:453716-455117	-	449	hypothetical protein	orth4747	ENOG410PQ8N: conserved hypothetical protein
VF21_00456	KV458780.1:455496-456214	+	161	hypothetical protein	orth4746	ENOG410PNPX: Tropomyosin						IPR000533: Tropomyosin	PF12718: Tropomyosin like
VF21_00457	KV458780.1:456453-457192	-	229	hypothetical protein	orth4745	ENOG410PRS9: Nucleolar protein 12 (25kDa)						IPR019186: Nucleolar protein 12
VF21_00458	KV458780.1:457415-458520	+	318	hypothetical protein	orth4744	ENOG410PQNX: conserved hypothetical protein						IPR024722: BIG/ATPase V1 complex, subunit S1 family
VF21_00459	KV458780.1:458880-459572	-	193	hypothetical protein	orth2315	ENOG410PKAF: rRNA-processing protein FCF1	BUSCOfEOG773XTK					IPR002716: PIN domain; IPR006984: rRNA-processing protein Fcf1/Utp23; IPR029060: PIN domain-like		GO:0032040 small-subunit processome
VF21_00460	KV458780.1:460382-461540	+	385	hypothetical protein	orth4743	ENOG410PMZW: Inherit from euNOG: Conserved hypothetical protein
VF21_00461	KV458780.1:462132-463173	-	346	hypothetical protein	orth4742	ENOG410Q13T: NA						IPR026822: Spp2/MOS2, G-patch domain
VF21_00462	KV458780.1:463616-466560	+	874	hypothetical protein	orth4741	ENOG410PK24: centromere kinetochore protein zw10
VF21_00464	KV458780.1:467458-469324	-	602	hypothetical protein	orth4740	ENOG410PM3S: DNA repair protein Rad7	BUSCOfEOG7MKWG1					IPR006553: Leucine-rich repeat, cysteine-containing subtype; IPR032675: Leucine-rich repeat domain, L domain-like
VF21_00465	KV458780.1:470721-473783	+	972	hypothetical protein	orth4739	ENOG410PHZD: repair protein RAD16	BUSCOfEOG7HMS90					IPR000330: SNF2-related, N-terminal domain; IPR001650: Helicase, C-terminal; IPR001841: Zinc finger, RING-type; IPR002464: DNA/RNA helicase, ATP-dependent, DEAH-box type, conserved site; IPR013083: Zinc finger, RING/FYVE/PHD-type; IPR014001: Helicase superfamily 1/2, ATP-binding domain; IPR017907: Zinc finger, RING-type, conserved site; IPR018957: Zinc finger, C3HC4 RING-type; IPR027417: P-loop c…		GO:0005524 ATP binding; GO:0008026 ATP-dependent helicase activity; GO:0008270 zinc ion binding; GO:0005515 protein binding; GO:0046872 metal ion binding; GO:0003676 nucleic acid binding
VF21_00466	KV458780.1:474876-475953	-	358	hypothetical protein	orth2000	ENOG410PN2Y: 2-nitropropane dioxygenase						IPR004136: Nitronate monooxygenase; IPR013785: Aldolase-type TIM barrel		GO:0018580 nitronate monooxygenase activity; GO:0003824 catalytic activity; GO:0055114 oxidation-reduction process
VF21_00467	KV458780.1:477241-477926	+	189	hypothetical protein	orth4738							IPR008193: DNA-directed RNA polymerase Rpb11, 13-16kDa subunit, conserved site; IPR009025: DNA-directed RNA polymerase, RBP11-like dimerisation domain		GO:0003677 DNA binding; GO:0003899 DNA-directed RNA polymerase activity; GO:0046983 protein dimerization activity; GO:0006351 transcription, DNA-templated
VF21_00468	KV458780.1:478330-478858	-	85	hypothetical protein	orth10018	ENOG410PQY0: U6 snRNA-associated Sm-like protein LSm5						IPR001163: LSM domain, eukaryotic/archaea-type; IPR010920: LSM domain
VF21_00469	KV458780.1:478924-479582	-	178	hypothetical protein	orth8000
VF21_00470	KV458780.1:480317-482220	+	614	hypothetical protein	orth4737							IPR002562: 3'-5' exonuclease domain; IPR012337: Ribonuclease H-like domain		GO:0008408 3'-5' exonuclease activity; GO:0003676 nucleic acid binding; GO:0006139 nucleobase-containing compound metabolic process
VF21_00471	KV458780.1:482490-483988	-	480	hypothetical protein	orth182	ENOG410PHJB: Component of the NOP7 complex, which is required for maturation of the 25S and 5.8S ribosomal RNAs and formation of the 60S ribosome (By similarity)						IPR001680: WD40 repeat; IPR012972: NLE; IPR015943: WD40/YVTN repeat-like-containing domain; IPR017986: WD40-repeat-containing domain; IPR019775: WD40 repeat, conserved site; IPR020472: G-protein beta WD-40 repeat; IPR028599: WD repeat WDR12/Ytm1		GO:0005515 protein binding; GO:0042254 ribosome biogenesis
VF21_00472	KV458780.1:485956-488333	-	773	hypothetical protein	orth2979	ENOG410PFBU: amino acid transporter						IPR013057: Amino acid transporter, transmembrane domain	PF01490: Transmembrane amino acid transporter protein
VF21_00473	KV458780.1:489121-493386	+	1367	hypothetical protein	orth4735	ENOG410PGPN: Cation chloride cotransporter						IPR004841: Amino acid permease/ SLC12A domain; IPR018491: SLC12A transporter, C-terminal	PF00324: Amino acid permease	GO:0016020 membrane; GO:0005215 transporter activity; GO:0055085 transmembrane transport; GO:0006811 ion transport; GO:0006810 transport
VF21_00474	KV458780.1:494499-495615	-	371	hypothetical protein	orth4731
VF21_00475	KV458780.1:497573-499184	+	536	hypothetical protein	orth4732	ENOG410PG9J: U4 U6.U5 tri-snRNP-associated protein	BUSCOfEOG73RBMM		C19			IPR001394: Peptidase C19, ubiquitin carboxyl-terminal hydrolase; IPR001607: Zinc finger, UBP-type; IPR013083: Zinc finger, RING/FYVE/PHD-type; IPR028889: Ubiquitin specific protease domain		GO:0008270 zinc ion binding; GO:0036459 thiol-dependent ubiquitinyl hydrolase activity; GO:0016579 protein deubiquitination
VF21_00476	KV458780.1:499668-501435	-	588	hypothetical protein	orth4733	ENOG410PFHE: rRNA processing protein RRP9						IPR001680: WD40 repeat; IPR015943: WD40/YVTN repeat-like-containing domain; IPR017986: WD40-repeat-containing domain; IPR019775: WD40 repeat, conserved site; IPR020472: G-protein beta WD-40 repeat		GO:0005515 protein binding
VF21_00477	KV458780.1:502051-502726	+	182	proteasome subunit beta type-2	orth183	ENOG410PHXK: The proteasome is a multicatalytic proteinase complex which is characterized by its ability to cleave peptides with Arg, Phe, Tyr, Leu, and Glu adjacent to the leaving group at neutral or slightly basic pH. The proteasome has an ATP-dependent proteolytic activity (By similarity)	BUSCOfEOG7SJDGT		T01A			IPR001353: Proteasome, subunit alpha/beta; IPR023333: Proteasome B-type subunit; IPR029055: Nucleophile aminohydrolases, N-terminal		GO:0005839 proteasome core complex; GO:0004298 threonine-type endopeptidase activity; GO:0051603 proteolysis involved in cellular protein catabolic process
VF21_00478	KV458780.1:504287-508453	+	1001	hypothetical protein	orth1952						Zinc finger (C2H2)	IPR000629: ATP-dependent RNA helicase DEAD-box, conserved site; IPR001650: Helicase, C-terminal; IPR007087: Zinc finger, C2H2; IPR011545: DEAD/DEAH box helicase domain; IPR014001: Helicase superfamily 1/2, ATP-binding domain; IPR014014: RNA helicase, DEAD-box type, Q motif; IPR015880: Zinc finger, C2H2-like; IPR027417: P-loop containing nucleoside triphosphate hydrolase		GO:0005524 ATP binding; GO:0046872 metal ion binding; GO:0003676 nucleic acid binding
VF21_00479	KV458780.1:510109-511339	+	381	hypothetical protein	orth184	ENOG410PKQN: Pectinolytic enzymes consist of four classes of enzymes pectin lyase, polygalacturonase, pectin methylesterase and rhamnogalacturonase. Among pectinolytic enzymes, pectin lyase is the most important in depolymerization of pectin, since it cleaves internal glycosidic bonds of highly methylated pectins (By similarity)				PL1		IPR002022: Pectate lyase/Amb allergen; IPR011050: Pectin lyase fold/virulence factor; IPR012334: Pectin lyase fold
VF21_00480	KV458780.1:512561-513285	+	202	hypothetical protein	orth10019	ENOG410PZHN: NA						IPR003609: PAN/Apple domain
VF21_00481	KV458780.1:514208-515008	-	250	hypothetical protein	orth1839	ENOG410QAXI: NA						IPR003609: PAN/Apple domain; IPR006583: PAN-3 domain
VF21_00482	KV458780.1:516761-517640	+	254	hypothetical protein	orth7999	ENOG410PP4B: conserved hypothetical protein						IPR000182: GNAT domain; IPR016181: Acyl-CoA N-acyltransferase		GO:0008080 N-acetyltransferase activity
VF21_00483	KV458780.1:518411-519758	+	376	hypothetical protein	orth2313	ENOG410PNJE: Protein of unknown function (DUF3445)						IPR021848: Protein of unknown function DUF3445	PF11927: Protein of unknown function (DUF3445)
VF21_00484	KV458780.1:521053-521663	+	184	hypothetical protein	orth185	ENOG410PZZ4: NA
VF21_00486	KV458780.1:522423-526497	-	1068	hypothetical protein	orth4736		BUSCOfEOG7R5729					IPR006042: Xanthine/uracil permease; IPR006043: Xanthine/uracil/vitamin C permease; IPR007185: DNA polymerase alpha/epsilon, subunit B	PF00860: Permease family	GO:0016020 membrane; GO:0005215 transporter activity; GO:0003677 DNA binding; GO:0003887 DNA-directed DNA polymerase activity; GO:0006260 DNA replication; GO:0055085 transmembrane transport; GO:0006810 transport
VF21_00487	KV458780.1:527037-528545	+	462	hypothetical protein	orth2314	ENOG410PM13: Guanine deaminase			M38			IPR006680: Amidohydrolase-related; IPR011059: Metal-dependent hydrolase, composite domain; IPR032466: Metal-dependent hydrolase	PF01979: Amidohydrolase family	GO:0016810 hydrolase activity, acting on carbon-nitrogen (but not peptide) bonds; GO:0016787 hydrolase activity
VF21_00488	KV458780.1:529875-531032	+	325	hypothetical protein		ENOG410Q4IR: AMP-binding enzyme						IPR000873: AMP-dependent synthetase/ligase; IPR025110: AMP-binding enzyme C-terminal domain		GO:0003824 catalytic activity; GO:0008152 metabolic process
VF21_00489	KV458780.1:531851-533829	+	550	hypothetical protein	orth186	ENOG410QDY7: Major Facilitator Superfamily						IPR011701: Major facilitator superfamily; IPR020846: Major facilitator superfamily domain		GO:0016021 integral component of membrane; GO:0055085 transmembrane transport
VF21_00490	KV458780.1:534137-534755	-	205	hypothetical protein	orth8356							IPR006913: Glutathione-dependent formaldehyde-activating enzyme/centromere protein V; IPR011057: Mss4-like		GO:0016846 carbon-sulfur lyase activity; GO:0008152 metabolic process
VF21_00491	KV458780.1:537369-539247	-	509	hypothetical protein	orth4730	ENOG410PM8H: Involved in the maturation of Asn-linked oligosaccharides. Progressively trims alpha-1,2-linked mannose residues from Man(9)GlcNAc(2) to produce Man(5)GlcNAc(2)				GH47		IPR001382: Glycoside hydrolase family 47	PF01532: Glycosyl hydrolase family 47	GO:0016020 membrane; GO:0005509 calcium ion binding; GO:0004571 mannosyl-oligosaccharide 1,2-alpha-mannosidase activity
VF21_00492	KV458780.1:540296-541941	+	513	hypothetical protein	orth187	ENOG410PMP7: DUF1237 domain-containing protein				GH125		IPR008313: Uncharacterised conserved protein UCP028846; IPR008928: Six-hairpin glycosidase-like; IPR012341: Six-hairpin glycosidase	PF06824: Protein of unknown function (DUF1237)	GO:0003824 catalytic activity
VF21_00493	KV458780.1:542539-544021	+	493	hypothetical protein	orth8357	ENOG410QDAP: Major Facilitator Superfamily						IPR011701: Major facilitator superfamily; IPR020846: Major facilitator superfamily domain		GO:0016021 integral component of membrane; GO:0055085 transmembrane transport
VF21_00494	KV458780.1:544133-546051	-	559	hypothetical protein	orth4727	ENOG410PSTK: NA
VF21_00495	KV458780.1:546392-549195	+	898	hypothetical protein	orth4728	ENOG410PHWK: U3 small nucleolar RNA-associated protein	BUSCOfEOG7B05NN					IPR001680: WD40 repeat; IPR013934: Small-subunit processome, Utp13; IPR015943: WD40/YVTN repeat-like-containing domain; IPR017986: WD40-repeat-containing domain; IPR019775: WD40 repeat, conserved site; IPR020472: G-protein beta WD-40 repeat	PF00400: WD domain, G-beta repeat	GO:0032040 small-subunit processome; GO:0005515 protein binding; GO:0006364 rRNA processing
VF21_00496	KV458780.1:550428-555108	+	1409	hypothetical protein	orth188	ENOG410PJ98: Na K ATPase alpha 1 subunit						IPR001757: P-type ATPase; IPR004014: Cation-transporting P-type ATPase, N-terminal; IPR006068: Cation-transporting P-type ATPase, C-terminal; IPR008250: P-type ATPase, A domain; IPR018303: P-type ATPase, phosphorylation site; IPR023214: HAD-like domain; IPR023298: P-type ATPase, transmembrane domain; IPR023299: P-type ATPase, cytoplasmic domain N		GO:0016021 integral component of membrane; GO:0046872 metal ion binding; GO:0000166 nucleotide binding
VF21_00497	KV458780.1:555607-557392	-	543	hypothetical protein	orth189	ENOG410PGBV: Carboxylesterase family			S09X	CE10		IPR002018: Carboxylesterase, type B; IPR029058: Alpha/Beta hydrolase fold	PF00135: Carboxylesterase family
VF21_00498	KV458780.1:558919-560282	+	383	hypothetical protein	orth190	ENOG410PKP8: integral membrane protein
VF21_00499	KV458780.1:561718-562716	-	313	hypothetical protein	orth2311							IPR022085: Protein of unknown function DUF3632
VF21_00500	KV458780.1:562918-565137	-	451	hypothetical protein	orth8799				S33			IPR000073: Alpha/beta hydrolase fold-1; IPR022085: Protein of unknown function DUF3632; IPR029058: Alpha/Beta hydrolase fold
VF21_00501	KV458780.1:565954-566686	+	243	hypothetical protein	orth8800	ENOG410PWIC: Alcohol dehydrogenase GroES-like domain						IPR002085: Alcohol dehydrogenase superfamily, zinc-type; IPR016040: NAD(P)-binding domain; IPR020843: Polyketide synthase, enoylreductase domain		GO:0008270 zinc ion binding; GO:0016491 oxidoreductase activity; GO:0055114 oxidation-reduction process
VF21_00502	KV458780.1:568571-570075	-	485	hypothetical protein	orth192	ENOG410PH78: monooxygenase						IPR020946: Flavin monooxygenase-like; IPR023753: FAD/NAD(P)-binding domain		GO:0016491 oxidoreductase activity; GO:0050660 flavin adenine dinucleotide binding; GO:0004499 N,N-dimethylaniline monooxygenase activity; GO:0050661 NADP binding; GO:0055114 oxidation-reduction process
VF21_00503	KV458780.1:570398-571288	-	275	hypothetical protein	orth2266	ENOG410PNH4: conserved hypothetical protein						IPR012349: FMN-binding split barrel; IPR024747: Pyridoxamine 5'-phosphate oxidase-related		GO:0010181 FMN binding; GO:0016491 oxidoreductase activity; GO:0055114 oxidation-reduction process
VF21_00504	KV458780.1:572041-573216	-	365	hypothetical protein	orth194	ENOG410PP6F: Oxidoreductase, 2OG-Fe(II) oxygenase family						IPR005123: Oxoglutarate/iron-dependent dioxygenase; IPR026992: Non-haem dioxygenase N-terminal domain; IPR027443: Isopenicillin N synthase-like		GO:0016491 oxidoreductase activity; GO:0055114 oxidation-reduction process
VF21_00505	KV458780.1:574086-576273	-	692	hypothetical protein	orth4729	ENOG410PHS7: Transcription factor SPT8	BUSCOfEOG7FJH8N					IPR001680: WD40 repeat; IPR015943: WD40/YVTN repeat-like-containing domain; IPR017986: WD40-repeat-containing domain		GO:0005515 protein binding
VF21_00506	KV458780.1:577548-582130	+	1440	hypothetical protein	orth4726							IPR000504: RNA recognition motif domain; IPR012677: Nucleotide-binding alpha-beta plait domain; IPR027417: P-loop containing nucleoside triphosphate hydrolase		GO:0000166 nucleotide binding; GO:0003676 nucleic acid binding
VF21_00507	KV458780.1:582715-584020	-	434	hypothetical protein	orth4725	ENOG410PWVM: GDP-fucose protein O-fucosyltransferase
VF21_00508	KV458780.1:584828-586353	-	474	hypothetical protein	orth4724	ENOG410PHJR: ThiF domain protein	BUSCOfEOG7CNZQV					IPR000594: THIF-type NAD/FAD binding fold; IPR016040: NAD(P)-binding domain		GO:0008641 small protein activating enzyme activity
VF21_00509	KV458780.1:587496-588903	+	348	hypothetical protein	orth8445
VF21_00510	KV458780.1:589263-591924	-	800	hypothetical protein	orth2267	ENOG410PHDM: Beta-glucosidases are one of a number of cellulolytic enzymes involved in the degradation of cellulosic biomass. Catalyzes the last step releasing glucose from the inhibitory cellobiose (By similarity)				GH3		IPR001764: Glycoside hydrolase, family 3, N-terminal; IPR002772: Glycoside hydrolase family 3 C-terminal domain; IPR017853: Glycoside hydrolase superfamily; IPR026891: Fibronectin type III-like domain; IPR026892: Glycoside hydrolase family 3	PF01915: Glycosyl hydrolase family 3 C-terminal domain	GO:0004553 hydrolase activity, hydrolyzing O-glycosyl compounds; GO:0005975 carbohydrate metabolic process
VF21_00511	KV458780.1:593227-594691	-	487	homoserine O-acetyltransferase	orth195	ENOG410PF9H: homoserine O-acetyltransferase			S33			IPR000073: Alpha/beta hydrolase fold-1; IPR008220: Homoserine acetyltransferase; IPR029058: Alpha/Beta hydrolase fold		GO:0005737 cytoplasm; GO:0004414 homoserine O-acetyltransferase activity; GO:0009086 methionine biosynthetic process
VF21_00512	KV458780.1:595297-596414	+	356	hypothetical protein	orth4723	ENOG410PQNW: NA
VF21_00513	KV458780.1:597104-598139	+	344	hypothetical protein	orth4722	ENOG410PK4S: mitochondrial GTPase						IPR006073: GTP binding domain; IPR016478: GTPase, MTG1; IPR023179: GTP-binding protein, orthogonal bundle domain; IPR027417: P-loop containing nucleoside triphosphate hydrolase		GO:0005525 GTP binding
VF21_00514	KV458780.1:598438-599734	-	394	hypothetical protein	orth4721	ENOG410PNM7: ser Thr protein phosphatase						IPR004843: Calcineurin-like phosphoesterase domain, apaH type; IPR029052: Metallo-dependent phosphatase-like		GO:0016787 hydrolase activity
VF21_00515	KV458780.1:600594-602032	-	462	hypothetical protein	orth4720	ENOG410PYEH: NA
VF21_00516	KV458780.1:604376-605157	+	243	pre-mRNA-splicing factor ISY1	orth4719	ENOG410PKY9: pre-mRNA-splicing factor isy1	BUSCOfEOG7FJHC6					IPR009360: Isy1-like splicing	PF06246: Isy1-like splicing family
VF21_00517	KV458780.1:606560-608027	+	431	hypothetical protein	orth197	ENOG410PMQE: Methyltransferase domain						IPR029063: S-adenosyl-L-methionine-dependent methyltransferase
VF21_00518	KV458780.1:610443-612307	+	510	hypothetical protein	orth198	ENOG410PFXI: O-methyltransferase						IPR001077: O-methyltransferase, family 2; IPR011991: Winged helix-turn-helix DNA-binding domain; IPR016461: O-methyltransferase COMT-type; IPR029063: S-adenosyl-L-methionine-dependent methyltransferase		GO:0008171 O-methyltransferase activity; GO:0008168 methyltransferase activity
VF21_00519	KV458780.1:613097-613952	+	206	hypothetical protein	orth4718	ENOG410PJH1: ADP-ribose pyrophosphatase						IPR000086: NUDIX hydrolase domain; IPR015797: NUDIX hydrolase domain-like; IPR020084: NUDIX hydrolase, conserved site; IPR020476: NUDIX hydrolase		GO:0016787 hydrolase activity
VF21_00520	KV458780.1:614255-615467	+	388	hypothetical protein	orth2265	ENOG410PK16: Putative lysophospholipase			S33			IPR000073: Alpha/beta hydrolase fold-1; IPR000639: Epoxide hydrolase-like; IPR029058: Alpha/Beta hydrolase fold		GO:0003824 catalytic activity
VF21_00521	KV458780.1:620366-622148	+	560	hypothetical protein	orth200	ENOG410PFEN: sugar transporter						IPR003663: Sugar/inositol transporter; IPR005828: Major facilitator, sugar transporter-like; IPR005829: Sugar transporter, conserved site; IPR020846: Major facilitator superfamily domain	PF00083: Sugar (and other) transporter	GO:0016021 integral component of membrane; GO:0016020 membrane; GO:0022857 transmembrane transporter activity; GO:0005215 transporter activity; GO:0022891 substrate-specific transmembrane transporter activity; GO:0055085 transmembrane transport
VF21_00522	KV458780.1:622952-624079	-	129	hypothetical protein	orth9662							IPR027795: GATS-like ACT domain
VF21_00523	KV458780.1:624253-624730	-	158	hypothetical protein	orth201	ENOG410PSV1: NA
VF21_00524	KV458780.1:625098-627749	+	749	hypothetical protein	orth2328
VF21_00525	KV458780.1:628145-628682	+	178	hypothetical protein	orth4714
VF21_00526	KV458780.1:628744-629104	-	119	hypothetical protein	orth4713
VF21_00527	KV458780.1:629524-630214	-	229	hypothetical protein	orth2163	ENOG410PR3R: Thioesterase superfamily						IPR006683: Thioesterase superfamily; IPR029069: HotDog domain
VF21_00528	KV458780.1:631228-633229	-	633	hypothetical protein	orth4712	ENOG410PQKN: extracellular serine-threonine rich protein						IPR008427: Extracellular membrane protein, CFEM domain
VF21_00529	KV458780.1:638487-639888	-	466	hypothetical protein	orth9361
VF21_00530	KV458780.1:641102-641861	-	223	hypothetical protein	orth4711
VF21_00729	KV458781.1:288-2556	-	755	hypothetical protein	orth2339	ENOG410PHWQ: ab-hydrolase associated lipase			S33			IPR006693: Partial AB-hydrolase lipase domain; IPR029058: Alpha/Beta hydrolase fold		GO:0006629 lipid metabolic process
VF21_00730	KV458781.1:3501-4959	+	465	hypothetical protein	orth273	ENOG410PVNP: Beta-eliminating lyase						IPR001597: Aromatic amino acid beta-eliminating lyase/threonine aldolase; IPR015421: Pyridoxal phosphate-dependent transferase, major region, subdomain 1; IPR015422: Pyridoxal phosphate-dependent transferase, major region, subdomain 2; IPR015424: Pyridoxal phosphate-dependent transferase	PF01212: Beta-eliminating lyase	GO:0016829 lyase activity; GO:0003824 catalytic activity; GO:0006520 cellular amino acid metabolic process
VF21_00731	KV458781.1:7552-8768	+	371	hypothetical protein	orth274	ENOG410PHPJ: Stomatin family			I87			IPR001107: Band 7 domain; IPR001972: Stomatin family		GO:0016020 membrane
VF21_00732	KV458781.1:10404-11238	-	277	hypothetical protein	orth276
VF21_00733	KV458781.1:12392-13706	+	437	hypothetical protein	orth277	ENOG410PX04: NA
VF21_00735	KV458781.1:20901-22738	+	595	hypothetical protein	orth5457	ENOG410PJF1: Protein phosphatase type 1 complex subunit Hex2 Reg1						IPR013860: Protein of unknown function DUF1752, fungi
VF21_00736	KV458781.1:30201-31293	+	363	hypothetical protein	orth5456	ENOG410PQKV: CCAAT-binding transcription factor subunit HAPB	BUSCOfEOG7QK0R2				CCAAT-binding TF (CBF-B/NF-YA) subunit B	IPR001289: Nuclear transcription factor Y subunit A		GO:0003700 transcription factor activity, sequence-specific DNA binding; GO:0006355 regulation of transcription, DNA-templated
VF21_00737	KV458781.1:34849-36835	-	619	hypothetical protein	orth2019	ENOG410PFVH: phosphate						IPR001204: Phosphate transporter	PF01384: Phosphate transporter family	GO:0016020 membrane; GO:0005315 inorganic phosphate transmembrane transporter activity; GO:0006817 phosphate ion transport
VF21_00738	KV458781.1:38056-42741	-	1361	hypothetical protein	orth278	ENOG410PKNM: glycoside hydrolase family 55 protein				GH55		IPR011050: Pectin lyase fold/virulence factor; IPR012334: Pectin lyase fold; IPR018392: LysM domain; IPR024535: Pectate lyase superfamily protein	PF12708: Pectate lyase superfamily protein
VF21_00739	KV458781.1:44419-48948	+	1235	hypothetical protein	orth8475	ENOG410PI86: chitinase				GH18		IPR001002: Chitin-binding, type 1; IPR001223: Glycoside hydrolase family 18, catalytic domain; IPR001579: Glycoside hydrolase, chitinase active site; IPR011583: Chitinase II; IPR013781: Glycoside hydrolase, catalytic domain; IPR017853: Glycoside hydrolase superfamily; IPR018371: Chitin-binding, type 1, conserved site; IPR029070: Chitinase insertion domain	PF00704: Glycosyl hydrolases family 18	GO:0008061 chitin binding; GO:0004553 hydrolase activity, hydrolyzing O-glycosyl compounds; GO:0004568 chitinase activity; GO:0006032 chitin catabolic process; GO:0005975 carbohydrate metabolic process
VF21_00740	KV458781.1:51436-52411	-	277	hypothetical protein	orth2151	ENOG410PUCZ: Inherit from NOG: PbH1
VF21_00741	KV458781.1:54252-58438	-	1359	hypothetical protein	orth5455	ENOG410PFF8: Peroxisomal biogenesis factor 6	BUSCOfEOG7N37N0					IPR003593: AAA+ ATPase domain; IPR003959: ATPase, AAA-type, core; IPR003960: ATPase, AAA-type, conserved site; IPR027417: P-loop containing nucleoside triphosphate hydrolase		GO:0005524 ATP binding
VF21_00742	KV458781.1:59235-59870	-	170	hypothetical protein	orth280	ENOG410PT2C: BTB POZ domain protein						IPR000210: BTB/POZ domain; IPR011333: SKP1/BTB/POZ domain		GO:0005515 protein binding
VF21_00743	KV458781.1:60580-61184	+	144	hypothetical protein	orth281	ENOG410PT2C: BTB POZ domain protein
VF21_00744	KV458781.1:61725-63845	-	591	hypothetical protein	orth1895	ENOG410PGMM: alpha-amylase				GH13		IPR006047: Glycosyl hydrolase, family 13, catalytic domain; IPR006589: Glycosyl hydrolase, family 13, subfamily, catalytic domain; IPR013780: Glycosyl hydrolase, family 13, all-beta; IPR013781: Glycoside hydrolase, catalytic domain; IPR015340: Alpha-amylase, domain of unknown function DUF1966, C-terminal; IPR015902: Glycoside hydrolase, family 13; IPR017853: Glycoside hydrolase superfamily	PF00128: Alpha amylase, catalytic domain	GO:0004556 alpha-amylase activity; GO:0003824 catalytic activity; GO:0043169 cation binding; GO:0005509 calcium ion binding; GO:0016052 carbohydrate catabolic process; GO:0005975 carbohydrate metabolic process
VF21_00745	KV458781.1:64601-65348	+	248	hypothetical protein	orth2234	ENOG410PVZM: HAD-superfamily hydrolase subfamily IIB						IPR006379: HAD-superfamily hydrolase, subfamily IIB; IPR023214: HAD-like domain
VF21_00746	KV458781.1:65658-66519	-	286	hypothetical protein	orth282	ENOG410PKKQ: dehydrogenase reductase (Sdr)						IPR002198: Short-chain dehydrogenase/reductase SDR; IPR002347: Glucose/ribitol dehydrogenase; IPR016040: NAD(P)-binding domain; IPR020904: Short-chain dehydrogenase/reductase, conserved site	PF13561: Enoyl-(Acyl carrier protein) reductase	GO:0016491 oxidoreductase activity; GO:0008152 metabolic process
VF21_00747	KV458781.1:66800-67496	-	189	hypothetical protein	orth8121	ENOG410PWEM: STYKc						IPR000719: Protein kinase domain; IPR011009: Protein kinase-like domain		GO:0004672 protein kinase activity; GO:0005524 ATP binding; GO:0006468 protein phosphorylation
VF21_00748	KV458781.1:68505-69700	+	377	hypothetical protein	orth9759	ENOG410Q4W0: NA						IPR002575: Aminoglycoside phosphotransferase; IPR011009: Protein kinase-like domain
VF21_00749	KV458781.1:69849-71014	-	364	hypothetical protein	orth5454	ENOG410PM07: amidohydrolase						IPR006680: Amidohydrolase-related; IPR032466: Metal-dependent hydrolase		GO:0016787 hydrolase activity
VF21_00750	KV458781.1:71520-72557	+	327	hypothetical protein	orth2601	ENOG410PJI9: Dihydrodipicolinate synthetase family						IPR002220: DapA-like; IPR013785: Aldolase-type TIM barrel; IPR020624: Schiff base-forming aldolase, conserved site		GO:0016829 lyase activity; GO:0003824 catalytic activity; GO:0008152 metabolic process
VF21_00751	KV458781.1:72760-73638	-	266	hypothetical protein	orth5453	ENOG410PJ9Z: Dehydrogenase						IPR002198: Short-chain dehydrogenase/reductase SDR; IPR002347: Glucose/ribitol dehydrogenase; IPR016040: NAD(P)-binding domain	PF13561: Enoyl-(Acyl carrier protein) reductase	GO:0016491 oxidoreductase activity; GO:0008152 metabolic process
VF21_00752	KV458781.1:74479-76038	-	476	hypothetical protein	orth5452	ENOG410PJ5V: Mandelate racemase muconate lactonizing enzyme family protein						IPR001354: Mandelate racemase/muconate lactonizing enzyme/methylaspartate ammonia-lyase; IPR013341: Mandelate racemase/muconate lactonizing enzyme, N-terminal domain; IPR013342: Mandelate racemase/muconate lactonizing enzyme, C-terminal; IPR029017: Enolase N-terminal domain-like; IPR029065: Enolase C-terminal domain-like		GO:0003824 catalytic activity; GO:0008152 metabolic process
VF21_00753	KV458781.1:77329-80086	+	811	hypothetical protein	orth283	ENOG410PHUR: C6 transcription factor					Fungal-specific TF domain	IPR001138: Zn(2)-C6 fungal-type DNA-binding domain; IPR007219: Transcription factor domain, fungi		GO:0005634 nucleus; GO:0008270 zinc ion binding; GO:0003677 DNA binding; GO:0000981 RNA polymerase II transcription factor activity, sequence-specific DNA binding; GO:0006351 transcription, DNA-templated; GO:0006355 regulation of transcription, DNA-templated
VF21_00754	KV458781.1:80379-81100	-	76	hypothetical protein	orth8033
VF21_00755	KV458781.1:82450-83492	-	324	hypothetical protein	orth10021
VF21_00756	KV458781.1:84256-86101	-	587	hypothetical protein	orth5451	ENOG410PHRM: 2-hydroxyacyl-CoA lyase						IPR011766: Thiamine pyrophosphate enzyme, C-terminal TPP-binding; IPR012000: Thiamine pyrophosphate enzyme, central domain; IPR012001: Thiamine pyrophosphate enzyme, N-terminal TPP-binding domain; IPR029035: DHS-like NAD/FAD-binding domain; IPR029061: Thiamin diphosphate-binding fold		GO:0000287 magnesium ion binding; GO:0030976 thiamine pyrophosphate binding; GO:0003824 catalytic activity
VF21_00757	KV458781.1:86493-87706	+	388	hypothetical protein	orth5450	ENOG410PR8K: Inherit from KOG: Leo1, Paf1 RNA polymerase II complex component, homolog (S. cerevisiae)						IPR006993: SH3-binding, glutamic acid-rich protein; IPR012336: Thioredoxin-like fold
VF21_00758	KV458781.1:88212-89340	+	375	hypothetical protein	orth284	ENOG410PG64: C-3 sterol dehydrogenase						IPR002225: 3-beta hydroxysteroid dehydrogenase/isomerase; IPR016040: NAD(P)-binding domain	PF01073: 3-beta hydroxysteroid dehydrogenase/isomerase family	GO:0003854 3-beta-hydroxy-delta5-steroid dehydrogenase activity; GO:0016616 oxidoreductase activity, acting on the CH-OH group of donors, NAD or NADP as acceptor; GO:0055114 oxidation-reduction process; GO:0006694 steroid biosynthetic process
VF21_00759	KV458781.1:90112-92263	+	716	hypothetical protein	orth5449	ENOG410PFWZ: ELMO CED-12 family protein						IPR001849: Pleckstrin homology domain; IPR006816: ELMO domain; IPR011989: Armadillo-like helical; IPR016024: Armadillo-type fold; IPR024574: Domain of unknown function DUF3361		GO:0005488 binding
VF21_00760	KV458781.1:92726-94234	-	439	hypothetical protein	orth286	ENOG410PK1T: Major Facilitator Superfamily						IPR011701: Major facilitator superfamily; IPR020846: Major facilitator superfamily domain		GO:0016021 integral component of membrane; GO:0055085 transmembrane transport
VF21_00761	KV458781.1:96534-98239	+	513	hypothetical protein	orth8423	ENOG410PHRE: Inherit from COG: Lysine 2,3-aminomutase YodO family protein						IPR003739: Lysine-2,3-aminomutase/glutamate 2,3-aminomutase; IPR013785: Aldolase-type TIM barrel		GO:0003824 catalytic activity
VF21_00762	KV458781.1:98865-99994	-	358	hypothetical protein	orth5448	ENOG410PS9G: GRF zinc finger					GRF zinc finger	IPR010666: Zinc finger, GRF-type		GO:0008270 zinc ion binding
VF21_00763	KV458781.1:100730-102897	-	646	succinate dehydrogenase flavoprotein subunit, mitochondrial	orth5447	ENOG410PFY0: succinate dehydrogenase, flavoprotein subunit						IPR003952: Fumarate reductase/succinate dehydrogenase, FAD-binding site; IPR003953: FAD-dependent oxidoreductase 2, FAD binding domain; IPR011281: Succinate dehydrogenase, flavoprotein subunit; IPR014006: Succinate dehydrogenase/fumarate reductase, flavoprotein subunit; IPR015939: Fumarate reductase/succinate dehydrogenase flavoprotein-like, C-terminal; IPR023753: FAD/NAD(P)-binding domain; IPR02…	PF00890: FAD binding domain	GO:0050660 flavin adenine dinucleotide binding; GO:0016491 oxidoreductase activity; GO:0016627 oxidoreductase activity, acting on the CH-CH group of donors; GO:0055114 oxidation-reduction process; GO:0006099 tricarboxylic acid cycle; GO:0022900 electron transport chain
VF21_00764	KV458781.1:103456-106643	-	939	hypothetical protein	orth5446	ENOG410Q8MH: to PX domain protein	BUSCOfEOG79CZ6V					IPR001683: Phox homologous domain; IPR024554: Domain of unknown function DUF3818, PX-associated; IPR024555: PX-associated domain	PF12825: Domain of unknown function in PX-proteins (DUF3818)	GO:0035091 phosphatidylinositol binding
VF21_00765	KV458781.1:107426-108225	-	249	hypothetical protein	orth5445	ENOG410PPC7: conserved hypothetical protein
VF21_00766	KV458781.1:109005-109489	-	118	hypothetical protein	orth5444	ENOG410PQQG: Involved in nucleolar integrity and required for processing of the pre-rRNA for the 60S ribosome subunit (By similarity)						IPR005579: Cgr1-like
VF21_00767	KV458781.1:110052-111147	+	342	hypothetical protein	orth5443	ENOG410PKNC: transporter arg-13						IPR018108: Mitochondrial substrate/solute carrier; IPR023395: Mitochondrial carrier domain	PF00153: Mitochondrial carrier protein
VF21_00768	KV458781.1:111567-112228	-	202	hypothetical protein	orth5442	ENOG410PN2S: Benzodiazepine receptor family protein						IPR004307: TspO/MBR-related protein		GO:0016021 integral component of membrane
VF21_00769	KV458781.1:113431-116339	+	886	hypothetical protein	orth5441	ENOG410QDBA: arsenite resistance protein Ars2					Zinc finger (C2H2)	IPR007042: Arsenite-resistance protein 2; IPR007087: Zinc finger, C2H2; IPR021933: Protein of unknown function DUF3546; IPR025239: Domain of unknown function DUF4187		GO:0046872 metal ion binding
VF21_00770	KV458781.1:117220-119305	+	649	hypothetical protein	orth9758							IPR013130: Ferric reductase transmembrane component-like domain
VF21_00771	KV458781.1:119717-121472	-	532	T-complex protein 1, delta subunit	orth288	ENOG410PFPI: T-complex protein 1 subunit delta						IPR002194: Chaperonin TCP-1, conserved site; IPR002423: Chaperonin Cpn60/TCP-1 family; IPR012717: T-complex protein 1, delta subunit; IPR017998: Chaperone tailless complex polypeptide 1 (TCP-1); IPR027409: GroEL-like apical domain; IPR027410: TCP-1-like chaperonin intermediate domain; IPR027413: GroEL-like equatorial domain	PF00118: TCP-1/cpn60 chaperonin family	GO:0005524 ATP binding; GO:0051082 unfolded protein binding; GO:0006457 protein folding
VF21_00772	KV458781.1:121789-123217	+	439	26S protease regulatory subunit 7	orth521	ENOG410PG2P: 26S protease regulatory subunit 7						IPR003593: AAA+ ATPase domain; IPR003959: ATPase, AAA-type, core; IPR003960: ATPase, AAA-type, conserved site; IPR005937: 26S proteasome subunit P45; IPR027417: P-loop containing nucleoside triphosphate hydrolase		GO:0005737 cytoplasm; GO:0005524 ATP binding; GO:0016787 hydrolase activity; GO:0030163 protein catabolic process
VF21_00773	KV458781.1:123765-125688	+	623	hypothetical protein	orth5440	ENOG410PK6W: Lectin involved in the quality control of the secretory pathway. As a member of the endoplasmic reticulum-associated degradation lumenal (ERAD-L) surveillance system, targets misfolded endoplasmic reticulum lumenal glycoproteins for degradation	BUSCOfEOG7R2BVR					IPR009011: Mannose-6-phosphate receptor binding domain; IPR012913: Glucosidase II beta subunit-like
VF21_00774	KV458781.1:125875-127012	-	378	hypothetical protein	orth5439	ENOG410PH6B: to pirin						IPR003829: Pirin, N-terminal domain; IPR008778: Pirin, C-terminal domain; IPR011051: RmlC-like cupin domain; IPR012093: Pirin; IPR014710: RmlC-like jelly roll fold
VF21_00775	KV458781.1:127685-129049	-	436	hypothetical protein	orth5431
VF21_00776	KV458781.1:131809-132519	+	214	hypothetical protein	orth5432	ENOG410PPW0: Bromodomain associated						IPR006565: Bromodomain associated domain; IPR009072: Histone-fold		GO:0046982 protein heterodimerization activity
VF21_00777	KV458781.1:132679-133117	-	145	hypothetical protein	orth5433	ENOG410PT5Z: NA
VF21_00778	KV458781.1:133824-135279	+	484	hypothetical protein	orth5434	ENOG410PIA6: pH-response regulator protein palC						IPR004328: BRO1 domain
VF21_00779	KV458781.1:135833-137338	-	301	hypothetical protein	orth290	ENOG410PP02: nucleic acid-binding protein						IPR000504: RNA recognition motif domain; IPR012677: Nucleotide-binding alpha-beta plait domain		GO:0000166 nucleotide binding; GO:0003676 nucleic acid binding
VF21_00780	KV458781.1:137957-139690	-	532	hypothetical protein	orth5435	ENOG410PS7I: Transcription factor					Helix-loop-helix DNA-binding domain	IPR011598: Myc-type, basic helix-loop-helix (bHLH) domain		GO:0046983 protein dimerization activity
VF21_00781	KV458781.1:147750-149930	+	707	hypothetical protein	orth5436	ENOG410PQE1: conserved hypothetical protein
VF21_00782	KV458781.1:152817-154698	-	626	hypothetical protein	orth5437	ENOG410PNZE: conserved hypothetical protein
VF21_00783	KV458781.1:156531-157899	-	455	hypothetical protein	orth5438	ENOG410PH2M: Dor1-like family						IPR007255: Conserved oligomeric Golgi complex subunit 8	PF04124: Dor1-like family	GO:0017119 Golgi transport complex
VF21_00784	KV458781.1:158297-159370	+	339	hypothetical protein	orth291	ENOG410PHUM: domain-containing protein						IPR006634: TRAM/LAG1/CLN8 homology domain	PF03798: TLC domain	GO:0016021 integral component of membrane
VF21_00785	KV458781.1:159946-161197	+	399	hypothetical protein	orth5430	ENOG410PI81: COP9 signalosome complex subunit 4						IPR000717: Proteasome component (PCI) domain; IPR011991: Winged helix-turn-helix DNA-binding domain		GO:0005515 protein binding
VF21_00786	KV458781.1:161691-164410	+	885	TTK protein kinase	orth5429	ENOG410PHX5: Checkpoint protein kinase	BUSCOfEOG71GB3B					IPR000719: Protein kinase domain; IPR002290: Serine/threonine/dual specificity protein kinase, catalytic domain; IPR008271: Serine/threonine-protein kinase, active site; IPR011009: Protein kinase-like domain; IPR017441: Protein kinase, ATP binding site; IPR027084: Dual specificity protein kinase TTK		GO:0005524 ATP binding; GO:0004672 protein kinase activity; GO:0004712 protein serine/threonine/tyrosine kinase activity; GO:0006468 protein phosphorylation; GO:0007093 mitotic cell cycle checkpoint; GO:0051304 chromosome separation
VF21_00787	KV458781.1:165168-169166	-	1077	hypothetical protein	orth292	ENOG410PITG: conserved hypothetical protein						IPR022812: Dynamin superfamily; IPR027417: P-loop containing nucleoside triphosphate hydrolase
VF21_00788	KV458781.1:189742-190843	-	301	hypothetical protein	orth5428	ENOG410PPME: conserved hypothetical protein						IPR019339: CBF1-interacting co-repressor CIR, N-terminal domain
VF21_00789	KV458781.1:191420-194036	+	835	hypothetical protein	orth5427	ENOG410PIAG: Vesicular-fusion protein sec18	BUSCOfEOG72ZCPJ					IPR003593: AAA+ ATPase domain; IPR003959: ATPase, AAA-type, core; IPR003960: ATPase, AAA-type, conserved site; IPR004201: CDC48, domain 2; IPR009010: Aspartate decarboxylase-like domain; IPR027417: P-loop containing nucleoside triphosphate hydrolase; IPR029067: CDC48 domain 2-like	PF00004: ATPase family associated with various cellular activities (AAA)	GO:0005524 ATP binding
VF21_00790	KV458781.1:194537-200131	-	1811	hypothetical protein	orth5426	ENOG410QDPV: Guanine nucleotide exchange factor						IPR000651: Ras-like guanine nucleotide exchange factor, N-terminal; IPR001895: Ras guanine-nucleotide exchange factors catalytic domain; IPR023578: Ras guanine nucleotide exchange factor domain		GO:0005085 guanyl-nucleotide exchange factor activity; GO:0007264 small GTPase mediated signal transduction
VF21_00791	KV458781.1:200758-201295	+	178	hypothetical protein	orth8168
VF21_00792	KV458781.1:201375-212198	-	3131	hypothetical protein	orth5424							IPR000014: PAS domain; IPR000700: PAS-associated, C-terminal; IPR001610: PAC motif; IPR001789: Signal transduction response regulator, receiver domain; IPR003594: Histidine kinase-like ATPase, C-terminal domain; IPR003661: Signal transduction histidine kinase, dimerisation/phosphoacceptor domain; IPR004358: Signal transduction histidine kinase-related protein, C-terminal; IPR005467: Histidine kin…		GO:0016772 transferase activity, transferring phosphorus-containing groups; GO:0005515 protein binding; GO:0000155 phosphorelay sensor kinase activity; GO:0000160 phosphorelay signal transduction system; GO:0007165 signal transduction; GO:0016310 phosphorylation
VF21_00793	KV458781.1:215925-220089	+	1138	hypothetical protein	orth8344					CE3		IPR003961: Fibronectin type III; IPR013830: SGNH hydrolase-type esterase domain		GO:0005515 protein binding
VF21_00794	KV458781.1:220182-221762	-	420	hypothetical protein	orth5423	ENOG410PGC8: Catalyzes the dehydration of the S-form of NAD(P)HX at the expense of ATP, which is converted to ADP. Together with NAD(P)HX epimerase, which catalyzes the epimerization of the S- and R-forms, the enzyme allows the repair of both epimers of NAD(P)HX, a damaged form of NAD(P)H that is a result of enzymatic or heat-dependent hydration (By similarity)	BUSCOfEOG7W15FV					IPR000631: ATP-dependent (S)-NAD(P)H-hydrate dehydratase; IPR017953: Carbohydrate kinase, predicted, conserved site; IPR029056: Ribokinase-like	PF01256: Carbohydrate kinase	GO:0052855 ADP-dependent NAD(P)H-hydrate dehydratase activity
VF21_00795	KV458781.1:222058-225925	-	1219	hypothetical protein	orth5422	ENOG410PIYY: ubiquitin conjugating enzyme						IPR000608: Ubiquitin-conjugating enzyme E2; IPR012317: Poly(ADP-ribose) polymerase, catalytic domain; IPR016135: Ubiquitin-conjugating enzyme/RWD-like		GO:0003950 NAD+ ADP-ribosyltransferase activity
VF21_00796	KV458781.1:226706-227831	+	374	hypothetical protein	orth5421	ENOG410PJ8B: conserved hypothetical protein
VF21_00797	KV458781.1:228233-230097	+	575	hypothetical protein	orth5420	ENOG410PR9H: NA
VF21_00798	KV458781.1:230970-232691	+	554	hypothetical protein	orth5419	ENOG410PMSZ: deacetylase complex subunit Sds3						IPR013907: Sds3-like
VF21_00799	KV458781.1:233267-235223	-	622	hypothetical protein	orth5418	ENOG410PIKN: Nucleolar protein						IPR002687: Nop domain; IPR012974: NOP5, N-terminal; IPR012976: NOSIC	PF01798: snoRNA binding domain, fibrillarin
VF21_00800	KV458781.1:235485-236736	+	366	ATP synthase subunit	orth5417	ENOG410PJN9: vacuolar ATP synthase subunit d	BUSCOfEOG7Z95WZ					IPR002843: ATPase, V0 complex, c/d subunit; IPR016727: ATPase, V0 complex, subunit d	PF01992: ATP synthase (C/AC39) subunit	GO:0033179 proton-transporting V-type ATPase, V0 domain; GO:0015078 hydrogen ion transmembrane transporter activity; GO:0015991 ATP hydrolysis coupled proton transport
VF21_00801	KV458781.1:236908-237865	-	301	hypothetical protein	orth5416	ENOG410PID3: Ribosomal protein S15						IPR000589: Ribosomal protein S15; IPR005290: Ribosomal protein S15, bacterial-type; IPR009068: S15/NS1, RNA-binding		GO:0005622 intracellular; GO:0005840 ribosome; GO:0003735 structural constituent of ribosome; GO:0006412 translation
VF21_00802	KV458781.1:238150-239143	+	305	40S ribosomal protein S0	orth5415	ENOG410PGPW: Required for the assembly and or stability of the 40S ribosomal subunit. Required for the processing of the 20S rRNA- precursor to mature 18S rRNA in a late step of the maturation of 40S ribosomal subunits (By similarity)						IPR001865: Ribosomal protein S2; IPR005707: Ribosomal protein S2, eukaryotic/archaeal; IPR018130: Ribosomal protein S2, conserved site; IPR023591: Ribosomal protein S2, flavodoxin-like domain; IPR027498: Ribosomal protein S2, eukaryotic; IPR032281: 40S ribosomal protein SA, C-terminal domain		GO:0005622 intracellular; GO:0015935 small ribosomal subunit; GO:0005840 ribosome; GO:0003735 structural constituent of ribosome; GO:0006412 translation
VF21_00803	KV458781.1:240637-241299	-	157	hypothetical protein	orth5414	ENOG410PPDF: Uncharacterized conserved protein						IPR019371: Uncharacterised domain KxDL
VF21_00804	KV458781.1:243027-244164	-	378	hypothetical protein	orth5413	ENOG410PFIS: Phosphatidate cytidylyltransferase	BUSCOfEOG7VX96V
VF21_00805	KV458781.1:244897-246829	+	626	ATP-dependent rRNA helicase spb4	orth5412	ENOG410PIRE: ATP-binding RNA helicase involved in the biogenesis of 60S ribosomal subunits. Required for the normal formation of 18S rRNA through the processing of pre-rRNAs at sites A0, A1 and A2, and the normal formation of 25S and 5.8S rRNAs through the processing of pre-rRNAs at sites C1 and C2 (By similarity)						IPR000629: ATP-dependent RNA helicase DEAD-box, conserved site; IPR001650: Helicase, C-terminal; IPR011545: DEAD/DEAH box helicase domain; IPR014001: Helicase superfamily 1/2, ATP-binding domain; IPR014014: RNA helicase, DEAD-box type, Q motif; IPR025313: Domain of unknown function DUF4217; IPR027417: P-loop containing nucleoside triphosphate hydrolase		GO:0005524 ATP binding; GO:0003676 nucleic acid binding
VF21_00806	KV458781.1:247083-247764	+	226	hypothetical protein	orth5411	ENOG410PQYQ: NA						IPR029071: Ubiquitin-related domain
VF21_00807	KV458781.1:248070-248763	+	230	hypothetical protein	orth5410	ENOG410PQ61: GPI-GlcNAc transferase complex, PIG-H component						IPR019328: GPI-GlcNAc transferase complex, PIG-H component, conserved domain		GO:0017176 phosphatidylinositol N-acetylglucosaminyltransferase activity
VF21_00808	KV458781.1:248835-250621	-	578	hypothetical protein	orth5409		BUSCOfEOG7XM38H					IPR001406: Pseudouridine synthase I, TruA; IPR020094: Pseudouridine synthase I, TruA, N-terminal; IPR020095: Pseudouridine synthase I, TruA, C-terminal; IPR020097: Pseudouridine synthase I, TruA, alpha/beta domain; IPR020103: Pseudouridine synthase, catalytic domain		GO:0003723 RNA binding; GO:0009982 pseudouridine synthase activity; GO:0009451 RNA modification; GO:0001522 pseudouridine synthesis
VF21_00809	KV458781.1:250972-251692	+	199	hypothetical protein	orth8031	ENOG410PNCR: Rho-like small GTPase						IPR001806: Small GTPase superfamily; IPR003578: Small GTPase superfamily, Rho type; IPR003579: Small GTPase superfamily, Rab type; IPR027417: P-loop containing nucleoside triphosphate hydrolase		GO:0005622 intracellular; GO:0005525 GTP binding; GO:0015031 protein transport; GO:0007264 small GTPase mediated signal transduction
VF21_00810	KV458781.1:251810-252427	-	170	hypothetical protein	orth5408	ENOG410PRR9: RNA polymerase Rpb4						IPR005574: RNA polymerase II, Rpb4; IPR006590: RNA polymerase II, Rpb4, core; IPR010997: HRDC-like		GO:0003899 DNA-directed RNA polymerase activity; GO:0000166 nucleotide binding; GO:0003824 catalytic activity; GO:0006351 transcription, DNA-templated; GO:0044237 cellular metabolic process
VF21_00811	KV458781.1:253354-254709	+	434	ribose-phosphate pyrophosphokinase	orth294	ENOG410PGS4: ribose-phosphate pyrophosphokinase						IPR005946: Ribose-phosphate diphosphokinase; IPR029057: Phosphoribosyltransferase-like; IPR029099: Ribose-phosphate pyrophosphokinase, N-terminal domain		GO:0000287 magnesium ion binding; GO:0004749 ribose phosphate diphosphokinase activity; GO:0009165 nucleotide biosynthetic process
VF21_00812	KV458781.1:255256-256177	-	306	hypothetical protein	orth5407
VF21_00813	KV458781.1:256545-257148	+	200	hypothetical protein	orth5406	ENOG410PQVD: NA
VF21_00814	KV458781.1:257506-258142	-	211	hypothetical protein	orth5405	ENOG410PR0K: Inherit from KOG: aconitate hydratase	BUSCOfEOG7PGF35					IPR028909: Ribosomal protein L21-like		GO:0005840 ribosome
VF21_00815	KV458781.1:258629-259874	-	414	hypothetical protein	orth295	ENOG410PJPG: 5-azacytidine resistance protein azr1						IPR001932: PPM-type phosphatase domain		GO:0003824 catalytic activity
VF21_00816	KV458781.1:260663-263453	+	910	hypothetical protein	orth5404	ENOG410PGX8: Type IV dipeptidyl-peptidase which removes N-terminal dipeptides sequentially from polypeptides having unsubstituted N- termini provided that the penultimate residue is proline (By similarity)			S09B			IPR001375: Peptidase S9, prolyl oligopeptidase, catalytic domain; IPR002469: Dipeptidylpeptidase IV, N-terminal domain; IPR029058: Alpha/Beta hydrolase fold	PF00930: Dipeptidyl peptidase IV (DPP IV) N-terminal region	GO:0008236 serine-type peptidase activity; GO:0006508 proteolysis
VF21_00817	KV458781.1:264564-265987	+	436	hypothetical protein	orth296	ENOG410PMTP: Taurine catabolism dioxygenase TauD, TfdA family						IPR003819: TauD/TfdA-like domain		GO:0016491 oxidoreductase activity; GO:0055114 oxidation-reduction process
VF21_00818	KV458781.1:266390-267783	-	445	WD repeat and SOF domain-containing protein 1	orth297	ENOG410PGD7: Small nucleolar						IPR001680: WD40 repeat; IPR007287: Sof1-like protein; IPR015943: WD40/YVTN repeat-like-containing domain; IPR017986: WD40-repeat-containing domain; IPR020472: G-protein beta WD-40 repeat		GO:0005515 protein binding
VF21_00819	KV458781.1:267991-269364	+	423	26S proteasome regulatory subunit N6	orth5403	ENOG410PJ50: 26S proteasome non-ATPase regulatory subunit 11	BUSCOfEOG7W9S45					IPR000717: Proteasome component (PCI) domain; IPR011990: Tetratricopeptide-like helical domain; IPR011991: Winged helix-turn-helix DNA-binding domain; IPR013143: PCI/PINT associated module		GO:0005515 protein binding
VF21_00820	KV458781.1:269617-273745	-	1375	hypothetical protein	orth5402							IPR000637: HMG-I/HMG-Y, DNA-binding, conserved site		GO:0006355 regulation of transcription, DNA-templated
VF21_00821	KV458781.1:274816-275752	+	311	hypothetical protein	orth298	ENOG410PJUE: Methyltransferase
VF21_00822	KV458781.1:276073-277185	-	350	hypothetical protein	orth5401	ENOG410PFJE: short-chain dehydrogenase reductase						IPR002198: Short-chain dehydrogenase/reductase SDR; IPR002347: Glucose/ribitol dehydrogenase; IPR016040: NAD(P)-binding domain; IPR020904: Short-chain dehydrogenase/reductase, conserved site		GO:0016491 oxidoreductase activity; GO:0008152 metabolic process
VF21_00823	KV458781.1:278067-280470	+	800	hypothetical protein	orth5400
VF21_00824	KV458781.1:281522-283856	+	777	hypothetical protein	orth5399
VF21_00825	KV458781.1:288644-289295	+	186	hypothetical protein	orth5398	ENOG410PPWZ: Pathogenesis associated protein Cap20
VF21_00826	KV458781.1:291631-292405	+	257	hypothetical protein	orth5397	ENOG410PNVH: DnaJ domain protein	BUSCOfEOG7RBZMZ					IPR001623: DnaJ domain; IPR004640: Co-chaperone Hsc20; IPR009073: Co-chaperone HscB, C-terminal oligomerisation domain		GO:0051087 chaperone binding; GO:0051259 protein oligomerization; GO:0006457 protein folding
VF21_00827	KV458781.1:292784-293423	-	212	hypothetical protein	orth5396	ENOG410PQ6D: conserved hypothetical protein
VF21_00828	KV458781.1:294352-296405	-	628	hypothetical protein	orth5395	ENOG410PH33: phosphoglycerate mutase family						IPR000504: RNA recognition motif domain; IPR012677: Nucleotide-binding alpha-beta plait domain; IPR013078: Histidine phosphatase superfamily, clade-1; IPR029033: Histidine phosphatase superfamily		GO:0000166 nucleotide binding; GO:0003676 nucleic acid binding
VF21_00829	KV458781.1:296832-297417	+	194	hypothetical protein	orth5394	ENOG410PQ3T: DUF1168 domain protein						IPR009548: Protein of unknown function DUF1168
VF21_00830	KV458781.1:297853-299739	-	541	T-complex protein 1 subunit gamma	orth289	ENOG410PGNN: t-complex protein 1						IPR002194: Chaperonin TCP-1, conserved site; IPR002423: Chaperonin Cpn60/TCP-1 family; IPR012719: T-complex protein 1, gamma subunit; IPR017998: Chaperone tailless complex polypeptide 1 (TCP-1); IPR027409: GroEL-like apical domain; IPR027410: TCP-1-like chaperonin intermediate domain; IPR027413: GroEL-like equatorial domain	PF00118: TCP-1/cpn60 chaperonin family	GO:0005524 ATP binding; GO:0051082 unfolded protein binding; GO:0006457 protein folding
VF21_00831	KV458781.1:300472-302414	-	631	serine/threonine protein kinase	orth5393	ENOG410PKMQ: Protein kinase domain-containing protein						IPR000719: Protein kinase domain; IPR002290: Serine/threonine/dual specificity protein kinase, catalytic domain; IPR011009: Protein kinase-like domain		GO:0005524 ATP binding; GO:0004672 protein kinase activity; GO:0006468 protein phosphorylation
VF21_00832	KV458781.1:305328-306767	+	439	hypothetical protein	orth5392	ENOG410PHD0: 1,3-beta-glucanosyltransferase				GH72		IPR004886: Glucanosyltransferase; IPR013781: Glycoside hydrolase, catalytic domain; IPR017853: Glycoside hydrolase superfamily	PF03198: Glucanosyltransferase	GO:0005975 carbohydrate metabolic process
VF21_00833	KV458781.1:307819-308794	+	305	hypothetical protein	orth5391	ENOG410PYNN: NA
VF21_00834	KV458781.1:309529-310495	+	321	hypothetical protein	orth300	ENOG410PJKG: Alpha beta hydrolase						IPR000073: Alpha/beta hydrolase fold-1; IPR029058: Alpha/Beta hydrolase fold
VF21_00835	KV458781.1:310812-312237	+	474	hypothetical protein	orth5390	ENOG410PGT6: U4 U6 small nuclear ribonucleoprotein Prp4						IPR001680: WD40 repeat; IPR003648: Splicing factor motif; IPR014906: Pre-mRNA processing factor 4 (PRP4)-like; IPR015943: WD40/YVTN repeat-like-containing domain; IPR017986: WD40-repeat-containing domain; IPR019775: WD40 repeat, conserved site; IPR020472: G-protein beta WD-40 repeat; IPR027106: U4/U6 small nuclear ribonucleoprotein Prp4		GO:0005515 protein binding; GO:0008380 RNA splicing
VF21_00836	KV458781.1:312508-313326	-	201	hypothetical protein	orth5389	ENOG410PPBI: cytidine deaminase						IPR002125: Cytidine and deoxycytidylate deaminases, zinc-binding; IPR016193: Cytidine deaminase-like		GO:0008270 zinc ion binding; GO:0003824 catalytic activity
VF21_00837	KV458781.1:315233-318004	-	905	hypothetical protein	orth302	ENOG410PG3B: calpain-like protein			C02A			IPR000169: Cysteine peptidase, cysteine active site; IPR001300: Peptidase C2, calpain, catalytic domain		GO:0005622 intracellular; GO:0004198 calcium-dependent cysteine-type endopeptidase activity; GO:0006508 proteolysis
VF21_00838	KV458781.1:319348-322123	-	924	hypothetical protein	orth5388	ENOG410PHF5: Methyltransferase domain						IPR013216: Methyltransferase type 11; IPR029063: S-adenosyl-L-methionine-dependent methyltransferase		GO:0008168 methyltransferase activity; GO:0008152 metabolic process
VF21_00839	KV458781.1:323602-324493	+	251	ribulose-phosphate 3-epimerase	orth5387	ENOG410PGBP: ribulose-phosphate 3-epimerase	BUSCOfEOG7JDR96					IPR000056: Ribulose-phosphate 3-epimerase-like; IPR011060: Ribulose-phosphate binding barrel; IPR013785: Aldolase-type TIM barrel; IPR026019: Ribulose-phosphate 3-epimerase	PF00834: Ribulose-phosphate 3 epimerase family	GO:0003824 catalytic activity; GO:0016857 racemase and epimerase activity, acting on carbohydrates and derivatives; GO:0004750 ribulose-phosphate 3-epimerase activity; GO:0008152 metabolic process; GO:0006098 pentose-phosphate shunt; GO:0005975 carbohydrate metabolic process
VF21_00840	KV458781.1:324769-326626	-	618	hypothetical protein	orth5386					CBM14		IPR002557: Chitin binding domain		GO:0005576 extracellular region; GO:0008061 chitin binding; GO:0006030 chitin metabolic process
VF21_00841	KV458781.1:327537-328332	+	264	hypothetical protein	orth303	ENOG410PPV9: STYKc						IPR000719: Protein kinase domain; IPR011009: Protein kinase-like domain		GO:0005524 ATP binding; GO:0004672 protein kinase activity; GO:0006468 protein phosphorylation
VF21_00842	KV458781.1:328428-330782	-	736	hypothetical protein	orth5385	ENOG410PHY9: transporter						IPR003445: Cation transporter		GO:0008324 cation transmembrane transporter activity; GO:0006812 cation transport; GO:0055085 transmembrane transport
VF21_00843	KV458781.1:331749-332315	-	169	hypothetical protein	orth8414
VF21_00844	KV458781.1:334136-335843	+	568	hypothetical protein	orth5384
VF21_00845	KV458781.1:336254-338300	+	480	hypothetical protein	orth2103	ENOG410PK6B: NA						IPR027974: Domain of unknown function DUF4470
VF21_00846	KV458781.1:340068-340661	+	168	hypothetical protein	orth8413
VF21_00847	KV458781.1:341729-343467	-	552	hypothetical protein	orth304	ENOG410PFCN: Cytochrome P450 monooxygenase						IPR001128: Cytochrome P450; IPR002403: Cytochrome P450, E-class, group IV	PF00067: Cytochrome P450	GO:0005506 iron ion binding; GO:0020037 heme binding; GO:0004497 monooxygenase activity; GO:0016705 oxidoreductase activity, acting on paired donors, with incorporation or reduction of molecular oxygen; GO:0055114 oxidation-reduction process
VF21_00848	KV458781.1:344134-345650	+	468	hypothetical protein	orth305	ENOG410PK92: )-reductase						IPR001199: Cytochrome b5-like heme/steroid binding domain; IPR001433: Oxidoreductase FAD/NAD(P)-binding; IPR001709: Flavoprotein pyridine nucleotide cytochrome reductase; IPR001834: NADH:cytochrome b5 reductase (CBR); IPR008333: Oxidoreductase, FAD-binding domain; IPR017927: Ferredoxin reductase-type FAD-binding domain; IPR017938: Riboflavin synthase-like beta-barrel; IPR018506: Cytochrome b5, he…		GO:0016491 oxidoreductase activity; GO:0020037 heme binding; GO:0055114 oxidation-reduction process
VF21_00849	KV458781.1:351088-352906	+	605	hypothetical protein	orth5383	ENOG410PJW8: 3-hydroxyacyl-CoA dehydrogenase						IPR006108: 3-hydroxyacyl-CoA dehydrogenase, C-terminal; IPR006176: 3-hydroxyacyl-CoA dehydrogenase, NAD binding; IPR008927: 6-phosphogluconate dehydrogenase C-terminal domain-like; IPR011042: Six-bladed beta-propeller, TolB-like; IPR013328: 6-phosphogluconate dehydrogenase, domain 2; IPR016040: NAD(P)-binding domain		GO:0003857 3-hydroxyacyl-CoA dehydrogenase activity; GO:0016491 oxidoreductase activity; GO:0006631 fatty acid metabolic process; GO:0055114 oxidation-reduction process
VF21_00850	KV458781.1:354325-358314	-	1267	hypothetical protein	orth5382	ENOG410PFBF: GTPase-activating protein						IPR000198: Rho GTPase-activating protein domain; IPR001781: Zinc finger, LIM-type; IPR008936: Rho GTPase activation protein		GO:0008270 zinc ion binding; GO:0007165 signal transduction
VF21_00851	KV458781.1:360977-362726	+	443	hypothetical protein	orth5381	ENOG410QE83: UBCc						IPR000608: Ubiquitin-conjugating enzyme E2; IPR016135: Ubiquitin-conjugating enzyme/RWD-like
VF21_00852	KV458781.1:364855-370611	-	1902	AGC protein kinase	orth5380	ENOG410QED5: serine threonine protein kinase	BUSCOfEOG7Z95VF					IPR000719: Protein kinase domain; IPR000961: AGC-kinase, C-terminal; IPR001789: Signal transduction response regulator, receiver domain; IPR002290: Serine/threonine/dual specificity protein kinase, catalytic domain; IPR008271: Serine/threonine-protein kinase, active site; IPR011006: CheY-like superfamily; IPR011009: Protein kinase-like domain	PF00069: Protein kinase domain	GO:0005524 ATP binding; GO:0004672 protein kinase activity; GO:0004674 protein serine/threonine kinase activity; GO:0006468 protein phosphorylation; GO:0000160 phosphorelay signal transduction system
VF21_00853	KV458781.1:376204-376523	-	54	hypothetical protein
VF21_00854	KV458781.1:376761-377294	-	107	hypothetical protein
VF21_00855	KV458781.1:380347-381743	-	361	hypothetical protein	orth306	ENOG410PRAW: NA						IPR023167: Yap1 redox domain
VF21_00856	KV458781.1:384604-386534	+	580	translation initiation factor eIF-3 subunit 7	orth5373	ENOG410PGSY: Component of the eukaryotic translation initiation factor 3 (eIF-3) complex, which is involved in protein synthesis and, together with other initiation factors, stimulates binding of mRNA and methionyl-tRNAi to the 40S ribosome (By similarity)						IPR007783: Eukaryotic translation initiation factor 3 subunit D	PF05091: Eukaryotic translation initiation factor 3 subunit 7 (eIF-3)	GO:0005852 eukaryotic translation initiation factor 3 complex; GO:0005737 cytoplasm; GO:0003743 translation initiation factor activity
VF21_00857	KV458781.1:387682-388884	+	382	hypothetical protein	orth1911	ENOG410Q1IF: NA
VF21_00858	KV458781.1:388998-390899	-	464	hypothetical protein
VF21_00859	KV458781.1:390955-392650	-	497	hypothetical protein	orth8643	ENOG410PKVM: Fungal specific transcription factor domain					Fungal-specific TF domain	IPR007219: Transcription factor domain, fungi		GO:0005634 nucleus; GO:0008270 zinc ion binding; GO:0003677 DNA binding; GO:0006351 transcription, DNA-templated
VF21_00860	KV458781.1:393597-395016	-	454	hypothetical protein	orth308	ENOG410PJZS: domain protein						IPR005338: Anhydro-N-acetylmuramic acid kinase	PF03702: Uncharacterised protein family (UPF0075)	GO:0005524 ATP binding; GO:0016773 phosphotransferase activity, alcohol group as acceptor; GO:0009254 peptidoglycan turnover; GO:0006040 amino sugar metabolic process
VF21_00861	KV458781.1:395720-397373	+	532	hypothetical protein	orth8644	ENOG410PGM3: MFS sugar transporter						IPR003663: Sugar/inositol transporter; IPR005828: Major facilitator, sugar transporter-like; IPR005829: Sugar transporter, conserved site; IPR020846: Major facilitator superfamily domain	PF00083: Sugar (and other) transporter	GO:0016021 integral component of membrane; GO:0016020 membrane; GO:0022857 transmembrane transporter activity; GO:0005215 transporter activity; GO:0022891 substrate-specific transmembrane transporter activity; GO:0055085 transmembrane transport
VF21_00862	KV458781.1:400666-402185	-	405	hypothetical protein	orth2738	ENOG410PWYB: NA
VF21_00863	KV458781.1:410840-412220	+	397	hypothetical protein	orth309	ENOG410PMG2: tyrosinase						IPR002227: Tyrosinase copper-binding domain; IPR008922: Uncharacterised domain, di-copper centre		GO:0016491 oxidoreductase activity; GO:0008152 metabolic process
VF21_00864	KV458781.1:413782-418868	-	1659	hypothetical protein	orth5374	ENOG410PKW3: NA						IPR001810: F-box domain		GO:0005515 protein binding
VF21_00865	KV458781.1:419773-422470	+	829	hypothetical protein	orth5375	ENOG410QDGG: ADF	BUSCOfEOG7B05P0					IPR001452: SH3 domain; IPR002108: Actin-depolymerising factor homology domain; IPR029006: ADF-H/Gelsolin-like domain		GO:0005622 intracellular; GO:0005515 protein binding; GO:0003779 actin binding
VF21_00866	KV458781.1:423089-425675	+	805	dynamin GTPase	orth310	ENOG410PF9U: K17065 dynamin 1-like protein EC 3.6.5.5						IPR000375: Dynamin central domain; IPR001401: Dynamin, GTPase domain; IPR003130: Dynamin GTPase effector; IPR019762: Dynamin, GTPase region, conserved site; IPR020850: GTPase effector domain; IPR022812: Dynamin superfamily; IPR027417: P-loop containing nucleoside triphosphate hydrolase; IPR030381: Dynamin-type guanine nucleotide-binding (G) domain	PF00350: Dynamin family; PF01031: Dynamin central region	GO:0003924 GTPase activity; GO:0005525 GTP binding
VF21_00867	KV458781.1:426109-427165	-	351	hypothetical protein	orth8549	ENOG410PUQJ: Male sterility protein						IPR001509: NAD-dependent epimerase/dehydratase, N-terminal domain; IPR016040: NAD(P)-binding domain		GO:0003824 catalytic activity; GO:0050662 coenzyme binding
VF21_00868	KV458781.1:427615-429022	-	468	hypothetical protein	orth9744	ENOG410PTZB: NA
VF21_00869	KV458781.1:432137-434828	+	841	hypothetical protein	orth5371	ENOG410PK88: MHYT domain signaling protein						IPR005330: MHYT domain
VF21_00870	KV458781.1:435132-436504	-	421	hypothetical protein	orth8550	ENOG410Q8II: NA
VF21_00871	KV458781.1:437740-438637	-	298	hypothetical protein	orth10094	ENOG410PSZW: Inherit from KOG: dihydrolipoyl dehydrogenase						IPR021858: Protein of unknown function DUF3468
VF21_00872	KV458781.1:439573-441055	+	430	hypothetical protein	orth9745	ENOG410PXAZ: Eukaryotic aspartyl protease			A01A			IPR001461: Aspartic peptidase; IPR021109: Aspartic peptidase domain; IPR033121: No description		GO:0004190 aspartic-type endopeptidase activity; GO:0006508 proteolysis
VF21_00873	KV458781.1:441239-442972	-	538	hypothetical protein	orth311	ENOG410PISH: MFS monosaccharide transporter						IPR003663: Sugar/inositol transporter; IPR005828: Major facilitator, sugar transporter-like; IPR020846: Major facilitator superfamily domain	PF00083: Sugar (and other) transporter	GO:0016020 membrane; GO:0016021 integral component of membrane; GO:0022857 transmembrane transporter activity; GO:0022891 substrate-specific transmembrane transporter activity; GO:0055085 transmembrane transport
VF21_00874	KV458781.1:447413-450779	+	1085	hypothetical protein	orth2626	ENOG410PKSF: beta-galactosidase				GH2		IPR004199: Beta galactosidase small chain/ domain 5; IPR006101: Glycoside hydrolase, family 2; IPR006102: Glycoside hydrolase, family 2, immunoglobulin-like beta-sandwich; IPR006103: Glycoside hydrolase family 2, catalytic domain; IPR006104: Glycosyl hydrolases family 2, sugar binding domain; IPR008979: Galactose-binding domain-like; IPR011013: Galactose mutarotase-like domain; IPR013781: Glycosi…	PF02836: Glycosyl hydrolases family 2, TIM barrel domain; PF02929: Beta galactosidase small chain	GO:0009341 beta-galactosidase complex; GO:0004565 beta-galactosidase activity; GO:0030246 carbohydrate binding; GO:0003824 catalytic activity; GO:0004553 hydrolase activity, hydrolyzing O-glycosyl compounds; GO:0005975 carbohydrate metabolic process
VF21_00875	KV458781.1:451030-451942	-	303	hypothetical protein	orth5372	ENOG410Q9VJ: NmrA-like family						IPR008030: NmrA-like domain; IPR016040: NAD(P)-binding domain
VF21_00876	KV458781.1:452625-453421	+	228	hypothetical protein	orth144	ENOG410QEER: short chain dehydrogenase						IPR002198: Short-chain dehydrogenase/reductase SDR; IPR016040: NAD(P)-binding domain		GO:0016491 oxidoreductase activity; GO:0008152 metabolic process
VF21_00877	KV458781.1:455314-456056	+	191	hypothetical protein	orth312	ENOG410PTMN: NA
VF21_00878	KV458781.1:457001-459677	+	891	hypothetical protein	orth5370	ENOG410PFQ2: cell cycle checkpoint protein RAD17	BUSCOfEOG7JQBXD					IPR004582: Checkpoint protein Rad17/Rad24; IPR027417: P-loop containing nucleoside triphosphate hydrolase	PF03215: Rad17 cell cycle checkpoint protein	GO:0005634 nucleus; GO:0006281 DNA repair; GO:0007049 cell cycle
VF21_00879	KV458781.1:460188-461667	+	492	hypothetical protein	orth2933	ENOG410Q0VG: NA
VF21_00880	KV458781.1:461733-462098	-	104	hypothetical protein	orth2059	ENOG410PJP7: Protein kinase domain-containing protein						IPR011009: Protein kinase-like domain
VF21_00881	KV458781.1:462125-463143	-	273	hypothetical protein	orth2148	ENOG410PJP7: Protein kinase domain-containing protein						IPR000719: Protein kinase domain; IPR011009: Protein kinase-like domain		GO:0005524 ATP binding; GO:0004672 protein kinase activity; GO:0006468 protein phosphorylation
VF21_00882	KV458781.1:463348-464031	+	206	hypothetical protein	orth8959	ENOG410Q06M: NA						IPR009959: Polyketide cyclase SnoaL-like domain; IPR032710: NTF2-like domain
VF21_00883	KV458781.1:464489-466387	-	530	hypothetical protein	orth314	ENOG410PW3K: Fungal specific transcription factor domain					Fungal-specific TF domain	IPR001138: Zn(2)-C6 fungal-type DNA-binding domain; IPR007219: Transcription factor domain, fungi		GO:0005634 nucleus; GO:0008270 zinc ion binding; GO:0003677 DNA binding; GO:0000981 RNA polymerase II transcription factor activity, sequence-specific DNA binding; GO:0006351 transcription, DNA-templated; GO:0006355 regulation of transcription, DNA-templated
VF21_00884	KV458781.1:467183-468829	-	373	hypothetical protein	orth315	ENOG410PMIG: endo-glucanase						IPR000254: Cellulose-binding domain, fungal; IPR001547: Glycoside hydrolase, family 5; IPR013781: Glycoside hydrolase, catalytic domain; IPR013783: Immunoglobulin-like fold; IPR017853: Glycoside hydrolase superfamily		GO:0005576 extracellular region; GO:0030248 cellulose binding; GO:0004553 hydrolase activity, hydrolyzing O-glycosyl compounds; GO:0005975 carbohydrate metabolic process
VF21_00885	KV458781.1:470225-472442	+	720	hypothetical protein	orth316	ENOG410PVSM: Glycosyl hydrolase family 3 C-terminal domain				GH3		IPR001764: Glycoside hydrolase, family 3, N-terminal; IPR002772: Glycoside hydrolase family 3 C-terminal domain; IPR017853: Glycoside hydrolase superfamily; IPR026891: Fibronectin type III-like domain; IPR026892: Glycoside hydrolase family 3		GO:0004553 hydrolase activity, hydrolyzing O-glycosyl compounds; GO:0005975 carbohydrate metabolic process
VF21_00886	KV458781.1:472777-474394	-	538	hypothetical protein	orth8662	ENOG410PUYR: Bacterial alpha-L-rhamnosidase				GH78		IPR008902: Bacterial alpha-L-rhamnosidase; IPR008928: Six-hairpin glycosidase-like; IPR008979: Galactose-binding domain-like		GO:0003824 catalytic activity
VF21_00887	KV458781.1:475308-477087	+	493	hypothetical protein	orth1960	ENOG410PK1K: Sugar (and other) transporter						IPR003663: Sugar/inositol transporter; IPR005828: Major facilitator, sugar transporter-like; IPR005829: Sugar transporter, conserved site; IPR020846: Major facilitator superfamily domain	PF00083: Sugar (and other) transporter	GO:0016021 integral component of membrane; GO:0016020 membrane; GO:0022857 transmembrane transporter activity; GO:0005215 transporter activity; GO:0022891 substrate-specific transmembrane transporter activity; GO:0055085 transmembrane transport
VF21_00888	KV458781.1:477658-479538	-	609	hypothetical protein	orth317	ENOG410PI5I: Tripeptidyl-peptidase			S53			IPR000209: Peptidase S8/S53 domain; IPR009020: Proteinase inhibitor, propeptide; IPR015366: Peptidase S53, propeptide; IPR023828: Peptidase S8, subtilisin, Ser-active site; IPR030400: Sedolisin domain		GO:0004252 serine-type endopeptidase activity; GO:0008236 serine-type peptidase activity; GO:0006508 proteolysis
VF21_00889	KV458781.1:480338-481135	+	248	hypothetical protein	orth9746
VF21_00890	KV458781.1:481399-484536	-	805	hypothetical protein	orth242	ENOG410Q08Q: GDSL-like Lipase/Acylhydrolase				CE3		IPR013830: SGNH hydrolase-type esterase domain
VF21_00891	KV458781.1:485401-486643	+	413	hypothetical protein	orth9747	ENOG410PZCK: NA
VF21_00892	KV458781.1:488129-490036	-	561	hypothetical protein	orth318	ENOG410PFMX: Fatty acid desaturase						IPR001199: Cytochrome b5-like heme/steroid binding domain; IPR005804: Fatty acid desaturase domain; IPR012171: Fatty acid desaturase		GO:0016021 integral component of membrane; GO:0016491 oxidoreductase activity; GO:0006629 lipid metabolic process
VF21_00893	KV458781.1:493821-495169	-	390	hypothetical protein	orth319	ENOG410PV5S: Saccharopine dehydrogenase						IPR008030: NmrA-like domain; IPR016040: NAD(P)-binding domain
VF21_00894	KV458781.1:495502-497144	+	448	hypothetical protein	orth2299	ENOG410PQAR: Fungal Zn(2)-Cys(6) binuclear cluster domain					Fungal Zn(2)-Cys(6) binuclear cluster domain	IPR001138: Zn(2)-C6 fungal-type DNA-binding domain		GO:0005634 nucleus; GO:0008270 zinc ion binding; GO:0000981 RNA polymerase II transcription factor activity, sequence-specific DNA binding; GO:0006355 regulation of transcription, DNA-templated
VF21_00895	KV458781.1:498296-498675	+	79	hypothetical protein	orth10566
VF21_00896	KV458781.1:499551-501225	-	557	hypothetical protein	orth320	ENOG410PGHT: HET domain-containing protein						IPR010730: Heterokaryon incompatibility
VF21_00897	KV458781.1:501542-503111	-	505	hypothetical protein	orth8438	ENOG410PMKY: ANK						IPR002110: Ankyrin repeat; IPR020683: Ankyrin repeat-containing domain		GO:0005515 protein binding
VF21_00898	KV458781.1:504548-505139	+	177	hypothetical protein	orth321
VF21_00899	KV458781.1:505574-506822	-	345	hypothetical protein	orth8439	ENOG410PV4K: Protein kinase domain-containing protein						IPR000719: Protein kinase domain; IPR002290: Serine/threonine/dual specificity protein kinase, catalytic domain; IPR008271: Serine/threonine-protein kinase, active site; IPR011009: Protein kinase-like domain		GO:0004672 protein kinase activity; GO:0005524 ATP binding; GO:0006468 protein phosphorylation
VF21_00900	KV458781.1:507644-510369	+	854	hypothetical protein	orth8440	ENOG410PVXS: PA14 domain				GH3		IPR001764: Glycoside hydrolase, family 3, N-terminal; IPR002772: Glycoside hydrolase family 3 C-terminal domain; IPR011658: PA14 domain; IPR017853: Glycoside hydrolase superfamily; IPR019800: Glycoside hydrolase, family 3, active site; IPR026891: Fibronectin type III-like domain; IPR026892: Glycoside hydrolase family 3	PF01915: Glycosyl hydrolase family 3 C-terminal domain	GO:0004553 hydrolase activity, hydrolyzing O-glycosyl compounds; GO:0005975 carbohydrate metabolic process
VF21_00901	KV458781.1:510681-513310	-	843	hypothetical protein	orth8441	ENOG410PWKK: NA						IPR008902: Bacterial alpha-L-rhamnosidase; IPR008928: Six-hairpin glycosidase-like		GO:0003824 catalytic activity
VF21_00902	KV458781.1:517525-519529	+	526	hypothetical protein	orth8442	ENOG410Q2NS: Sugar (and other) transporter						IPR005828: Major facilitator, sugar transporter-like; IPR005829: Sugar transporter, conserved site; IPR020846: Major facilitator superfamily domain	PF00083: Sugar (and other) transporter	GO:0016021 integral component of membrane; GO:0005215 transporter activity; GO:0022857 transmembrane transporter activity; GO:0055085 transmembrane transport
VF21_00903	KV458781.1:519988-521203	-	352	hypothetical protein	orth8443	ENOG410PMIH: Cupin domain						IPR010424: Ethanolamine utilisation EutQ; IPR011051: RmlC-like cupin domain; IPR013096: Cupin 2, conserved barrel; IPR014710: RmlC-like jelly roll fold
VF21_00904	KV458781.1:521722-522745	+	340	hypothetical protein	orth5368	ENOG410PRC5: alpha/beta hydrolase fold				CE10		IPR019436: Steryl acetyl hydrolase; IPR029058: Alpha/Beta hydrolase fold
VF21_00905	KV458781.1:523419-525041	+	427	hypothetical protein	orth152	ENOG410PH8B: salicylate hydroxylase						IPR002938: FAD-binding domain; IPR023753: FAD/NAD(P)-binding domain		GO:0016491 oxidoreductase activity; GO:0071949 FAD binding; GO:0055114 oxidation-reduction process
VF21_00906	KV458781.1:526602-526910	+	83	hypothetical protein	orth9970
VF21_00907	KV458781.1:530624-533264	+	879	hypothetical protein	orth5369	ENOG410PIHM: Zinc finger transcription factor					Zinc finger (C2H2)	IPR007087: Zinc finger, C2H2; IPR013087: Zinc finger C2H2-type/integrase DNA-binding domain; IPR015880: Zinc finger, C2H2-like		GO:0046872 metal ion binding; GO:0003676 nucleic acid binding
VF21_00908	KV458781.1:534547-535703	+	344	hypothetical protein	orth2935	ENOG410PQIZ: NmrA-like family						IPR008030: NmrA-like domain; IPR016040: NAD(P)-binding domain
VF21_00909	KV458781.1:536182-537064	-	252	hypothetical protein	orth9079	ENOG410QD71: Male sterility protein						IPR016040: NAD(P)-binding domain
VF21_00910	KV458781.1:537143-537410	-	69	hypothetical protein	orth9969	ENOG410PK8P: NAD dependent epimerase/dehydratase family						IPR016040: NAD(P)-binding domain
VF21_00911	KV458781.1:538500-543029	+	1083	hypothetical protein	orth322	ENOG410PVCJ: Inherit from euNOG: serine active site containing 1						IPR002182: NB-ARC; IPR006913: Glutathione-dependent formaldehyde-activating enzyme/centromere protein V; IPR011057: Mss4-like; IPR011990: Tetratricopeptide-like helical domain; IPR013026: Tetratricopeptide repeat-containing domain; IPR019734: Tetratricopeptide repeat; IPR027417: P-loop containing nucleoside triphosphate hydrolase; IPR029058: Alpha/Beta hydrolase fold	PF13374: Tetratricopeptide repeat; PF13424: Tetratricopeptide repeat	GO:0005515 protein binding; GO:0016846 carbon-sulfur lyase activity; GO:0043531 ADP binding; GO:0008152 metabolic process
VF21_00912	KV458781.1:543217-543895	+	157	hypothetical protein	orth298	ENOG410PK10: NA
VF21_00913	KV458781.1:544348-545005	-	218	hypothetical protein		ENOG410PU9I: Ankyrin repeat						IPR002110: Ankyrin repeat; IPR020683: Ankyrin repeat-containing domain		GO:0005515 protein binding
VF21_00914	KV458781.1:545315-547586	-	706	hypothetical protein	orth2945	ENOG410Q4IV: Ankyrin repeat						IPR031359: NWD NACHT-NTPase, N-terminal
VF21_00915	KV458781.1:548119-548768	-	187	hypothetical protein	orth8753
VF21_00916	KV458781.1:549526-550467	+	296	hypothetical protein	orth8752	ENOG410PQAH: NA
VF21_00917	KV458781.1:550525-552098	-	397	hypothetical protein	orth5367	ENOG410PVBQ: Pfam:DUF2351						IPR019193: Ubiquitin-conjugating enzyme E2-binding protein	PF09814: HECT-like Ubiquitin-conjugating enzyme (E2)-binding
VF21_00918	KV458781.1:552442-553821	+	426	hypothetical protein	orth5366	ENOG410PHW6: MGS207 protein						IPR025337: Domain of unknown function DUF4243	PF14027: Protein of unknown function (DUF4243)
VF21_00919	KV458781.1:554792-555422	+	209	hypothetical protein	orth324
VF21_00920	KV458781.1:556040-557218	+	330	hypothetical protein	orth5361	ENOG410PHQU: conserved hypothetical protein						IPR006597: Sel1-like repeat; IPR011990: Tetratricopeptide-like helical domain		GO:0005515 protein binding
VF21_00531	KV458782.1:1045-2672	+	495	MFS transporter, SHS family, lactate transporter	orth9701	ENOG410PF8Z: transporter						IPR005828: Major facilitator, sugar transporter-like; IPR020846: Major facilitator superfamily domain		GO:0016021 integral component of membrane; GO:0022857 transmembrane transporter activity; GO:0055085 transmembrane transport
VF21_00532	KV458782.1:4343-5659	+	407	hypothetical protein	orth9814	ENOG410PSTT: NA						IPR021858: Protein of unknown function DUF3468
VF21_00533	KV458782.1:5891-7994	-	700	hypothetical protein	orth3564	ENOG410PHXV: S-adenosylmethionine-dependent methyltransferase superfamily domain-containing protein	BUSCOfEOG74FF8R					IPR001678: SAM-dependent methyltransferase RsmB/NOP2-type; IPR011023: Nop2p; IPR018314: Bacterial Fmu (Sun)/eukaryotic nucleolar NOL1/Nop2p, conserved site; IPR023267: RNA (C5-cytosine) methyltransferase; IPR023273: RNA (C5-cytosine) methyltransferase, NOP2; IPR029063: S-adenosyl-L-methionine-dependent methyltransferase; IPR031341: Ribosomal RNA small subunit methyltransferase F, N-terminal	PF01189: 16S rRNA methyltransferase RsmB/F	GO:0003723 RNA binding; GO:0008168 methyltransferase activity; GO:0008757 S-adenosylmethionine-dependent methyltransferase activity; GO:0006364 rRNA processing
VF21_00534	KV458782.1:8318-8995	+	209	hypothetical protein	orth3563	ENOG410PNWE: conserved hypothetical protein						IPR000626: Ubiquitin domain; IPR024737: Cell-cycle control medial ring component; IPR029071: Ubiquitin-related domain		GO:0005515 protein binding
VF21_00535	KV458782.1:9242-12793	-	736	heat shock protein 60, mitochondrial	orth3562	ENOG410PHYR: Heat shock protein	BUSCOfEOG7KH9TM					IPR001844: Chaperonin Cpn60; IPR002108: Actin-depolymerising factor homology domain; IPR002423: Chaperonin Cpn60/TCP-1 family; IPR027409: GroEL-like apical domain; IPR027413: GroEL-like equatorial domain; IPR029006: ADF-H/Gelsolin-like domain	PF00118: TCP-1/cpn60 chaperonin family	GO:0005622 intracellular; GO:0005737 cytoplasm; GO:0005524 ATP binding; GO:0003779 actin binding; GO:0042026 protein refolding
VF21_00536	KV458782.1:13996-16297	-	747	hypothetical protein	orth3561
VF21_00537	KV458782.1:17349-17890	-	136	hypothetical protein	orth3560	ENOG410PTGS: NA
VF21_00538	KV458782.1:19080-19760	-	177	hypothetical protein	orth3559
VF21_00539	KV458782.1:21313-22039	-	170	hypothetical protein	orth3558	ENOG410PTVP: NA
VF21_00540	KV458782.1:23365-24272	-	278	hypothetical protein	orth3557
VF21_00541	KV458782.1:26822-27763	+	156	hypothetical protein	orth3556	ENOG410PQDC: NA
VF21_00542	KV458782.1:29214-30530	-	397	hypothetical protein	orth3555	ENOG410PG17: ubiquitin fusion degradation protein	BUSCOfEOG7N0CF5					IPR004854: Ubiquitin fusion degradation protein UFD1	PF03152: Ubiquitin fusion degradation protein UFD1	GO:0006511 ubiquitin-dependent protein catabolic process
VF21_00543	KV458782.1:30864-32319	+	484	hypothetical protein	orth3554	ENOG410PIE9: K13099 CD2 antigen cytoplasmic tail-binding protein 2						IPR003169: GYF domain		GO:0005515 protein binding
VF21_00544	KV458782.1:33031-34995	+	608	hypothetical protein	orth530	ENOG410PFZ6: Major Facilitator Superfamily						IPR011701: Major facilitator superfamily; IPR020846: Major facilitator superfamily domain		GO:0016021 integral component of membrane; GO:0055085 transmembrane transport
VF21_00545	KV458782.1:35805-36866	-	291	hypothetical protein	orth9237	ENOG410Q9IT: Sugar (and other) transporter						IPR005828: Major facilitator, sugar transporter-like; IPR020846: Major facilitator superfamily domain		GO:0016021 integral component of membrane; GO:0022857 transmembrane transporter activity; GO:0055085 transmembrane transport
VF21_00546	KV458782.1:37253-37741	-	137	hypothetical protein		ENOG410Q9IT: Sugar (and other) transporter						IPR005828: Major facilitator, sugar transporter-like; IPR020846: Major facilitator superfamily domain		GO:0016021 integral component of membrane; GO:0022857 transmembrane transporter activity; GO:0055085 transmembrane transport
VF21_00547	KV458782.1:39228-41139	-	481	hypothetical protein	orth202	ENOG410Q5DT: Phosphotransferase enzyme family						IPR011009: Protein kinase-like domain
VF21_00548	KV458782.1:41963-43468	-	411	hypothetical protein	orth203	ENOG410PJ40: amidohydrolase			M20D			IPR002933: Peptidase M20; IPR011650: Peptidase M20, dimerisation domain; IPR017144: Peptidase M20A, amidohydrolase, predicted; IPR017439: Amidohydrolase		GO:0016787 hydrolase activity; GO:0008152 metabolic process
VF21_00549	KV458782.1:44333-46101	+	511	hypothetical protein	orth204	ENOG410QDHP: Major Facilitator Superfamily						IPR011701: Major facilitator superfamily; IPR020846: Major facilitator superfamily domain		GO:0016021 integral component of membrane; GO:0055085 transmembrane transport
VF21_00550	KV458782.1:46356-47948	-	493	hypothetical protein	orth205	ENOG410PGMM: alpha-amylase				GH13		IPR006046: Alpha amylase; IPR006047: Glycosyl hydrolase, family 13, catalytic domain; IPR006589: Glycosyl hydrolase, family 13, subfamily, catalytic domain; IPR013780: Glycosyl hydrolase, family 13, all-beta; IPR013781: Glycoside hydrolase, catalytic domain; IPR015340: Alpha-amylase, domain of unknown function DUF1966, C-terminal; IPR015902: Glycoside hydrolase, family 13; IPR017853: Glycoside hy…	PF00128: Alpha amylase, catalytic domain	GO:0004556 alpha-amylase activity; GO:0003824 catalytic activity; GO:0043169 cation binding; GO:0005509 calcium ion binding; GO:0016052 carbohydrate catabolic process; GO:0005975 carbohydrate metabolic process
VF21_00551	KV458782.1:49098-50823	+	536	hypothetical protein	orth3565	ENOG410PJR5: Na H antiporter						IPR006153: Cation/H+ exchanger		GO:0016021 integral component of membrane; GO:0015299 solute:proton antiporter activity; GO:0006812 cation transport; GO:0055085 transmembrane transport
VF21_00552	KV458782.1:52598-54697	+	644	hypothetical protein	orth206	ENOG410PY6X: NA
VF21_00553	KV458782.1:54937-57611	-	646	hypothetical protein	orth8554	ENOG410PG00: NACHT domain						IPR002110: Ankyrin repeat; IPR020683: Ankyrin repeat-containing domain		GO:0005515 protein binding
VF21_00554	KV458782.1:58614-62143	-	674	hypothetical protein	orth207	ENOG410PGZM: glutamine-dependent NAD( ) synthetase						IPR003010: Carbon-nitrogen hydrolase; IPR014445: Glutamine-dependent NAD(+) synthetase; IPR014729: Rossmann-like alpha/beta/alpha sandwich fold; IPR022310: NAD/GMP synthase		GO:0016810 hydrolase activity, acting on carbon-nitrogen (but not peptide) bonds; GO:0005524 ATP binding; GO:0003952 NAD+ synthase (glutamine-hydrolyzing) activity; GO:0009435 NAD biosynthetic process; GO:0006807 nitrogen compound metabolic process
VF21_00555	KV458782.1:62845-65164	+	772	hypothetical protein	orth3384	ENOG410PGAN: conserved hypothetical protein						IPR032675: Leucine-rich repeat domain, L domain-like
VF21_00556	KV458782.1:65533-67311	-	504	hypothetical protein	orth208	ENOG410PGED: xenobiotic compound monooxygenase						IPR011251: Luciferase-like domain; IPR016215: Nitrilotriacetate monooxygenase component A/pristinamycin IIA synthase subunit A	PF00296: Luciferase-like monooxygenase	GO:0004497 monooxygenase activity; GO:0016705 oxidoreductase activity, acting on paired donors, with incorporation or reduction of molecular oxygen; GO:0055114 oxidation-reduction process
VF21_00557	KV458782.1:67987-70110	+	686	hypothetical protein	orth209	ENOG410PHHN: transporter						IPR001734: Sodium/solute symporter		GO:0016020 membrane; GO:0005215 transporter activity; GO:0055085 transmembrane transport; GO:0006810 transport
VF21_00558	KV458782.1:70972-72353	-	442	hypothetical protein	orth8553	ENOG410PKP4: oxidoreductase, zinc-binding dehydrogenase family						IPR002085: Alcohol dehydrogenase superfamily, zinc-type; IPR011032: GroES-like; IPR013154: Alcohol dehydrogenase, N-terminal; IPR016040: NAD(P)-binding domain; IPR020843: Polyketide synthase, enoylreductase domain		GO:0008270 zinc ion binding; GO:0016491 oxidoreductase activity; GO:0055114 oxidation-reduction process
VF21_00559	KV458782.1:72797-73685	-	295	hypothetical protein	orth9736	ENOG410PXGK: NA
VF21_00560	KV458782.1:73974-76278	-	733	hypothetical protein	orth8552				S08A			IPR000209: Peptidase S8/S53 domain; IPR015500: Peptidase S8, subtilisin-related; IPR023828: Peptidase S8, subtilisin, Ser-active site		GO:0004252 serine-type endopeptidase activity; GO:0006508 proteolysis
VF21_00561	KV458782.1:77906-80536	+	672	hypothetical protein	orth8551
VF21_00562	KV458782.1:81379-83991	+	848	hypothetical protein	orth3566	ENOG410PI64: domain protein						IPR007518: Protein of unknown function DUF544
VF21_00563	KV458782.1:84460-84841	-	126	hypothetical protein	orth9979
VF21_00564	KV458782.1:85376-87152	-	574	hypothetical protein	orth3567	ENOG410PGW8: splicing factor 3b	BUSCOfEOG7DRJDW					IPR006568: PSP, proline-rich; IPR007180: Domain of unknown function DUF382		GO:0005634 nucleus
VF21_00565	KV458782.1:87888-89616	+	558	hypothetical protein	orth3568	ENOG410PGBX: ER to golgi						IPR004853: Sugar phosphate transporter domain	PF03151: Triose-phosphate Transporter family
VF21_00566	KV458782.1:90924-93632	+	883	hypothetical protein	orth3569
VF21_00567	KV458782.1:94467-96095	+	506	hypothetical protein	orth3570	ENOG410PHS0: Origin recognition complex subunit						IPR020796: Origin recognition complex, subunit 5; IPR027417: P-loop containing nucleoside triphosphate hydrolase	PF14630: Origin recognition complex (ORC) subunit 5 C-terminus	GO:0005634 nucleus; GO:0000808 origin recognition complex; GO:0006260 DNA replication
VF21_00568	KV458782.1:96546-99551	-	981	hypothetical protein	orth3571							IPR011011: Zinc finger, FYVE/PHD-type; IPR013083: Zinc finger, RING/FYVE/PHD-type; IPR019135: Polycomb protein, VEFS-Box; IPR019786: Zinc finger, PHD-type, conserved site
VF21_00569	KV458782.1:100277-102094	+	579	hypothetical protein	orth3572	ENOG410PJ0M: Substrate-binding subunit of tRNA (adenine-N(1)-)- methyltransferase, which catalyzes the formation of N(1)- methyladenine at position 58 (m1A58) in initiator methionyl-tRNA. Binds RNA	BUSCOfEOG706113					IPR017423: tRNA (adenine(58)-N(1))-methyltransferase non-catalytic subunit TRM6	PF04189: Gcd10p family	GO:0031515 tRNA (m1A) methyltransferase complex; GO:0030488 tRNA methylation
VF21_00570	KV458782.1:102274-103148	-	190	hypothetical protein	orth3573	ENOG410PNX6: arp2 3 complex	BUSCOfEOG7KQ2D5					IPR007204: Actin-related protein 2/3 complex subunit 3	PF04062: ARP2/3 complex ARPC3 (21 kDa) subunit	GO:0005856 cytoskeleton; GO:0005885 Arp2/3 protein complex; GO:0034314 Arp2/3 complex-mediated actin nucleation; GO:0030833 regulation of actin filament polymerization
VF21_00571	KV458782.1:103434-109216	-	1904	hypothetical protein	orth3574		BUSCOfEOG757D5Q				Myb-like DNA-binding domain	IPR001005: SANT/Myb domain; IPR009057: Homeodomain-like; IPR017884: SANT domain		GO:0003677 DNA binding
VF21_00572	KV458782.1:110076-111275	+	367	deoxyhypusine synthase	orth3575	ENOG410PHG4: Deoxyhypusine synthase	BUSCOfEOG73BVPW					IPR002773: Deoxyhypusine synthase; IPR029035: DHS-like NAD/FAD-binding domain	PF01916: Deoxyhypusine synthase	GO:0008612 peptidyl-lysine modification to peptidyl-hypusine
VF21_00573	KV458782.1:111390-112214	-	248	hypothetical protein	orth3576	ENOG410PWZD: NA						IPR025633: Protein of unknown function DUF4291	PF14124: Domain of unknown function (DUF4291)
VF21_00574	KV458782.1:112680-114306	+	541	hypothetical protein	orth3577	ENOG410PHGD: PPIases accelerate the folding of proteins. It catalyzes the cis-trans isomerization of proline imidic peptide bonds in oligopeptides. Involved in pre-mRNA splicing (By similarity)						IPR002130: Cyclophilin-type peptidyl-prolyl cis-trans isomerase domain; IPR020892: Cyclophilin-type peptidyl-prolyl cis-trans isomerase, conserved site; IPR024936: Cyclophilin-type peptidyl-prolyl cis-trans isomerase; IPR029000: Cyclophilin-like domain		GO:0003755 peptidyl-prolyl cis-trans isomerase activity; GO:0006457 protein folding; GO:0000413 protein peptidyl-prolyl isomerization
VF21_00575	KV458782.1:115167-115786	+	157	hypothetical protein	orth210							IPR003194: Transcription initiation factor IIA, gamma subunit; IPR009083: Transcription factor IIA, helical; IPR009088: Transcription factor IIA, beta-barrel; IPR015871: Transcription initiation factor IIA, gamma subunit, C-terminal; IPR015872: Transcription initiation factor IIA, gamma subunit, N-terminal		GO:0005672 transcription factor TFIIA complex; GO:0006367 transcription initiation from RNA polymerase II promoter
VF21_00576	KV458782.1:116770-117481	+	198	hypothetical protein	orth8812
VF21_00577	KV458782.1:118394-119000	+	201	hypothetical protein	orth211	ENOG410PQZX: NA
VF21_00578	KV458782.1:121932-122622	+	229	hypothetical protein	orth1088	ENOG410PUAH: NA
VF21_00579	KV458782.1:122898-124074	+	391	hypothetical protein	orth9980							IPR000719: Protein kinase domain; IPR011009: Protein kinase-like domain		GO:0005524 ATP binding; GO:0004672 protein kinase activity; GO:0006468 protein phosphorylation
VF21_00580	KV458782.1:124631-125611	+	304	hypothetical protein	orth212	ENOG410PXBU: Inherit from NOG: Conserved hypothetical, protein
VF21_00581	KV458782.1:125782-127471	-	523	hypothetical protein	orth213	ENOG410Q9W1: Sugar (and other) transporter						IPR003663: Sugar/inositol transporter; IPR005828: Major facilitator, sugar transporter-like; IPR020846: Major facilitator superfamily domain	PF00083: Sugar (and other) transporter	GO:0016020 membrane; GO:0016021 integral component of membrane; GO:0022891 substrate-specific transmembrane transporter activity; GO:0022857 transmembrane transporter activity; GO:0055085 transmembrane transport
VF21_00582	KV458782.1:130815-131597	+	197	hypothetical protein	orth9737	ENOG410Q5QW: NA						IPR011051: RmlC-like cupin domain; IPR014710: RmlC-like jelly roll fold
VF21_00583	KV458782.1:134532-137066	-	756	hypothetical protein	orth215	ENOG410PITD: DYNc						IPR000375: Dynamin central domain; IPR001401: Dynamin, GTPase domain; IPR020850: GTPase effector domain; IPR022812: Dynamin superfamily; IPR027417: P-loop containing nucleoside triphosphate hydrolase; IPR030381: Dynamin-type guanine nucleotide-binding (G) domain		GO:0003924 GTPase activity; GO:0005525 GTP binding
VF21_00584	KV458782.1:138524-139386	-	141	histone H2A.Z	orth216	ENOG410PNUW: Variant histone H2A which can replace H2A in some nucleosomes. Nucleosomes wrap and compact DNA into chromatin, limiting DNA accessibility to the cellular machineries which require DNA as a template. Histones thereby play a central role in transcription regulation, DNA repair, DNA replication and chromosomal stability. DNA accessibility is regulated via a complex set of post-translat…						IPR002119: Histone H2A; IPR007125: Histone H2A/H2B/H3; IPR009072: Histone-fold; IPR032454: Histone H2A, C-terminal domain		GO:0000786 nucleosome; GO:0005634 nucleus; GO:0003677 DNA binding; GO:0046982 protein heterodimerization activity
VF21_00585	KV458782.1:140493-142326	+	536	hypothetical protein	orth217	ENOG410PGSJ: amidase family						IPR000120: Amidase; IPR023631: Amidase signature domain	PF01425: Amidase	GO:0016884 carbon-nitrogen ligase activity, with glutamine as amido-N-donor
VF21_00586	KV458782.1:145065-147178	+	687	hypothetical protein	orth2716	ENOG410PG48: heat shock transcription factor					HSF-type DNA-binding	IPR000232: Heat shock factor (HSF)-type, DNA-binding; IPR011991: Winged helix-turn-helix DNA-binding domain; IPR027725: Heat shock transcription factor family		GO:0005634 nucleus; GO:0043565 sequence-specific DNA binding; GO:0003700 transcription factor activity, sequence-specific DNA binding; GO:0006355 regulation of transcription, DNA-templated
VF21_00587	KV458782.1:148863-150846	+	660	hypothetical protein	orth2717	ENOG410PGY9: R3H domain protein	BUSCOfEOG7FFN1K					IPR000504: RNA recognition motif domain; IPR001374: R3H domain; IPR012677: Nucleotide-binding alpha-beta plait domain		GO:0000166 nucleotide binding; GO:0003676 nucleic acid binding
VF21_00588	KV458782.1:152462-152741	-	69	hypothetical protein	orth2718
VF21_00589	KV458782.1:153315-155633	+	740	hypothetical protein	orth219	ENOG410PGXE: Inherit from KOG: Set and mynd domain containing						IPR001214: SET domain; IPR011990: Tetratricopeptide-like helical domain		GO:0005515 protein binding
VF21_00590	KV458782.1:156676-157015	-	112	hypothetical protein	orth2719	ENOG410PQ0N: NA
VF21_00591	KV458782.1:157522-159245	-	507	hypothetical protein	orth220	ENOG410PK6R: transporter						IPR003663: Sugar/inositol transporter; IPR005828: Major facilitator, sugar transporter-like; IPR005829: Sugar transporter, conserved site; IPR020846: Major facilitator superfamily domain	PF00083: Sugar (and other) transporter	GO:0016021 integral component of membrane; GO:0016020 membrane; GO:0022857 transmembrane transporter activity; GO:0005215 transporter activity; GO:0022891 substrate-specific transmembrane transporter activity; GO:0055085 transmembrane transport
VF21_00592	KV458782.1:160078-162331	+	750	hypothetical protein	orth8756	ENOG410PUPG: Glycosyl hydrolase family 3 C-terminal domain				GH3		IPR001764: Glycoside hydrolase, family 3, N-terminal; IPR002772: Glycoside hydrolase family 3 C-terminal domain; IPR017853: Glycoside hydrolase superfamily; IPR026892: Glycoside hydrolase family 3		GO:0004553 hydrolase activity, hydrolyzing O-glycosyl compounds; GO:0005975 carbohydrate metabolic process
VF21_00593	KV458782.1:165207-166368	+	386	hypothetical protein	orth2244	ENOG410Q8PS: NA				GH93		IPR011040: Sialidases
VF21_00594	KV458782.1:167140-168302	+	368	hypothetical protein	orth2720	ENOG410PP9U: NA
VF21_00595	KV458782.1:171008-171942	-	198	hypothetical protein
VF21_00596	KV458782.1:172564-173604	-	256	hypothetical protein	orth10136	ENOG410PQVG: NA
VF21_00597	KV458782.1:176553-179882	+	921	hypothetical protein	orth9808
VF21_00598	KV458782.1:181102-181605	-	146	hypothetical protein	orth221	ENOG410PW51: Beta-lactamase			S12			IPR001466: Beta-lactamase-related; IPR012338: Beta-lactamase/transpeptidase-like
VF21_00599	KV458782.1:182317-183885	-	502	hypothetical protein	orth1981	ENOG410PJ5Z: (Mfs) transporter						IPR011701: Major facilitator superfamily; IPR020846: Major facilitator superfamily domain		GO:0016021 integral component of membrane; GO:0055085 transmembrane transport
VF21_00600	KV458782.1:185367-186659	-	376	hypothetical protein	orth3578	ENOG410PICN: DNA repair protein Rad14	BUSCOfEOG7H79F8					IPR000465: XPA; IPR009061: Putative DNA-binding domain; IPR022656: XPA C- terminal; IPR022658: XPA, conserved site		GO:0005634 nucleus; GO:0003684 damaged DNA binding; GO:0006289 nucleotide-excision repair
VF21_00601	KV458782.1:187137-187864	-	192	hypothetical protein	orth3579	ENOG410PHVJ: phosphate transporter (Pho88)	BUSCOfEOG77WWR5					IPR012098: Inorganic phosphate transporter Pho88, fungi; IPR019263: Inorganic phosphate transporter Pho88	PF10032: Phosphate transport (Pho88)
VF21_00602	KV458782.1:188636-191228	+	803	hypothetical protein	orth3580	ENOG410PJ75: Striatin Pro11						IPR001680: WD40 repeat; IPR013258: Striatin, N-terminal; IPR015943: WD40/YVTN repeat-like-containing domain; IPR017986: WD40-repeat-containing domain; IPR020472: G-protein beta WD-40 repeat		GO:0005515 protein binding
VF21_00603	KV458782.1:191715-196365	-	1549	hypothetical protein	orth3581	ENOG410Q181: CDR ABC transporter						IPR003439: ABC transporter-like; IPR003593: AAA+ ATPase domain; IPR010929: CDR ABC transporter; IPR013525: ABC-2 type transporter; IPR017871: ABC transporter, conserved site; IPR027417: P-loop containing nucleoside triphosphate hydrolase; IPR029481: ABC-transporter extracellular N-terminal domain	PF01061: ABC-2 type transporter	GO:0016021 integral component of membrane; GO:0016020 membrane; GO:0005524 ATP binding; GO:0016887 ATPase activity; GO:0042626 ATPase activity, coupled to transmembrane movement of substances; GO:0006810 transport
VF21_00604	KV458782.1:197907-199358	-	449	hypothetical protein	orth3582							IPR002889: Carbohydrate-binding WSC; IPR013994: Carbohydrate-binding WSC, subgroup
VF21_00605	KV458782.1:201972-202806	-	277	hypothetical protein	orth3584	ENOG410PNRM: PIG-P						IPR013717: PIG-P	PF08510: PIG-P
VF21_00606	KV458782.1:203379-205372	-	608	hypothetical protein	orth222	ENOG410PMK1: Drug resistance transporter						IPR005829: Sugar transporter, conserved site; IPR011701: Major facilitator superfamily; IPR020846: Major facilitator superfamily domain		GO:0016021 integral component of membrane; GO:0005215 transporter activity; GO:0055085 transmembrane transport
VF21_00607	KV458782.1:206842-207762	+	232	hypothetical protein	orth223	ENOG410PPAR: NA						IPR000182: GNAT domain; IPR016181: Acyl-CoA N-acyltransferase		GO:0008080 N-acetyltransferase activity
VF21_00608	KV458782.1:207982-208962	-	235	hypothetical protein	orth224	ENOG410PXKW: Domain of unknown function (DUF3328)						IPR021765: Protein of unknown function DUF3328
VF21_00609	KV458782.1:209302-210706	-	427	hypothetical protein	orth8224							IPR001202: WW domain		GO:0005515 protein binding
VF21_00610	KV458782.1:211164-212328	+	351	hypothetical protein	orth8225	ENOG410PI38: Inosine-uridine preferring nucleoside hydrolase						IPR001910: Inosine/uridine-preferring nucleoside hydrolase domain; IPR023186: Inosine/uridine-preferring nucleoside hydrolase
VF21_00611	KV458782.1:212579-213934	-	378	hypothetical protein	orth9807
VF21_00612	KV458782.1:215377-216431	+	265	hypothetical protein	orth226	ENOG410PNJD: Domain of unknown function (DUF3328)						IPR021765: Protein of unknown function DUF3328	PF11807: Domain of unknown function (DUF3328)
VF21_00613	KV458782.1:216600-217702	-	345	hypothetical protein	orth227	ENOG410PMYU: short chain dehydrogenase						IPR002198: Short-chain dehydrogenase/reductase SDR; IPR016040: NAD(P)-binding domain		GO:0016491 oxidoreductase activity; GO:0008152 metabolic process
VF21_00614	KV458782.1:219106-221628	+	749	hypothetical protein	orth3583	ENOG410PHNX: histone deacetylase	BUSCOfEOG75B8GB					IPR000286: Histone deacetylase superfamily; IPR017321: Histone deacetylase class II, yeast; IPR019154: Arb2 domain; IPR023801: Histone deacetylase domain	PF00850: Histone deacetylase domain; PF09757: Arb2 domain
VF21_00615	KV458782.1:224022-224862	+	252	hypothetical protein		ENOG410PHIA: Glycosyl hydrolases family 2, sugar binding domain						IPR003344: Big-1 (bacterial Ig-like domain 1) domain; IPR008964: Invasin/intimin cell-adhesion fragments; IPR013781: Glycoside hydrolase, catalytic domain; IPR017853: Glycoside hydrolase superfamily		GO:0005975 carbohydrate metabolic process
VF21_00616	KV458782.1:225023-226035	-	294	hypothetical protein	orth9896
VF21_00617	KV458782.1:226918-227725	+	176	hypothetical protein	orth2415	ENOG410PPPH: NA
VF21_00618	KV458782.1:227851-228253	-	133	hypothetical protein								IPR002110: Ankyrin repeat; IPR020683: Ankyrin repeat-containing domain		GO:0005515 protein binding
VF21_00619	KV458782.1:230358-231036	-	225	hypothetical protein	orth3022	ENOG410PXME: NA						IPR031352: NACHT-NTPase and P-loop NTPases, N-terminal domain
VF21_00620	KV458782.1:231697-233575	-	625	hypothetical protein	orth3587	ENOG410PFM8: YdiU domain protein	BUSCOfEOG73BVNX					IPR003846: Uncharacterised protein family UPF0061	PF02696: Uncharacterized ACR, YdiU/UPF0061 family
VF21_00621	KV458782.1:234109-235121	+	318	hypothetical protein	orth2414	ENOG410PKDI: )-reductase						IPR001395: Aldo/keto reductase/potassium channel subunit beta; IPR018170: Aldo/keto reductase, conserved site; IPR020471: Aldo/keto reductase; IPR023210: NADP-dependent oxidoreductase domain		GO:0016491 oxidoreductase activity; GO:0055114 oxidation-reduction process
VF21_00622	KV458782.1:235399-236283	-	277	hypothetical protein	orth3588
VF21_00623	KV458782.1:237151-237656	+	128	hypothetical protein	orth1982	ENOG410PRH7: Glutathione-dependent formaldehyde-activating enzyme						IPR006913: Glutathione-dependent formaldehyde-activating enzyme/centromere protein V; IPR011057: Mss4-like		GO:0016846 carbon-sulfur lyase activity; GO:0008152 metabolic process
VF21_00624	KV458782.1:237834-238764	-	291	hypothetical protein	orth3589	ENOG410PK4J: Acyl CoA binding protein						IPR000582: Acyl-CoA-binding protein, ACBP; IPR014352: FERM/acyl-CoA-binding protein, 3-helical bundle		GO:0000062 fatty-acyl-CoA binding
VF21_00625	KV458782.1:239411-240467	+	351	hypothetical protein	orth3590	ENOG410PG8I: Ubiquitin metalloprotease fusion protein			M80			IPR013536: WLM domain
VF21_00626	KV458782.1:240968-242174	-	401	hypothetical protein	orth3591							IPR001810: F-box domain		GO:0005515 protein binding
VF21_00627	KV458782.1:243505-244554	-	315	hypothetical protein	orth3592	ENOG410PGS3: ribosome biogenesis protein BRX1	BUSCOfEOG7J9W0X					IPR004154: Anticodon-binding; IPR007109: Brix domain; IPR026532: Ribosome biogenesis protein BRX1
VF21_00628	KV458782.1:245133-246036	-	212	Ras-like protein Rab-11A	orth3593	ENOG410PJC3: (GTP)-binding protein						IPR001806: Small GTPase superfamily; IPR002041: Ran GTPase; IPR003578: Small GTPase superfamily, Rho type; IPR003579: Small GTPase superfamily, Rab type; IPR005225: Small GTP-binding protein domain; IPR020849: Small GTPase superfamily, Ras type; IPR027417: P-loop containing nucleoside triphosphate hydrolase	PF00071: Ras family	GO:0005622 intracellular; GO:0016020 membrane; GO:0005525 GTP binding; GO:0003924 GTPase activity; GO:0006886 intracellular protein transport; GO:0006913 nucleocytoplasmic transport; GO:0015031 protein transport; GO:0007165 signal transduction; GO:0007264 small GTPase mediated signal transduction
VF21_00629	KV458782.1:246688-250507	+	1272	hypothetical protein	orth3594							IPR000953: Chromo/chromo shadow domain; IPR015362: WIBG family; IPR016197: Chromo domain-like; IPR023780: Chromo domain
VF21_00630	KV458782.1:250964-252504	-	476	RuvB-like helicase 2	orth229	ENOG410PHPG: DNA helicase which participates in several chromatin remodeling complexes, including the SWR1 and the INO80 complexes. The SWR1 complex mediates the ATP-dependent exchange of histone H2A for the H2A variant HZT1 leading to transcriptional regulation of selected genes by chromatin remodeling. The INO80 complex remodels chromatin by shifting nucleosomes and is involved in DNA repair. A…						IPR010339: TIP49, C-terminal; IPR027238: RuvB-like; IPR027417: P-loop containing nucleoside triphosphate hydrolase	PF06068: TIP49 C-terminus	GO:0003678 DNA helicase activity; GO:0043141 ATP-dependent 5'-3' DNA helicase activity; GO:0005524 ATP binding
VF21_00631	KV458782.1:253538-256319	+	901	hypothetical protein	orth3595
VF21_00632	KV458782.1:256949-257569	-	183	hypothetical protein	orth3596	ENOG410PS96: conserved hypothetical protein
VF21_00633	KV458782.1:258056-260166	+	588	hypothetical protein	orth7960	ENOG410PF82: Vesicle transport V-snare protein						IPR010920: LSM domain; IPR019050: FDF domain; IPR025609: Lsm14 N-terminal; IPR025761: FFD box; IPR025762: DFDF domain; IPR025768: TFG box
VF21_00634	KV458782.1:261192-262009	+	213	ER lumen protein retaining receptor	orth230	ENOG410PKGJ: Required for the retention of luminal endoplasmic reticulum proteins. Determines the specificity of the luminal ER protein retention system. Also required for normal vesicular traffic through the Golgi (By similarity)						IPR000133: ER lumen protein retaining receptor	PF00810: ER lumen protein retaining receptor	GO:0016021 integral component of membrane; GO:0046923 ER retention sequence binding; GO:0006621 protein retention in ER lumen
VF21_00635	KV458782.1:262437-263645	-	384	hypothetical protein	orth8226	ENOG410PTG9: NA
VF21_00636	KV458782.1:264287-265693	+	449	hypothetical protein	orth1984	ENOG410PGW7: Cryptococcal mannosyltransferase 1				GT69		IPR021047: Mannosyltransferase 1, CMT1; IPR029044: Nucleotide-diphospho-sugar transferases	PF11735: Cryptococcal mannosyltransferase 1
VF21_00637	KV458782.1:268055-270023	-	516	ATP synthase subunit beta, mitochondrial	orth3597	ENOG410PIAZ: Produces ATP from ADP in the presence of a proton gradient across the membrane (By similarity)	BUSCOfEOG7F7WJV					IPR000194: ATPase, F1/V1/A1 complex, alpha/beta subunit, nucleotide-binding domain; IPR000793: ATPase, F1/V1/A1 complex, alpha/beta subunit, C-terminal; IPR003593: AAA+ ATPase domain; IPR004100: ATPase, F1 complex alpha/beta subunit, N-terminal domain; IPR005722: ATPase, F1 complex, beta subunit; IPR020003: ATPase, alpha/beta subunit, nucleotide-binding domain, active site; IPR024034: ATPase, F1 …	PF00006: ATP synthase alpha/beta family, nucleotide-binding domain	GO:0033178 proton-transporting two-sector ATPase complex, catalytic domain; GO:0005524 ATP binding; GO:0016820 hydrolase activity, acting on acid anhydrides, catalyzing transmembrane movement of substances; GO:0046933 proton-transporting ATP synthase activity, rotational mechanism; GO:0015992 proton transport; GO:0046034 ATP metabolic process; GO:0015986 ATP synthesis coupled proton transport; GO…
VF21_00638	KV458782.1:270612-273079	-	695	1,4-alpha-glucan-branching enzyme	orth3598	ENOG410PF87: branching enzyme	BUSCOfEOG7647B5					IPR004193: Glycoside hydrolase, family 13, N-terminal; IPR006047: Glycosyl hydrolase, family 13, catalytic domain; IPR006048: Alpha-amylase/branching enzyme, C-terminal all beta; IPR006407: 1,4-alpha-glucan-branching enzyme, GlgB; IPR006589: Glycosyl hydrolase, family 13, subfamily, catalytic domain; IPR013780: Glycosyl hydrolase, family 13, all-beta; IPR013781: Glycoside hydrolase, catalytic dom…		GO:0003824 catalytic activity; GO:0043169 cation binding; GO:0003844 1,4-alpha-glucan branching enzyme activity; GO:0004553 hydrolase activity, hydrolyzing O-glycosyl compounds; GO:0005978 glycogen biosynthetic process; GO:0005975 carbohydrate metabolic process
VF21_00639	KV458782.1:273944-275925	+	638	hypothetical protein	orth3599	ENOG410PFXS: ATP-dependent Clp protease						IPR003593: AAA+ ATPase domain; IPR003959: ATPase, AAA-type, core; IPR019489: Clp ATPase, C-terminal; IPR027417: P-loop containing nucleoside triphosphate hydrolase		GO:0005524 ATP binding
VF21_00640	KV458782.1:276841-277141	+	99	hypothetical protein
VF21_00641	KV458782.1:279440-280183	-	170	cytochrome c oxidase subunit IV	orth3600	ENOG410PNPD: cytochrome C oxidase	BUSCOfEOG7JHMJ1					IPR004203: Cytochrome c oxidase subunit IV family		GO:0004129 cytochrome-c oxidase activity
VF21_00642	KV458782.1:282397-283538	+	339	glyceraldehyde 3-phosphate-dehydrogenase	orth231	ENOG410PF9K: glyceraldehyde-3-phosphate dehydrogenase						IPR006424: Glyceraldehyde-3-phosphate dehydrogenase, type I; IPR016040: NAD(P)-binding domain; IPR020828: Glyceraldehyde 3-phosphate dehydrogenase, NAD(P) binding domain; IPR020829: Glyceraldehyde 3-phosphate dehydrogenase, catalytic domain; IPR020830: Glyceraldehyde 3-phosphate dehydrogenase, active site; IPR020831: Glyceraldehyde/Erythrose phosphate dehydrogenase family	PF00044: Glyceraldehyde 3-phosphate dehydrogenase, NAD binding domain; PF02800: Glyceraldehyde 3-phosphate dehydrogenase, C-terminal domain	GO:0016620 oxidoreductase activity, acting on the aldehyde or oxo group of donors, NAD or NADP as acceptor; GO:0051287 NAD binding; GO:0050661 NADP binding; GO:0055114 oxidation-reduction process; GO:0006006 glucose metabolic process
VF21_00643	KV458782.1:286113-288616	+	741	NADH-ubiquinone oxidoreductase 78 kDa subunit, mitochondrial	orth3601	ENOG410PH1J: nadh-ubiquinone oxidoreductase						IPR000283: NADH:ubiquinone oxidoreductase, 75kDa subunit, conserved site; IPR001041: 2Fe-2S ferredoxin-type iron-sulfur binding domain; IPR006656: Molybdopterin oxidoreductase; IPR006963: Molybdopterin oxidoreductase, 4Fe-4S domain; IPR010228: NADH:ubiquinone oxidoreductase, subunit G; IPR012675: Beta-grasp domain; IPR015405: NADH-quinone oxidoreductase, chain G, C-terminal; IPR019574: NADH:ubiqu…	PF00384: Molybdopterin oxidoreductase	GO:0016020 membrane; GO:0009055 electron carrier activity; GO:0016651 oxidoreductase activity, acting on NAD(P)H; GO:0016491 oxidoreductase activity; GO:0008137 NADH dehydrogenase (ubiquinone) activity; GO:0051536 iron-sulfur cluster binding; GO:0042773 ATP synthesis coupled electron transport; GO:0055114 oxidation-reduction process
VF21_00644	KV458782.1:289058-293131	-	1097	hypothetical protein	orth3602	ENOG410PJWE: Cytokinesis regulator (Byr4)
VF21_00645	KV458782.1:294204-295494	+	392	replication factor C subunit 3/5	orth232	ENOG410PFQP: replication factor c						IPR003593: AAA+ ATPase domain; IPR003959: ATPase, AAA-type, core; IPR008921: DNA polymerase III, clamp loader complex, gamma/delta/delta subunit, C-terminal; IPR013748: Replication factor C, C-terminal; IPR027417: P-loop containing nucleoside triphosphate hydrolase		GO:0003677 DNA binding; GO:0005524 ATP binding; GO:0006260 DNA replication
VF21_00646	KV458782.1:295759-296890	-	314	hypothetical protein	orth3603	ENOG410PNZ3: conserved hypothetical protein						IPR010585: DNA repair protein XRCC4; IPR014751: DNA repair protein XRCC4, C-terminal		GO:0005634 nucleus; GO:0003677 DNA binding; GO:0006310 DNA recombination; GO:0006302 double-strand break repair
VF21_00647	KV458782.1:298985-301765	-	811	hypothetical protein	orth3604	ENOG410PJNC: Pumilio-family RNA binding repeat						IPR001313: Pumilio RNA-binding repeat; IPR011989: Armadillo-like helical; IPR016024: Armadillo-type fold; IPR033133: No description		GO:0003723 RNA binding; GO:0005488 binding
VF21_00648	KV458782.1:302851-303313	-	113	hypothetical protein	orth3605	ENOG410PQRN: mitochondrial 37S ribosomal protein RSM27						IPR013219: Ribosomal protein S27/S33, mitochondrial
VF21_00649	KV458782.1:303540-304825	+	410	hypothetical protein	orth3606	ENOG410PN1S: ribonuclease						IPR000999: Ribonuclease III domain		GO:0003723 RNA binding; GO:0004525 ribonuclease III activity; GO:0006396 RNA processing
VF21_00650	KV458782.1:304959-305921	-	199	hypothetical protein	orth233	ENOG410PRJC: Thioesterase superfamily						IPR006683: Thioesterase superfamily; IPR029069: HotDog domain
VF21_00651	KV458782.1:306886-307436	-	144	hypothetical protein	orth3607	ENOG410PPSU: conserved hypothetical protein						IPR009598: Bladder cancer-related BC10
VF21_00652	KV458782.1:308232-312994	+	1569	hypothetical protein	orth3608	ENOG410PKKU: conserved hypothetical protein						IPR015943: WD40/YVTN repeat-like-containing domain; IPR017986: WD40-repeat-containing domain		GO:0005515 protein binding
VF21_00653	KV458782.1:314561-315657	-	332	hypothetical protein	orth234	ENOG410PQBQ: Domain of unknown function (DUF3425)						IPR021833: Protein of unknown function DUF3425
VF21_00654	KV458782.1:316520-317633	+	370	hypothetical protein	orth235	ENOG410PJ3Q: alcohol dehydrogenase						IPR002085: Alcohol dehydrogenase superfamily, zinc-type; IPR002328: Alcohol dehydrogenase, zinc-type, conserved site; IPR011032: GroES-like; IPR013149: Alcohol dehydrogenase, C-terminal; IPR013154: Alcohol dehydrogenase, N-terminal; IPR016040: NAD(P)-binding domain; IPR020843: Polyketide synthase, enoylreductase domain		GO:0008270 zinc ion binding; GO:0016491 oxidoreductase activity; GO:0055114 oxidation-reduction process
VF21_00655	KV458782.1:318166-321036	-	893	hypothetical protein	orth236	ENOG410PGKM: Aminopeptidase			M01			IPR001930: Peptidase M1, alanine aminopeptidase/leukotriene A4 hydrolase; IPR014782: Peptidase M1, membrane alanine aminopeptidase, N-terminal; IPR024571: ERAP1-like C-terminal domain	PF01433: Peptidase family M1	GO:0008270 zinc ion binding; GO:0008237 metallopeptidase activity; GO:0006508 proteolysis
VF21_00656	KV458782.1:321686-322103	+	96	hypothetical protein	orth3609	ENOG410PS30: NA						IPR009072: Histone-fold; IPR028847: Centromere protein W		GO:0003677 DNA binding; GO:0046982 protein heterodimerization activity; GO:0007067 mitotic nuclear division; GO:0051382 kinetochore assembly
VF21_00657	KV458782.1:322781-324392	+	468	hypothetical protein	orth3610	ENOG410PJ0P: NA
VF21_00658	KV458782.1:326545-331250	+	1530	hypothetical protein	orth3611	ENOG410QE75: jmjN domain						IPR001965: Zinc finger, PHD-type; IPR003347: JmjC domain; IPR003349: JmjN domain; IPR013083: Zinc finger, RING/FYVE/PHD-type		GO:0008270 zinc ion binding; GO:0005515 protein binding
VF21_00659	KV458782.1:332945-334671	-	555	hypothetical protein	orth3612
VF21_00660	KV458782.1:335130-336438	-	393	hypothetical protein	orth3613	ENOG410PFI0: WD repeat protein						IPR001680: WD40 repeat; IPR015943: WD40/YVTN repeat-like-containing domain; IPR017986: WD40-repeat-containing domain; IPR019775: WD40 repeat, conserved site		GO:0005515 protein binding
VF21_00661	KV458782.1:336663-339242	+	842	hypothetical protein	orth3614	ENOG410PFNV: Chromosome segregation protein	BUSCOfEOG7W41N8					IPR001680: WD40 repeat; IPR015943: WD40/YVTN repeat-like-containing domain; IPR017986: WD40-repeat-containing domain; IPR019775: WD40 repeat, conserved site; IPR022100: Minichromosome loss protein Mcl1, middle region		GO:0005515 protein binding
VF21_00662	KV458782.1:340677-341559	-	220	GTP-binding protein ypt1	orth237	ENOG410PI28: GTP-binding protein Ypt1						IPR001806: Small GTPase superfamily; IPR002041: Ran GTPase; IPR003578: Small GTPase superfamily, Rho type; IPR003579: Small GTPase superfamily, Rab type; IPR005225: Small GTP-binding protein domain; IPR020849: Small GTPase superfamily, Ras type; IPR027417: P-loop containing nucleoside triphosphate hydrolase	PF00071: Ras family	GO:0005622 intracellular; GO:0016020 membrane; GO:0005525 GTP binding; GO:0003924 GTPase activity; GO:0006886 intracellular protein transport; GO:0006913 nucleocytoplasmic transport; GO:0015031 protein transport; GO:0007165 signal transduction; GO:0007264 small GTPase mediated signal transduction
VF21_00663	KV458782.1:342390-343229	+	258	hypothetical protein	orth3615							IPR031342: Meiotically up-regulated gene 163 protein/YGR053C
VF21_00664	KV458782.1:344174-346553	-	792	hypothetical protein	orth238	ENOG410PJXA: Transcription factor					Fungal-specific TF domain	IPR001138: Zn(2)-C6 fungal-type DNA-binding domain; IPR007219: Transcription factor domain, fungi		GO:0005634 nucleus; GO:0008270 zinc ion binding; GO:0003677 DNA binding; GO:0000981 RNA polymerase II transcription factor activity, sequence-specific DNA binding; GO:0006351 transcription, DNA-templated; GO:0006355 regulation of transcription, DNA-templated
VF21_00665	KV458782.1:353397-354450	+	350	adenosine deaminase	orth240	ENOG410PGAZ: Catalyzes the hydrolytic deamination of adenine to hypoxanthine. Plays an important role in the purine salvage pathway and in nitrogen catabolism (By similarity)						IPR001365: Adenosine/AMP deaminase domain; IPR006330: Adenosine/adenine deaminase; IPR028892: Adenine deaminase type 2; IPR032466: Metal-dependent hydrolase	PF00962: Adenosine/AMP deaminase	GO:0019239 deaminase activity; GO:0000034 adenine deaminase activity; GO:0006146 adenine catabolic process
VF21_00666	KV458782.1:354928-356326	+	390	hypothetical protein	orth8392	ENOG410PMT2: Protein kinase domain protein						IPR000719: Protein kinase domain; IPR002290: Serine/threonine/dual specificity protein kinase, catalytic domain; IPR011009: Protein kinase-like domain; IPR017441: Protein kinase, ATP binding site		GO:0005524 ATP binding; GO:0004672 protein kinase activity; GO:0006468 protein phosphorylation
VF21_00667	KV458782.1:357349-359425	+	691	hypothetical protein	orth242	ENOG410PWFQ: Inherit from NOG: fg-gap repeat protein				CE3		IPR013830: SGNH hydrolase-type esterase domain
VF21_00668	KV458782.1:360613-363166	+	567	hypothetical protein	orth10093	ENOG410PSBG: NA
VF21_00669	KV458782.1:363694-364216	-	173	hypothetical protein	orth8393	ENOG410PNNS: Glutathione-dependent formaldehyde-activating enzyme						IPR006913: Glutathione-dependent formaldehyde-activating enzyme/centromere protein V; IPR011057: Mss4-like		GO:0016846 carbon-sulfur lyase activity; GO:0008152 metabolic process
VF21_00670	KV458782.1:366595-367700	+	329	hypothetical protein	orth8394	ENOG410PUEW: Sugar (and other) transporter						IPR005828: Major facilitator, sugar transporter-like; IPR020846: Major facilitator superfamily domain	PF00083: Sugar (and other) transporter	GO:0016021 integral component of membrane; GO:0022857 transmembrane transporter activity; GO:0055085 transmembrane transport
VF21_00671	KV458782.1:369632-371536	+	494	hypothetical protein	orth8395	ENOG410Q630: NA
VF21_00672	KV458782.1:371721-372931	-	331	hypothetical protein	orth243	ENOG410PIRU: chitinase				GH18		IPR001223: Glycoside hydrolase family 18, catalytic domain; IPR001579: Glycoside hydrolase, chitinase active site; IPR013781: Glycoside hydrolase, catalytic domain; IPR017853: Glycoside hydrolase superfamily		GO:0004553 hydrolase activity, hydrolyzing O-glycosyl compounds; GO:0005975 carbohydrate metabolic process
VF21_00673	KV458782.1:374400-375859	+	434	hypothetical protein	orth1985	ENOG410PH2N: chitinase				GH18		IPR001223: Glycoside hydrolase family 18, catalytic domain; IPR001579: Glycoside hydrolase, chitinase active site; IPR011583: Chitinase II; IPR013781: Glycoside hydrolase, catalytic domain; IPR017853: Glycoside hydrolase superfamily; IPR029070: Chitinase insertion domain	PF00704: Glycosyl hydrolases family 18	GO:0004553 hydrolase activity, hydrolyzing O-glycosyl compounds; GO:0004568 chitinase activity; GO:0006032 chitin catabolic process; GO:0005975 carbohydrate metabolic process
VF21_00674	KV458782.1:376171-376795	+	207	hypothetical protein	orth2411	ENOG410PXR0: Acetyltransferase (GNAT) family						IPR000182: GNAT domain; IPR016181: Acyl-CoA N-acyltransferase		GO:0008080 N-acetyltransferase activity
VF21_00675	KV458782.1:377695-379486	-	540	glutamate decarboxylase	orth244	ENOG410PJVE: glutamate decarboxylase						IPR002129: Pyridoxal phosphate-dependent decarboxylase; IPR010107: Glutamate decarboxylase; IPR015421: Pyridoxal phosphate-dependent transferase, major region, subdomain 1; IPR015424: Pyridoxal phosphate-dependent transferase	PF00282: Pyridoxal-dependent decarboxylase conserved domain	GO:0030170 pyridoxal phosphate binding; GO:0003824 catalytic activity; GO:0004351 glutamate decarboxylase activity; GO:0016831 carboxy-lyase activity; GO:0006536 glutamate metabolic process; GO:0019752 carboxylic acid metabolic process
VF21_00676	KV458782.1:381006-382213	-	314	hypothetical protein	orth245	ENOG410PFA1: mitochondrial phosphate carrier protein						IPR002067: Mitochondrial carrier protein; IPR018108: Mitochondrial substrate/solute carrier; IPR023395: Mitochondrial carrier domain		GO:0055085 transmembrane transport
VF21_00677	KV458782.1:383702-386039	-	731	hypothetical protein	orth1986	ENOG410PP66: Heterokaryon incompatibility protein (HET)						IPR010730: Heterokaryon incompatibility
VF21_00678	KV458782.1:386758-388435	+	558	hypothetical protein	orth1988	ENOG410PIMF: Amidase						IPR000120: Amidase; IPR020556: Amidase, conserved site; IPR023631: Amidase signature domain	PF01425: Amidase	GO:0016884 carbon-nitrogen ligase activity, with glutamine as amido-N-donor
VF21_00679	KV458782.1:389245-390403	+	332	hypothetical protein	orth247	ENOG410PFU6: short chain dehydrogenase						IPR002198: Short-chain dehydrogenase/reductase SDR; IPR002347: Glucose/ribitol dehydrogenase; IPR016040: NAD(P)-binding domain		GO:0016491 oxidoreductase activity; GO:0008152 metabolic process
VF21_00680	KV458782.1:390478-392916	-	690	hypothetical protein	orth248	ENOG410PMRP: Fungal_trans					Fungal-specific TF domain	IPR007219: Transcription factor domain, fungi		GO:0005634 nucleus; GO:0008270 zinc ion binding; GO:0003677 DNA binding; GO:0006351 transcription, DNA-templated
VF21_00681	KV458782.1:394034-394513	+	142	hypothetical protein	orth9738	ENOG410PPKU: NA
VF21_00682	KV458782.1:394792-396451	-	502	hypothetical protein	orth249	ENOG410PKU2: cytochrome P450						IPR001128: Cytochrome P450; IPR002403: Cytochrome P450, E-class, group IV	PF00067: Cytochrome P450	GO:0005506 iron ion binding; GO:0020037 heme binding; GO:0004497 monooxygenase activity; GO:0016705 oxidoreductase activity, acting on paired donors, with incorporation or reduction of molecular oxygen; GO:0055114 oxidation-reduction process
VF21_00683	KV458782.1:397434-399306	-	527	hypothetical protein	orth250	ENOG410PIEB: permease						IPR002293: Amino acid/polyamine transporter I	PF13520: Amino acid permease	GO:0016020 membrane; GO:0015171 amino acid transmembrane transporter activity; GO:0003333 amino acid transmembrane transport
VF21_00684	KV458782.1:400775-402138	+	387	hypothetical protein	orth251	ENOG410PT1N: conserved hypothetical protein
VF21_00685	KV458782.1:403365-405948	+	845	hypothetical protein	orth3617	ENOG410PI2S: Bacterial alpha-L-rhamnosidase				GH78		IPR000421: Coagulation factor 5/8 C-terminal domain; IPR008902: Bacterial alpha-L-rhamnosidase; IPR008928: Six-hairpin glycosidase-like; IPR008979: Galactose-binding domain-like; IPR012341: Six-hairpin glycosidase		GO:0003824 catalytic activity
VF21_00686	KV458782.1:406707-407445	-	223	hypothetical protein	orth252	ENOG410PK7J: Endo-1,4-beta-xylanase involved in the hydrolysis of xylan, a major structural heterogeneous polysaccharide found in plant biomass representing the second most abundant polysaccharide in the biosphere, after cellulose				GH11		IPR001137: Glycoside hydrolase, family 11; IPR013319: Glycoside hydrolase, family 11/12; IPR013320: Concanavalin A-like lectin/glucanase domain; IPR018208: Glycoside hydrolase, family 11, active site; IPR033119: No description; IPR033123: No description	PF00457: Glycosyl hydrolases family 11	GO:0004553 hydrolase activity, hydrolyzing O-glycosyl compounds; GO:0005975 carbohydrate metabolic process
VF21_00687	KV458782.1:408001-410918	+	743	hypothetical protein	orth1989	ENOG410PSHW: NA
VF21_00688	KV458782.1:411488-412701	-	388	hypothetical protein	orth7962	ENOG410PIMG: DNA repair protein RAD57						IPR013632: DNA recombination and repair protein Rad51, C-terminal; IPR016467: DNA recombination and repair protein, RecA-like; IPR020588: DNA recombination and repair protein RecA-like, ATP-binding domain; IPR027417: P-loop containing nucleoside triphosphate hydrolase		GO:0003677 DNA binding; GO:0005524 ATP binding; GO:0008094 DNA-dependent ATPase activity; GO:0006281 DNA repair
VF21_00689	KV458782.1:413469-414571	-	328	hypothetical protein	orth7963	ENOG410PN83: conserved hypothetical protein
VF21_00690	KV458782.1:415167-416127	+	319	hypothetical protein	orth253
VF21_00691	KV458782.1:416578-417814	+	411	hypothetical protein	orth253
VF21_00692	KV458782.1:418038-418486	-	118	hypothetical protein	orth9852
VF21_00693	KV458782.1:420984-422713	+	499	hypothetical protein	orth10020	ENOG410Q0M4: NA
VF21_00694	KV458782.1:423246-424950	-	490	hypothetical protein	orth2335	ENOG410PTVY: NA					Fungal Zn(2)-Cys(6) binuclear cluster domain	IPR001138: Zn(2)-C6 fungal-type DNA-binding domain		GO:0005634 nucleus; GO:0008270 zinc ion binding; GO:0000981 RNA polymerase II transcription factor activity, sequence-specific DNA binding; GO:0006355 regulation of transcription, DNA-templated
VF21_00695	KV458782.1:428765-430057	+	389	hypothetical protein	orth3023	ENOG410PKXX: Predicted membrane protein (DUF2306)						IPR018750: Protein of unknown function DUF2306, membrane
VF21_00696	KV458782.1:430632-431004	+	123	hypothetical protein	orth254	ENOG410Q7FI: NA
VF21_00697	KV458782.1:431582-431900	+	105	hypothetical protein		ENOG410PUXH: WGS project CABT00000000 data, contig
VF21_00698	KV458782.1:432979-433703	+	223	hypothetical protein	orth9086							IPR031818: Protein Hri1
VF21_00700	KV458782.1:434759-437466	-	529	hypothetical protein	orth9880	ENOG410PGK3: Cytochrome p450						IPR001128: Cytochrome P450; IPR002974: Cytochrome P450, E-class, CYP52; IPR013750: GHMP kinase, C-terminal domain; IPR017972: Cytochrome P450, conserved site	PF00067: Cytochrome P450	GO:0005506 iron ion binding; GO:0020037 heme binding; GO:0016712 oxidoreductase activity, acting on paired donors, with incorporation or reduction of molecular oxygen, reduced flavin or flavoprotein as one donor, and incorporation of one atom of oxygen; GO:0016705 oxidoreductase activity, acting on paired donors, with incorporation or reduction of molecular oxygen; GO:0055114 oxidation-reduction …
VF21_00701	KV458782.1:437903-439376	+	490	hypothetical protein	orth256	ENOG410PIWB: MFS efflux transporter						IPR011701: Major facilitator superfamily; IPR020846: Major facilitator superfamily domain		GO:0016021 integral component of membrane; GO:0055085 transmembrane transport
VF21_00702	KV458782.1:440111-440930	+	262	hypothetical protein	orth1990	ENOG410PVFM: Inherit from KOG: Kinesin light chain						IPR011990: Tetratricopeptide-like helical domain		GO:0005515 protein binding
VF21_00703	KV458782.1:441141-443749	-	828	carnitine O-acetyltransferase	orth257	ENOG410PGGI: carnitine acetyl transferase						IPR000542: Acyltransferase ChoActase/COT/CPT; IPR018247: EF-Hand 1, calcium-binding site	PF00755: Choline/Carnitine o-acyltransferase	GO:0016746 transferase activity, transferring acyl groups
VF21_00704	KV458782.1:446168-447011	+	230	hypothetical protein	orth3638	ENOG410PQCR: conserved hypothetical protein						IPR019008: Domain of unknown function DUF2012
VF21_00705	KV458782.1:450476-451390	-	287	hypothetical protein	orth3637	ENOG410Q08E: WW domain						IPR001202: WW domain		GO:0005515 protein binding
VF21_00706	KV458782.1:452064-453307	-	339	hypothetical protein	orth9008	ENOG410PKQD: NA
VF21_00707	KV458782.1:454346-456031	+	502	hypothetical protein	orth258	ENOG410PIWX: Cytochrome p450						IPR001128: Cytochrome P450; IPR002401: Cytochrome P450, E-class, group I; IPR017972: Cytochrome P450, conserved site	PF00067: Cytochrome P450	GO:0005506 iron ion binding; GO:0020037 heme binding; GO:0016705 oxidoreductase activity, acting on paired donors, with incorporation or reduction of molecular oxygen; GO:0055114 oxidation-reduction process
VF21_00708	KV458782.1:456299-458638	-	755	hypothetical protein	orth3636	ENOG410PGEU: conserved hypothetical protein						IPR007603: Choline transporter-like
VF21_00709	KV458782.1:461639-463571	+	626	hypothetical protein	orth8733	ENOG410PJC2: extracellular invertase				GH32		IPR001362: Glycoside hydrolase, family 32; IPR013148: Glycosyl hydrolase family 32, N-terminal; IPR013189: Glycosyl hydrolase family 32, C-terminal; IPR013320: Concanavalin A-like lectin/glucanase domain; IPR023296: Glycosyl hydrolase, five-bladed beta-propellor domain		GO:0004553 hydrolase activity, hydrolyzing O-glycosyl compounds; GO:0005975 carbohydrate metabolic process
VF21_00710	KV458782.1:463965-465912	-	590	hypothetical protein	orth259	ENOG410PIRA: Phenol 2-monooxygenase						IPR002938: FAD-binding domain; IPR012336: Thioredoxin-like fold; IPR012941: Phenol hydroxylase, C-terminal dimerisation domain; IPR023753: FAD/NAD(P)-binding domain	PF01494: FAD binding domain	GO:0016491 oxidoreductase activity; GO:0071949 FAD binding; GO:0055114 oxidation-reduction process
VF21_00711	KV458782.1:467158-468641	+	455	hypothetical protein	orth3635							IPR001202: WW domain		GO:0005515 protein binding
VF21_00712	KV458782.1:469814-474235	-	812	hypothetical protein		ENOG410Q9C6: NACHT domain						IPR002110: Ankyrin repeat; IPR020683: Ankyrin repeat-containing domain; IPR029058: Alpha/Beta hydrolase fold		GO:0005515 protein binding
VF21_00713	KV458782.1:474955-475981	+	319	hypothetical protein	orth261	ENOG410PMSM: NUDIX domain						IPR000086: NUDIX hydrolase domain; IPR015797: NUDIX hydrolase domain-like		GO:0016787 hydrolase activity
VF21_00714	KV458782.1:477294-478464	+	389	hypothetical protein	orth263	ENOG410PW79: Cellulase (glycosyl hydrolase family 5)				GH5		IPR001547: Glycoside hydrolase, family 5; IPR013781: Glycoside hydrolase, catalytic domain; IPR017853: Glycoside hydrolase superfamily		GO:0004553 hydrolase activity, hydrolyzing O-glycosyl compounds; GO:0005975 carbohydrate metabolic process
VF21_00715	KV458782.1:479428-481573	+	696	hypothetical protein	orth264	ENOG410PK0A: FAD binding domain						IPR002938: FAD-binding domain; IPR010451: Acetoacetate decarboxylase; IPR023375: Acetoacetate decarboxylase beta barrel domain; IPR023753: FAD/NAD(P)-binding domain		GO:0016829 lyase activity; GO:0016491 oxidoreductase activity; GO:0071949 FAD binding; GO:0055114 oxidation-reduction process
VF21_00716	KV458782.1:481990-483679	-	502	hypothetical protein	orth8478	ENOG410PV9J: (Mfs) transporter						IPR011701: Major facilitator superfamily; IPR020846: Major facilitator superfamily domain		GO:0016021 integral component of membrane; GO:0055085 transmembrane transport
VF21_00717	KV458782.1:484231-484676	-	125	hypothetical protein	orth8477	ENOG410PST1: NA
VF21_00718	KV458782.1:485110-486790	+	497	hypothetical protein	orth265	ENOG410PN8Z: Aldehyde dehydrogenase family						IPR016161: Aldehyde/histidinol dehydrogenase; IPR016162: Aldehyde dehydrogenase N-terminal domain; IPR016163: Aldehyde dehydrogenase, C-terminal		GO:0016620 oxidoreductase activity, acting on the aldehyde or oxo group of donors, NAD or NADP as acceptor; GO:0016491 oxidoreductase activity; GO:0008152 metabolic process; GO:0055114 oxidation-reduction process
VF21_00719	KV458782.1:487057-488079	-	290	hypothetical protein	orth266	ENOG410PJMW: aromatic ring-opening dioxygenase						IPR004183: Extradiol ring-cleavage dioxygenase, class III enzyme, subunit B; IPR014436: Extradiol aromatic ring-opening dioxygenase, DODA type		GO:0008198 ferrous iron binding; GO:0016701 oxidoreductase activity, acting on single donors with incorporation of molecular oxygen; GO:0016491 oxidoreductase activity; GO:0008270 zinc ion binding; GO:0006725 cellular aromatic compound metabolic process; GO:0055114 oxidation-reduction process
VF21_00720	KV458782.1:489521-492689	+	1003	hypothetical protein	orth267	ENOG410PM0I: C6 zinc finger protein					Fungal-specific TF domain	IPR001138: Zn(2)-C6 fungal-type DNA-binding domain; IPR007087: Zinc finger, C2H2; IPR007219: Transcription factor domain, fungi; IPR013087: Zinc finger C2H2-type/integrase DNA-binding domain; IPR015880: Zinc finger, C2H2-like		GO:0005634 nucleus; GO:0003677 DNA binding; GO:0008270 zinc ion binding; GO:0046872 metal ion binding; GO:0000981 RNA polymerase II transcription factor activity, sequence-specific DNA binding; GO:0003676 nucleic acid binding; GO:0006351 transcription, DNA-templated; GO:0006355 regulation of transcription, DNA-templated
VF21_00721	KV458782.1:494966-495912	-	297	hypothetical protein	orth9185	ENOG410PH6P: fumarylacetoacetate hydrolase						IPR005959: Fumarylacetoacetase; IPR011234: Fumarylacetoacetase, C-terminal-related	PF01557: Fumarylacetoacetate (FAA) hydrolase family	GO:0003824 catalytic activity; GO:0004334 fumarylacetoacetase activity; GO:0008152 metabolic process; GO:0009072 aromatic amino acid family metabolic process
VF21_00722	KV458782.1:496792-497350	+	185	hypothetical protein	orth268	ENOG410QDZK: Cupin domain						IPR011051: RmlC-like cupin domain; IPR013096: Cupin 2, conserved barrel; IPR014710: RmlC-like jelly roll fold
VF21_00723	KV458782.1:497660-499724	-	599	hypothetical protein	orth269	ENOG410PHT6: X-Pro dipeptidyl-peptidase						IPR000383: Xaa-Pro dipeptidyl-peptidase-like domain; IPR005674: CocE/Serine esterase; IPR008979: Galactose-binding domain-like; IPR013736: Xaa-Pro dipeptidyl-peptidase, C-terminal; IPR029058: Alpha/Beta hydrolase fold		GO:0008239 dipeptidyl-peptidase activity; GO:0016787 hydrolase activity
VF21_00724	KV458782.1:500279-501857	-	508	hypothetical protein	orth270	ENOG410PM3R: Cytochrome P450						IPR001128: Cytochrome P450; IPR002401: Cytochrome P450, E-class, group I; IPR017972: Cytochrome P450, conserved site	PF00067: Cytochrome P450	GO:0005506 iron ion binding; GO:0020037 heme binding; GO:0016705 oxidoreductase activity, acting on paired donors, with incorporation or reduction of molecular oxygen; GO:0055114 oxidation-reduction process
VF21_00725	KV458782.1:502317-503922	-	534	hypothetical protein	orth8476	ENOG410PFQU: fumarate reductase flavoprotein subunit						IPR000103: Pyridine nucleotide-disulphide oxidoreductase, class-II; IPR003953: FAD-dependent oxidoreductase 2, FAD binding domain; IPR023753: FAD/NAD(P)-binding domain; IPR027477: Succinate dehydrogenase/fumarate reductase flavoprotein, catalytic domain		GO:0016491 oxidoreductase activity; GO:0055114 oxidation-reduction process
VF21_00726	KV458782.1:504484-505479	+	292	hypothetical protein	orth271	ENOG410PKFB: Class II aldolase						IPR001303: Class II aldolase/adducin N-terminal
VF21_00727	KV458782.1:505599-507676	-	659	hypothetical protein	orth272	ENOG410PUWP: Pfam:BB1					Fungal-specific TF domain	IPR007219: Transcription factor domain, fungi		GO:0005634 nucleus; GO:0008270 zinc ion binding; GO:0003677 DNA binding; GO:0006351 transcription, DNA-templated
VF21_00728	KV458782.1:508531-509638	+	291	hypothetical protein	orth585	ENOG410PI3U: Tricarboxylate transport protein						IPR018108: Mitochondrial substrate/solute carrier; IPR023395: Mitochondrial carrier domain
VF21_01057	KV458783.1:979-1516	+	178	hypothetical protein
VF21_01058	KV458783.1:2237-4857	+	856	hypothetical protein	orth349	ENOG410PGE6: Transcription factor					Fungal-specific TF domain	IPR001138: Zn(2)-C6 fungal-type DNA-binding domain; IPR007219: Transcription factor domain, fungi		GO:0005634 nucleus; GO:0003677 DNA binding; GO:0008270 zinc ion binding; GO:0000981 RNA polymerase II transcription factor activity, sequence-specific DNA binding; GO:0006351 transcription, DNA-templated; GO:0006355 regulation of transcription, DNA-templated
VF21_01059	KV458783.1:5962-7740	+	507	hypothetical protein	orth3840
VF21_01060	KV458783.1:8459-9420	-	212	hypothetical protein	orth3850	ENOG410PH90: BAP31 domain protein	BUSCOfEOG7647F3					IPR008417: B-cell receptor-associated protein 29/31	PF05529: B-cell receptor-associated protein 31-like	GO:0016021 integral component of membrane; GO:0005783 endoplasmic reticulum; GO:0006886 intracellular protein transport
VF21_01061	KV458783.1:10046-12442	+	747	hypothetical protein	orth3851	ENOG410Q811: Kelch motif						IPR000210: BTB/POZ domain; IPR011333: SKP1/BTB/POZ domain; IPR015915: Kelch-type beta propeller; IPR030476: Pentaxin, conserved site		GO:0005515 protein binding
VF21_01062	KV458783.1:17155-19142	-	601	hypothetical protein	orth3852		BUSCOfEOG7P5TBB				Zinc finger (C2H2)	IPR007087: Zinc finger, C2H2; IPR013087: Zinc finger C2H2-type/integrase DNA-binding domain; IPR015880: Zinc finger, C2H2-like		GO:0046872 metal ion binding; GO:0003676 nucleic acid binding
VF21_01063	KV458783.1:22414-23205	+	242	hypothetical protein	orth3853	ENOG410PIQU: mitochondrial hypoxia responsive domain protein						IPR007667: Hypoxia induced protein, domain
VF21_01064	KV458783.1:24279-25860	-	526	hypothetical protein	orth3854	ENOG410QE7E: Kelch motif						IPR006652: Kelch repeat type 1; IPR015915: Kelch-type beta propeller		GO:0005515 protein binding
VF21_01065	KV458783.1:26410-28755	+	737	hypothetical protein	orth3855	ENOG410PFC8: Catalyzes the synthesis of dihydrouridine, a modified base found in the D-loop of most tRNAs. Specifically modifies U47 in cytoplasmic tRNAs (By similarity)	BUSCOfEOG7V76G6					IPR000571: Zinc finger, CCCH-type; IPR001269: tRNA-dihydrouridine synthase; IPR013785: Aldolase-type TIM barrel; IPR018517: tRNA-dihydrouridine synthase, conserved site		GO:0050660 flavin adenine dinucleotide binding; GO:0017150 tRNA dihydrouridine synthase activity; GO:0003824 catalytic activity; GO:0046872 metal ion binding; GO:0008033 tRNA processing; GO:0055114 oxidation-reduction process
VF21_01066	KV458783.1:28927-30627	-	546	hypothetical protein	orth3856	ENOG410PKCI: NAD binding Rossmann fold oxidoreductase						IPR000683: Oxidoreductase, N-terminal; IPR004104: Oxidoreductase, C-terminal; IPR016040: NAD(P)-binding domain		GO:0016491 oxidoreductase activity; GO:0055114 oxidation-reduction process; GO:0008152 metabolic process
VF21_01067	KV458783.1:31081-31726	+	197	hypothetical protein	orth3857	ENOG410PNZS: oligoribonuclease	BUSCOfEOG77WWR0					IPR012337: Ribonuclease H-like domain; IPR013520: Exonuclease, RNase T/DNA polymerase III		GO:0003676 nucleic acid binding
VF21_01068	KV458783.1:32018-33782	+	553	phosphoglucomutase	orth10478	ENOG410PHM1: Phosphoglucomutase						IPR005841: Alpha-D-phosphohexomutase superfamily; IPR005843: Alpha-D-phosphohexomutase, C-terminal; IPR005844: Alpha-D-phosphohexomutase, alpha/beta/alpha domain I; IPR005845: Alpha-D-phosphohexomutase, alpha/beta/alpha domain II; IPR005846: Alpha-D-phosphohexomutase, alpha/beta/alpha domain III; IPR016055: Alpha-D-phosphohexomutase, alpha/beta/alpha I/II/III		GO:0016868 intramolecular transferase activity, phosphotransferases; GO:0071704 organic substance metabolic process; GO:0005975 carbohydrate metabolic process
VF21_01069	KV458783.1:34679-38667	+	1274	hypothetical protein	orth3858	ENOG410PHZ6: VPS9 domain protein						IPR001683: Phox homologous domain; IPR002110: Ankyrin repeat; IPR003123: VPS9 domain; IPR020683: Ankyrin repeat-containing domain		GO:0035091 phosphatidylinositol binding; GO:0005515 protein binding
VF21_01070	KV458783.1:41520-42636	+	354	hypothetical protein	orth2389	ENOG410PMN6: NA						IPR021858: Protein of unknown function DUF3468
VF21_01071	KV458783.1:42861-43811	-	278	hypothetical protein	orth10479							IPR002575: Aminoglycoside phosphotransferase; IPR011009: Protein kinase-like domain
VF21_01072	KV458783.1:44393-44939	-	181	hypothetical protein	orth2955	ENOG410PYH5: Ctr copper transporter family						IPR007274: Ctr copper transporter		GO:0016021 integral component of membrane; GO:0005375 copper ion transmembrane transporter activity; GO:0035434 copper ion transmembrane transport
VF21_01073	KV458783.1:46568-47284	+	219	hypothetical protein	orth350	ENOG410PJ1N: Destroys radicals which are normally produced within the cells and which are toxic to biological systems (By similarity)						IPR001189: Manganese/iron superoxide dismutase; IPR019831: Manganese/iron superoxide dismutase, N-terminal; IPR019832: Manganese/iron superoxide dismutase, C-terminal; IPR019833: Manganese/iron superoxide dismutase, binding site		GO:0004784 superoxide dismutase activity; GO:0046872 metal ion binding; GO:0055114 oxidation-reduction process; GO:0006801 superoxide metabolic process
VF21_01074	KV458783.1:48640-50497	-	579	hypothetical protein	orth351	ENOG410PHEY: Carboxylesterase family			S09X			IPR002018: Carboxylesterase, type B; IPR019826: Carboxylesterase type B, active site; IPR029058: Alpha/Beta hydrolase fold	PF00135: Carboxylesterase family
VF21_01075	KV458783.1:51745-53387	+	483	hypothetical protein	orth352	ENOG410PKHA: conserved hypothetical protein			S09X			IPR002018: Carboxylesterase, type B; IPR019826: Carboxylesterase type B, active site; IPR029058: Alpha/Beta hydrolase fold	PF00135: Carboxylesterase family
VF21_01076	KV458783.1:53805-54157	-	78	hypothetical protein	orth10095
VF21_01077	KV458783.1:54755-55143	+	107	hypothetical protein	orth3860	ENOG410PRHR: NA						IPR007138: Antibiotic biosynthesis monooxygenase domain; IPR011008: Dimeric alpha-beta barrel
VF21_01078	KV458783.1:56362-56695	+	110	hypothetical protein	orth354
VF21_01079	KV458783.1:57181-58310	-	338	hypothetical protein	orth1747	ENOG410PWFH: Common central domain of tyrosinase						IPR002227: Tyrosinase copper-binding domain; IPR008922: Uncharacterised domain, di-copper centre		GO:0016491 oxidoreductase activity; GO:0008152 metabolic process
VF21_01080	KV458783.1:59324-60775	-	433	hypothetical protein	orth355	ENOG410PN40: FMN binding oxidoreductase						IPR001155: NADH:flavin oxidoreductase/NADH oxidase, N-terminal; IPR013785: Aldolase-type TIM barrel		GO:0010181 FMN binding; GO:0016491 oxidoreductase activity; GO:0003824 catalytic activity; GO:0055114 oxidation-reduction process
VF21_01081	KV458783.1:61779-62280	+	166	hypothetical protein	orth3861
VF21_01082	KV458783.1:62999-65876	+	894	hypothetical protein	orth3862	ENOG410PGCB: Vacuolar protein sorting-associated protein	BUSCOfEOG761C34					IPR005378: Vacuolar protein sorting-associated protein 35	PF03635: Vacuolar protein sorting-associated protein 35	GO:0030904 retromer complex; GO:0008565 protein transporter activity; GO:0015031 protein transport; GO:0042147 retrograde transport, endosome to Golgi
VF21_01083	KV458783.1:67417-67732	+	79	hypothetical protein	orth8480
VF21_01084	KV458783.1:68124-69729	-	391	hypothetical protein	orth3863	ENOG410PKMZ: conserved hypothetical protein						IPR006773: 26S proteasome complex ubiquitin receptor, subunit Rpn13; IPR032368: UCH-binding domain		GO:0005634 nucleus; GO:0005737 cytoplasm
VF21_01085	KV458783.1:70118-71020	+	202	large subunit ribosomal protein L6e	orth3864	ENOG410PJFV: 60S ribosomal protein L6						IPR000915: 60S ribosomal protein L6E; IPR008991: Translation protein SH3-like domain; IPR014722: Ribosomal protein L2 domain 2		GO:0005622 intracellular; GO:0005840 ribosome; GO:0003735 structural constituent of ribosome; GO:0006412 translation
VF21_01086	KV458783.1:72375-74238	+	593	hypothetical protein	orth3865	ENOG410PISS: of the chromatin structure-remodeling complex (RSC), which is involved in transcription regulation and nucleosome positioning. RSC is responsible for the transfer of a histone octamer from a nucleosome core particle to naked DNA. The reaction requires ATP and involves an activated RSC-nucleosome intermediate. Remodeling reaction also involves DNA translocation, DNA twist and conforma…						IPR006939: SNF5/SMARCB1/INI1; IPR013088: Zinc finger, NHR/GATA-type		GO:0000228 nuclear chromosome; GO:0008270 zinc ion binding; GO:0006338 chromatin remodeling; GO:0006355 regulation of transcription, DNA-templated
VF21_01087	KV458783.1:75206-75677	-	109	60S ribosomal protein	orth356	ENOG410PPNR: 60s ribosomal protein l30						IPR000231: Ribosomal protein L30e; IPR004038: Ribosomal protein L7Ae/L30e/S12e/Gadd45; IPR022991: Ribosomal protein L30e, conserved site; IPR029064: 50S ribosomal protein L30e-like		GO:0005622 intracellular; GO:0005840 ribosome; GO:0003735 structural constituent of ribosome; GO:0006412 translation
VF21_01088	KV458783.1:76717-77872	+	358	hypothetical protein	orth2578
VF21_01089	KV458783.1:78116-79472	-	451	hypothetical protein	orth3866	ENOG410PN71: conserved hypothetical protein						IPR002035: von Willebrand factor, type A
VF21_01090	KV458783.1:80351-82192	-	509	hypothetical protein	orth3867
VF21_01091	KV458783.1:82721-84141	+	455	hypothetical protein	orth3868	ENOG410PFNQ: RNA Methylase	BUSCOfEOG7966SK					IPR000241: Putative RNA methylase domain; IPR002052: DNA methylase, N-6 adenine-specific, conserved site; IPR016691: tRNA guanosine-2'-O-methyltransferase, TRM11; IPR029063: S-adenosyl-L-methionine-dependent methyltransferase		GO:0008168 methyltransferase activity; GO:0003676 nucleic acid binding; GO:0032259 methylation
VF21_01092	KV458783.1:85256-88100	-	818	hypothetical protein	orth9072						Fungal Zn(2)-Cys(6) binuclear cluster domain	IPR001138: Zn(2)-C6 fungal-type DNA-binding domain		GO:0005634 nucleus; GO:0008270 zinc ion binding; GO:0000981 RNA polymerase II transcription factor activity, sequence-specific DNA binding; GO:0006355 regulation of transcription, DNA-templated
VF21_01093	KV458783.1:89362-91483	-	706	hypothetical protein	orth3869	ENOG410PHHX: Cell cycle control protein						IPR006767: Cwf19-like protein, C-terminal domain-2; IPR006768: Cwf19-like, C-terminal domain-1; IPR011146: HIT-like domain		GO:0003824 catalytic activity
VF21_01094	KV458783.1:91878-93096	+	388	hypothetical protein	orth3870	ENOG410PFDS: XPA-binding protein	BUSCOfEOG76MKK1					IPR004130: GPN-loop GTPase; IPR027417: P-loop containing nucleoside triphosphate hydrolase; IPR030230: GPN-loop GTPase 1	PF03029: Conserved hypothetical ATP binding protein	GO:0003924 GTPase activity
VF21_01095	KV458783.1:93603-93898	-	77	hypothetical protein	orth3871	ENOG410PR3T: RNA polymerases I, II and III						IPR006591: RNA polymerase archaeal subunit P/eukaryotic subunit RPABC4; IPR029040: RNA polymerase subunit RPABC4/transcription elongation factor Spt4		GO:0003677 DNA binding; GO:0003899 DNA-directed RNA polymerase activity; GO:0006351 transcription, DNA-templated
VF21_01096	KV458783.1:95264-96143	-	292	hypothetical protein	orth8966
VF21_01097	KV458783.1:98012-99302	-	413	anthranilate phosphoribosyltransferase	orth3872	ENOG410PH4I: anthranilate phosphoribosyltransferase	BUSCOfEOG7VB2QZ					IPR000312: Glycosyl transferase, family 3; IPR005940: Anthranilate phosphoribosyl transferase; IPR017459: Glycosyl transferase family 3, N-terminal domain	PF00591: Glycosyl transferase family, a/b domain	GO:0016757 transferase activity, transferring glycosyl groups; GO:0004048 anthranilate phosphoribosyltransferase activity; GO:0008152 metabolic process; GO:0000162 tryptophan biosynthetic process
VF21_01098	KV458783.1:99737-100733	+	331	hypothetical protein	orth3873	ENOG410PJEZ: conserved hypothetical protein
VF21_01099	KV458783.1:100895-102383	-	495	hypothetical protein	orth3874	ENOG410PKC3: phosphatidylinositol phospholipase C						IPR000909: Phosphatidylinositol-specific phospholipase C, X domain; IPR017946: PLC-like phosphodiesterase, TIM beta/alpha-barrel domain		GO:0008081 phosphoric diester hydrolase activity; GO:0006629 lipid metabolic process
VF21_01101	KV458783.1:103328-104435	-	301	hypothetical protein	orth3875	ENOG410Q8RZ: Aldo/keto reductase family						IPR001395: Aldo/keto reductase/potassium channel subunit beta; IPR018170: Aldo/keto reductase, conserved site; IPR020471: Aldo/keto reductase; IPR023210: NADP-dependent oxidoreductase domain		GO:0016491 oxidoreductase activity; GO:0055114 oxidation-reduction process
VF21_01102	KV458783.1:105023-105843	+	244	hypothetical protein	orth3876	ENOG410PQF7: conserved hypothetical protein						IPR019331: FAM192A/Fyv6, N-terminal
VF21_01103	KV458783.1:106665-109158	+	830	hypothetical protein	orth357	ENOG410PI27: conserved hypothetical protein						IPR021822: Protein of unknown function DUF3405	PF11885: Protein of unknown function (DUF3405)
VF21_01104	KV458783.1:110072-112529	-	818	hypothetical protein	orth3877							IPR000061: SWAP/Surp; IPR006569: CID domain		GO:0003723 RNA binding; GO:0006396 RNA processing
VF21_01105	KV458783.1:114014-115997	+	627	hypothetical protein	orth358	ENOG410PJ6P: glucan 1,4-alpha-glucosidase				CBM20; GH15		IPR000165: Glucoamylase; IPR002044: Carbohydrate binding module family 20; IPR008291: Glucoamylase, starch-binding; IPR008928: Six-hairpin glycosidase-like; IPR011613: Glycoside hydrolase family 15/Phosphorylase b kinase regulatory chain family; IPR012341: Six-hairpin glycosidase; IPR013783: Immunoglobulin-like fold; IPR013784: Carbohydrate-binding-like fold	PF00723: Glycosyl hydrolases family 15	GO:0004339 glucan 1,4-alpha-glucosidase activity; GO:0030246 carbohydrate binding; GO:0003824 catalytic activity; GO:2001070 starch binding; GO:0005976 polysaccharide metabolic process; GO:0000272 polysaccharide catabolic process
VF21_01106	KV458783.1:117271-118245	-	258	TATA-box-binding protein	orth3878	ENOG410PFIH: TATA-box-binding protein	BUSCOfEOG77T1GJ					IPR000814: TATA-box binding protein; IPR012295: Beta2-adaptin/TBP, C-terminal domain; IPR030491: TATA-box binding protein, conserved site	PF00352: Transcription factor TFIID (or TATA-binding protein, TBP)	GO:0003677 DNA binding; GO:0006352 DNA-templated transcription, initiation
VF21_01107	KV458783.1:122111-124684	-	635	hypothetical protein	orth359							IPR003959: ATPase, AAA-type, core; IPR004843: Calcineurin-like phosphoesterase domain, apaH type; IPR027417: P-loop containing nucleoside triphosphate hydrolase; IPR029052: Metallo-dependent phosphatase-like		GO:0005524 ATP binding; GO:0016787 hydrolase activity
VF21_01108	KV458783.1:125561-127243	-	542	hypothetical protein	orth360	ENOG410PM05: conserved hypothetical protein						IPR020846: Major facilitator superfamily domain
VF21_01109	KV458783.1:128951-129885	-	287	hypothetical protein	orth6225	ENOG410PQKI: NA
VF21_01110	KV458783.1:132273-133816	+	385	hypothetical protein	orth361	ENOG410PMQU: NA						IPR005018: DOMON domain; IPR015920: Cellobiose dehydrogenase, cytochrome domain
VF21_01111	KV458783.1:134049-135414	-	454	hypothetical protein	orth8307	ENOG410PPPK: NA
VF21_01112	KV458783.1:136522-141447	-	1541	hypothetical protein	orth363	ENOG410PI49: ATP-binding cassette transporter						IPR003439: ABC transporter-like; IPR003593: AAA+ ATPase domain; IPR010929: CDR ABC transporter; IPR013525: ABC-2 type transporter; IPR017871: ABC transporter, conserved site; IPR027417: P-loop containing nucleoside triphosphate hydrolase; IPR029481: ABC-transporter extracellular N-terminal domain	PF01061: ABC-2 type transporter	GO:0016021 integral component of membrane; GO:0016020 membrane; GO:0005524 ATP binding; GO:0016887 ATPase activity; GO:0042626 ATPase activity, coupled to transmembrane movement of substances; GO:0006810 transport
VF21_01113	KV458783.1:142517-144771	+	684	hypothetical protein	orth8312						Fungal-specific TF domain	IPR007219: Transcription factor domain, fungi		GO:0005634 nucleus; GO:0008270 zinc ion binding; GO:0003677 DNA binding; GO:0006351 transcription, DNA-templated
VF21_01114	KV458783.1:145128-147125	-	522	hypothetical protein	orth8308	ENOG410PUBZ: GPI anchored protein
VF21_01115	KV458783.1:147731-149670	+	618	hypothetical protein	orth8309	ENOG410PSNA: NA					Fungal-specific TF domain	IPR007219: Transcription factor domain, fungi		GO:0005634 nucleus; GO:0003677 DNA binding; GO:0008270 zinc ion binding; GO:0006351 transcription, DNA-templated
VF21_01116	KV458783.1:150188-151607	-	437	hypothetical protein	orth1751	ENOG410PVTG: beta-glucosidase				GH1		IPR001360: Glycoside hydrolase, family 1; IPR013781: Glycoside hydrolase, catalytic domain; IPR017853: Glycoside hydrolase superfamily; IPR033132: No description	PF00232: Glycosyl hydrolase family 1	GO:0004553 hydrolase activity, hydrolyzing O-glycosyl compounds; GO:0005975 carbohydrate metabolic process
VF21_01117	KV458783.1:152548-154385	+	518	hypothetical protein	orth8311	ENOG410PVC1: MFS hexose transporter						IPR005828: Major facilitator, sugar transporter-like; IPR020846: Major facilitator superfamily domain	PF00083: Sugar (and other) transporter	GO:0016021 integral component of membrane; GO:0022857 transmembrane transporter activity; GO:0055085 transmembrane transport
VF21_01118	KV458783.1:154851-157857	-	939	hypothetical protein	orth5742							IPR004843: Calcineurin-like phosphoesterase domain, apaH type; IPR008963: Purple acid phosphatase-like, N-terminal; IPR015914: Purple acid phosphatase, N-terminal; IPR025733: Iron/zinc purple acid phosphatase-like C-terminal domain; IPR029052: Metallo-dependent phosphatase-like		GO:0003993 acid phosphatase activity; GO:0046872 metal ion binding; GO:0016787 hydrolase activity
VF21_01119	KV458783.1:159232-159890	+	175	hypothetical protein	orth7816
VF21_01120	KV458783.1:161722-164043	+	755	hypothetical protein	orth9962	ENOG410PPRC: NA						IPR011009: Protein kinase-like domain; IPR029498: Prion-inhibition and propagation, HeLo domain
VF21_01121	KV458783.1:164261-166349	-	614	hypothetical protein	orth3879		BUSCOfEOG71CFVN					IPR007859: Electron transfer flavoprotein-ubiquinone oxidoreductase; IPR023753: FAD/NAD(P)-binding domain		GO:0016491 oxidoreductase activity; GO:0004174 electron-transferring-flavoprotein dehydrogenase activity; GO:0055114 oxidation-reduction process
VF21_01122	KV458783.1:168084-169561	-	469	hypothetical protein	orth3880	ENOG410PNCA: Inherit from opiNOG: Conserved hypothetical protein
VF21_01123	KV458783.1:172932-174274	-	392	hypothetical protein	orth7968	ENOG410PGYN: Ubiquinone menaquinone biosynthesis-related protein						IPR029063: S-adenosyl-L-methionine-dependent methyltransferase
VF21_01124	KV458783.1:174791-176795	-	667	hypothetical protein	orth8444
VF21_01125	KV458783.1:178804-179860	+	351	hypothetical protein	orth364	ENOG410PTFP: NA						IPR022025: Putative amidoligase enzyme
VF21_01126	KV458783.1:180350-180948	-	155	hypothetical protein	orth3838	ENOG410PQUE: Inherit from NOG: Conserved hypothetical, protein						IPR008253: Marvel domain		GO:0016020 membrane
VF21_01127	KV458783.1:182134-184553	+	739	hypothetical protein	orth2392	ENOG410PQGT: NA						IPR025332: Protein of unknown function DUF4238	PF14022: Protein of unknown function (DUF4238)
VF21_01128	KV458783.1:184900-186633	-	525	hypothetical protein	orth3837	ENOG410Q15X: NA
VF21_01129	KV458783.1:187663-188596	-	293	hypothetical protein	orth3836	ENOG410PPJM: formin binding protein						IPR003604: Zinc finger, U1-type; IPR013085: Zinc finger, U1-C type		GO:0008270 zinc ion binding; GO:0003676 nucleic acid binding
VF21_01130	KV458783.1:188856-190177	+	422	hypothetical protein	orth275	ENOG410PFBB: Stomatin family			I87			IPR001107: Band 7 domain; IPR001972: Stomatin family; IPR032435: Band 7, C-terminal extension		GO:0016020 membrane
VF21_01131	KV458783.1:190382-195702	-	1693	hypothetical protein	orth3835	ENOG410PGDZ: Endosomal peripheral membrane protein	BUSCOfEOG7GQZ3Z					IPR011989: Armadillo-like helical; IPR016024: Armadillo-type fold; IPR032629: Mon2, dimerisation and cyclophilin-binding domain; IPR032691: Guanine nucleotide exchange factor, N-terminal; IPR032817: Mon2, C-terminal		GO:0005488 binding
VF21_01132	KV458783.1:196101-197989	+	412	hypothetical protein	orth3833		BUSCOfEOG77WWRD					IPR000608: Ubiquitin-conjugating enzyme E2; IPR008011: Complex 1 LYR protein; IPR016135: Ubiquitin-conjugating enzyme/RWD-like
VF21_01133	KV458783.1:198353-200706	-	700	hypothetical protein	orth3832	ENOG410PIEA: NA
VF21_01134	KV458783.1:201849-203086	-	356	CCR4-NOT transcription complex subunit 9	orth3831	ENOG410PFZX: cell differentiation protein Rcd1	BUSCOfEOG7S7SR3					IPR007216: Rcd1/Caf40; IPR016024: Armadillo-type fold	PF04078: Cell differentiation family, Rcd1-like	GO:0030014 CCR4-NOT complex; GO:0005488 binding; GO:0006402 mRNA catabolic process
VF21_01135	KV458783.1:204583-207863	-	1057	CAMK/CAMKL/KIN1 protein kinase	orth3830	ENOG410PFZJ: serine threonine protein kinase						IPR000719: Protein kinase domain; IPR001772: Kinase associated domain 1 (KA1); IPR002290: Serine/threonine/dual specificity protein kinase, catalytic domain; IPR008271: Serine/threonine-protein kinase, active site; IPR011009: Protein kinase-like domain; IPR017441: Protein kinase, ATP binding site; IPR028375: KA1 domain/Ssp2, C-terminal	PF00069: Protein kinase domain	GO:0005524 ATP binding; GO:0004672 protein kinase activity; GO:0006468 protein phosphorylation
VF21_01136	KV458783.1:208603-213447	+	1163	hypothetical protein	orth3829	ENOG410PHY6: domain-containing protein						IPR000467: G-patch domain; IPR011333: SKP1/BTB/POZ domain; IPR011666: Domain of unknown function DUF1604		GO:0003676 nucleic acid binding; GO:0006397 mRNA processing
VF21_01137	KV458783.1:216879-218116	+	370	hypothetical protein	orth3828	ENOG410PRFG: cross-pathway control protein 1					bZIP TF 1	IPR004827: Basic-leucine zipper domain		GO:0043565 sequence-specific DNA binding; GO:0003700 transcription factor activity, sequence-specific DNA binding; GO:0006355 regulation of transcription, DNA-templated
VF21_01138	KV458783.1:219633-221393	-	513	hypothetical protein	orth3827							IPR024111: Peroxisomal targeting signal 1 receptor family
VF21_01139	KV458783.1:221867-223061	+	300	protein transporter sec-13	orth365	ENOG410Q6TG: Component of the coat protein complex II (COPII) which promotes the formation of transport vesicles from the endoplasmic reticulum (ER). The coat has two main functions, the physical deformation of the endoplasmic reticulum membrane into vesicles and the selection of cargo molecules. It also functions as a component of the nuclear pore complex (NPC). NPC components, collectively refe…	BUSCOfEOG7WQ83P					IPR001680: WD40 repeat; IPR015943: WD40/YVTN repeat-like-containing domain; IPR017986: WD40-repeat-containing domain; IPR020472: G-protein beta WD-40 repeat		GO:0005515 protein binding
VF21_01140	KV458783.1:223595-225683	-	589	hypothetical protein	orth3826	ENOG410PTWB: NA						IPR001810: F-box domain		GO:0005515 protein binding
VF21_01141	KV458783.1:226612-228159	-	447	hypothetical protein	orth8710	ENOG410PK4P: Inherit from COG: Dehydrogenase				AA12		IPR011041: Soluble quinoprotein glucose/sorbosone dehydrogenase; IPR011042: Six-bladed beta-propeller, TolB-like		GO:0003824 catalytic activity
VF21_01142	KV458783.1:229447-232861	-	1137	hypothetical protein	orth3825	ENOG410PPFS: conserved hypothetical protein
VF21_01143	KV458783.1:237575-239890	+	754	ATP-binding cassette, sub-family F, member 3	orth348	ENOG410PFJH: ATP-binding cassette, sub-family F, member 3						IPR003439: ABC transporter-like; IPR003593: AAA+ ATPase domain; IPR017871: ABC transporter, conserved site; IPR027417: P-loop containing nucleoside triphosphate hydrolase; IPR032781: ABC-transporter extension domain		GO:0016887 ATPase activity; GO:0005524 ATP binding
VF21_01144	KV458783.1:240589-242293	+	446	tubulin beta chain	orth3824	ENOG410PIDE: Tubulin is the major constituent of microtubules. It binds two moles of GTP, one at an exchangeable site on the beta chain and one at a non-exchangeable site on the alpha chain						IPR000217: Tubulin; IPR002453: Beta tubulin; IPR003008: Tubulin/FtsZ, GTPase domain; IPR008280: Tubulin/FtsZ, C-terminal; IPR013838: Beta tubulin, autoregulation binding site; IPR017975: Tubulin, conserved site; IPR018316: Tubulin/FtsZ, 2-layer sandwich domain; IPR023123: Tubulin, C-terminal	PF00091: Tubulin/FtsZ family, GTPase domain	GO:0005874 microtubule; GO:0005525 GTP binding; GO:0003924 GTPase activity; GO:0005200 structural constituent of cytoskeleton; GO:0007017 microtubule-based process
VF21_01145	KV458783.1:242757-244405	-	527	hypothetical protein	orth3823	ENOG410PFGR: (GTP)-binding protein						IPR006073: GTP binding domain; IPR014813: Guanine nucleotide-binding protein-like 3, N-terminal domain; IPR023179: GTP-binding protein, orthogonal bundle domain; IPR027417: P-loop containing nucleoside triphosphate hydrolase; IPR030378: Circularly permuted (CP)-type guanine nucleotide-binding (G) domain		GO:0005525 GTP binding
VF21_01146	KV458783.1:244857-247922	+	324	hypothetical protein	orth3822							IPR006439: HAD hydrolase, subfamily IA; IPR023198: Phosphoglycolate phosphatase, domain 2; IPR023214: HAD-like domain		GO:0016787 hydrolase activity; GO:0008152 metabolic process
VF21_01147	KV458783.1:248751-250603	-	576	1-pyrroline-5-carboxylate dehydrogenase	orth3821	ENOG410PG3T: Delta-1-pyrroline-5-carboxylate dehydrogenase						IPR005931: Delta-1-pyrroline-5-carboxylate dehydrogenase; IPR015590: Aldehyde dehydrogenase domain; IPR016160: Aldehyde dehydrogenase, cysteine active site; IPR016161: Aldehyde/histidinol dehydrogenase; IPR016162: Aldehyde dehydrogenase N-terminal domain; IPR016163: Aldehyde dehydrogenase, C-terminal; IPR029510: Aldehyde dehydrogenase, glutamic acid active site	PF00171: Aldehyde dehydrogenase family	GO:0016620 oxidoreductase activity, acting on the aldehyde or oxo group of donors, NAD or NADP as acceptor; GO:0016491 oxidoreductase activity; GO:0003842 1-pyrroline-5-carboxylate dehydrogenase activity; GO:0006537 glutamate biosynthetic process; GO:0055114 oxidation-reduction process; GO:0006561 proline biosynthetic process; GO:0008152 metabolic process
VF21_01148	KV458783.1:251456-253518	-	670	hypothetical protein	orth3820	ENOG410PR53: HOX					Homeobox domain	IPR001356: Homeobox domain; IPR009057: Homeodomain-like; IPR017970: Homeobox, conserved site		GO:0003677 DNA binding; GO:0043565 sequence-specific DNA binding; GO:0006355 regulation of transcription, DNA-templated
VF21_01149	KV458783.1:261640-265645	-	1315	STE/STE11 protein kinase	orth3819							IPR000719: Protein kinase domain; IPR002290: Serine/threonine/dual specificity protein kinase, catalytic domain; IPR008271: Serine/threonine-protein kinase, active site; IPR011009: Protein kinase-like domain; IPR017240: Mitogen-activated protein (MAP) kinase kinase kinase Ssk2/Ssk22; IPR017441: Protein kinase, ATP binding site	PF00069: Protein kinase domain	GO:0005737 cytoplasm; GO:0005524 ATP binding; GO:0004709 MAP kinase kinase kinase activity; GO:0004672 protein kinase activity; GO:0006468 protein phosphorylation; GO:0051403 stress-activated MAPK cascade
VF21_01150	KV458783.1:266518-269561	+	997	hypothetical protein	orth3818	ENOG410PMC1: conserved hypothetical protein						IPR013948: DNA replication regulator Sld3	PF08639: DNA replication regulator SLD3
VF21_01151	KV458783.1:269996-270851	+	244	hypothetical protein	orth3817	ENOG410PR88: CBF NF-Y family transcription factor	BUSCOfEOG7WQ856					IPR003958: Transcription factor CBF/NF-Y/archaeal histone domain; IPR009072: Histone-fold		GO:0046982 protein heterodimerization activity
VF21_01152	KV458783.1:271972-274202	-	672	hypothetical protein	orth3816	ENOG410PJAD: Nuclear localization protein						IPR013933: Chromatin-remodelling complex, RSC SWI/SNF subunit Rsc7/Swp82	PF08624: Chromatin remodelling complex Rsc7/Swp82 subunit
VF21_01153	KV458783.1:278924-282014	+	994	exosome complex exonuclease DIS3/RRP44	orth3815	ENOG410PHAG: exosome complex exonuclease	BUSCOfEOG7FR7R3					IPR002716: PIN domain; IPR003029: S1 domain; IPR012340: Nucleic acid-binding, OB-fold; IPR022966: Ribonuclease II/R, conserved site; IPR029060: PIN domain-like		GO:0003676 nucleic acid binding
VF21_01154	KV458783.1:282503-284805	-	748	hypothetical protein	orth9089
VF21_01155	KV458783.1:286695-287427	-	243	hypothetical protein	orth3813
VF21_01156	KV458783.1:290487-293826	-	974	hypothetical protein	orth3812	ENOG410PM24: Component of the Mediator complex, a coactivator involved in the regulated transcription of nearly all RNA polymerase II-dependent genes. Mediator functions as a bridge to convey information from gene-specific regulatory proteins to the basal RNA polymerase II transcription machinery. Mediator is recruited to promoters by direct interactions with regulatory proteins and serves as a s…						IPR021665: Mediator complex, subunit Med16	PF11635: Mediator complex subunit 16
VF21_01157	KV458783.1:294788-296664	+	606	hypothetical protein	orth3811	ENOG410PHQG: SIR2 family histone deacetylase						IPR003000: Sirtuin family; IPR026590: Sirtuin family, catalytic core domain; IPR026591: Sirtuin family, catalytic core small domain; IPR029035: DHS-like NAD/FAD-binding domain		GO:0070403 NAD+ binding
VF21_01158	KV458783.1:297411-298371	-	298	hypothetical protein	orth367	ENOG410PHIC: ATP binding protein						IPR004130: GPN-loop GTPase; IPR027417: P-loop containing nucleoside triphosphate hydrolase; IPR030228: GPN-loop GTPase 3	PF03029: Conserved hypothetical ATP binding protein
VF21_01159	KV458783.1:299619-300912	+	394	S-adenosylmethionine synthase	orth3810	ENOG410PJ51: Catalyzes the formation of S-adenosylmethionine from methionine and ATP (By similarity)	BUSCOfEOG7SN8NV					IPR002133: S-adenosylmethionine synthetase; IPR022628: S-adenosylmethionine synthetase, N-terminal; IPR022629: S-adenosylmethionine synthetase, central domain; IPR022630: S-adenosylmethionine synthetase, C-terminal; IPR022631: S-adenosylmethionine synthetase, conserved site; IPR022636: S-adenosylmethionine synthetase superfamily		GO:0004478 methionine adenosyltransferase activity; GO:0005524 ATP binding; GO:0006556 S-adenosylmethionine biosynthetic process
VF21_01160	KV458783.1:304477-307789	+	1069	hypothetical protein	orth3809	ENOG410PI5V: conserved hypothetical protein
VF21_01161	KV458783.1:308346-310441	+	600	hypothetical protein	orth9603	ENOG410PUCJ: Ankyrin repeat						IPR002110: Ankyrin repeat; IPR020683: Ankyrin repeat-containing domain	PF12796: Ankyrin repeats (3 copies); PF13637: Ankyrin repeats (many copies)	GO:0005515 protein binding
VF21_01162	KV458783.1:310992-312000	-	292	hypothetical protein	orth368	ENOG410PW0H: RTA1 like protein						IPR007568: RTA-like protein		GO:0016021 integral component of membrane; GO:0006950 response to stress
VF21_01163	KV458783.1:312927-314085	+	341	hypothetical protein	orth2388	ENOG410PPWQ: NA						IPR021858: Protein of unknown function DUF3468
VF21_01164	KV458783.1:314728-319500	-	1518	hypothetical protein	orth3808	ENOG410QDWN: DUF4208						IPR000330: SNF2-related, N-terminal domain; IPR000953: Chromo/chromo shadow domain; IPR001650: Helicase, C-terminal; IPR014001: Helicase superfamily 1/2, ATP-binding domain; IPR016197: Chromo domain-like; IPR023780: Chromo domain; IPR025260: Domain of unknown function DUF4208; IPR027417: P-loop containing nucleoside triphosphate hydrolase	PF00176: SNF2 family N-terminal domain	GO:0005524 ATP binding
VF21_01165	KV458783.1:320404-322627	+	605	translation initiation factor RLI1	orth3807	ENOG410PHY8: ATP-binding cassette sub-family E member 1	BUSCOfEOG7G1VFV					IPR003439: ABC transporter-like; IPR003593: AAA+ ATPase domain; IPR007209: RNase L inhibitor RLI, possible metal-binding domain; IPR013283: ABC transporter ABCE; IPR017871: ABC transporter, conserved site; IPR017896: 4Fe-4S ferredoxin-type, iron-sulphur binding domain; IPR027417: P-loop containing nucleoside triphosphate hydrolase		GO:0016887 ATPase activity; GO:0005524 ATP binding
VF21_01166	KV458783.1:323219-326055	-	784	hypothetical protein	orth3806	ENOG410PGSH: formin binding protein	BUSCOfEOG78SQSZ					IPR001202: WW domain; IPR002713: FF domain		GO:0005515 protein binding
VF21_01167	KV458783.1:326432-328273	+	594	hypothetical protein	orth3805	ENOG410PH9J: conserved hypothetical protein						IPR024662: TRAPP II complex, Trs65	PF12735: TRAPP trafficking subunit Trs65
VF21_01168	KV458783.1:328531-331267	-	853	hypothetical protein	orth1755	ENOG410PHFN: Transcription factor					Fungal-specific TF domain	IPR001138: Zn(2)-C6 fungal-type DNA-binding domain; IPR007219: Transcription factor domain, fungi		GO:0005634 nucleus; GO:0003677 DNA binding; GO:0008270 zinc ion binding; GO:0000981 RNA polymerase II transcription factor activity, sequence-specific DNA binding; GO:0006351 transcription, DNA-templated; GO:0006355 regulation of transcription, DNA-templated
VF21_01169	KV458783.1:332713-334556	+	578	hypothetical protein	orth3804	ENOG410Q690: Fungal specific transcription factor domain					Fungal-specific TF domain	IPR007219: Transcription factor domain, fungi		GO:0005634 nucleus; GO:0008270 zinc ion binding; GO:0003677 DNA binding; GO:0006351 transcription, DNA-templated
VF21_01170	KV458783.1:335274-336113	+	242	hypothetical protein	orth369	ENOG410PJFR: integral membrane protein						IPR007248: Mpv17/PMP22		GO:0016021 integral component of membrane
VF21_01171	KV458783.1:336590-337988	+	417	phosphoglycerate kinase	orth3803	ENOG410PGBU: phosphoglycerate kinase	BUSCOfEOG71K6D7					IPR001576: Phosphoglycerate kinase; IPR015824: Phosphoglycerate kinase, N-terminal; IPR015901: Phosphoglycerate kinase, C-terminal; IPR015911: Phosphoglycerate kinase, conserved site	PF00162: Phosphoglycerate kinase	GO:0004618 phosphoglycerate kinase activity; GO:0006096 glycolytic process
VF21_01172	KV458783.1:338277-338968	-	90	hypothetical protein	orth3802	ENOG410PS8W: proteasome complex subunit Sem1						IPR007834: DSS1/SEM1		GO:0008541 proteasome regulatory particle, lid subcomplex; GO:0006406 mRNA export from nucleus; GO:0043248 proteasome assembly
VF21_01173	KV458783.1:339529-341772	+	730	hypothetical protein	orth3801	ENOG410QE90: May be involved in mitochondrial DNA stability (By similarity)						IPR019412: Outer membrane protein Iml2/Tetratricopeptide repeat protein 39	PF10300: Protein of unknown function (DUF3808)
VF21_01174	KV458783.1:342248-344000	+	562	hypothetical protein	orth3800	ENOG410PK6K: RING finger						IPR011016: Zinc finger, RING-CH-type; IPR013083: Zinc finger, RING/FYVE/PHD-type		GO:0008270 zinc ion binding
VF21_01175	KV458783.1:344485-348200	-	1219	hypothetical protein	orth3799	ENOG410PKGG: May act as a negative regulator of salt tolerance (By similarity)						IPR025279: Stress response protein NST1
VF21_01176	KV458783.1:349986-350941	+	201	GTP-binding protein rho2	orth371	ENOG410PIRK: GTP-binding protein RHO2						IPR001806: Small GTPase superfamily; IPR003578: Small GTPase superfamily, Rho type; IPR003579: Small GTPase superfamily, Rab type; IPR005225: Small GTP-binding protein domain; IPR020849: Small GTPase superfamily, Ras type; IPR027417: P-loop containing nucleoside triphosphate hydrolase		GO:0005622 intracellular; GO:0016020 membrane; GO:0005525 GTP binding; GO:0015031 protein transport; GO:0007165 signal transduction; GO:0007264 small GTPase mediated signal transduction
VF21_01177	KV458783.1:351446-352035	-	174	hypothetical protein	orth3798	ENOG410PRBG: conserved hypothetical protein						IPR019192: Ribosomal protein L28/L40, mitochondrial
VF21_01178	KV458783.1:352256-353256	+	304	hypothetical protein	orth372	ENOG410PKXK: Protein of unknown function (DUF1749)						IPR013744: Protein of unknown function DUF1749; IPR029058: Alpha/Beta hydrolase fold	PF08538: Protein of unknown function (DUF1749)
VF21_01179	KV458783.1:353474-354996	+	433	hypothetical protein	orth3797	ENOG410PIG2: conserved hypothetical protein						IPR011990: Tetratricopeptide-like helical domain		GO:0005515 protein binding
VF21_01180	KV458783.1:356038-358864	-	923	hypothetical protein	orth3796	ENOG410PPSD: conserved hypothetical protein
VF21_01181	KV458783.1:360277-360976	+	232	hypothetical protein	orth3795	ENOG410PRKY: Acetyltransferase (GNAT) family						IPR000182: GNAT domain; IPR016181: Acyl-CoA N-acyltransferase		GO:0008080 N-acetyltransferase activity
VF21_01182	KV458783.1:361042-363400	-	785	hypothetical protein	orth3794	ENOG410PJ61: Dna polymerase						IPR001357: BRCT domain; IPR002008: DNA polymerase family X, beta-like; IPR002054: DNA-directed DNA polymerase X; IPR010996: DNA polymerase beta-like, N-terminal domain; IPR018944: DNA polymerase lambda, fingers domain; IPR019843: DNA polymerase family X, binding site; IPR022312: DNA polymerase family X; IPR027421: DNA polymerase family X lyase domain; IPR028207: DNA polymerase beta, palm domain; …		GO:0005634 nucleus; GO:0003677 DNA binding; GO:0003887 DNA-directed DNA polymerase activity; GO:0034061 DNA polymerase activity; GO:0016779 nucleotidyltransferase activity; GO:0006281 DNA repair
VF21_01183	KV458783.1:363774-365602	-	523	hypothetical protein	orth373	ENOG410PJET: sugar transporter						IPR003663: Sugar/inositol transporter; IPR005828: Major facilitator, sugar transporter-like; IPR005829: Sugar transporter, conserved site; IPR020846: Major facilitator superfamily domain	PF00083: Sugar (and other) transporter	GO:0016021 integral component of membrane; GO:0016020 membrane; GO:0022857 transmembrane transporter activity; GO:0005215 transporter activity; GO:0022891 substrate-specific transmembrane transporter activity; GO:0055085 transmembrane transport
VF21_01184	KV458783.1:367137-369149	-	615	hypothetical protein	orth3793	ENOG410PIH6: asparagine	BUSCOfEOG7TN04K					IPR001962: Asparagine synthase; IPR014729: Rossmann-like alpha/beta/alpha sandwich fold; IPR017932: Glutamine amidotransferase type 2 domain; IPR029055: Nucleophile aminohydrolases, N-terminal		GO:0004066 asparagine synthase (glutamine-hydrolyzing) activity; GO:0006529 asparagine biosynthetic process
VF21_01185	KV458783.1:369593-373544	+	1038	hypothetical protein	orth3792		BUSCOfEOG7MPRRD					IPR003123: VPS9 domain; IPR003892: Ubiquitin system component Cue; IPR009060: UBA-like		GO:0005515 protein binding
VF21_01186	KV458783.1:373755-375728	+	642	hypothetical protein	orth3791	ENOG410PK4G: NA
VF21_01187	KV458783.1:376268-378566	-	693	acetolactate synthase I/II/III large subunit	orth3790	ENOG410PFW3: Acetolactate synthase						IPR000399: TPP-binding enzyme, conserved site; IPR011766: Thiamine pyrophosphate enzyme, C-terminal TPP-binding; IPR012000: Thiamine pyrophosphate enzyme, central domain; IPR012001: Thiamine pyrophosphate enzyme, N-terminal TPP-binding domain; IPR012846: Acetolactate synthase, large subunit, biosynthetic; IPR029035: DHS-like NAD/FAD-binding domain; IPR029061: Thiamin diphosphate-binding fold	PF02776: Thiamine pyrophosphate enzyme, N-terminal TPP binding domain	GO:0050660 flavin adenine dinucleotide binding; GO:0000287 magnesium ion binding; GO:0003984 acetolactate synthase activity; GO:0030976 thiamine pyrophosphate binding; GO:0003824 catalytic activity; GO:0009082 branched-chain amino acid biosynthetic process
VF21_01188	KV458783.1:379577-381149	+	523	galactokinase	orth3789	ENOG410PGJ4: Galactokinase						IPR000705: Galactokinase; IPR006203: GHMP kinase, ATP-binding, conserved site; IPR006204: GHMP kinase N-terminal domain; IPR006206: Mevalonate/galactokinase; IPR013750: GHMP kinase, C-terminal domain; IPR014721: Ribosomal protein S5 domain 2-type fold, subgroup; IPR019539: Galactokinase galactose-binding domain; IPR019741: Galactokinase, conserved site; IPR020568: Ribosomal protein S5 domain 2-ty…		GO:0005737 cytoplasm; GO:0016301 kinase activity; GO:0005524 ATP binding; GO:0016773 phosphotransferase activity, alcohol group as acceptor; GO:0004335 galactokinase activity; GO:0008152 metabolic process; GO:0046835 carbohydrate phosphorylation; GO:0006012 galactose metabolic process
VF21_01189	KV458783.1:381853-382528	+	224	hypothetical protein	orth1757
VF21_01190	KV458783.1:383550-383862	-	103	hypothetical protein	orth374
VF21_01191	KV458783.1:391218-393068	+	589	RAN protein kinase	orth3788							IPR000719: Protein kinase domain; IPR002290: Serine/threonine/dual specificity protein kinase, catalytic domain; IPR008271: Serine/threonine-protein kinase, active site; IPR011009: Protein kinase-like domain; IPR017441: Protein kinase, ATP binding site		GO:0005524 ATP binding; GO:0004672 protein kinase activity; GO:0006468 protein phosphorylation
VF21_01192	KV458783.1:397455-398669	-	384	hypothetical protein	orth8675	ENOG410PKJU: Glycosyl hydrolases family 6				GH6		IPR001524: Glycoside hydrolase, family 6, conserved site; IPR016288: 1, 4-beta cellobiohydrolase	PF01341: Glycosyl hydrolases family 6	GO:0004553 hydrolase activity, hydrolyzing O-glycosyl compounds; GO:0030245 cellulose catabolic process; GO:0005975 carbohydrate metabolic process
VF21_01193	KV458783.1:399812-400838	-	323	hypothetical protein	orth3787	ENOG410PKB9: conserved hypothetical protein
VF21_01194	KV458783.1:401129-402156	+	307	hypothetical protein	orth376	ENOG410PM7P: channel protein						IPR004254: AdipoR/Haemolysin-III-related	PF03006: Haemolysin-III related	GO:0016021 integral component of membrane
VF21_01195	KV458783.1:402546-403553	+	289	3-oxoacyl-[acyl-carrier protein] reductase	orth377	ENOG410PI9R: )-reductase						IPR002198: Short-chain dehydrogenase/reductase SDR; IPR002347: Glucose/ribitol dehydrogenase; IPR013968: Polyketide synthase, ketoreductase domain; IPR016040: NAD(P)-binding domain; IPR020904: Short-chain dehydrogenase/reductase, conserved site		GO:0016491 oxidoreductase activity; GO:0008152 metabolic process
VF21_01196	KV458783.1:403777-404573	-	246	dolichol-phosphate mannosyltransferase	orth3786	ENOG410PGFH: dolichol-phosphate mannosyltransferase	BUSCOfEOG7W9S51			GT2		IPR001173: Glycosyltransferase 2-like; IPR029044: Nucleotide-diphospho-sugar transferases
VF21_01197	KV458783.1:405214-407895	-	873	hypothetical protein	orth378	ENOG410PI29: glutamate carboxypeptidase			M28B			IPR003137: PA domain; IPR007365: Transferrin receptor-like, dimerisation domain; IPR007484: Peptidase M28
VF21_01198	KV458783.1:408536-409158	+	172	hypothetical protein	orth379	ENOG410PP68: Cyt-b5						IPR001199: Cytochrome b5-like heme/steroid binding domain
VF21_01199	KV458783.1:409395-409705	-	70	hypothetical protein	orth3785	ENOG410PSPY: Translation machinery associated TMA7						IPR015157: Translation machinery associated TMA7
VF21_01200	KV458783.1:410146-412580	+	793	CMGC/DYRK/PRP4 protein kinase	orth3784	ENOG410PGRU: kinase, PRP4						IPR000719: Protein kinase domain; IPR002290: Serine/threonine/dual specificity protein kinase, catalytic domain; IPR008271: Serine/threonine-protein kinase, active site; IPR011009: Protein kinase-like domain; IPR017441: Protein kinase, ATP binding site	PF00069: Protein kinase domain	GO:0005524 ATP binding; GO:0004672 protein kinase activity; GO:0006468 protein phosphorylation
VF21_01201	KV458783.1:413491-415319	+	591	hypothetical protein	orth3783	ENOG410PRX5: conserved hypothetical protein
VF21_01202	KV458783.1:417796-420476	+	876	hypothetical protein	orth2387						Zinc finger (C2H2)	IPR007087: Zinc finger, C2H2		GO:0046872 metal ion binding
VF21_01203	KV458783.1:420998-422429	+	455	hypothetical protein	orth3782	ENOG410PNWR: NA						IPR023753: FAD/NAD(P)-binding domain		GO:0016491 oxidoreductase activity; GO:0055114 oxidation-reduction process
VF21_01204	KV458783.1:422706-424760	-	600	hypothetical protein	orth9021							IPR029058: Alpha/Beta hydrolase fold
VF21_01205	KV458783.1:425384-426443	+	321	hypothetical protein	orth2982	ENOG410PJ3F: Sulfonate biosynthesis enzyme						IPR003830: (2R)-phospho-3-sulpholactate synthase, ComA; IPR013785: Aldolase-type TIM barrel	PF02679: (2R)-phospho-3-sulfolactate synthase (ComA)	GO:0003824 catalytic activity
VF21_01206	KV458783.1:426709-429600	+	892	hypothetical protein	orth1758
VF21_01207	KV458783.1:429757-430993	-	411	hypothetical protein	orth3201	ENOG410PI9C: NA
VF21_01208	KV458783.1:432068-433682	+	492	hypothetical protein	orth3781	ENOG410PJTM: annexin A7						IPR001464: Annexin; IPR009117: Annexin, type fungal XIV; IPR018252: Annexin repeat, conserved site; IPR018502: Annexin repeat	PF00191: Annexin	GO:0005509 calcium ion binding; GO:0005544 calcium-dependent phospholipid binding
VF21_01209	KV458783.1:433956-435601	-	487	hypothetical protein	orth1760	ENOG410PHHS: Iron transport multicopper oxidase						IPR001117: Multicopper oxidase, type 1; IPR002355: Multicopper oxidase, copper-binding site; IPR008972: Cupredoxin; IPR011706: Multicopper oxidase, type 2; IPR011707: Multicopper oxidase, type 3; IPR033138: No description		GO:0016491 oxidoreductase activity; GO:0005507 copper ion binding; GO:0055114 oxidation-reduction process
VF21_01210	KV458783.1:437314-438611	+	367	hypothetical protein	orth3780	ENOG410PFYA: iron permease						IPR004923: Iron permease FTR1/Fip1/EfeU	PF03239: Iron permease FTR1 family	GO:0016020 membrane; GO:0033573 high-affinity iron permease complex; GO:0005381 iron ion transmembrane transporter activity; GO:0006827 high-affinity iron ion transmembrane transport
VF21_01211	KV458783.1:443865-445666	+	529	hypothetical protein	orth380	ENOG410PJ7Z: hexose transporter						IPR003663: Sugar/inositol transporter; IPR005828: Major facilitator, sugar transporter-like; IPR020846: Major facilitator superfamily domain	PF00083: Sugar (and other) transporter	GO:0016020 membrane; GO:0016021 integral component of membrane; GO:0022857 transmembrane transporter activity; GO:0022891 substrate-specific transmembrane transporter activity; GO:0055085 transmembrane transport
VF21_01212	KV458783.1:450391-451894	-	263	hypothetical protein	orth381	ENOG410PH27: Mannosyl phosphorylinositol ceramide synthase SUR1				GT32		IPR007577: Glycosyltransferase, DXD sugar-binding motif; IPR029044: Nucleotide-diphospho-sugar transferases
VF21_01213	KV458783.1:453120-453906	+	261	hypothetical protein	orth6697	ENOG410QCS2: NA
VF21_01528	KV458784.1:7130-9182	-	526	hypothetical protein		ENOG410QAXF: Amino acid permease						IPR002293: Amino acid/polyamine transporter I	PF13520: Amino acid permease	GO:0016020 membrane; GO:0015171 amino acid transmembrane transporter activity; GO:0003333 amino acid transmembrane transport
VF21_01529	KV458784.1:10249-11866	-	441	aldehyde dehydrogenase	orth454	ENOG410PHBT: Betaine aldehyde dehydrogenase						IPR015590: Aldehyde dehydrogenase domain; IPR016161: Aldehyde/histidinol dehydrogenase; IPR016162: Aldehyde dehydrogenase N-terminal domain; IPR016163: Aldehyde dehydrogenase, C-terminal	PF00171: Aldehyde dehydrogenase family	GO:0016620 oxidoreductase activity, acting on the aldehyde or oxo group of donors, NAD or NADP as acceptor; GO:0016491 oxidoreductase activity; GO:0055114 oxidation-reduction process; GO:0008152 metabolic process
VF21_01530	KV458784.1:12747-13021	-	63	hypothetical protein	orth455	ENOG410PFKN: Aldehyde dehydrogenase						IPR015590: Aldehyde dehydrogenase domain; IPR016161: Aldehyde/histidinol dehydrogenase; IPR016162: Aldehyde dehydrogenase N-terminal domain		GO:0016491 oxidoreductase activity; GO:0008152 metabolic process; GO:0055114 oxidation-reduction process
VF21_01531	KV458784.1:13747-15456	+	486	hypothetical protein		ENOG410PH96: Monoamine oxidase N						IPR001613: Flavin amine oxidase; IPR002937: Amine oxidase; IPR023753: FAD/NAD(P)-binding domain		GO:0016491 oxidoreductase activity; GO:0055114 oxidation-reduction process
VF21_01532	KV458784.1:16134-17238	-	326	hypothetical protein		ENOG410PP4N: Pfam:DUF3468					Fungal Zn(2)-Cys(6) binuclear cluster domain	IPR001138: Zn(2)-C6 fungal-type DNA-binding domain; IPR021858: Protein of unknown function DUF3468		GO:0005634 nucleus; GO:0008270 zinc ion binding; GO:0000981 RNA polymerase II transcription factor activity, sequence-specific DNA binding; GO:0006355 regulation of transcription, DNA-templated
VF21_01533	KV458784.1:26720-27485	-	254	hypothetical protein								IPR018713: Domain of unknown function DUF2236
VF21_01534	KV458784.1:28135-28921	+	261	hypothetical protein		ENOG410PNC6: C-4 methylsterol oxidase						IPR006694: Fatty acid hydroxylase		GO:0005506 iron ion binding; GO:0016491 oxidoreductase activity; GO:0055114 oxidation-reduction process; GO:0006633 fatty acid biosynthetic process
VF21_01535	KV458784.1:29845-30711	+	234	hypothetical protein	orth3110	ENOG410PQSE: Protein of unknown function (DUF3237)						IPR011250: Outer membrane protein/outer membrane enzyme PagP, beta-barrel; IPR020915: Uncharacterised protein family UPF0311		GO:0016021 integral component of membrane
VF21_01536	KV458784.1:30992-32039	-	348	hypothetical protein	orth456	ENOG410PFVI: zinc-binding oxidoreductase CipB						IPR002085: Alcohol dehydrogenase superfamily, zinc-type; IPR011032: GroES-like; IPR013149: Alcohol dehydrogenase, C-terminal; IPR013154: Alcohol dehydrogenase, N-terminal; IPR016040: NAD(P)-binding domain; IPR020843: Polyketide synthase, enoylreductase domain		GO:0008270 zinc ion binding; GO:0016491 oxidoreductase activity; GO:0055114 oxidation-reduction process
VF21_01537	KV458784.1:32520-33454	-	293	hypothetical protein	orth3111	ENOG410PG9R: nicotinate-nucleotide pyrophosphorylase						IPR002638: Quinolinate phosphoribosyl transferase, C-terminal; IPR004393: Nicotinate-nucleotide pyrophosphorylase; IPR013785: Aldolase-type TIM barrel; IPR022412: Quinolinate phosphoribosyl transferase, N-terminal; IPR027277: Nicotinate-nucleotide pyrophosphorylase/Putative pyrophosphorylase ModD	PF01729: Quinolinate phosphoribosyl transferase, C-terminal domain	GO:0004514 nicotinate-nucleotide diphosphorylase (carboxylating) activity; GO:0016763 transferase activity, transferring pentosyl groups; GO:0003824 catalytic activity; GO:0019363 pyridine nucleotide biosynthetic process; GO:0009435 NAD biosynthetic process
VF21_01538	KV458784.1:35242-37216	-	590	hypothetical protein	orth329	ENOG410PKCD: transporter						IPR006043: Xanthine/uracil/vitamin C permease; IPR029940: AzgA purine transporter		GO:0016020 membrane; GO:0005345 purine nucleobase transmembrane transporter activity; GO:0005215 transporter activity; GO:0006863 purine nucleobase transport; GO:0055085 transmembrane transport; GO:0006810 transport
VF21_01539	KV458784.1:39308-40359	-	280	hypothetical protein	orth3112	ENOG410PS93: NA
VF21_01540	KV458784.1:40938-42550	+	482	hypothetical protein	orth3113	ENOG410PVEE: Phosphotransferase enzyme family						IPR011009: Protein kinase-like domain
VF21_01541	KV458784.1:43156-44008	-	264	hypothetical protein	orth3114
VF21_01542	KV458784.1:45088-45709	+	153	hypothetical protein	orth2104
VF21_01543	KV458784.1:45885-46727	-	258	hypothetical protein	orth1956	ENOG410PKK4: dienelactone hydrolase						IPR002925: Dienelactone hydrolase; IPR029058: Alpha/Beta hydrolase fold		GO:0016787 hydrolase activity
VF21_01544	KV458784.1:47899-48922	+	340	hypothetical protein	orth3334	ENOG410PQDU: alpha/beta hydrolase fold			S09X	CE10		IPR013094: Alpha/beta hydrolase fold-3; IPR029058: Alpha/Beta hydrolase fold		GO:0016787 hydrolase activity; GO:0008152 metabolic process
VF21_01545	KV458784.1:49293-52388	-	987	hypothetical protein	orth3333	ENOG410PH18: conserved hypothetical protein
VF21_01546	KV458784.1:53495-54594	-	333	hypothetical protein	orth458	ENOG410PGYW: endo-glucanase				GH5		IPR001547: Glycoside hydrolase, family 5; IPR013781: Glycoside hydrolase, catalytic domain; IPR017853: Glycoside hydrolase superfamily	PF00150: Cellulase (glycosyl hydrolase family 5)	GO:0004553 hydrolase activity, hydrolyzing O-glycosyl compounds; GO:0005975 carbohydrate metabolic process
VF21_01547	KV458784.1:56320-56871	+	163	hypothetical protein	orth459
VF21_01548	KV458784.1:57146-60444	-	1063	hypothetical protein	orth461	ENOG410PGWA: fatty acid oxygenase						IPR001128: Cytochrome P450; IPR010255: Haem peroxidase; IPR019791: Haem peroxidase, animal		GO:0004601 peroxidase activity; GO:0005506 iron ion binding; GO:0020037 heme binding; GO:0016705 oxidoreductase activity, acting on paired donors, with incorporation or reduction of molecular oxygen; GO:0006979 response to oxidative stress; GO:0055114 oxidation-reduction process
VF21_01549	KV458784.1:63161-64943	+	593	hypothetical protein	orth462	ENOG410PJGE: conserved hypothetical protein						IPR018712: Domain of unknown function DUF2235; IPR029058: Alpha/Beta hydrolase fold	PF09994: Uncharacterized alpha/beta hydrolase domain (DUF2235)
VF21_01550	KV458784.1:65520-66376	+	249	hypothetical protein	orth8821	ENOG410PNNP: Glycoside hydrolase				GH16		IPR000757: Glycoside hydrolase, family 16; IPR013320: Concanavalin A-like lectin/glucanase domain		GO:0004553 hydrolase activity, hydrolyzing O-glycosyl compounds; GO:0005975 carbohydrate metabolic process
VF21_01551	KV458784.1:67249-67772	-	139	hypothetical protein	orth3331	ENOG410PQRF: conserved hypothetical protein						IPR004942: Roadblock/LAMTOR2 domain
VF21_01552	KV458784.1:67953-69184	+	343	hypothetical protein	orth3332	ENOG410PJ2X: Pre-rRNA-processing protein IPI1						IPR024679: Pre-rRNA-processing protein IPI1/Testis-expressed sequence 10 protein
VF21_01553	KV458784.1:71567-73432	+	604	hypothetical protein	orth3324	ENOG410PQ30: Protein of unknown function DUF262						IPR004919: Domain of unknown function DUF262
VF21_01554	KV458784.1:74494-74945	-	90	hypothetical protein	orth3325	ENOG410PSIN: DASH complex subunit Hsk3 like						IPR013183: DASH complex subunit Hsk3-like
VF21_01555	KV458784.1:76568-78319	+	528	hypothetical protein	orth464	ENOG410PIKC: Cytochrome p450						IPR001128: Cytochrome P450; IPR002403: Cytochrome P450, E-class, group IV; IPR017972: Cytochrome P450, conserved site		GO:0004497 monooxygenase activity; GO:0020037 heme binding; GO:0005506 iron ion binding; GO:0016705 oxidoreductase activity, acting on paired donors, with incorporation or reduction of molecular oxygen; GO:0055114 oxidation-reduction process
VF21_01556	KV458784.1:79183-79845	-	201	hypothetical protein	orth2106	ENOG410PQ4J: Copper transporter						IPR007274: Ctr copper transporter		GO:0016021 integral component of membrane; GO:0005375 copper ion transmembrane transporter activity; GO:0035434 copper ion transmembrane transport
VF21_01557	KV458784.1:80794-82482	-	542	malate synthase, glyoxysomal	orth3326	ENOG410PFY3: malate synthase						IPR001465: Malate synthase; IPR006252: Malate synthase A; IPR011076: Malate synthase-like; IPR019830: Malate synthase, conserved site	PF01274: Malate synthase	GO:0004474 malate synthase activity; GO:0003824 catalytic activity; GO:0006097 glyoxylate cycle
VF21_01558	KV458784.1:83414-83871	+	62	hypothetical protein	orth3327	ENOG410PRTW: 40S ribosomal protein S30						IPR006846: Ribosomal protein S30		GO:0005622 intracellular; GO:0005840 ribosome; GO:0003735 structural constituent of ribosome; GO:0006412 translation
VF21_01559	KV458784.1:84406-85135	-	225	hypothetical protein	orth3328	ENOG410PPSK: RNAse P Rpr2 Rpp21 subunit domain-containing protein						IPR007175: RNAse P, Rpr2/Rpp21 subunit
VF21_01560	KV458784.1:85509-87484	+	439	ATP-dependent RNA helicase sub2	orth3329	ENOG410PGTN: ATP-binding RNA helicase involved in transcription elongation and required for the export of mRNA out of the nucleus. SUB2 plays also a role in pre-mRNA splicing and spliceosome assembly. May be involved in rDNA and telomeric silencing, and maintenance of genome integrity	BUSCOfEOG74J9JF					IPR001650: Helicase, C-terminal; IPR011545: DEAD/DEAH box helicase domain; IPR014001: Helicase superfamily 1/2, ATP-binding domain; IPR014014: RNA helicase, DEAD-box type, Q motif; IPR027417: P-loop containing nucleoside triphosphate hydrolase		GO:0005524 ATP binding; GO:0003676 nucleic acid binding
VF21_01561	KV458784.1:88790-89117	+	108	hypothetical protein	orth375
VF21_01562	KV458784.1:92622-93285	-	220	hypothetical protein	orth466	ENOG410PQC8: NA
VF21_01563	KV458784.1:97343-99769	+	753	hypothetical protein	orth3330	ENOG410PJ3K: 2-dehydropantoate 2-reductase						IPR008927: 6-phosphogluconate dehydrogenase C-terminal domain-like; IPR013328: 6-phosphogluconate dehydrogenase, domain 2; IPR013332: Ketopantoate reductase, N-terminal domain; IPR013752: Ketopantoate reductase, C-terminal domain; IPR016040: NAD(P)-binding domain		GO:0050661 NADP binding; GO:0016491 oxidoreductase activity; GO:0008677 2-dehydropantoate 2-reductase activity; GO:0055114 oxidation-reduction process
VF21_01564	KV458784.1:101421-102425	-	269	hypothetical protein	orth468	ENOG410QED1: short chain dehydrogenase						IPR002198: Short-chain dehydrogenase/reductase SDR; IPR002347: Glucose/ribitol dehydrogenase; IPR016040: NAD(P)-binding domain		GO:0016491 oxidoreductase activity; GO:0008152 metabolic process
VF21_01565	KV458784.1:103232-104625	+	442	hypothetical protein	orth469	ENOG410PXTH: NA
VF21_01566	KV458784.1:109558-110020	+	153	hypothetical protein	orth2469
VF21_01567	KV458784.1:113116-114554	-	429	hypothetical protein	orth3303	ENOG410PP1I: C2H2 finger domain protein					Zinc finger (C2H2)	IPR007087: Zinc finger, C2H2; IPR013087: Zinc finger C2H2-type/integrase DNA-binding domain; IPR015880: Zinc finger, C2H2-like		GO:0046872 metal ion binding; GO:0003676 nucleic acid binding
VF21_01568	KV458784.1:123022-126872	-	1227	hypothetical protein	orth3305	ENOG410PFHB: serine threonine protein kinase						IPR000719: Protein kinase domain; IPR002290: Serine/threonine/dual specificity protein kinase, catalytic domain; IPR008271: Serine/threonine-protein kinase, active site; IPR011009: Protein kinase-like domain; IPR017441: Protein kinase, ATP binding site; IPR031850: Fungal kinase associated-1 domain	PF00069: Protein kinase domain	GO:0005524 ATP binding; GO:0004672 protein kinase activity; GO:0006468 protein phosphorylation
VF21_01569	KV458784.1:128427-131963	+	1126	hypothetical protein	orth3306	ENOG410PGSX: Structural maintenance of	BUSCOfEOG7Q8CWQ					IPR003395: RecF/RecN/SMC, N-terminal; IPR027131: Structural maintenance of chromosomes protein 5; IPR027417: P-loop containing nucleoside triphosphate hydrolase		GO:0030915 Smc5-Smc6 complex; GO:0006281 DNA repair; GO:0000724 double-strand break repair via homologous recombination
VF21_01570	KV458784.1:133136-134959	-	379	hypothetical protein	orth435	ENOG410PM19: NA						IPR029063: S-adenosyl-L-methionine-dependent methyltransferase
VF21_01571	KV458784.1:136953-138256	+	399	hypothetical protein	orth436	ENOG410PIIW: O-methyltransferase						IPR001077: O-methyltransferase, family 2; IPR011991: Winged helix-turn-helix DNA-binding domain; IPR016461: O-methyltransferase COMT-type; IPR029063: S-adenosyl-L-methionine-dependent methyltransferase		GO:0008171 O-methyltransferase activity; GO:0008168 methyltransferase activity
VF21_01572	KV458784.1:139485-140524	+	318	hypothetical protein	orth3307	ENOG410PIJW: conserved hypothetical protein						IPR019007: WW domain binding protein 11; IPR021154: H/ACA ribonucleoprotein complex, subunit Gar1		GO:0031429 box H/ACA snoRNP complex; GO:0006396 RNA processing; GO:0042254 ribosome biogenesis; GO:0001522 pseudouridine synthesis
VF21_01573	KV458784.1:140744-141497	-	250	hypothetical protein	orth470	ENOG410PZRV: NA
VF21_01574	KV458784.1:142625-144342	-	555	hypothetical protein	orth6198	ENOG410PZRV: NA						IPR009003: Peptidase S1, PA clan
VF21_01575	KV458784.1:152015-153204	+	376	hypothetical protein	orth3308							IPR013763: Cyclin-like; IPR013922: Cyclin PHO80-like		GO:0019901 protein kinase binding; GO:0000079 regulation of cyclin-dependent protein serine/threonine kinase activity
VF21_01576	KV458784.1:154434-156721	+	701	AGC/NDR protein kinase	orth471	ENOG410PI9E: serine threonine-protein kinase						IPR000719: Protein kinase domain; IPR000961: AGC-kinase, C-terminal; IPR002290: Serine/threonine/dual specificity protein kinase, catalytic domain; IPR008271: Serine/threonine-protein kinase, active site; IPR011009: Protein kinase-like domain; IPR017441: Protein kinase, ATP binding site; IPR017892: Protein kinase, C-terminal	PF00069: Protein kinase domain	GO:0004672 protein kinase activity; GO:0005524 ATP binding; GO:0004674 protein serine/threonine kinase activity; GO:0006468 protein phosphorylation
VF21_01577	KV458784.1:158836-160159	-	421	hypothetical protein	orth472	ENOG410PNUZ: NA						IPR031348: Fungal N-terminal domain of STAND protein	PF17111: Fungal N-terminal domain of STAND proteins
VF21_01578	KV458784.1:162140-163208	+	167	hypothetical protein		ENOG410PGP6: NA						IPR031348: Fungal N-terminal domain of STAND protein
VF21_01579	KV458784.1:163581-165762	-	557	hypothetical protein	orth474	ENOG410PSBT: STYKc						IPR000719: Protein kinase domain; IPR002110: Ankyrin repeat; IPR002290: Serine/threonine/dual specificity protein kinase, catalytic domain; IPR008271: Serine/threonine-protein kinase, active site; IPR011009: Protein kinase-like domain; IPR020683: Ankyrin repeat-containing domain		GO:0004672 protein kinase activity; GO:0005524 ATP binding; GO:0005515 protein binding; GO:0006468 protein phosphorylation
VF21_01580	KV458784.1:165932-167545	+	518	hypothetical protein	orth475	ENOG410PVT1: NA						IPR000719: Protein kinase domain; IPR011009: Protein kinase-like domain		GO:0005524 ATP binding; GO:0004672 protein kinase activity; GO:0006468 protein phosphorylation
VF21_01581	KV458784.1:168966-170324	+	428	hypothetical protein	orth473	ENOG410PGP6: NA						IPR031348: Fungal N-terminal domain of STAND protein	PF17111: Fungal N-terminal domain of STAND proteins
VF21_01582	KV458784.1:181500-182680	-	352	hypothetical protein		ENOG410PM1Y: Dehydrogenase						IPR015590: Aldehyde dehydrogenase domain; IPR016160: Aldehyde dehydrogenase, cysteine active site; IPR016161: Aldehyde/histidinol dehydrogenase; IPR016162: Aldehyde dehydrogenase N-terminal domain; IPR016163: Aldehyde dehydrogenase, C-terminal; IPR029510: Aldehyde dehydrogenase, glutamic acid active site	PF00171: Aldehyde dehydrogenase family	GO:0016620 oxidoreductase activity, acting on the aldehyde or oxo group of donors, NAD or NADP as acceptor; GO:0016491 oxidoreductase activity; GO:0008152 metabolic process; GO:0055114 oxidation-reduction process
VF21_01583	KV458784.1:182734-183141	-	116	hypothetical protein	orth455	ENOG410PM1Y: Dehydrogenase						IPR015590: Aldehyde dehydrogenase domain; IPR016161: Aldehyde/histidinol dehydrogenase; IPR016162: Aldehyde dehydrogenase N-terminal domain		GO:0016491 oxidoreductase activity; GO:0055114 oxidation-reduction process; GO:0008152 metabolic process
VF21_01584	KV458784.1:183904-185392	+	359	hypothetical protein	orth8748	ENOG410PGFN: alcohol dehydrogenase						IPR002085: Alcohol dehydrogenase superfamily, zinc-type; IPR002328: Alcohol dehydrogenase, zinc-type, conserved site; IPR011032: GroES-like; IPR013149: Alcohol dehydrogenase, C-terminal; IPR013154: Alcohol dehydrogenase, N-terminal; IPR016040: NAD(P)-binding domain; IPR020843: Polyketide synthase, enoylreductase domain		GO:0008270 zinc ion binding; GO:0016491 oxidoreductase activity; GO:0055114 oxidation-reduction process
VF21_01585	KV458784.1:186719-188638	+	547	hypothetical protein	orth1832	ENOG410PJEN: (MFS) transporter						IPR011701: Major facilitator superfamily; IPR020846: Major facilitator superfamily domain		GO:0016021 integral component of membrane; GO:0055085 transmembrane transport
VF21_01586	KV458784.1:194549-197720	-	1004	hypothetical protein	orth3310	ENOG410PS1G: nitrogen regulatory protein					GATA zinc finger	IPR000679: Zinc finger, GATA-type; IPR013088: Zinc finger, NHR/GATA-type; IPR013860: Protein of unknown function DUF1752, fungi		GO:0043565 sequence-specific DNA binding; GO:0008270 zinc ion binding; GO:0003700 transcription factor activity, sequence-specific DNA binding; GO:0006355 regulation of transcription, DNA-templated
VF21_01587	KV458784.1:205378-206194	+	224	hypothetical protein	orth3309	ENOG410PPRB: Transcription factor					SRF-type TF (DNA-binding and dimerization domain)	IPR002100: Transcription factor, MADS-box		GO:0003677 DNA binding; GO:0046983 protein dimerization activity
VF21_01588	KV458784.1:207832-209397	-	485	hypothetical protein	orth3311	ENOG410PIYS: DUF803 domain protein						IPR008521: Magnesium transporter NIPA		GO:0016021 integral component of membrane; GO:0015095 magnesium ion transmembrane transporter activity; GO:0015693 magnesium ion transport
VF21_01589	KV458784.1:210059-210895	+	230	ATP synthase subunit	orth3312	ENOG410PJA9: Vacuolar ATP synthase subunit e	BUSCOfEOG7380GZ					IPR002842: ATPase, V1/A1 complex, subunit E	PF01991: ATP synthase (E/31 kDa) subunit	GO:0033178 proton-transporting two-sector ATPase complex, catalytic domain; GO:0046961 proton-transporting ATPase activity, rotational mechanism; GO:0015991 ATP hydrolysis coupled proton transport
VF21_01590	KV458784.1:211174-213606	-	793	hypothetical protein	orth3313
VF21_01591	KV458784.1:215579-220186	+	1500	hypothetical protein	orth476	ENOG410PG3H: Phospholipid-translocating P-type ATPase domain-containing protein						IPR001757: P-type ATPase; IPR006539: P-type ATPase, subfamily IV; IPR008250: P-type ATPase, A domain; IPR018303: P-type ATPase, phosphorylation site; IPR023214: HAD-like domain; IPR023299: P-type ATPase, cytoplasmic domain N; IPR026871: Phospholipid-transporting P-type ATPase; IPR032630: P-type ATPase, C-terminal; IPR032631: P-type ATPase, N-terminal		GO:0016021 integral component of membrane; GO:0005524 ATP binding; GO:0004012 phospholipid-translocating ATPase activity; GO:0000287 magnesium ion binding; GO:0000166 nucleotide binding; GO:0046872 metal ion binding; GO:0015914 phospholipid transport
VF21_01592	KV458784.1:221601-227970	+	2071	hypothetical protein	orth4408	ENOG410PFUU: tRNA-splicing endonuclease						IPR024481: Helicase Sen1, N-terminal; IPR027417: P-loop containing nucleoside triphosphate hydrolase	PF12726: SEN1 N terminal; PF13087: AAA domain
VF21_01593	KV458784.1:228329-229201	-	261	hypothetical protein	orth4409	ENOG410PNMS: short-chain dehydrogenase reductase						IPR002198: Short-chain dehydrogenase/reductase SDR; IPR016040: NAD(P)-binding domain		GO:0016491 oxidoreductase activity; GO:0008152 metabolic process
VF21_01594	KV458784.1:230055-231325	-	396	hypothetical protein	orth4410	ENOG410PGHB: chitin biosynthesis protein	BUSCOfEOG7MH16T					IPR001357: BRCT domain; IPR003961: Fibronectin type III; IPR013783: Immunoglobulin-like fold; IPR031669: Fibronectin type III domain, fungi; IPR031673: Chitin biosynthesis protein Chs5, N-terminal		GO:0005515 protein binding
VF21_01595	KV458784.1:231610-232126	-	171	hypothetical protein	orth4411	ENOG410PYXB: NA
VF21_01596	KV458784.1:232682-233328	+	157	hypothetical protein	orth4412	ENOG410PN1R: Seems to be required for maximal rate of protein biosynthesis. Enhances ribosome dissociation into subunits and stabilizes the binding of the initiator Met-tRNA(I) to 40 S ribosomal subunits (By similarity)	BUSCOfEOG7PZS9D					IPR001253: Translation initiation factor 1A (eIF-1A); IPR006196: RNA-binding domain, S1, IF1 type; IPR012340: Nucleic acid-binding, OB-fold; IPR018104: Translation initiation factor 1A (eIF-1A), conserved site		GO:0003723 RNA binding; GO:0003743 translation initiation factor activity; GO:0006413 translational initiation
VF21_01597	KV458784.1:233832-235949	-	673	hypothetical protein	orth4413	ENOG410QDPS: WH1 domain	BUSCOfEOG71K6CX					IPR000697: WH1/EVH1 domain; IPR003124: WH2 domain; IPR003882: Pistil-specific extensin-like protein; IPR011993: PH domain-like; IPR028297: Wiskott-Aldrich syndrome protein homologue, fungal		GO:0030479 actin cortical patch; GO:0005199 structural constituent of cell wall; GO:0003779 actin binding; GO:0007015 actin filament organization; GO:2000601 positive regulation of Arp2/3 complex-mediated actin nucleation; GO:0006897 endocytosis
VF21_01598	KV458784.1:236439-237844	+	409	hypothetical protein	orth4414	ENOG410Q0GW: NA
VF21_01599	KV458784.1:238074-239854	+	556	hypothetical protein	orth4415							IPR002523: Mg2+ transporter protein, CorA-like/Zinc transport protein ZntB		GO:0016020 membrane; GO:0046873 metal ion transmembrane transporter activity; GO:0030001 metal ion transport; GO:0055085 transmembrane transport
VF21_01600	KV458784.1:240746-241016	+	69	hypothetical protein	orth8561	ENOG410PTPY: NA
VF21_01601	KV458784.1:241493-241908	-	87	hypothetical protein	orth4423	ENOG410PZSB: NA
VF21_01602	KV458784.1:242304-245159	+	935	hypothetical protein	orth4422	ENOG410PG6F: DNA repair protein	BUSCOfEOG75XGVQ					IPR006166: ERCC4 domain; IPR006167: DNA repair protein; IPR010994: RuvA domain 2-like; IPR011335: Restriction endonuclease type II-like; IPR020819: DNA repair nuclease, XPF-type/Helicase		GO:0004518 nuclease activity; GO:0003677 DNA binding; GO:0004519 endonuclease activity; GO:0003676 nucleic acid binding; GO:0006281 DNA repair; GO:0006259 DNA metabolic process
VF21_01603	KV458784.1:245669-246053	+	107	hypothetical protein	orth477	ENOG410PT0Y: Stress responsive A B barrel						IPR011008: Dimeric alpha-beta barrel; IPR013097: Stress responsive alpha-beta barrel
VF21_01604	KV458784.1:246625-248015	+	444	homogentisate 1,2-dioxygenase	orth478	ENOG410PM1W: Homogentisate 1,2-dioxygenase						IPR005708: Homogentisate 1,2-dioxygenase; IPR011051: RmlC-like cupin domain; IPR014710: RmlC-like jelly roll fold	PF04209: homogentisate 1,2-dioxygenase	GO:0004411 homogentisate 1,2-dioxygenase activity; GO:0006570 tyrosine metabolic process; GO:0055114 oxidation-reduction process; GO:0006559 L-phenylalanine catabolic process
VF21_01605	KV458784.1:248366-250067	-	525	hypothetical protein	orth479	ENOG410PKYU: cytochrome P450 phenylacetate hydroxylase						IPR001128: Cytochrome P450; IPR002401: Cytochrome P450, E-class, group I	PF00067: Cytochrome P450	GO:0005506 iron ion binding; GO:0020037 heme binding; GO:0016705 oxidoreductase activity, acting on paired donors, with incorporation or reduction of molecular oxygen; GO:0055114 oxidation-reduction process
VF21_01606	KV458784.1:250785-251814	+	342	hypothetical protein	orth2257	ENOG410PH68: NmrA-like family						IPR001509: NAD-dependent epimerase/dehydratase, N-terminal domain; IPR016040: NAD(P)-binding domain		GO:0003824 catalytic activity; GO:0050662 coenzyme binding
VF21_01607	KV458784.1:252526-253184	+	186	hypothetical protein	orth4421	ENOG410PXV0: Mpv17 PMP22 family protein						IPR007248: Mpv17/PMP22		GO:0016021 integral component of membrane
VF21_01608	KV458784.1:253998-254798	-	174	ATP synthase subunit D, mitochondrial	orth4420	ENOG410PN6K: Mitochondrial membrane ATP synthase (F(1)F(0) ATP synthase or Complex V) produces ATP from ADP in the presence of a proton gradient across the membrane which is generated by electron transport complexes of the respiratory chain. F-type ATPases consist of two structural domains, F(1) - containing the extramembraneous catalytic core, and F(0) - containing the membrane proton channel, l…	BUSCOfEOG79W9HQ					IPR008689: ATPase, F0 complex, subunit D, mitochondrial		GO:0000276 mitochondrial proton-transporting ATP synthase complex, coupling factor F(o); GO:0015078 hydrogen ion transmembrane transporter activity; GO:0015986 ATP synthesis coupled proton transport
VF21_01609	KV458784.1:255237-256020	-	209	hypothetical protein	orth4419	ENOG410PN4Z: Component of the nascent polypeptide-associated complex (NAC), a dynamic component of the ribosomal exit tunnel, protecting the emerging polypeptides from interaction with other cytoplasmic proteins to ensure appropriate nascent protein targeting. The NAC complex also promotes mitochondrial protein import by enhancing productive ribosome interactions with the outer mitochondrial memb…	BUSCOfEOG7ZD27F					IPR002715: Nascent polypeptide-associated complex NAC domain; IPR016641: Nascent polypeptide-associated complex subunit alpha
VF21_01610	KV458784.1:256614-257115	-	147	hypothetical protein	orth4418	ENOG410PQ23: 60S ribosomal protein L14						IPR002784: Ribosomal protein L14; IPR008991: Translation protein SH3-like domain; IPR014722: Ribosomal protein L2 domain 2		GO:0005622 intracellular; GO:0005840 ribosome; GO:0003735 structural constituent of ribosome; GO:0006412 translation
VF21_01611	KV458784.1:258374-259178	+	267	hypothetical protein	orth4417							IPR001841: Zinc finger, RING-type; IPR013083: Zinc finger, RING/FYVE/PHD-type		GO:0008270 zinc ion binding; GO:0005515 protein binding
VF21_01612	KV458784.1:260591-261440	+	224	hypothetical protein	orth4416	ENOG410PNA0: tetraspanin
VF21_01613	KV458784.1:262039-265384	-	1114	hypothetical protein	orth4425	ENOG410PFJM: Lipase (class 3)						IPR002921: Fungal lipase-like domain; IPR029058: Alpha/Beta hydrolase fold		GO:0006629 lipid metabolic process
VF21_01614	KV458784.1:266289-266882	+	180	glucosamine-phosphate N-acetyltransferase	orth4424	ENOG410PNHJ: Glucosamine 6-phosphate						IPR000182: GNAT domain; IPR016181: Acyl-CoA N-acyltransferase		GO:0008080 N-acetyltransferase activity
VF21_01615	KV458784.1:269283-269817	+	177	hypothetical protein	orth4426	ENOG410PSSC: conserved hypothetical protein
VF21_01616	KV458784.1:272171-273651	+	474	fumarate hydratase, class II	orth3304	ENOG410PIAD: Fumarate hydratase						IPR000362: Fumarate lyase family; IPR005677: Fumarate hydratase, class II; IPR008948: L-Aspartase-like; IPR018951: Fumarase C, C-terminal; IPR020557: Fumarate lyase, conserved site; IPR022761: Fumarate lyase, N-terminal; IPR024083: Fumarase/histidase, N-terminal	PF00206: Lyase	GO:0045239 tricarboxylic acid cycle enzyme complex; GO:0004333 fumarate hydratase activity; GO:0003824 catalytic activity; GO:0016829 lyase activity; GO:0006106 fumarate metabolic process; GO:0006099 tricarboxylic acid cycle
VF21_01617	KV458784.1:274565-276512	-	459	elongation factor 1-alpha	orth480	ENOG410PJIR: This protein promotes the GTP-dependent binding of aminoacyl-tRNA to the A-site of ribosomes during protein biosynthesis						IPR000795: Transcription factor, GTP-binding domain; IPR004160: Translation elongation factor EFTu/EF1A, C-terminal; IPR004161: Translation elongation factor EFTu/EF1A, domain 2; IPR004539: Translation elongation factor EF1A, eukaryotic/archaeal; IPR009000: Translation protein, beta-barrel domain; IPR009001: Translation elongation factor EF1A/initiation factor IF2gamma, C-terminal; IPR027417: P-l…	PF00009: Elongation factor Tu GTP binding domain	GO:0005737 cytoplasm; GO:0003924 GTPase activity; GO:0005525 GTP binding; GO:0003746 translation elongation factor activity; GO:0006414 translational elongation
VF21_01618	KV458784.1:277913-280930	-	955	hypothetical protein	orth4427	ENOG410PSCA: NA						IPR032741: Protein Sls1		GO:0005743 mitochondrial inner membrane
VF21_01619	KV458784.1:282221-285515	-	1097	hypothetical protein	orth4428		BUSCOfEOG7PCJRV					IPR001965: Zinc finger, PHD-type; IPR011011: Zinc finger, FYVE/PHD-type; IPR013083: Zinc finger, RING/FYVE/PHD-type; IPR019786: Zinc finger, PHD-type, conserved site		GO:0008270 zinc ion binding; GO:0005515 protein binding
VF21_01620	KV458784.1:286991-289765	-	822	hypothetical protein	orth3221	ENOG410PJ5D: Choline kinase						IPR007521: Choline kinase, N-terminal; IPR011009: Protein kinase-like domain		GO:0016773 phosphotransferase activity, alcohol group as acceptor
VF21_01621	KV458784.1:290638-292504	-	584	hypothetical protein	orth3222	ENOG410PGAF: auxin efflux carrier	BUSCOfEOG7VQJP2					IPR004776: Auxin efflux carrier		GO:0016021 integral component of membrane; GO:0055085 transmembrane transport
VF21_01622	KV458784.1:295342-297296	+	625	STE/STE7 protein kinase	orth481	ENOG410PHWT: kinase kinase						IPR000719: Protein kinase domain; IPR002290: Serine/threonine/dual specificity protein kinase, catalytic domain; IPR008271: Serine/threonine-protein kinase, active site; IPR011009: Protein kinase-like domain		GO:0005524 ATP binding; GO:0004672 protein kinase activity; GO:0006468 protein phosphorylation
VF21_01623	KV458784.1:298792-302584	+	1167	hypothetical protein	orth3223							IPR001525: C-5 cytosine methyltransferase; IPR029063: S-adenosyl-L-methionine-dependent methyltransferase; IPR031303: DNA methylase, C-5 cytosine-specific, conserved site		GO:0008168 methyltransferase activity
VF21_01624	KV458784.1:304475-305662	-	362	hypothetical protein	orth3225						Fungal Zn(2)-Cys(6) binuclear cluster domain	IPR001138: Zn(2)-C6 fungal-type DNA-binding domain		GO:0005634 nucleus; GO:0008270 zinc ion binding; GO:0000981 RNA polymerase II transcription factor activity, sequence-specific DNA binding; GO:0006355 regulation of transcription, DNA-templated
VF21_01625	KV458784.1:313545-313926	+	126	hypothetical protein
VF21_01626	KV458784.1:318381-319320	+	274	hypothetical protein	orth3084	ENOG410PQ9H: Methyltransferase domain						IPR029063: S-adenosyl-L-methionine-dependent methyltransferase
VF21_01627	KV458784.1:319493-320495	-	252	phosphoglycerate mutase	orth3224	ENOG410QEDC: Phosphoglycerate mutase						IPR013078: Histidine phosphatase superfamily, clade-1; IPR029033: Histidine phosphatase superfamily
VF21_01628	KV458784.1:322339-324289	-	573	hypothetical protein	orth3226	ENOG410PITP: ubiquitin carboxyl-terminal hydrolase	BUSCOfEOG789CMF		C19			IPR000626: Ubiquitin domain; IPR001394: Peptidase C19, ubiquitin carboxyl-terminal hydrolase; IPR018200: Ubiquitin specific protease, conserved site; IPR028889: Ubiquitin specific protease domain; IPR029071: Ubiquitin-related domain	PF00443: Ubiquitin carboxyl-terminal hydrolase	GO:0005515 protein binding; GO:0036459 thiol-dependent ubiquitinyl hydrolase activity; GO:0006511 ubiquitin-dependent protein catabolic process; GO:0016579 protein deubiquitination
VF21_01629	KV458784.1:324501-325217	+	169	actin-like protein 2/3 complex subunit 4	orth3227	ENOG410PFJR: Arp2 3 complex 20 kDa subunit	BUSCOfEOG7PK9BN					IPR008384: Actin-related protein 2/3 complex subunit 4	PF05856: ARP2/3 complex 20 kDa subunit (ARPC4)	GO:0015629 actin cytoskeleton; GO:0005885 Arp2/3 protein complex; GO:0034314 Arp2/3 complex-mediated actin nucleation; GO:0030041 actin filament polymerization
VF21_01630	KV458784.1:326366-328973	+	795	hypothetical protein	orth3228	ENOG410PJ49: NA						IPR012677: Nucleotide-binding alpha-beta plait domain		GO:0000166 nucleotide binding
VF21_01631	KV458784.1:329643-330708	+	312	hypothetical protein	orth3229	ENOG410PKAE: tRNA wybutosine-synthesizing protein						IPR003827: tRNA wybutosine-synthesizing protein	PF02676: Methyltransferase TYW3
VF21_01632	KV458784.1:331041-331658	-	137	hypothetical protein	orth482	ENOG410PRH8: U6 snRNA-associated Sm-like protein LSm7						IPR001163: LSM domain, eukaryotic/archaea-type; IPR010920: LSM domain
VF21_01633	KV458784.1:332131-333807	+	466	hypothetical protein	orth3230	ENOG410PMUE: C6 finger domain protein					Fungal Zn(2)-Cys(6) binuclear cluster domain	IPR001138: Zn(2)-C6 fungal-type DNA-binding domain		GO:0005634 nucleus; GO:0008270 zinc ion binding; GO:0000981 RNA polymerase II transcription factor activity, sequence-specific DNA binding; GO:0006355 regulation of transcription, DNA-templated
VF21_01634	KV458784.1:334177-336129	+	594	2-isopropylmalate synthase	orth3085	ENOG410PGJG: 2-isopropylmalate synthase						IPR000891: Pyruvate carboxyltransferase; IPR002034: Alpha-isopropylmalate/homocitrate synthase, conserved site; IPR005668: 2-isopropylmalate synthase; IPR013709: 2-isopropylmalate synthase LeuA, allosteric (dimerisation) domain; IPR013785: Aldolase-type TIM barrel	PF00682: HMGL-like	GO:0003852 2-isopropylmalate synthase activity; GO:0046912 transferase activity, transferring acyl groups, acyl groups converted into alkyl on transfer; GO:0003824 catalytic activity; GO:0009098 leucine biosynthetic process; GO:0019752 carboxylic acid metabolic process
VF21_01635	KV458784.1:337005-339926	+	872	hypothetical protein	orth3231	ENOG410PFHH: importin beta-1 subunit	BUSCOfEOG7FJH7Z					IPR000225: Armadillo; IPR001494: Importin-beta, N-terminal domain; IPR011989: Armadillo-like helical; IPR016024: Armadillo-type fold; IPR021133: HEAT, type 2		GO:0005515 protein binding; GO:0008536 Ran GTPase binding; GO:0005488 binding; GO:0006886 intracellular protein transport
VF21_01636	KV458784.1:340656-341209	-	164	hypothetical protein	orth8389	ENOG410PP3X: DUF967 domain protein						IPR005624: Haem-degrading
VF21_01637	KV458784.1:341922-342435	+	170	hypothetical protein	orth7967	ENOG410PU58: NA
VF21_01638	KV458784.1:342475-346678	+	1400	hypothetical protein	orth3232		BUSCOfEOG7JX3CZ			AA7		IPR006094: FAD linked oxidase, N-terminal; IPR007173: D-arabinono-1,4-lactone oxidase; IPR016166: FAD-binding, type 2; IPR016167: FAD-binding, type 2, subdomain 1; IPR016169: CO dehydrogenase flavoprotein-like, FAD-binding, subdomain 2; IPR030654: Sugar 1,4-lactone oxidase	PF04030: D-arabinono-1,4-lactone oxidase	GO:0016020 membrane; GO:0050660 flavin adenine dinucleotide binding; GO:0003885 D-arabinono-1,4-lactone oxidase activity; GO:0016491 oxidoreductase activity; GO:0016614 oxidoreductase activity, acting on CH-OH group of donors; GO:0003824 catalytic activity; GO:0055114 oxidation-reduction process
VF21_01639	KV458784.1:347273-349118	-	614	hypothetical protein	orth483	ENOG410PKNY: FAD-binding domain						IPR013112: FAD-binding 8; IPR013121: Ferric reductase, NAD binding domain; IPR013130: Ferric reductase transmembrane component-like domain; IPR017927: Ferredoxin reductase-type FAD-binding domain		GO:0016491 oxidoreductase activity; GO:0055114 oxidation-reduction process
VF21_01640	KV458784.1:351413-352228	-	177	hypothetical protein	orth3233	ENOG410PQWT: conserved hypothetical protein						IPR012471: Protein of unknown function DUF1690
VF21_01641	KV458784.1:352481-352833	+	94	hypothetical protein	orth3234	ENOG410PTQG: NA
VF21_01642	KV458784.1:353388-355786	-	640	hypothetical protein	orth3235	ENOG410PHHT: Regulatory subunit of the poly(A)-nuclease (PAN) deadenylation complex involved in cytoplasmic mRNA turnover. PAN specifically shortens poly(A) tails of RNA when the poly(A) stretch is bound by polyadenylate-binding protein pab1. Deadenylation of the 3'-tail to a length that is too short to bind pab1 induces mRNA decay. May also be involved in post- transcriptional maturation of mRNA…	BUSCOfEOG7XM36Z					IPR000571: Zinc finger, CCCH-type; IPR000719: Protein kinase domain; IPR011009: Protein kinase-like domain		GO:0004672 protein kinase activity; GO:0005524 ATP binding; GO:0046872 metal ion binding; GO:0006468 protein phosphorylation
VF21_01643	KV458784.1:356419-358009	+	511	hypothetical protein	orth3236	ENOG410PH0W: UBX domain-containing protein	BUSCOfEOG7CRV06					IPR001012: UBX domain; IPR006577: UAS; IPR009060: UBA-like; IPR012336: Thioredoxin-like fold; IPR029071: Ubiquitin-related domain		GO:0005515 protein binding
VF21_01644	KV458784.1:358629-360225	+	456	hypothetical protein	orth3237	ENOG410PMM1: conserved hypothetical protein						IPR004152: GAT domain; IPR008942: ENTH/VHS		GO:0005622 intracellular; GO:0006886 intracellular protein transport
VF21_01645	KV458784.1:360995-365038	+	1240	hypothetical protein	orth3238	ENOG410PFD5: Oxysterol-binding protein						IPR000648: Oxysterol-binding protein; IPR001849: Pleckstrin homology domain; IPR002110: Ankyrin repeat; IPR011993: PH domain-like; IPR018494: Oxysterol-binding protein, conserved site; IPR020683: Ankyrin repeat-containing domain		GO:0005515 protein binding
VF21_01646	KV458784.1:365238-366568	+	402	hypothetical protein	orth8390	ENOG410PHTY: Mitochondrial molecular chaperone	BUSCOfEOG7D59ZK					IPR011419: ATP12, ATPase F1F0-assembly protein; IPR023335: Orthogonal Bundle domain in ATP12		GO:0043461 proton-transporting ATP synthase complex assembly
VF21_01647	KV458784.1:367158-367910	+	222	hypothetical protein	orth8115
VF21_01648	KV458784.1:368261-369458	-	348	hypothetical protein	orth484	ENOG410PM3A: Acyl-CoA thioesterase						IPR003703: Acyl-CoA thioesterase; IPR029069: HotDog domain	PF13622: Thioesterase-like superfamily	GO:0047617 acyl-CoA hydrolase activity; GO:0006637 acyl-CoA metabolic process
VF21_01649	KV458784.1:370053-373620	-	1156	hypothetical protein	orth3239	ENOG410PJMM: Inherit from KOG: EFR3 homolog	BUSCOfEOG74BK23
VF21_01650	KV458784.1:374478-376774	-	729	NEK protein kinase	orth3240	ENOG410PIY3: G2-specific protein kinase	BUSCOfEOG7VB2QQ					IPR000719: Protein kinase domain; IPR002290: Serine/threonine/dual specificity protein kinase, catalytic domain; IPR008271: Serine/threonine-protein kinase, active site; IPR011009: Protein kinase-like domain		GO:0004672 protein kinase activity; GO:0005524 ATP binding; GO:0006468 protein phosphorylation
VF21_01651	KV458784.1:377094-379112	+	616	hypothetical protein	orth3241	ENOG410PGYX: BTB POZ domain-containing protein						IPR000210: BTB/POZ domain; IPR002110: Ankyrin repeat; IPR011333: SKP1/BTB/POZ domain; IPR020683: Ankyrin repeat-containing domain		GO:0005515 protein binding
VF21_01652	KV458784.1:380342-383261	+	922	hypothetical protein	orth3242	ENOG410PK86: conserved hypothetical protein						IPR010308: TRP-like family; IPR032800: ML-like domain	PF06011: Transient receptor potential (TRP) ion channel
VF21_01653	KV458784.1:384004-386324	+	691	hypothetical protein	orth3243	ENOG410PKB2: Rad21 Rec8 N terminal						IPR006909: Rad21/Rec8-like protein, C-terminal, eukaryotic; IPR006910: Rad21/Rec8-like protein, N-terminal; IPR023093: Rad21/Rec8-like protein, C-terminal		GO:0000228 nuclear chromosome; GO:0005515 protein binding
VF21_01654	KV458784.1:386891-388488	+	491	hypothetical protein	orth485	ENOG410PFT2: transporter						IPR011701: Major facilitator superfamily; IPR020846: Major facilitator superfamily domain		GO:0016021 integral component of membrane; GO:0055085 transmembrane transport
VF21_01655	KV458784.1:388884-390049	+	332	hypothetical protein	orth3244	ENOG410PP33: MAGE family						IPR002190: MAGE homology domain	PF01454: MAGE family
VF21_01656	KV458784.1:390416-390770	-	84	splicing factor 3B subunit 5	orth3245	ENOG410PR7A: splicing factor 3b						IPR009846: Splicing factor 3B subunit 5/RDS3 complex subunit 10; IPR017089: Splicing factor 3B, subunit 5
VF21_01657	KV458784.1:391053-392055	+	333	hypothetical protein	orth3246
VF21_01658	KV458784.1:392293-393709	-	416	hypothetical protein	orth3247	ENOG410PICF: tRNA-specific adenosine deaminase	BUSCOfEOG7NW6K5					IPR002466: Adenosine deaminase/editase		GO:0003723 RNA binding; GO:0004000 adenosine deaminase activity; GO:0006396 RNA processing
VF21_01659	KV458784.1:394275-395678	+	403	hypothetical protein	orth3248	ENOG410PMAJ: conserved hypothetical protein						IPR019448: EEIG1/EHBP1 N-terminal domain
VF21_01660	KV458784.1:395926-397453	-	508	hypothetical protein	orth9669							IPR027417: P-loop containing nucleoside triphosphate hydrolase
VF21_01661	KV458784.1:398641-400401	-	534	hypothetical protein	orth3249	ENOG410PN5G: Pal1 cell morphology protein						IPR013226: Pal1 cell morphology
VF21_01662	KV458784.1:402081-402578	+	127	hypothetical protein	orth3250	ENOG410PQYF: SOH1						IPR008831: Mediator complex, subunit Med31		GO:0016592 mediator complex; GO:0001104 RNA polymerase II transcription cofactor activity; GO:0006355 regulation of transcription, DNA-templated
VF21_01663	KV458784.1:403115-404735	-	539	hypothetical protein	orth3251	ENOG410PIHA: signal peptide peptidase			A22B			IPR006639: Presenilin/signal peptide peptidase; IPR007369: Peptidase A22B, signal peptide peptidase	PF04258: Signal peptide peptidase	GO:0016021 integral component of membrane; GO:0004190 aspartic-type endopeptidase activity
VF21_01664	KV458784.1:405028-405643	+	164	peptidyl-prolyl cis-trans isomerase-like 1	orth486	ENOG410PMZB: PPIases accelerate the folding of proteins (By similarity)						IPR002130: Cyclophilin-type peptidyl-prolyl cis-trans isomerase domain; IPR024936: Cyclophilin-type peptidyl-prolyl cis-trans isomerase; IPR029000: Cyclophilin-like domain	PF00160: Cyclophilin type peptidyl-prolyl cis-trans isomerase/CLD	GO:0003755 peptidyl-prolyl cis-trans isomerase activity; GO:0006457 protein folding; GO:0000413 protein peptidyl-prolyl isomerization
VF21_01665	KV458784.1:405936-407121	-	375	hypothetical protein	orth7943	ENOG410PJI8: Transcriptional activator (PtaC)
VF21_01666	KV458784.1:407735-408914	+	392	hypothetical protein	orth7944	ENOG410PPX5: GNAT family acetyltransferase						IPR000182: GNAT domain; IPR016181: Acyl-CoA N-acyltransferase		GO:0008080 N-acetyltransferase activity
VF21_01667	KV458784.1:410229-412741	-	757	hypothetical protein	orth487	ENOG410PH37: HSP70 family						IPR013126: Heat shock protein 70 family
VF21_01668	KV458784.1:416190-417798	+	500	hypothetical protein	orth489	ENOG410PIUH: Glucokinase						IPR001312: Hexokinase; IPR019807: Hexokinase, binding site; IPR022672: Hexokinase, N-terminal; IPR022673: Hexokinase, C-terminal	PF00349: Hexokinase; PF03727: Hexokinase	GO:0005524 ATP binding; GO:0004396 hexokinase activity; GO:0016773 phosphotransferase activity, alcohol group as acceptor; GO:0005536 glucose binding; GO:0046835 carbohydrate phosphorylation; GO:0001678 cellular glucose homeostasis; GO:0006096 glycolytic process; GO:0005975 carbohydrate metabolic process
VF21_01669	KV458784.1:422398-423619	-	389	hypothetical protein	orth3252	ENOG410PKA0: Thaumatin family						IPR001938: Thaumatin	PF00314: Thaumatin family
VF21_01670	KV458784.1:424946-425796	-	199	hypothetical protein	orth3253	ENOG410PQM3: ankyrin repeat protein	BUSCOfEOG7B320D					IPR002110: Ankyrin repeat; IPR020683: Ankyrin repeat-containing domain		GO:0005515 protein binding
VF21_01671	KV458784.1:426226-426808	+	151	hypothetical protein	orth3070	ENOG410PQ6F: DNA-dependent RNA polymerase catalyzes the transcription of DNA into RNA using the four ribonucleoside triphosphates as substrates (By similarity)						IPR001222: Zinc finger, TFIIS-type		GO:0008270 zinc ion binding; GO:0003676 nucleic acid binding; GO:0006351 transcription, DNA-templated
VF21_01672	KV458784.1:427837-429684	+	598	amidophosphoribosyltransferase	orth3254	ENOG410PGCV: Glutamine phosphoribosylpyrophosphate amidotransferase	BUSCOfEOG74R20H		C44			IPR000836: Phosphoribosyltransferase domain; IPR005854: Amidophosphoribosyltransferase; IPR017932: Glutamine amidotransferase type 2 domain; IPR029055: Nucleophile aminohydrolases, N-terminal; IPR029057: Phosphoribosyltransferase-like		GO:0004044 amidophosphoribosyltransferase activity; GO:0009113 purine nucleobase biosynthetic process; GO:0009116 nucleoside metabolic process
VF21_01673	KV458784.1:430269-432360	+	696	hypothetical protein	orth3255	ENOG410PK5N: Base excision DNA repair protein						IPR003265: HhH-GPD domain; IPR011257: DNA glycosylase; IPR023170: Helix-turn-helix, base-excision DNA repair, C-terminal		GO:0003824 catalytic activity; GO:0006281 DNA repair; GO:0006284 base-excision repair
VF21_01674	KV458784.1:433130-435058	+	618	hypothetical protein	orth3256	ENOG410PFJC: Aldehyde dehydrogenase	BUSCOfEOG79PJXX					IPR015590: Aldehyde dehydrogenase domain; IPR016160: Aldehyde dehydrogenase, cysteine active site; IPR016161: Aldehyde/histidinol dehydrogenase; IPR016162: Aldehyde dehydrogenase N-terminal domain; IPR016163: Aldehyde dehydrogenase, C-terminal; IPR029510: Aldehyde dehydrogenase, glutamic acid active site	PF00171: Aldehyde dehydrogenase family	GO:0016620 oxidoreductase activity, acting on the aldehyde or oxo group of donors, NAD or NADP as acceptor; GO:0016491 oxidoreductase activity; GO:0055114 oxidation-reduction process; GO:0008152 metabolic process
VF21_01675	KV458784.1:435210-437544	-	623	hypothetical protein	orth490	ENOG410PJMH: Fatty acid transporter						IPR000873: AMP-dependent synthetase/ligase; IPR020845: AMP-binding, conserved site; IPR025110: AMP-binding enzyme C-terminal domain	PF00501: AMP-binding enzyme	GO:0003824 catalytic activity; GO:0008152 metabolic process
VF21_01676	KV458784.1:438119-439248	-	326	hypothetical protein	orth3257	ENOG410PGDI: Transport protein yif1	BUSCOfEOG7B5X74					IPR005578: Yif1 family	PF03878: YIF1
VF21_01677	KV458784.1:439500-441736	+	657	hypothetical protein	orth3258	ENOG410PFWV: signal recognition particle	BUSCOfEOG74R219					IPR000897: Signal recognition particle, SRP54 subunit, GTPase domain; IPR003593: AAA+ ATPase domain; IPR007222: Signal recognition particle receptor, alpha subunit, N-terminal; IPR011012: Longin-like domain; IPR013822: Signal recognition particle, SRP54 subunit, helical bundle; IPR027417: P-loop containing nucleoside triphosphate hydrolase	PF00448: SRP54-type protein, GTPase domain; PF04086: Signal recognition particle, alpha subunit, N-terminal	GO:0005785 signal recognition particle receptor complex; GO:0005047 signal recognition particle binding; GO:0005525 GTP binding; GO:0003924 GTPase activity; GO:0006886 intracellular protein transport; GO:0006810 transport; GO:0006614 SRP-dependent cotranslational protein targeting to membrane
VF21_01678	KV458784.1:442123-443161	-	345	hypothetical protein	orth3259	ENOG410PKH7: 3' exoribonuclease family protein						IPR001247: Exoribonuclease, phosphorolytic domain 1; IPR015847: Exoribonuclease, phosphorolytic domain 2; IPR020568: Ribosomal protein S5 domain 2-type fold
VF21_01679	KV458784.1:444223-446103	-	559	hypothetical protein	orth491	ENOG410Q9IT: Sugar (and other) transporter						IPR003663: Sugar/inositol transporter; IPR005828: Major facilitator, sugar transporter-like; IPR005829: Sugar transporter, conserved site; IPR020846: Major facilitator superfamily domain	PF00083: Sugar (and other) transporter	GO:0016021 integral component of membrane; GO:0016020 membrane; GO:0022857 transmembrane transporter activity; GO:0005215 transporter activity; GO:0022891 substrate-specific transmembrane transporter activity; GO:0055085 transmembrane transport
VF21_01680	KV458784.1:450091-450272	+	60	hypothetical protein
VF21_01374	KV458785.1:13755-18261	-	1337	hypothetical protein	orth2437							IPR011050: Pectin lyase fold/virulence factor; IPR012334: Pectin lyase fold; IPR013830: SGNH hydrolase-type esterase domain; IPR024535: Pectate lyase superfamily protein	PF12708: Pectate lyase superfamily protein
VF21_01375	KV458785.1:21225-21675	-	149	hypothetical protein	orth8183
VF21_01376	KV458785.1:24839-31304	-	1245	hypothetical protein	orth8120		BUSCOfEOG7HHX1P					IPR001917: Aminotransferase, class-II, pyridoxal-phosphate binding site; IPR004839: Aminotransferase, class I/classII; IPR010961: Tetrapyrrole biosynthesis, 5-aminolevulinic acid synthase; IPR015421: Pyridoxal phosphate-dependent transferase, major region, subdomain 1; IPR015422: Pyridoxal phosphate-dependent transferase, major region, subdomain 2; IPR015424: Pyridoxal phosphate-dependent transfe…	PF00155: Aminotransferase class I and II	GO:0030170 pyridoxal phosphate binding; GO:0003870 5-aminolevulinate synthase activity; GO:0003824 catalytic activity; GO:0016740 transferase activity; GO:0033014 tetrapyrrole biosynthetic process; GO:0008152 metabolic process; GO:0009058 biosynthetic process
VF21_01377	KV458785.1:32192-32990	+	232	hypothetical protein	orth3534	ENOG410PNQZ: conserved hypothetical protein						IPR006913: Glutathione-dependent formaldehyde-activating enzyme/centromere protein V; IPR011057: Mss4-like		GO:0016846 carbon-sulfur lyase activity; GO:0008152 metabolic process
VF21_01378	KV458785.1:34112-35698	+	484	hypothetical protein	orth414	ENOG410PKAP: beta-glucosidase				GH1		IPR001360: Glycoside hydrolase, family 1; IPR013781: Glycoside hydrolase, catalytic domain; IPR017853: Glycoside hydrolase superfamily; IPR033132: No description	PF00232: Glycosyl hydrolase family 1	GO:0004553 hydrolase activity, hydrolyzing O-glycosyl compounds; GO:0005975 carbohydrate metabolic process
VF21_01379	KV458785.1:36115-36631	-	171	hypothetical protein	orth3535	ENOG410PQW4: Decapping enzyme Dcp1						IPR010334: mRNA-decapping enzyme subunit 1; IPR011993: PH domain-like		GO:0008047 enzyme activator activity; GO:0000290 deadenylation-dependent decapping of nuclear-transcribed mRNA; GO:0043085 positive regulation of catalytic activity
VF21_01380	KV458785.1:37326-40395	+	1022	hypothetical protein	orth3536	ENOG410QDDJ: phosphatase, family						IPR000300: Inositol polyphosphate-related phosphatase; IPR005135: Endonuclease/exonuclease/phosphatase		GO:0046856 phosphatidylinositol dephosphorylation
VF21_01381	KV458785.1:41818-43430	+	481	hypothetical protein	orth415	ENOG410PFGK: Ammonium transporter						IPR001905: Ammonium transporter; IPR018047: Ammonium transporter, conserved site; IPR024041: Ammonium transporter AmtB-like domain; IPR029020: Ammonium/urea transporter	PF00909: Ammonium Transporter Family	GO:0016020 membrane; GO:0008519 ammonium transmembrane transporter activity; GO:0072488 ammonium transmembrane transport; GO:0015696 ammonium transport
VF21_01382	KV458785.1:43915-45537	+	467	hypothetical protein	orth2906	ENOG410PJ4V: integral membrane protein	BUSCOfEOG7GXPN0					IPR018825: Domain of unknown function DUF2427; IPR018827: Uncharacterised domain YCR061W, C-terminal
VF21_01383	KV458785.1:46164-46725	+	186	hypothetical protein	orth3537	ENOG410PSBJ: Peptidyl-tRNA hydrolase						IPR001328: Peptidyl-tRNA hydrolase; IPR018171: Peptidyl-tRNA hydrolase, conserved site		GO:0004045 aminoacyl-tRNA hydrolase activity
VF21_01384	KV458785.1:47054-48161	-	261	hypothetical protein	orth390	ENOG410PGVR: BAR domain						IPR003005: Amphiphysin; IPR004148: BAR domain; IPR027267: Arfaptin homology (AH) domain/BAR domain	PF03114: BAR domain	GO:0005737 cytoplasm; GO:0005515 protein binding
VF21_01385	KV458785.1:48597-50240	-	467	hypothetical protein	orth3538	ENOG410PIMY: Major facilitator superfamily						IPR008509: Molybdate-anion transporter; IPR020846: Major facilitator superfamily domain	PF05631: Sugar-tranasporters, 12 TM	GO:0016021 integral component of membrane; GO:0015098 molybdate ion transmembrane transporter activity; GO:0015689 molybdate ion transport
VF21_01386	KV458785.1:51400-52356	+	294	hypothetical protein	orth3539							IPR029063: S-adenosyl-L-methionine-dependent methyltransferase
VF21_01387	KV458785.1:55195-55596	+	114	hypothetical protein	orth3540	ENOG410PTQJ: NA
VF21_01388	KV458785.1:56366-57207	-	244	hypothetical protein	orth3541	ENOG410PI5J: ubiquitin conjugating enzyme						IPR000608: Ubiquitin-conjugating enzyme E2; IPR009060: UBA-like; IPR015368: Ubiquitin-conjugating enzyme, C-terminal fungi; IPR016135: Ubiquitin-conjugating enzyme/RWD-like; IPR023313: Ubiquitin-conjugating enzyme, active site		GO:0005515 protein binding
VF21_01389	KV458785.1:57999-59563	+	464	26S protease regulatory subunit 4	orth417	ENOG410PICC: 26S protease regulatory subunit						IPR003593: AAA+ ATPase domain; IPR003959: ATPase, AAA-type, core; IPR003960: ATPase, AAA-type, conserved site; IPR005937: 26S proteasome subunit P45; IPR027417: P-loop containing nucleoside triphosphate hydrolase		GO:0005737 cytoplasm; GO:0005524 ATP binding; GO:0016787 hydrolase activity; GO:0030163 protein catabolic process
VF21_01390	KV458785.1:59903-62541	-	835	hypothetical protein	orth418	ENOG410PG84: Beta-glucosidases are one of a number of cellulolytic enzymes involved in the degradation of cellulosic biomass. Catalyzes the last step releasing glucose from the inhibitory cellobiose (By similarity)				GH3		IPR001764: Glycoside hydrolase, family 3, N-terminal; IPR002772: Glycoside hydrolase family 3 C-terminal domain; IPR017853: Glycoside hydrolase superfamily; IPR026891: Fibronectin type III-like domain; IPR026892: Glycoside hydrolase family 3		GO:0004553 hydrolase activity, hydrolyzing O-glycosyl compounds; GO:0005975 carbohydrate metabolic process
VF21_01391	KV458785.1:64685-66538	+	416	hypothetical protein	orth420	ENOG410PG43: trimethyllysine dioxygenase						IPR003819: TauD/TfdA-like domain; IPR010376: Domain of unknown function DUF971; IPR012776: Trimethyllysine dioxygenase		GO:0005506 iron ion binding; GO:0016491 oxidoreductase activity; GO:0031418 L-ascorbic acid binding; GO:0050353 trimethyllysine dioxygenase activity; GO:0045329 carnitine biosynthetic process; GO:0055114 oxidation-reduction process
VF21_01392	KV458785.1:66793-67615	-	273	hypothetical protein	orth421
VF21_01393	KV458785.1:68724-69344	+	165	hypothetical protein	orth422	ENOG410PSVR: conserved hypothetical protein						IPR008253: Marvel domain		GO:0016020 membrane
VF21_01394	KV458785.1:69986-71897	-	636	hypothetical protein	orth8541	ENOG410PWEQ: Glycosyl hydrolase family 49				GH49		IPR005192: Glycoside hydrolase, family 49; IPR011050: Pectin lyase fold/virulence factor; IPR012334: Pectin lyase fold; IPR023226: Glycoside hydrolase, family 49, N-terminal domain	PF03718: Glycosyl hydrolase family 49	GO:0004553 hydrolase activity, hydrolyzing O-glycosyl compounds
VF21_01395	KV458785.1:73086-75226	-	596	hypothetical protein	orth423	ENOG410PGUZ: alpha-glucosidase				GH13		IPR006047: Glycosyl hydrolase, family 13, catalytic domain; IPR006589: Glycosyl hydrolase, family 13, subfamily, catalytic domain; IPR013780: Glycosyl hydrolase, family 13, all-beta; IPR013781: Glycoside hydrolase, catalytic domain; IPR015902: Glycoside hydrolase, family 13; IPR017853: Glycoside hydrolase superfamily	PF00128: Alpha amylase, catalytic domain	GO:0043169 cation binding; GO:0003824 catalytic activity; GO:0005975 carbohydrate metabolic process
VF21_01396	KV458785.1:76271-77954	+	560	hypothetical protein	orth424	ENOG410PF97: Maltose permease						IPR003663: Sugar/inositol transporter; IPR005828: Major facilitator, sugar transporter-like; IPR005829: Sugar transporter, conserved site; IPR020846: Major facilitator superfamily domain	PF00083: Sugar (and other) transporter	GO:0016021 integral component of membrane; GO:0016020 membrane; GO:0022857 transmembrane transporter activity; GO:0005215 transporter activity; GO:0022891 substrate-specific transmembrane transporter activity; GO:0055085 transmembrane transport
VF21_01397	KV458785.1:78726-80299	+	488	hypothetical protein	orth8539	ENOG410PICA: C6 transcription factor (AmyR)					Fungal-specific TF domain	IPR007219: Transcription factor domain, fungi		GO:0005634 nucleus; GO:0003677 DNA binding; GO:0008270 zinc ion binding; GO:0006351 transcription, DNA-templated
VF21_01398	KV458785.1:81274-83576	+	675	hypothetical protein	orth3542	ENOG410PIU9: transporter						IPR003663: Sugar/inositol transporter; IPR005828: Major facilitator, sugar transporter-like; IPR005829: Sugar transporter, conserved site; IPR020846: Major facilitator superfamily domain	PF00083: Sugar (and other) transporter	GO:0016021 integral component of membrane; GO:0016020 membrane; GO:0022857 transmembrane transporter activity; GO:0005215 transporter activity; GO:0022891 substrate-specific transmembrane transporter activity; GO:0055085 transmembrane transport
VF21_01399	KV458785.1:84530-85330	-	229	hypothetical protein
VF21_01400	KV458785.1:86283-87108	+	234	hypothetical protein	orth7271
VF21_01401	KV458785.1:88355-89857	+	449	hypothetical protein	orth3543	ENOG410PKW4: conserved hypothetical protein						IPR013211: LVIVD; IPR027589: Choice-of-anchor B domain
VF21_01402	KV458785.1:90196-90493	-	66	hypothetical protein
VF21_01403	KV458785.1:90644-91079	+	144	hypothetical protein	orth1591	ENOG410PV40: Phospholipase/Carboxylesterase			S09X			IPR003140: Phospholipase/carboxylesterase/thioesterase; IPR029058: Alpha/Beta hydrolase fold		GO:0016787 hydrolase activity
VF21_01404	KV458785.1:91392-92652	+	309	hypothetical protein	orth9203	ENOG410PVPZ: Phosphotransferase enzyme family						IPR004119: Protein of unknown function DUF227; IPR011009: Protein kinase-like domain
VF21_01405	KV458785.1:95538-97014	+	434	hypothetical protein	orth3544							IPR004148: BAR domain; IPR027267: Arfaptin homology (AH) domain/BAR domain		GO:0005737 cytoplasm; GO:0005515 protein binding
VF21_01406	KV458785.1:98289-99447	+	362	hypothetical protein	orth425	ENOG410PJJ0: NAD binding Rossmann fold oxidoreductase						IPR000683: Oxidoreductase, N-terminal; IPR004104: Oxidoreductase, C-terminal; IPR016040: NAD(P)-binding domain		GO:0016491 oxidoreductase activity; GO:0055114 oxidation-reduction process; GO:0008152 metabolic process
VF21_01407	KV458785.1:99717-100652	-	288	hypothetical protein	orth427	ENOG410PX5J: NA
VF21_01408	KV458785.1:101660-104716	-	986	hypothetical protein	orth3545	ENOG410PT8J: NA
VF21_01409	KV458785.1:105802-111406	+	1848	hypothetical protein	orth3546	ENOG410PHMD: RING finger membrane protein	BUSCOfEOG7G1VFT					IPR002004: Polyadenylate-binding protein/Hyperplastic disc protein; IPR011016: Zinc finger, RING-CH-type; IPR013083: Zinc finger, RING/FYVE/PHD-type		GO:0003723 RNA binding; GO:0008270 zinc ion binding
VF21_01410	KV458785.1:113382-114018	-	211	hypothetical protein	orth5551	ENOG410PYTK: NA
VF21_01411	KV458785.1:116295-117531	-	411	hypothetical protein	orth5552	ENOG410PKNT: NA
VF21_01412	KV458785.1:119555-121463	-	635	hypothetical protein	orth5553	ENOG410Q74W: NA
VF21_01413	KV458785.1:126851-127549	-	212	hypothetical protein	orth9993	ENOG410PQ53: Phosphotransferase enzyme family						IPR000719: Protein kinase domain; IPR002575: Aminoglycoside phosphotransferase; IPR008271: Serine/threonine-protein kinase, active site; IPR011009: Protein kinase-like domain		GO:0005524 ATP binding; GO:0004672 protein kinase activity; GO:0006468 protein phosphorylation
VF21_01414	KV458785.1:127973-129265	-	414	hypothetical protein	orth429	ENOG410PISA: amidohydrolase			M20D			IPR002933: Peptidase M20; IPR011650: Peptidase M20, dimerisation domain; IPR017439: Amidohydrolase		GO:0016787 hydrolase activity; GO:0008152 metabolic process
VF21_01415	KV458785.1:129816-131856	+	660	hypothetical protein	orth1974	ENOG410PKMC: Glycosyl hydrolase				GH31		IPR000322: Glycoside hydrolase family 31; IPR011013: Galactose mutarotase-like domain; IPR013785: Aldolase-type TIM barrel; IPR017853: Glycoside hydrolase superfamily	PF01055: Glycosyl hydrolases family 31	GO:0030246 carbohydrate binding; GO:0004553 hydrolase activity, hydrolyzing O-glycosyl compounds; GO:0003824 catalytic activity; GO:0005975 carbohydrate metabolic process
VF21_01416	KV458785.1:131957-132621	-	194	hypothetical protein	orth6273	ENOG410PN26: Inherit from NOG: Glutamyl-tRNA synthetase						IPR025255: Protein of unknown function DUF4202	PF13875: Domain of unknown function (DUF4202)
VF21_01417	KV458785.1:133182-135114	+	589	hypothetical protein	orth423	ENOG410PGUZ: alpha-glucosidase				GH13		IPR006047: Glycosyl hydrolase, family 13, catalytic domain; IPR006589: Glycosyl hydrolase, family 13, subfamily, catalytic domain; IPR013780: Glycosyl hydrolase, family 13, all-beta; IPR013781: Glycoside hydrolase, catalytic domain; IPR015902: Glycoside hydrolase, family 13; IPR017853: Glycoside hydrolase superfamily	PF00128: Alpha amylase, catalytic domain	GO:0043169 cation binding; GO:0003824 catalytic activity; GO:0005975 carbohydrate metabolic process
VF21_01418	KV458785.1:135379-136976	-	497	hypothetical protein	orth1975	ENOG410PUT2: Sugar (and other) transporter						IPR003663: Sugar/inositol transporter; IPR005828: Major facilitator, sugar transporter-like; IPR005829: Sugar transporter, conserved site; IPR020846: Major facilitator superfamily domain	PF00083: Sugar (and other) transporter	GO:0016021 integral component of membrane; GO:0016020 membrane; GO:0022857 transmembrane transporter activity; GO:0005215 transporter activity; GO:0022891 substrate-specific transmembrane transporter activity; GO:0055085 transmembrane transport
VF21_01419	KV458785.1:138052-140338	+	761	hypothetical protein	orth8785							IPR000421: Coagulation factor 5/8 C-terminal domain; IPR008979: Galactose-binding domain-like; IPR013781: Glycoside hydrolase, catalytic domain		GO:0005975 carbohydrate metabolic process
VF21_01420	KV458785.1:143073-143762	-	200	hypothetical protein	orth431	ENOG410PXN4: NA
VF21_01421	KV458785.1:144283-144712	+	142	hypothetical protein	orth6274	ENOG410PS4N: BolA-like protein						IPR002634: BolA protein
VF21_01422	KV458785.1:145074-147100	-	639	arginyl-tRNA synthetase	orth1976	ENOG410PGU2: Arginyl-tRNA synthetase						IPR001278: Arginine-tRNA ligase; IPR001412: Aminoacyl-tRNA synthetase, class I, conserved site; IPR005148: Arginyl tRNA synthetase N-terminal domain; IPR008909: DALR anticodon binding; IPR009080: Aminoacyl-tRNA synthetase, class 1a, anticodon-binding; IPR014729: Rossmann-like alpha/beta/alpha sandwich fold	PF00750: tRNA synthetases class I (R)	GO:0005737 cytoplasm; GO:0004812 aminoacyl-tRNA ligase activity; GO:0005524 ATP binding; GO:0000166 nucleotide binding; GO:0004814 arginine-tRNA ligase activity; GO:0006418 tRNA aminoacylation for protein translation; GO:0006420 arginyl-tRNA aminoacylation
VF21_01423	KV458785.1:148463-149572	+	286	hypothetical protein	orth9720	ENOG410PXE9: DJ-1/PfpI family						IPR002818: DJ-1/PfpI; IPR029062: Class I glutamine amidotransferase-like
VF21_01424	KV458785.1:150034-152017	-	660	hypothetical protein	orth6275
VF21_01425	KV458785.1:153082-154694	-	517	hypothetical protein	orth6276	ENOG410PNDX: Mitochondrial carrier protein						IPR018108: Mitochondrial substrate/solute carrier; IPR023395: Mitochondrial carrier domain
VF21_01426	KV458785.1:155421-156560	-	359	hypothetical protein	orth6277	ENOG410PM5D: RING finger domain protein						IPR001841: Zinc finger, RING-type; IPR013083: Zinc finger, RING/FYVE/PHD-type; IPR016818: Nitric oxide synthase-interacting; IPR027370: RING-type zinc-finger, LisH dimerisation motif; IPR031790: Nitric oxide synthase-interacting protein, zinc-finger		GO:0008270 zinc ion binding; GO:0005515 protein binding; GO:0050999 regulation of nitric-oxide synthase activity
VF21_01427	KV458785.1:157135-158229	+	320	hypothetical protein	orth6278	ENOG410PGF9: tafazzin						IPR000872: Tafazzin; IPR002123: Phospholipid/glycerol acyltransferase		GO:0016746 transferase activity, transferring acyl groups; GO:0008152 metabolic process; GO:0006644 phospholipid metabolic process
VF21_01428	KV458785.1:158670-160863	+	629	hypothetical protein	orth6279	ENOG410PH48: Sorting nexin-41						IPR001683: Phox homologous domain; IPR015404: Sorting nexin Vps5-like, C-terminal		GO:0035091 phosphatidylinositol binding
VF21_01429	KV458785.1:161255-162077	-	273	hypothetical protein	orth6280	ENOG410PITY: glutamine amidotransferase			C26			IPR002161: Pyridoxal 5'-phosphate synthase subunit PdxT/SNO; IPR021196: PdxT/SNO family, conserved site; IPR029062: Class I glutamine amidotransferase-like	PF01174: SNO glutamine amidotransferase family	GO:0004359 glutaminase activity; GO:0042823 pyridoxal phosphate biosynthetic process; GO:0042819 vitamin B6 biosynthetic process
VF21_01430	KV458785.1:162491-163471	+	308	hypothetical protein	orth6281	ENOG410PUKP: Acyltransferase	BUSCOfEOG7F51C4					IPR002123: Phospholipid/glycerol acyltransferase; IPR004552: 1-acyl-sn-glycerol-3-phosphate acyltransferase		GO:0016020 membrane; GO:0003841 1-acylglycerol-3-phosphate O-acyltransferase activity; GO:0016746 transferase activity, transferring acyl groups; GO:0008152 metabolic process; GO:0008654 phospholipid biosynthetic process
VF21_01431	KV458785.1:165609-167929	-	755	hypothetical protein	orth6282	ENOG410PGU8: protein phosphatase regulatory subunit Gac1				CBM21		IPR005036: CBM21 (carbohydrate binding type-21) domain		GO:0005515 protein binding
VF21_01432	KV458785.1:170242-170541	-	84	hypothetical protein
VF21_01433	KV458785.1:179586-180991	-	450	hypothetical protein	orth433	ENOG410PMU6: Glycosyl hydrolase family 7				GH7		IPR001722: Glycoside hydrolase, family 7; IPR013320: Concanavalin A-like lectin/glucanase domain	PF00840: Glycosyl hydrolase family 7	GO:0004553 hydrolase activity, hydrolyzing O-glycosyl compounds; GO:0005975 carbohydrate metabolic process
VF21_01434	KV458785.1:183491-189285	-	1410	hypothetical protein	orth8804							IPR000195: Rab-GTPase-TBC domain; IPR002213: UDP-glucuronosyl/UDP-glucosyltransferase; IPR004276: Glycosyltransferase family 28, N-terminal domain		GO:0016758 transferase activity, transferring hexosyl groups; GO:0030259 lipid glycosylation; GO:0008152 metabolic process; GO:0005975 carbohydrate metabolic process
VF21_01435	KV458785.1:189916-192862	+	981	hypothetical protein	orth9890	ENOG410PMPZ: NA						IPR016864: Uncharacterised conserved protein UCP028035
VF21_01436	KV458785.1:195468-196376	+	259	hypothetical protein	orth2985	ENOG410PRW4: NA
VF21_01437	KV458785.1:197431-199373	+	626	hypothetical protein	orth6289	ENOG410PIRG: Nuclear distribution protein nudE						IPR006964: NUDE protein, C-terminal
VF21_01438	KV458785.1:201120-208161	+	2292	acetyl-CoA carboxylase/biotin carboxylase	orth6288	ENOG410PH59: acetyl-CoA carboxylase	BUSCOfEOG74J9H5					IPR000022: Carboxyl transferase; IPR000089: Biotin/lipoyl attachment; IPR001882: Biotin-binding site; IPR005479: Carbamoyl-phosphate synthetase large subunit-like, ATP-binding domain; IPR005481: Biotin carboxylase-like, N-terminal domain; IPR005482: Biotin carboxylase, C-terminal; IPR011053: Single hybrid motif; IPR011054: Rudiment single hybrid motif; IPR011761: ATP-grasp fold; IPR011762: Acetyl…	PF01039: Carboxyl transferase domain; PF02786: Carbamoyl-phosphate synthase L chain, ATP binding domain; PF08326: Acetyl-CoA carboxylase, central region	GO:0016874 ligase activity; GO:0005524 ATP binding; GO:0003989 acetyl-CoA carboxylase activity; GO:0003824 catalytic activity; GO:0004075 biotin carboxylase activity; GO:0046872 metal ion binding; GO:0006633 fatty acid biosynthetic process
VF21_01439	KV458785.1:208560-209385	-	274	hypothetical protein
VF21_01440	KV458785.1:210507-211116	-	202	hypothetical protein	orth8803
VF21_01441	KV458785.1:211867-212500	-	210	hypothetical protein	orth9763
VF21_01442	KV458785.1:213794-215271	+	434	hypothetical protein	orth434
VF21_01443	KV458785.1:215811-217383	+	523	hypothetical protein	orth2748	ENOG410Q0VG: NA
VF21_01444	KV458785.1:217432-219031	-	342	hypothetical protein	orth435	ENOG410PM19: NA						IPR029063: S-adenosyl-L-methionine-dependent methyltransferase
VF21_01445	KV458785.1:219974-221226	+	399	hypothetical protein	orth436	ENOG410PIIW: O-methyltransferase						IPR001077: O-methyltransferase, family 2; IPR011991: Winged helix-turn-helix DNA-binding domain; IPR016461: O-methyltransferase COMT-type; IPR029063: S-adenosyl-L-methionine-dependent methyltransferase		GO:0008171 O-methyltransferase activity; GO:0008168 methyltransferase activity
VF21_01446	KV458785.1:222369-223823	+	442	hypothetical protein	orth6287	ENOG410PHCH: Eukaryotic aspartyl protease			A01A			IPR001461: Aspartic peptidase; IPR021109: Aspartic peptidase domain; IPR033121: No description	PF00026: Eukaryotic aspartyl protease	GO:0004190 aspartic-type endopeptidase activity; GO:0006508 proteolysis
VF21_01447	KV458785.1:224702-225253	+	172	hypothetical protein	orth8824							IPR004360: Glyoxalase/fosfomycin resistance/dioxygenase domain; IPR029068: Glyoxalase/Bleomycin resistance protein/Dihydroxybiphenyl dioxygenase
VF21_01448	KV458785.1:225286-225858	-	157	hypothetical protein	orth8777	ENOG410PI6W: Acetylxylan esterase involved in the hydrolysis of xylan, a major structural heterogeneous polysaccharide found in plant biomass representing the second most abundant polysaccharide in the biosphere, after cellulose. Degrades acetylated xylans by cleaving acetyl side groups from the hetero-xylan backbone				CE1		IPR010126: Esterase, PHB depolymerase; IPR029058: Alpha/Beta hydrolase fold		GO:0005576 extracellular region
VF21_01449	KV458785.1:227053-227908	+	284	hypothetical protein	orth6286	ENOG410PT6R: YhhN domain-containing protein						IPR012506: YhhN-like		GO:0016021 integral component of membrane
VF21_01450	KV458785.1:227998-230513	-	808	hypothetical protein	orth437	ENOG410PKBA: Repressor protein						IPR001381: 3-dehydroquinate dehydratase type I; IPR006151: Quinate/shikimate 5-dehydrogenase/glutamyl-tRNA reductase; IPR013708: Shikimate dehydrogenase substrate binding, N-terminal; IPR013785: Aldolase-type TIM barrel; IPR016040: NAD(P)-binding domain; IPR027417: P-loop containing nucleoside triphosphate hydrolase; IPR031322: Shikimate kinase/gluconokinase		GO:0004764 shikimate 3-dehydrogenase (NADP+) activity; GO:0003824 catalytic activity; GO:0003855 3-dehydroquinate dehydratase activity; GO:0055114 oxidation-reduction process
VF21_01451	KV458785.1:231280-233876	+	845	hypothetical protein	orth438	ENOG410PMIY: Transcription factor					Fungal-specific TF domain	IPR001138: Zn(2)-C6 fungal-type DNA-binding domain; IPR007219: Transcription factor domain, fungi		GO:0005634 nucleus; GO:0003677 DNA binding; GO:0008270 zinc ion binding; GO:0000981 RNA polymerase II transcription factor activity, sequence-specific DNA binding; GO:0006351 transcription, DNA-templated; GO:0006355 regulation of transcription, DNA-templated
VF21_01452	KV458785.1:234054-234513	-	152	hypothetical protein	orth2986	ENOG410PNZV: Is involved in the catabolism of quinate. Allows the utilization of quinate as carbon source via the beta-ketoadipate pathway (By similarity)						IPR001874: Dehydroquinase, class II; IPR018509: Dehydroquinase, class II, conserved site	PF01220: Dehydroquinase class II	GO:0003855 3-dehydroquinate dehydratase activity
VF21_01453	KV458785.1:234817-236189	+	356	hypothetical protein	orth439	ENOG410PJHW: Inositol monophosphatase QutG						IPR000760: Inositol monophosphatase; IPR020550: Inositol monophosphatase, conserved site; IPR020583: Inositol monophosphatase, metal-binding site	PF00459: Inositol monophosphatase family	GO:0046854 phosphatidylinositol phosphorylation
VF21_01454	KV458785.1:236311-237328	-	338	hypothetical protein	orth2987	ENOG410PKCS: quinate dehydrogenase						IPR013708: Shikimate dehydrogenase substrate binding, N-terminal; IPR016040: NAD(P)-binding domain		GO:0004764 shikimate 3-dehydrogenase (NADP+) activity; GO:0055114 oxidation-reduction process
VF21_01455	KV458785.1:238027-239757	+	539	hypothetical protein	orth440	ENOG410PFKH: quinate permease						IPR003663: Sugar/inositol transporter; IPR005828: Major facilitator, sugar transporter-like; IPR005829: Sugar transporter, conserved site; IPR020846: Major facilitator superfamily domain	PF00083: Sugar (and other) transporter	GO:0016021 integral component of membrane; GO:0016020 membrane; GO:0022857 transmembrane transporter activity; GO:0005215 transporter activity; GO:0022891 substrate-specific transmembrane transporter activity; GO:0055085 transmembrane transport
VF21_01456	KV458785.1:240997-242110	+	370	hypothetical protein	orth441	ENOG410PI98: 3-dehydroshikimate dehydratase						IPR013022: Xylose isomerase-like, TIM barrel domain
VF21_01457	KV458785.1:244992-246534	+	513	hypothetical protein	orth442	ENOG410PU6J: NA
VF21_01458	KV458785.1:246565-248025	-	470	hypothetical protein	orth444	ENOG410PFYT: endoglucanase family 5 glycoside hydrolase				GH5		IPR001547: Glycoside hydrolase, family 5; IPR013781: Glycoside hydrolase, catalytic domain; IPR017853: Glycoside hydrolase superfamily		GO:0004553 hydrolase activity, hydrolyzing O-glycosyl compounds; GO:0005975 carbohydrate metabolic process
VF21_01459	KV458785.1:249154-251474	-	720	hypothetical protein	orth8990	ENOG410PGBW: Glycosyl hydrolase family 20, catalytic domain				GH20		IPR013320: Concanavalin A-like lectin/glucanase domain; IPR013781: Glycoside hydrolase, catalytic domain; IPR015882: Beta-hexosaminidase, bacteial type, N-terminal; IPR015883: Glycoside hydrolase family 20, catalytic domain; IPR017853: Glycoside hydrolase superfamily; IPR025705: Beta-hexosaminidase; IPR029018: Chitobiase/beta-hexosaminidase domain 2-like		GO:0004553 hydrolase activity, hydrolyzing O-glycosyl compounds; GO:0004563 beta-N-acetylhexosaminidase activity; GO:0005975 carbohydrate metabolic process
VF21_01460	KV458785.1:252788-253442	-	217	hypothetical protein	orth6285
VF21_01461	KV458785.1:254958-258918	-	1319	hypothetical protein	orth6284
VF21_01462	KV458785.1:259374-262896	-	1139	hypothetical protein	orth6283	ENOG410PH2D: conserved hypothetical protein						IPR011009: Protein kinase-like domain
VF21_01463	KV458785.1:264207-268874	-	725	hypothetical protein	orth1978							IPR001645: Folylpolyglutamate synthetase; IPR004101: Mur ligase, C-terminal; IPR013221: Mur ligase, central; IPR017981: GPCR, family 2-like; IPR023600: Folylpolyglutamate synthase, eukaryota		GO:0016020 membrane; GO:0016874 ligase activity; GO:0004888 transmembrane signaling receptor activity; GO:0005524 ATP binding; GO:0004326 tetrahydrofolylpolyglutamate synthase activity; GO:0009396 folic acid-containing compound biosynthetic process; GO:0007166 cell surface receptor signaling pathway; GO:0009058 biosynthetic process
VF21_01465	KV458785.1:270967-274035	-	398	hypothetical protein	orth6290	ENOG410PRWE: transcription factor					Homeobox domain	IPR001356: Homeobox domain; IPR008422: Homeobox KN domain; IPR009057: Homeodomain-like		GO:0003677 DNA binding; GO:0006355 regulation of transcription, DNA-templated
VF21_01468	KV458785.1:283397-290308	-	2018	hypothetical protein	orth6291	ENOG410PI2R: ubiquitin carboxyl-terminal hydrolase			C19			IPR001394: Peptidase C19, ubiquitin carboxyl-terminal hydrolase; IPR006615: Peptidase C19, ubiquitin-specific peptidase, DUSP domain; IPR018200: Ubiquitin specific protease, conserved site; IPR028134: Ubiquitin carboxyl-terminal hydrolase USP4/12; IPR028889: Ubiquitin specific protease domain	PF00443: Ubiquitin carboxyl-terminal hydrolase	GO:0036459 thiol-dependent ubiquitinyl hydrolase activity; GO:0004843 thiol-dependent ubiquitin-specific protease activity; GO:0006511 ubiquitin-dependent protein catabolic process; GO:0016579 protein deubiquitination
VF21_01469	KV458785.1:290815-291537	-	222	hypothetical protein	orth6292	ENOG410PGJA: mitochondrial import inner membrane translocase subunit tim23	BUSCOfEOG75MW7H					IPR003397: Mitochondrial inner membrane translocase subunit Tim17/Tim22/Tim23/peroxisomal protein PMP24
VF21_01470	KV458785.1:292036-293795	+	424	hypothetical protein	orth445							IPR022190: Protein of unknown function DUF3716
VF21_01471	KV458785.1:298915-304301	+	1641	hypothetical protein	orth6293	ENOG410PIB4: HEAT repeat protein						IPR016024: Armadillo-type fold; IPR019442: Domain of unknown function DUF2428, death-receptor-like		GO:0005488 binding
VF21_01472	KV458785.1:305181-305970	+	153	hypothetical protein	orth6294	ENOG410PS21: Glutathione S-transferase						IPR001129: Membrane-associated, eicosanoid/glutathione metabolism (MAPEG) protein; IPR023352: Membrane associated eicosanoid/glutathione metabolism-like domain
VF21_01473	KV458785.1:306239-307409	-	389	hypothetical protein	orth6295	ENOG410PNQ3: NA
VF21_01474	KV458785.1:310424-312995	-	803	hypothetical protein	orth6296	ENOG410PJR9: stress activated MAP kinase interacting protein						IPR008828: TORC2 component Sin1/Avo1; IPR031313: SAPK-interacting protein 1, Pleckstrin-homology domain; IPR031567: Sin1, middle CRIM domain		GO:0031932 TORC2 complex
VF21_01475	KV458785.1:313258-314425	+	388	hypothetical protein	orth6297	ENOG410PKSN: conserved hypothetical protein						IPR018800: Proline-rich protein PRCC
VF21_01476	KV458785.1:315089-317176	-	678	hypothetical protein	orth6298	ENOG410PJ3I: DNA polymerase						IPR001357: BRCT domain; IPR002008: DNA polymerase family X, beta-like; IPR002054: DNA-directed DNA polymerase X; IPR010996: DNA polymerase beta-like, N-terminal domain; IPR018944: DNA polymerase lambda, fingers domain; IPR019843: DNA polymerase family X, binding site; IPR022312: DNA polymerase family X; IPR027421: DNA polymerase family X lyase domain; IPR028207: DNA polymerase beta, palm domain; …		GO:0005634 nucleus; GO:0003677 DNA binding; GO:0003887 DNA-directed DNA polymerase activity; GO:0034061 DNA polymerase activity; GO:0016779 nucleotidyltransferase activity; GO:0006281 DNA repair
VF21_01477	KV458785.1:317755-319276	-	412	saccharopine dehydrogenase	orth446	ENOG410PHFU: saccharopine dehydrogenase						IPR005097: Saccharopine dehydrogenase, NADP binding domain; IPR016040: NAD(P)-binding domain		GO:0016491 oxidoreductase activity; GO:0055114 oxidation-reduction process
VF21_01478	KV458785.1:319828-320406	+	92	ribosomal protein L37ae	orth6299	ENOG410PQ1G: 60S ribosomal protein L43						IPR002674: Ribosomal protein L37ae; IPR011331: Ribosomal protein L37ae/L37e; IPR011332: Zinc-binding ribosomal protein		GO:0005622 intracellular; GO:0005840 ribosome; GO:0003735 structural constituent of ribosome; GO:0006412 translation
VF21_01479	KV458785.1:322128-324065	+	622	hypothetical protein	orth6300	ENOG410QD8E: PHD and RING finger						IPR001841: Zinc finger, RING-type; IPR001965: Zinc finger, PHD-type; IPR011011: Zinc finger, FYVE/PHD-type; IPR013083: Zinc finger, RING/FYVE/PHD-type; IPR019786: Zinc finger, PHD-type, conserved site; IPR019787: Zinc finger, PHD-finger		GO:0008270 zinc ion binding; GO:0005515 protein binding
VF21_01480	KV458785.1:324951-326106	+	338	hypothetical protein	orth6301	ENOG410PMZF: mitochondrial 54S ribosomal protein YmL17 YmL30	BUSCOfEOG780RXX					IPR015797: NUDIX hydrolase domain-like; IPR021757: Ribosomal protein L46		GO:0016787 hydrolase activity
VF21_01481	KV458785.1:327590-329493	-	573	hypothetical protein	orth6302	ENOG410PJ2I: CAF1 family ribonuclease						IPR006941: Ribonuclease CAF1; IPR012337: Ribonuclease H-like domain	PF04857: CAF1 family ribonuclease	GO:0005634 nucleus; GO:0003676 nucleic acid binding
VF21_01482	KV458785.1:330296-331705	+	450	hypothetical protein	orth6303	ENOG410PJ0F: Peroxin 26
VF21_01483	KV458785.1:332009-332321	-	103	hypothetical protein	orth6304
VF21_01485	KV458785.1:333829-334516	-	202	hypothetical protein	orth6305							IPR024368: Life-span regulatory factor
VF21_01486	KV458785.1:339335-343556	-	1362	hypothetical protein	orth6306	ENOG410QE8C: phospholipid-transporting ATPase						IPR001757: P-type ATPase; IPR006539: P-type ATPase, subfamily IV; IPR008250: P-type ATPase, A domain; IPR018303: P-type ATPase, phosphorylation site; IPR023214: HAD-like domain; IPR023299: P-type ATPase, cytoplasmic domain N; IPR032630: P-type ATPase, C-terminal; IPR032631: P-type ATPase, N-terminal		GO:0016021 integral component of membrane; GO:0000287 magnesium ion binding; GO:0004012 phospholipid-translocating ATPase activity; GO:0005524 ATP binding; GO:0000166 nucleotide binding; GO:0046872 metal ion binding; GO:0015914 phospholipid transport
VF21_01487	KV458785.1:344250-344642	+	112	PHD finger-like domain-containing protein 5A	orth6307	ENOG410PP1G: factor ini1	BUSCOfEOG70S7JS					IPR005345: PHF5-like	PF03660: PHF5-like protein
VF21_01488	KV458785.1:345499-348455	-	932	hypothetical protein	orth6308
VF21_01489	KV458785.1:348748-349206	+	129	hypothetical protein	orth6309	ENOG410PR9T: Cript family						IPR019367: PDZ-binding protein, CRIPT
VF21_01490	KV458785.1:349920-351768	-	615	hypothetical protein	orth2430	ENOG410PHQS: FAD binding						IPR001433: Oxidoreductase FAD/NAD(P)-binding; IPR001709: Flavoprotein pyridine nucleotide cytochrome reductase; IPR003097: FAD-binding, type 1; IPR017927: Ferredoxin reductase-type FAD-binding domain; IPR017938: Riboflavin synthase-like beta-barrel; IPR023173: NADPH-cytochrome p450 reductase, FAD-binding, alpha-helical domain-3		GO:0016491 oxidoreductase activity; GO:0055114 oxidation-reduction process
VF21_01492	KV458785.1:353516-355692	+	606	hypothetical protein	orth6310	ENOG410PHD5: actin-binding protein						IPR001680: WD40 repeat; IPR015048: Domain of unknown function DUF1899; IPR015505: Coronin; IPR015943: WD40/YVTN repeat-like-containing domain; IPR017986: WD40-repeat-containing domain; IPR019775: WD40 repeat, conserved site; IPR020472: G-protein beta WD-40 repeat		GO:0005515 protein binding
VF21_01493	KV458785.1:356514-357201	+	204	hypothetical protein	orth6311	ENOG410PJVI: nitroreductase						IPR000415: Nitroreductase-like; IPR029479: Nitroreductase		GO:0016491 oxidoreductase activity
VF21_01494	KV458785.1:357602-360035	-	810	hypothetical protein	orth6312	ENOG410PG0Y: ATP-dependent permease						IPR003439: ABC transporter-like; IPR003593: AAA+ ATPase domain; IPR011527: ABC transporter type 1, transmembrane domain; IPR017871: ABC transporter, conserved site; IPR027417: P-loop containing nucleoside triphosphate hydrolase	PF00664: ABC transporter transmembrane region	GO:0016021 integral component of membrane; GO:0005524 ATP binding; GO:0016887 ATPase activity; GO:0042626 ATPase activity, coupled to transmembrane movement of substances; GO:0055085 transmembrane transport; GO:0006810 transport
VF21_01495	KV458785.1:360838-362921	-	661	hypothetical protein	orth8285	ENOG410QEFT: NA						IPR000757: Glycoside hydrolase, family 16; IPR013320: Concanavalin A-like lectin/glucanase domain		GO:0004553 hydrolase activity, hydrolyzing O-glycosyl compounds; GO:0005975 carbohydrate metabolic process
VF21_01496	KV458785.1:364562-366177	+	509	hypothetical protein	orth6313	ENOG410PJFB: hsp90 co-chaperone Cdc37	BUSCOfEOG7GTTD4					IPR004918: Cdc37; IPR013855: Cdc37, N-terminal domain; IPR013873: Cdc37, C-terminal; IPR013874: Cdc37, Hsp90 binding		GO:0019901 protein kinase binding
VF21_01497	KV458785.1:366625-368017	-	418	hypothetical protein	orth6314	ENOG410PF96: Regulator of Ty1 transposition protein						IPR006569: CID domain; IPR006903: RNA polymerase II-binding domain; IPR008942: ENTH/VHS
VF21_01498	KV458785.1:368467-369296	+	258	hypothetical protein	orth6315	ENOG410PN4N: clathrin light chain	BUSCOfEOG7Z95XB					IPR000996: Clathrin light chain; IPR027417: P-loop containing nucleoside triphosphate hydrolase	PF01086: Clathrin light chain	GO:0030130 clathrin coat of trans-Golgi network vesicle; GO:0030132 clathrin coat of coated pit; GO:0005198 structural molecule activity; GO:0006886 intracellular protein transport; GO:0016192 vesicle-mediated transport
VF21_01499	KV458785.1:369815-370398	-	101	hypothetical protein	orth6316	ENOG410PT1T: NA
VF21_01500	KV458785.1:370509-373165	+	852	hypothetical protein	orth6317	ENOG410PMZR: conserved hypothetical protein
VF21_01501	KV458785.1:373720-384433	-	3079	hypothetical protein	orth6318	ENOG410PHVX: hydrolase	BUSCOfEOG7J70QG		C26			IPR001394: Peptidase C19, ubiquitin carboxyl-terminal hydrolase; IPR001674: GMP synthase, C-terminal; IPR004739: GMP synthase, N-terminal; IPR014729: Rossmann-like alpha/beta/alpha sandwich fold; IPR017926: Glutamine amidotransferase; IPR018200: Ubiquitin specific protease, conserved site; IPR021905: Protein of unknown function DUF3517; IPR022310: NAD/GMP synthase; IPR022955: GMP synthase; IPR025…		GO:0016462 pyrophosphatase activity; GO:0036459 thiol-dependent ubiquitinyl hydrolase activity; GO:0005524 ATP binding; GO:0003922 GMP synthase (glutamine-hydrolyzing) activity; GO:0006164 purine nucleotide biosynthetic process; GO:0006177 GMP biosynthetic process; GO:0016579 protein deubiquitination; GO:0006511 ubiquitin-dependent protein catabolic process
VF21_01502	KV458785.1:384978-385858	+	243	hypothetical protein	orth6320	ENOG410PPTA: RNase P subunit Pop3
VF21_01503	KV458785.1:386258-390755	-	1427	hypothetical protein	orth6321	ENOG410PJ4Z: gtp binding protein	BUSCOfEOG7N63VZ					IPR001849: Pleckstrin homology domain; IPR011993: PH domain-like; IPR012966: Anillin homology domain
VF21_01504	KV458785.1:391587-392629	-	290	hypothetical protein	orth6322	ENOG410PMKS: conserved hypothetical protein						IPR011333: SKP1/BTB/POZ domain
VF21_01505	KV458785.1:393148-395181	-	660	hypothetical protein	orth6323	ENOG410PGJB: SET domain protein						IPR001214: SET domain; IPR025783: Histone-lysine N-methyltransferase SET9		GO:0005515 protein binding; GO:0042799 histone methyltransferase activity (H4-K20 specific); GO:0034770 histone H4-K20 methylation
VF21_01506	KV458785.1:395739-396315	+	136	50S ribosomal protein L14	orth447	ENOG410PPNT: mitochondrial 54S ribosomal protein YmL38 YmL34	BUSCOfEOG75J10D					IPR000218: Ribosomal protein L14b/L23e; IPR005745: Ribosomal protein L14, bacterial-type; IPR019972: Ribosomal protein L14 conserved site; IPR023571: Ribosomal protein L14 domain		GO:0015934 large ribosomal subunit; GO:0005840 ribosome; GO:0003735 structural constituent of ribosome; GO:0006412 translation
VF21_01507	KV458785.1:396580-397158	-	121	hypothetical protein	orth6324	ENOG410PQ51: DNA-dependent RNA polymerase catalyzes the transcription of DNA into RNA using the four ribonucleoside triphosphates as substrates	BUSCOfEOG7B05RW					IPR001222: Zinc finger, TFIIS-type; IPR001529: DNA-directed RNA polymerase, M/15kDa subunit; IPR012164: DNA-directed RNA polymerase, subunit C11/M/9		GO:0008270 zinc ion binding; GO:0003899 DNA-directed RNA polymerase activity; GO:0003677 DNA binding; GO:0003676 nucleic acid binding; GO:0006351 transcription, DNA-templated
VF21_01508	KV458785.1:397770-398498	+	179	peptidyl-prolyl cis-trans isomerase NIMA-interacting 1	orth6325	ENOG410PP19: Peptidyl-prolyl cis-trans isomerase	BUSCOfEOG7HHX51					IPR000297: Peptidyl-prolyl cis-trans isomerase, PpiC-type; IPR001202: WW domain		GO:0016853 isomerase activity; GO:0005515 protein binding
VF21_01509	KV458785.1:398670-399379	-	216	dihydrofolate reductase	orth6326	ENOG410PPTW: dihydrofolate reductase	BUSCOfEOG7Q8D07					IPR001796: Dihydrofolate reductase domain; IPR012259: Dihydrofolate reductase; IPR017925: Dihydrofolate reductase conserved site; IPR024072: Dihydrofolate reductase-like domain		GO:0050661 NADP binding; GO:0004146 dihydrofolate reductase activity; GO:0055114 oxidation-reduction process; GO:0009165 nucleotide biosynthetic process; GO:0006545 glycine biosynthetic process
VF21_01510	KV458785.1:400635-402021	+	326	hypothetical protein	orth448	ENOG410PFV9: Succinate fumarate mitochondrial transporter						IPR002067: Mitochondrial carrier protein; IPR018108: Mitochondrial substrate/solute carrier; IPR023395: Mitochondrial carrier domain	PF00153: Mitochondrial carrier protein	GO:0055085 transmembrane transport
VF21_01511	KV458785.1:402705-403838	-	331	hypothetical protein	orth6327	ENOG410PK0U: Actin monomer binding protein						IPR002108: Actin-depolymerising factor homology domain; IPR028458: Twinfilin; IPR029006: ADF-H/Gelsolin-like domain		GO:0005622 intracellular; GO:0003779 actin binding; GO:0030837 negative regulation of actin filament polymerization
VF21_01512	KV458785.1:404345-404926	+	174	hypothetical protein	orth6328							IPR009332: Mediator of RNA polymerase II transcription subunit 22		GO:0016592 mediator complex; GO:0001104 RNA polymerase II transcription cofactor activity; GO:0006357 regulation of transcription from RNA polymerase II promoter
VF21_01513	KV458785.1:405423-406943	-	455	AGC/PKA protein kinase	orth449	ENOG410PHM9: camp-dependent protein kinase						IPR000719: Protein kinase domain; IPR000961: AGC-kinase, C-terminal; IPR002290: Serine/threonine/dual specificity protein kinase, catalytic domain; IPR008271: Serine/threonine-protein kinase, active site; IPR011009: Protein kinase-like domain; IPR017441: Protein kinase, ATP binding site	PF00069: Protein kinase domain	GO:0005524 ATP binding; GO:0004672 protein kinase activity; GO:0004674 protein serine/threonine kinase activity; GO:0006468 protein phosphorylation
VF21_01514	KV458785.1:408488-410475	-	630	hypothetical protein	orth6329	ENOG410PGFR: tRNA pseudouridine synthase						IPR001406: Pseudouridine synthase I, TruA; IPR020094: Pseudouridine synthase I, TruA, N-terminal; IPR020095: Pseudouridine synthase I, TruA, C-terminal; IPR020097: Pseudouridine synthase I, TruA, alpha/beta domain; IPR020103: Pseudouridine synthase, catalytic domain		GO:0003723 RNA binding; GO:0009982 pseudouridine synthase activity; GO:0009451 RNA modification; GO:0001522 pseudouridine synthesis
VF21_01515	KV458785.1:410943-412391	+	446	hypothetical protein	orth6330	ENOG410PI31: transcription initiation factor	BUSCOfEOG7R2BV4					IPR002853: Transcription factor TFIIE, alpha subunit; IPR013083: Zinc finger, RING/FYVE/PHD-type; IPR017919: Transcription factor TFE/TFIIEalpha HTH domain; IPR024550: TFIIEalpha/SarR/Rpc3 HTH domain		GO:0043565 sequence-specific DNA binding; GO:0006367 transcription initiation from RNA polymerase II promoter
[truncated: 9,160 more rows]
