# Supplementary material for: Extreme sensitivity to ultraviolet light in the fungal pathogen causing white-nose syndrome of bats
Source: Nat Commun. 2018 Jan 2;9:35. doi: 10.1038/s41467-017-02441-z (PMC5750222; doi:10.1038/s41467-017-02441-z)
Supplement: Supplementary file 9 — Supplementary Data 6 [file 41467_2017_2441_MOESM9_ESM.xlsx]

## Sheet: Psp_03VT05
GeneID	scaffold:start-end	strand	length	description	Ortho Group	EggNog	BUSCO	Secreted	Protease family	CAZyme family	Transcription factor	InterPro Domains	PFAM Domains	GO terms	SecMet Cluster	SMCOG
VE02_00001	KV459351.1:503-2148	-	481	hypothetical protein	orth5486	ENOG410PFIQ: 1,3-beta-glucanosyltransferase gel2				GH72		IPR004886: Glucanosyltransferase; IPR013781: Glycoside hydrolase, catalytic domain; IPR017853: Glycoside hydrolase superfamily	PF03198: Glucanosyltransferase	GO:0005975 carbohydrate metabolic process
VE02_00002	KV459351.1:3321-5272	-	489	ATP citrate (Pro-S)-lyase	orth5487	ENOG410PH8Y: ATP citrate lyase						IPR013816: ATP-grasp fold, subdomain 2; IPR016102: Succinyl-CoA synthetase-like; IPR032263: ATP-citrate synthase, citrate-binding domain	PF16114: ATP citrate lyase citrate-binding	GO:0005524 ATP binding
VE02_00003	KV459351.1:7885-9949	+	669	ATP-citrate synthase subunit 1	orth5488	ENOG410PGNT: ATP-citrate synthase subunit 1						IPR002020: Citrate synthase; IPR003781: CoA-binding; IPR005810: Succinyl-CoA ligase, alpha subunit; IPR005811: ATP-citrate lyase/succinyl-CoA ligase; IPR016040: NAD(P)-binding domain; IPR016102: Succinyl-CoA synthetase-like; IPR016142: Citrate synthase-like, large alpha subdomain; IPR016143: Citrate synthase-like, small alpha subdomain; IPR017440: ATP-citrate lyase/succinyl-CoA ligase, active sit…		GO:0046912 transferase activity, transferring acyl groups, acyl groups converted into alkyl on transfer; GO:0048037 cofactor binding; GO:0003824 catalytic activity; GO:0008152 metabolic process
VE02_00004	KV459351.1:10421-11887	-	443	hypothetical protein	orth665	ENOG410PH4R: The PI(3,5)P2 regulatory complex regulates both the synthesis and turnover of phosphatidylinositol 3,5-bisphosphate (PtdIns(3,5)P2). Necessary for proper vacuole morphology. Plays an important role in osmotically-induced vacuole fragmentation. Required for cytoplasm to vacuole transport (Cvt) vesicle formation, pexophagy and starvation-induced autophagy. Involved in correct atg9 traf…						IPR001680: WD40 repeat; IPR015943: WD40/YVTN repeat-like-containing domain; IPR017986: WD40-repeat-containing domain		GO:0005515 protein binding
VE02_00005	KV459351.1:12563-15939	+	1005	hypothetical protein	orth5489	ENOG410PH6S: S-adenosyl-L-methionine-dependent methyltransferase that acts as a component of the wybutosine biosynthesis pathway. Wybutosine is a hyper modified guanosine with a tricyclic base found at the 3'-position adjacent to the anticodon of eukaryotic phenylalanine tRNA. May methylate the carboxyl group of leucine residues to form alpha-leucine ester residues (By similarity)						IPR003347: JmjC domain; IPR007213: Leucine carboxyl methyltransferase; IPR015915: Kelch-type beta propeller; IPR029063: S-adenosyl-L-methionine-dependent methyltransferase		GO:0005515 protein binding; GO:0008168 methyltransferase activity; GO:0032259 methylation
VE02_00006	KV459351.1:16858-18472	+	481	hypothetical protein	orth256	ENOG410PICG: (Mfs) transporter						IPR011701: Major facilitator superfamily; IPR020846: Major facilitator superfamily domain		GO:0016021 integral component of membrane; GO:0055085 transmembrane transport
VE02_00007	KV459351.1:19130-21413	-	597	hypothetical protein	orth5490	ENOG410PHDS: Mitochondrial carrier						IPR002048: EF-hand domain; IPR002067: Mitochondrial carrier protein; IPR011992: EF-hand domain pair; IPR018108: Mitochondrial substrate/solute carrier; IPR018247: EF-Hand 1, calcium-binding site; IPR023395: Mitochondrial carrier domain	PF00153: Mitochondrial carrier protein	GO:0005509 calcium ion binding; GO:0055085 transmembrane transport
VE02_00008	KV459351.1:22107-23149	+	310	hypothetical protein	orth5491	ENOG410PI7B: Component of the SRB8-11 complex. The SRB8-11 complex is a regulatory module of the Mediator complex which is itself involved in regulation of basal and activated RNA polymerase II- dependent transcription. The SRB8-11 complex may be involved in the transcriptional repression of a subset of genes regulated by Mediator. It may inhibit the association of the Mediator complex with RNA p…	BUSCOfEOG744TM6					IPR006671: Cyclin, N-terminal; IPR013763: Cyclin-like
VE02_00009	KV459351.1:25256-25887	+	182	hypothetical protein	orth5492	ENOG410PQ9V: conserved hypothetical protein						IPR027915: Protein of unknown function DUF4452	PF14618: Domain of unknown function (DUF4452)
VE02_00010	KV459351.1:27129-27722	+	118	hypothetical protein	orth5493	ENOG410PS54: NA
VE02_00011	KV459351.1:28113-29012	-	281	hypothetical protein	orth5494	ENOG410PJY6: SNARE complex subunit						IPR000727: Target SNARE coiled-coil homology domain		GO:0005515 protein binding
VE02_00012	KV459351.1:29670-31197	+	508	hypothetical protein	orth5495	ENOG410PSE6: TRAF-like signal transducer						IPR001293: Zinc finger, TRAF-type; IPR001841: Zinc finger, RING-type; IPR008974: TRAF-like; IPR013083: Zinc finger, RING/FYVE/PHD-type; IPR013323: SIAH-type domain		GO:0008270 zinc ion binding; GO:0005515 protein binding; GO:0004842 ubiquitin-protein transferase activity; GO:0016567 protein ubiquitination
VE02_00013	KV459351.1:33881-34598	+	201	hypothetical protein	orth5496	ENOG410PT89: DNA polymerase delta subunit 4						IPR007218: DNA polymerase delta, subunit 4		GO:0005634 nucleus; GO:0006260 DNA replication
VE02_00015	KV459351.1:36526-38679	-	698	hypothetical protein	orth5497							IPR000340: Dual specificity phosphatase, catalytic domain; IPR000387: Tyrosine specific protein phosphatases domain; IPR016130: Protein-tyrosine phosphatase, active site; IPR020422: Dual specificity protein phosphatase domain; IPR024950: Dual specificity phosphatase; IPR029021: Protein-tyrosine phosphatase-like		GO:0008138 protein tyrosine/serine/threonine phosphatase activity; GO:0016791 phosphatase activity; GO:0004725 protein tyrosine phosphatase activity; GO:0016311 dephosphorylation; GO:0006470 protein dephosphorylation
VE02_00016	KV459351.1:41283-43830	-	811	hypothetical protein	orth5498	ENOG410PPR8: Ulp1 protease family protein			C48			IPR003653: Ulp1 protease family, C-terminal catalytic domain		GO:0008234 cysteine-type peptidase activity; GO:0006508 proteolysis
VE02_00017	KV459351.1:44520-46559	-	646	hypothetical protein	orth3147	ENOG410PGID: FAD monooxygenase						IPR002938: FAD-binding domain; IPR012336: Thioredoxin-like fold; IPR012941: Phenol hydroxylase, C-terminal dimerisation domain; IPR023753: FAD/NAD(P)-binding domain	PF01494: FAD binding domain	GO:0016491 oxidoreductase activity; GO:0071949 FAD binding; GO:0055114 oxidation-reduction process
VE02_00018	KV459351.1:48359-50862	+	728	hypothetical protein	orth5499
VE02_00019	KV459351.1:51707-54515	+	913	hypothetical protein	orth5500	ENOG410PH35: DDHD domain-containing protein						IPR004177: DDHD domain; IPR029058: Alpha/Beta hydrolase fold		GO:0046872 metal ion binding
VE02_00020	KV459351.1:55288-58511	+	982	hypothetical protein	orth5501	ENOG410PGH2: WD repeat protein						IPR001680: WD40 repeat; IPR015943: WD40/YVTN repeat-like-containing domain; IPR017986: WD40-repeat-containing domain; IPR019775: WD40 repeat, conserved site; IPR021772: Protein of unknown function DUF3337	PF11816: Domain of unknown function (DUF3337)	GO:0005515 protein binding
VE02_00021	KV459351.1:58691-59597	-	301	hypothetical protein	orth514	ENOG410PJUF: Mitochondrial carrier protein						IPR018108: Mitochondrial substrate/solute carrier; IPR023395: Mitochondrial carrier domain
VE02_00022	KV459351.1:59883-61833	+	597	hypothetical protein	orth5502	ENOG410PPDA: PP-loop family						IPR011063: tRNA(Ile)-lysidine/2-thiocytidine synthase, N-terminal; IPR012094: tRNA(Ile)-lysidine synthase; IPR012795: tRNA(Ile)-lysidine synthase, N-terminal; IPR014729: Rossmann-like alpha/beta/alpha sandwich fold		GO:0005737 cytoplasm; GO:0005524 ATP binding; GO:0000166 nucleotide binding; GO:0016879 ligase activity, forming carbon-nitrogen bonds; GO:0008033 tRNA processing
VE02_00023	KV459351.1:61980-63268	-	373	hypothetical protein	orth5503	ENOG410PIF4: conserved hypothetical protein						IPR019438: Potential Queuosine, Q, salvage protein family	PF10343: Potential Queuosine, Q, salvage protein family
VE02_00024	KV459351.1:64206-66418	+	635	hypothetical protein	orth1862	ENOG410PFVA: Ubiquitin-activating enzyme						IPR000594: THIF-type NAD/FAD binding fold; IPR016040: NAD(P)-binding domain; IPR019572: Ubiquitin-activating enzyme, catalytic cysteine domain; IPR028077: Ubiquitin/SUMO-activating enzyme ubiquitin-like domain; IPR033127: No description	PF00899: ThiF family	GO:0008641 small protein activating enzyme activity
VE02_00025	KV459351.1:66488-67550	-	270	hypothetical protein	orth8454	ENOG410PQQ9: carrier protein) reductase						IPR002198: Short-chain dehydrogenase/reductase SDR; IPR002347: Glucose/ribitol dehydrogenase; IPR016040: NAD(P)-binding domain; IPR020904: Short-chain dehydrogenase/reductase, conserved site	PF00106: short chain dehydrogenase; PF13561: Enoyl-(Acyl carrier protein) reductase	GO:0016491 oxidoreductase activity; GO:0008152 metabolic process
VE02_00026	KV459351.1:67809-68483	+	105	hypothetical protein	orth5504	ENOG410PQMI: transcriptional elongation regulator Elc1 Elongin C						IPR001232: S-phase kinase-associated protein 1-like; IPR011333: SKP1/BTB/POZ domain; IPR016073: SKP1 component, POZ domain		GO:0006511 ubiquitin-dependent protein catabolic process
VE02_00027	KV459351.1:69535-71346	-	571	hypothetical protein	orth5505	ENOG410PGPY: Lariat debranching enzyme						IPR004843: Calcineurin-like phosphoesterase domain, apaH type; IPR007708: Lariat debranching enzyme, C-terminal; IPR029052: Metallo-dependent phosphatase-like		GO:0016788 hydrolase activity, acting on ester bonds; GO:0016787 hydrolase activity; GO:0006397 mRNA processing
VE02_00028	KV459351.1:71733-72357	+	207	hypothetical protein	orth5506	ENOG410PSVM: RNAse P Rpr2/Rpp21/SNM1 subunit domain						IPR007175: RNAse P, Rpr2/Rpp21 subunit
VE02_00029	KV459351.1:72612-74148	+	493	hypothetical protein	orth5507	ENOG410PIY4: zinc finger protein ZPR1	BUSCOfEOG7WMCW5					IPR004457: Zinc finger, ZPR1-type	PF03367: ZPR1 zinc-finger domain	GO:0008270 zinc ion binding
VE02_00031	KV459351.1:74805-76221	+	471	hypothetical protein	orth5508	ENOG410PNWX: TRNA splicing endonuclease subunit						IPR024336: tRNA-splicing endonuclease, subunit Sen54, N-terminal; IPR024337: tRNA-splicing endonuclease, subunit Sen54
VE02_00032	KV459351.1:77695-81070	+	1124	hypothetical protein	orth2633
VE02_00033	KV459351.1:81929-82512	-	162	hypothetical protein	orth486	ENOG410PN0B: PPIases accelerate the folding of proteins						IPR002130: Cyclophilin-type peptidyl-prolyl cis-trans isomerase domain; IPR020892: Cyclophilin-type peptidyl-prolyl cis-trans isomerase, conserved site; IPR024936: Cyclophilin-type peptidyl-prolyl cis-trans isomerase; IPR029000: Cyclophilin-like domain		GO:0003755 peptidyl-prolyl cis-trans isomerase activity; GO:0006457 protein folding; GO:0000413 protein peptidyl-prolyl isomerization
VE02_00034	KV459351.1:83914-85302	+	401	hypothetical protein	orth5509	ENOG410PF9M: Arrestin domain protein						IPR011022: Arrestin C-terminal-like domain
VE02_00035	KV459351.1:86545-86985	+	104	hypothetical protein	orth5510	ENOG410PSSK: DASH complex subunit Dad1						IPR013958: DASH complex subunit Dad1		GO:0042729 DASH complex; GO:0072686 mitotic spindle; GO:0030472 mitotic spindle organization in nucleus
VE02_00036	KV459351.1:87356-88317	-	280	hypothetical protein	orth5511	ENOG410PFVZ: GTP-binding protein						IPR001806: Small GTPase superfamily; IPR003578: Small GTPase superfamily, Rho type; IPR003579: Small GTPase superfamily, Rab type; IPR005225: Small GTP-binding protein domain; IPR020849: Small GTPase superfamily, Ras type; IPR027417: P-loop containing nucleoside triphosphate hydrolase		GO:0005622 intracellular; GO:0016020 membrane; GO:0005525 GTP binding; GO:0015031 protein transport; GO:0007165 signal transduction; GO:0007264 small GTPase mediated signal transduction
VE02_00037	KV459351.1:88928-90910	+	607	hypothetical protein	orth5512	ENOG410PJT6: Sphingosine-1-phosphate phosphohydrolase						IPR000326: Phosphatidic acid phosphatase type 2/haloperoxidase
VE02_00038	KV459351.1:91746-92758	-	320	hypothetical protein	orth666	ENOG410PG47: reductase						IPR002198: Short-chain dehydrogenase/reductase SDR; IPR002347: Glucose/ribitol dehydrogenase; IPR016040: NAD(P)-binding domain; IPR020904: Short-chain dehydrogenase/reductase, conserved site	PF13561: Enoyl-(Acyl carrier protein) reductase	GO:0016491 oxidoreductase activity; GO:0008152 metabolic process
VE02_00039	KV459351.1:93497-96692	+	1064	hypothetical protein	orth5513	ENOG410PGQR: TBC domain protein						IPR000195: Rab-GTPase-TBC domain	PF00566: Rab-GTPase-TBC domain
VE02_00040	KV459351.1:97234-98101	+	288	hypothetical protein	orth5514
VE02_00041	KV459351.1:100769-102663	+	506	hypothetical protein	orth8545	ENOG410PWJS: X-Pro dipeptidyl-peptidase (S15 family)						IPR000383: Xaa-Pro dipeptidyl-peptidase-like domain; IPR005674: CocE/Serine esterase; IPR008979: Galactose-binding domain-like; IPR013736: Xaa-Pro dipeptidyl-peptidase, C-terminal; IPR029058: Alpha/Beta hydrolase fold		GO:0008239 dipeptidyl-peptidase activity; GO:0016787 hydrolase activity
VE02_00042	KV459351.1:103293-103812	+	172	hypothetical protein	orth9951
VE02_00043	KV459351.1:104027-104537	+	169	hypothetical protein	orth8170
VE02_00044	KV459351.1:104797-105675	+	203	hypothetical protein
VE02_00045	KV459351.1:106560-109689	+	438	hypothetical protein
VE02_00046	KV459351.1:110816-111437	-	206	hypothetical protein	orth5519
VE02_00047	KV459351.1:113507-115306	+	581	hypothetical protein	orth5518							IPR001107: Band 7 domain; IPR027705: Flotillin family
VE02_00048	KV459351.1:116062-119083	+	974	hypothetical protein	orth5517	ENOG410PI91: vacuolar protein sorting protein	BUSCOfEOG7GN2W1					IPR000547: Clathrin, heavy chain/VPS, 7-fold repeat; IPR001841: Zinc finger, RING-type; IPR001965: Zinc finger, PHD-type; IPR011011: Zinc finger, FYVE/PHD-type; IPR011990: Tetratricopeptide-like helical domain; IPR013083: Zinc finger, RING/FYVE/PHD-type; IPR015943: WD40/YVTN repeat-like-containing domain; IPR016024: Armadillo-type fold; IPR016528: Vacuolar protein sorting-associated protein 11; I…		GO:0008270 zinc ion binding; GO:0005515 protein binding; GO:0005488 binding; GO:0006886 intracellular protein transport; GO:0016192 vesicle-mediated transport
VE02_00049	KV459351.1:119521-121315	+	597	hypothetical protein	orth5516	ENOG410PHCI: transporter						IPR011701: Major facilitator superfamily; IPR020846: Major facilitator superfamily domain		GO:0016021 integral component of membrane; GO:0055085 transmembrane transport
VE02_00050	KV459351.1:121476-122915	-	462	hypothetical protein	orth5515	ENOG410PFGA: Alpha-1,3-mannosyltransferase alg-2				GT4		IPR001296: Glycosyl transferase, family 1; IPR028098: Glycosyltransferase subfamily 4-like, N-terminal domain
VE02_00051	KV459351.1:123430-124252	+	273	hypothetical protein	orth670	ENOG410PHMG: enoyl-CoA hydratase isomerase family protein						IPR001753: Crotonase superfamily; IPR029045: ClpP/crotonase-like domain		GO:0003824 catalytic activity; GO:0008152 metabolic process
VE02_00052	KV459351.1:125790-126776	-	270	hypothetical protein	orth5526
VE02_00053	KV459351.1:127614-132321	-	1526	hypothetical protein	orth5525	ENOG410PGBT: conserved leucine-rich repeat protein	BUSCOfEOG7TTQH0					IPR001611: Leucine-rich repeat; IPR003591: Leucine-rich repeat, typical subtype; IPR032675: Leucine-rich repeat domain, L domain-like		GO:0005515 protein binding
VE02_00054	KV459351.1:133031-134692	+	471	tubulin alpha-2 chain	orth669	ENOG410PJZJ: Tubulin is the major constituent of microtubules. It binds two moles of GTP, one at an exchangeable site on the beta chain and one at a non-exchangeable site on the alpha chain (By similarity)						IPR000217: Tubulin; IPR002452: Alpha tubulin; IPR003008: Tubulin/FtsZ, GTPase domain; IPR008280: Tubulin/FtsZ, C-terminal; IPR017975: Tubulin, conserved site; IPR018316: Tubulin/FtsZ, 2-layer sandwich domain; IPR023123: Tubulin, C-terminal	PF00091: Tubulin/FtsZ family, GTPase domain	GO:0005874 microtubule; GO:0005525 GTP binding; GO:0003924 GTPase activity; GO:0005200 structural constituent of cytoskeleton; GO:0007017 microtubule-based process
VE02_00055	KV459351.1:135372-136229	-	221	hypothetical protein	orth5524	ENOG410PN4H: Peroxisomal membrane protein						IPR003397: Mitochondrial inner membrane translocase subunit Tim17/Tim22/Tim23/peroxisomal protein PMP24; IPR019531: Peroxisomal membrane protein 4
VE02_00056	KV459351.1:136714-137750	+	325	hypothetical protein	orth5523	ENOG410PFUF: Ribosome biogenesis protein	BUSCOfEOG7P2Z35					IPR007109: Brix domain
VE02_00057	KV459351.1:138110-141632	-	1173	hypothetical protein	orth5522
VE02_00058	KV459351.1:143454-145361	+	544	hypothetical protein	orth388	ENOG410PJVG: transporter						IPR003663: Sugar/inositol transporter; IPR005828: Major facilitator, sugar transporter-like; IPR020846: Major facilitator superfamily domain	PF00083: Sugar (and other) transporter	GO:0016020 membrane; GO:0016021 integral component of membrane; GO:0022891 substrate-specific transmembrane transporter activity; GO:0022857 transmembrane transporter activity; GO:0055085 transmembrane transport
VE02_00059	KV459351.1:149262-150438	-	310	hypothetical protein	orth5521	ENOG410Q1A5: N,N-dimethylglycine oxidase						IPR006076: FAD dependent oxidoreductase; IPR023753: FAD/NAD(P)-binding domain		GO:0016491 oxidoreductase activity; GO:0055114 oxidation-reduction process
VE02_00060	KV459351.1:152568-157276	+	1179	hypothetical protein	orth5527	ENOG410PIBN: DNA repair transcription protein	BUSCOfEOG7SN8MT					IPR011989: Armadillo-like helical; IPR016024: Armadillo-type fold; IPR024687: MMS19, C-terminal	PF14500: Dos2-interacting transcription regulator of RNA-Pol-II	GO:0005488 binding
VE02_00061	KV459351.1:157678-158008	-	87	hypothetical protein	orth10535
VE02_00062	KV459351.1:158482-159396	-	224	hypothetical protein	orth5528	ENOG410PQTS: Signal peptidase complex						IPR009582: Signal peptidase complex subunit 2	PF06703: Microsomal signal peptidase 25 kDa subunit (SPC25)	GO:0005787 signal peptidase complex; GO:0016021 integral component of membrane; GO:0008233 peptidase activity; GO:0006465 signal peptide processing
VE02_00063	KV459351.1:159632-160609	+	260	hypothetical protein	orth5529	ENOG410PKAD: DUF850 domain protein	BUSCOfEOG7HMSC2					IPR002809: Protein of unknown function DUF106, transmembrane; IPR008568: Uncharacterised conserved protein UCP010045, transmembrane eukaryotic		GO:0016020 membrane
VE02_00064	KV459351.1:160820-162933	-	687	hypothetical protein	orth5530	ENOG410PFNI: ERCC4 domain						IPR006166: ERCC4 domain		GO:0003677 DNA binding; GO:0004518 nuclease activity
VE02_00065	KV459351.1:163489-164853	+	336	hypothetical protein	orth5531	ENOG410PHTA: methylenetetrahydrofolate dehydrogenase	BUSCOfEOG7K6Q51					IPR000672: Tetrahydrofolate dehydrogenase/cyclohydrolase; IPR016040: NAD(P)-binding domain; IPR020630: Tetrahydrofolate dehydrogenase/cyclohydrolase, catalytic domain; IPR020631: Tetrahydrofolate dehydrogenase/cyclohydrolase, NAD(P)-binding domain		GO:0004488 methylenetetrahydrofolate dehydrogenase (NADP+) activity; GO:0003824 catalytic activity; GO:0009396 folic acid-containing compound biosynthetic process; GO:0055114 oxidation-reduction process
VE02_00066	KV459351.1:173023-174426	+	91	hypothetical protein
VE02_00067	KV459351.1:176993-181819	-	1592	hypothetical protein	orth5097							IPR003347: JmjC domain; IPR017956: AT hook, DNA-binding motif; IPR018866: Zinc-finger domain of monoamine-oxidase A repressor R1		GO:0003677 DNA binding
VE02_00068	KV459351.1:182702-183941	+	412	hypothetical protein	orth5096	ENOG410PFPH: para-hydroxybenzoate-polyprenyltransferase						IPR000537: UbiA prenyltransferase family; IPR006370: 4-hydroxybenzoate polyprenyltransferase; IPR030470: UbiA prenyltransferase conserved site; IPR031103: 4-hydroxybenzoate octaprenyltransferase		GO:0016021 integral component of membrane; GO:0004659 prenyltransferase activity; GO:0006744 ubiquinone biosynthetic process
VE02_00069	KV459351.1:184423-185857	+	442	hypothetical protein	orth5095	ENOG410PH8F: NA
VE02_00070	KV459351.1:187359-187797	+	145	hypothetical protein	orth9656
VE02_00071	KV459351.1:188582-189242	-	196	hypothetical protein	orth5094	ENOG410PXPC: NA
VE02_00072	KV459351.1:190134-191177	-	329	hypothetical protein	orth1575	ENOG410PFT4: short chain dehydrogenase						IPR002198: Short-chain dehydrogenase/reductase SDR; IPR002347: Glucose/ribitol dehydrogenase; IPR016040: NAD(P)-binding domain		GO:0016491 oxidoreductase activity; GO:0008152 metabolic process
VE02_00073	KV459351.1:192366-193587	+	385	hypothetical protein	orth5093	ENOG410PFRX: delta-aminolevulinic acid dehydratase	BUSCOfEOG779P7W					IPR001731: Delta-aminolevulinic acid dehydratase; IPR013785: Aldolase-type TIM barrel; IPR030656: Delta-aminolevulinic acid dehydratase, active site	PF00490: Delta-aminolevulinic acid dehydratase	GO:0004655 porphobilinogen synthase activity; GO:0003824 catalytic activity; GO:0046872 metal ion binding; GO:0033014 tetrapyrrole biosynthetic process
VE02_00074	KV459351.1:194594-198895	+	1371	hypothetical protein	orth7913	ENOG410PM1I: Nuclear pore complex	BUSCOfEOG73BVMX					IPR007187: Nucleoporin, Nup133/Nup155-like, C-terminal; IPR014908: Nucleoporin, Nup133/Nup155-like, N-terminal; IPR015943: WD40/YVTN repeat-like-containing domain	PF03177: Non-repetitive/WGA-negative nucleoporin C-terminal; PF08801: Nup133 N terminal like	GO:0005515 protein binding
VE02_00075	KV459351.1:201900-203568	+	452	CK1/CK1/CK1-G protein kinase	orth968	ENOG410PFDM: casein kinase						IPR000719: Protein kinase domain; IPR002290: Serine/threonine/dual specificity protein kinase, catalytic domain; IPR008271: Serine/threonine-protein kinase, active site; IPR011009: Protein kinase-like domain; IPR017441: Protein kinase, ATP binding site		GO:0004672 protein kinase activity; GO:0005524 ATP binding; GO:0006468 protein phosphorylation
VE02_00076	KV459351.1:205139-206059	-	223	hypothetical protein	orth7912	ENOG410PKS7: endosomal cargo receptor Erp5						IPR009038: GOLD domain; IPR015720: TMP21-related	PF01105: emp24/gp25L/p24 family/GOLD	GO:0016021 integral component of membrane; GO:0006810 transport
VE02_00077	KV459351.1:206495-208193	+	565	hypothetical protein	orth7911	ENOG410PK52: Component of the SWR1 complex which mediates the ATP- dependent exchange of histone H2A for the H2A variant HZT1 leading to transcriptional regulation of selected genes by chromatin remodeling. Component of the NuA4 histone acetyltransferase complex which is involved in transcriptional activation of selected genes principally by acetylation of nucleosomal histone H4 and H2A. The NuA4…	BUSCOfEOG70ZZXC					IPR027109: SWR1-complex protein 4/DNA methyltransferase 1-associated protein 1; IPR032563: DAMP1, SANT/Myb-like domain		GO:0035267 NuA4 histone acetyltransferase complex; GO:0006281 DNA repair; GO:0043968 histone H2A acetylation; GO:0043967 histone H4 acetylation; GO:0006338 chromatin remodeling
VE02_00078	KV459351.1:208639-209985	-	430	hypothetical protein	orth7910	ENOG410PJ58: Malonyl CoA-acyl carrier protein transacylase						IPR001227: Acyl transferase domain; IPR014043: Acyl transferase; IPR016035: Acyl transferase/acyl hydrolase/lysophospholipase; IPR016036: Malonyl-CoA ACP transacylase, ACP-binding; IPR020801: Polyketide synthase, acyl transferase domain		GO:0016740 transferase activity; GO:0003824 catalytic activity; GO:0008152 metabolic process
VE02_00079	KV459351.1:210332-211065	+	191	hypothetical protein	orth7909	ENOG410PN5R: Sedlin, N-terminal conserved region						IPR006722: Trafficking protein particle complex subunit 2; IPR011012: Longin-like domain		GO:0005622 intracellular; GO:0006888 ER to Golgi vesicle-mediated transport; GO:0006810 transport
VE02_00080	KV459351.1:212493-214903	+	754	hypothetical protein	orth7908	ENOG410PT4X: finger domain protein
VE02_00081	KV459351.1:215382-218562	-	1044	hypothetical protein	orth8894	ENOG410PGAH: NA				GH115		IPR029018: Chitobiase/beta-hexosaminidase domain 2-like; IPR031924: Glycosyl hydrolase family 115	PF15979: Glycosyl hydrolase family 115
VE02_00082	KV459351.1:221198-223042	+	368	hypothetical protein	orth225							IPR021765: Protein of unknown function DUF3328
VE02_00083	KV459351.1:224629-226513	-	576	hypothetical protein	orth1222	ENOG410PFF2: transporter						IPR011701: Major facilitator superfamily; IPR020846: Major facilitator superfamily domain		GO:0016021 integral component of membrane; GO:0055085 transmembrane transport
VE02_00084	KV459351.1:227137-228038	-	280	hypothetical protein	orth1338	ENOG410PXAW: Dienelactone hydrolase family						IPR002925: Dienelactone hydrolase; IPR029058: Alpha/Beta hydrolase fold		GO:0016787 hydrolase activity
VE02_00085	KV459351.1:228967-229645	-	177	hypothetical protein	orth1283	ENOG410PN5P: glutathione peroxidase						IPR000889: Glutathione peroxidase; IPR012336: Thioredoxin-like fold; IPR029759: Glutathione peroxidase active site; IPR029760: Glutathione peroxidase conserved site		GO:0004602 glutathione peroxidase activity; GO:0055114 oxidation-reduction process; GO:0006979 response to oxidative stress
VE02_00086	KV459351.1:230796-233130	+	777	hypothetical protein	orth2301	ENOG410PI6E: ATPase family associated with various cellular activities (AAA)						IPR003593: AAA+ ATPase domain; IPR003959: ATPase, AAA-type, core; IPR027417: P-loop containing nucleoside triphosphate hydrolase		GO:0005524 ATP binding
VE02_00087	KV459351.1:233356-235739	-	723	tryptophan synthase	orth7907	ENOG410PFFQ: tryptophan synthase						IPR001926: Tryptophan synthase beta subunit-like PLP-dependent enzyme; IPR002028: Tryptophan synthase, alpha chain; IPR006653: Tryptophan synthase, beta chain, conserved site; IPR006654: Tryptophan synthase, beta chain; IPR011060: Ribulose-phosphate binding barrel; IPR013785: Aldolase-type TIM barrel; IPR018204: Tryptophan synthase, alpha chain, active site; IPR023026: Tryptophan synthase beta ch…	PF00290: Tryptophan synthase alpha chain; PF00291: Pyridoxal-phosphate dependent enzyme	GO:0004834 tryptophan synthase activity; GO:0003824 catalytic activity; GO:0008152 metabolic process; GO:0006568 tryptophan metabolic process; GO:0000162 tryptophan biosynthetic process
VE02_00088	KV459351.1:236110-236554	+	147	hypothetical protein	orth7906	ENOG410PPXV: protein FMP21, mitochondrial	BUSCOfEOG7WDNG0					IPR012875: Protein of unknown function DUF1674
VE02_00089	KV459351.1:237046-238138	-	321	ribose-phosphate pyrophosphokinase 3	orth294	ENOG410PGG8: ribose-phosphate pyrophosphokinase						IPR000842: Phosphoribosyl pyrophosphate synthetase, conserved site; IPR005946: Ribose-phosphate diphosphokinase; IPR029057: Phosphoribosyltransferase-like; IPR029099: Ribose-phosphate pyrophosphokinase, N-terminal domain		GO:0000287 magnesium ion binding; GO:0004749 ribose phosphate diphosphokinase activity; GO:0044249 cellular biosynthetic process; GO:0009156 ribonucleoside monophosphate biosynthetic process; GO:0009165 nucleotide biosynthetic process
VE02_00090	KV459351.1:239237-240179	+	281	hypothetical protein	orth1339	ENOG410PSXZ: NA						IPR029063: S-adenosyl-L-methionine-dependent methyltransferase
VE02_00091	KV459351.1:241293-242169	-	291	hypothetical protein	orth2844	ENOG410PK7F: NA
VE02_00092	KV459351.1:243632-244599	-	241	40S ribosomal protein S6-B	orth7905	ENOG410PHTT: 40S ribosomal protein S6	BUSCOfEOG71GB67					IPR001377: Ribosomal protein S6e; IPR014401: Ribosomal protein S6, eukaryotic; IPR018282: Ribosomal protein S6e, conserved site	PF01092: Ribosomal protein S6e	GO:0005622 intracellular; GO:0005840 ribosome; GO:0003735 structural constituent of ribosome; GO:0006412 translation
VE02_00093	KV459351.1:245158-245647	+	162	hypothetical protein	orth7716	ENOG410PQUV: Sister chromatid cohesion protein Ctf8						IPR018607: Chromosome transmission fidelity protein 8
VE02_00094	KV459351.1:247324-247886	+	168	hypothetical protein		ENOG410PFP1: Ion channel regulatory protein UNC-93						IPR020846: Major facilitator superfamily domain
VE02_00095	KV459351.1:248697-249460	+	229	hypothetical protein								IPR032675: Leucine-rich repeat domain, L domain-like
VE02_00096	KV459351.1:250605-251951	-	399	hypothetical protein	orth8096	ENOG410PK2X: Alpha subunit	BUSCOfEOG77Q569					IPR002088: Protein prenyltransferase, alpha subunit; IPR032955: No description		GO:0005968 Rab-protein geranylgeranyltransferase complex; GO:0008318 protein prenyltransferase activity; GO:0018344 protein geranylgeranylation; GO:0018342 protein prenylation
VE02_00097	KV459351.1:252436-255094	+	808	hypothetical protein	orth1342	ENOG410QD8R: WD domain-containing protein						IPR001680: WD40 repeat; IPR015943: WD40/YVTN repeat-like-containing domain; IPR017986: WD40-repeat-containing domain; IPR033010: No description		GO:0010997 anaphase-promoting complex binding; GO:0005515 protein binding; GO:0097027 ubiquitin-protein transferase activator activity; GO:0051488 positive regulation of ubiquitin protein ligase activity
VE02_00098	KV459351.1:256603-258130	+	490	hypothetical protein	orth652	ENOG410PHJ9: NA
VE02_00100	KV459351.1:259591-272298	-	4095	hypothetical protein	orth7719	ENOG410PHS9: Ubiquitin-protein ligase						IPR000569: HECT domain; IPR010309: E3 ubiquitin ligase, domain of unknown function DUF908; IPR010314: E3 ubiquitin ligase, domain of unknown function DUF913; IPR011989: Armadillo-like helical; IPR016024: Armadillo-type fold; IPR025527: Domain of unknown function DUF4414	PF00632: HECT-domain (ubiquitin-transferase); PF06012: Domain of Unknown Function (DUF908); PF06025: Domain of Unknown Function (DUF913)	GO:0004842 ubiquitin-protein transferase activity; GO:0005488 binding
VE02_00101	KV459351.1:274955-277782	+	867	hypothetical protein	orth7720	ENOG410PHI4: GTPase-activating protein						IPR000195: Rab-GTPase-TBC domain
VE02_00102	KV459351.1:279261-280373	+	324	hypothetical protein	orth7721	ENOG410PKTC: steroid alpha reductase family protein	BUSCOfEOG74XSHP					IPR001104: 3-oxo-5-alpha-steroid 4-dehydrogenase, C-terminal		GO:0016021 integral component of membrane; GO:0005737 cytoplasm; GO:0016627 oxidoreductase activity, acting on the CH-CH group of donors; GO:0006629 lipid metabolic process
VE02_00103	KV459351.1:280786-282282	-	475	hypothetical protein	orth395	ENOG410PG5K: Acetylornithine aminotransferase						IPR004636: Acetylornithine/Succinylornithine transaminase family; IPR005814: Aminotransferase class-III; IPR015421: Pyridoxal phosphate-dependent transferase, major region, subdomain 1; IPR015422: Pyridoxal phosphate-dependent transferase, major region, subdomain 2; IPR015424: Pyridoxal phosphate-dependent transferase	PF00202: Aminotransferase class-III	GO:0030170 pyridoxal phosphate binding; GO:0008483 transaminase activity; GO:0003824 catalytic activity; GO:0006525 arginine metabolic process
VE02_00104	KV459351.1:282823-284647	-	516	V-type proton ATPase subunit B	orth1343	ENOG410PI53: vacuolar atp synthase subunit b	BUSCOfEOG7H79BK					IPR000194: ATPase, F1/V1/A1 complex, alpha/beta subunit, nucleotide-binding domain; IPR000793: ATPase, F1/V1/A1 complex, alpha/beta subunit, C-terminal; IPR004100: ATPase, F1 complex alpha/beta subunit, N-terminal domain; IPR005723: ATPase, V1 complex, subunit B; IPR020003: ATPase, alpha/beta subunit, nucleotide-binding domain, active site; IPR022879: V-type ATP synthase regulatory subunit B/beta…	PF00006: ATP synthase alpha/beta family, nucleotide-binding domain	GO:0033178 proton-transporting two-sector ATPase complex, catalytic domain; GO:0033180 proton-transporting V-type ATPase, V1 domain; GO:0005524 ATP binding; GO:0016820 hydrolase activity, acting on acid anhydrides, catalyzing transmembrane movement of substances; GO:0015992 proton transport; GO:0046034 ATP metabolic process; GO:0015991 ATP hydrolysis coupled proton transport
VE02_00105	KV459351.1:285126-286268	-	355	hypothetical protein	orth7722	ENOG410PG5B: Hydroxymethylglutaryl-CoA lyase						IPR000891: Pyruvate carboxyltransferase; IPR013785: Aldolase-type TIM barrel		GO:0003824 catalytic activity
VE02_00106	KV459351.1:286551-287937	+	442	diphthamide biosynthesis protein 1	orth7723	ENOG410PH0C: diphthamide biosynthesis protein 1	BUSCOfEOG718KPK					IPR016435: Diphthamide synthesis DPH1/DPH2	PF01866: Putative diphthamide synthesis protein
VE02_00107	KV459351.1:289120-292374	+	1008	hypothetical protein	orth7724	ENOG410PIQM: phosphate transporter						IPR001898: Sodium/sulphate symporter; IPR004331: SPX domain		GO:0016020 membrane; GO:0005215 transporter activity; GO:0055085 transmembrane transport; GO:0006814 sodium ion transport
VE02_00108	KV459351.1:295152-295538	-	113	hypothetical protein	orth10536
VE02_00109	KV459351.1:296708-297780	+	339	hypothetical protein	orth1250							IPR007438: Protein of unknown function DUF488
VE02_00110	KV459351.1:298153-299383	-	409	hypothetical protein	orth7725
VE02_00111	KV459351.1:299862-300714	-	226	vesicle transport through interaction with t-SNAREs 1	orth7726	ENOG410PF82: Vesicle transport V-snare protein						IPR000727: Target SNARE coiled-coil homology domain; IPR007705: Vesicle transport v-SNARE, N-terminal; IPR010989: t-SNARE		GO:0016020 membrane; GO:0005515 protein binding; GO:0006886 intracellular protein transport; GO:0016192 vesicle-mediated transport
VE02_00112	KV459351.1:302079-302481	+	133	hypothetical protein
VE02_00113	KV459351.1:302565-304268	+	522	hypothetical protein	orth1496	ENOG410PISI: Purine-cytosine permease						IPR001248: Purine-cytosine permease; IPR026030: Purine-cytosine permease Fcy2/21/22		GO:0016020 membrane; GO:0016021 integral component of membrane; GO:0005215 transporter activity; GO:0055085 transmembrane transport
VE02_00114	KV459351.1:304640-305501	-	236	hypothetical protein	orth1497	ENOG410PK1F: Pectinolytic enzyme consist of four classes of enzymes pectin lyase, polygalacturonase, pectin methylesterase and rhamnogalacturonase. Among pectinolytic enzymes, pectin lyase is the most important in depolymerization of pectin, since it cleaves internal glycosidic bonds of highly methylated pectins. Favors pectate, the anion, over pectin, the methyl ester (By similarity)				PL3		IPR004898: Pectate lyase, catalytic; IPR011050: Pectin lyase fold/virulence factor; IPR012334: Pectin lyase fold	PF03211: Pectate lyase	GO:0005576 extracellular region; GO:0030570 pectate lyase activity
VE02_00115	KV459351.1:306473-307157	-	227	hypothetical protein	orth7727	ENOG410PQCN: Copper homeostasis protein						IPR005627: Copper homeostasis protein CutC; IPR023648: Copper homeostasis CutC domain		GO:0005507 copper ion binding; GO:0055070 copper ion homeostasis
VE02_00116	KV459351.1:308003-308375	-	97	hypothetical protein	orth7728
VE02_00117	KV459351.1:310024-311215	-	319	hypothetical protein	orth7729	ENOG410PJZA: golgi membrane protein	BUSCOfEOG7KM654
VE02_00118	KV459351.1:311903-312295	+	111	hypothetical protein	orth9856
VE02_00119	KV459351.1:312407-313664	-	418	hypothetical protein	orth7730	ENOG410PVY3: NA
VE02_00120	KV459351.1:315903-318213	-	598	hypothetical protein	orth9069	ENOG410PMN5: Involved in deacetylation of histones, chromatin assembly and chromosome segregation. May act as a transcriptional oscillator, directing histone deacetylases to specific chromosomal domains. Component of the NuA4 histone acetyltransferase complex which is involved in transcriptional activation of selected genes principally by acetylation of nucleosomal histone H4 and H2A. The NuA4 co…						IPR000953: Chromo/chromo shadow domain; IPR008676: MRG; IPR016197: Chromo domain-like; IPR025995: RNA binding activity-knot of a chromodomain; IPR026541: MRG domain	PF05712: MRG	GO:0005634 nucleus; GO:0016568 chromatin modification; GO:0006355 regulation of transcription, DNA-templated
VE02_00121	KV459351.1:319155-319800	+	181	hypothetical protein	orth7731	ENOG410PPPQ: conserved hypothetical protein						IPR018565: Kinetochore subunit NKP2
VE02_00122	KV459351.1:320408-321252	-	257	hypothetical protein	orth7732	ENOG410PPB3: Inherit from NOG: conserved hypothetical protein
VE02_00123	KV459351.1:322257-326116	+	1269	hypothetical protein	orth7733	ENOG410PIGM: 90S preribosome component RRP12	BUSCOfEOG7WDN9V					IPR011989: Armadillo-like helical; IPR012978: Uncharacterised domain NUC173; IPR016024: Armadillo-type fold		GO:0005488 binding
VE02_00124	KV459351.1:326578-327114	-	115	hypothetical protein	orth7734	ENOG410PST3: mitochondrial 54S ribosomal protein YmL33						IPR005996: Ribosomal protein L30, bacterial-type; IPR016082: Ribosomal protein L30, ferredoxin-like fold domain		GO:0015934 large ribosomal subunit; GO:0003735 structural constituent of ribosome; GO:0006412 translation
VE02_00125	KV459351.1:327137-329399	+	753	hypothetical protein	orth7735	ENOG410PGB5: Exocyst complex component Sec6	BUSCOfEOG74R203					IPR010326: Exocyst complex component Sec6	PF06046: Exocyst complex component Sec6	GO:0000145 exocyst; GO:0006887 exocytosis
VE02_00126	KV459351.1:329712-333334	-	1190	hypothetical protein	orth7746	ENOG410PIKS: C2 domain protein						IPR000008: C2 domain		GO:0005515 protein binding
VE02_00127	KV459351.1:334238-335159	-	247	hypothetical protein	orth7745	ENOG410PG5S: Cytochrome c oxidase assembly protein	BUSCOfEOG7MD51P					IPR007533: Cytochrome c oxidase assembly protein CtaG/Cox11; IPR023471: Cytochrome c oxidase assembly protein CtaG/Cox11, domain	PF04442: Cytochrome c oxidase assembly protein CtaG/Cox11	GO:0005507 copper ion binding
VE02_00128	KV459351.1:335693-336146	+	150	hypothetical protein	orth7744
VE02_00129	KV459351.1:336865-337684	+	272	hypothetical protein	orth7743	ENOG410PVKW: NA
VE02_00130	KV459351.1:338271-338868	-	198	hypothetical protein	orth10537
VE02_00131	KV459351.1:339259-339979	-	218	hypothetical protein	orth10538
VE02_00132	KV459351.1:341554-343417	-	583	hypothetical protein	orth9952	ENOG410PVE1: Glyco_18				GH18		IPR001223: Glycoside hydrolase family 18, catalytic domain; IPR001579: Glycoside hydrolase, chitinase active site; IPR011583: Chitinase II; IPR013781: Glycoside hydrolase, catalytic domain; IPR017853: Glycoside hydrolase superfamily; IPR029070: Chitinase insertion domain		GO:0004553 hydrolase activity, hydrolyzing O-glycosyl compounds; GO:0004568 chitinase activity; GO:0006032 chitin catabolic process; GO:0005975 carbohydrate metabolic process
VE02_00133	KV459351.1:344094-345414	+	397	hypothetical protein	orth8735	ENOG410PJDM: LysM domain						IPR018392: LysM domain
VE02_00134	KV459351.1:346607-347513	-	285	hypothetical protein		ENOG410PMDE: NA
VE02_00135	KV459351.1:347533-348706	-	341	hypothetical protein	orth9857
VE02_00136	KV459351.1:349110-353557	-	1449	hypothetical protein	orth7742	ENOG410PHQC: Xanthine dehydrogenase						IPR000674: Aldehyde oxidase/xanthine dehydrogenase, a/b hammerhead; IPR001041: 2Fe-2S ferredoxin-type iron-sulfur binding domain; IPR002346: Molybdopterin dehydrogenase, FAD-binding; IPR002888: [2Fe-2S]-binding; IPR005107: CO dehydrogenase flavoprotein, C-terminal; IPR006058: 2Fe-2S ferredoxin, iron-sulphur binding site; IPR008274: Aldehyde oxidase/xanthine dehydrogenase, molybdopterin binding; I…	PF02738: Molybdopterin-binding domain of aldehyde dehydrogenase	GO:0051537 2 iron, 2 sulfur cluster binding; GO:0050660 flavin adenine dinucleotide binding; GO:0043546 molybdopterin cofactor binding; GO:0004854 xanthine dehydrogenase activity; GO:0005506 iron ion binding; GO:0016491 oxidoreductase activity; GO:0016614 oxidoreductase activity, acting on CH-OH group of donors; GO:0003824 catalytic activity; GO:0009055 electron carrier activity; GO:0051536 iron-…
VE02_00137	KV459351.1:354164-354682	-	135	hypothetical protein								IPR003812: Fido domain
VE02_00138	KV459352.1:18598-22444	-	1256	hypothetical protein	orth3725
VE02_00139	KV459352.1:24948-28347	+	1046	hypothetical protein	orth3724	ENOG410PG3Q: Required for replication-independent chromatin assembly and for the periodic repression of histone gene transcription during the cell cycle (By similarity)						IPR001680: WD40 repeat; IPR011494: TUP1-like enhancer of split; IPR015943: WD40/YVTN repeat-like-containing domain; IPR017986: WD40-repeat-containing domain; IPR019015: HIRA B motif; IPR031120: WD repeat HIR1		GO:0005634 nucleus; GO:0005515 protein binding; GO:0016568 chromatin modification; GO:0006355 regulation of transcription, DNA-templated; GO:0006351 transcription, DNA-templated
VE02_00140	KV459352.1:30925-32102	-	304	hypothetical protein	orth448	ENOG410PGWQ: mitochondrial 2-oxodicarboxylate carrier						IPR002067: Mitochondrial carrier protein; IPR002113: Adenine nucleotide translocator 1; IPR018108: Mitochondrial substrate/solute carrier; IPR023395: Mitochondrial carrier domain	PF00153: Mitochondrial carrier protein	GO:0005743 mitochondrial inner membrane; GO:0005215 transporter activity; GO:0055085 transmembrane transport; GO:0006810 transport
VE02_00141	KV459352.1:32571-37725	+	1666	hypothetical protein	orth3723	ENOG410PHGW: DNA. Replication	BUSCOfEOG7FZ06K					IPR014808: DNA replication factor Dna2, N-terminal; IPR022765: Dna2/Cas4, domain of unknown function DUF83; IPR027417: P-loop containing nucleoside triphosphate hydrolase	PF08696: DNA replication factor Dna2; PF13087: AAA domain
VE02_00142	KV459352.1:37906-38958	-	310	hypothetical protein	orth510	ENOG410PMDV: aldehyde reductase (AKR1)						IPR001395: Aldo/keto reductase/potassium channel subunit beta; IPR018170: Aldo/keto reductase, conserved site; IPR020471: Aldo/keto reductase; IPR023210: NADP-dependent oxidoreductase domain	PF00248: Aldo/keto reductase family	GO:0016491 oxidoreductase activity; GO:0055114 oxidation-reduction process
VE02_00143	KV459352.1:40907-46173	-	1421	hypothetical protein	orth3722	ENOG410PG79: domain) protein						IPR000704: Casein kinase II, regulatory subunit; IPR009771: Ribosome control protein 1; IPR015943: WD40/YVTN repeat-like-containing domain; IPR016149: Casein kinase II, regulatory subunit, alpha-helical; IPR016150: Casein kinase II, regulatory subunit, beta-sheet; IPR017986: WD40-repeat-containing domain	PF01214: Casein kinase II regulatory subunit; PF07064: RIC1	GO:0005956 protein kinase CK2 complex; GO:0005515 protein binding; GO:0019887 protein kinase regulator activity
VE02_00144	KV459352.1:46756-47971	+	335	hypothetical protein	orth3721	ENOG410PJKX: WD repeat-containing protein						IPR001680: WD40 repeat; IPR015943: WD40/YVTN repeat-like-containing domain; IPR017986: WD40-repeat-containing domain; IPR019775: WD40 repeat, conserved site; IPR020472: G-protein beta WD-40 repeat		GO:0005515 protein binding
VE02_00145	KV459352.1:48610-49708	+	329	hypothetical protein	orth511	ENOG410PHVT: )-reductase						IPR001395: Aldo/keto reductase/potassium channel subunit beta; IPR023210: NADP-dependent oxidoreductase domain	PF00248: Aldo/keto reductase family
VE02_00146	KV459352.1:50399-51553	+	366	hypothetical protein	orth3720	ENOG410PMXX: C2H2 finger domain protein (Gli3)					Zinc finger (C2H2)	IPR007087: Zinc finger, C2H2; IPR013087: Zinc finger C2H2-type/integrase DNA-binding domain; IPR015880: Zinc finger, C2H2-like		GO:0046872 metal ion binding; GO:0003676 nucleic acid binding
VE02_00147	KV459352.1:52593-53812	+	332	hypothetical protein	orth512	ENOG410PFMM: Dehydrogenase						IPR006139: D-isomer specific 2-hydroxyacid dehydrogenase, catalytic domain; IPR006140: D-isomer specific 2-hydroxyacid dehydrogenase, NAD-binding domain; IPR016040: NAD(P)-binding domain; IPR029752: D-isomer specific 2-hydroxyacid dehydrogenase, NAD-binding domain conserved site 1; IPR029753: D-isomer specific 2-hydroxyacid dehydrogenase, NAD-binding domain conserved site	PF02826: D-isomer specific 2-hydroxyacid dehydrogenase, NAD binding domain	GO:0051287 NAD binding; GO:0016616 oxidoreductase activity, acting on the CH-OH group of donors, NAD or NADP as acceptor; GO:0008152 metabolic process; GO:0055114 oxidation-reduction process
VE02_00148	KV459352.1:54271-54748	-	135	hypothetical protein	orth3719
VE02_00149	KV459352.1:55061-55908	+	261	hypothetical protein	orth3718	ENOG410PPBA: NA						IPR024771: SUZ domain
VE02_00150	KV459352.1:55966-57703	-	578	hypothetical protein	orth3717	ENOG410PGEE: Component of the cytosolic Fe S protein assembly machinery. Required for maturation of extramitochondrial Fe S proteins. May play a role in the transfer of pre-assembled Fe S clusters to target apoproteins (By similarity)	BUSCOfEOG7X6M97					IPR004108: Iron hydrogenase, large subunit, C-terminal; IPR009016: Iron hydrogenase	PF02906: Iron only hydrogenase large subunit, C-terminal domain
VE02_00151	KV459352.1:58366-58902	+	159	hypothetical protein	orth3716	ENOG410PP0W: conserved hypothetical protein
VE02_00152	KV459352.1:59377-60148	-	202	hypothetical protein	orth513	ENOG410PHTG: Endosomal						IPR009038: GOLD domain; IPR015720: TMP21-related		GO:0016021 integral component of membrane; GO:0006810 transport
VE02_00153	KV459352.1:60770-61519	+	183	ADP-ribosylation factor	orth400	ENOG410PGWR: adp-ribosylation factor						IPR003579: Small GTPase superfamily, Rab type; IPR005225: Small GTP-binding protein domain; IPR006689: Small GTPase superfamily, ARF/SAR type; IPR024156: Small GTPase superfamily, ARF type; IPR027417: P-loop containing nucleoside triphosphate hydrolase	PF00025: ADP-ribosylation factor family	GO:0005622 intracellular; GO:0005525 GTP binding; GO:0007264 small GTPase mediated signal transduction; GO:0015031 protein transport
VE02_00154	KV459352.1:62052-62727	-	202	hypothetical protein	orth3715	ENOG410PMWG: Caffeine-induced death protein						IPR016805: Uncharacterised conserved protein UCP022603; IPR019171: Caffeine-induced death protein 2
VE02_00155	KV459352.1:63013-64449	+	337	hypothetical protein	orth514	ENOG410PHX0: Mitochondrial carrier protein						IPR018108: Mitochondrial substrate/solute carrier; IPR023395: Mitochondrial carrier domain
VE02_00156	KV459352.1:66104-66836	+	225	hypothetical protein	orth3714	ENOG410PQDT: conserved hypothetical protein
VE02_00157	KV459352.1:67422-68702	+	373	hypothetical protein	orth3713	ENOG410PJE2: Component of the eukaryotic translation initiation factor 3 (eIF-3) complex, which is involved in protein synthesis and, together with other initiation factors, stimulates binding of mRNA and methionyl-tRNAi to the 40S ribosome (By similarity)			M67X			IPR000555: JAB1/MPN/MOV34 metalloenzyme domain; IPR027524: Eukaryotic translation initiation factor 3 subunit H		GO:0005852 eukaryotic translation initiation factor 3 complex; GO:0005737 cytoplasm; GO:0005515 protein binding; GO:0003743 translation initiation factor activity
VE02_00158	KV459352.1:69729-71263	+	450	adenosylhomocysteinase	orth3712	ENOG410PG05: adenosylhomocysteinase	BUSCOfEOG7FZ07M					IPR000043: Adenosylhomocysteinase; IPR015878: S-adenosyl-L-homocysteine hydrolase, NAD binding domain; IPR016040: NAD(P)-binding domain; IPR020082: S-adenosyl-L-homocysteine hydrolase, conserved site	PF00670: S-adenosyl-L-homocysteine hydrolase, NAD binding domain	GO:0004013 adenosylhomocysteinase activity; GO:0006730 one-carbon metabolic process
VE02_00159	KV459352.1:72458-74639	+	726	ATP-dependent Clp protease ATP-binding subunit ClpB	orth515	ENOG410Q8K8: C-terminal, D2-small domain, of ClpB protein						IPR001270: ClpA/B family; IPR003593: AAA+ ATPase domain; IPR003959: ATPase, AAA-type, core; IPR018368: ClpA/B, conserved site 1; IPR019489: Clp ATPase, C-terminal; IPR027417: P-loop containing nucleoside triphosphate hydrolase; IPR028299: ClpA/B, conserved site 2		GO:0005524 ATP binding
VE02_00160	KV459352.1:75206-76330	+	231	hypothetical protein	orth2453	ENOG410PFG8: Elongation factor	BUSCOfEOG7M3J9X					IPR001326: Translation elongation factor EF1B, beta/delta chains, conserved site; IPR010987: Glutathione S-transferase, C-terminal-like; IPR014038: Translation elongation factor EF1B, beta/delta subunit, guanine nucleotide exchange; IPR014717: Translation elongation factor EF1B/ribosomal protein S6; IPR018940: Elongation factor 1 beta central acidic region, eukaryote		GO:0005853 eukaryotic translation elongation factor 1 complex; GO:0003746 translation elongation factor activity; GO:0006414 translational elongation
VE02_00161	KV459352.1:76722-77200	+	139	hypothetical protein	orth3711	ENOG410PQ9P: Membrane magnesium transporter						IPR018937: Magnesium transporter
VE02_00162	KV459352.1:77598-80836	+	1003	hypothetical protein	orth3710	ENOG410PF9J: mismatch repair protein						IPR000432: DNA mismatch repair protein MutS, C-terminal; IPR007696: DNA mismatch repair protein MutS, core; IPR027417: P-loop containing nucleoside triphosphate hydrolase		GO:0030983 mismatched DNA binding; GO:0005524 ATP binding; GO:0006298 mismatch repair
VE02_00163	KV459352.1:81215-83640	-	787	hypothetical protein	orth3709	ENOG410PGEA: DNA. Replication	BUSCOfEOG757D5X					IPR015408: Zinc finger, Mcm10/DnaG-type		GO:0005634 nucleus; GO:0006260 DNA replication
VE02_00164	KV459352.1:84090-85467	+	458	hypothetical protein	orth3708	ENOG410PN3V: conserved hypothetical protein						IPR019024: Ribonuclease H2, subunit B	PF09468: Ydr279p protein family (RNase H2 complex component)	GO:0005634 nucleus
VE02_00165	KV459352.1:85902-89438	-	1161	hypothetical protein	orth3707	ENOG410PJKN: conserved hypothetical protein						IPR021582: Altered inheritance of mitochondria protein 21
VE02_00166	KV459352.1:90714-92849	-	283	hypothetical protein	orth3706							IPR002075: Nuclear transport factor 2; IPR018222: Nuclear transport factor 2, eukaryote; IPR019365: TVP18/Calcium channel flower; IPR032710: NTF2-like domain		GO:0005622 intracellular; GO:0016021 integral component of membrane; GO:0006810 transport
VE02_00167	KV459352.1:94410-96294	+	592	hypothetical protein	orth3704	ENOG410PJQH: conserved hypothetical protein
VE02_00168	KV459352.1:97295-104018	-	2185	hypothetical protein	orth3703	ENOG410PIRN: Ccr4-not transcription complex, subunit	BUSCOfEOG7NPG2G				CCR4-Not complex component	IPR007196: CCR4-Not complex component, Not1, C-terminal; IPR024557: CCR4-Not complex, Not1 subunit, domain of unknown function DUF3819; IPR032191: CCR4-NOT transcription complex subunit 1, CAF1-binding domain; IPR032193: CCR4-NOT transcription complex subunit 1, TTP binding domain; IPR032194: CCR4-NOT transcription complex subunit 1, HEAT repeat	PF04054: CCR4-Not complex component, Not1; PF16415: CCR4-NOT transcription complex subunit 1 CAF1-binding domain
VE02_00169	KV459352.1:105270-108299	+	918	hypothetical protein	orth3702	ENOG410QEC8: Cell division control protein	BUSCOfEOG7F7WKS					IPR001060: FCH domain; IPR001452: SH3 domain; IPR031160: F-BAR domain		GO:0005515 protein binding
VE02_00170	KV459352.1:108546-111161	-	769	hypothetical protein	orth3701	ENOG410PH4J: amino-acid N-acetyltransferase subunit Mak10						IPR007244: NatC N(alpha)-terminal acetyltransferase, Mak10 subunit	PF04112: Mak10 subunit, NatC N(alpha)-terminal acetyltransferase
VE02_00171	KV459352.1:111847-112235	-	75	hypothetical protein	orth3700	ENOG410PS16: Mitochondrial ATP synthase epsilon chain domain-containing protein						IPR006721: ATPase, F1 complex, epsilon subunit, mitochondrial		GO:0000275 mitochondrial proton-transporting ATP synthase complex, catalytic core F(1); GO:0046933 proton-transporting ATP synthase activity, rotational mechanism; GO:0046961 proton-transporting ATPase activity, rotational mechanism; GO:0015986 ATP synthesis coupled proton transport
VE02_00172	KV459352.1:112561-114111	-	462	hypothetical protein	orth1105	ENOG410PJDW: reductase complex core protein 2	BUSCOfEOG7F51BJ		M16B			IPR007863: Peptidase M16, C-terminal; IPR011237: Peptidase M16 domain; IPR011249: Metalloenzyme, LuxS/M16 peptidase-like; IPR011765: Peptidase M16, N-terminal		GO:0003824 catalytic activity; GO:0046872 metal ion binding
VE02_00173	KV459352.1:114460-116606	+	639	hypothetical protein	orth3699	ENOG410PIIH: DNA-dependent RNA polymerase catalyzes the transcription of DNA into RNA using the four ribonucleoside triphosphates as substrates. Specific core component of RNA polymerase III which synthesizes small RNAs, such as 5S rRNA and tRNAs (By similarity)	BUSCOfEOG70PC6K					IPR008806: RNA polymerase III Rpc82, C -terminal; IPR011991: Winged helix-turn-helix DNA-binding domain; IPR013197: RNA polymerase III subunit RPC82-related, helix-turn-helix; IPR024550: TFIIEalpha/SarR/Rpc3 HTH domain		GO:0003899 DNA-directed RNA polymerase activity; GO:0003677 DNA binding; GO:0006351 transcription, DNA-templated
VE02_00174	KV459352.1:117281-118370	+	307	hypothetical protein	orth3698	ENOG410PF7V: Mitochondrial carrier protein	BUSCOfEOG7T4MWD					IPR018108: Mitochondrial substrate/solute carrier; IPR023395: Mitochondrial carrier domain
VE02_00175	KV459352.1:118874-119132	+	64	hypothetical protein	orth3697	ENOG410PRW9: Protein of unknown function (DUF2665)						IPR024242: Non-classical export protein 1		GO:0009306 protein secretion
VE02_00176	KV459352.1:119977-120466	-	121	autophagy-like protein 8	orth3696	ENOG410PNV6: Involved in cytoplasm to vacuole transport (Cvt) vesicles and autophagosomes formation. May mediate the delivery of the vesicles and autophagosomes to the vacuole via the microtubule cytoskeleton (By similarity)	BUSCOfEOG7712KX					IPR004241: Autophagy protein Atg8 ubiquitin-like; IPR029071: Ubiquitin-related domain	PF02991: Autophagy protein Atg8 ubiquitin like
VE02_00177	KV459352.1:121271-122561	+	412	coproporphyrinogen III oxidase	orth3695	ENOG410PIF2: coproporphyrinogen III oxidase	BUSCOfEOG73Z33M					IPR001260: Coproporphyrinogen III oxidase, aerobic	PF01218: Coproporphyrinogen III oxidase	GO:0004109 coproporphyrinogen oxidase activity; GO:0006779 porphyrin-containing compound biosynthetic process; GO:0055114 oxidation-reduction process
VE02_00178	KV459352.1:122920-123927	-	271	adenylate kinase 1	orth516	ENOG410PG6Q: Catalyzes the reversible transfer of the terminal phosphate group between ATP and AMP. Plays an important role in cellular energy homeostasis and in adenine nucleotide metabolism. Adenylate kinase activity is critical for regulation of the phosphate utilization and the AMP de novo biosynthesis pathways (By similarity)						IPR000850: Adenylate kinase/UMP-CMP kinase; IPR006259: Adenylate kinase subfamily; IPR007862: Adenylate kinase, active site lid domain; IPR027417: P-loop containing nucleoside triphosphate hydrolase; IPR028587: Adenylate kinase 2	PF00406: Adenylate kinase	GO:0019205 nucleobase-containing compound kinase activity; GO:0005524 ATP binding; GO:0016776 phosphotransferase activity, phosphate group as acceptor; GO:0004017 adenylate kinase activity; GO:0006172 ADP biosynthetic process; GO:0006139 nucleobase-containing compound metabolic process
VE02_00179	KV459352.1:124339-125502	+	352	26S proteasome regulatory subunit rpn-8	orth2452	ENOG410PHXE: Proteasome regulatory subunit	BUSCOfEOG7GQZ5S		M67A			IPR000555: JAB1/MPN/MOV34 metalloenzyme domain; IPR024969: Rpn11/EIF3F, C-terminal		GO:0005515 protein binding
VE02_00180	KV459352.1:126228-127508	+	408	hypothetical protein	orth7965	ENOG410PHAD: Cyclin-dependent protein kinase regulator Pho80						IPR013763: Cyclin-like; IPR013922: Cyclin PHO80-like		GO:0019901 protein kinase binding; GO:0000079 regulation of cyclin-dependent protein serine/threonine kinase activity
VE02_00181	KV459352.1:128086-129361	-	348	hypothetical protein	orth3694	ENOG410PKH6: Extracellular lipase						IPR002921: Fungal lipase-like domain; IPR005592: Mono-/di-acylglycerol lipase, N-terminal; IPR029058: Alpha/Beta hydrolase fold		GO:0016042 lipid catabolic process; GO:0006629 lipid metabolic process
VE02_00182	KV459352.1:130377-131085	+	235	hypothetical protein	orth3693	ENOG410PRMT: Inherit from opiNOG: Conserved hypothetical protein						IPR007527: Zinc finger, SWIM-type		GO:0008270 zinc ion binding
VE02_00183	KV459352.1:131573-134903	-	949	hypothetical protein	orth3692	ENOG410PMU2: Inherit from NOG: microtubule binding protein HOOK3
VE02_00184	KV459352.1:135634-137532	-	414	hypothetical protein	orth3688	ENOG410PKNZ: NA
VE02_00185	KV459352.1:139939-140435	-	101	non-histone chromosomal protein 6	orth3689	ENOG410PRUP: DNA-binding protein that induces severe bending of DNA. Required for DNA-binding by the FACT complex, a general chromatin factor that acts to reorganize nucleosomes. The FACT complex is involved in multiple processes that require DNA as a template such as mRNA elongation, DNA replication and DNA repair. Also augments the fidelity of transcription by RNA polymerase III independently o…						IPR009071: High mobility group box domain
VE02_00186	KV459352.1:144074-144840	+	227	hypothetical protein	orth9203	ENOG410PNIA: Phosphotransferase enzyme family						IPR002575: Aminoglycoside phosphotransferase; IPR011009: Protein kinase-like domain
VE02_00187	KV459352.1:145543-146024	-	99	hypothetical protein	orth3690	ENOG410PSNV: NA			I09			IPR009020: Proteinase inhibitor, propeptide; IPR010259: Peptidase S8 propeptide/proteinase inhibitor I9
VE02_00188	KV459352.1:147189-149486	+	653	hypothetical protein	orth3691	ENOG410QE1P: mRNA cleavage factor complex component Pcf11						IPR002014: VHS domain; IPR006569: CID domain; IPR006903: RNA polymerase II-binding domain; IPR008942: ENTH/VHS		GO:0006886 intracellular protein transport
VE02_00189	KV459352.1:150326-151552	+	391	hypothetical protein	orth517	ENOG410PKW7: Dimeric dihydrodiol dehydrogenase						IPR000683: Oxidoreductase, N-terminal; IPR016040: NAD(P)-binding domain		GO:0016491 oxidoreductase activity
VE02_00190	KV459352.1:151873-153700	-	589	hypothetical protein	orth3687	ENOG410PHVW: Transcription factor					bZIP TF 1	IPR004827: Basic-leucine zipper domain		GO:0043565 sequence-specific DNA binding; GO:0003700 transcription factor activity, sequence-specific DNA binding; GO:0006355 regulation of transcription, DNA-templated
VE02_00191	KV459352.1:156024-160461	-	1422	hypothetical protein	orth2450
VE02_00192	KV459352.1:162309-163689	-	459	hypothetical protein	orth2903	ENOG410PQ9I: Glycosyl hydrolase catalytic core						IPR013781: Glycoside hydrolase, catalytic domain; IPR017853: Glycoside hydrolase superfamily; IPR024655: Uncharacterised protein family, glycosyl hydrolase catalytic domain	PF11790: Glycosyl hydrolase catalytic core	GO:0005975 carbohydrate metabolic process
VE02_00193	KV459352.1:166672-169359	-	738	hypothetical protein	orth519	ENOG410PNMF: Fungal_trans					Fungal-specific TF domain	IPR001138: Zn(2)-C6 fungal-type DNA-binding domain; IPR007219: Transcription factor domain, fungi		GO:0005634 nucleus; GO:0003677 DNA binding; GO:0008270 zinc ion binding; GO:0000981 RNA polymerase II transcription factor activity, sequence-specific DNA binding; GO:0006351 transcription, DNA-templated; GO:0006355 regulation of transcription, DNA-templated
VE02_00194	KV459352.1:170768-172402	-	510	hypothetical protein	orth3686	ENOG410PK48: RING finger domain protein						IPR001841: Zinc finger, RING-type; IPR013083: Zinc finger, RING/FYVE/PHD-type		GO:0008270 zinc ion binding; GO:0005515 protein binding
VE02_00195	KV459352.1:173440-174309	-	243	hypothetical protein	orth3685	ENOG410PF90: cell polarity protein						IPR000626: Ubiquitin domain; IPR000938: CAP Gly-rich domain; IPR029071: Ubiquitin-related domain		GO:0005515 protein binding
VE02_00196	KV459352.1:175484-178482	+	393	hypothetical protein	orth3684	ENOG410PKQ5: Myb, DNA-binding					Myb-like DNA-binding domain	IPR001005: SANT/Myb domain; IPR009057: Homeodomain-like; IPR017877: Myb-like domain; IPR017930: Myb domain		GO:0003677 DNA binding
VE02_00197	KV459352.1:179155-179875	-	239	hypothetical protein	orth3683	ENOG410PMYZ: tRNA (uracil-5-)-methyltransferase TRM9	BUSCOfEOG7J70SV					IPR013216: Methyltransferase type 11; IPR029063: S-adenosyl-L-methionine-dependent methyltransferase		GO:0008168 methyltransferase activity; GO:0008152 metabolic process
VE02_00198	KV459352.1:180966-182431	+	434	hypothetical protein	orth8642	ENOG410PIZR: ubiquitin carboxyl-terminal hydrolase			C19			IPR001394: Peptidase C19, ubiquitin carboxyl-terminal hydrolase; IPR018200: Ubiquitin specific protease, conserved site; IPR028889: Ubiquitin specific protease domain		GO:0036459 thiol-dependent ubiquitinyl hydrolase activity; GO:0006511 ubiquitin-dependent protein catabolic process; GO:0016579 protein deubiquitination
VE02_00199	KV459352.1:183518-186198	+	876	hypothetical protein	orth3682	ENOG410PK3P: phosphatase						IPR000242: PTP type protein phosphatase; IPR000387: Tyrosine specific protein phosphatases domain; IPR001763: Rhodanese-like domain; IPR003595: Protein-tyrosine phosphatase, catalytic; IPR016130: Protein-tyrosine phosphatase, active site; IPR029021: Protein-tyrosine phosphatase-like	PF00102: Protein-tyrosine phosphatase	GO:0016791 phosphatase activity; GO:0004725 protein tyrosine phosphatase activity; GO:0016311 dephosphorylation; GO:0006470 protein dephosphorylation
VE02_00200	KV459352.1:186567-187836	-	389	26S protease regulatory subunit 8	orth521	ENOG410PJ13: 26S protease regulatory subunit 8						IPR003593: AAA+ ATPase domain; IPR003959: ATPase, AAA-type, core; IPR003960: ATPase, AAA-type, conserved site; IPR005937: 26S proteasome subunit P45; IPR027417: P-loop containing nucleoside triphosphate hydrolase		GO:0005737 cytoplasm; GO:0005524 ATP binding; GO:0016787 hydrolase activity; GO:0030163 protein catabolic process
VE02_00201	KV459352.1:188657-192222	+	1129	hypothetical protein	orth3681	ENOG410PGXA: Calcium permease family membrane transporter	BUSCOfEOG7W9S33					IPR004837: Sodium/calcium exchanger membrane region; IPR005185: Inner membrane component domain		GO:0016021 integral component of membrane; GO:0055085 transmembrane transport
VE02_00202	KV459352.1:192563-193637	-	357	orotidine 5'-phosphate decarboxylase	orth3680	ENOG410PFIV: orotidine 5-phosphate decarboxylase	BUSCOfEOG7CVQ76					IPR001754: Orotidine 5'-phosphate decarboxylase domain; IPR011060: Ribulose-phosphate binding barrel; IPR013785: Aldolase-type TIM barrel; IPR018089: Orotidine 5'-phosphate decarboxylase, active site	PF00215: Orotidine 5'-phosphate decarboxylase / HUMPS family	GO:0003824 catalytic activity; GO:0004590 orotidine-5'-phosphate decarboxylase activity; GO:0006207 'de novo' pyrimidine nucleobase biosynthetic process; GO:0008152 metabolic process
VE02_00203	KV459352.1:194234-195650	-	471	hypothetical protein	orth3679
VE02_00204	KV459352.1:196671-198089	-	449	hypothetical protein	orth523	ENOG410PH4Q: Mandelate racemase muconate lactonizing enzyme family protein						IPR001354: Mandelate racemase/muconate lactonizing enzyme/methylaspartate ammonia-lyase; IPR013342: Mandelate racemase/muconate lactonizing enzyme, C-terminal; IPR018110: Mandelate racemase/muconate lactonizing enzyme, conserved site; IPR029017: Enolase N-terminal domain-like; IPR029065: Enolase C-terminal domain-like	PF13378: Enolase C-terminal domain-like	GO:0003824 catalytic activity; GO:0009063 cellular amino acid catabolic process; GO:0008152 metabolic process
VE02_00205	KV459352.1:199088-200051	-	320	hypothetical protein	orth524	ENOG410PKFF: dihydrodipicolinate synthetase family protein						IPR002220: DapA-like; IPR013785: Aldolase-type TIM barrel		GO:0016829 lyase activity; GO:0003824 catalytic activity; GO:0008152 metabolic process
VE02_00206	KV459352.1:204227-206665	-	768	hypothetical protein	orth391	ENOG410PGMJ: regulatory protein					Fungal-specific TF domain	IPR001138: Zn(2)-C6 fungal-type DNA-binding domain; IPR007219: Transcription factor domain, fungi		GO:0005634 nucleus; GO:0003677 DNA binding; GO:0008270 zinc ion binding; GO:0000981 RNA polymerase II transcription factor activity, sequence-specific DNA binding; GO:0006351 transcription, DNA-templated; GO:0006355 regulation of transcription, DNA-templated
VE02_00207	KV459352.1:209815-211662	-	582	hypothetical protein	orth3678	ENOG410PGY6: Spermine spermidine synthase family protein						IPR029063: S-adenosyl-L-methionine-dependent methyltransferase; IPR030374: Polyamine biosynthesis domain
VE02_00208	KV459352.1:212257-213454	-	368	hypothetical protein	orth3677
VE02_00209	KV459352.1:214287-215463	-	391	hypothetical protein	orth3676	ENOG410PTA7: NA
VE02_00210	KV459352.1:216065-217932	-	514	hypothetical protein	orth3675	ENOG410PIJY: NA						IPR002523: Mg2+ transporter protein, CorA-like/Zinc transport protein ZntB		GO:0016020 membrane; GO:0046873 metal ion transmembrane transporter activity; GO:0030001 metal ion transport; GO:0055085 transmembrane transport
VE02_00211	KV459352.1:218542-219923	+	406	hypothetical protein	orth3674	ENOG410PQV6: conserved hypothetical protein						IPR009617: Seipin family	PF06775: Putative adipose-regulatory protein (Seipin)	GO:0019915 lipid storage
VE02_00212	KV459352.1:220078-221692	-	519	hypothetical protein	orth3673	ENOG410PFUZ: Inherit from KOG: Impact homolog (mouse)						IPR001498: Impact, N-terminal; IPR020568: Ribosomal protein S5 domain 2-type fold; IPR020569: Uncharacterised protein family UPF0029, Impact, conserved site; IPR023582: Impact family
VE02_00213	KV459352.1:222125-225361	-	1061	hypothetical protein	orth3672	ENOG410PFG0: Nuclear pore protein	BUSCOfEOG7380D3					IPR007231: Nucleoporin interacting component Nup93/Nic96	PF04097: Nup93/Nic96	GO:0005643 nuclear pore; GO:0006810 transport
VE02_00214	KV459352.1:225880-226520	+	195	hypothetical protein	orth3671	ENOG410PSWY: conserved hypothetical protein
VE02_00215	KV459352.1:226841-229343	-	788	hypothetical protein	orth525	ENOG410PFJD: Vacuolar transporter chaperone						IPR003807: Domain of unknown function DUF202; IPR004331: SPX domain; IPR018966: VTC domain	PF09359: VTC domain
VE02_00216	KV459352.1:230242-236885	-	2127	hypothetical protein	orth3670	ENOG410PGFW: glutamate synthase	BUSCOfEOG7TN012		C44			IPR002489: Glutamate synthase, alpha subunit, C-terminal; IPR002932: Glutamate synthase domain; IPR006005: Glutamate synthase, NADH/NADPH, small subunit 1; IPR006982: Glutamate synthase, central-N; IPR009051: Alpha-helical ferredoxin; IPR012220: Glutamate synthase, eukaryotic; IPR013785: Aldolase-type TIM barrel; IPR016040: NAD(P)-binding domain; IPR017932: Glutamine amidotransferase type 2 domai…	PF00310: Glutamine amidotransferases class-II; PF01493: GXGXG motif; PF01645: Conserved region in glutamate synthase; PF04898: Glutamate synthase central domain	GO:0051536 iron-sulfur cluster binding; GO:0050660 flavin adenine dinucleotide binding; GO:0005506 iron ion binding; GO:0016491 oxidoreductase activity; GO:0003824 catalytic activity; GO:0016040 glutamate synthase (NADH) activity; GO:0016638 oxidoreductase activity, acting on the CH-NH2 group of donors; GO:0016639 oxidoreductase activity, acting on the CH-NH2 group of donors, NAD or NADP as accep…
VE02_00217	KV459352.1:238739-239831	+	344	hypothetical protein	orth3669	ENOG410PQ0M: NA						IPR008402: Anaphase-promoting complex subunit 15/mnd2		GO:0005680 anaphase-promoting complex; GO:0031145 anaphase-promoting complex-dependent catabolic process; GO:0030071 regulation of mitotic metaphase/anaphase transition	Cluster_2
VE02_00218	KV459352.1:240049-240798	-	199	blocked early in transport 1	orth3668	ENOG410PNJI: SNARE complex subunit (Bet1)	BUSCOfEOG7712MK					IPR000727: Target SNARE coiled-coil homology domain		GO:0005515 protein binding	Cluster_2
VE02_00219	KV459352.1:241628-242110	-	121	hypothetical protein	orth3667	ENOG410Q0MF: Histone chaperone domain CHZ						IPR019098: Histone chaperone domain CHZ			Cluster_2
VE02_00220	KV459352.1:242703-245942	+	1045	hypothetical protein	orth3666	ENOG410PG4B: armadillo repeat protein						IPR000225: Armadillo; IPR011989: Armadillo-like helical; IPR016024: Armadillo-type fold		GO:0005515 protein binding; GO:0005488 binding	Cluster_2
VE02_00221	KV459352.1:249287-250880	-	473	farnesyl-diphosphate farnesyltransferase	orth1478	ENOG410PFJU: Catalyzes the condensation of 2 two farnesyl pyrophosphate moieties to form squalene. It is the first committed enzyme of the sterol biosynthesis pathway. Required for the biosynthesis of ergosterol						IPR002060: Squalene/phytoene synthase; IPR006449: Farnesyl-diphosphate farnesyltransferase; IPR008949: Isoprenoid synthase domain; IPR019845: Squalene/phytoene synthase, conserved site		GO:0016021 integral component of membrane; GO:0016765 transferase activity, transferring alkyl or aryl (other than methyl) groups; GO:0004310 farnesyl-diphosphate farnesyltransferase activity; GO:0016740 transferase activity; GO:0008610 lipid biosynthetic process; GO:0009058 biosynthetic process	Cluster_2
VE02_00222	KV459352.1:252241-253193	+	298	hypothetical protein	orth6252	ENOG410PJC8: RmlD substrate binding domain						IPR016040: NAD(P)-binding domain; IPR029903: RmlD-like substrate binding domain			Cluster_2
VE02_00223	KV459352.1:253946-255596	+	514	hypothetical protein	orth4999	ENOG410PFZB: DnaJ domain protein						IPR001623: DnaJ domain; IPR018253: DnaJ domain, conserved site; IPR026894: DNAJ-containing protein, X-domain			Cluster_2
VE02_00224	KV459352.1:256192-258118	-	641	hypothetical protein	orth5000	ENOG410PNPJ: conserved hypothetical protein									Cluster_2
VE02_00225	KV459352.1:258917-259922	+	334	hypothetical protein	orth5001	ENOG410PPBK: heme steroid binding protein						IPR001199: Cytochrome b5-like heme/steroid binding domain; IPR018506: Cytochrome b5, heme-binding site		GO:0020037 heme binding	Cluster_2
VE02_00226	KV459352.1:260601-263178	-	786	hypothetical protein	orth5002	ENOG410PGI8: DNA damage response protein RcaA						IPR000253: Forkhead-associated (FHA) domain; IPR001357: BRCT domain; IPR008984: SMAD/FHA domain; IPR032429: Nibrin, second BRCT domain		GO:0005515 protein binding	Cluster_2
VE02_00227	KV459352.1:263509-265447	-	645	N2,N2-dimethylguanosine tRNA methyltransferase	orth5003	ENOG410PFUI: N2,n2-dimethylguanosine tRNA methyltransferase	BUSCOfEOG78D7VT					IPR002905: tRNA methyltransferase, Trm1; IPR029063: S-adenosyl-L-methionine-dependent methyltransferase	PF02005: N2,N2-dimethylguanosine tRNA methyltransferase	GO:0003723 RNA binding; GO:0004809 tRNA (guanine-N2-)-methyltransferase activity; GO:0008033 tRNA processing
VE02_00228	KV459352.1:265756-266734	+	295	hypothetical protein	orth439	ENOG410PH2U: inositol monophosphatase						IPR000760: Inositol monophosphatase; IPR020550: Inositol monophosphatase, conserved site; IPR020583: Inositol monophosphatase, metal-binding site	PF00459: Inositol monophosphatase family	GO:0046854 phosphatidylinositol phosphorylation
VE02_00229	KV459352.1:267274-268529	+	402	hypothetical protein	orth5004	ENOG410PNFR: Inherit from euNOG: Conserved hypothetical protein
VE02_00230	KV459352.1:268961-270000	-	326	hypothetical protein	orth5005	ENOG410PMTY: DNA repair protein Nse1						IPR011513: Non-structural maintenance of chromosomes element 1; IPR013083: Zinc finger, RING/FYVE/PHD-type; IPR014857: Zinc finger, RING-like	PF07574: Nse1 non-SMC component of SMC5-6 complex	GO:0030915 Smc5-Smc6 complex; GO:0006281 DNA repair
VE02_00232	KV459352.1:270727-273212	-	783	hypothetical protein	orth5006							IPR007461: Ysc84 actin-binding domain
VE02_00233	KV459352.1:274139-275900	-	566	hypothetical protein	orth5007	ENOG410PGAS: histone-lysine N-methyltransferase (Bre2)	BUSCOfEOG70GMQJ					IPR001870: B30.2/SPRY domain; IPR003877: SPRY domain; IPR013320: Concanavalin A-like lectin/glucanase domain		GO:0005515 protein binding
VE02_00234	KV459352.1:276401-280093	-	1198	hypothetical protein	orth5008	ENOG410QE9U: WD repeat protein						IPR001680: WD40 repeat; IPR015943: WD40/YVTN repeat-like-containing domain; IPR017986: WD40-repeat-containing domain; IPR019775: WD40 repeat, conserved site; IPR020472: G-protein beta WD-40 repeat		GO:0005515 protein binding
VE02_00235	KV459352.1:281501-282731	+	356	hypothetical protein	orth1287	ENOG410PFSH: sphingolipid long chain base-responsive protein						IPR028245: Eisosome component PIL1/LSP1	PF13805: Eisosome component PIL1
VE02_00236	KV459352.1:283214-283662	-	126	hypothetical protein	orth5009	ENOG410QE0A: LSM domain						IPR001163: LSM domain, eukaryotic/archaea-type; IPR010920: LSM domain
VE02_00237	KV459352.1:283996-287695	+	1232	hypothetical protein	orth5010	ENOG410PGTD: DNA excision repair protein						IPR001044: XPG/Rad2 endonuclease, eukaryotes; IPR006084: XPG/Rad2 endonuclease; IPR006085: XPG N-terminal; IPR006086: XPG-I domain; IPR008918: Helix-hairpin-helix motif, class 2; IPR019974: XPG conserved site; IPR020045: 5'-3' exonuclease, C-terminal domain; IPR029060: PIN domain-like		GO:0005634 nucleus; GO:0003697 single-stranded DNA binding; GO:0004518 nuclease activity; GO:0003824 catalytic activity; GO:0003677 DNA binding; GO:0004519 endonuclease activity; GO:0016788 hydrolase activity, acting on ester bonds; GO:0006289 nucleotide-excision repair; GO:0006281 DNA repair
VE02_00238	KV459352.1:287867-289324	-	467	hypothetical protein	orth5011	ENOG410PJ1H: Diacylglycerol kinase catalytic domain						IPR001206: Diacylglycerol kinase, catalytic domain; IPR016064: NAD kinase/diacylglycerol kinase-like domain		GO:0016301 kinase activity
VE02_00239	KV459352.1:290711-291635	-	307	hypothetical protein	orth2579	ENOG410PKHV: (GTP)-binding protein						IPR001806: Small GTPase superfamily; IPR003578: Small GTPase superfamily, Rho type; IPR003579: Small GTPase superfamily, Rab type; IPR005225: Small GTP-binding protein domain; IPR020849: Small GTPase superfamily, Ras type; IPR027417: P-loop containing nucleoside triphosphate hydrolase		GO:0005622 intracellular; GO:0016020 membrane; GO:0005525 GTP binding; GO:0015031 protein transport; GO:0007165 signal transduction; GO:0007264 small GTPase mediated signal transduction
VE02_00240	KV459352.1:293163-295512	+	754	hypothetical protein	orth5012	ENOG410PJ5J: peptidase S41 family protein						IPR005151: Tail specific protease; IPR029045: ClpP/crotonase-like domain		GO:0008236 serine-type peptidase activity; GO:0006508 proteolysis
VE02_00241	KV459352.1:297287-299656	-	741	hypothetical protein	orth5013	ENOG410PH0K: chromatin remodeling complex subunit (Arp5)	BUSCOfEOG7HMS8K					IPR004000: Actin family; IPR027664: Actin-related protein 5		GO:0031011 Ino80 complex; GO:0006281 DNA repair; GO:0006355 regulation of transcription, DNA-templated
VE02_00242	KV459352.1:300121-300542	-	72	DASH complex subunit DAD4	orth5014	ENOG410PQR9: DASH complex subunit Dad4						IPR013959: DASH complex subunit Dad4		GO:0042729 DASH complex; GO:0072686 mitotic spindle; GO:0008608 attachment of spindle microtubules to kinetochore
VE02_00243	KV459352.1:300782-301400	+	205	hypothetical protein	orth5015	ENOG410PNIM: conserved hypothetical protein	BUSCOfEOG7DVDQB					IPR013272: Vps72/YL1, C-terminal; IPR029525: INO80 complex, subunit Ies6		GO:0031011 Ino80 complex; GO:0006338 chromatin remodeling; GO:0006355 regulation of transcription, DNA-templated
VE02_00244	KV459352.1:302421-303018	+	138	hypothetical protein	orth5016	ENOG410PPQI: Got1 family						IPR007305: Vesicle transport protein, Got1/SFT2-like		GO:0016192 vesicle-mediated transport
VE02_00245	KV459352.1:303474-305230	-	542	hypothetical protein	orth2725	ENOG410PFTU: aromatic-L-amino-acid decarboxylase						IPR002129: Pyridoxal phosphate-dependent decarboxylase; IPR010977: Aromatic-L-amino-acid decarboxylase; IPR015421: Pyridoxal phosphate-dependent transferase, major region, subdomain 1; IPR015422: Pyridoxal phosphate-dependent transferase, major region, subdomain 2; IPR015424: Pyridoxal phosphate-dependent transferase; IPR021115: Pyridoxal-phosphate binding site	PF00282: Pyridoxal-dependent decarboxylase conserved domain	GO:0016831 carboxy-lyase activity; GO:0003824 catalytic activity; GO:0030170 pyridoxal phosphate binding; GO:0006520 cellular amino acid metabolic process; GO:0019752 carboxylic acid metabolic process
VE02_00246	KV459352.1:306144-306903	+	97	hypothetical protein	orth8904	ENOG410PSKS: Domain of unknown function (DUF427)						IPR007361: Protein of unknown function DUF427
VE02_00247	KV459352.1:312809-315050	+	710	hypothetical protein	orth9657	ENOG410Q7KK: C6 zinc finger domain-containing protein					Fungal Zn(2)-Cys(6) binuclear cluster domain	IPR001138: Zn(2)-C6 fungal-type DNA-binding domain		GO:0005634 nucleus; GO:0008270 zinc ion binding; GO:0000981 RNA polymerase II transcription factor activity, sequence-specific DNA binding; GO:0006355 regulation of transcription, DNA-templated
VE02_00248	KV459352.1:316824-317643	+	206	hypothetical protein	orth1476	ENOG410PSCH: carbonate dehydratase						IPR001765: Carbonic anhydrase		GO:0008270 zinc ion binding; GO:0004089 carbonate dehydratase activity
VE02_00249	KV459352.1:318713-319958	+	414	hypothetical protein	orth1249	ENOG410PF8G: DUF453 domain protein						IPR007400: PrpF protein	PF04303: PrpF protein
VE02_00250	KV459352.1:322364-323560	+	298	hypothetical protein	orth5027	ENOG410PRVF: Transcription factor					bZIP TF 1	IPR004827: Basic-leucine zipper domain		GO:0043565 sequence-specific DNA binding; GO:0003700 transcription factor activity, sequence-specific DNA binding; GO:0006355 regulation of transcription, DNA-templated
VE02_00251	KV459352.1:330096-330868	-	200	hypothetical protein	orth237	ENOG410PFGW: (GTP)-binding protein						IPR001806: Small GTPase superfamily; IPR002041: Ran GTPase; IPR003578: Small GTPase superfamily, Rho type; IPR003579: Small GTPase superfamily, Rab type; IPR005225: Small GTP-binding protein domain; IPR020849: Small GTPase superfamily, Ras type; IPR027417: P-loop containing nucleoside triphosphate hydrolase	PF00071: Ras family	GO:0005622 intracellular; GO:0016020 membrane; GO:0005525 GTP binding; GO:0003924 GTPase activity; GO:0006886 intracellular protein transport; GO:0006913 nucleocytoplasmic transport; GO:0015031 protein transport; GO:0007165 signal transduction; GO:0007264 small GTPase mediated signal transduction
VE02_00252	KV459352.1:332014-333611	-	507	hypothetical protein	orth1479	ENOG410PJ7Y: glutamate decarboxylase						IPR002129: Pyridoxal phosphate-dependent decarboxylase; IPR015421: Pyridoxal phosphate-dependent transferase, major region, subdomain 1; IPR015422: Pyridoxal phosphate-dependent transferase, major region, subdomain 2; IPR015424: Pyridoxal phosphate-dependent transferase		GO:0030170 pyridoxal phosphate binding; GO:0016831 carboxy-lyase activity; GO:0003824 catalytic activity; GO:0019752 carboxylic acid metabolic process
VE02_00253	KV459352.1:334026-336105	-	674	hypothetical protein	orth5026	ENOG410PGGZ: nuclear control of ATPase protein	BUSCOfEOG776SZQ					IPR013946: Nuclear control of ATP synthase 2	PF08637: ATP synthase regulation protein NCA2
VE02_00254	KV459352.1:336901-338252	+	307	methylsterol monooxygenase	orth5025	ENOG410PGFD: C-4 methylsterol oxidase						IPR006694: Fatty acid hydroxylase		GO:0005506 iron ion binding; GO:0016491 oxidoreductase activity; GO:0055114 oxidation-reduction process; GO:0006633 fatty acid biosynthetic process
VE02_00255	KV459352.1:339450-340067	-	184	hypothetical protein	orth5024	ENOG410PS6E: Pterin 4 alpha carbinolamine dehydratase						IPR001533: Transcriptional coactivator/pterin dehydratase		GO:0008124 4-alpha-hydroxytetrahydrobiopterin dehydratase activity; GO:0006729 tetrahydrobiopterin biosynthetic process
VE02_00256	KV459352.1:341011-341364	+	87	hypothetical protein	orth1185	ENOG410PQR4: Binds to actin and affects the structure of the cytoskeleton. At high concentrations, profilin prevents the polymerization of actin, whereas it enhances it at low concentrations (By similarity)						IPR005455: Profilin
VE02_00257	KV459350.1:735-1794	-	352	hypothetical protein	orth1303							IPR007921: CHAP domain
VE02_00258	KV459350.1:2780-3836	-	314	hypothetical protein	orth2238	ENOG410PR8B: conserved hypothetical protein
VE02_00259	KV459350.1:4744-5453	-	192	hypothetical protein	orth10539
VE02_00260	KV459350.1:5974-7044	-	325	hypothetical protein	orth110	ENOG410PWVA: NA
VE02_00261	KV459350.1:9866-12533	+	856	hypothetical protein	orth4296	ENOG410PX24: CDC45-like protein						IPR003874: CDC45 family	PF02724: CDC45-like protein	GO:0006270 DNA replication initiation
VE02_00262	KV459350.1:13556-16317	+	904	hypothetical protein	orth2572	ENOG410PHRG: Transcription factor					Fungal-specific TF domain	IPR001138: Zn(2)-C6 fungal-type DNA-binding domain; IPR007219: Transcription factor domain, fungi		GO:0005634 nucleus; GO:0003677 DNA binding; GO:0008270 zinc ion binding; GO:0000981 RNA polymerase II transcription factor activity, sequence-specific DNA binding; GO:0006351 transcription, DNA-templated; GO:0006355 regulation of transcription, DNA-templated
VE02_00263	KV459350.1:16528-17248	-	221	hypothetical protein	orth4297	ENOG410PGCR: DUF1014 domain protein						IPR010422: Coiled-coil domain-containing protein 124
VE02_00264	KV459350.1:17572-18648	+	302	hypothetical protein	orth4298	ENOG410PIZU: ubiquitin-conjugating enzyme						IPR000608: Ubiquitin-conjugating enzyme E2; IPR016135: Ubiquitin-conjugating enzyme/RWD-like
VE02_00265	KV459350.1:19302-19824	+	173	hypothetical protein	orth8419
VE02_00266	KV459350.1:20249-22654	+	775	hypothetical protein	orth4299	ENOG410PKQ7: spindle assembly checkpoint						IPR008672: Spindle assembly checkpoint component Mad1	PF05557: Mitotic checkpoint protein	GO:0007094 mitotic spindle assembly checkpoint
VE02_00267	KV459350.1:24262-24751	-	162	hypothetical protein	orth4300	ENOG410PZGQ: NA
VE02_00268	KV459350.1:26443-28617	-	707	hypothetical protein	orth1534	ENOG410PIYM: DUF803 domain membrane protein						IPR008521: Magnesium transporter NIPA	PF05653: Magnesium transporter NIPA	GO:0016021 integral component of membrane; GO:0015095 magnesium ion transmembrane transporter activity; GO:0015693 magnesium ion transport
VE02_00269	KV459350.1:30984-33996	-	954	hypothetical protein	orth4301				I32			IPR001370: BIR repeat
VE02_00270	KV459350.1:34440-35494	-	136	hypothetical protein	orth1299	ENOG410PQAD: Chitin binding domain
VE02_00271	KV459350.1:36257-37370	+	370	hypothetical protein	orth2236	ENOG410PHTK: Diaminopropionate ammonia-lyase						IPR001926: Tryptophan synthase beta subunit-like PLP-dependent enzyme	PF00291: Pyridoxal-phosphate dependent enzyme
VE02_00272	KV459350.1:37648-37950	-	84	hypothetical protein	orth9658
VE02_00273	KV459350.1:38499-38776	-	64	hypothetical protein	orth8813
VE02_00274	KV459350.1:39858-40733	+	256	hypothetical protein	orth4302	ENOG410PFUS: Required for normal levels of the cell wall 1,6-beta- glucan. Involved in a protein folding machinery chaperoning proteins acting in various physiological processes including cell wall synthesis and lysis of autophagic bodies						IPR019623: Chaperone, endoplasmic reticulum protein-folding, fungi	PF10681: Chaperone for protein-folding within the ER, fungal
VE02_00275	KV459350.1:40878-42649	-	545	hypothetical protein	orth2573	ENOG410PJ9P: 3-phytase A						IPR000560: Histidine phosphatase superfamily, clade-2; IPR029033: Histidine phosphatase superfamily	PF00328: Histidine phosphatase superfamily (branch 2)	GO:0003993 acid phosphatase activity
VE02_00276	KV459350.1:43222-44681	-	385	isocitrate dehydrogenase, NAD-dependent	orth895	ENOG410PFWG: Isocitrate dehydrogenase						IPR001804: Isocitrate and isopropylmalate dehydrogenases family; IPR004434: Isocitrate dehydrogenase NAD-dependent; IPR019818: Isocitrate/isopropylmalate dehydrogenase, conserved site; IPR024084: Isopropylmalate dehydrogenase-like domain	PF00180: Isocitrate/isopropylmalate dehydrogenase	GO:0016616 oxidoreductase activity, acting on the CH-OH group of donors, NAD or NADP as acceptor; GO:0000287 magnesium ion binding; GO:0004449 isocitrate dehydrogenase (NAD+) activity; GO:0051287 NAD binding; GO:0006099 tricarboxylic acid cycle; GO:0055114 oxidation-reduction process
VE02_00277	KV459350.1:45035-51476	+	1773	hypothetical protein	orth4303							IPR002110: Ankyrin repeat; IPR020683: Ankyrin repeat-containing domain; IPR027417: P-loop containing nucleoside triphosphate hydrolase; IPR029175: Exocyst complex component EXOC2/Sec5		GO:0000145 exocyst; GO:0005515 protein binding; GO:0006893 Golgi to plasma membrane transport
VE02_00278	KV459350.1:52356-56160	-	1231	hypothetical protein	orth4304	ENOG410PGB8: nonsense-mediated mRNA decay	BUSCOfEOG7TJ3S6					IPR003890: MIF4G-like, type 3; IPR007193: Up-frameshift suppressor 2; IPR016021: MIF4G-like domain; IPR016024: Armadillo-type fold	PF02854: MIF4G domain	GO:0003723 RNA binding; GO:0005515 protein binding; GO:0005488 binding
VE02_00279	KV459350.1:57409-58348	+	312	hypothetical protein
VE02_00280	KV459350.1:58529-61048	-	764	hypothetical protein	orth1818	ENOG410PHEQ: Potassium channel						IPR003280: Two pore domain potassium channel; IPR013099: Potassium channel domain		GO:0016020 membrane; GO:0005267 potassium channel activity; GO:0071805 potassium ion transmembrane transport
VE02_00281	KV459350.1:62373-63312	-	290	hypothetical protein	orth4305	ENOG410PNK7: GATA transcription factor					GATA zinc finger	IPR000679: Zinc finger, GATA-type; IPR013088: Zinc finger, NHR/GATA-type		GO:0008270 zinc ion binding; GO:0043565 sequence-specific DNA binding; GO:0003700 transcription factor activity, sequence-specific DNA binding; GO:0006355 regulation of transcription, DNA-templated
VE02_00282	KV459350.1:65179-67435	+	751	hypothetical protein	orth4306	ENOG410PFJI: phosphatidylinositol 4-kinase type II subunit alpha						IPR000403: Phosphatidylinositol 3-/4-kinase, catalytic domain; IPR018936: Phosphatidylinositol 3/4-kinase, conserved site		GO:0016773 phosphotransferase activity, alcohol group as acceptor
VE02_00283	KV459350.1:68175-71527	+	1092	hypothetical protein	orth1533	ENOG410PISK: SNF2 family helicase ATPase						IPR000330: SNF2-related, N-terminal domain; IPR001650: Helicase, C-terminal; IPR001841: Zinc finger, RING-type; IPR013083: Zinc finger, RING/FYVE/PHD-type; IPR014001: Helicase superfamily 1/2, ATP-binding domain; IPR017907: Zinc finger, RING-type, conserved site; IPR027417: P-loop containing nucleoside triphosphate hydrolase	PF00176: SNF2 family N-terminal domain	GO:0008270 zinc ion binding; GO:0005524 ATP binding; GO:0005515 protein binding
VE02_00284	KV459350.1:72036-73458	+	473	hypothetical protein	orth4307	ENOG410PP50: conserved hypothetical protein						IPR007224: Transcription initiation factor Rrn11
VE02_00285	KV459350.1:73858-75830	+	500	hypothetical protein	orth4308	ENOG410PN3G: WD domain, G-beta repeat						IPR001680: WD40 repeat; IPR015943: WD40/YVTN repeat-like-containing domain; IPR017986: WD40-repeat-containing domain		GO:0005515 protein binding
VE02_00286	KV459350.1:76481-77544	+	304	hypothetical protein	orth4309	ENOG410PMU1: Yip1 domain protein	BUSCOfEOG7ZKSPV					IPR006977: Yip1 domain		GO:0016020 membrane
VE02_00287	KV459350.1:78191-79955	+	531	hypothetical protein	orth4310	ENOG410PPHQ: RanBD						IPR000156: Ran binding domain; IPR011993: PH domain-like		GO:0046907 intracellular transport
VE02_00288	KV459350.1:80606-84071	+	1154	hypothetical protein	orth4311	ENOG410PFZG: DEAD DEAH box helicase	BUSCOfEOG7KH9TB					IPR001650: Helicase, C-terminal; IPR011545: DEAD/DEAH box helicase domain; IPR014001: Helicase superfamily 1/2, ATP-binding domain; IPR014939: CDT1 Geminin-binding domain-like; IPR018973: DEAD/DEAH-box helicase, putative; IPR027417: P-loop containing nucleoside triphosphate hydrolase		GO:0005524 ATP binding; GO:0003676 nucleic acid binding
VE02_00289	KV459350.1:85081-86971	+	610	hypothetical protein	orth4312							IPR012677: Nucleotide-binding alpha-beta plait domain		GO:0000166 nucleotide binding
VE02_00290	KV459350.1:87729-88871	-	363	hypothetical protein	orth4313	ENOG410PIQ9: Vacuolar H Ca2 exchanger						IPR004798: Calcium/proton exchanger CAX; IPR004837: Sodium/calcium exchanger membrane region		GO:0016021 integral component of membrane; GO:0015369 calcium:proton antiporter activity; GO:0006816 calcium ion transport; GO:0055085 transmembrane transport
VE02_00291	KV459350.1:90201-91689	-	478	hypothetical protein	orth4314	ENOG410PKJV: Mob1 family						IPR005301: MOB kinase activator family
VE02_00292	KV459350.1:91971-96388	+	897	hypothetical protein	orth4315	ENOG410Q8NA: NOT2 / NOT3 / NOT5 family						IPR003495: CobW/HypB/UreG domain; IPR007282: NOT2/NOT3/NOT5; IPR027417: P-loop containing nucleoside triphosphate hydrolase		GO:0005634 nucleus; GO:0006355 regulation of transcription, DNA-templated
VE02_00293	KV459350.1:105685-107937	+	724	hypothetical protein	orth4316	ENOG410PJRS: developmental regulator flbA						IPR000591: DEP domain; IPR011991: Winged helix-turn-helix DNA-binding domain; IPR016137: RGS domain		GO:0035556 intracellular signal transduction
VE02_00294	KV459350.1:109289-110654	-	419	hypothetical protein	orth4317	ENOG410PK36: Pol II transcription elongation factor subunit Cdc73	BUSCOfEOG7MPRQ9					IPR007852: Cdc73/Parafibromin; IPR031336: Cell division control protein 73, C-terminal	PF05179: RNA pol II accessory factor, Cdc73 family, C-terminal	GO:0016593 Cdc73/Paf1 complex; GO:0006368 transcription elongation from RNA polymerase II promoter; GO:0016570 histone modification
VE02_00295	KV459350.1:111874-113283	-	453	hypothetical protein	orth4318	ENOG410PK36: Pol II transcription elongation factor subunit Cdc73
VE02_00296	KV459350.1:113721-114386	-	199	hypothetical protein	orth4319	ENOG410PRQ0: AMFR protein						IPR003892: Ubiquitin system component Cue; IPR009060: UBA-like		GO:0005515 protein binding
VE02_00297	KV459350.1:115199-116022	-	236	hypothetical protein	orth8870
VE02_00298	KV459350.1:116687-119322	+	844	hypothetical protein	orth4320		BUSCOfEOG70610P					IPR000637: HMG-I/HMG-Y, DNA-binding, conserved site; IPR001965: Zinc finger, PHD-type; IPR003593: AAA+ ATPase domain; IPR011011: Zinc finger, FYVE/PHD-type; IPR013083: Zinc finger, RING/FYVE/PHD-type; IPR016527: Origin recognition complex subunit 4; IPR017956: AT hook, DNA-binding motif; IPR019786: Zinc finger, PHD-type, conserved site; IPR019787: Zinc finger, PHD-finger; IPR020478: AT hook-like;…	PF14629: Origin recognition complex (ORC) subunit 4 C-terminus	GO:0000808 origin recognition complex; GO:0005634 nucleus; GO:0008270 zinc ion binding; GO:0003677 DNA binding; GO:0005515 protein binding; GO:0006260 DNA replication; GO:0006355 regulation of transcription, DNA-templated
VE02_00299	KV459350.1:119772-121262	-	456	hypothetical protein	orth4323
VE02_00300	KV459350.1:124671-125570	-	204	hypothetical protein
VE02_00301	KV459350.1:132840-134142	+	433	hypothetical protein	orth4322	ENOG410PQV4: Transcription regulator component of the regulatory network controlling carbon source utilization through ubiquitination and deubiquitination involving creA, creB, creC, creD and acrB. Represses the transcription of the alcR, alcA and aldA genes by binding to a GC-rich region in their promoter. Plays also a role in response to carbon starvation and the control of extracellular protea…					Zinc finger (C2H2)	IPR007087: Zinc finger, C2H2; IPR013087: Zinc finger C2H2-type/integrase DNA-binding domain; IPR015880: Zinc finger, C2H2-like		GO:0046872 metal ion binding; GO:0003676 nucleic acid binding
VE02_00302	KV459350.1:137858-139318	-	469	hypothetical protein	orth4321	ENOG410PFRH: hydrolase family 76 protein				GH76		IPR005198: Glycoside hydrolase, family 76; IPR008928: Six-hairpin glycosidase-like; IPR012341: Six-hairpin glycosidase; IPR014480: Mannan endo-1,6-alpha-mannosidase	PF03663: Glycosyl hydrolase family 76	GO:0003824 catalytic activity; GO:0008496 mannan endo-1,6-alpha-mannosidase activity; GO:0016052 carbohydrate catabolic process
VE02_00303	KV459350.1:140827-142555	-	405	hypothetical protein	orth4324							IPR014774: KaiC-like domain; IPR027417: P-loop containing nucleoside triphosphate hydrolase
VE02_00304	KV459350.1:143172-144863	-	543	hypothetical protein	orth2575	ENOG410PIKR: C2H2 transcription factor (RfeC)					Zinc finger (C2H2)	IPR007087: Zinc finger, C2H2; IPR013087: Zinc finger C2H2-type/integrase DNA-binding domain		GO:0046872 metal ion binding; GO:0003676 nucleic acid binding
VE02_00305	KV459350.1:152240-153081	+	256	hypothetical protein	orth4325	ENOG410PJ4W: 54S ribosomal protein	BUSCOfEOG7J44JS					IPR010729: Ribosomal protein L47, mitochondrial		GO:0005761 mitochondrial ribosome; GO:0003735 structural constituent of ribosome; GO:0006412 translation
VE02_00306	KV459350.1:153545-155324	+	469	hypothetical protein	orth4326	ENOG410PHJ6: rab gdp-dissociation inhibitor	BUSCOfEOG72C58R					IPR000806: Rab GDI protein; IPR016040: NAD(P)-binding domain; IPR018203: GDP dissociation inhibitor; IPR023753: FAD/NAD(P)-binding domain	PF00996: GDP dissociation inhibitor	GO:0016491 oxidoreductase activity; GO:0005093 Rab GDP-dissociation inhibitor activity; GO:0015031 protein transport; GO:0055114 oxidation-reduction process
VE02_00307	KV459350.1:156085-157480	+	464	hypothetical protein	orth4327
VE02_00308	KV459350.1:158121-158976	+	239	hypothetical protein	orth8887	ENOG410PX2N: KR domain						IPR002198: Short-chain dehydrogenase/reductase SDR; IPR002347: Glucose/ribitol dehydrogenase; IPR016040: NAD(P)-binding domain		GO:0016491 oxidoreductase activity; GO:0008152 metabolic process
VE02_00309	KV459350.1:159366-161174	-	583	hypothetical protein	orth3020	ENOG410PHIB: MFS multidrug transporter						IPR005829: Sugar transporter, conserved site; IPR011701: Major facilitator superfamily; IPR020846: Major facilitator superfamily domain		GO:0016021 integral component of membrane; GO:0005215 transporter activity; GO:0055085 transmembrane transport
VE02_00310	KV459350.1:163234-166543	+	1063	hypothetical protein	orth4328
VE02_00311	KV459350.1:167839-170405	+	779	3-isopropylmalate dehydratase	orth749	ENOG410PH7V: Catalyzes the isomerization between 2-isopropylmalate and 3-isopropylmalate, via the formation of 2-isopropylmaleate (By similarity)	BUSCOfEOG7W41M9					IPR000573: Aconitase A/isopropylmalate dehydratase small subunit, swivel domain; IPR001030: Aconitase/3-isopropylmalate dehydratase large subunit, alpha/beta/alpha domain; IPR004430: 3-isopropylmalate dehydratase, large subunit; IPR004431: 3-isopropylmalate dehydratase, small subunit; IPR012235: 3-isopropylmalate dehydratase, fused small/large subunit; IPR015928: Aconitase/3-isopropylmalate dehyd…	PF00330: Aconitase family (aconitate hydratase)	GO:0009316 3-isopropylmalate dehydratase complex; GO:0003861 3-isopropylmalate dehydratase activity; GO:0051539 4 iron, 4 sulfur cluster binding; GO:0009098 leucine biosynthetic process; GO:0008152 metabolic process
VE02_00312	KV459350.1:170815-172629	-	536	hypothetical protein	orth4329							IPR018819: Protein of unknown function DUF2418
VE02_00313	KV459350.1:172978-173713	+	125	V-type proton ATPase subunit F	orth4330	ENOG410PPQE: Subunit of the peripheral V1 complex of vacuolar ATPase essential for assembly or catalytic function. V-ATPase is responsible for acidifying a variety of intracellular compartments in eukaryotic cells (By similarity)	BUSCOfEOG7SN8RW					IPR005772: ATPase, V1 complex, subunit F, eukaryotic; IPR008218: ATPase, V1 complex, subunit F		GO:0033180 proton-transporting V-type ATPase, V1 domain; GO:0046961 proton-transporting ATPase activity, rotational mechanism; GO:0015991 ATP hydrolysis coupled proton transport; GO:0034220 ion transmembrane transport
VE02_00314	KV459350.1:174436-175212	-	177	hypothetical protein	orth4331	ENOG410PQD6: phosphatidylglycerol phosphatidylinositol transfer protein						IPR003172: MD-2-related lipid-recognition domain; IPR014756: Immunoglobulin E-set
VE02_00315	KV459350.1:177681-180834	+	1050	hypothetical protein	orth4332	ENOG410QDBG: SET						IPR001214: SET domain; IPR011011: Zinc finger, FYVE/PHD-type; IPR013083: Zinc finger, RING/FYVE/PHD-type		GO:0005515 protein binding
VE02_00316	KV459350.1:181619-183078	-	459	hypothetical protein	orth4333	ENOG410PG65: Transferase	BUSCOfEOG7380DT					IPR000715: Glycosyl transferase, family 4		GO:0016021 integral component of membrane; GO:0008963 phospho-N-acetylmuramoyl-pentapeptide-transferase activity
VE02_00317	KV459350.1:183390-184709	+	417	hypothetical protein	orth4334	ENOG410PGZ0: Nuclear pore protein						IPR001680: WD40 repeat; IPR015943: WD40/YVTN repeat-like-containing domain; IPR017986: WD40-repeat-containing domain		GO:0005515 protein binding
VE02_00318	KV459350.1:185470-187453	+	660	hypothetical protein	orth4335	ENOG410PM7B: Ring finger protein
VE02_00320	KV459350.1:188359-189652	+	430	hypothetical protein	orth4336							IPR029178: Extracellular mutant protein 11, C-terminal
VE02_00321	KV459350.1:189828-190774	-	299	hypothetical protein	orth1789	ENOG410PFM4: Inherit from KOG: D-glycerate 3-kinase						IPR027417: P-loop containing nucleoside triphosphate hydrolase
VE02_00322	KV459350.1:191591-194624	+	899	hypothetical protein	orth4337	ENOG410PHNB: Multifunctional beta-oxidation protein						IPR002198: Short-chain dehydrogenase/reductase SDR; IPR002347: Glucose/ribitol dehydrogenase; IPR002539: MaoC-like domain; IPR013968: Polyketide synthase, ketoreductase domain; IPR016040: NAD(P)-binding domain; IPR020904: Short-chain dehydrogenase/reductase, conserved site; IPR029069: HotDog domain	PF00106: short chain dehydrogenase; PF13561: Enoyl-(Acyl carrier protein) reductase	GO:0016491 oxidoreductase activity; GO:0008152 metabolic process
VE02_00323	KV459350.1:195099-197358	-	710	hypothetical protein	orth748	ENOG410PF89: long-chain-fatty-acid--CoA ligase						IPR000873: AMP-dependent synthetase/ligase; IPR020845: AMP-binding, conserved site	PF00501: AMP-binding enzyme	GO:0003824 catalytic activity; GO:0008152 metabolic process
VE02_00324	KV459350.1:199255-200439	+	327	hypothetical protein	orth4338	ENOG410QEAY: NA						IPR019410: Lysine methyltransferase; IPR029063: S-adenosyl-L-methionine-dependent methyltransferase
VE02_00325	KV459350.1:201995-204133	-	675	hypothetical protein	orth4339	ENOG410PJJS: conserved hypothetical protein						IPR021709: Protein of unknown function DUF3292	PF11696: Protein of unknown function (DUF3292)
VE02_00326	KV459350.1:204940-205285	-	114	hypothetical protein	orth4340
VE02_00327	KV459350.1:206138-207718	-	508	hypothetical protein	orth4341	ENOG410PKEK: transcription factor Tos4						IPR000253: Forkhead-associated (FHA) domain		GO:0005515 protein binding
VE02_00328	KV459350.1:209497-210793	+	406	hypothetical protein	orth4342	ENOG410PN46: conserved hypothetical protein						IPR016094: Ribosomal protein L1, 2-layer alpha/beta-sandwich; IPR023674: Ribosomal protein L1-like; IPR028364: Ribosomal protein L1/ribosomal biogenesis protein	PF00687: Ribosomal protein L1p/L10e family	GO:0003723 RNA binding
VE02_00329	KV459350.1:211086-212440	-	429	hypothetical protein	orth4343	ENOG410PJ8K: C-type cyclin						IPR006671: Cyclin, N-terminal; IPR013763: Cyclin-like
VE02_00330	KV459350.1:212750-213725	+	324	hypothetical protein	orth4344	ENOG410PMHB: Palmitoyl-protein thioesterase						IPR002472: Palmitoyl protein thioesterase; IPR029058: Alpha/Beta hydrolase fold; IPR030294: Palmitoyl-protein thioesterase 1	PF02089: Palmitoyl protein thioesterase	GO:0098599 palmitoyl hydrolase activity; GO:0008474 palmitoyl-(protein) hydrolase activity; GO:0002084 protein depalmitoylation
VE02_00331	KV459350.1:214273-215418	-	288	hypothetical protein	orth4345	ENOG410PGKI: conserved hypothetical protein						IPR005344: Per33/Pom33 family		GO:0016021 integral component of membrane
VE02_00332	KV459350.1:216669-219567	-	965	hypothetical protein	orth4346	ENOG410PKKJ: Inherit from euNOG: conserved serine-threonine rich protein
VE02_00333	KV459350.1:220731-225798	+	1647	hypothetical protein	orth4347	ENOG410PGEB: RING zinc finger protein	BUSCOfEOG7NSB9S					IPR001841: Zinc finger, RING-type; IPR013083: Zinc finger, RING/FYVE/PHD-type; IPR016024: Armadillo-type fold		GO:0008270 zinc ion binding; GO:0005515 protein binding; GO:0005488 binding
VE02_00334	KV459350.1:226373-227577	+	383	hypothetical protein	orth747							IPR000210: BTB/POZ domain; IPR011333: SKP1/BTB/POZ domain		GO:0005515 protein binding
VE02_00335	KV459350.1:228018-228926	+	266	hypothetical protein	orth747							IPR000210: BTB/POZ domain; IPR011333: SKP1/BTB/POZ domain		GO:0005515 protein binding
VE02_00336	KV459350.1:229529-230697	+	344	hypothetical protein	orth297	ENOG410PG5J: Peroxisomal targeting signal 2 receptor	BUSCOfEOG77HDQG					IPR001680: WD40 repeat; IPR015943: WD40/YVTN repeat-like-containing domain; IPR017986: WD40-repeat-containing domain; IPR019775: WD40 repeat, conserved site		GO:0005515 protein binding
VE02_00337	KV459350.1:231217-233392	-	706	hypothetical protein	orth746	ENOG410PFJ5: RNA helicase						IPR000629: ATP-dependent RNA helicase DEAD-box, conserved site; IPR001650: Helicase, C-terminal; IPR011545: DEAD/DEAH box helicase domain; IPR014001: Helicase superfamily 1/2, ATP-binding domain; IPR027417: P-loop containing nucleoside triphosphate hydrolase		GO:0005524 ATP binding; GO:0003676 nucleic acid binding
VE02_00338	KV459350.1:234314-235137	-	236	hypothetical protein	orth4348	ENOG410PN0D: DNA-dependent RNA polymerase catalyzes the transcription of DNA into RNA using the four ribonucleoside triphosphates as substrates. Common component of RNA polymerases I, II and III which synthesize ribosomal RNA precursors, mRNA precursors and many functional non-coding RNAs, and small RNAs, such as 5S rRNA and tRNAs, respectively. Pol II is the central component of the basal RNA po…	BUSCOfEOG7XPZJ6					IPR000783: RNA polymerase, subunit H/Rpb5 C-terminal; IPR005571: RNA polymerase, Rpb5, N-terminal; IPR014381: DNA-directed RNA polymerase RPB5 subunit, eukaryote/virus; IPR020608: RNA polymerase, subunit H/Rpb5, conserved site		GO:0005634 nucleus; GO:0003677 DNA binding; GO:0003899 DNA-directed RNA polymerase activity; GO:0006351 transcription, DNA-templated
VE02_00339	KV459350.1:235737-237395	+	499	hypothetical protein	orth4349	ENOG410PGA2: nuclear segregation protein
VE02_00340	KV459350.1:238057-238713	-	196	hypothetical protein	orth4350	ENOG410PNPI: NA
VE02_00341	KV459350.1:239951-241640	+	562	hypothetical protein	orth4351	ENOG410PH3Q: GTP-Binding protein	BUSCOfEOG7ZGXC2					IPR006073: GTP binding domain; IPR006169: GTP1/OBG domain; IPR027417: P-loop containing nucleoside triphosphate hydrolase; IPR031167: OBG-type guanine nucleotide-binding (G) domain		GO:0005525 GTP binding
VE02_00342	KV459350.1:241877-244691	-	901	hypothetical protein	orth4352	ENOG410PFYD: tRNA (Cytosine-5-)-methyltransferase	BUSCOfEOG7T1RN4					IPR001678: SAM-dependent methyltransferase RsmB/NOP2-type; IPR018314: Bacterial Fmu (Sun)/eukaryotic nucleolar NOL1/Nop2p, conserved site; IPR023267: RNA (C5-cytosine) methyltransferase; IPR023270: tRNA (C5-cytosine) methyltransferase, NCL1; IPR029063: S-adenosyl-L-methionine-dependent methyltransferase		GO:0003723 RNA binding; GO:0016428 tRNA (cytosine-5-)-methyltransferase activity; GO:0008168 methyltransferase activity
VE02_00343	KV459350.1:245302-248500	-	974	hypothetical protein	orth4353	ENOG410PM71: F-box domain						IPR001810: F-box domain; IPR032675: Leucine-rich repeat domain, L domain-like		GO:0005515 protein binding
VE02_00344	KV459350.1:249318-251352	-	677	hypothetical protein	orth4357	ENOG410PMA6: conserved hypothetical protein						IPR002931: Transglutaminase-like
VE02_00345	KV459350.1:252133-253058	-	256	hypothetical protein	orth745	ENOG410PKXT: conserved hypothetical protein						IPR012312: Haemerythrin-like
VE02_00346	KV459350.1:254362-255273	+	286	hypothetical protein	orth271	ENOG410PIQ8: Class II aldolase adducin						IPR001303: Class II aldolase/adducin N-terminal
VE02_00347	KV459350.1:255877-257101	+	407	hypothetical protein	orth3019	ENOG410PX3J: NA						IPR001810: F-box domain		GO:0005515 protein binding
VE02_00348	KV459350.1:257427-259271	-	579	hypothetical protein	orth3018	ENOG410PFIG: integral membrane protein
VE02_00349	KV459350.1:263204-263810	-	201	hypothetical protein	orth2237	ENOG410PPV9: STYKc						IPR000719: Protein kinase domain; IPR011009: Protein kinase-like domain		GO:0005524 ATP binding; GO:0004672 protein kinase activity; GO:0006468 protein phosphorylation
VE02_00350	KV459350.1:265080-265985	+	243	hypothetical protein	orth6956	ENOG410PJP7: Protein kinase domain-containing protein						IPR000719: Protein kinase domain; IPR002290: Serine/threonine/dual specificity protein kinase, catalytic domain; IPR008271: Serine/threonine-protein kinase, active site; IPR011009: Protein kinase-like domain		GO:0005524 ATP binding; GO:0004672 protein kinase activity; GO:0006468 protein phosphorylation
VE02_00351	KV459350.1:266150-268105	-	613	hypothetical protein	orth743	ENOG410PJCY: General amino-acid permease GAP1						IPR002293: Amino acid/polyamine transporter I; IPR004762: Amino acid permease, fungi; IPR004840: Amino acid permease, conserved site; IPR004841: Amino acid permease/ SLC12A domain	PF00324: Amino acid permease	GO:0016021 integral component of membrane; GO:0016020 membrane; GO:0015171 amino acid transmembrane transporter activity; GO:0006865 amino acid transport; GO:0055085 transmembrane transport; GO:0003333 amino acid transmembrane transport; GO:0006810 transport
VE02_00352	KV459350.1:269097-269796	-	213	hypothetical protein	orth9053	ENOG410PSER: NA						IPR000182: GNAT domain; IPR016181: Acyl-CoA N-acyltransferase		GO:0008080 N-acetyltransferase activity
VE02_00353	KV459350.1:272626-276454	+	1240	hypothetical protein	orth4355	ENOG410PGTH: cofactor D						IPR011989: Armadillo-like helical; IPR016024: Armadillo-type fold; IPR021133: HEAT, type 2; IPR022577: Tubulin-specific chaperone D, C-terminal; IPR033162: No description		GO:0005488 binding; GO:0048487 beta-tubulin binding; GO:0005096 GTPase activator activity; GO:0007023 post-chaperonin tubulin folding pathway; GO:0007021 tubulin complex assembly
VE02_00354	KV459350.1:285426-285819	+	130	hypothetical protein	orth7475
VE02_00355	KV459350.1:286120-288596	-	740	hypothetical protein	orth4356
VE02_00356	KV459350.1:290119-290962	+	241	hypothetical protein								IPR002293: Amino acid/polyamine transporter I		GO:0016020 membrane; GO:0015171 amino acid transmembrane transporter activity; GO:0003333 amino acid transmembrane transport
VE02_00357	KV459350.1:291019-292234	+	404	hypothetical protein	orth3134	ENOG410PMME: Inherit from KOG: amino acid transporter						IPR002293: Amino acid/polyamine transporter I		GO:0016020 membrane; GO:0015171 amino acid transmembrane transporter activity; GO:0003333 amino acid transmembrane transport
VE02_00358	KV459350.1:293741-298631	+	1629	hypothetical protein	orth735	ENOG410PJ6E: ABC transporter						IPR003439: ABC transporter-like; IPR003593: AAA+ ATPase domain; IPR017871: ABC transporter, conserved site; IPR026082: ABC transporter A, ABCA; IPR027417: P-loop containing nucleoside triphosphate hydrolase		GO:0016021 integral component of membrane; GO:0016887 ATPase activity; GO:0005215 transporter activity; GO:0005524 ATP binding; GO:0006810 transport
VE02_00359	KV459350.1:298840-299331	-	144	hypothetical protein	orth1983	ENOG410PRH7: Glutathione-dependent formaldehyde-activating enzyme						IPR006913: Glutathione-dependent formaldehyde-activating enzyme/centromere protein V; IPR011057: Mss4-like		GO:0016846 carbon-sulfur lyase activity; GO:0008152 metabolic process
VE02_00360	KV459350.1:300107-300362	+	63	hypothetical protein	orth10540
VE02_00361	KV459350.1:300659-301325	-	221	hypothetical protein	orth2436	ENOG410PVT8: NmrA-like family						IPR016040: NAD(P)-binding domain
VE02_00362	KV459350.1:301981-303945	+	525	hypothetical protein	orth2239	ENOG410PTVY: NA
VE02_00363	KV459350.1:304371-306650	+	742	hypothetical protein	orth219	ENOG410PGXE: Inherit from KOG: Set and mynd domain containing						IPR001214: SET domain; IPR011990: Tetratricopeptide-like helical domain		GO:0005515 protein binding
VE02_00364	KV459350.1:307291-307939	+	215	hypothetical protein	orth8823							IPR006913: Glutathione-dependent formaldehyde-activating enzyme/centromere protein V; IPR011057: Mss4-like		GO:0016846 carbon-sulfur lyase activity; GO:0008152 metabolic process
VE02_00365	KV459350.1:309906-310367	+	146	hypothetical protein
VE02_00366	KV459350.1:310466-311774	+	395	transcription initiation protein SPT3	orth4364	ENOG410PHPH: SAGA-like transcriptional regulatory complex subunit Spt3						IPR003195: Transcription initiation factor IID, 18kDa subunit; IPR009072: Histone-fold		GO:0046982 protein heterodimerization activity; GO:0006366 transcription from RNA polymerase II promoter
VE02_00367	KV459350.1:312210-313412	-	379	hypothetical protein	orth4365	ENOG410PKRD: Methylates the carboxyl group of the C-terminal leucine residue of protein phosphatase 2A catalytic subunits to form alpha-leucine ester residues						IPR007213: Leucine carboxyl methyltransferase; IPR016651: Leucine carboxyl methyltransferase 1, LCMT1; IPR029063: S-adenosyl-L-methionine-dependent methyltransferase		GO:0008168 methyltransferase activity; GO:0032259 methylation
VE02_00368	KV459350.1:315123-316681	+	501	hypothetical protein	orth4366	ENOG410PG80: SUN domain protein (Adg3)				GH132		IPR005556: SUN family	PF03856: Beta-glucosidase (SUN family)
VE02_00369	KV459350.1:317870-319464	+	510	hypothetical protein	orth4367	ENOG410PKNI: conserved hypothetical protein						IPR019190: Exonuclease V	PF09810: Exonuclease V - a 5' deoxyribonuclease	GO:0045145 single-stranded DNA 5'-3' exodeoxyribonuclease activity
VE02_00370	KV459350.1:320705-322569	-	513	hypothetical protein	orth2276	ENOG410QDGU: Major Facilitator Superfamily						IPR011701: Major facilitator superfamily; IPR020846: Major facilitator superfamily domain		GO:0016021 integral component of membrane; GO:0055085 transmembrane transport	Cluster_1
VE02_00371	KV459350.1:323156-324147	+	255	hypothetical protein	orth8531	ENOG410PNUK: Dienelactone hydrolase family						IPR002925: Dienelactone hydrolase; IPR029058: Alpha/Beta hydrolase fold		GO:0016787 hydrolase activity	Cluster_1
VE02_00372	KV459350.1:324712-325799	+	286	hypothetical protein	orth8532	ENOG410QEGX: short chain dehydrogenase						IPR002198: Short-chain dehydrogenase/reductase SDR; IPR002347: Glucose/ribitol dehydrogenase; IPR016040: NAD(P)-binding domain; IPR020904: Short-chain dehydrogenase/reductase, conserved site	PF13561: Enoyl-(Acyl carrier protein) reductase	GO:0016491 oxidoreductase activity; GO:0008152 metabolic process	Cluster_1
VE02_00373	KV459350.1:326555-330565	+	1081	hypothetical protein	orth1753	ENOG410PJH8: Kinesin light chain						IPR011990: Tetratricopeptide-like helical domain; IPR013026: Tetratricopeptide repeat-containing domain; IPR019734: Tetratricopeptide repeat; IPR027417: P-loop containing nucleoside triphosphate hydrolase	PF13374: Tetratricopeptide repeat; PF13424: Tetratricopeptide repeat	GO:0005515 protein binding	Cluster_1
VE02_00374	KV459350.1:332324-333853	+	491	hypothetical protein	orth741	ENOG410PHGV: Transcription factor					Fungal-specific TF domain	IPR007219: Transcription factor domain, fungi		GO:0005634 nucleus; GO:0008270 zinc ion binding; GO:0003677 DNA binding; GO:0006351 transcription, DNA-templated	Cluster_1
VE02_00375	KV459350.1:334944-336324	-	405	hypothetical protein	orth8533	ENOG410PPYX: O-Methyltransferase						IPR001077: O-methyltransferase, family 2; IPR011991: Winged helix-turn-helix DNA-binding domain; IPR016461: O-methyltransferase COMT-type; IPR029063: S-adenosyl-L-methionine-dependent methyltransferase		GO:0008171 O-methyltransferase activity; GO:0008168 methyltransferase activity	Cluster_1
VE02_00376	KV459350.1:336765-338291	+	355	hypothetical protein	orth1563	ENOG410PM19: NA						IPR029063: S-adenosyl-L-methionine-dependent methyltransferase			Cluster_1
VE02_00377	KV459350.1:338460-339033	-	172	hypothetical protein	orth8047	ENOG410PXRI: STYKc						IPR000719: Protein kinase domain; IPR011009: Protein kinase-like domain		GO:0004672 protein kinase activity; GO:0005524 ATP binding; GO:0006468 protein phosphorylation	Cluster_1
VE02_00378	KV459350.1:340219-348594	-	2747	Type I Iterative Polyketide synthase (PKS)	orth740	ENOG410PJA1: polyketide synthase						IPR001227: Acyl transferase domain; IPR006162: Phosphopantetheine attachment site; IPR009081: Acyl carrier protein-like; IPR011032: GroES-like; IPR013149: Alcohol dehydrogenase, C-terminal; IPR013154: Alcohol dehydrogenase, N-terminal; IPR013217: Methyltransferase type 12; IPR013968: Polyketide synthase, ketoreductase domain; IPR014030: Beta-ketoacyl synthase, N-terminal; IPR014031: Beta-ketoacyl…	PF00109: Beta-ketoacyl synthase, N-terminal domain; PF00698: Acyl transferase domain; PF08659: KR domain; PF14765: Polyketide synthase dehydratase	GO:0016491 oxidoreductase activity; GO:0031177 phosphopantetheine binding; GO:0003824 catalytic activity; GO:0016740 transferase activity; GO:0055114 oxidation-reduction process; GO:0008152 metabolic process	Cluster_1
VE02_00379	KV459350.1:352168-353793	+	243	hypothetical protein	orth4368	ENOG410PYGQ: Serine hydrolase (FSH1)						IPR005645: Serine hydrolase FSH; IPR029058: Alpha/Beta hydrolase fold			Cluster_1
VE02_00380	KV459350.1:357372-359493	+	599	hypothetical protein	orth222	ENOG410PMK1: Drug resistance transporter						IPR011701: Major facilitator superfamily; IPR020846: Major facilitator superfamily domain		GO:0016021 integral component of membrane; GO:0055085 transmembrane transport	Cluster_1
VE02_00381	KV459353.1:2978-4374	+	382	hypothetical protein	orth2399	ENOG410PW2Q: NA						IPR029058: Alpha/Beta hydrolase fold
VE02_00382	KV459353.1:5085-6066	-	292	hypothetical protein	orth5655	ENOG410PSVB: conserved hypothetical protein						IPR013240: DNA-directed RNA polymerase I, subunit RPA34.5
VE02_00383	KV459353.1:6420-8941	+	735	hypothetical protein	orth5656	ENOG410PKBG: Polynucleotide 5'-kinase involved in rRNA processing (By similarity)	BUSCOfEOG7QC854					IPR027417: P-loop containing nucleoside triphosphate hydrolase; IPR032319: Polyribonucleotide 5'-hydroxyl-kinase Clp1, P-loop domain
VE02_00384	KV459353.1:9539-10852	+	395	vacuolar protease A	orth1352	ENOG410PFB5: Vacuolar protease A	BUSCOfEOG7MKWGD		A01A			IPR001461: Aspartic peptidase; IPR001969: Aspartic peptidase, active site; IPR021109: Aspartic peptidase domain; IPR033121: No description	PF00026: Eukaryotic aspartyl protease	GO:0004190 aspartic-type endopeptidase activity; GO:0006508 proteolysis
VE02_00385	KV459353.1:12813-13904	+	282	hypothetical protein	orth6645	ENOG410PNNC: Fructosamine kinase						IPR011009: Protein kinase-like domain; IPR016477: Fructosamine/Ketosamine-3-kinase
VE02_00386	KV459353.1:16831-17139	-	78	hypothetical protein	orth5647	ENOG410Q0K9: NA						IPR020301: MIOREX complex component 7
VE02_00387	KV459353.1:18123-19422	+	411	hypothetical protein	orth5646	ENOG410PH7I: Protein-tyrosine phosphatase						IPR000242: PTP type protein phosphatase; IPR000387: Tyrosine specific protein phosphatases domain; IPR003595: Protein-tyrosine phosphatase, catalytic; IPR016130: Protein-tyrosine phosphatase, active site; IPR029021: Protein-tyrosine phosphatase-like		GO:0016791 phosphatase activity; GO:0004725 protein tyrosine phosphatase activity; GO:0016311 dephosphorylation; GO:0006470 protein dephosphorylation
VE02_00388	KV459353.1:19811-24178	-	1433	hypothetical protein	orth1187	ENOG410PFHT: structural maintenance of chromosomes protein						IPR003395: RecF/RecN/SMC, N-terminal; IPR010935: SMCs flexible hinge; IPR024704: Structural maintenance of chromosomes protein; IPR027417: P-loop containing nucleoside triphosphate hydrolase	PF02463: RecF/RecN/SMC N terminal domain	GO:0005694 chromosome; GO:0005515 protein binding; GO:0005524 ATP binding; GO:0051276 chromosome organization
VE02_00389	KV459353.1:24536-25594	+	318	hypothetical protein	orth8036	ENOG410PPD7: conserved hypothetical protein						IPR025151: ELYS-like domain	PF13934: Nuclear pore complex assembly
VE02_00390	KV459353.1:26041-27866	+	573	hypothetical protein	orth5645	ENOG410PM7N: CCCH zinc finger						IPR000571: Zinc finger, CCCH-type		GO:0046872 metal ion binding
VE02_00391	KV459353.1:28158-28680	-	116	40S ribosomal protein S20	orth5644	ENOG410PQ4U: 40S ribosomal protein S20	BUSCOfEOG751NTH					IPR001848: Ribosomal protein S10; IPR005729: Ribosomal protein S10, eukaryotic/archaeal; IPR018268: Ribosomal protein S10, conserved site; IPR027486: Ribosomal protein S10 domain		GO:0005622 intracellular; GO:0005840 ribosome; GO:0015935 small ribosomal subunit; GO:0003723 RNA binding; GO:0003735 structural constituent of ribosome; GO:0006412 translation
VE02_00392	KV459353.1:29056-31099	+	680	hypothetical protein	orth5643	ENOG410PI70: CUE domain protein						IPR003892: Ubiquitin system component Cue; IPR009060: UBA-like		GO:0005515 protein binding
VE02_00393	KV459353.1:31312-33120	-	577	hypothetical protein	orth5642
VE02_00394	KV459353.1:33739-34669	+	309	hypothetical protein	orth5641	ENOG410PPJG: Hsp40 co-chaperone Jid1						IPR001623: DnaJ domain; IPR018253: DnaJ domain, conserved site
VE02_00395	KV459353.1:35194-36661	+	395	hypothetical protein	orth2928	ENOG410PH2N: chitinase				GH18		IPR001223: Glycoside hydrolase family 18, catalytic domain; IPR001579: Glycoside hydrolase, chitinase active site; IPR011583: Chitinase II; IPR013781: Glycoside hydrolase, catalytic domain; IPR017853: Glycoside hydrolase superfamily; IPR029070: Chitinase insertion domain	PF00704: Glycosyl hydrolases family 18	GO:0004553 hydrolase activity, hydrolyzing O-glycosyl compounds; GO:0004568 chitinase activity; GO:0006032 chitin catabolic process; GO:0005975 carbohydrate metabolic process
VE02_00396	KV459353.1:37861-38552	+	122	40S ribosomal protein S26E	orth5640	ENOG410PQ6S: 40s ribosomal protein	BUSCOfEOG72RNB6					IPR000892: Ribosomal protein S26e	PF01283: Ribosomal protein S26e	GO:0005622 intracellular; GO:0005840 ribosome; GO:0003735 structural constituent of ribosome; GO:0006412 translation
VE02_00397	KV459353.1:38818-40942	-	540	hypothetical protein	orth8243	ENOG410PGAB: Prenylcysteine						IPR010795: Prenylcysteine lyase; IPR017046: Prenylcysteine oxidase; IPR023753: FAD/NAD(P)-binding domain	PF07156: Prenylcysteine lyase	GO:0016670 oxidoreductase activity, acting on a sulfur group of donors, oxygen as acceptor; GO:0016491 oxidoreductase activity; GO:0001735 prenylcysteine oxidase activity; GO:0055114 oxidation-reduction process; GO:0030328 prenylcysteine catabolic process
VE02_00398	KV459353.1:41239-43126	+	541	T-complex protein 1, zeta subunit	orth5639	ENOG410PHIM: t-complex protein 1	BUSCOfEOG79W9FD					IPR002194: Chaperonin TCP-1, conserved site; IPR002423: Chaperonin Cpn60/TCP-1 family; IPR012722: T-complex protein 1, zeta subunit; IPR017998: Chaperone tailless complex polypeptide 1 (TCP-1); IPR027409: GroEL-like apical domain; IPR027410: TCP-1-like chaperonin intermediate domain; IPR027413: GroEL-like equatorial domain	PF00118: TCP-1/cpn60 chaperonin family	GO:0005524 ATP binding; GO:0051082 unfolded protein binding; GO:0006457 protein folding
VE02_00399	KV459353.1:43481-44477	-	331	hypothetical protein	orth5638	ENOG410PJME: methylglutaconyl-CoA hydratase						IPR001753: Crotonase superfamily; IPR029045: ClpP/crotonase-like domain		GO:0003824 catalytic activity; GO:0008152 metabolic process
VE02_00400	KV459353.1:44811-45543	+	146	hypothetical protein	orth2193	ENOG410PQMW: Ankyrin repeat						IPR002110: Ankyrin repeat; IPR020683: Ankyrin repeat-containing domain		GO:0005515 protein binding
VE02_00401	KV459353.1:45658-51584	-	1959	hypothetical protein	orth5637	ENOG410PHFM: negative regulator of mitosis	BUSCOfEOG7NW6JC					IPR024990: Anaphase-promoting complex subunit 1		GO:0005680 anaphase-promoting complex
VE02_00402	KV459353.1:52063-53211	-	366	hypothetical protein	orth5636	ENOG410PMAF: YagE family						IPR003734: Domain of unknown function DUF155
VE02_00403	KV459353.1:53495-57520	+	1275	hypothetical protein	orth5635	ENOG410PGI4: vacuolar assembly protein	BUSCOfEOG7S2265					IPR000547: Clathrin, heavy chain/VPS, 7-fold repeat; IPR011990: Tetratricopeptide-like helical domain; IPR015943: WD40/YVTN repeat-like-containing domain; IPR017986: WD40-repeat-containing domain		GO:0005515 protein binding; GO:0006886 intracellular protein transport; GO:0016192 vesicle-mediated transport
VE02_00404	KV459353.1:58233-60983	+	896	hypothetical protein	orth5634	ENOG410PKHB: Class I alpha-mannosidase				GH47		IPR001382: Glycoside hydrolase family 47	PF01532: Glycosyl hydrolase family 47	GO:0016020 membrane; GO:0005509 calcium ion binding; GO:0004571 mannosyl-oligosaccharide 1,2-alpha-mannosidase activity
VE02_00405	KV459353.1:62057-63801	-	511	hypothetical protein	orth1468	ENOG410QDHM: Major Facilitator Superfamily						IPR011701: Major facilitator superfamily; IPR020846: Major facilitator superfamily domain		GO:0016021 integral component of membrane; GO:0055085 transmembrane transport
VE02_00406	KV459353.1:68227-69492	-	336	hypothetical protein	orth1470	ENOG410QDYN: d-lactate dehydrogenase						IPR006139: D-isomer specific 2-hydroxyacid dehydrogenase, catalytic domain; IPR006140: D-isomer specific 2-hydroxyacid dehydrogenase, NAD-binding domain; IPR016040: NAD(P)-binding domain; IPR029752: D-isomer specific 2-hydroxyacid dehydrogenase, NAD-binding domain conserved site 1; IPR029753: D-isomer specific 2-hydroxyacid dehydrogenase, NAD-binding domain conserved site	PF02826: D-isomer specific 2-hydroxyacid dehydrogenase, NAD binding domain	GO:0051287 NAD binding; GO:0016616 oxidoreductase activity, acting on the CH-OH group of donors, NAD or NADP as acceptor; GO:0008152 metabolic process; GO:0055114 oxidation-reduction process
VE02_00407	KV459353.1:70020-71875	-	581	NADPH oxidase	orth998	ENOG410PGUE: NADPH Oxidase						IPR000778: Cytochrome b245, heavy chain; IPR013112: FAD-binding 8; IPR013121: Ferric reductase, NAD binding domain; IPR013130: Ferric reductase transmembrane component-like domain; IPR017927: Ferredoxin reductase-type FAD-binding domain; IPR017938: Riboflavin synthase-like beta-barrel		GO:0016020 membrane; GO:0016491 oxidoreductase activity; GO:0055114 oxidation-reduction process
VE02_00408	KV459353.1:72396-72765	+	122	hypothetical protein	orth9953
VE02_00409	KV459353.1:73766-74651	-	147	ubiquitin-conjugating enzyme E2-16 kDa	orth1360	ENOG410PI8T: ubiquitin-conjugating enzyme						IPR000608: Ubiquitin-conjugating enzyme E2; IPR016135: Ubiquitin-conjugating enzyme/RWD-like; IPR023313: Ubiquitin-conjugating enzyme, active site	PF00179: Ubiquitin-conjugating enzyme
VE02_00410	KV459353.1:75390-76781	-	426	glutaryl-CoA dehydrogenase	orth1073	ENOG410PFTG: Glutaryl-CoA dehydrogenase						IPR006091: Acyl-CoA oxidase/dehydrogenase, central domain; IPR009075: Acyl-CoA dehydrogenase/oxidase C-terminal; IPR009100: Acyl-CoA dehydrogenase/oxidase, N-terminal and middle domain; IPR013786: Acyl-CoA dehydrogenase/oxidase, N-terminal		GO:0050660 flavin adenine dinucleotide binding; GO:0016627 oxidoreductase activity, acting on the CH-CH group of donors; GO:0003995 acyl-CoA dehydrogenase activity; GO:0055114 oxidation-reduction process; GO:0008152 metabolic process
VE02_00411	KV459353.1:77597-78746	+	359	flap endonuclease-1	orth5633	ENOG410PFFR: Structure-specific nuclease with 5'-flap endonuclease and 5'-3' exonuclease activities involved in DNA replication and repair. During DNA replication, cleaves the 5'-overhanging flap structure that is generated by displacement synthesis when DNA polymerase encounters the 5'-end of a downstream Okazaki fragment. It enters the flap from the 5'-end and then tracks to cleave the flap bas…						IPR006084: XPG/Rad2 endonuclease; IPR006085: XPG N-terminal; IPR006086: XPG-I domain; IPR008918: Helix-hairpin-helix motif, class 2; IPR019974: XPG conserved site; IPR020045: 5'-3' exonuclease, C-terminal domain; IPR023426: Flap structure-specific endonuclease; IPR029060: PIN domain-like		GO:0003677 DNA binding; GO:0004518 nuclease activity; GO:0016788 hydrolase activity, acting on ester bonds; GO:0003824 catalytic activity; GO:0006281 DNA repair
VE02_00412	KV459353.1:81014-82117	+	206	hypothetical protein	orth8244	ENOG410PRZF: Histone H1						IPR005818: Linker histone H1/H5, domain H15; IPR005819: Histone H5; IPR011991: Winged helix-turn-helix DNA-binding domain		GO:0000786 nucleosome; GO:0005634 nucleus; GO:0003677 DNA binding; GO:0006334 nucleosome assembly
VE02_00413	KV459353.1:83791-86261	+	785	hypothetical protein	orth5632	ENOG410PH70: phosphatidylinositol-4-phosphate 5-kinase	BUSCOfEOG7XSTPB					IPR002498: Phosphatidylinositol-4-phosphate 5-kinase, core; IPR016034: Phosphatidylinositol-4-phosphate 5-kinase, core, subgroup; IPR023610: Phosphatidylinositol-4-phosphate 5-kinase; IPR027483: Phosphatidylinositol-4-phosphate 5-kinase, C-terminal; IPR027484: Phosphatidylinositol-4-phosphate 5-kinase, N-terminal domain	PF01504: Phosphatidylinositol-4-phosphate 5-Kinase	GO:0016307 phosphatidylinositol phosphate kinase activity; GO:0046488 phosphatidylinositol metabolic process
VE02_00414	KV459353.1:87027-88649	+	517	ariadne-1	orth5631	ENOG410PHQN: RING finger protein	BUSCOfEOG7N9059					IPR001841: Zinc finger, RING-type; IPR002867: IBR domain; IPR013083: Zinc finger, RING/FYVE/PHD-type; IPR017907: Zinc finger, RING-type, conserved site; IPR031127: E3 ubiquitin ligase RBR family		GO:0008270 zinc ion binding; GO:0005515 protein binding; GO:0004842 ubiquitin-protein transferase activity; GO:0016567 protein ubiquitination
VE02_00415	KV459353.1:89922-92346	-	775	hypothetical protein	orth5630	ENOG410PFQY: exonuclease						IPR006084: XPG/Rad2 endonuclease; IPR006085: XPG N-terminal; IPR006086: XPG-I domain; IPR008918: Helix-hairpin-helix motif, class 2; IPR019974: XPG conserved site; IPR020045: 5'-3' exonuclease, C-terminal domain; IPR029060: PIN domain-like; IPR032641: Exonuclease 1		GO:0004518 nuclease activity; GO:0003824 catalytic activity; GO:0003677 DNA binding; GO:0035312 5'-3' exodeoxyribonuclease activity; GO:0016788 hydrolase activity, acting on ester bonds; GO:0006281 DNA repair
VE02_00416	KV459353.1:92724-93467	+	179	hypothetical protein	orth5629	ENOG410PP87: Protein of unknown function (DUF2962)	BUSCOfEOG7J9W22					IPR021346: Translation machinery-associated protein 16
VE02_00417	KV459353.1:93838-94740	+	282	hypothetical protein	orth5628	ENOG410PP7J: K15414 complement component 1 Q subcomponent-binding protein, mitochondrial	BUSCOfEOG70KH1C					IPR003428: Mitochondrial glycoprotein	PF02330: Mitochondrial glycoprotein	GO:0005759 mitochondrial matrix
VE02_00418	KV459353.1:95019-98750	-	1224	hypothetical protein	orth5627	ENOG410PHFI: Regulatory subunit of the condensin complex, a complex required for conversion of interphase chromatin into mitotic-like condense chromosomes. The condensin complex probably introduces positive supercoils into relaxed DNA in the presence of type I topoisomerases and converts nicked DNA into positive knotted forms in the presence of type II topoisomerases (By similarity)	BUSCOfEOG7B05NR					IPR007673: Condensin subunit 1; IPR011989: Armadillo-like helical; IPR016024: Armadillo-type fold; IPR024324: Condensin complex subunit 1, N-terminal; IPR026971: Condensin subunit 1/Condensin-2 complex subunit D3; IPR032682: Condensin complex subunit 1, C-terminal	PF12922: non-SMC mitotic condensation complex subunit 1, N-term	GO:0005634 nucleus; GO:0005488 binding; GO:0030261 chromosome condensation; GO:0007067 mitotic nuclear division; GO:0007076 mitotic chromosome condensation
VE02_00419	KV459353.1:99101-100577	+	473	CDC7 protein kinase	orth5626	ENOG410PFQ8: cell cycle protein kinase	BUSCOfEOG7CVQ6R					IPR000719: Protein kinase domain; IPR002290: Serine/threonine/dual specificity protein kinase, catalytic domain; IPR008271: Serine/threonine-protein kinase, active site; IPR011009: Protein kinase-like domain		GO:0004672 protein kinase activity; GO:0005524 ATP binding; GO:0006468 protein phosphorylation
VE02_00420	KV459353.1:100954-101648	-	149	60S ribosomal protein L27a	orth5625	ENOG410PMZG: 60S ribosomal protein L28						IPR001196: Ribosomal protein L15, conserved site; IPR021131: Ribosomal protein L18e/L15P; IPR030878: Ribosomal protein L15		GO:0005622 intracellular; GO:0015934 large ribosomal subunit; GO:0005840 ribosome; GO:0003735 structural constituent of ribosome; GO:0006412 translation
VE02_00421	KV459353.1:102044-104720	-	891	hypothetical protein	orth5624	ENOG410PIVM: Important for chromosome transmission and normal cell cycle progression in G(2) M. May have a role in changing DNA topology to allow the loading of proteins involved in maintaining sister chromatid cohesion in the vicinity of the centromeres. Has a specific role in chromosome segregation during meiosis II (By similarity)						IPR006554: Helicase-like, DEXD box c2 type; IPR006555: ATP-dependent helicase, C-terminal; IPR010614: DEAD2; IPR013020: DNA helicase (DNA repair), Rad3 type; IPR014013: Helicase superfamily 1/2, ATP-binding domain, DinG/Rad3-type; IPR027417: P-loop containing nucleoside triphosphate hydrolase	PF06733: DEAD_2; PF13307: Helicase C-terminal domain	GO:0004003 ATP-dependent DNA helicase activity; GO:0005524 ATP binding; GO:0008026 ATP-dependent helicase activity; GO:0003677 DNA binding; GO:0016818 hydrolase activity, acting on acid anhydrides, in phosphorus-containing anhydrides; GO:0003676 nucleic acid binding; GO:0006139 nucleobase-containing compound metabolic process
VE02_00422	KV459353.1:105418-107377	-	615	hypothetical protein	orth5623	ENOG410QDJX: Spindle poison sensitivity protein Scp3	BUSCOfEOG7SN8NM					IPR000571: Zinc finger, CCCH-type		GO:0046872 metal ion binding
VE02_00423	KV459353.1:110205-110971	-	224	hypothetical protein	orth8997	ENOG410PRCG: TBP interacting domain protein						IPR010776: Tat binding protein 1-interacting
VE02_00424	KV459353.1:111461-114267	-	868	hypothetical protein	orth5622	ENOG410PGIR: chitin synthase						IPR006597: Sel1-like repeat; IPR011990: Tetratricopeptide-like helical domain		GO:0005515 protein binding
VE02_00425	KV459353.1:116160-117519	+	452	hypothetical protein	orth5621	ENOG410PGR8: PDCD2_C domain protein	BUSCOfEOG76X699					IPR007320: Programmed cell death protein 2, C-terminal		GO:0005737 cytoplasm
VE02_00426	KV459353.1:118034-119216	+	393	hypothetical protein	orth5620
VE02_00427	KV459353.1:119922-121210	-	268	hypothetical protein	orth5619	ENOG410PN4B: AT DNA binding protein						IPR002740: EVE domain; IPR015947: PUA-like domain
VE02_00428	KV459353.1:125089-128299	+	1069	hypothetical protein	orth5618	ENOG410QDPZ: ARID BRIGHT domain protein (SWI1)						IPR001606: ARID DNA-binding domain		GO:0003677 DNA binding
VE02_00429	KV459353.1:129621-130135	-	140	hypothetical protein	orth5617	ENOG410PTBJ: mitochondrial large ribosomal subunit L49						IPR007740: Ribosomal protein L49/IMG2		GO:0005622 intracellular; GO:0005840 ribosome; GO:0003735 structural constituent of ribosome; GO:0006412 translation
VE02_00430	KV459353.1:130409-131825	+	444	eukaryotic translation initiation factor 3 subunit E	orth5616	ENOG410PISD: Component of the eukaryotic translation initiation factor 3 (eIF-3) complex, which is involved in protein synthesis and, together with other initiation factors, stimulates binding of mRNA and methionyl-tRNAi to the 40S ribosome (By similarity)						IPR000717: Proteasome component (PCI) domain; IPR011991: Winged helix-turn-helix DNA-binding domain; IPR016650: Eukaryotic translation initiation factor 3 subunit E; IPR019010: Eukaryotic translation initiation factor 3 subunit E, N-terminal		GO:0005852 eukaryotic translation initiation factor 3 complex; GO:0005737 cytoplasm; GO:0003743 translation initiation factor activity; GO:0005515 protein binding
VE02_00431	KV459353.1:135078-136273	-	380	hypothetical protein	orth811	ENOG410PIHC: BNR Asp-box repeat				GH93		IPR011040: Sialidases
VE02_00432	KV459353.1:137460-138778	-	400	hypothetical protein	orth5615	ENOG410PJM9: rRNA processing protein Utp6						IPR003107: HAT (Half-A-TPR) repeat; IPR011990: Tetratricopeptide-like helical domain; IPR013949: U3 small nucleolar RNA-associated protein 6		GO:0005515 protein binding; GO:0006396 RNA processing
VE02_00433	KV459353.1:139895-143264	+	943	hypothetical protein	orth5614		BUSCOfEOG77DJF6					IPR005135: Endonuclease/exonuclease/phosphatase; IPR019402: Frag1/DRAM/Sfk1; IPR027317: PGAP2-interacting protein
VE02_00434	KV459353.1:146490-147868	+	441	hypothetical protein	orth5613	ENOG410PJZF: resistance protein	BUSCOfEOG7V76FR					IPR000326: Phosphatidic acid phosphatase type 2/haloperoxidase
VE02_00435	KV459353.1:148792-150154	-	453	CAMK/CAMK1 protein kinase	orth1174	ENOG410PFTR: calcium calmodulin-dependent protein kinase						IPR000719: Protein kinase domain; IPR002290: Serine/threonine/dual specificity protein kinase, catalytic domain; IPR008271: Serine/threonine-protein kinase, active site; IPR011009: Protein kinase-like domain; IPR017441: Protein kinase, ATP binding site; IPR020636: Calcium/calmodulin-dependent/calcium-dependent protein kinase	PF00069: Protein kinase domain	GO:0005524 ATP binding; GO:0004672 protein kinase activity; GO:0006468 protein phosphorylation
VE02_00436	KV459353.1:151052-151771	-	202	hypothetical protein	orth5612	ENOG410PQCW: Peptidyl-tRNA hydrolase						IPR000352: Peptide chain release factor class I/class II		GO:0003747 translation release factor activity; GO:0006415 translational termination
VE02_00437	KV459353.1:152761-155429	+	854	hypothetical protein	orth5611	ENOG410QDTA: rna-binding protein						IPR000504: RNA recognition motif domain; IPR004154: Anticodon-binding; IPR012677: Nucleotide-binding alpha-beta plait domain		GO:0000166 nucleotide binding; GO:0003676 nucleic acid binding
VE02_00438	KV459353.1:155928-156998	-	331	hypothetical protein	orth5609	ENOG410PRP5: conserved hypothetical protein						IPR011685: LETM1-like; IPR033122: No description		GO:0043022 ribosome binding
VE02_00439	KV459353.1:157402-158533	+	358	dihydroorotase, homodimeric type	orth5608	ENOG410PGPI: dihydroorotase	BUSCOfEOG7Z0K75		M38			IPR002195: Dihydroorotase, conserved site; IPR004721: Dihydroorotase homodimeric type; IPR006680: Amidohydrolase-related; IPR032466: Metal-dependent hydrolase		GO:0004151 dihydroorotase activity; GO:0016812 hydrolase activity, acting on carbon-nitrogen (but not peptide) bonds, in cyclic amides; GO:0016787 hydrolase activity; GO:0019856 pyrimidine nucleobase biosynthetic process
VE02_00440	KV459353.1:158721-160607	-	557	hypothetical protein	orth1181	ENOG410PHZG: FAD-binding domain						IPR013112: FAD-binding 8; IPR013121: Ferric reductase, NAD binding domain; IPR013130: Ferric reductase transmembrane component-like domain; IPR017927: Ferredoxin reductase-type FAD-binding domain; IPR029648: NADPH oxidase 5		GO:0016491 oxidoreductase activity; GO:0016175 superoxide-generating NADPH oxidase activity; GO:0042554 superoxide anion generation; GO:0055114 oxidation-reduction process
VE02_00441	KV459353.1:161697-165276	-	1124	hypothetical protein	orth5607	ENOG410QDU8: Glyoxal oxidase N-terminus						IPR002889: Carbohydrate-binding WSC; IPR009880: Glyoxal oxidase, N-terminal; IPR011043: Galactose oxidase/kelch, beta-propeller; IPR013783: Immunoglobulin-like fold; IPR013994: Carbohydrate-binding WSC, subgroup; IPR014756: Immunoglobulin E-set; IPR015202: Domain of unknown function DUF1929; IPR015916: Galactose oxidase, beta-propeller	PF01822: WSC domain
VE02_00442	KV459353.1:168336-171118	+	152	hypothetical protein
VE02_00443	KV459353.1:174422-177437	+	951	hypothetical protein	orth2927	ENOG410PK3E: conserved hypothetical protein						IPR001173: Glycosyltransferase 2-like; IPR029044: Nucleotide-diphospho-sugar transferases
VE02_00444	KV459353.1:184325-189189	+	1570	hypothetical protein	orth5606	ENOG410PHQI: Sec7 domain protein						IPR000904: Sec7 domain; IPR011993: PH domain-like; IPR023394: Sec7 domain, alpha orthogonal bundle		GO:0005086 ARF guanyl-nucleotide exchange factor activity; GO:0032012 regulation of ARF protein signal transduction
VE02_00445	KV459353.1:191411-192700	-	408	hypothetical protein	orth5605	ENOG410PMUJ: conserved hypothetical protein						IPR013734: Transcription factor Nrm1/Whi5
VE02_00446	KV459353.1:196192-198689	+	771	hypothetical protein	orth1322	ENOG410PHFV: zinc metalloproteinase						IPR001229: Jacalin-like lectin domain; IPR021917: Uncharacterised protein family, zinc metallopeptidase-like	PF12044: Putative peptidase family
VE02_00447	KV459353.1:199691-200602	+	235	hypothetical protein	orth5604	ENOG410PKTK: Phosphatidylserine synthase	BUSCOfEOG7W15FB					IPR000462: CDP-alcohol phosphatidyltransferase; IPR004533: CDP-diacylglycerol--serine O-phosphatidyltransferase; IPR016271: CDP-diacylglycerol--serine O-phosphatidyltransferase, fungal		GO:0016020 membrane; GO:0016780 phosphotransferase activity, for other substituted phosphate groups; GO:0008654 phospholipid biosynthetic process
VE02_00448	KV459353.1:201183-201996	+	243	hypothetical protein	orth5603	ENOG410PJ6G: Ubiquitin thioesterase OTU1			C85B			IPR003323: OTU domain
VE02_00449	KV459353.1:202310-203587	-	390	hypothetical protein	orth5602	ENOG410PIEN: Transmembrane protein UsgS
VE02_00450	KV459353.1:204028-205927	+	609	hypothetical protein	orth5601	ENOG410PQID: conserved hypothetical protein						IPR024758: Inheritance of peroxisomes protein 1		GO:0005780 extrinsic component of intraperoxisomal membrane; GO:0045033 peroxisome inheritance
VE02_00451	KV459353.1:207393-208172	+	196	hypothetical protein	orth5600	ENOG410PPM5: Ran GTPase binding	BUSCOfEOG7ZPNX4					IPR007681: Ran-interacting Mog1 protein; IPR016123: Mog1/PsbP, alpha/beta/alpha sandwich
VE02_00452	KV459353.1:208474-210712	-	745	hypothetical protein	orth8780	ENOG410PINN: sprT family metallopeptidase						IPR006640: SprT-like
VE02_00453	KV459353.1:211370-213099	-	540	hypothetical protein	orth1071	ENOG410PFK7: 1,3-beta-glucanosyltransferase				CBM43; GH72		IPR004886: Glucanosyltransferase; IPR012946: X8 domain; IPR013781: Glycoside hydrolase, catalytic domain; IPR017853: Glycoside hydrolase superfamily	PF03198: Glucanosyltransferase	GO:0005975 carbohydrate metabolic process
VE02_00454	KV459353.1:216509-222518	+	1969	1,3-beta-glucan synthase	orth5599	ENOG410Q8DZ: 1,3-beta-glucan synthase component FKS1				GT48		IPR003440: Glycosyl transferase, family 48; IPR026899: 1,3-beta-glucan synthase subunit FKS1-like, domain-1	PF02364: 1,3-beta-glucan synthase component	GO:0000148 1,3-beta-D-glucan synthase complex; GO:0016020 membrane; GO:0003843 1,3-beta-D-glucan synthase activity; GO:0006075 (1->3)-beta-D-glucan biosynthetic process
VE02_00455	KV459353.1:223949-225755	+	522	serine palmitoyltransferase	orth5598	ENOG410Q8CT: Aminotransferase class I and II						IPR004839: Aminotransferase, class I/classII; IPR015421: Pyridoxal phosphate-dependent transferase, major region, subdomain 1; IPR015424: Pyridoxal phosphate-dependent transferase		GO:0030170 pyridoxal phosphate binding; GO:0003824 catalytic activity; GO:0009058 biosynthetic process
VE02_00456	KV459353.1:228200-229420	+	381	hypothetical protein	orth5597	ENOG410PH6W: Cell Wall						IPR013781: Glycoside hydrolase, catalytic domain; IPR017853: Glycoside hydrolase superfamily		GO:0005975 carbohydrate metabolic process
VE02_00457	KV459353.1:230045-232967	-	915	hypothetical protein	orth5596	ENOG410PFM0: complex subunit RSC1						IPR001025: Bromo adjacent homology (BAH) domain; IPR001487: Bromodomain; IPR018359: Bromodomain, conserved site		GO:0005515 protein binding; GO:0003682 chromatin binding
VE02_00458	KV459353.1:233682-234759	+	358	hypothetical protein	orth8238
VE02_00459	KV459353.1:235469-236118	+	133	hypothetical protein	orth5595	ENOG410PQ3X: HIT family protein 1						IPR001310: Histidine triad (HIT) protein; IPR011146: HIT-like domain; IPR019808: Histidine triad, conserved site		GO:0003824 catalytic activity
VE02_00460	KV459353.1:236340-237917	-	474	hypothetical protein	orth5594	ENOG410PG8S: CRAL TRIO domain protein						IPR001251: CRAL-TRIO lipid binding domain; IPR011074: CRAL/TRIO, N-terminal domain
VE02_00461	KV459353.1:238965-239763	+	215	hypothetical protein	orth5593	ENOG410PPUU: Component of the DASH complex, a microtubule-binding subcomplex of the outer kinetochore that is essential for proper chromosome segregation. The DASH complex mediates the formation and maintenance of bipolar kinetochore-microtubule attachments by forming closed rings around spindle microtubules and establishing interactions with proteins from the central kinetochore	BUSCOfEOG7X3R3C					IPR013962: DASH complex subunit Dam1		GO:0042729 DASH complex; GO:0072686 mitotic spindle; GO:0008608 attachment of spindle microtubules to kinetochore
VE02_00462	KV459353.1:239949-240471	-	118	hypothetical protein	orth5592	ENOG410PMXD: Bud site selection protein 20	BUSCOfEOG7TXKW3				Zinc finger (C2H2)	IPR003604: Zinc finger, U1-type; IPR007087: Zinc finger, C2H2; IPR022755: Zinc finger, double-stranded RNA binding		GO:0008270 zinc ion binding; GO:0046872 metal ion binding; GO:0003676 nucleic acid binding
VE02_00463	KV459353.1:241993-244469	+	788	aconitate hydratase, mitochondrial	orth1349	ENOG410PGE5: aconitate hydratase						IPR000573: Aconitase A/isopropylmalate dehydratase small subunit, swivel domain; IPR001030: Aconitase/3-isopropylmalate dehydratase large subunit, alpha/beta/alpha domain; IPR006248: Aconitase, mitochondrial-like; IPR015928: Aconitase/3-isopropylmalate dehydratase, swivel; IPR015931: Aconitase/3-isopropylmalate dehydratase large subunit, alpha/beta/alpha, subdomain 1/3; IPR015932: Aconitase/3-iso…	PF00330: Aconitase family (aconitate hydratase)	GO:0051539 4 iron, 4 sulfur cluster binding; GO:0003994 aconitate hydratase activity; GO:0008152 metabolic process; GO:0006099 tricarboxylic acid cycle
VE02_00464	KV459353.1:245077-246098	+	265	hypothetical protein	orth5591	ENOG410PH0G: Rhomboid protein 2			S54			IPR022764: Peptidase S54, rhomboid domain		GO:0016021 integral component of membrane; GO:0004252 serine-type endopeptidase activity
VE02_00465	KV459353.1:246661-248677	+	603	hypothetical protein	orth5590	ENOG410PGB3: GPI transamidase component	BUSCOfEOG78WM1V					IPR007246: GPI transamidase component Gaa1	PF04114: Gaa1-like, GPI transamidase component	GO:0042765 GPI-anchor transamidase complex; GO:0016021 integral component of membrane
VE02_00466	KV459353.1:248868-250119	-	380	26S proteasome regulatory subunit N9	orth5589	ENOG410PF9I: proteasome regulatory	BUSCOfEOG799312					IPR000717: Proteasome component (PCI) domain; IPR011991: Winged helix-turn-helix DNA-binding domain		GO:0005515 protein binding
VE02_00467	KV459353.1:250418-251997	+	381	NADH-ubiquinone oxidoreductase 40 kDa subunit, mitochondrial	orth5588	ENOG410PFC2: nadh-ubiquinone oxidoreductase						IPR008030: NmrA-like domain; IPR016040: NAD(P)-binding domain
VE02_00468	KV459353.1:252441-253056	+	145	hypothetical protein	orth5587	ENOG410PG1Q: Probable N6-adenine methyltransferase						IPR019369: Protein-lysine N-methyltransferase Efm5		GO:0008168 methyltransferase activity
VE02_00469	KV459353.1:253586-255275	-	476	hypothetical protein	orth5586	ENOG410PI3B: ubiquitin carboxyl-terminal hydrolase			C19			IPR001394: Peptidase C19, ubiquitin carboxyl-terminal hydrolase; IPR013083: Zinc finger, RING/FYVE/PHD-type; IPR018200: Ubiquitin specific protease, conserved site; IPR028889: Ubiquitin specific protease domain		GO:0036459 thiol-dependent ubiquitinyl hydrolase activity; GO:0006511 ubiquitin-dependent protein catabolic process; GO:0016579 protein deubiquitination
VE02_00470	KV459353.1:255778-256753	+	289	hypothetical protein	orth1499	ENOG410PG1P: metallo-beta-lactamase domain protein						IPR001279: Metallo-beta-lactamase
VE02_00471	KV459353.1:256888-260812	-	1255	hypothetical protein	orth5585	ENOG410PI54: Pore membrane protein	BUSCOfEOG7D2FNZ
VE02_00472	KV459353.1:261239-263020	+	495	hypothetical protein	orth5584	ENOG410PJGB: ubiquitin carboxyl-terminal hydrolase			C12			IPR001578: Peptidase C12, ubiquitin carboxyl-terminal hydrolase	PF01088: Ubiquitin carboxyl-terminal hydrolase, family 1	GO:0005622 intracellular; GO:0004843 thiol-dependent ubiquitin-specific protease activity; GO:0006511 ubiquitin-dependent protein catabolic process
VE02_00473	KV459353.1:263113-265099	-	602	hypothetical protein	orth5583	ENOG410PHBI: F-box domain-containing protein						IPR001810: F-box domain; IPR011722: Hemimethylated DNA-binding domain; IPR032698: Protein SirB1, N-terminal		GO:0003677 DNA binding; GO:0005515 protein binding
VE02_00474	KV459353.1:265880-267455	-	459	hypothetical protein	orth5582	ENOG410QDCZ: RING-14 protein						IPR001841: Zinc finger, RING-type; IPR004331: SPX domain; IPR013083: Zinc finger, RING/FYVE/PHD-type; IPR017907: Zinc finger, RING-type, conserved site	PF03105: SPX domain	GO:0008270 zinc ion binding; GO:0005515 protein binding
VE02_00475	KV459353.1:268272-270086	+	568	hypothetical protein	orth5581	ENOG410PJS0: C2H2 finger domain protein					Zinc finger (C2H2)	IPR001623: DnaJ domain; IPR003604: Zinc finger, U1-type; IPR007087: Zinc finger, C2H2; IPR015880: Zinc finger, C2H2-like; IPR018253: DnaJ domain, conserved site; IPR022755: Zinc finger, double-stranded RNA binding		GO:0008270 zinc ion binding; GO:0046872 metal ion binding; GO:0003676 nucleic acid binding
VE02_00476	KV459353.1:270303-271829	-	450	hypothetical protein	orth5580	ENOG410PI8K: cysteine protease necessary for autophagy and cytoplasm to vacuole transport (Cvt) (By similarity)	BUSCOfEOG77DJHR		C54			IPR005078: Peptidase C54	PF03416: Peptidase family C54
VE02_00477	KV459353.1:272376-274902	+	799	hypothetical protein	orth5579	ENOG410QDR2: R3H domain	BUSCOfEOG7ZGXCD					IPR000467: G-patch domain; IPR001374: R3H domain		GO:0003676 nucleic acid binding
VE02_00478	KV459353.1:275493-276095	-	137	hypothetical protein	orth5578	ENOG410PNT7: Core component of nucleosome. Nucleosomes wrap and compact DNA into chromatin, limiting DNA accessibility to the cellular machineries which require DNA as a template. Histones thereby play a central role in transcription regulation, DNA repair, DNA replication and chromosomal stability. DNA accessibility is regulated via a complex set of post-translational modifications of histones, …						IPR000558: Histone H2B; IPR007125: Histone H2A/H2B/H3; IPR009072: Histone-fold		GO:0000786 nucleosome; GO:0003677 DNA binding; GO:0046982 protein heterodimerization activity
VE02_00479	KV459353.1:276723-277338	+	133	hypothetical protein	orth216	ENOG410PNTK: Core component of nucleosome which plays a central role in DNA double strand break (DSB) repair. Nucleosomes wrap and compact DNA into chromatin, limiting DNA accessibility to the cellular machineries which require DNA as a template. Histones thereby play a central role in transcription regulation, DNA repair, DNA replication and chromosomal stability. DNA accessibility is regulated …						IPR002119: Histone H2A; IPR007125: Histone H2A/H2B/H3; IPR009072: Histone-fold; IPR032454: Histone H2A, C-terminal domain; IPR032458: Histone H2A conserved site		GO:0000786 nucleosome; GO:0005634 nucleus; GO:0003677 DNA binding; GO:0046982 protein heterodimerization activity
VE02_00480	KV459353.1:277792-278317	-	99	NADH dehydrogenase 1 beta subcomplex 9	orth5577	ENOG410PQYY: LYR family						IPR008011: Complex 1 LYR protein; IPR033034: No description		GO:0005747 mitochondrial respiratory chain complex I; GO:0006120 mitochondrial electron transport, NADH to ubiquinone
VE02_00481	KV459353.1:278707-280119	+	419	dihydrolipoyllysine-residue succinyltransferase, E2 component	orth1220	ENOG410PHAP: Dihydrolipoamide succinyltransferase	BUSCOfEOG73V6W0					IPR000089: Biotin/lipoyl attachment; IPR001078: 2-oxoacid dehydrogenase acyltransferase, catalytic domain; IPR003016: 2-oxo acid dehydrogenase, lipoyl-binding site; IPR006255: Dihydrolipoamide succinyltransferase; IPR011053: Single hybrid motif; IPR023213: Chloramphenicol acetyltransferase-like domain	PF00198: 2-oxoacid dehydrogenases acyltransferase (catalytic domain)	GO:0045252 oxoglutarate dehydrogenase complex; GO:0016746 transferase activity, transferring acyl groups; GO:0004149 dihydrolipoyllysine-residue succinyltransferase activity; GO:0008152 metabolic process; GO:0006099 tricarboxylic acid cycle
VE02_00482	KV459353.1:282518-284584	+	603	hypothetical protein	orth2394	ENOG410PG2I: integral membrane protein	BUSCOfEOG7BP8B9					IPR018825: Domain of unknown function DUF2427; IPR018827: Uncharacterised domain YCR061W, C-terminal
VE02_00483	KV459353.1:284867-285693	-	243	hypothetical protein	orth1810	ENOG410PMD5: Metallo-beta-lactamase superfamily						IPR001279: Metallo-beta-lactamase
VE02_00484	KV459355.1:6050-7619	-	522	hypothetical protein	orth1162	ENOG410PI7V: Cytochrome P450						IPR001128: Cytochrome P450; IPR002401: Cytochrome P450, E-class, group I; IPR017972: Cytochrome P450, conserved site	PF00067: Cytochrome P450	GO:0005506 iron ion binding; GO:0020037 heme binding; GO:0016705 oxidoreductase activity, acting on paired donors, with incorporation or reduction of molecular oxygen; GO:0055114 oxidation-reduction process
VE02_00485	KV459355.1:14390-16287	+	503	hypothetical protein	orth1200	ENOG410PIVD: Nuclear and cytoplasmic polyadenylated RNA-binding protein pub1						IPR000504: RNA recognition motif domain; IPR003954: RNA recognition motif domain, eukaryote; IPR012677: Nucleotide-binding alpha-beta plait domain	PF00076: RNA recognition motif. (a.k.a. RRM, RBD, or RNP domain)	GO:0000166 nucleotide binding; GO:0003676 nucleic acid binding
VE02_00486	KV459355.1:17366-18773	+	414	hypothetical protein	orth7179	ENOG410PSG5: NA
VE02_00487	KV459355.1:19418-20573	+	353	hypothetical protein	orth9659	ENOG410PIXU: Extracellular dioxygenase						IPR000627: Intradiol ring-cleavage dioxygenase, C-terminal; IPR015889: Intradiol ring-cleavage dioxygenase, core		GO:0005506 iron ion binding; GO:0003824 catalytic activity; GO:0016702 oxidoreductase activity, acting on single donors with incorporation of molecular oxygen, incorporation of two atoms of oxygen; GO:0008199 ferric iron binding; GO:0006725 cellular aromatic compound metabolic process; GO:0055114 oxidation-reduction process
VE02_00488	KV459355.1:20816-21447	-	192	hypothetical protein	orth7180	ENOG410PPI7: conserved hypothetical protein						IPR001841: Zinc finger, RING-type; IPR013083: Zinc finger, RING/FYVE/PHD-type		GO:0008270 zinc ion binding; GO:0005515 protein binding
VE02_00489	KV459355.1:21945-23521	-	452	hypothetical protein	orth7181	ENOG410PTVX: NA
VE02_00490	KV459355.1:24948-25810	+	250	hypothetical protein	orth7182	ENOG410PFT6: integral membrane protein						IPR007248: Mpv17/PMP22		GO:0016021 integral component of membrane
VE02_00491	KV459355.1:26424-27378	+	317	hypothetical protein	orth7183	ENOG410PMY9: NA						IPR008733: Peroxisomal biogenesis factor 11		GO:0005779 integral component of peroxisomal membrane; GO:0016559 peroxisome fission
VE02_00492	KV459355.1:30219-32436	-	738	hypothetical protein	orth506	ENOG410PJVJ: Glucan 1,3-beta-glucosidase				GH5		IPR001547: Glycoside hydrolase, family 5; IPR013781: Glycoside hydrolase, catalytic domain; IPR017853: Glycoside hydrolase superfamily		GO:0004553 hydrolase activity, hydrolyzing O-glycosyl compounds; GO:0005975 carbohydrate metabolic process
VE02_00493	KV459355.1:32795-34107	+	400	2-oxoisovalerate dehydrogenase E1 component, beta subunit		ENOG410PJGZ: Dehydrogenase						IPR005475: Transketolase-like, pyrimidine-binding domain; IPR009014: Transketolase, C-terminal/Pyruvate-ferredoxin oxidoreductase, domain II; IPR029061: Thiamin diphosphate-binding fold		GO:0003824 catalytic activity; GO:0008152 metabolic process
VE02_00494	KV459355.1:38274-39604	-	419	hypothetical protein	orth1198	ENOG410PHJW: NADH-dependent flavin oxidoreductase						IPR001155: NADH:flavin oxidoreductase/NADH oxidase, N-terminal; IPR013785: Aldolase-type TIM barrel	PF00724: NADH:flavin oxidoreductase / NADH oxidase family	GO:0010181 FMN binding; GO:0016491 oxidoreductase activity; GO:0003824 catalytic activity; GO:0055114 oxidation-reduction process
VE02_00495	KV459355.1:40224-43732	-	1091	hypothetical protein	orth1005	ENOG410PIA1: Elongation factor	BUSCOfEOG7PVWXS					IPR000640: Translation elongation factor EFG, V domain; IPR000795: Transcription factor, GTP-binding domain; IPR004161: Translation elongation factor EFTu/EF1A, domain 2; IPR005225: Small GTP-binding protein domain; IPR009000: Translation protein, beta-barrel domain; IPR009022: Elongation factor G, III-V domain; IPR014721: Ribosomal protein S5 domain 2-type fold, subgroup; IPR020568: Ribosomal pr…	PF00009: Elongation factor Tu GTP binding domain	GO:0003924 GTPase activity; GO:0005525 GTP binding
VE02_00496	KV459355.1:45124-46546	+	450	hypothetical protein	orth2556	ENOG410PJYR: PH domain-containing protein						IPR001849: Pleckstrin homology domain; IPR011993: PH domain-like
VE02_00497	KV459355.1:47483-49769	+	724	hypothetical protein	orth6194	ENOG410PH7E: domain-containing protein						IPR004443: YjeF N-terminal domain; IPR025762: DFDF domain
VE02_00498	KV459355.1:50313-50612	-	80	hypothetical protein
VE02_00499	KV459355.1:50831-52717	+	576	hypothetical protein	orth6195	ENOG410PJK9: Peptidyl-prolyl cis-trans						IPR002130: Cyclophilin-type peptidyl-prolyl cis-trans isomerase domain; IPR003613: U box domain; IPR013083: Zinc finger, RING/FYVE/PHD-type; IPR020892: Cyclophilin-type peptidyl-prolyl cis-trans isomerase, conserved site; IPR024936: Cyclophilin-type peptidyl-prolyl cis-trans isomerase; IPR029000: Cyclophilin-like domain		GO:0004842 ubiquitin-protein transferase activity; GO:0003755 peptidyl-prolyl cis-trans isomerase activity; GO:0006457 protein folding; GO:0016567 protein ubiquitination; GO:0000413 protein peptidyl-prolyl isomerization
VE02_00500	KV459355.1:54233-57382	+	992	hypothetical protein	orth2554	ENOG410PJRC: C6 transcription factor					Fungal Zn(2)-Cys(6) binuclear cluster domain	IPR001138: Zn(2)-C6 fungal-type DNA-binding domain		GO:0005634 nucleus; GO:0008270 zinc ion binding; GO:0000981 RNA polymerase II transcription factor activity, sequence-specific DNA binding; GO:0006355 regulation of transcription, DNA-templated
VE02_00501	KV459355.1:60482-60896	-	137	hypothetical protein	orth1196	ENOG410PRVG: NA
VE02_00502	KV459355.1:62775-66876	-	284	hypothetical protein
VE02_00503	KV459355.1:69212-71224	+	502	hypothetical protein	orth550	ENOG410PFCU: NA
VE02_00504	KV459355.1:71450-72231	-	240	hypothetical protein	orth6199	ENOG410PQK3: NmrA-like family						IPR016040: NAD(P)-binding domain
VE02_00505	KV459355.1:73951-74926	+	324	hypothetical protein	orth2432	ENOG410PSHR: NA
VE02_00506	KV459355.1:75441-76700	-	380	hypothetical protein	orth6200	ENOG410PFQ5: WD repeat protein						IPR001680: WD40 repeat; IPR015943: WD40/YVTN repeat-like-containing domain; IPR017986: WD40-repeat-containing domain		GO:0005515 protein binding
VE02_00507	KV459355.1:77339-78427	+	307	hypothetical protein	orth2359	ENOG410PH4Y: mitochondrial oxaloacetate						IPR002067: Mitochondrial carrier protein; IPR018108: Mitochondrial substrate/solute carrier; IPR023395: Mitochondrial carrier domain	PF00153: Mitochondrial carrier protein	GO:0055085 transmembrane transport
VE02_00508	KV459355.1:78709-82200	-	999	hypothetical protein	orth8260				S09C	CE10		IPR013094: Alpha/beta hydrolase fold-3; IPR029058: Alpha/Beta hydrolase fold		GO:0016787 hydrolase activity; GO:0008152 metabolic process
VE02_00509	KV459355.1:82752-86102	+	1043	hypothetical protein	orth977							IPR002312: Aspartyl/Asparaginyl-tRNA synthetase, class IIb; IPR004364: Aminoacyl-tRNA synthetase, class II (D/K/N); IPR004523: Aspartyl-tRNA synthetase, archaeal-type; IPR006195: Aminoacyl-tRNA synthetase, class II; IPR012340: Nucleic acid-binding, OB-fold; IPR018150: Aminoacyl-tRNA synthetase, class II (D/K/N)-like; IPR024320: Lysylphosphatidylglycerol synthetase, domain of unknown function DUF2…	PF00152: tRNA synthetases class II (D, K and N)	GO:0005737 cytoplasm; GO:0004812 aminoacyl-tRNA ligase activity; GO:0005524 ATP binding; GO:0000166 nucleotide binding; GO:0004815 aspartate-tRNA ligase activity; GO:0006422 aspartyl-tRNA aminoacylation; GO:0006418 tRNA aminoacylation for protein translation
VE02_00510	KV459355.1:86659-89117	-	766	hypothetical protein	orth6201	ENOG410PPCE: telomere-binding alpha subunit central						IPR011564: Telomeric single stranded DNA binding POT1/Cdc13; IPR012340: Nucleic acid-binding, OB-fold; IPR028389: Protection of telomeres protein 1; IPR032042: Protection of telomeres protein 1, ssDNA-binding domain		GO:0000784 nuclear chromosome, telomeric region; GO:0003677 DNA binding; GO:0043047 single-stranded telomeric DNA binding; GO:0000723 telomere maintenance
VE02_00511	KV459355.1:89662-91642	+	552	hypothetical protein	orth777	ENOG410PI6Q: importin subunit alpha	BUSCOfEOG7DC2DF					IPR000225: Armadillo; IPR002652: Importin-alpha, importin-beta-binding domain; IPR011989: Armadillo-like helical; IPR016024: Armadillo-type fold; IPR024931: Importin subunit alpha; IPR032413: Atypical Arm repeat	PF00514: Armadillo/beta-catenin-like repeat	GO:0005737 cytoplasm; GO:0005634 nucleus; GO:0008565 protein transporter activity; GO:0005488 binding; GO:0005515 protein binding; GO:0006606 protein import into nucleus
VE02_00512	KV459355.1:92800-93418	+	164	cyanate hydratase	orth6202	ENOG410PP37: Catalyzes the reaction of cyanate with bicarbonate to produce ammonia and carbon dioxide (By similarity)						IPR003712: Cyanate lyase, C-terminal; IPR008076: Cyanate hydratase; IPR010982: Lambda repressor-like, DNA-binding domain		GO:0003677 DNA binding; GO:0008824 cyanate hydratase activity; GO:0009439 cyanate metabolic process
VE02_00513	KV459355.1:93880-94230	-	96	hypothetical protein	orth8261
VE02_00514	KV459355.1:96448-97671	-	312	hypothetical protein	orth776	ENOG410PMFC: fumarylacetoacetate hydrolase family protein						IPR011234: Fumarylacetoacetase, C-terminal-related	PF01557: Fumarylacetoacetate (FAA) hydrolase family	GO:0003824 catalytic activity; GO:0008152 metabolic process
VE02_00515	KV459355.1:98429-98920	+	121	hypothetical protein	orth775	ENOG410PQBS: NA
VE02_00517	KV459355.1:99589-102005	-	720	hypothetical protein	orth1892	ENOG410PRMF: C2H2 type zinc finger domain protein					Fungal-specific TF domain	IPR007087: Zinc finger, C2H2; IPR007219: Transcription factor domain, fungi; IPR013087: Zinc finger C2H2-type/integrase DNA-binding domain; IPR015880: Zinc finger, C2H2-like		GO:0005634 nucleus; GO:0003677 DNA binding; GO:0008270 zinc ion binding; GO:0046872 metal ion binding; GO:0003676 nucleic acid binding; GO:0006351 transcription, DNA-templated
VE02_00518	KV459355.1:102980-104805	+	540	hypothetical protein	orth773	ENOG410PHMC: transporter						IPR011701: Major facilitator superfamily; IPR020846: Major facilitator superfamily domain		GO:0016021 integral component of membrane; GO:0055085 transmembrane transport
VE02_00519	KV459355.1:104997-106428	-	438	hypothetical protein	orth8262	ENOG410PH9Z: monooxygenase						IPR002938: FAD-binding domain; IPR023753: FAD/NAD(P)-binding domain		GO:0016491 oxidoreductase activity; GO:0071949 FAD binding; GO:0055114 oxidation-reduction process
VE02_00520	KV459355.1:107218-108558	+	428	hypothetical protein	orth2550	ENOG410PIY8: Protein of unknown function (DUF3500)						IPR021889: Protein of unknown function DUF3500	PF12006: Protein of unknown function (DUF3500)
VE02_00521	KV459355.1:109192-110154	+	259	hypothetical protein	orth772
VE02_00522	KV459355.1:112333-113114	+	241	hypothetical protein	orth6203
VE02_00523	KV459355.1:114478-117231	+	823	cell division control protein 48	orth770	ENOG410PGP0: Cell division control protein						IPR003338: CDC48, N-terminal subdomain; IPR003593: AAA+ ATPase domain; IPR003959: ATPase, AAA-type, core; IPR003960: ATPase, AAA-type, conserved site; IPR004201: CDC48, domain 2; IPR005938: AAA ATPase, CDC48 family; IPR009010: Aspartate decarboxylase-like domain; IPR015415: Vps4 oligomerisation, C-terminal; IPR027417: P-loop containing nucleoside triphosphate hydrolase; IPR029067: CDC48 domain 2-…	PF00004: ATPase family associated with various cellular activities (AAA)	GO:0005524 ATP binding; GO:0016787 hydrolase activity
VE02_00524	KV459355.1:117838-118792	+	195	hypothetical protein	orth6204	ENOG410PR50: cytochrome c oxidase polypeptide iv	BUSCOfEOG7BS4NR					IPR002124: Cytochrome c oxidase, subunit Vb	PF01215: Cytochrome c oxidase subunit Vb	GO:0005740 mitochondrial envelope; GO:0004129 cytochrome-c oxidase activity
VE02_00525	KV459355.1:119798-120436	-	170	hypothetical protein	orth6205	ENOG410PX3C: NA
VE02_00526	KV459355.1:124842-128045	+	1018	hypothetical protein	orth769	ENOG410PH02: heavy metal						IPR003439: ABC transporter-like; IPR003593: AAA+ ATPase domain; IPR011527: ABC transporter type 1, transmembrane domain; IPR017871: ABC transporter, conserved site; IPR027417: P-loop containing nucleoside triphosphate hydrolase		GO:0016021 integral component of membrane; GO:0005524 ATP binding; GO:0016887 ATPase activity; GO:0042626 ATPase activity, coupled to transmembrane movement of substances; GO:0055085 transmembrane transport; GO:0006810 transport
VE02_00527	KV459355.1:129777-131625	-	568	NADH dehydrogenase	orth768	ENOG410PIYA: NADH dehydrogenase						IPR023753: FAD/NAD(P)-binding domain	PF07992: Pyridine nucleotide-disulphide oxidoreductase	GO:0016491 oxidoreductase activity; GO:0055114 oxidation-reduction process
VE02_00528	KV459355.1:132982-133878	-	229	hypothetical protein	orth6206	ENOG410PKTW: acetyltransferase						IPR000182: GNAT domain; IPR016181: Acyl-CoA N-acyltransferase		GO:0008080 N-acetyltransferase activity
VE02_00529	KV459355.1:134703-136847	+	698	hypothetical protein	orth6207
VE02_00530	KV459355.1:137747-139448	+	547	hypothetical protein	orth6208	ENOG410PGRM: conserved hypothetical protein
VE02_00531	KV459355.1:140164-141520	+	451	hypothetical protein	orth6209	ENOG410PWVC: integral membrane protein						IPR006759: Glycosyl transferase family 54; IPR029675: Transmembrane protein 246		GO:0016020 membrane; GO:0016758 transferase activity, transferring hexosyl groups; GO:0005975 carbohydrate metabolic process
VE02_00532	KV459355.1:142367-143513	+	381	hypothetical protein	orth767							IPR007822: Lanthionine synthetase C-like
VE02_00533	KV459355.1:143633-144407	-	257	hypothetical protein	orth766	ENOG410PR7T: NA						IPR000073: Alpha/beta hydrolase fold-1; IPR029058: Alpha/Beta hydrolase fold
VE02_00534	KV459355.1:147160-149025	-	586	hypothetical protein	orth6210	ENOG410PJTV: homeobox	BUSCOfEOG7SN8NW				Homeobox domain	IPR001356: Homeobox domain; IPR009057: Homeodomain-like; IPR017970: Homeobox, conserved site		GO:0003677 DNA binding; GO:0043565 sequence-specific DNA binding; GO:0006355 regulation of transcription, DNA-templated
VE02_00537	KV459355.1:158027-158976	+	281	hypothetical protein	orth6211	ENOG410PTI8: Alpha and gamma adaptin binding protein p34						IPR019341: Alpha/gamma-adaptin-binding protein p34
VE02_00538	KV459355.1:159460-160228	-	223	hypothetical protein	orth6212	ENOG410PPRW: phosphatase-like protein (PTPLA)						IPR007482: Protein-tyrosine phosphatase-like, PTPLA	PF04387: Protein tyrosine phosphatase-like protein, PTPLA
VE02_00539	KV459355.1:160657-163414	-	898	hypothetical protein	orth6213	ENOG410PI4Q: Inherit from NOG: Conserved hypothetical, protein
VE02_00540	KV459355.1:164562-165439	+	262	hypothetical protein	orth1891	ENOG410PNTG: NA						IPR005135: Endonuclease/exonuclease/phosphatase
VE02_00541	KV459355.1:165718-166624	-	278	hypothetical protein	orth6214	ENOG410PQDM: Phosducin						IPR012336: Thioredoxin-like fold; IPR024253: Phosducin, thioredoxin-like domain
VE02_00542	KV459355.1:168574-169876	-	355	guanine nucleotide-binding protein subunit beta	orth6215	ENOG410PI4N: protein beta subunit	BUSCOfEOG7JT75V					IPR001632: G-protein, beta subunit; IPR001680: WD40 repeat; IPR015943: WD40/YVTN repeat-like-containing domain; IPR016346: Guanine nucleotide-binding protein, beta subunit; IPR017986: WD40-repeat-containing domain; IPR019775: WD40 repeat, conserved site; IPR020472: G-protein beta WD-40 repeat		GO:0005515 protein binding; GO:0007165 signal transduction
VE02_00543	KV459355.1:172633-173887	+	342	hypothetical protein	orth6216	ENOG410PHW9: adenosine deaminase						IPR001365: Adenosine/AMP deaminase domain; IPR032466: Metal-dependent hydrolase		GO:0019239 deaminase activity
VE02_00544	KV459355.1:174407-175464	+	275	hypothetical protein	orth6217	ENOG410PJH4: ran-specific GTPase-activating protein 1						IPR000156: Ran binding domain; IPR011993: PH domain-like		GO:0046907 intracellular transport
VE02_00545	KV459355.1:176413-177433	+	228	hypothetical protein	orth6218	ENOG410PJJH: transcription initiation factor						IPR005033: YEATS; IPR016665: SAS complex subunit SAS5/transcription initiation factor TFIID subunit 14		GO:0006355 regulation of transcription, DNA-templated
VE02_00546	KV459355.1:178241-178709	-	155	hypothetical protein	orth6925	ENOG410PT75: Inherit from euNOG: Conserved hypothetical protein						IPR027911: Domain of unknown function DUF4604
VE02_00547	KV459355.1:179064-180780	+	504	mannosyltransferase	orth6219	ENOG410PFFX: alpha-1,2-mannosyltransferase (Kre5)				GT15		IPR002685: Glycosyl transferase, family 15; IPR029044: Nucleotide-diphospho-sugar transferases	PF01793: Glycolipid 2-alpha-mannosyltransferase	GO:0016020 membrane; GO:0000030 mannosyltransferase activity; GO:0006486 protein glycosylation
VE02_00548	KV459355.1:181654-184923	-	1072	hypothetical protein	orth6220							IPR004712: Na+/H+ antiporter, fungi; IPR006153: Cation/H+ exchanger; IPR013928: Alkali metal cation/H+ antiporter Nha1, C-terminal	PF00999: Sodium/hydrogen exchanger family; PF08619: Alkali metal cation/H+ antiporter Nha1 C terminus	GO:0005886 plasma membrane; GO:0016021 integral component of membrane; GO:0016020 membrane; GO:0015299 solute:proton antiporter activity; GO:0015385 sodium:proton antiporter activity; GO:0030004 cellular monovalent inorganic cation homeostasis; GO:0006812 cation transport; GO:0006814 sodium ion transport; GO:0055085 transmembrane transport
VE02_00549	KV459355.1:186409-187402	+	330	hypothetical protein	orth6221						Bacterial regulatory HTH proteins	IPR004026: Ada DNA repair, metal-binding; IPR008332: Methylguanine DNA methyltransferase, ribonuclease-like domain; IPR009057: Homeodomain-like; IPR018060: DNA binding HTH domain, AraC-type		GO:0003908 methylated-DNA-[protein]-cysteine S-methyltransferase activity; GO:0008270 zinc ion binding; GO:0003700 transcription factor activity, sequence-specific DNA binding; GO:0003677 DNA binding; GO:0043565 sequence-specific DNA binding; GO:0008168 methyltransferase activity; GO:0006281 DNA repair; GO:0006355 regulation of transcription, DNA-templated
VE02_00550	KV459355.1:188155-188651	+	114	methylated-DNA-[protein]-cysteine S-methyltransferase	orth1890	ENOG410PS9D: 6-O-methylguanine DNA methyltransferase, DNA binding domain						IPR011991: Winged helix-turn-helix DNA-binding domain; IPR014048: Methylated-DNA-[protein]-cysteine S-methyltransferase, DNA binding		GO:0003824 catalytic activity; GO:0006281 DNA repair
VE02_00551	KV459355.1:188954-191267	-	730	hypothetical protein	orth6222	ENOG410PV1V: NA
VE02_00552	KV459355.1:192275-195149	-	939	hypothetical protein	orth6223	ENOG410PMD0: conserved hypothetical protein						IPR018843: U3 small nucleolar RNA-associated protein 8
VE02_00553	KV459355.1:195603-199464	+	1246	hypothetical protein	orth6224	ENOG410QDMT: conserved hypothetical protein						IPR003593: AAA+ ATPase domain; IPR003959: ATPase, AAA-type, core; IPR027417: P-loop containing nucleoside triphosphate hydrolase		GO:0005524 ATP binding
VE02_00554	KV459355.1:199994-202906	+	597	hypothetical protein	orth9954	ENOG410PU9I: Ankyrin repeat						IPR002110: Ankyrin repeat; IPR020683: Ankyrin repeat-containing domain		GO:0005515 protein binding
VE02_00555	KV459355.1:203013-204174	-	386	hypothetical protein	orth765	ENOG410PJ9A: norsolorinic acid reductase						IPR001395: Aldo/keto reductase/potassium channel subunit beta; IPR023210: NADP-dependent oxidoreductase domain	PF00248: Aldo/keto reductase family
VE02_00556	KV459355.1:207671-209790	+	628	hypothetical protein	orth8628	ENOG410PIUD: regulatory protein					Fungal-specific TF domain	IPR007219: Transcription factor domain, fungi		GO:0005634 nucleus; GO:0008270 zinc ion binding; GO:0003677 DNA binding; GO:0006351 transcription, DNA-templated
VE02_00557	KV459355.1:209818-211788	-	573	hypothetical protein	orth764	ENOG410PI4Z: sugar transporter						IPR003663: Sugar/inositol transporter; IPR005828: Major facilitator, sugar transporter-like; IPR005829: Sugar transporter, conserved site; IPR020846: Major facilitator superfamily domain	PF00083: Sugar (and other) transporter	GO:0016021 integral component of membrane; GO:0016020 membrane; GO:0022857 transmembrane transporter activity; GO:0005215 transporter activity; GO:0022891 substrate-specific transmembrane transporter activity; GO:0055085 transmembrane transport
VE02_00558	KV459355.1:212404-213277	+	232	hypothetical protein	orth763	ENOG410PIAB: ATP-dependent kinase that could be involved in endoplasmic reticulum membrane assembly (By similarity)						IPR006083: Phosphoribulokinase/uridine kinase; IPR027417: P-loop containing nucleoside triphosphate hydrolase		GO:0016301 kinase activity; GO:0005524 ATP binding; GO:0008152 metabolic process
VE02_00559	KV459355.1:213814-214372	-	185	hypothetical protein		ENOG410PF97: Maltose permease						IPR005828: Major facilitator, sugar transporter-like; IPR020846: Major facilitator superfamily domain		GO:0016021 integral component of membrane; GO:0022857 transmembrane transporter activity; GO:0055085 transmembrane transport
VE02_00560	KV459355.1:214608-215145	-	178	hypothetical protein		ENOG410PF97: Maltose permease						IPR005828: Major facilitator, sugar transporter-like; IPR020846: Major facilitator superfamily domain		GO:0016021 integral component of membrane; GO:0022857 transmembrane transporter activity; GO:0055085 transmembrane transport
VE02_00561	KV459355.1:218621-220075	+	406	hypothetical protein	orth762	ENOG410Q65K: Slime mold cyclic AMP receptor						IPR017981: GPCR, family 2-like		GO:0016020 membrane; GO:0004888 transmembrane signaling receptor activity; GO:0007166 cell surface receptor signaling pathway
VE02_00562	KV459355.1:222330-224147	+	512	hypothetical protein	orth9661	ENOG410PHFT: transporter						IPR011701: Major facilitator superfamily; IPR020846: Major facilitator superfamily domain		GO:0016021 integral component of membrane; GO:0055085 transmembrane transport
VE02_00563	KV459355.1:224988-227295	+	705	hypothetical protein	orth8273	ENOG410PIUD: regulatory protein					Fungal-specific TF domain	IPR001138: Zn(2)-C6 fungal-type DNA-binding domain; IPR007219: Transcription factor domain, fungi		GO:0005634 nucleus; GO:0003677 DNA binding; GO:0008270 zinc ion binding; GO:0000981 RNA polymerase II transcription factor activity, sequence-specific DNA binding; GO:0006351 transcription, DNA-templated; GO:0006355 regulation of transcription, DNA-templated
VE02_00564	KV459355.1:227554-230678	-	847	hypothetical protein	orth293	ENOG410PGHH: NA						IPR022812: Dynamin superfamily; IPR027417: P-loop containing nucleoside triphosphate hydrolase
VE02_00565	KV459355.1:231348-233341	-	548	hypothetical protein	orth760	ENOG410PMHX: Sugar (and other) transporter						IPR003663: Sugar/inositol transporter; IPR005828: Major facilitator, sugar transporter-like; IPR005829: Sugar transporter, conserved site; IPR020846: Major facilitator superfamily domain	PF00083: Sugar (and other) transporter	GO:0016021 integral component of membrane; GO:0016020 membrane; GO:0022857 transmembrane transporter activity; GO:0005215 transporter activity; GO:0022891 substrate-specific transmembrane transporter activity; GO:0055085 transmembrane transport
VE02_00566	KV459355.1:234131-235342	+	364	hypothetical protein	orth3013	ENOG410PFUH: Xylitol dehydrogenase which catalyzes the conversion of xylitol to D-xylulose. Xylose is a major component of hemicelluloses such as xylan. Most fungi utilize D-xylose via three enzymatic reactions, xylose reductase (XR), xylitol dehydrogenase (XDH), and xylulokinase, to form xylulose 5- phosphate, which enters pentose phosphate pathway						IPR002085: Alcohol dehydrogenase superfamily, zinc-type; IPR002328: Alcohol dehydrogenase, zinc-type, conserved site; IPR011032: GroES-like; IPR013149: Alcohol dehydrogenase, C-terminal; IPR013154: Alcohol dehydrogenase, N-terminal; IPR016040: NAD(P)-binding domain; IPR020843: Polyketide synthase, enoylreductase domain		GO:0008270 zinc ion binding; GO:0016491 oxidoreductase activity; GO:0055114 oxidation-reduction process
VE02_00567	KV459355.1:235396-237753	-	716	hypothetical protein	orth1888						Fungal-specific TF domain	IPR007219: Transcription factor domain, fungi		GO:0005634 nucleus; GO:0003677 DNA binding; GO:0008270 zinc ion binding; GO:0006351 transcription, DNA-templated
VE02_00568	KV459355.1:238868-239831	+	320	hypothetical protein	orth8274	ENOG410PPCV: short chain dehydrogenase						IPR002198: Short-chain dehydrogenase/reductase SDR; IPR016040: NAD(P)-binding domain		GO:0016491 oxidoreductase activity; GO:0008152 metabolic process
VE02_00569	KV459355.1:240253-241759	+	501	hypothetical protein	orth758	ENOG410PUY3: Protein of unknown function (DUF3505)						IPR021858: Protein of unknown function DUF3468; IPR022698: Protein of unknown function DUF3505
VE02_00570	KV459355.1:243162-245341	-	595	hypothetical protein	orth8275	ENOG410PRR3: NA
VE02_00571	KV459355.1:246530-251517	+	1464	hypothetical protein	orth363	ENOG410PG6M: ABC multidrug transporter						IPR003439: ABC transporter-like; IPR003593: AAA+ ATPase domain; IPR010929: CDR ABC transporter; IPR013525: ABC-2 type transporter; IPR017871: ABC transporter, conserved site; IPR027417: P-loop containing nucleoside triphosphate hydrolase; IPR029481: ABC-transporter extracellular N-terminal domain	PF01061: ABC-2 type transporter	GO:0016021 integral component of membrane; GO:0016020 membrane; GO:0005524 ATP binding; GO:0016887 ATPase activity; GO:0042626 ATPase activity, coupled to transmembrane movement of substances; GO:0006810 transport
VE02_00572	KV459355.1:252087-252697	-	186	hypothetical protein	orth8276	ENOG410PUWY: NA						IPR032345: Protein of unknown function DUF4863	PF16155: Domain of unknown function (DUF4863)
VE02_00573	KV459355.1:253481-255177	+	519	hypothetical protein	orth757	ENOG410PH46: benzoate 4-monooxygenase						IPR001128: Cytochrome P450; IPR002401: Cytochrome P450, E-class, group I; IPR017972: Cytochrome P450, conserved site	PF00067: Cytochrome P450	GO:0005506 iron ion binding; GO:0020037 heme binding; GO:0016705 oxidoreductase activity, acting on paired donors, with incorporation or reduction of molecular oxygen; GO:0055114 oxidation-reduction process
VE02_00574	KV459355.1:255742-256939	-	313	hypothetical protein	orth8277	ENOG410PQA4: NA
VE02_00575	KV459355.1:258491-258930	+	128	hypothetical protein	orth8278
VE02_00576	KV459355.1:259136-260218	-	339	hypothetical protein	orth9955	ENOG410Q07K: NA
VE02_00577	KV459355.1:261325-262455	+	345	hypothetical protein	orth2548	ENOG410PITH: KR domain						IPR002198: Short-chain dehydrogenase/reductase SDR; IPR002347: Glucose/ribitol dehydrogenase; IPR016040: NAD(P)-binding domain		GO:0016491 oxidoreductase activity; GO:0008152 metabolic process
VE02_00578	KV459355.1:263062-263572	-	106	hypothetical protein	orth10503
VE02_00579	KV459355.1:264137-264698	-	186	hypothetical protein	orth756
VE02_00580	KV459354.1:3207-4568	+	382	hypothetical protein	orth190	ENOG410PKP8: integral membrane protein
VE02_00581	KV459354.1:7339-8277	-	256	hypothetical protein	orth2311							IPR022085: Protein of unknown function DUF3632
VE02_00582	KV459354.1:8780-9650	-	289	hypothetical protein	orth8799	ENOG410QDEI: alpha/beta hydrolase fold			S33			IPR000073: Alpha/beta hydrolase fold-1; IPR000639: Epoxide hydrolase-like; IPR029058: Alpha/Beta hydrolase fold		GO:0003824 catalytic activity
VE02_00583	KV459354.1:10653-11634	+	326	hypothetical protein	orth8800	ENOG410PWIC: Alcohol dehydrogenase GroES-like domain						IPR002085: Alcohol dehydrogenase superfamily, zinc-type; IPR011032: GroES-like; IPR016040: NAD(P)-binding domain; IPR020843: Polyketide synthase, enoylreductase domain		GO:0008270 zinc ion binding; GO:0016491 oxidoreductase activity; GO:0055114 oxidation-reduction process
VE02_00584	KV459354.1:13510-15014	-	485	hypothetical protein	orth192	ENOG410PH78: monooxygenase						IPR016040: NAD(P)-binding domain; IPR020946: Flavin monooxygenase-like; IPR023753: FAD/NAD(P)-binding domain		GO:0016491 oxidoreductase activity; GO:0050661 NADP binding; GO:0050660 flavin adenine dinucleotide binding; GO:0004499 N,N-dimethylaniline monooxygenase activity; GO:0055114 oxidation-reduction process
VE02_00585	KV459354.1:15337-16227	-	275	hypothetical protein	orth2266	ENOG410PNH4: conserved hypothetical protein						IPR012349: FMN-binding split barrel; IPR024747: Pyridoxamine 5'-phosphate oxidase-related		GO:0010181 FMN binding; GO:0016491 oxidoreductase activity; GO:0055114 oxidation-reduction process
VE02_00586	KV459354.1:16969-18144	-	365	hypothetical protein	orth194	ENOG410PP6F: Oxidoreductase, 2OG-Fe(II) oxygenase family						IPR005123: Oxoglutarate/iron-dependent dioxygenase; IPR026992: Non-haem dioxygenase N-terminal domain; IPR027443: Isopenicillin N synthase-like		GO:0016491 oxidoreductase activity; GO:0055114 oxidation-reduction process
VE02_00587	KV459354.1:18984-21171	-	692	hypothetical protein	orth4729	ENOG410PHS7: Transcription factor SPT8						IPR001680: WD40 repeat; IPR015943: WD40/YVTN repeat-like-containing domain; IPR017986: WD40-repeat-containing domain		GO:0005515 protein binding
VE02_00588	KV459354.1:23397-26555	+	908	hypothetical protein	orth2462	ENOG410PGBC: transporter						IPR020846: Major facilitator superfamily domain
VE02_00589	KV459354.1:27134-31715	+	1440	hypothetical protein	orth4726							IPR000504: RNA recognition motif domain; IPR012677: Nucleotide-binding alpha-beta plait domain; IPR027417: P-loop containing nucleoside triphosphate hydrolase		GO:0000166 nucleotide binding; GO:0003676 nucleic acid binding
VE02_00590	KV459354.1:32305-33613	-	435	hypothetical protein	orth4725	ENOG410PWVM: GDP-fucose protein O-fucosyltransferase
VE02_00591	KV459354.1:34448-35973	-	474	hypothetical protein	orth4724	ENOG410PHJR: ThiF domain protein	BUSCOfEOG7CNZQV					IPR000594: THIF-type NAD/FAD binding fold; IPR016040: NAD(P)-binding domain		GO:0008641 small protein activating enzyme activity
VE02_00592	KV459354.1:37087-38492	+	333	hypothetical protein	orth8445
VE02_00593	KV459354.1:38845-41502	-	800	hypothetical protein	orth2267	ENOG410PHDM: Beta-glucosidases are one of a number of cellulolytic enzymes involved in the degradation of cellulosic biomass. Catalyzes the last step releasing glucose from the inhibitory cellobiose (By similarity)				GH3		IPR001764: Glycoside hydrolase, family 3, N-terminal; IPR002772: Glycoside hydrolase family 3 C-terminal domain; IPR017853: Glycoside hydrolase superfamily; IPR026891: Fibronectin type III-like domain; IPR026892: Glycoside hydrolase family 3	PF01915: Glycosyl hydrolase family 3 C-terminal domain	GO:0004553 hydrolase activity, hydrolyzing O-glycosyl compounds; GO:0005975 carbohydrate metabolic process
VE02_00594	KV459354.1:42830-44294	-	487	homoserine O-acetyltransferase	orth195	ENOG410PF9H: homoserine O-acetyltransferase			S33			IPR000073: Alpha/beta hydrolase fold-1; IPR008220: Homoserine acetyltransferase; IPR029058: Alpha/Beta hydrolase fold		GO:0005737 cytoplasm; GO:0004414 homoserine O-acetyltransferase activity; GO:0009086 methionine biosynthetic process
VE02_00595	KV459354.1:44881-45998	+	356	hypothetical protein	orth4723	ENOG410PQNW: NA
VE02_00596	KV459354.1:46715-47750	+	344	hypothetical protein	orth4722	ENOG410PK4S: mitochondrial GTPase						IPR006073: GTP binding domain; IPR016478: GTPase, MTG1; IPR023179: GTP-binding protein, orthogonal bundle domain; IPR027417: P-loop containing nucleoside triphosphate hydrolase		GO:0005525 GTP binding
VE02_00597	KV459354.1:47996-49344	-	410	hypothetical protein	orth4721	ENOG410PNM7: ser Thr protein phosphatase						IPR004843: Calcineurin-like phosphoesterase domain, apaH type; IPR029052: Metallo-dependent phosphatase-like		GO:0016787 hydrolase activity
VE02_00598	KV459354.1:50205-51643	-	462	hypothetical protein	orth4720	ENOG410PYEH: NA
VE02_00599	KV459354.1:53986-54767	+	243	pre-mRNA-splicing factor ISY1	orth4719	ENOG410PKY9: pre-mRNA-splicing factor isy1	BUSCOfEOG7FJHC6					IPR009360: Isy1-like splicing	PF06246: Isy1-like splicing family
VE02_00600	KV459354.1:56181-57648	+	431	hypothetical protein	orth197	ENOG410PMQE: Methyltransferase domain						IPR029063: S-adenosyl-L-methionine-dependent methyltransferase
VE02_00601	KV459354.1:60084-62035	+	540	hypothetical protein	orth198	ENOG410PFXI: O-methyltransferase						IPR001077: O-methyltransferase, family 2; IPR011991: Winged helix-turn-helix DNA-binding domain; IPR016461: O-methyltransferase COMT-type; IPR029063: S-adenosyl-L-methionine-dependent methyltransferase		GO:0008171 O-methyltransferase activity; GO:0008168 methyltransferase activity
VE02_00602	KV459354.1:62737-63593	+	206	hypothetical protein	orth4718	ENOG410PJH1: ADP-ribose pyrophosphatase						IPR000086: NUDIX hydrolase domain; IPR015797: NUDIX hydrolase domain-like; IPR020084: NUDIX hydrolase, conserved site; IPR020476: NUDIX hydrolase		GO:0016787 hydrolase activity
VE02_00603	KV459354.1:63896-65109	+	388	hypothetical protein	orth2265	ENOG410PK16: Putative lysophospholipase			S33			IPR000073: Alpha/beta hydrolase fold-1; IPR000639: Epoxide hydrolase-like; IPR029058: Alpha/Beta hydrolase fold		GO:0003824 catalytic activity
VE02_00604	KV459354.1:69961-71743	+	560	hypothetical protein	orth200	ENOG410PFEN: sugar transporter						IPR003663: Sugar/inositol transporter; IPR005828: Major facilitator, sugar transporter-like; IPR005829: Sugar transporter, conserved site; IPR020846: Major facilitator superfamily domain	PF00083: Sugar (and other) transporter	GO:0016021 integral component of membrane; GO:0016020 membrane; GO:0022857 transmembrane transporter activity; GO:0005215 transporter activity; GO:0022891 substrate-specific transmembrane transporter activity; GO:0055085 transmembrane transport
VE02_00605	KV459354.1:72579-73005	-	141	hypothetical protein	orth9662	ENOG410PX8X: conserved hypothetical protein						IPR018717: Domain of unknown function DUF2241
VE02_00606	KV459354.1:73854-74331	-	158	hypothetical protein	orth201	ENOG410PSV1: NA
VE02_00607	KV459354.1:75457-76732	+	305	hypothetical protein		ENOG410PVIS: NA						IPR001810: F-box domain		GO:0005515 protein binding
VE02_00608	KV459354.1:77694-78231	+	178	hypothetical protein	orth4714
VE02_00609	KV459354.1:78292-78637	-	114	hypothetical protein	orth4713
VE02_00610	KV459354.1:79082-79860	-	206	hypothetical protein	orth2163	ENOG410PR3R: Thioesterase superfamily						IPR006683: Thioesterase superfamily; IPR029069: HotDog domain
VE02_00611	KV459354.1:80843-82874	-	642	hypothetical protein	orth4712	ENOG410PQKN: extracellular serine-threonine rich protein						IPR008427: Extracellular membrane protein, CFEM domain
VE02_00612	KV459354.1:87331-88621	-	429	hypothetical protein	orth9361
VE02_00613	KV459354.1:90077-90593	-	142	hypothetical protein	orth4711
VE02_00614	KV459354.1:92288-93375	-	307	hypothetical protein	orth4710							IPR006694: Fatty acid hydroxylase		GO:0005506 iron ion binding; GO:0016491 oxidoreductase activity; GO:0055114 oxidation-reduction process; GO:0006633 fatty acid biosynthetic process
VE02_00615	KV459354.1:93820-95155	+	444	hypothetical protein	orth4709	ENOG410PHT5: UDP-glucoronosyl and UDP-glucosyl transferase						IPR002213: UDP-glucuronosyl/UDP-glucosyltransferase		GO:0016758 transferase activity, transferring hexosyl groups; GO:0008152 metabolic process
VE02_00616	KV459354.1:95824-97303	+	492	hypothetical protein	orth1736	ENOG410PSN3: NA
VE02_00617	KV459354.1:99607-101436	+	515	hypothetical protein	orth491	ENOG410Q9IT: Sugar (and other) transporter						IPR005828: Major facilitator, sugar transporter-like; IPR005829: Sugar transporter, conserved site; IPR020846: Major facilitator superfamily domain		GO:0016021 integral component of membrane; GO:0005215 transporter activity; GO:0022857 transmembrane transporter activity; GO:0055085 transmembrane transport
VE02_00618	KV459354.1:101959-102964	+	334	hypothetical protein	orth1310	ENOG410PMUN: zinc-binding						IPR002085: Alcohol dehydrogenase superfamily, zinc-type; IPR002364: Quinone oxidoreductase/zeta-crystallin, conserved site; IPR011032: GroES-like; IPR016040: NAD(P)-binding domain; IPR020843: Polyketide synthase, enoylreductase domain		GO:0008270 zinc ion binding; GO:0016491 oxidoreductase activity; GO:0055114 oxidation-reduction process
VE02_00619	KV459354.1:103129-104583	-	465	hypothetical protein	orth1309	ENOG410PHYF: conserved hypothetical protein						IPR023753: FAD/NAD(P)-binding domain		GO:0016491 oxidoreductase activity; GO:0055114 oxidation-reduction process
VE02_00620	KV459354.1:105931-106847	+	288	hypothetical protein	orth4708	ENOG410PP6V: conserved hypothetical protein						IPR029063: S-adenosyl-L-methionine-dependent methyltransferase
VE02_00621	KV459354.1:107091-107946	-	284	hypothetical protein	orth9328	ENOG410QAX0: NA
VE02_00622	KV459354.1:108603-109377	+	222	hypothetical protein	orth534	ENOG410PNUX: DSBA-like thioredoxin domain						IPR001853: DSBA-like thioredoxin domain; IPR012336: Thioredoxin-like fold		GO:0015035 protein disulfide oxidoreductase activity
VE02_00623	KV459354.1:109646-110435	-	262	hypothetical protein	orth673	ENOG410QE9S: oxidoreductase						IPR002198: Short-chain dehydrogenase/reductase SDR; IPR002347: Glucose/ribitol dehydrogenase; IPR016040: NAD(P)-binding domain		GO:0016491 oxidoreductase activity; GO:0008152 metabolic process
VE02_00624	KV459354.1:110985-113604	-	872	hypothetical protein	orth1308	ENOG410PUV5: Glycosyl hydrolases family 2, sugar binding domain				GH2		IPR003344: Big-1 (bacterial Ig-like domain 1) domain; IPR006101: Glycoside hydrolase, family 2; IPR006102: Glycoside hydrolase, family 2, immunoglobulin-like beta-sandwich; IPR006103: Glycoside hydrolase family 2, catalytic domain; IPR006104: Glycosyl hydrolases family 2, sugar binding domain; IPR008979: Galactose-binding domain-like; IPR013781: Glycoside hydrolase, catalytic domain; IPR013812: G…		GO:0004553 hydrolase activity, hydrolyzing O-glycosyl compounds; GO:0005975 carbohydrate metabolic process
VE02_00625	KV459354.1:114186-115629	-	379	hypothetical protein	orth1307	ENOG410PIEH: NA
VE02_00626	KV459354.1:116804-118633	+	538	hypothetical protein	orth2588	ENOG410PMMX: FAD binding domain protein						IPR006094: FAD linked oxidase, N-terminal; IPR016166: FAD-binding, type 2; IPR016169: CO dehydrogenase flavoprotein-like, FAD-binding, subdomain 2		GO:0016491 oxidoreductase activity; GO:0050660 flavin adenine dinucleotide binding; GO:0003824 catalytic activity; GO:0016614 oxidoreductase activity, acting on CH-OH group of donors; GO:0055114 oxidation-reduction process
VE02_00627	KV459354.1:118951-121032	-	621	hypothetical protein	orth2054	ENOG410Q09I: POT family						IPR000109: Proton-dependent oligopeptide transporter family; IPR018456: PTR2 family proton/oligopeptide symporter, conserved site; IPR020846: Major facilitator superfamily domain	PF00854: POT family	GO:0016020 membrane; GO:0005215 transporter activity; GO:0006857 oligopeptide transport; GO:0006810 transport
VE02_00628	KV459354.1:122057-122737	-	208	hypothetical protein	orth4705	ENOG410PK8W: NA
VE02_00629	KV459354.1:124011-124368	-	118	hypothetical protein	orth8316
VE02_00630	KV459354.1:125787-126996	+	402	hypothetical protein	orth8315	ENOG410PM20: GDSL-like Lipase/Acylhydrolase				CE2		IPR000254: Cellulose-binding domain, fungal; IPR013830: SGNH hydrolase-type esterase domain		GO:0005576 extracellular region; GO:0030248 cellulose binding; GO:0004553 hydrolase activity, hydrolyzing O-glycosyl compounds; GO:0005975 carbohydrate metabolic process
VE02_00631	KV459354.1:128218-130138	+	531	hypothetical protein	orth2330	ENOG410PJET: sugar transporter						IPR003663: Sugar/inositol transporter; IPR005828: Major facilitator, sugar transporter-like; IPR005829: Sugar transporter, conserved site; IPR020846: Major facilitator superfamily domain	PF00083: Sugar (and other) transporter	GO:0016021 integral component of membrane; GO:0016020 membrane; GO:0022857 transmembrane transporter activity; GO:0005215 transporter activity; GO:0022891 substrate-specific transmembrane transporter activity; GO:0055085 transmembrane transport
VE02_00632	KV459354.1:130542-131483	+	246	hypothetical protein	orth1305	ENOG410PVKU: NA						IPR004045: Glutathione S-transferase, N-terminal; IPR004046: Glutathione S-transferase, C-terminal; IPR010987: Glutathione S-transferase, C-terminal-like; IPR012336: Thioredoxin-like fold		GO:0005515 protein binding
VE02_00633	KV459354.1:131919-134661	+	753	hypothetical protein	orth865	ENOG410PIUB: OPT oligopeptide transporter protein						IPR004813: Oligopeptide transporter, OPT superfamily	PF03169: OPT oligopeptide transporter protein	GO:0055085 transmembrane transport
VE02_00634	KV459354.1:135136-136730	+	404	GTP-binding protein YchF	orth1304	ENOG410PV5X: Protein of unknown function (DUF933)						IPR004396: Ribosome-binding ATPase YchF/Obg-like ATPase 1; IPR006073: GTP binding domain; IPR012675: Beta-grasp domain; IPR012676: TGS-like; IPR013029: Domain of unknown function DUF933; IPR023192: TGS-like domain; IPR027417: P-loop containing nucleoside triphosphate hydrolase; IPR031167: OBG-type guanine nucleotide-binding (G) domain		GO:0005525 GTP binding
VE02_00635	KV459354.1:137607-142869	-	1718	hypothetical protein	orth4704	ENOG410PMDA: Anucleate primary sterigmata protein A						IPR001849: Pleckstrin homology domain; IPR011993: PH domain-like; IPR024774: Pleckstrin homology domain, Mcp5-type		GO:0005938 cell cortex; GO:0005515 protein binding; GO:0005543 phospholipid binding; GO:0032065 cortical protein anchoring
VE02_00636	KV459354.1:144244-145273	+	342	hypothetical protein	orth4703	ENOG410PJWC: factor cwc24	BUSCOfEOG7KH9Z0					IPR000571: Zinc finger, CCCH-type; IPR001841: Zinc finger, RING-type; IPR013083: Zinc finger, RING/FYVE/PHD-type; IPR017907: Zinc finger, RING-type, conserved site		GO:0008270 zinc ion binding; GO:0005515 protein binding; GO:0046872 metal ion binding
VE02_00637	KV459354.1:146036-146794	-	234	hypothetical protein	orth1303	ENOG410PUYI: CHAP domain						IPR007921: CHAP domain
VE02_00638	KV459354.1:147778-148908	+	243	hypothetical protein	orth8314	ENOG410PQ8V: glycoside hydrolase family 24				GH24		IPR002196: Glycoside hydrolase, family 24; IPR023346: Lysozyme-like domain; IPR023347: Lysozyme domain		GO:0003796 lysozyme activity; GO:0016998 cell wall macromolecule catabolic process; GO:0009253 peptidoglycan catabolic process
VE02_00639	KV459354.1:150180-151212	+	343	hypothetical protein	orth4702	ENOG410PV8Z: NA						IPR027417: P-loop containing nucleoside triphosphate hydrolase
VE02_00640	KV459354.1:153035-154265	+	409	hypothetical protein	orth7996	ENOG410PPFG: Poly (ADP-ribose) glycohydrolase (PARG)						IPR007724: Poly(ADP-ribose) glycohydrolase		GO:0004649 poly(ADP-ribose) glycohydrolase activity; GO:0005975 carbohydrate metabolic process
VE02_00641	KV459354.1:155310-156670	+	377	hypothetical protein	orth632	ENOG410PVQ9: Amb_all				PL1		IPR002022: Pectate lyase/Amb allergen; IPR011050: Pectin lyase fold/virulence factor; IPR012334: Pectin lyase fold
VE02_00642	KV459354.1:157091-158486	+	464	hypothetical protein	orth4701	ENOG410PJ10: F-box domain protein
VE02_00643	KV459354.1:158602-159591	-	295	hypothetical protein	orth4700							IPR003822: Paired amphipathic helix		GO:0006355 regulation of transcription, DNA-templated
VE02_00644	KV459354.1:160493-161707	+	362	hypothetical protein	orth4699	ENOG410PIIC: Autophagy-related protein 3	BUSCOfEOG7KWSTW					IPR007134: Autophagy-related protein 3, N-terminal; IPR007135: Autophagy-related protein 3; IPR019461: Autophagy-related protein 3, C-terminal
VE02_00645	KV459354.1:162215-164531	-	771	hypothetical protein	orth2333
VE02_00646	KV459354.1:165529-166470	-	214	hypothetical protein	orth1302	ENOG410PFMU: Inherit from NOG: Conserved hypothetical, protein
VE02_00647	KV459354.1:168306-169582	-	354	serine-threonine kinase receptor-associated protein	orth4698	ENOG410PHGQ: WD repeat protein						IPR001680: WD40 repeat; IPR015943: WD40/YVTN repeat-like-containing domain; IPR017986: WD40-repeat-containing domain; IPR019775: WD40 repeat, conserved site; IPR020472: G-protein beta WD-40 repeat		GO:0005515 protein binding
VE02_00648	KV459354.1:170271-172736	+	783	hypothetical protein	orth4697	ENOG410PHA6: Polyubiquitin binding protein						IPR001680: WD40 repeat; IPR013535: PUL domain; IPR015155: PLAA family ubiquitin binding, PFU; IPR015943: WD40/YVTN repeat-like-containing domain; IPR017986: WD40-repeat-containing domain; IPR020472: G-protein beta WD-40 repeat	PF08324: PUL domain	GO:0005515 protein binding
VE02_00649	KV459354.1:173415-174525	+	315	hypothetical protein	orth1961	ENOG410PGQB: nmrA family transcriptional regulator						IPR008030: NmrA-like domain; IPR016040: NAD(P)-binding domain	PF05368: NmrA-like family
VE02_00650	KV459354.1:174649-175507	-	285	hypothetical protein	orth1300	ENOG410PXHR: NA
VE02_00651	KV459354.1:176020-177556	-	511	hypothetical protein	orth4695							IPR000868: Isochorismatase-like		GO:0003824 catalytic activity; GO:0008152 metabolic process
VE02_00652	KV459354.1:178435-180316	-	605	hypothetical protein	orth4694	ENOG410PHCF: Oxidoreductase						IPR017927: Ferredoxin reductase-type FAD-binding domain; IPR017938: Riboflavin synthase-like beta-barrel		GO:0016491 oxidoreductase activity; GO:0055114 oxidation-reduction process
VE02_00653	KV459354.1:181829-184124	+	764	hypothetical protein	orth4693					GH17		IPR013781: Glycoside hydrolase, catalytic domain; IPR017853: Glycoside hydrolase superfamily		GO:0005975 carbohydrate metabolic process
VE02_00654	KV459354.1:184850-186555	-	515	hypothetical protein	orth2259	ENOG410PTVY: NA					Fungal Zn(2)-Cys(6) binuclear cluster domain	IPR001138: Zn(2)-C6 fungal-type DNA-binding domain; IPR021858: Protein of unknown function DUF3468		GO:0005634 nucleus; GO:0008270 zinc ion binding; GO:0000981 RNA polymerase II transcription factor activity, sequence-specific DNA binding; GO:0006355 regulation of transcription, DNA-templated
VE02_00655	KV459354.1:187181-188613	+	409	hypothetical protein	orth1298	ENOG410PK54: RTA1 domain protein						IPR007568: RTA-like protein	PF04479: RTA1 like protein	GO:0016021 integral component of membrane; GO:0006950 response to stress
VE02_00656	KV459354.1:188642-190435	-	525	hypothetical protein	orth2189	ENOG410PHH6: Cytochrome p450						IPR001128: Cytochrome P450; IPR002401: Cytochrome P450, E-class, group I	PF00067: Cytochrome P450	GO:0005506 iron ion binding; GO:0020037 heme binding; GO:0016705 oxidoreductase activity, acting on paired donors, with incorporation or reduction of molecular oxygen; GO:0055114 oxidation-reduction process
VE02_00657	KV459354.1:192230-194081	+	581	hypothetical protein	orth2098	ENOG410PKEX: MFS drug efflux pump						IPR005829: Sugar transporter, conserved site; IPR010573: Fungal trichothecene efflux pump; IPR020846: Major facilitator superfamily domain		GO:0016021 integral component of membrane; GO:0005215 transporter activity; GO:0055085 transmembrane transport
VE02_00658	KV459354.1:194603-195458	+	284	hypothetical protein	orth1300	ENOG410PYD1: NA
VE02_00659	KV459354.1:196396-197585	+	376	hypothetical protein	orth1297							IPR021858: Protein of unknown function DUF3468
VE02_00660	KV459354.1:197795-198530	-	244	hypothetical protein	orth1296							IPR001810: F-box domain		GO:0005515 protein binding
VE02_00661	KV459354.1:199234-203696	-	1424	hypothetical protein	orth4692	ENOG410Q0EW: Inherit from NOG: Conserved hypothetical, protein
VE02_00662	KV459354.1:204995-206549	+	380	hypothetical protein	orth2337
VE02_00663	KV459354.1:207277-208039	+	253	hypothetical protein	orth4691
VE02_00664	KV459354.1:208381-209287	-	301	hypothetical protein	orth319	ENOG410PMUD: NmrA-like family						IPR008030: NmrA-like domain; IPR016040: NAD(P)-binding domain
VE02_00665	KV459354.1:210125-211208	+	360	hypothetical protein	orth9245	ENOG410PU2Q: NA						IPR000719: Protein kinase domain; IPR011009: Protein kinase-like domain		GO:0005524 ATP binding; GO:0004672 protein kinase activity; GO:0006468 protein phosphorylation
VE02_00666	KV459354.1:211491-212355	-	267	hypothetical protein		ENOG410PZT2: NA
VE02_00667	KV459354.1:213496-214769	-	401	hypothetical protein	orth1295	ENOG410PII4: alpha-1,6-mannosyltransferase				GT32		IPR007577: Glycosyltransferase, DXD sugar-binding motif; IPR029044: Nucleotide-diphospho-sugar transferases
VE02_00668	KV459354.1:217834-218989	-	306	hypothetical protein	orth4690	ENOG410PTGU: Inherit from euNOG: transcription factor RfeG
VE02_00669	KV459354.1:221594-223598	-	645	hypothetical protein	orth4689	ENOG410PFN6: Sister chromatid cohesion protein	BUSCOfEOG7RFTT2				Zinc finger (C2H2)	IPR001126: UmuC domain; IPR007087: Zinc finger, C2H2; IPR017961: DNA polymerase, Y-family, little finger domain		GO:0003684 damaged DNA binding; GO:0046872 metal ion binding; GO:0006281 DNA repair
VE02_00670	KV459354.1:224510-225311	+	266	hypothetical protein	orth8908	ENOG410PTNI: NA
VE02_00671	KV459354.1:226413-226858	+	131	hypothetical protein
VE02_00672	KV459354.1:226946-227638	+	188	hypothetical protein	orth8909							IPR012475: Fucose-specific lectin
VE02_00673	KV459354.1:227991-228756	-	227	hypothetical protein	orth4688						bZIP TF 1	IPR004827: Basic-leucine zipper domain		GO:0043565 sequence-specific DNA binding; GO:0003700 transcription factor activity, sequence-specific DNA binding; GO:0006355 regulation of transcription, DNA-templated
VE02_00674	KV459354.1:230259-230997	+	245	hypothetical protein	orth9663	ENOG410PXQH: NA
VE02_00675	KV459354.1:232838-234473	+	438	hypothetical protein	orth1371	ENOG410PFRH: hydrolase family 76 protein				GH76		IPR005198: Glycoside hydrolase, family 76; IPR008928: Six-hairpin glycosidase-like; IPR012341: Six-hairpin glycosidase; IPR014480: Mannan endo-1,6-alpha-mannosidase	PF03663: Glycosyl hydrolase family 76	GO:0003824 catalytic activity; GO:0008496 mannan endo-1,6-alpha-mannosidase activity; GO:0016052 carbohydrate catabolic process
VE02_00676	KV459354.1:235346-237110	-	404	hypothetical protein	orth1293	ENOG410PNAD: NA						IPR008427: Extracellular membrane protein, CFEM domain; IPR014005: Extracellular membrane protein, CFEM domain, fungi
VE02_00677	KV459354.1:239405-240422	-	338	hypothetical protein	orth1292	ENOG410PHZM: integral membrane protein
VE02_00678	KV459354.1:242607-244446	+	612	hypothetical protein	orth8436							IPR018306: Bacteriophage T5, Orf172 DNA-binding
VE02_00679	KV459354.1:244583-245531	-	315	hypothetical protein	orth2853	ENOG410QASR: Carbon-nitrogen hydrolase						IPR003010: Carbon-nitrogen hydrolase		GO:0016810 hydrolase activity, acting on carbon-nitrogen (but not peptide) bonds; GO:0006807 nitrogen compound metabolic process
VE02_00680	KV459354.1:246971-247322	+	116	hypothetical protein		ENOG410PJQR: expressed protein						IPR017945: DHBP synthase RibB-like alpha/beta domain
VE02_00681	KV459354.1:249066-251841	+	803	catalase/peroxidase HPI	orth2147	ENOG410PMRS: Bifunctional enzyme with both catalase and broad- spectrum peroxidase activity. Confers resistance to H(2)O(2) in hyphae. May play an antioxidative role in fungal defense against the host-produced H(2)O(2) (oxidative burst) at the early stage of plant infection						IPR000763: Catalase-peroxidase haem; IPR002016: Haem peroxidase, plant/fungal/bacterial; IPR010255: Haem peroxidase; IPR019793: Peroxidases heam-ligand binding site; IPR019794: Peroxidase, active site	PF00141: Peroxidase	GO:0004096 catalase activity; GO:0020037 heme binding; GO:0004601 peroxidase activity; GO:0055114 oxidation-reduction process; GO:0006979 response to oxidative stress
VE02_00682	KV459354.1:253333-255455	+	575	hypothetical protein	orth1701	ENOG410PHXX: transporter						IPR003663: Sugar/inositol transporter; IPR005828: Major facilitator, sugar transporter-like; IPR005829: Sugar transporter, conserved site; IPR020846: Major facilitator superfamily domain	PF00083: Sugar (and other) transporter	GO:0016021 integral component of membrane; GO:0016020 membrane; GO:0022857 transmembrane transporter activity; GO:0005215 transporter activity; GO:0022891 substrate-specific transmembrane transporter activity; GO:0055085 transmembrane transport
VE02_00683	KV459354.1:256023-257733	-	423	hypothetical protein	orth1920	ENOG410PV8J: Sugar (and other) transporter						IPR011701: Major facilitator superfamily; IPR020846: Major facilitator superfamily domain		GO:0016021 integral component of membrane; GO:0055085 transmembrane transport
VE02_00684	KV459354.1:258229-259248	+	319	hypothetical protein	orth2712	ENOG410QDB2: FAD binding domain						IPR002938: FAD-binding domain; IPR023753: FAD/NAD(P)-binding domain		GO:0016491 oxidoreductase activity; GO:0071949 FAD binding; GO:0055114 oxidation-reduction process
VE02_00685	KV459354.1:259883-260990	-	222	hypothetical protein		ENOG410PJJI: glycoside hydrolase family 79 protein						IPR031728: Beta-glucuronidase, C-terminal
VE02_00686	KV459354.1:262731-264355	+	522	hypothetical protein	orth719	ENOG410Q2RQ: Sugar (and other) transporter						IPR003663: Sugar/inositol transporter; IPR005828: Major facilitator, sugar transporter-like; IPR005829: Sugar transporter, conserved site; IPR020846: Major facilitator superfamily domain	PF00083: Sugar (and other) transporter	GO:0016021 integral component of membrane; GO:0016020 membrane; GO:0022857 transmembrane transporter activity; GO:0005215 transporter activity; GO:0022891 substrate-specific transmembrane transporter activity; GO:0055085 transmembrane transport
VE02_00687	KV459358.1:1869-2826	+	318	hypothetical protein	orth1868	ENOG410PJXJ: RTA1 domain protein						IPR007568: RTA-like protein	PF04479: RTA1 like protein	GO:0016021 integral component of membrane; GO:0006950 response to stress
VE02_00688	KV459358.1:3304-7557	-	1324	hypothetical protein	orth2421	ENOG410Q870: NACHT domain						IPR011990: Tetratricopeptide-like helical domain; IPR027417: P-loop containing nucleoside triphosphate hydrolase; IPR031350: Fungal STAND N-terminal Goodbye domain		GO:0005515 protein binding
VE02_00689	KV459358.1:8840-9923	+	360	hypothetical protein	orth6746	ENOG410Q8Q1: Beta-eliminating lyase						IPR001597: Aromatic amino acid beta-eliminating lyase/threonine aldolase; IPR015421: Pyridoxal phosphate-dependent transferase, major region, subdomain 1; IPR015422: Pyridoxal phosphate-dependent transferase, major region, subdomain 2; IPR015424: Pyridoxal phosphate-dependent transferase; IPR026273: Low specificity L-threonine aldolase		GO:0016829 lyase activity; GO:0004793 threonine aldolase activity; GO:0003824 catalytic activity; GO:0006520 cellular amino acid metabolic process; GO:0006567 threonine catabolic process
VE02_00690	KV459358.1:11640-12962	-	373	hypothetical protein	orth6747	ENOG410PHWI: NA						IPR005123: Oxoglutarate/iron-dependent dioxygenase; IPR027443: Isopenicillin N synthase-like		GO:0016491 oxidoreductase activity; GO:0055114 oxidation-reduction process
VE02_00691	KV459358.1:13476-15215	-	509	hypothetical protein	orth8567	ENOG410PK6R: transporter						IPR003663: Sugar/inositol transporter; IPR005828: Major facilitator, sugar transporter-like; IPR005829: Sugar transporter, conserved site; IPR020846: Major facilitator superfamily domain	PF00083: Sugar (and other) transporter	GO:0016021 integral component of membrane; GO:0016020 membrane; GO:0022857 transmembrane transporter activity; GO:0005215 transporter activity; GO:0022891 substrate-specific transmembrane transporter activity; GO:0055085 transmembrane transport
VE02_00692	KV459358.1:15922-17044	+	373	hypothetical protein	orth8566							IPR002656: Acyltransferase 3		GO:0016747 transferase activity, transferring acyl groups other than amino-acyl groups
VE02_00693	KV459358.1:17923-19672	+	514	hypothetical protein	orth6748	ENOG410PIZK: Alpha-N-arabinofuranosidase involved in the degradation of arabinoxylan, a major component of plant hemicellulose. Acts only on small linear 1,5-alpha-linked L-arabinofuranosyl oligosaccharides				GH51		IPR010720: Alpha-L-arabinofuranosidase, C-terminal; IPR013781: Glycoside hydrolase, catalytic domain; IPR017853: Glycoside hydrolase superfamily		GO:0046556 alpha-L-arabinofuranosidase activity; GO:0046373 L-arabinose metabolic process; GO:0005975 carbohydrate metabolic process
VE02_00694	KV459358.1:20566-21600	-	322	hypothetical protein	orth6749	ENOG410PFAF: HpcH HpaI aldolase citrate lyase family protein						IPR005000: HpcH/HpaI aldolase/citrate lyase domain; IPR015813: Pyruvate/Phosphoenolpyruvate kinase-like domain		GO:0003824 catalytic activity
VE02_00695	KV459358.1:22919-26386	-	1061	potassium/sodium efflux P-type ATPase, fungal-type	orth6750	ENOG410PGJQ: P-type ATPase						IPR001757: P-type ATPase; IPR004014: Cation-transporting P-type ATPase, N-terminal; IPR006068: Cation-transporting P-type ATPase, C-terminal; IPR006414: P-type ATPase, subfamily IID; IPR008250: P-type ATPase, A domain; IPR018303: P-type ATPase, phosphorylation site; IPR023214: HAD-like domain; IPR023298: P-type ATPase, transmembrane domain; IPR023299: P-type ATPase, cytoplasmic domain N		GO:0016021 integral component of membrane; GO:0019829 cation-transporting ATPase activity; GO:0000166 nucleotide binding; GO:0046872 metal ion binding; GO:0006812 cation transport
VE02_00696	KV459358.1:28732-29330	+	111	hypothetical protein	orth803	ENOG410PYSU: FKBP-type peptidyl-prolyl cis-trans isomerase						IPR001179: FKBP-type peptidyl-prolyl cis-trans isomerase domain; IPR023566: Peptidyl-prolyl cis-trans isomerase, FKBP-type		GO:0006457 protein folding
VE02_00697	KV459358.1:29960-31514	-	517	hypothetical protein	orth6751	ENOG410PK8J: NA
VE02_00698	KV459358.1:35603-36735	+	359	hypothetical protein	orth8754
VE02_00699	KV459358.1:37227-39334	-	644	hypothetical protein	orth680	ENOG410PM2E: MFS multidrug transporter						IPR011701: Major facilitator superfamily; IPR020846: Major facilitator superfamily domain		GO:0016021 integral component of membrane; GO:0055085 transmembrane transport
VE02_00700	KV459358.1:39987-40799	+	249	hypothetical protein	orth1117	ENOG410PFRT: glutamine amidotransferase			C26			IPR017926: Glutamine amidotransferase; IPR029062: Class I glutamine amidotransferase-like
VE02_00701	KV459358.1:41673-43326	-	532	hypothetical protein	orth6752	ENOG410PGAK: conserved hypothetical protein						IPR009686: Senescence/spartin-associated	PF06911: Senescence-associated protein
VE02_00702	KV459358.1:44159-45191	+	198	rho GDP-dissociation inhibitor	orth1869	ENOG410PFBP: Inhibitor	BUSCOfEOG72C5BN					IPR000406: Rho protein GDP-dissociation inhibitor; IPR014756: Immunoglobulin E-set; IPR024792: Rho GDP-dissociation inhibitor domain	PF02115: RHO protein GDP dissociation inhibitor	GO:0005737 cytoplasm; GO:0005094 Rho GDP-dissociation inhibitor activity
VE02_00703	KV459358.1:45609-46677	-	317	protein phosphatase	orth1119	ENOG410PHZF: serine threonine-protein phosphatase						IPR004843: Calcineurin-like phosphoesterase domain, apaH type; IPR006186: Serine/threonine-specific protein phosphatase/bis(5-nucleosyl)-tetraphosphatase; IPR029052: Metallo-dependent phosphatase-like		GO:0016787 hydrolase activity
VE02_00704	KV459358.1:47658-50070	+	748	hypothetical protein	orth6753						Zinc knuckle (CCHC)	IPR001878: Zinc finger, CCHC-type		GO:0008270 zinc ion binding; GO:0003676 nucleic acid binding
VE02_00705	KV459358.1:51613-54227	-	810	hypothetical protein	orth6754	ENOG410PIJZ: AP-3 adaptor complex subunit beta	BUSCOfEOG74TX76					IPR002553: Clathrin/coatomer adaptor, adaptin-like, N-terminal; IPR011989: Armadillo-like helical; IPR016024: Armadillo-type fold; IPR026739: AP complex subunit beta; IPR026740: AP-3 complex subunit beta	PF01602: Adaptin N terminal region	GO:0030117 membrane coat; GO:0030123 AP-3 adaptor complex; GO:0005488 binding; GO:0016192 vesicle-mediated transport; GO:0006886 intracellular protein transport
VE02_00706	KV459358.1:54622-55420	+	265	hypothetical protein	orth6755
VE02_00707	KV459358.1:55802-56796	-	239	ubiquinol-cytochrome c reductase iron-sulfur subunit	orth6756	ENOG410PFIA: Component of the ubiquinol-cytochrome c reductase complex (complex III or cytochrome b-c1 complex), which is a respiratory chain that generates an electrochemical potential coupled to ATP synthesis (By similarity)	BUSCOfEOG7XWQ0B					IPR004192: Ubiquinol cytochrome reductase, transmembrane domain; IPR005805: Rieske iron-sulphur protein, C-terminal; IPR006317: Ubiquinol-cytochrome c reductase, iron-sulphur subunit; IPR014349: Rieske iron-sulphur protein; IPR017941: Rieske [2Fe-2S] iron-sulphur domain		GO:0016020 membrane; GO:0051537 2 iron, 2 sulfur cluster binding; GO:0016491 oxidoreductase activity; GO:0016679 oxidoreductase activity, acting on diphenols and related substances as donors; GO:0008121 ubiquinol-cytochrome-c reductase activity; GO:0055114 oxidation-reduction process
VE02_00708	KV459358.1:57816-59004	+	395	hypothetical protein	orth6757	ENOG410PI3K: Carbohydrate esterase family 8 protein				CE8		IPR000070: Pectinesterase, catalytic; IPR011050: Pectin lyase fold/virulence factor; IPR012334: Pectin lyase fold		GO:0005618 cell wall; GO:0030599 pectinesterase activity; GO:0042545 cell wall modification
VE02_00709	KV459358.1:59508-60938	-	440	hypothetical protein	orth829	ENOG410PG7M: Exo-polygalacturonase				GH28		IPR000743: Glycoside hydrolase, family 28; IPR011050: Pectin lyase fold/virulence factor; IPR012334: Pectin lyase fold		GO:0004650 polygalacturonase activity; GO:0005975 carbohydrate metabolic process
VE02_00710	KV459358.1:61967-63200	-	410	hypothetical protein	orth1120	ENOG410PKB6: Pectinolytic enzyme involved in the degradation of xylogalacturonan (xga), a galacturonan backbone heavily substituted with xylose, and which is one important component of the hairy regions of pectin. Activity requires a galacturonic acid backbone substituted with xylose (By similarity)				GH28		IPR000743: Glycoside hydrolase, family 28; IPR006626: Parallel beta-helix repeat; IPR011050: Pectin lyase fold/virulence factor; IPR012334: Pectin lyase fold		GO:0004650 polygalacturonase activity; GO:0005975 carbohydrate metabolic process
VE02_00711	KV459358.1:63555-64710	+	306	hypothetical protein	orth1121	ENOG410PHJI: Pectinesterase						IPR000070: Pectinesterase, catalytic; IPR011050: Pectin lyase fold/virulence factor; IPR012334: Pectin lyase fold		GO:0005618 cell wall; GO:0030599 pectinesterase activity; GO:0042545 cell wall modification
VE02_00712	KV459358.1:65692-67616	+	528	hypothetical protein	orth373	ENOG410PJET: sugar transporter						IPR003663: Sugar/inositol transporter; IPR005828: Major facilitator, sugar transporter-like; IPR005829: Sugar transporter, conserved site; IPR020846: Major facilitator superfamily domain	PF00083: Sugar (and other) transporter	GO:0016021 integral component of membrane; GO:0016020 membrane; GO:0022857 transmembrane transporter activity; GO:0005215 transporter activity; GO:0022891 substrate-specific transmembrane transporter activity; GO:0055085 transmembrane transport
VE02_00713	KV459358.1:68697-70562	-	568	T-complex protein 1 subunit alpha	orth1870	ENOG410PHQZ: t-complex protein 1 subunit alpha						IPR002194: Chaperonin TCP-1, conserved site; IPR002423: Chaperonin Cpn60/TCP-1 family; IPR012715: T-complex protein 1, alpha subunit; IPR017998: Chaperone tailless complex polypeptide 1 (TCP-1); IPR027409: GroEL-like apical domain; IPR027410: TCP-1-like chaperonin intermediate domain; IPR027413: GroEL-like equatorial domain	PF00118: TCP-1/cpn60 chaperonin family	GO:0005524 ATP binding; GO:0051082 unfolded protein binding; GO:0006457 protein folding
VE02_00714	KV459358.1:70898-72776	+	604	prolyl-tRNA synthetase	orth6758	ENOG410PGDA: prolyl-tRNA synthetase	BUSCOfEOG7MWH5Z					IPR002314: Aminoacyl-tRNA synthetase, class II (G/ P/ S/T); IPR002316: Proline-tRNA ligase, class IIa; IPR004154: Anticodon-binding; IPR004499: Proline-tRNA ligase, class IIa, archaeal-type; IPR006195: Aminoacyl-tRNA synthetase, class II; IPR016061: Proline-tRNA ligase, class II, C-terminal; IPR017449: Prolyl-tRNA synthetase, class II		GO:0005737 cytoplasm; GO:0004827 proline-tRNA ligase activity; GO:0004812 aminoacyl-tRNA ligase activity; GO:0005524 ATP binding; GO:0000166 nucleotide binding; GO:0006433 prolyl-tRNA aminoacylation; GO:0006418 tRNA aminoacylation for protein translation
VE02_00715	KV459358.1:74118-76081	+	605	hypothetical protein	orth8219	ENOG410PMWT: NA
VE02_00716	KV459358.1:76419-76908	-	162	hypothetical protein	orth6134
VE02_00717	KV459358.1:77172-78591	+	424	hypothetical protein	orth6135	ENOG410PJ0Q: Adds the first Dol-P-Man derived mannose in an alpha-1,3 linkage to Man(5)GlcNAc(2)-PP-Dol (By similarity)	BUSCOfEOG76MKJK			GT58		IPR007873: Glycosyltransferase, ALG3	PF05208: ALG3 protein	GO:0016021 integral component of membrane; GO:0005783 endoplasmic reticulum; GO:0016758 transferase activity, transferring hexosyl groups
VE02_00718	KV459358.1:78613-79086	-	138	hypothetical protein	orth6136	ENOG410PPPT: factor eIF1A-like protein						IPR001253: Translation initiation factor 1A (eIF-1A); IPR006196: RNA-binding domain, S1, IF1 type; IPR012340: Nucleic acid-binding, OB-fold		GO:0003723 RNA binding; GO:0003743 translation initiation factor activity; GO:0006413 translational initiation
VE02_00719	KV459358.1:79765-81022	-	401	hypothetical protein	orth6137	ENOG410PSBI: NA
VE02_00720	KV459358.1:81933-82875	+	290	hypothetical protein	orth6138	ENOG410PGEX: Involved in nuclear export, actin cytoskeleton organization and vesicular transport (By similarity)	BUSCOfEOG73V6WQ					IPR025602: BCP1 family	PF13862: p21-C-terminal region-binding protein
VE02_00721	KV459358.1:82915-83781	-	271	chorismate mutase	orth6139	ENOG410PJYF: chorismate mutase	BUSCOfEOG78PVMF					IPR008238: Chorismate mutase, AroQ class, eukaryotic type; IPR020822: Chorismate mutase, type II		GO:0004106 chorismate mutase activity; GO:0009073 aromatic amino acid family biosynthetic process; GO:0046417 chorismate metabolic process
VE02_00722	KV459358.1:84233-86405	+	676	hypothetical protein	orth6140	ENOG410QE49: Involved in mitochondrial fission. Acts as an adapter protein required to form mitochondrial fission complexes. Formation of these complexes is required to promote constriction and fission of the mitochondrial compartment at a late step in mitochondrial division (By similarity)						IPR001680: WD40 repeat; IPR015943: WD40/YVTN repeat-like-containing domain; IPR017986: WD40-repeat-containing domain; IPR019775: WD40 repeat, conserved site; IPR020472: G-protein beta WD-40 repeat		GO:0005515 protein binding
VE02_00723	KV459358.1:87485-90134	-	846	hypothetical protein	orth6141	ENOG410PK3S: II associated protein	BUSCOfEOG72RN6K					IPR019167: Topoisomerase II-associated protein PAT1	PF09770: Topoisomerase II-associated protein PAT1
VE02_00724	KV459358.1:91183-92522	+	408	hypothetical protein	orth638	ENOG410PG1J: K10967 alpha 1,2-mannosyltransferase EC 2.4.1				GT15		IPR002685: Glycosyl transferase, family 15; IPR029044: Nucleotide-diphospho-sugar transferases	PF01793: Glycolipid 2-alpha-mannosyltransferase	GO:0016020 membrane; GO:0000030 mannosyltransferase activity; GO:0006486 protein glycosylation
VE02_00725	KV459358.1:92973-93658	-	176	hypothetical protein	orth6142	ENOG410PP82: mitochondrial 37S ribosomal protein MRPS12	BUSCOfEOG7HXD37					IPR005679: Ribosomal protein S12, bacteria; IPR006032: Ribosomal protein S12/S23; IPR012340: Nucleic acid-binding, OB-fold		GO:0005622 intracellular; GO:0015935 small ribosomal subunit; GO:0005840 ribosome; GO:0003735 structural constituent of ribosome; GO:0006412 translation
VE02_00726	KV459358.1:94328-95713	+	440	hypothetical protein	orth935	ENOG410PGSK: acyl-CoA dehydrogenase						IPR006089: Acyl-CoA dehydrogenase, conserved site; IPR006091: Acyl-CoA oxidase/dehydrogenase, central domain; IPR009075: Acyl-CoA dehydrogenase/oxidase C-terminal; IPR009100: Acyl-CoA dehydrogenase/oxidase, N-terminal and middle domain; IPR013786: Acyl-CoA dehydrogenase/oxidase, N-terminal		GO:0050660 flavin adenine dinucleotide binding; GO:0016627 oxidoreductase activity, acting on the CH-CH group of donors; GO:0003995 acyl-CoA dehydrogenase activity; GO:0008152 metabolic process; GO:0055114 oxidation-reduction process
VE02_00727	KV459358.1:96591-100352	+	1164	AGC/PKC protein kinase	orth6143	ENOG410PHX3: protein kinase C						IPR000008: C2 domain; IPR000719: Protein kinase domain; IPR000961: AGC-kinase, C-terminal; IPR002219: Protein kinase C-like, phorbol ester/diacylglycerol-binding domain; IPR002290: Serine/threonine/dual specificity protein kinase, catalytic domain; IPR008271: Serine/threonine-protein kinase, active site; IPR011009: Protein kinase-like domain; IPR011072: HR1 rho-binding repeat; IPR017441: Protein …	PF00069: Protein kinase domain	GO:0004674 protein serine/threonine kinase activity; GO:0005524 ATP binding; GO:0005515 protein binding; GO:0004672 protein kinase activity; GO:0006468 protein phosphorylation; GO:0007165 signal transduction; GO:0035556 intracellular signal transduction
VE02_00728	KV459358.1:101613-103685	+	625	hypothetical protein	orth8218
VE02_00729	KV459358.1:104228-105596	-	455	hypothetical protein	orth3552	ENOG410PGX2: Required for the maintenance of the structure of the mitochondrial inner membrane. Involved in mitochondrial morphology. Causes growth arrest when highly overexpressed (By similarity)	BUSCOfEOG7HQNM6					IPR008839: Mitochondrial distribution and morphology family 33, fungi	PF05546: She9 / Mdm33 family
VE02_00730	KV459358.1:106224-107233	+	265	hypothetical protein	orth1122	ENOG410PKB8: phosphoserine phosphatase						IPR006383: HAD-superfamily hydrolase, subfamily IB, PSPase-like; IPR006384: Pyridoxal phosphate phosphatase-related; IPR023214: HAD-like domain		GO:0016791 phosphatase activity; GO:0008152 metabolic process
VE02_00731	KV459358.1:108501-110521	-	612	hypothetical protein	orth3553	ENOG410PHK2: SH3 domain-containing protein						IPR001452: SH3 domain		GO:0005515 protein binding
VE02_00732	KV459358.1:113619-113951	-	92	hypothetical protein
VE02_00733	KV459358.1:114095-114554	-	152	hypothetical protein	orth1123	ENOG410QC5T: NA
VE02_00734	KV459358.1:116077-116809	-	209	hypothetical protein	orth1124	ENOG410PNW3: short chain dehydrogenase						IPR002198: Short-chain dehydrogenase/reductase SDR; IPR002347: Glucose/ribitol dehydrogenase; IPR016040: NAD(P)-binding domain		GO:0016491 oxidoreductase activity; GO:0008152 metabolic process
VE02_00735	KV459358.1:118585-119512	+	250	hypothetical protein	orth8794	ENOG410PNBN: )-reductase						IPR002198: Short-chain dehydrogenase/reductase SDR; IPR002347: Glucose/ribitol dehydrogenase; IPR016040: NAD(P)-binding domain; IPR020904: Short-chain dehydrogenase/reductase, conserved site		GO:0016491 oxidoreductase activity; GO:0008152 metabolic process
VE02_00736	KV459358.1:120648-121267	+	138	hypothetical protein	orth8217	ENOG410PSTV: NA
VE02_00737	KV459358.1:121820-126570	+	1563	VPS15 protein kinase	orth6133	ENOG410PI6P: protein kinase (VPS15)	BUSCOfEOG77WWMQ					IPR000719: Protein kinase domain; IPR001680: WD40 repeat; IPR002290: Serine/threonine/dual specificity protein kinase, catalytic domain; IPR008271: Serine/threonine-protein kinase, active site; IPR011009: Protein kinase-like domain; IPR011989: Armadillo-like helical; IPR015943: WD40/YVTN repeat-like-containing domain; IPR016024: Armadillo-type fold; IPR017986: WD40-repeat-containing domain; IPR01…		GO:0004672 protein kinase activity; GO:0005524 ATP binding; GO:0005488 binding; GO:0005515 protein binding; GO:0006468 protein phosphorylation
VE02_00738	KV459358.1:126963-127966	+	255	U2 small nuclear ribonucleoprotein A	orth6132	ENOG410PKII: U2 small nuclear ribonucleoprotein A						IPR001611: Leucine-rich repeat; IPR032675: Leucine-rich repeat domain, L domain-like	PF14580: Leucine-rich repeat	GO:0005515 protein binding
VE02_00739	KV459358.1:128389-129220	-	198	V-type H+transporting ATPase 21kDa proteolipid subunit	orth6131	ENOG410Q88P: vacuolar ATP synthase proteolipid subunit						IPR000245: V-ATPase proteolipid subunit; IPR002379: V-ATPase proteolipid subunit C-like domain		GO:0033179 proton-transporting V-type ATPase, V0 domain; GO:0033177 proton-transporting two-sector ATPase complex, proton-transporting domain; GO:0015078 hydrogen ion transmembrane transporter activity; GO:0015991 ATP hydrolysis coupled proton transport
VE02_00740	KV459358.1:129508-129970	+	109	transcription initiation factor TFIIA small subunit	orth210	ENOG410PPMK: TFIIA is a component of the transcription machinery of RNA polymerase II and plays an important role in transcriptional activation (By similarity)						IPR003194: Transcription initiation factor IIA, gamma subunit; IPR009083: Transcription factor IIA, helical; IPR009088: Transcription factor IIA, beta-barrel; IPR015871: Transcription initiation factor IIA, gamma subunit, C-terminal; IPR015872: Transcription initiation factor IIA, gamma subunit, N-terminal		GO:0005672 transcription factor TFIIA complex; GO:0006367 transcription initiation from RNA polymerase II promoter
VE02_00741	KV459358.1:130498-131592	+	282	hypothetical protein	orth6130	ENOG410PQ6Z: Inherit from euNOG: Conserved hypothetical protein						IPR000620: EamA domain		GO:0016020 membrane; GO:0016021 integral component of membrane
VE02_00742	KV459358.1:131764-134182	-	784	hypothetical protein	orth983	ENOG410PH9R: Chloride channel						IPR000644: CBS domain; IPR001807: Chloride channel, voltage gated; IPR014743: Chloride channel, core		GO:0016020 membrane; GO:0005216 ion channel activity; GO:0005247 voltage-gated chloride channel activity; GO:0006821 chloride transport; GO:0055085 transmembrane transport
VE02_00743	KV459358.1:135085-135727	+	197	hypothetical protein	orth6129	ENOG410PPVZ: Histone-like transcription factor						IPR003958: Transcription factor CBF/NF-Y/archaeal histone domain; IPR009072: Histone-fold		GO:0046982 protein heterodimerization activity
VE02_00744	KV459358.1:135853-137984	-	677	hypothetical protein	orth6128	ENOG410Q63M: MoeA C-terminal region (domain IV)						IPR001453: MoaB/Mog domain; IPR005110: MoeA, N-terminal and linker domain; IPR005111: MoeA, C-terminal, domain IV; IPR008284: Molybdenum cofactor biosynthesis, conserved site	PF00994: Probable molybdopterin binding domain	GO:0006777 Mo-molybdopterin cofactor biosynthetic process; GO:0032324 molybdopterin cofactor biosynthetic process
VE02_00745	KV459358.1:138240-139421	-	352	hypothetical protein	orth6127	ENOG410PF93: checkpoint protein						IPR001680: WD40 repeat; IPR015943: WD40/YVTN repeat-like-containing domain; IPR017986: WD40-repeat-containing domain		GO:0005515 protein binding
VE02_00746	KV459358.1:139719-140893	+	354	hypothetical protein	orth367	ENOG410PG72: ATP binding protein						IPR004130: GPN-loop GTPase; IPR027417: P-loop containing nucleoside triphosphate hydrolase; IPR030231: GPN-loop GTPase 2	PF03029: Conserved hypothetical ATP binding protein
VE02_00747	KV459358.1:140940-141527	-	164	hypothetical protein	orth6126	ENOG410PSB4: P MRP protein subunit POP5						IPR002759: Ribonuclease P/MRP protein subunit; IPR016819: Ribonuclease P/MRP protein subunit Pop5		GO:0004526 ribonuclease P activity; GO:0004540 ribonuclease activity; GO:0016070 RNA metabolic process; GO:0008033 tRNA processing
VE02_00748	KV459358.1:141984-144997	-	941	hypothetical protein	orth6125
VE02_00749	KV459358.1:145693-147694	+	169	chaperonin GroES	orth6124							IPR011032: GroES-like; IPR018369: Chaperonin GroES, conserved site; IPR020818: GroES chaperonin family		GO:0005737 cytoplasm; GO:0005524 ATP binding; GO:0006457 protein folding
VE02_00750	KV459358.1:148569-150909	-	654	HAL protein kinase	orth6123	ENOG410PGRB: HAL protein kinase						IPR000719: Protein kinase domain; IPR002290: Serine/threonine/dual specificity protein kinase, catalytic domain; IPR008271: Serine/threonine-protein kinase, active site; IPR011009: Protein kinase-like domain; IPR017441: Protein kinase, ATP binding site		GO:0005524 ATP binding; GO:0004672 protein kinase activity; GO:0006468 protein phosphorylation
VE02_00751	KV459358.1:152312-152859	-	153	hypothetical protein	orth6122	ENOG410PNVD: mitochondrial 54S ribosomal protein YmL19	BUSCOfEOG76TB4G					IPR000911: Ribosomal protein L11/L12; IPR006519: Ribosomal protein L11, bacterial-type; IPR020783: Ribosomal protein L11, C-terminal; IPR020784: Ribosomal protein L11, N-terminal		GO:0005840 ribosome; GO:0003735 structural constituent of ribosome; GO:0006412 translation
VE02_00752	KV459358.1:153665-155043	+	381	hypothetical protein	orth6121	ENOG410PFCQ: Survival factor 1						IPR013931: Survival factor 1 family	PF08622: Svf1-like N-terminal lipocalin domain	GO:0006979 response to oxidative stress
VE02_00753	KV459358.1:155578-156595	+	141	hypothetical protein	orth6120	ENOG410PSGV: Core component of nucleosome. Nucleosomes wrap and compact DNA into chromatin, limiting DNA accessibility to the cellular machineries which require DNA as a template. Histones thereby play a central role in transcription regulation, DNA repair, DNA replication and chromosomal stability. DNA accessibility is regulated via a complex set of post-translational modifications of histones, …						IPR001951: Histone H4; IPR009072: Histone-fold		GO:0000786 nucleosome; GO:0005634 nucleus; GO:0003677 DNA binding; GO:0046982 protein heterodimerization activity
VE02_00754	KV459358.1:157637-159275	+	417	adenylosuccinate synthetase	orth6119	ENOG410PFCH: Plays an important role in the de novo pathway and in the salvage pathway of purine nucleotide biosynthesis. Catalyzes the first						IPR001114: Adenylosuccinate synthetase; IPR027417: P-loop containing nucleoside triphosphate hydrolase; IPR033128: No description	PF00709: Adenylosuccinate synthetase	GO:0004019 adenylosuccinate synthase activity; GO:0005525 GTP binding; GO:0006164 purine nucleotide biosynthetic process
VE02_00755	KV459358.1:159936-160776	+	279	hypothetical protein	orth1871	ENOG410PP7P: NA						IPR027417: P-loop containing nucleoside triphosphate hydrolase
VE02_00756	KV459358.1:161104-174262	-	4340	dynein heavy chain, cytoplasmic	orth6118	ENOG410PGYZ: dynein heavy chain	BUSCOfEOG7MH16D					IPR003593: AAA+ ATPase domain; IPR004273: Dynein heavy chain domain; IPR011704: ATPase, dynein-related, AAA domain; IPR013594: Dynein heavy chain, domain-1; IPR013602: Dynein heavy chain, domain-2; IPR024317: Dynein heavy chain, P-loop containing D4 domain; IPR024743: Dynein heavy chain, coiled coil stalk; IPR026983: Dynein heavy chain; IPR027417: P-loop containing nucleoside triphosphate hydrola…	PF03028: Dynein heavy chain and region D6 of dynein motor; PF08385: Dynein heavy chain, N-terminal region 1; PF08393: Dynein heavy chain, N-terminal region 2; PF12774: Hydrolytic ATP binding site of dynein motor region D1	GO:0030286 dynein complex; GO:0016887 ATPase activity; GO:0005524 ATP binding; GO:0003777 microtubule motor activity; GO:0007018 microtubule-based movement
VE02_00757	KV459358.1:175030-175809	-	176	hypothetical protein	orth6117	ENOG410PPYB: Mitochondrial import receptor subunit Tom20	BUSCOfEOG7W6WZ8					IPR002056: Protein import receptor MAS20; IPR023392: Mitochondrial outer membrane translocase complex, subunit Tom20 domain		GO:0005742 mitochondrial outer membrane translocase complex; GO:0006886 intracellular protein transport; GO:0006605 protein targeting
VE02_00758	KV459358.1:176122-178323	+	672	hypothetical protein	orth6116	ENOG410PI5R: Involved in the secretory pathway as part of the exocyst complex which tethers secretory vesicles to the sites of exocytosis. Plays a role in both the assembly of the exocyst and the polarization of this complex to specific sites of the plasma membrane for exocytosis. Also involved in assembly of the spliceosome (By similarity)	BUSCOfEOG7CG77P					IPR016159: Cullin repeat-like-containing domain; IPR032403: Exocyst component Exo84, C-terminal
VE02_00759	KV459358.1:178757-180081	+	328	serine/threonine-protein phosphatase PP2A-2 catalytic subunit	orth1119	ENOG410PG4N: serine threonine-protein phosphatase						IPR004843: Calcineurin-like phosphoesterase domain, apaH type; IPR006186: Serine/threonine-specific protein phosphatase/bis(5-nucleosyl)-tetraphosphatase; IPR029052: Metallo-dependent phosphatase-like		GO:0016787 hydrolase activity
VE02_00760	KV459358.1:182516-183858	-	406	hypothetical protein	orth1872	ENOG410PK1H: Cell wall glycosyl hydrolase YteR				GH105		IPR008928: Six-hairpin glycosidase-like; IPR010905: Glycosyl hydrolase, family 88; IPR012341: Six-hairpin glycosidase		GO:0003824 catalytic activity
VE02_00761	KV459358.1:184724-187295	+	856	hypothetical protein	orth7028	ENOG410PK37: conserved hypothetical protein
VE02_00762	KV459358.1:188186-189363	-	324	hypothetical protein	orth1873	ENOG410PNAK: carbohydrate esterase family 1 protein			S09C	CE1		IPR000801: Putative esterase; IPR029058: Alpha/Beta hydrolase fold
VE02_00763	KV459358.1:190165-191065	-	299	hypothetical protein	orth9664	ENOG410PN75: AMMECR1 family	BUSCOfEOG79W9HK					IPR002733: AMMECR1 domain; IPR023473: AMMECR1; IPR027485: AMMECR1, N-terminal
VE02_00764	KV459358.1:192192-193046	+	242	hypothetical protein	orth1029	ENOG410PPXK: Chitosanase				GH75		IPR009939: Fungal chitosanase	PF07335: Fungal chitosanase of glycosyl hydrolase group 75
VE02_00765	KV459358.1:194470-197007	+	791	hypothetical protein	orth1874	ENOG410PIPD: Exo-beta-1,3-glucanase				GH55		IPR011050: Pectin lyase fold/virulence factor; IPR024429: Endosialidase, N-terminal extension domain; IPR024535: Pectate lyase superfamily protein
VE02_00766	KV459358.1:197302-197983	+	226	hypothetical protein	orth432	ENOG410PRDN: NA
VE02_00767	KV459358.1:198132-198937	-	243	hypothetical protein	orth6741	ENOG410QECU: orotate phosphoribosyltransferase						IPR000836: Phosphoribosyltransferase domain; IPR004467: Orotate phosphoribosyl transferase domain; IPR023031: Orotate phosphoribosyltransferase; IPR029057: Phosphoribosyltransferase-like		GO:0004588 orotate phosphoribosyltransferase activity; GO:0009116 nucleoside metabolic process; GO:0006221 pyrimidine nucleotide biosynthetic process
VE02_00768	KV459358.1:199726-201591	+	576	hypothetical protein	orth8971	ENOG410PFD8: Putative glycosyl hydrolase of unknown function (DUF1680)						IPR008928: Six-hairpin glycosidase-like; IPR012878: Beta-L-arabinofuranosidase, GH127	PF07944: Beta-L-arabinofuranosidase, GH127	GO:0003824 catalytic activity
VE02_00769	KV459358.1:202455-203535	+	359	hypothetical protein	orth8970	ENOG410PR7F: C6 zinc finger domain-containing protein
VE02_00770	KV459358.1:203966-205140	-	321	hypothetical protein	orth1128	ENOG410PK39: NmrA-like family						IPR008030: NmrA-like domain; IPR016040: NAD(P)-binding domain
VE02_00771	KV459358.1:207053-207838	+	202	hypothetical protein	orth658	ENOG410PU1S: Isochorismatase family hydrolase						IPR000868: Isochorismatase-like		GO:0003824 catalytic activity; GO:0008152 metabolic process
VE02_00772	KV459358.1:208042-209763	-	435	hypothetical protein	orth1129	ENOG410Q0AR: Protein of unknown function (DUF3533)						IPR022703: Domain of unknown function DUF3533	PF12051: Protein of unknown function (DUF3533)		Cluster_3
VE02_00773	KV459358.1:209992-210889	+	298	hypothetical protein	orth3136	ENOG410PY54: Enoyl-CoA hydratase/isomerase family						IPR001753: Crotonase superfamily; IPR029045: ClpP/crotonase-like domain		GO:0003824 catalytic activity; GO:0008152 metabolic process	Cluster_3
VE02_00774	KV459358.1:211112-215822	-	725	hypothetical protein	orth2604	ENOG410Q18J: Phosphorylase superfamily						IPR002110: Ankyrin repeat; IPR020683: Ankyrin repeat-containing domain	PF12796: Ankyrin repeats (3 copies)	GO:0005515 protein binding	Cluster_3
VE02_00775	KV459358.1:223196-225400	+	590	hypothetical protein	orth1090	ENOG410PKCR: Multicopper oxidase						IPR001117: Multicopper oxidase, type 1; IPR002355: Multicopper oxidase, copper-binding site; IPR008972: Cupredoxin; IPR011706: Multicopper oxidase, type 2; IPR011707: Multicopper oxidase, type 3; IPR033138: No description		GO:0016491 oxidoreductase activity; GO:0005507 copper ion binding; GO:0055114 oxidation-reduction process	Cluster_3
VE02_00776	KV459358.1:225805-227527	-	496	hypothetical protein	orth5662	ENOG410PIV8: Cytochrome P450						IPR001128: Cytochrome P450; IPR002401: Cytochrome P450, E-class, group I; IPR017972: Cytochrome P450, conserved site	PF00067: Cytochrome P450	GO:0005506 iron ion binding; GO:0020037 heme binding; GO:0016705 oxidoreductase activity, acting on paired donors, with incorporation or reduction of molecular oxygen; GO:0055114 oxidation-reduction process	Cluster_3
VE02_00777	KV459358.1:229075-235740	+	2170	Type I Iterative Polyketide synthase (PKS)	orth1155	ENOG410PG86: polyketide synthase						IPR001031: Thioesterase; IPR001227: Acyl transferase domain; IPR006162: Phosphopantetheine attachment site; IPR009081: Acyl carrier protein-like; IPR014030: Beta-ketoacyl synthase, N-terminal; IPR014031: Beta-ketoacyl synthase, C-terminal; IPR014043: Acyl transferase; IPR016035: Acyl transferase/acyl hydrolase/lysophospholipase; IPR016036: Malonyl-CoA ACP transacylase, ACP-binding; IPR016039: Thi…	PF00109: Beta-ketoacyl synthase, N-terminal domain; PF16073: Starter unit:ACP transacylase in aflatoxin biosynthesis	GO:0031177 phosphopantetheine binding; GO:0003824 catalytic activity; GO:0016740 transferase activity; GO:0016788 hydrolase activity, acting on ester bonds; GO:0008152 metabolic process; GO:0009058 biosynthetic process	Cluster_3
VE02_00778	KV459358.1:238739-239679	-	291	hypothetical protein	orth548	ENOG410PKZ4: )-reductase						IPR002198: Short-chain dehydrogenase/reductase SDR; IPR002347: Glucose/ribitol dehydrogenase; IPR016040: NAD(P)-binding domain; IPR020904: Short-chain dehydrogenase/reductase, conserved site	PF13561: Enoyl-(Acyl carrier protein) reductase	GO:0016491 oxidoreductase activity; GO:0008152 metabolic process	Cluster_3
VE02_00779	KV459358.1:241238-243644	-	782	hypothetical protein	orth7277	ENOG410PG70: Transcription factor Cmr1									Cluster_3
VE02_00780	KV459358.1:245845-246556	+	209	scytalone dehydratase	orth1932	ENOG410PMMB: Scytalone dehydratase						IPR004235: Scytalone dehydratase; IPR032710: NTF2-like domain	PF02982: Scytalone dehydratase	GO:0030411 scytalone dehydratase activity; GO:0006582 melanin metabolic process	Cluster_3
VE02_00781	KV459358.1:247198-248200	+	258	hypothetical protein	orth1931										Cluster_3
VE02_00782	KV459358.1:253238-253913	-	179	hypothetical protein		ENOG410PUU5: NACHT domain									Cluster_3
VE02_00783	KV459358.1:255583-256471	-	295	hypothetical protein											Cluster_3
VE02_00784	KV459365.1:1210-2967	-	549	hypothetical protein	orth1887	ENOG410PFMP: Acetamidase						IPR000120: Amidase; IPR020556: Amidase, conserved site; IPR023631: Amidase signature domain	PF01425: Amidase	GO:0016884 carbon-nitrogen ligase activity, with glutamine as amido-N-donor
VE02_00785	KV459365.1:4172-5886	+	486	hypothetical protein	orth9128	ENOG410PF83: Inherit from KOG: DUF895 domain membrane protein						IPR011701: Major facilitator superfamily; IPR020846: Major facilitator superfamily domain		GO:0016021 integral component of membrane; GO:0055085 transmembrane transport
VE02_00786	KV459365.1:6021-6453	-	143	hypothetical protein								IPR029063: S-adenosyl-L-methionine-dependent methyltransferase
VE02_00787	KV459365.1:7723-8643	+	117	hypothetical protein
VE02_00788	KV459365.1:11581-12093	+	111	hypothetical protein
VE02_00789	KV459365.1:12375-13861	-	477	hypothetical protein	orth1387	ENOG410PIXI: protease			A01A			IPR001461: Aspartic peptidase; IPR001969: Aspartic peptidase, active site; IPR021109: Aspartic peptidase domain; IPR033121: No description	PF00026: Eukaryotic aspartyl protease	GO:0004190 aspartic-type endopeptidase activity; GO:0006508 proteolysis
VE02_00790	KV459365.1:15481-16657	+	357	replication factor C subunit 2/4	orth1923	ENOG410PFZH: replication factor C subunit						IPR003593: AAA+ ATPase domain; IPR003959: ATPase, AAA-type, core; IPR008921: DNA polymerase III, clamp loader complex, gamma/delta/delta subunit, C-terminal; IPR013748: Replication factor C, C-terminal; IPR027417: P-loop containing nucleoside triphosphate hydrolase		GO:0003677 DNA binding; GO:0005524 ATP binding; GO:0006260 DNA replication
VE02_00791	KV459365.1:16777-17266	-	120	hypothetical protein	orth7211	ENOG410PR6F: NA
VE02_00792	KV459365.1:17537-18277	+	228	imidazoleglycerol-phosphate dehydratase	orth7212	ENOG410PG7P: Imidazoleglycerol-phosphate dehydratase	BUSCOfEOG712V6Z					IPR000807: Imidazoleglycerol-phosphate dehydratase; IPR020565: Imidazoleglycerol-phosphate dehydratase, conserved site; IPR020568: Ribosomal protein S5 domain 2-type fold	PF00475: Imidazoleglycerol-phosphate dehydratase	GO:0004424 imidazoleglycerol-phosphate dehydratase activity; GO:0000105 histidine biosynthetic process
VE02_00793	KV459365.1:18535-19193	+	192	hypothetical protein	orth7213	ENOG410PPYM: 60S ribosomal subunit assembly export protein LOC1
VE02_00794	KV459365.1:19749-21082	-	427	hypothetical protein	orth1924	ENOG410PH5Z: hydrolase			S33			IPR000073: Alpha/beta hydrolase fold-1; IPR012020: AB-hydrolase ABHD1/2/3; IPR029058: Alpha/Beta hydrolase fold
VE02_00795	KV459365.1:21454-23986	+	810	hypothetical protein	orth7214	ENOG410PIB2: conserved hypothetical protein						IPR011990: Tetratricopeptide-like helical domain; IPR019440: Cohesin loading factor	PF10345: Cohesin loading factor	GO:0005515 protein binding
VE02_00796	KV459365.1:24131-25544	-	470	hypothetical protein	orth7215	ENOG410PP7B: conserved hypothetical protein						IPR029069: HotDog domain
VE02_00797	KV459365.1:25729-26838	-	332	hypothetical protein	orth7216	ENOG410PJU6: Prephenate dehydratase	BUSCOfEOG7HQNKD					IPR001086: Prephenate dehydratase; IPR002912: ACT domain	PF00800: Prephenate dehydratase	GO:0004664 prephenate dehydratase activity; GO:0016597 amino acid binding; GO:0009094 L-phenylalanine biosynthetic process; GO:0008152 metabolic process
VE02_00798	KV459365.1:27296-29047	-	488	eukaryotic peptide chain release factor subunit 1	orth7217	ENOG410PGF4: Peptide chain release factor subunit 1	BUSCOfEOG7KQ2B7					IPR004403: Peptide chain release factor eRF1/aRF1; IPR005140: eRF1 domain 1/Pelota-like; IPR005141: eRF1 domain 2; IPR005142: eRF1 domain 3; IPR024049: Peptide Chain Release Factor eRF1/aRF1, N-terminal; IPR029064: 50S ribosomal protein L30e-like		GO:0005737 cytoplasm; GO:0016149 translation release factor activity, codon specific; GO:0006415 translational termination
VE02_00799	KV459365.1:30082-32524	+	628	hypothetical protein	orth7218	ENOG410PFIN: amino acid transporter						IPR013057: Amino acid transporter, transmembrane domain
VE02_00800	KV459365.1:32899-33778	-	292	hypothetical protein	orth7219	ENOG410PI7W: nucleolus protein	BUSCOfEOG70PC7F					IPR021867: 25S rRNA (adenine(2142)-N(1))-methyltransferase, Bmt2	PF11968: Putative methyltransferase (DUF3321)	GO:0016433 rRNA (adenine) methyltransferase activity
VE02_00801	KV459365.1:33984-34954	+	265	hypothetical protein	orth7220		BUSCOfEOG7Z0K8S					IPR005633: Ribosomal protein L23/L25, N-terminal; IPR012677: Nucleotide-binding alpha-beta plait domain; IPR012678: Ribosomal protein L23/L15e core domain; IPR013025: Ribosomal protein L25/L23		GO:0005622 intracellular; GO:0005840 ribosome; GO:0003735 structural constituent of ribosome; GO:0000166 nucleotide binding; GO:0006412 translation
VE02_00802	KV459365.1:35509-35952	-	89	hypothetical protein	orth7221	ENOG410PQY8: Mitochondrial intermembrane chaperone that participates in the import and insertion of some multi-pass transmembrane proteins into the mitochondrial inner membrane. Also required for the transfer of beta-barrel precursors from the TOM complex to the sorting and assembly machinery (SAM complex) of the outer membrane. Acts as a chaperone-like protein that protects the hydrophobic precu…						IPR004217: Tim10/DDP family zinc finger
VE02_00803	KV459365.1:36602-38521	-	622	hypothetical protein	orth7222	ENOG410PG66: CorA family metal ion transporter						IPR002523: Mg2+ transporter protein, CorA-like/Zinc transport protein ZntB		GO:0016020 membrane; GO:0046873 metal ion transmembrane transporter activity; GO:0030001 metal ion transport; GO:0055085 transmembrane transport
VE02_00804	KV459365.1:40526-40977	+	109	hypothetical protein	orth7223	ENOG410PQQ0: Microsomal signal peptidase						IPR009542: Microsomal signal peptidase 12kDa subunit		GO:0005787 signal peptidase complex; GO:0016021 integral component of membrane; GO:0008233 peptidase activity; GO:0006465 signal peptide processing
VE02_00805	KV459365.1:41264-41806	-	127	RING-box protein 1	orth1925	ENOG410PNSJ: ring-box protein						IPR001841: Zinc finger, RING-type; IPR013083: Zinc finger, RING/FYVE/PHD-type; IPR024766: Zinc finger, RING-H2-type		GO:0008270 zinc ion binding; GO:0005515 protein binding
VE02_00806	KV459365.1:42549-44031	+	493	hypothetical protein	orth7224	ENOG410PX6I: conserved hypothetical protein
VE02_00807	KV459365.1:45448-46296	-	256	hypothetical protein	orth326	ENOG410PIMP: ER-associated proteolytic system protein Der1						IPR007599: Derlin	PF04511: Der1-like family
VE02_00808	KV459365.1:46918-47377	+	152	hypothetical protein	orth663	ENOG410PPUP: histone H3						IPR000164: Histone H3/CENP-A; IPR007125: Histone H2A/H2B/H3; IPR009072: Histone-fold		GO:0000786 nucleosome; GO:0003677 DNA binding; GO:0046982 protein heterodimerization activity
VE02_00809	KV459365.1:47846-51421	-	1169	hypothetical protein	orth7225	ENOG410PJT0: leucine Rich Repeat protein						IPR032675: Leucine-rich repeat domain, L domain-like
VE02_00810	KV459365.1:52866-53697	-	237	hypothetical protein	orth7226	ENOG410PFTE: ubiquitin-conjugating enzyme						IPR000608: Ubiquitin-conjugating enzyme E2; IPR016135: Ubiquitin-conjugating enzyme/RWD-like; IPR023313: Ubiquitin-conjugating enzyme, active site
VE02_00811	KV459365.1:54459-56678	-	716	hypothetical protein	orth7227							IPR021589: Spindle-body formation-associated protein
VE02_00812	KV459365.1:58234-58687	+	150	hypothetical protein		ENOG410PSUH: NA						IPR013320: Concanavalin A-like lectin/glucanase domain
VE02_00813	KV459365.1:59106-59571	-	136	hypothetical protein	orth1926	ENOG410PTZI: NA						IPR009311: Interferon alpha-inducible protein 6/27		GO:0016021 integral component of membrane
VE02_00814	KV459365.1:60125-61089	-	287	hypothetical protein	orth7230	ENOG410PM87: Urease accessory protein UreF						IPR002639: Urease accessory protein UreF		GO:0016151 nickel cation binding; GO:0006807 nitrogen compound metabolic process
VE02_00815	KV459365.1:61497-62568	+	356	hypothetical protein	orth1927	ENOG410PM4R: Catalyzes the NADPH-dependent reduction of ketopantoate into pantoic acid (By similarity)						IPR003710: Ketopantoate reductase ApbA/PanE; IPR008927: 6-phosphogluconate dehydrogenase C-terminal domain-like; IPR013328: 6-phosphogluconate dehydrogenase, domain 2; IPR013332: Ketopantoate reductase, N-terminal domain; IPR013752: Ketopantoate reductase, C-terminal domain; IPR016040: NAD(P)-binding domain		GO:0005737 cytoplasm; GO:0008677 2-dehydropantoate 2-reductase activity; GO:0016491 oxidoreductase activity; GO:0050661 NADP binding; GO:0055114 oxidation-reduction process; GO:0015940 pantothenate biosynthetic process
VE02_00816	KV459365.1:63336-65379	-	680	RAN protein kinase	orth7231	ENOG410PHIU: serine threonine protein kinase						IPR000719: Protein kinase domain; IPR002290: Serine/threonine/dual specificity protein kinase, catalytic domain; IPR008271: Serine/threonine-protein kinase, active site; IPR011009: Protein kinase-like domain	PF00069: Protein kinase domain	GO:0005524 ATP binding; GO:0004672 protein kinase activity; GO:0006468 protein phosphorylation
VE02_00817	KV459365.1:73508-75607	-	620	hypothetical protein	orth2879	ENOG410PKDV: Transcription factor					Fungal-specific TF domain	IPR007219: Transcription factor domain, fungi		GO:0005634 nucleus; GO:0008270 zinc ion binding; GO:0003677 DNA binding; GO:0006351 transcription, DNA-templated
VE02_00818	KV459365.1:77228-77513	+	75	hypothetical protein	orth8810
VE02_00819	KV459365.1:77828-80602	-	888	hypothetical protein	orth1431							IPR007577: Glycosyltransferase, DXD sugar-binding motif; IPR029044: Nucleotide-diphospho-sugar transferases
VE02_00820	KV459365.1:81142-83406	+	638	hypothetical protein	orth1432	ENOG410PKUT: domain protein						IPR012908: GPI inositol-deacylase PGAP1-like; IPR027417: P-loop containing nucleoside triphosphate hydrolase; IPR029058: Alpha/Beta hydrolase fold		GO:0016788 hydrolase activity, acting on ester bonds; GO:0006886 intracellular protein transport; GO:0006505 GPI anchor metabolic process
VE02_00821	KV459365.1:84171-85125	+	283	hypothetical protein	orth3061	ENOG410PV2Q: NB-ARC domain						IPR011990: Tetratricopeptide-like helical domain; IPR013026: Tetratricopeptide repeat-containing domain; IPR019734: Tetratricopeptide repeat		GO:0005515 protein binding
VE02_00822	KV459365.1:86220-87130	-	266	hypothetical protein	orth7232						bZIP TF 1	IPR004827: Basic-leucine zipper domain		GO:0043565 sequence-specific DNA binding; GO:0003700 transcription factor activity, sequence-specific DNA binding; GO:0006355 regulation of transcription, DNA-templated
VE02_00823	KV459365.1:87711-88779	+	248	2,3-diketo-5-methylthio-1-phosphopentane phosphatase	orth7233	ENOG410PN8S: Bifunctional enzyme that catalyzes the enolization of 2,3-diketo-5-methylthiopentyl-1-phosphate (DK-MTP-1-P) into the intermediate 2-hydroxy-3-keto-5-methylthiopentenyl-1-phosphate (HK-MTPenyl-1-P), which is then dephosphorylated to form the acireductone 1,2-dihydroxy-3-keto-5-methylthiopentene (DHK-MTPene) (By similarity)						IPR023214: HAD-like domain; IPR023943: Enolase-phosphatase E1		GO:0000287 magnesium ion binding; GO:0043874 acireductone synthase activity; GO:0019509 L-methionine biosynthetic process from methylthioadenosine
VE02_00824	KV459365.1:89100-91391	-	560	hypothetical protein	orth1434	ENOG410PG06: 6-phosphofructo-2-kinase	BUSCOfEOG7B05NZ					IPR003094: Fructose-2,6-bisphosphatase; IPR013078: Histidine phosphatase superfamily, clade-1; IPR013079: 6-phosphofructo-2-kinase; IPR027417: P-loop containing nucleoside triphosphate hydrolase; IPR029033: Histidine phosphatase superfamily	PF01591: 6-phosphofructo-2-kinase	GO:0005524 ATP binding; GO:0003824 catalytic activity; GO:0003873 6-phosphofructo-2-kinase activity; GO:0006000 fructose metabolic process; GO:0006003 fructose 2,6-bisphosphate metabolic process
VE02_00825	KV459365.1:91998-93214	+	356	mitochondrial import receptor subunit TOM40	orth7236	ENOG410PFY2: mitochondrial import receptor subunit tom-40	BUSCOfEOG7D865Z					IPR023614: Porin domain; IPR027246: Eukaryotic porin/Tom40	PF01459: Eukaryotic porin	GO:0005741 mitochondrial outer membrane; GO:0055085 transmembrane transport
VE02_00826	KV459365.1:101266-102762	+	394	CMGC/GSK protein kinase	orth7235	ENOG410PGBM: protein kinase gsk3						IPR000719: Protein kinase domain; IPR002290: Serine/threonine/dual specificity protein kinase, catalytic domain; IPR008271: Serine/threonine-protein kinase, active site; IPR011009: Protein kinase-like domain; IPR017441: Protein kinase, ATP binding site	PF00069: Protein kinase domain	GO:0005524 ATP binding; GO:0004672 protein kinase activity; GO:0006468 protein phosphorylation
VE02_00827	KV459365.1:105255-106115	+	56	hypothetical protein	orth10541							IPR012675: Beta-grasp domain; IPR015221: Ubiquitin-related modifier 1; IPR016155: Molybdopterin synthase/thiamin biosynthesis sulphur carrier, beta-grasp		GO:0005737 cytoplasm; GO:0034227 tRNA thio-modification
VE02_00828	KV459365.1:106743-108517	-	544	hypothetical protein	orth1433	ENOG410PS2T: C2H2 finger domain protein					Zinc finger (C2H2)	IPR007087: Zinc finger, C2H2; IPR013087: Zinc finger C2H2-type/integrase DNA-binding domain; IPR015880: Zinc finger, C2H2-like		GO:0046872 metal ion binding; GO:0003676 nucleic acid binding
VE02_00829	KV459365.1:114397-115590	-	356	hypothetical protein	orth290	ENOG410PHEN: Splicing factor 3B subunit 4						IPR000504: RNA recognition motif domain; IPR012677: Nucleotide-binding alpha-beta plait domain		GO:0000166 nucleotide binding; GO:0003676 nucleic acid binding
VE02_00830	KV459365.1:115879-116268	+	56	hypothetical protein	orth8985	ENOG410PSCC: TOM7 family						IPR012621: Mitochondrial import receptor subunit TOM7		GO:0005742 mitochondrial outer membrane translocase complex; GO:0030150 protein import into mitochondrial matrix
VE02_00831	KV459365.1:116732-117754	+	308	hypothetical protein	orth7234	ENOG410PHZI: carrier protein						IPR002067: Mitochondrial carrier protein; IPR018108: Mitochondrial substrate/solute carrier; IPR023395: Mitochondrial carrier domain	PF00153: Mitochondrial carrier protein	GO:0055085 transmembrane transport
VE02_00832	KV459365.1:118033-120647	-	812	hypothetical protein	orth7237	ENOG410PGW2: Cap binding protein	BUSCOfEOG7MKWFF					IPR015172: MIF4G-like, type 1; IPR015174: MIF4G-like, type 2; IPR016021: MIF4G-like domain; IPR016024: Armadillo-type fold; IPR027159: Nuclear cap-binding protein subunit 1	PF09088: MIF4G like; PF09090: MIF4G like	GO:0005846 nuclear cap binding complex; GO:0000339 RNA cap binding; GO:0005488 binding; GO:0016070 RNA metabolic process; GO:0045292 mRNA cis splicing, via spliceosome; GO:0051028 mRNA transport
VE02_00833	KV459365.1:120968-122144	+	355	hypothetical protein	orth7238	ENOG410PIM5: mitochondrial 54S ribosomal protein YmL7 YmL5	BUSCOfEOG783N61					IPR022803: Ribosomal protein L5 domain; IPR031309: Ribosomal protein L5, C-terminal; IPR031310: Ribosomal protein L5, N-terminal
VE02_00834	KV459365.1:122529-123183	-	217	hypothetical protein	orth7239	ENOG410QD6W: Functions as a nucleotide exchange factor (NEF) for Hsp70 chaperones which accelerates the release of ADP. Required for fully efficient Hsp70-mediated folding of proteins (By similarity)	BUSCOfEOG776T0T					IPR000225: Armadillo; IPR011989: Armadillo-like helical; IPR013918: Nucleotide exchange factor Fes1; IPR016024: Armadillo-type fold		GO:0005515 protein binding; GO:0005488 binding
VE02_00835	KV459365.1:124787-126430	+	375	actin	orth32	ENOG410Q83N: ACTIN						IPR004000: Actin family; IPR004001: Actin, conserved site; IPR020902: Actin/actin-like conserved site	PF00022: Actin
VE02_00836	KV459365.1:127355-131153	+	1187	hypothetical protein	orth7240	ENOG410PGD6: exocyst complex component	BUSCOfEOG7W9S31					IPR007191: Sec8 exocyst complex component specific domain		GO:0000145 exocyst; GO:0015031 protein transport; GO:0006904 vesicle docking involved in exocytosis
VE02_00837	KV459365.1:132881-134658	+	547	hypothetical protein	orth7241	ENOG410PJXD: Glucan synthesis regulatory protein						IPR009203: Cell wall assembly/cell proliferation-coordinating protein, KNR4; IPR018958: SMI1/KNR4-like domain		GO:0042546 cell wall biogenesis
VE02_00838	KV459365.1:135474-136222	+	172	hypothetical protein	orth7242	ENOG410PNEZ: Vacuolar protein sorting-associated protein	BUSCOfEOG73RBPD					IPR007919: Uncharacterised protein family UPF0220	PF05255: Uncharacterised protein family (UPF0220)
VE02_00839	KV459365.1:136564-137125	-	168	hypothetical protein	orth7243	ENOG410QDMR: peptidyl-tRNA hydrolase domain protein						IPR000352: Peptide chain release factor class I/class II; IPR014720: Double-stranded RNA-binding domain		GO:0003747 translation release factor activity; GO:0006415 translational termination
VE02_00840	KV459365.1:137456-137976	+	120	hypothetical protein	orth7244	ENOG410PRW5: conserved hypothetical protein						IPR024512: Small subunit of serine palmitoyltransferase-like
VE02_00841	KV459365.1:138326-140843	-	721	hypothetical protein	orth7245	ENOG410PI1T: Mis6 domain protein						IPR012485: Centromere protein I		GO:0000776 kinetochore; GO:0034508 centromere complex assembly
VE02_00842	KV459365.1:143105-143780	+	203	hypothetical protein	orth7246	ENOG410PMTD: Acetyltransferase (GNAT) family
VE02_00843	KV459365.1:144744-146198	+	448	saccharopine dehydrogenase	orth2878	ENOG410Q4IA: saccharopine dehydrogenase						IPR005097: Saccharopine dehydrogenase, NADP binding domain; IPR016040: NAD(P)-binding domain; IPR032095: Saccharopine dehydrogenase, C-terminal	PF16653: Saccharopine dehydrogenase C-terminal domain	GO:0016491 oxidoreductase activity; GO:0055114 oxidation-reduction process
VE02_00844	KV459365.1:146385-146926	-	160	hypothetical protein	orth9665
VE02_00845	KV459365.1:147645-152080	+	1459	hypothetical protein	orth7247	ENOG410QDBC: hypercellular protein	BUSCOfEOG7DRJBS					IPR013935: TRAPP II complex, Trs120	PF08626: Transport protein Trs120 or TRAPPC9, TRAPP II complex subunit
VE02_00846	KV459365.1:152273-153624	-	430	hypothetical protein	orth7248	ENOG410PFB3: Component of the ERMES MDM complex, which serves as a molecular tether to connect the endoplasmic reticulum and mitochondria. Components of this complex are involved in the control of mitochondrial shape and protein biogenesis and may function in phospholipid exchange. The mdm12-mmm1 subcomplex functions in the major beta-barrel assembly pathway that is responsible for biogenesis of …	BUSCOfEOG7J9VZZ					IPR019411: MMM1 domain; IPR027537: Maintenance of mitochondrial morphology protein 1	PF10296: Maintenance of mitochondrial morphology protein 1	GO:0032865 ERMES complex; GO:0007005 mitochondrion organization
VE02_00847	KV459365.1:154014-155214	+	322	hypothetical protein	orth7249	ENOG410PHWV: synthase	BUSCOfEOG7M6DKZ					IPR000462: CDP-alcohol phosphatidyltransferase		GO:0016020 membrane; GO:0016780 phosphotransferase activity, for other substituted phosphate groups; GO:0008654 phospholipid biosynthetic process
VE02_00848	KV459365.1:155783-156842	-	352	hypothetical protein	orth9666							IPR018608: Gluconate transport inducer 1/Pac2
VE02_00849	KV459365.1:157920-160517	-	705	hypothetical protein	orth7250	ENOG410PRFV: Tyrosyl-DNA phosphodiesterase						IPR003903: Ubiquitin interacting motif; IPR010347: Tyrosyl-DNA phosphodiesterase I; IPR027415: Tyrosyl-DNA phosphodiesterase C-terminal domain	PF06087: Tyrosyl-DNA phosphodiesterase	GO:0005634 nucleus; GO:0008081 phosphoric diester hydrolase activity; GO:0006281 DNA repair
VE02_00850	KV459365.1:161131-162649	-	485	hypothetical protein	orth7251	ENOG410PGF7: tRNA dimethylallyltransferase	BUSCOfEOG7SR4WC					IPR018022: tRNA dimethylallyltransferase; IPR027417: P-loop containing nucleoside triphosphate hydrolase; IPR030666: tRNA isopentenyltransferase, eukaryotes	PF01715: IPP transferase	GO:0005524 ATP binding; GO:0052381 tRNA dimethylallyltransferase activity; GO:0008033 tRNA processing
VE02_00851	KV459365.1:163083-164657	+	476	protein transporter SEC61 subunit alpha	orth7252	ENOG410PX0Y: SecY translocase	BUSCOfEOG7VHT6B					IPR002208: SecY/SEC61-alpha family; IPR019561: Translocon Sec61/SecY, plug domain; IPR023201: SecY subunit domain; IPR030659: SecY conserved site	PF00344: SecY translocase	GO:0016020 membrane; GO:0015031 protein transport
VE02_00852	KV459365.1:166457-171665	+	1715	hypothetical protein	orth780	ENOG410PHP4: ATP-dependent bile acid permease						IPR003439: ABC transporter-like; IPR003593: AAA+ ATPase domain; IPR011527: ABC transporter type 1, transmembrane domain; IPR017871: ABC transporter, conserved site; IPR027417: P-loop containing nucleoside triphosphate hydrolase	PF00005: ABC transporter	GO:0016021 integral component of membrane; GO:0005524 ATP binding; GO:0016887 ATPase activity; GO:0042626 ATPase activity, coupled to transmembrane movement of substances; GO:0055085 transmembrane transport; GO:0006810 transport
VE02_00853	KV459365.1:172604-173258	-	136	NADH dehydrogenase	orth7253	ENOG410PPNI: NADH-ubiquinone oxidoreductase subunit						IPR007763: NADH dehydrogenase [ubiquinone] 1 alpha subcomplex subunit 12		GO:0016020 membrane; GO:0008137 NADH dehydrogenase (ubiquinone) activity; GO:0009055 electron carrier activity
VE02_00854	KV459365.1:173531-175287	+	527	hypothetical protein	orth7254	ENOG410PHGG: CDP-diacylglycerol-glycerol-3-phosphate 3-phosphatidyltransferase	BUSCOfEOG7Z95XD					IPR001736: Phospholipase D/Transphosphatidylase; IPR016270: Phospholipase D, phosphatidylserine synthase type		GO:0016780 phosphotransferase activity, for other substituted phosphate groups; GO:0003824 catalytic activity; GO:0008654 phospholipid biosynthetic process
VE02_00855	KV459365.1:176107-177127	-	339	hypothetical protein	orth1930	ENOG410PKBZ: Protein N-terminal amidase						IPR003010: Carbon-nitrogen hydrolase		GO:0016810 hydrolase activity, acting on carbon-nitrogen (but not peptide) bonds; GO:0006807 nitrogen compound metabolic process
VE02_00856	KV459365.1:178665-179585	-	233	hypothetical protein	orth1436	ENOG410PXFS: NA
VE02_00857	KV459365.1:180941-181700	+	215	hypothetical protein	orth1302	ENOG410PRPR: NA
VE02_00858	KV459365.1:182402-183629	-	408	hypothetical protein	orth7256	ENOG410PG3V: Involved in the first step of pre-mRNA splicing. Required for cell growth and cell cycle control. Plays a role in the levels of the U1, U4, U5 and U6 snRNAs and the maintenance of the U4 U6 snRNA complex. May provide the link between the nineteen complex NTC spliceosome protein complex and the spliceosome through the U6 snRNA. Associates predominantly with U6 snRNAs in assembled acti…	BUSCOfEOG7D867D					IPR000504: RNA recognition motif domain; IPR000571: Zinc finger, CCCH-type; IPR012677: Nucleotide-binding alpha-beta plait domain; IPR032297: Torus domain		GO:0046872 metal ion binding; GO:0000166 nucleotide binding; GO:0003676 nucleic acid binding
VE02_00859	KV459365.1:183906-185295	+	371	hypothetical protein	orth1040	ENOG410PG8U: (GTP)-binding protein						IPR004095: TGS; IPR005225: Small GTP-binding protein domain; IPR006073: GTP binding domain; IPR006074: GTP1/OBG, conserved site; IPR012676: TGS-like; IPR027417: P-loop containing nucleoside triphosphate hydrolase; IPR031167: OBG-type guanine nucleotide-binding (G) domain; IPR031662: GTP binding protein, second domain		GO:0005525 GTP binding
VE02_00860	KV459365.1:185766-186199	-	109	hypothetical protein	orth7257	ENOG410PSVG: Spo12 family						IPR007727: Spo12
VE02_00861	KV459365.1:186741-187572	+	276	hypothetical protein	orth7258	ENOG410PH4N: NA						IPR004045: Glutathione S-transferase, N-terminal; IPR010987: Glutathione S-transferase, C-terminal-like; IPR012336: Thioredoxin-like fold		GO:0005515 protein binding
VE02_00862	KV459365.1:187677-188962	-	410	hypothetical protein	orth7259	ENOG410PJ3J: Low-temperature viability protein LTV1	BUSCOfEOG7VTDX5					IPR007307: Low temperature viability protein	PF04180: Low temperature viability protein
VE02_00863	KV459365.1:189240-191232	+	646	hypothetical protein	orth7260	ENOG410PFXG: (GTP)-binding protein	BUSCOfEOG7SN8N7					IPR006073: GTP binding domain; IPR023179: GTP-binding protein, orthogonal bundle domain; IPR027417: P-loop containing nucleoside triphosphate hydrolase; IPR030378: Circularly permuted (CP)-type guanine nucleotide-binding (G) domain		GO:0005525 GTP binding
VE02_00864	KV459365.1:191720-193272	+	449	acyl-CoA dehydrogenase	orth1437	ENOG410PH69: acyl-CoA dehydrogenase						IPR006091: Acyl-CoA oxidase/dehydrogenase, central domain; IPR009075: Acyl-CoA dehydrogenase/oxidase C-terminal; IPR009100: Acyl-CoA dehydrogenase/oxidase, N-terminal and middle domain; IPR013786: Acyl-CoA dehydrogenase/oxidase, N-terminal		GO:0050660 flavin adenine dinucleotide binding; GO:0016627 oxidoreductase activity, acting on the CH-CH group of donors; GO:0003995 acyl-CoA dehydrogenase activity; GO:0055114 oxidation-reduction process; GO:0008152 metabolic process
VE02_00865	KV459365.1:193870-194550	-	207	hypothetical protein	orth7261	ENOG410PFRC: secreted protein						IPR011089: Domain of unknown function DUF1524
VE02_00866	KV459365.1:195691-196627	+	269	hypothetical protein	orth8634	ENOG410PTPC: NA
VE02_00867	KV459365.1:196733-199705	-	853	hypothetical protein	orth7262	ENOG410PHUD: Ethanolamine phosphate transferase involved in glycosylphosphatidylinositol-anchor biosynthesis. Transfers ethanolamine phosphate to the GPI second mannose						IPR002591: Type I phosphodiesterase/nucleotide pyrophosphatase/phosphate transferase; IPR017849: Alkaline phosphatase-like, alpha/beta/alpha; IPR017850: Alkaline-phosphatase-like, core domain		GO:0003824 catalytic activity; GO:0008152 metabolic process
VE02_00868	KV459365.1:200196-200694	-	132	hypothetical protein	orth7263	ENOG410PS71: Protein of unknown function (DUF2423)						IPR019434: Uncharacterised protein family UPF0642
VE02_00869	KV459365.1:201076-203003	+	452	hypothetical protein	orth7264	ENOG410PJSJ: MIZ zinc finger protein					MIZ zinc finger	IPR004181: Zinc finger, MIZ-type; IPR013083: Zinc finger, RING/FYVE/PHD-type; IPR023321: PINIT domain; IPR027229: E3 SUMO protein ligase		GO:0008270 zinc ion binding; GO:0019789 SUMO transferase activity
VE02_00870	KV459365.1:203569-204426	+	224	hypothetical protein	orth7265	ENOG410PKMP: Bet3 family	BUSCOfEOG7B8SF4					IPR007194: Transport protein particle (TRAPP) component; IPR024096: NO signalling/Golgi transport ligand-binding domain
VE02_00871	KV459365.1:204870-206083	-	330	malate dehydrogenase, NAD-dependent	orth1438	ENOG410PGH8: Malate dehydrogenase						IPR001236: Lactate/malate dehydrogenase, N-terminal; IPR001252: Malate dehydrogenase, active site; IPR001557: L-lactate/malate dehydrogenase; IPR010097: Malate dehydrogenase, type 1; IPR015955: Lactate dehydrogenase/glycoside hydrolase, family 4, C-terminal; IPR016040: NAD(P)-binding domain; IPR022383: Lactate/malate dehydrogenase, C-terminal		GO:0016615 malate dehydrogenase activity; GO:0016616 oxidoreductase activity, acting on the CH-OH group of donors, NAD or NADP as acceptor; GO:0016491 oxidoreductase activity; GO:0003824 catalytic activity; GO:0030060 L-malate dehydrogenase activity; GO:0006108 malate metabolic process; GO:0019752 carboxylic acid metabolic process; GO:0055114 oxidation-reduction process; GO:0005975 carbohydrate m…
VE02_00872	KV459365.1:207228-208137	-	157	ribosomal protein L28e	orth7266	ENOG410PR32: 60S ribosomal protein L28						IPR002672: Ribosomal protein L28e; IPR029004: Ribosomal L28e/Mak16		GO:0005622 intracellular; GO:0005840 ribosome; GO:0003735 structural constituent of ribosome; GO:0006412 translation
VE02_00873	KV459365.1:210282-211897	-	422	dTDP-glucose 4,6-dehydratase	orth7268	ENOG410PGUV: 4,6-dehydratase						IPR005888: dTDP-glucose 4,6-dehydratase; IPR016040: NAD(P)-binding domain	PF01370: NAD dependent epimerase/dehydratase family; PF16363: GDP-mannose 4,6 dehydratase	GO:0008460 dTDP-glucose 4,6-dehydratase activity; GO:0009225 nucleotide-sugar metabolic process
VE02_00874	KV459365.1:215093-217418	+	399	hypothetical protein	orth7269	ENOG410PIK3: solute carrier family 35, member E3						IPR002109: Glutaredoxin; IPR012336: Thioredoxin-like fold		GO:0009055 electron carrier activity; GO:0015035 protein disulfide oxidoreductase activity; GO:0045454 cell redox homeostasis
VE02_00875	KV459365.1:218236-219000	+	159	hypothetical protein	orth5227
VE02_00876	KV459365.1:220509-221225	+	150	hypothetical protein	orth5239	ENOG410PP5N: conserved hypothetical protein						IPR013879: Protein of unknown function DUF1761
VE02_00877	KV459365.1:222168-223346	+	353	hypothetical protein	orth972	ENOG410PFYF: serine threonine-protein kinase						IPR000719: Protein kinase domain; IPR002290: Serine/threonine/dual specificity protein kinase, catalytic domain; IPR008271: Serine/threonine-protein kinase, active site; IPR011009: Protein kinase-like domain; IPR017441: Protein kinase, ATP binding site; IPR030616: Aurora kinase	PF00069: Protein kinase domain	GO:0004672 protein kinase activity; GO:0005524 ATP binding; GO:0007049 cell cycle; GO:0006468 protein phosphorylation
VE02_00878	KV459361.1:583-2485	+	536	hypothetical protein	orth2859	ENOG410PNQQ: HMG (high mobility group) box						IPR001660: Sterile alpha motif domain; IPR009071: High mobility group box domain; IPR013761: Sterile alpha motif/pointed domain		GO:0005515 protein binding
VE02_00879	KV459361.1:5775-9627	-	1283	hypothetical protein	orth9070	ENOG410PV2H: Vault protein inter-alpha-trypsin domain						IPR002035: von Willebrand factor, type A; IPR013694: VIT domain
VE02_00880	KV459361.1:9940-12327	+	668	hypothetical protein	orth9667	ENOG410PRX4: NA
VE02_00881	KV459361.1:13536-14412	-	291	hypothetical protein	orth6793	ENOG410PQ99: Conserved hypothetical protein
VE02_00882	KV459361.1:16033-17103	+	295	20S proteasome subunit alpha 7	orth6792	ENOG410PGK8: The proteasome is a multicatalytic proteinase complex which is characterized by its ability to cleave peptides with Arg, Phe, Tyr, Leu, and Glu adjacent to the leaving group at neutral or slightly basic pH. The proteasome has an ATP-dependent proteolytic activity (By similarity)			T01A			IPR000426: Proteasome alpha-subunit, N-terminal domain; IPR001353: Proteasome, subunit alpha/beta; IPR023332: Proteasome A-type subunit; IPR029055: Nucleophile aminohydrolases, N-terminal		GO:0019773 proteasome core complex, alpha-subunit complex; GO:0005839 proteasome core complex; GO:0004175 endopeptidase activity; GO:0004298 threonine-type endopeptidase activity; GO:0006511 ubiquitin-dependent protein catabolic process; GO:0051603 proteolysis involved in cellular protein catabolic process
VE02_00883	KV459361.1:20139-23212	+	672	hypothetical protein	orth895							IPR001804: Isocitrate and isopropylmalate dehydrogenases family; IPR004434: Isocitrate dehydrogenase NAD-dependent; IPR019818: Isocitrate/isopropylmalate dehydrogenase, conserved site; IPR024084: Isopropylmalate dehydrogenase-like domain	PF00180: Isocitrate/isopropylmalate dehydrogenase	GO:0016616 oxidoreductase activity, acting on the CH-OH group of donors, NAD or NADP as acceptor; GO:0004449 isocitrate dehydrogenase (NAD+) activity; GO:0000287 magnesium ion binding; GO:0051287 NAD binding; GO:0006099 tricarboxylic acid cycle; GO:0055114 oxidation-reduction process
VE02_00884	KV459361.1:23907-26201	-	712	STE/STE20/YSK protein kinase	orth6790	ENOG410PF80: serine threonine protein kinase						IPR000719: Protein kinase domain; IPR002290: Serine/threonine/dual specificity protein kinase, catalytic domain; IPR011009: Protein kinase-like domain; IPR017441: Protein kinase, ATP binding site	PF00069: Protein kinase domain; PF07714: Protein tyrosine kinase	GO:0005524 ATP binding; GO:0004672 protein kinase activity; GO:0006468 protein phosphorylation
VE02_00885	KV459361.1:27626-28439	+	270	hypothetical protein	orth9668	ENOG410PR47: conserved hypothetical protein
VE02_00886	KV459361.1:28812-30537	-	556	hypothetical protein	orth6789	ENOG410PIWE: UBX domain-containing protein						IPR001012: UBX domain; IPR006577: UAS; IPR009060: UBA-like; IPR012336: Thioredoxin-like fold; IPR029071: Ubiquitin-related domain		GO:0005515 protein binding
VE02_00887	KV459361.1:31239-36977	+	1840	hypothetical protein	orth6788	ENOG410PH87: Proteasome component (Ecm29)						IPR011989: Armadillo-like helical; IPR016024: Armadillo-type fold; IPR024372: Proteasome stabiliser ECM29; IPR026827: Proteasome component ECM29/Translational activator GCN1	PF13001: Proteasome stabiliser	GO:0032947 protein complex scaffold; GO:0005488 binding; GO:0043248 proteasome assembly
VE02_00888	KV459361.1:37494-38934	-	479	hypothetical protein	orth6787	ENOG410PNC8: NA						IPR032805: Wax synthase domain
VE02_00890	KV459361.1:40728-45450	-	1538	hypothetical protein	orth6786	ENOG410PHNJ: Glycogen debranching enzyme	BUSCOfEOG74J9H3			GH133		IPR006421: Glycogen debranching enzyme, metazoa; IPR008928: Six-hairpin glycosidase-like; IPR010401: Glycogen debranching enzyme; IPR013781: Glycoside hydrolase, catalytic domain; IPR017853: Glycoside hydrolase superfamily; IPR029436: Eukaryotic glycogen debranching enzyme, N-terminal domain; IPR032788: Glycogen debranching enzyme, central domain; IPR032790: Glycogen debranching enzyme, C-termina…	PF06202: Amylo-alpha-1,6-glucosidase ; PF14701: Glucanotransferase of human glycogen debranching enzyme; PF14702: Central domain of human glycogen debranching enzyme	GO:0004134 4-alpha-glucanotransferase activity; GO:0003824 catalytic activity; GO:0004135 amylo-alpha-1,6-glucosidase activity; GO:0005980 glycogen catabolic process; GO:0005978 glycogen biosynthetic process; GO:0005975 carbohydrate metabolic process
VE02_00891	KV459361.1:46766-48075	+	379	3-deoxy-7-phosphoheptulonate synthase	orth839	ENOG410PG9I: Stereospecific condensation of phosphoenolpyruvate (PEP) and D-erythrose-4-phosphate (E4P) giving rise to 3-deoxy-D- arabino-heptulosonate-7-phosphate (DAHP) (By similarity)						IPR006218: DAHP synthetase I/KDSA; IPR006219: DHAP synthase, class 1; IPR013785: Aldolase-type TIM barrel	PF00793: DAHP synthetase I family	GO:0003849 3-deoxy-7-phosphoheptulonate synthase activity; GO:0003824 catalytic activity; GO:0009058 biosynthetic process; GO:0009073 aromatic amino acid family biosynthetic process
VE02_00892	KV459361.1:48220-49072	-	237	hypothetical protein	orth6785	ENOG410PN7R: Autophagocytosis associated protein, active-site domain						IPR007135: Autophagy-related protein 3
VE02_00893	KV459361.1:49747-50947	+	318	hypothetical protein	orth6784	ENOG410PFPG: Cytochrome c1	BUSCOfEOG7M0P2N					IPR002326: Cytochrome c1; IPR009056: Cytochrome c-like domain; IPR021157: Cytochrome c1, transmembrane anchor, C-terminal	PF02167: Cytochrome C1 family	GO:0020037 heme binding; GO:0009055 electron carrier activity
VE02_00894	KV459361.1:51552-55929	+	1426	hypothetical protein	orth6783							IPR011257: DNA glycosylase		GO:0003824 catalytic activity; GO:0006281 DNA repair
VE02_00897	KV459361.1:57572-58619	-	348	hypothetical protein	orth2860	ENOG410PNER: Inherit from euNOG: gliotoxin biosynthesis protein GliK						IPR013024: Butirosin biosynthesis, BtrG-like; IPR017939: Gamma-glutamylcyclotransferase		GO:0003839 gamma-glutamylcyclotransferase activity; GO:0006750 glutathione biosynthetic process
VE02_00898	KV459361.1:60173-65388	+	1637	hypothetical protein	orth6782
VE02_00899	KV459361.1:65829-66459	+	189	hypothetical protein	orth6781	ENOG410PR2S: Inherit from opiNOG: Conserved hypothetical protein
VE02_00900	KV459361.1:66914-67964	+	349	hypothetical protein	orth6780	ENOG410PJ4Y: 3-dehydroshikimate dehydratase						IPR013022: Xylose isomerase-like, TIM barrel domain
VE02_00901	KV459361.1:68163-69948	-	533	hypothetical protein	orth840	ENOG410PICQ: cation diffusion facilitator						IPR002524: Cation efflux protein; IPR027469: Cation efflux protein transmembrane domain; IPR027470: Cation efflux protein, cytoplasmic domain		GO:0016021 integral component of membrane; GO:0008324 cation transmembrane transporter activity; GO:0006812 cation transport; GO:0055085 transmembrane transport
VE02_00902	KV459361.1:70658-71908	+	271	hypothetical protein	orth6779	ENOG410PHBA: Ulp1 protease family protein			C48			IPR003653: Ulp1 protease family, C-terminal catalytic domain		GO:0008234 cysteine-type peptidase activity; GO:0006508 proteolysis
VE02_00903	KV459361.1:72374-73189	-	254	RNA-binding protein PNO1	orth6777	ENOG410PG9H: Required for small ribosomal subunit (SSU) synthesis. Has a role in the processing of early nucleolar and late cytoplasmic pre-RNA species	BUSCOfEOG72C5BH					IPR004087: K Homology domain; IPR004088: K Homology domain, type 1		GO:0003723 RNA binding; GO:0003676 nucleic acid binding
VE02_00904	KV459361.1:73649-75856	+	716	hypothetical protein	orth6778	ENOG410PFEP: Mitochondrial distribution and morphology protein	BUSCOfEOG77WWN5					IPR012571: Mitochondrial distribution and morphology protein family 31/32, fungi	PF08118: Yeast mitochondrial distribution and morphology (MDM) proteins	GO:0005743 mitochondrial inner membrane; GO:0007005 mitochondrion organization; GO:0000001 mitochondrion inheritance
VE02_00905	KV459361.1:77200-79347	-	663	CAMK protein kinase	orth684	ENOG410PFKJ: serine threonine-protein kinase Chk2						IPR000253: Forkhead-associated (FHA) domain; IPR000719: Protein kinase domain; IPR002290: Serine/threonine/dual specificity protein kinase, catalytic domain; IPR008271: Serine/threonine-protein kinase, active site; IPR008984: SMAD/FHA domain; IPR011009: Protein kinase-like domain; IPR017441: Protein kinase, ATP binding site; IPR020636: Calcium/calmodulin-dependent/calcium-dependent protein kinase	PF00069: Protein kinase domain	GO:0005524 ATP binding; GO:0005515 protein binding; GO:0004672 protein kinase activity; GO:0006468 protein phosphorylation
VE02_00906	KV459361.1:80164-81130	-	283	hypothetical protein	orth6763	ENOG410PPRM: conserved hypothetical protein						IPR012479: SAP30-binding protein		GO:0006355 regulation of transcription, DNA-templated
VE02_00907	KV459361.1:81406-82334	+	264	20S proteasome subunit beta 7	orth6764	ENOG410PGKS: The proteasome is a multicatalytic proteinase complex which is characterized by its ability to cleave peptides with Arg, Phe, Tyr, Leu, and Glu adjacent to the leaving group at neutral or slightly basic pH. The proteasome has an ATP-dependent proteolytic activity (By similarity)	BUSCOfEOG73BVQ8		T01A			IPR001353: Proteasome, subunit alpha/beta; IPR016295: Proteasome endopeptidase complex, beta subunit; IPR023333: Proteasome B-type subunit; IPR029055: Nucleophile aminohydrolases, N-terminal		GO:0005839 proteasome core complex; GO:0004298 threonine-type endopeptidase activity; GO:0051603 proteolysis involved in cellular protein catabolic process
VE02_00908	KV459361.1:83082-84370	-	280	hypothetical protein	orth6765	ENOG410PNUP: Component of the eukaryotic translation initiation factor 3 (eIF-3) complex, which is involved in protein synthesis and, together with other initiation factors, stimulates binding of mRNA and methionyl-tRNAi to the 40S ribosome (By similarity)						IPR013906: Eukaryotic translation initiation factor 3 subunit J; IPR023194: Eukaryotic translation initiation factor 3-like domain	PF08597: Translation initiation factor eIF3 subunit	GO:0005852 eukaryotic translation initiation factor 3 complex; GO:0005737 cytoplasm; GO:0003743 translation initiation factor activity
VE02_00909	KV459361.1:85675-87169	-	438	enolase	orth6766	ENOG410PFRB: enolase EC 4.2.1.11						IPR000941: Enolase; IPR020809: Enolase, conserved site; IPR020810: Enolase, C-terminal; IPR020811: Enolase, N-terminal; IPR029017: Enolase N-terminal domain-like; IPR029065: Enolase C-terminal domain-like	PF00113: Enolase, C-terminal TIM barrel domain; PF03952: Enolase, N-terminal domain	GO:0000015 phosphopyruvate hydratase complex; GO:0004634 phosphopyruvate hydratase activity; GO:0000287 magnesium ion binding; GO:0006096 glycolytic process
VE02_00910	KV459361.1:88840-90197	+	390	26S protease subunit rpt4	orth522	ENOG410PG6Y: regulatory subunit						IPR003593: AAA+ ATPase domain; IPR003959: ATPase, AAA-type, core; IPR003960: ATPase, AAA-type, conserved site; IPR005937: 26S proteasome subunit P45; IPR027417: P-loop containing nucleoside triphosphate hydrolase		GO:0005737 cytoplasm; GO:0005524 ATP binding; GO:0016787 hydrolase activity; GO:0030163 protein catabolic process
VE02_00911	KV459361.1:98226-99413	+	362	hypothetical protein	orth3225						Fungal Zn(2)-Cys(6) binuclear cluster domain	IPR001138: Zn(2)-C6 fungal-type DNA-binding domain		GO:0005634 nucleus; GO:0008270 zinc ion binding; GO:0000981 RNA polymerase II transcription factor activity, sequence-specific DNA binding; GO:0006355 regulation of transcription, DNA-templated
VE02_00912	KV459361.1:100772-102722	-	573	hypothetical protein	orth3226	ENOG410PITP: ubiquitin carboxyl-terminal hydrolase	BUSCOfEOG789CMF		C19			IPR000626: Ubiquitin domain; IPR001394: Peptidase C19, ubiquitin carboxyl-terminal hydrolase; IPR018200: Ubiquitin specific protease, conserved site; IPR028889: Ubiquitin specific protease domain; IPR029071: Ubiquitin-related domain	PF00443: Ubiquitin carboxyl-terminal hydrolase	GO:0005515 protein binding; GO:0036459 thiol-dependent ubiquitinyl hydrolase activity; GO:0006511 ubiquitin-dependent protein catabolic process; GO:0016579 protein deubiquitination
VE02_00913	KV459361.1:102934-103647	+	169	actin-like protein 2/3 complex subunit 4	orth3227	ENOG410PFJR: Arp2 3 complex 20 kDa subunit	BUSCOfEOG7PK9BN					IPR008384: Actin-related protein 2/3 complex subunit 4	PF05856: ARP2/3 complex 20 kDa subunit (ARPC4)	GO:0015629 actin cytoskeleton; GO:0005885 Arp2/3 protein complex; GO:0034314 Arp2/3 complex-mediated actin nucleation; GO:0030041 actin filament polymerization
VE02_00914	KV459361.1:104772-107370	+	793	hypothetical protein	orth3228	ENOG410PJ49: NA						IPR012677: Nucleotide-binding alpha-beta plait domain		GO:0000166 nucleotide binding
VE02_00915	KV459361.1:108039-109100	+	312	hypothetical protein	orth3229	ENOG410PKAE: tRNA wybutosine-synthesizing protein						IPR003827: tRNA wybutosine-synthesizing protein	PF02676: Methyltransferase TYW3
VE02_00916	KV459361.1:109435-110065	-	141	hypothetical protein	orth482	ENOG410PRH8: U6 snRNA-associated Sm-like protein LSm7						IPR001163: LSM domain, eukaryotic/archaea-type; IPR010920: LSM domain
VE02_00917	KV459361.1:110539-112214	+	466	hypothetical protein	orth3230	ENOG410PMUE: C6 finger domain protein					Fungal Zn(2)-Cys(6) binuclear cluster domain	IPR001138: Zn(2)-C6 fungal-type DNA-binding domain		GO:0005634 nucleus; GO:0008270 zinc ion binding; GO:0000981 RNA polymerase II transcription factor activity, sequence-specific DNA binding; GO:0006355 regulation of transcription, DNA-templated
VE02_00918	KV459361.1:112599-114552	+	594	2-isopropylmalate synthase	orth3085	ENOG410PGJG: 2-isopropylmalate synthase						IPR000891: Pyruvate carboxyltransferase; IPR002034: Alpha-isopropylmalate/homocitrate synthase, conserved site; IPR005668: 2-isopropylmalate synthase; IPR013709: 2-isopropylmalate synthase LeuA, allosteric (dimerisation) domain; IPR013785: Aldolase-type TIM barrel	PF00682: HMGL-like	GO:0003852 2-isopropylmalate synthase activity; GO:0046912 transferase activity, transferring acyl groups, acyl groups converted into alkyl on transfer; GO:0003824 catalytic activity; GO:0009098 leucine biosynthetic process; GO:0019752 carboxylic acid metabolic process
VE02_00919	KV459361.1:115427-118342	+	872	hypothetical protein	orth3231	ENOG410PFHH: importin beta-1 subunit	BUSCOfEOG7FJH7Z					IPR000225: Armadillo; IPR001494: Importin-beta, N-terminal domain; IPR011989: Armadillo-like helical; IPR016024: Armadillo-type fold; IPR021133: HEAT, type 2		GO:0005515 protein binding; GO:0008536 Ran GTPase binding; GO:0005488 binding; GO:0006886 intracellular protein transport
VE02_00920	KV459361.1:119025-119623	-	179	hypothetical protein	orth8389	ENOG410PP3X: DUF967 domain protein						IPR005624: Haem-degrading
VE02_00921	KV459361.1:120314-120830	+	171	hypothetical protein	orth7967	ENOG410PU58: NA
VE02_00922	KV459361.1:120870-125055	+	1394	hypothetical protein	orth3232		BUSCOfEOG7JX3CZ			AA7		IPR006094: FAD linked oxidase, N-terminal; IPR007173: D-arabinono-1,4-lactone oxidase; IPR016166: FAD-binding, type 2; IPR016167: FAD-binding, type 2, subdomain 1; IPR016169: CO dehydrogenase flavoprotein-like, FAD-binding, subdomain 2; IPR030654: Sugar 1,4-lactone oxidase	PF04030: D-arabinono-1,4-lactone oxidase	GO:0016020 membrane; GO:0050660 flavin adenine dinucleotide binding; GO:0003885 D-arabinono-1,4-lactone oxidase activity; GO:0016491 oxidoreductase activity; GO:0016614 oxidoreductase activity, acting on CH-OH group of donors; GO:0003824 catalytic activity; GO:0055114 oxidation-reduction process
VE02_00923	KV459361.1:126079-127909	-	609	hypothetical protein	orth483	ENOG410PKNY: FAD-binding domain						IPR013112: FAD-binding 8; IPR013121: Ferric reductase, NAD binding domain; IPR013130: Ferric reductase transmembrane component-like domain; IPR017927: Ferredoxin reductase-type FAD-binding domain		GO:0016491 oxidoreductase activity; GO:0055114 oxidation-reduction process
VE02_00924	KV459361.1:130050-130843	-	177	hypothetical protein	orth3233	ENOG410PQWT: conserved hypothetical protein						IPR012471: Protein of unknown function DUF1690
VE02_00925	KV459361.1:131096-131448	+	94	hypothetical protein	orth3234	ENOG410PTQG: NA
VE02_00926	KV459361.1:132003-133905	-	553	hypothetical protein	orth3235	ENOG410PHHT: Regulatory subunit of the poly(A)-nuclease (PAN) deadenylation complex involved in cytoplasmic mRNA turnover. PAN specifically shortens poly(A) tails of RNA when the poly(A) stretch is bound by polyadenylate-binding protein pab1. Deadenylation of the 3'-tail to a length that is too short to bind pab1 induces mRNA decay. May also be involved in post- transcriptional maturation of mRNA…	BUSCOfEOG7XM36Z					IPR000719: Protein kinase domain; IPR011009: Protein kinase-like domain		GO:0005524 ATP binding; GO:0004672 protein kinase activity; GO:0006468 protein phosphorylation
VE02_00927	KV459361.1:135034-136627	+	512	hypothetical protein	orth3236	ENOG410PH0W: UBX domain-containing protein	BUSCOfEOG7CRV06					IPR001012: UBX domain; IPR006577: UAS; IPR009060: UBA-like; IPR012336: Thioredoxin-like fold; IPR029071: Ubiquitin-related domain		GO:0005515 protein binding
VE02_00928	KV459361.1:137234-138830	+	456	hypothetical protein	orth3237	ENOG410PMM1: conserved hypothetical protein						IPR004152: GAT domain; IPR008942: ENTH/VHS		GO:0005622 intracellular; GO:0006886 intracellular protein transport
VE02_00929	KV459361.1:139601-143647	+	1241	hypothetical protein	orth3238	ENOG410PFD5: Oxysterol-binding protein						IPR000648: Oxysterol-binding protein; IPR001849: Pleckstrin homology domain; IPR002110: Ankyrin repeat; IPR011993: PH domain-like; IPR018494: Oxysterol-binding protein, conserved site; IPR020683: Ankyrin repeat-containing domain		GO:0005515 protein binding
VE02_00930	KV459361.1:143853-145182	+	402	hypothetical protein	orth8390	ENOG410PHTY: Mitochondrial molecular chaperone	BUSCOfEOG7D59ZK					IPR011419: ATP12, ATPase F1F0-assembly protein; IPR023335: Orthogonal Bundle domain in ATP12		GO:0043461 proton-transporting ATP synthase complex assembly
VE02_00931	KV459361.1:145760-146455	+	203	hypothetical protein	orth8115
VE02_00932	KV459361.1:146832-148028	-	348	hypothetical protein	orth484	ENOG410PM3A: Acyl-CoA thioesterase						IPR003703: Acyl-CoA thioesterase; IPR029069: HotDog domain	PF13622: Thioesterase-like superfamily	GO:0047617 acyl-CoA hydrolase activity; GO:0006637 acyl-CoA metabolic process
VE02_00933	KV459361.1:148621-152191	-	1157	hypothetical protein	orth3239	ENOG410PJMM: Inherit from KOG: EFR3 homolog	BUSCOfEOG74BK23					IPR016024: Armadillo-type fold		GO:0005488 binding
VE02_00934	KV459361.1:153048-155345	-	729	NEK protein kinase	orth3240	ENOG410PIY3: G2-specific protein kinase	BUSCOfEOG7VB2QQ					IPR000719: Protein kinase domain; IPR002290: Serine/threonine/dual specificity protein kinase, catalytic domain; IPR008271: Serine/threonine-protein kinase, active site; IPR011009: Protein kinase-like domain		GO:0005524 ATP binding; GO:0004672 protein kinase activity; GO:0006468 protein phosphorylation
VE02_00935	KV459361.1:155665-157683	+	629	hypothetical protein	orth3241	ENOG410PGYX: BTB POZ domain-containing protein						IPR000210: BTB/POZ domain; IPR002110: Ankyrin repeat; IPR011333: SKP1/BTB/POZ domain; IPR020683: Ankyrin repeat-containing domain		GO:0005515 protein binding
VE02_00936	KV459361.1:158910-161830	+	922	hypothetical protein	orth3242	ENOG410PK86: conserved hypothetical protein						IPR010308: TRP-like family; IPR032800: ML-like domain	PF06011: Transient receptor potential (TRP) ion channel
VE02_00937	KV459361.1:162572-164884	+	689	hypothetical protein	orth3243	ENOG410PKB2: Rad21 Rec8 N terminal						IPR006909: Rad21/Rec8-like protein, C-terminal, eukaryotic; IPR006910: Rad21/Rec8-like protein, N-terminal; IPR023093: Rad21/Rec8-like protein, C-terminal		GO:0000228 nuclear chromosome; GO:0005515 protein binding
VE02_00938	KV459361.1:165435-167033	+	491	hypothetical protein	orth485	ENOG410PFT2: transporter						IPR011701: Major facilitator superfamily; IPR020846: Major facilitator superfamily domain		GO:0016021 integral component of membrane; GO:0055085 transmembrane transport
VE02_00939	KV459361.1:167425-168588	+	333	hypothetical protein	orth3244	ENOG410PP33: MAGE family						IPR002190: MAGE homology domain	PF01454: MAGE family
VE02_00940	KV459361.1:168954-169309	-	84	splicing factor 3B subunit 5	orth3245	ENOG410PR7A: splicing factor 3b						IPR009846: Splicing factor 3B subunit 5/RDS3 complex subunit 10; IPR017089: Splicing factor 3B, subunit 5
VE02_00941	KV459361.1:169600-170602	+	333	hypothetical protein	orth3246
VE02_00942	KV459361.1:170838-172257	-	417	hypothetical protein	orth3247	ENOG410PICF: tRNA-specific adenosine deaminase	BUSCOfEOG7NW6K5					IPR002466: Adenosine deaminase/editase		GO:0003723 RNA binding; GO:0004000 adenosine deaminase activity; GO:0006396 RNA processing
VE02_00943	KV459361.1:172848-174238	+	399	hypothetical protein	orth3248	ENOG410PMAJ: conserved hypothetical protein						IPR019448: EEIG1/EHBP1 N-terminal domain
VE02_00944	KV459361.1:174501-176061	-	519	hypothetical protein	orth9669							IPR027417: P-loop containing nucleoside triphosphate hydrolase
VE02_00945	KV459361.1:177214-178976	-	534	hypothetical protein	orth3249	ENOG410PN5G: Pal1 cell morphology protein						IPR013226: Pal1 cell morphology
VE02_00946	KV459361.1:180683-181206	+	127	hypothetical protein	orth3250	ENOG410PQYF: SOH1						IPR008831: Mediator complex, subunit Med31		GO:0016592 mediator complex; GO:0001104 RNA polymerase II transcription cofactor activity; GO:0006355 regulation of transcription, DNA-templated
VE02_00947	KV459361.1:181801-183427	-	541	hypothetical protein	orth3251	ENOG410PIHA: signal peptide peptidase			A22B			IPR006639: Presenilin/signal peptide peptidase; IPR007369: Peptidase A22B, signal peptide peptidase	PF04258: Signal peptide peptidase	GO:0016021 integral component of membrane; GO:0004190 aspartic-type endopeptidase activity
VE02_00948	KV459361.1:183719-184334	+	164	peptidyl-prolyl cis-trans isomerase-like 1	orth486	ENOG410PMZB: PPIases accelerate the folding of proteins (By similarity)						IPR002130: Cyclophilin-type peptidyl-prolyl cis-trans isomerase domain; IPR024936: Cyclophilin-type peptidyl-prolyl cis-trans isomerase; IPR029000: Cyclophilin-like domain	PF00160: Cyclophilin type peptidyl-prolyl cis-trans isomerase/CLD	GO:0003755 peptidyl-prolyl cis-trans isomerase activity; GO:0006457 protein folding; GO:0000413 protein peptidyl-prolyl isomerization
VE02_00949	KV459361.1:184615-185800	-	375	hypothetical protein	orth7943	ENOG410PJI8: Transcriptional activator (PtaC)
VE02_00950	KV459361.1:186417-187632	+	404	hypothetical protein	orth7944	ENOG410PPX5: GNAT family acetyltransferase						IPR000182: GNAT domain; IPR016181: Acyl-CoA N-acyltransferase		GO:0008080 N-acetyltransferase activity
VE02_00951	KV459361.1:188237-189836	-	497	hypothetical protein	orth489	ENOG410PIUH: Glucokinase						IPR001312: Hexokinase; IPR019807: Hexokinase, binding site; IPR022672: Hexokinase, N-terminal; IPR022673: Hexokinase, C-terminal	PF00349: Hexokinase; PF03727: Hexokinase	GO:0005524 ATP binding; GO:0004396 hexokinase activity; GO:0016773 phosphotransferase activity, alcohol group as acceptor; GO:0005536 glucose binding; GO:0001678 cellular glucose homeostasis; GO:0046835 carbohydrate phosphorylation; GO:0006096 glycolytic process; GO:0005975 carbohydrate metabolic process
VE02_00952	KV459361.1:192703-195187	+	758	hypothetical protein	orth487	ENOG410PH37: HSP70 family						IPR013126: Heat shock protein 70 family
VE02_00953	KV459361.1:201710-202931	-	389	hypothetical protein	orth3252	ENOG410PKA0: Thaumatin family						IPR001938: Thaumatin	PF00314: Thaumatin family
VE02_00954	KV459361.1:204253-205100	-	199	hypothetical protein	orth3253	ENOG410PQM3: ankyrin repeat protein						IPR002110: Ankyrin repeat; IPR020683: Ankyrin repeat-containing domain		GO:0005515 protein binding
VE02_00955	KV459361.1:205529-206007	+	124	hypothetical protein	orth3070	ENOG410PQ6F: DNA-dependent RNA polymerase catalyzes the transcription of DNA into RNA using the four ribonucleoside triphosphates as substrates (By similarity)						IPR001222: Zinc finger, TFIIS-type		GO:0008270 zinc ion binding; GO:0003676 nucleic acid binding; GO:0006351 transcription, DNA-templated
VE02_00956	KV459361.1:207137-208984	+	598	amidophosphoribosyltransferase	orth3254	ENOG410PGCV: Glutamine phosphoribosylpyrophosphate amidotransferase	BUSCOfEOG74R20H		C44			IPR000836: Phosphoribosyltransferase domain; IPR005854: Amidophosphoribosyltransferase; IPR017932: Glutamine amidotransferase type 2 domain; IPR029055: Nucleophile aminohydrolases, N-terminal; IPR029057: Phosphoribosyltransferase-like		GO:0004044 amidophosphoribosyltransferase activity; GO:0009113 purine nucleobase biosynthetic process; GO:0009116 nucleoside metabolic process
VE02_00957	KV459361.1:209440-211670	+	710	hypothetical protein	orth3255	ENOG410PK5N: Base excision DNA repair protein						IPR003265: HhH-GPD domain; IPR011257: DNA glycosylase; IPR023170: Helix-turn-helix, base-excision DNA repair, C-terminal		GO:0003824 catalytic activity; GO:0006281 DNA repair; GO:0006284 base-excision repair
VE02_00958	KV459361.1:212430-214358	+	618	hypothetical protein	orth3256	ENOG410PFJC: Aldehyde dehydrogenase	BUSCOfEOG79PJXX					IPR015590: Aldehyde dehydrogenase domain; IPR016160: Aldehyde dehydrogenase, cysteine active site; IPR016161: Aldehyde/histidinol dehydrogenase; IPR016162: Aldehyde dehydrogenase N-terminal domain; IPR016163: Aldehyde dehydrogenase, C-terminal; IPR029510: Aldehyde dehydrogenase, glutamic acid active site	PF00171: Aldehyde dehydrogenase family	GO:0016620 oxidoreductase activity, acting on the aldehyde or oxo group of donors, NAD or NADP as acceptor; GO:0016491 oxidoreductase activity; GO:0008152 metabolic process; GO:0055114 oxidation-reduction process
VE02_00959	KV459361.1:214521-218566	-	898	hypothetical protein	orth490		BUSCOfEOG7B5X74					IPR000873: AMP-dependent synthetase/ligase; IPR020845: AMP-binding, conserved site; IPR025110: AMP-binding enzyme C-terminal domain	PF00501: AMP-binding enzyme; PF03878: YIF1	GO:0003824 catalytic activity; GO:0008152 metabolic process
VE02_00960	KV459361.1:218818-221056	+	653	hypothetical protein	orth3258	ENOG410PFWV: signal recognition particle	BUSCOfEOG74R219					IPR000897: Signal recognition particle, SRP54 subunit, GTPase domain; IPR003593: AAA+ ATPase domain; IPR007222: Signal recognition particle receptor, alpha subunit, N-terminal; IPR011012: Longin-like domain; IPR013822: Signal recognition particle, SRP54 subunit, helical bundle; IPR027417: P-loop containing nucleoside triphosphate hydrolase	PF00448: SRP54-type protein, GTPase domain; PF04086: Signal recognition particle, alpha subunit, N-terminal	GO:0005785 signal recognition particle receptor complex; GO:0005047 signal recognition particle binding; GO:0005525 GTP binding; GO:0003924 GTPase activity; GO:0006886 intracellular protein transport; GO:0006810 transport; GO:0006614 SRP-dependent cotranslational protein targeting to membrane
VE02_00961	KV459361.1:221459-222497	-	345	hypothetical protein	orth3259	ENOG410PKH7: 3' exoribonuclease family protein						IPR001247: Exoribonuclease, phosphorolytic domain 1; IPR015847: Exoribonuclease, phosphorolytic domain 2; IPR020568: Ribosomal protein S5 domain 2-type fold
VE02_00962	KV459361.1:223592-225481	-	562	hypothetical protein	orth491	ENOG410Q9IT: Sugar (and other) transporter						IPR003663: Sugar/inositol transporter; IPR005828: Major facilitator, sugar transporter-like; IPR005829: Sugar transporter, conserved site; IPR020846: Major facilitator superfamily domain	PF00083: Sugar (and other) transporter	GO:0016021 integral component of membrane; GO:0016020 membrane; GO:0022857 transmembrane transporter activity; GO:0005215 transporter activity; GO:0022891 substrate-specific transmembrane transporter activity; GO:0055085 transmembrane transport
VE02_00963	KV459361.1:231139-232398	-	382	hypothetical protein	orth7929	ENOG410PTFH: conserved hypothetical protein						IPR013268: U3 snoRNA associated
VE02_00964	KV459361.1:232715-233806	+	348	hypothetical protein	orth4918	ENOG410PYU3: NA						IPR011990: Tetratricopeptide-like helical domain		GO:0005515 protein binding
VE02_00965	KV459361.1:235282-235744	+	116	hypothetical protein	orth3031
VE02_00966	KV459361.1:236207-237233	-	341	hypothetical protein	orth8738	ENOG410PT1Q: NA
VE02_00967	KV459361.1:237390-237791	-	116	hypothetical protein		ENOG410PT1Q: NA
VE02_00968	KV459361.1:238369-239167	+	265	hypothetical protein	orth324
VE02_00969	KV459361.1:239469-241872	-	500	hypothetical protein	orth2207	ENOG410PMK8: Alpha beta hydrolase fold protein			S09C	CE10		IPR013094: Alpha/beta hydrolase fold-3; IPR029058: Alpha/Beta hydrolase fold		GO:0016787 hydrolase activity; GO:0008152 metabolic process
VE02_00970	KV459361.1:242245-243253	+	227	hypothetical protein		ENOG410PHQ0: NA						IPR001841: Zinc finger, RING-type; IPR013083: Zinc finger, RING/FYVE/PHD-type		GO:0008270 zinc ion binding; GO:0005515 protein binding
VE02_00971	KV459356.1:578-1630	+	332	hypothetical protein	orth6679	ENOG410PFAX: mRNA decapping						IPR008594: Scavenger mRNA decapping enzyme DcpS/DCS2; IPR011145: Scavenger mRNA decapping enzyme, N-terminal; IPR011146: HIT-like domain		GO:0003824 catalytic activity; GO:0016787 hydrolase activity; GO:0000290 deadenylation-dependent decapping of nuclear-transcribed mRNA
VE02_00972	KV459356.1:1702-2568	-	259	hypothetical protein	orth6678	ENOG410PP7K: conserved hypothetical protein						IPR004911: Gamma interferon inducible lysosomal thiol reductase GILT
VE02_00973	KV459356.1:2989-5452	-	781	pre-mRNA-splicing factor CDC5/CEF1	orth6677	ENOG410PFBZ: factor cef-1	BUSCOfEOG78SQWR				Myb-like DNA-binding domain	IPR001005: SANT/Myb domain; IPR009057: Homeodomain-like; IPR017930: Myb domain; IPR021786: Pre-mRNA splicing factor component Cdc5p/Cef1		GO:0003677 DNA binding
VE02_00974	KV459356.1:6639-8164	+	488	hypothetical protein	orth1859	ENOG410PFYI: Aldehyde dehydrogenase						IPR015590: Aldehyde dehydrogenase domain; IPR016161: Aldehyde/histidinol dehydrogenase; IPR016162: Aldehyde dehydrogenase N-terminal domain; IPR016163: Aldehyde dehydrogenase, C-terminal; IPR029510: Aldehyde dehydrogenase, glutamic acid active site	PF00171: Aldehyde dehydrogenase family	GO:0016620 oxidoreductase activity, acting on the aldehyde or oxo group of donors, NAD or NADP as acceptor; GO:0016491 oxidoreductase activity; GO:0055114 oxidation-reduction process; GO:0008152 metabolic process
VE02_00975	KV459356.1:8286-9524	-	340	hypothetical protein	orth1858							IPR004136: Nitronate monooxygenase; IPR013785: Aldolase-type TIM barrel	PF03060: Nitronate monooxygenase	GO:0018580 nitronate monooxygenase activity; GO:0003824 catalytic activity; GO:0055114 oxidation-reduction process
VE02_00976	KV459356.1:9908-10790	-	277	hypothetical protein	orth1398	ENOG410PKCX: carnitinyl-CoA dehydratase						IPR001753: Crotonase superfamily; IPR018376: Enoyl-CoA hydratase/isomerase, conserved site; IPR029045: ClpP/crotonase-like domain		GO:0003824 catalytic activity; GO:0008152 metabolic process
VE02_00977	KV459356.1:11525-12483	-	302	hypothetical protein	orth6676	ENOG410PKNF: LRP16 family						IPR002589: Macro domain
VE02_00978	KV459356.1:12908-14909	+	625	glutaminyl-tRNA synthetase	orth927		BUSCOfEOG7MD4ZK					IPR000924: Glutamyl/glutaminyl-tRNA synthetase; IPR001412: Aminoacyl-tRNA synthetase, class I, conserved site; IPR004514: Glutamine-tRNA synthetase; IPR011035: Ribosomal protein L25/Gln-tRNA synthetase, anti-codon-binding domain; IPR014729: Rossmann-like alpha/beta/alpha sandwich fold; IPR020056: Ribosomal protein L25/Gln-tRNA synthetase, beta-barrel domain; IPR020058: Glutamyl/glutaminyl-tRNA sy…	PF00749: tRNA synthetases class I (E and Q), catalytic domain	GO:0005737 cytoplasm; GO:0004812 aminoacyl-tRNA ligase activity; GO:0005524 ATP binding; GO:0000166 nucleotide binding; GO:0004819 glutamine-tRNA ligase activity; GO:0016876 ligase activity, forming aminoacyl-tRNA and related compounds; GO:0043039 tRNA aminoacylation; GO:0006418 tRNA aminoacylation for protein translation; GO:0006425 glutaminyl-tRNA aminoacylation; GO:0006412 translation
VE02_00979	KV459356.1:17175-20390	-	784	hypothetical protein	orth6675	ENOG410PI13: regulator medusa
VE02_00980	KV459356.1:25817-26530	-	207	hypothetical protein
VE02_00981	KV459356.1:34252-35790	-	441	hypothetical protein	orth6674	ENOG410PIKW: DUF890 domain-containing protein						IPR010286: Ribosomal RNA large subunit methyltransferase F-like; IPR029063: S-adenosyl-L-methionine-dependent methyltransferase	PF05971: Protein of unknown function (DUF890)	GO:0008168 methyltransferase activity
VE02_00982	KV459356.1:36416-37931	+	504	hypothetical protein	orth8495	ENOG410PV3G: Pfs, NACHT, and Ankyrin domain protein						IPR002110: Ankyrin repeat; IPR020683: Ankyrin repeat-containing domain	PF12796: Ankyrin repeats (3 copies)	GO:0005515 protein binding
VE02_00983	KV459356.1:38648-39424	-	198	hypothetical protein	orth6673	ENOG410PJIN: Glycolipid transfer protein HET-C2						IPR014830: Glycolipid transfer protein domain		GO:0005737 cytoplasm; GO:0051861 glycolipid binding; GO:0017089 glycolipid transporter activity; GO:0046836 glycolipid transport
VE02_00984	KV459356.1:40455-43832	+	844	hypothetical protein	orth1857	ENOG410PKYE: phospholipase						IPR001736: Phospholipase D/Transphosphatidylase; IPR015679: Phospholipase D family		GO:0003824 catalytic activity
VE02_00985	KV459356.1:50882-52578	+	507	MFS transporter, SHS family, lactate transporter	orth1699	ENOG410PF8Z: transporter						IPR005828: Major facilitator, sugar transporter-like; IPR020846: Major facilitator superfamily domain		GO:0016021 integral component of membrane; GO:0022857 transmembrane transporter activity; GO:0055085 transmembrane transport
VE02_00986	KV459356.1:53149-54393	+	339	malate dehydrogenase, NAD-dependent	orth1438	ENOG410PGCI: Malate dehydrogenase						IPR001236: Lactate/malate dehydrogenase, N-terminal; IPR001252: Malate dehydrogenase, active site; IPR001557: L-lactate/malate dehydrogenase; IPR010097: Malate dehydrogenase, type 1; IPR015955: Lactate dehydrogenase/glycoside hydrolase, family 4, C-terminal; IPR016040: NAD(P)-binding domain; IPR022383: Lactate/malate dehydrogenase, C-terminal		GO:0016615 malate dehydrogenase activity; GO:0016616 oxidoreductase activity, acting on the CH-OH group of donors, NAD or NADP as acceptor; GO:0016491 oxidoreductase activity; GO:0003824 catalytic activity; GO:0030060 L-malate dehydrogenase activity; GO:0006108 malate metabolic process; GO:0019752 carboxylic acid metabolic process; GO:0055114 oxidation-reduction process; GO:0005975 carbohydrate m…
VE02_00987	KV459356.1:55197-56039	-	261	hypothetical protein	orth912	ENOG410Q7B9: P4Hc						IPR005123: Oxoglutarate/iron-dependent dioxygenase; IPR006620: Prolyl 4-hydroxylase, alpha subunit		GO:0005506 iron ion binding; GO:0016491 oxidoreductase activity; GO:0031418 L-ascorbic acid binding; GO:0016705 oxidoreductase activity, acting on paired donors, with incorporation or reduction of molecular oxygen; GO:0055114 oxidation-reduction process
VE02_00988	KV459356.1:58109-59295	+	376	hypothetical protein	orth6672
VE02_00989	KV459356.1:59476-60688	-	403	hypothetical protein	orth6671	ENOG410PIC3: cofactor for methionyl- and glutamyl-tRNA						IPR002547: tRNA-binding domain; IPR004046: Glutathione S-transferase, C-terminal; IPR010987: Glutathione S-transferase, C-terminal-like; IPR012340: Nucleic acid-binding, OB-fold		GO:0000049 tRNA binding
VE02_00990	KV459356.1:61184-64140	-	949	hypothetical protein	orth1694	ENOG410PMTG: Transcriptional activator of the xylanolytic system. Involved in the induction of a variety of cellulolytic and xylanolytic enzymes in the presence of their respective substrates. Binds to the DNA sequence 5'-GGCTAAA-3'					Fungal-specific TF domain	IPR001138: Zn(2)-C6 fungal-type DNA-binding domain; IPR007219: Transcription factor domain, fungi		GO:0005634 nucleus; GO:0003677 DNA binding; GO:0008270 zinc ion binding; GO:0000981 RNA polymerase II transcription factor activity, sequence-specific DNA binding; GO:0006351 transcription, DNA-templated; GO:0006355 regulation of transcription, DNA-templated
VE02_00991	KV459356.1:69761-70972	+	347	hypothetical protein	orth1253	ENOG410PHTQ: alcohol dehydrogenase						IPR002085: Alcohol dehydrogenase superfamily, zinc-type; IPR011032: GroES-like; IPR013149: Alcohol dehydrogenase, C-terminal; IPR013154: Alcohol dehydrogenase, N-terminal; IPR016040: NAD(P)-binding domain; IPR020843: Polyketide synthase, enoylreductase domain		GO:0008270 zinc ion binding; GO:0016491 oxidoreductase activity; GO:0055114 oxidation-reduction process
VE02_00992	KV459356.1:72670-73603	+	246	hypothetical protein	orth8822	ENOG410PJZ2: Glycosyl hydrolase family 61				AA9		IPR005103: Glycoside hydrolase, family 61	PF03443: Glycosyl hydrolase family 61
VE02_00993	KV459356.1:74130-74526	-	131	hypothetical protein	orth6634	ENOG410PS12: NA
VE02_00994	KV459356.1:75152-76547	+	431	hypothetical protein	orth6633	ENOG410PHPW: serine threonine-protein phosphatase						IPR004843: Calcineurin-like phosphoesterase domain, apaH type; IPR006186: Serine/threonine-specific protein phosphatase/bis(5-nucleosyl)-tetraphosphatase; IPR029052: Metallo-dependent phosphatase-like		GO:0016787 hydrolase activity
VE02_00995	KV459356.1:77220-80190	-	989	hypothetical protein	orth10542							IPR021842: Protein of unknown function DUF3435
VE02_00996	KV459356.1:80421-81093	-	144	hypothetical protein	orth10543
VE02_00997	KV459356.1:82937-86390	-	1113	hypothetical protein	orth6635
VE02_00998	KV459356.1:86982-88227	-	386	hypothetical protein	orth6636
VE02_00999	KV459356.1:89471-90995	-	507	hypothetical protein	orth6637	ENOG410PSCN: conserved hypothetical protein
VE02_01000	KV459356.1:94142-94910	-	239	hypothetical protein	orth6638	ENOG410PNPR: conserved hypothetical protein						IPR012349: FMN-binding split barrel; IPR024624: Pyridoxamine 5'-phosphate oxidase, Alr4036 family, FMN-binding domain		GO:0010181 FMN binding; GO:0016491 oxidoreductase activity; GO:0055114 oxidation-reduction process
VE02_01001	KV459356.1:96004-98747	+	874	hypothetical protein	orth1672	ENOG410PJZG: Transcription factor					Fungal-specific TF domain	IPR001138: Zn(2)-C6 fungal-type DNA-binding domain; IPR007219: Transcription factor domain, fungi		GO:0005634 nucleus; GO:0003677 DNA binding; GO:0008270 zinc ion binding; GO:0000981 RNA polymerase II transcription factor activity, sequence-specific DNA binding; GO:0006351 transcription, DNA-templated; GO:0006355 regulation of transcription, DNA-templated
VE02_01002	KV459356.1:99211-100760	-	477	hypothetical protein	orth444	ENOG410PFYT: endoglucanase family 5 glycoside hydrolase				GH5		IPR001547: Glycoside hydrolase, family 5; IPR013781: Glycoside hydrolase, catalytic domain; IPR017853: Glycoside hydrolase superfamily		GO:0004553 hydrolase activity, hydrolyzing O-glycosyl compounds; GO:0005975 carbohydrate metabolic process
VE02_01003	KV459356.1:101816-107478	-	1839	hypothetical protein	orth6639	ENOG410PHGB: Sister chromatid cohesion protein	BUSCOfEOG7NGQKW					IPR011989: Armadillo-like helical; IPR016024: Armadillo-type fold; IPR024986: Sister chromatid cohesion C-terminal domain; IPR026003: HEAT repeat associated with sister chromatid cohesion protein; IPR033031: No description		GO:0005488 binding; GO:0003682 chromatin binding; GO:0010468 regulation of gene expression; GO:0007064 mitotic sister chromatid cohesion
VE02_01004	KV459356.1:107836-108302	+	121	hypothetical protein	orth3069	ENOG410PNWW: DNA-dependent RNA polymerase catalyzes the transcription of DNA into RNA using the four ribonucleoside triphosphates as substrates (By similarity)						IPR001222: Zinc finger, TFIIS-type; IPR001529: DNA-directed RNA polymerase, M/15kDa subunit; IPR012164: DNA-directed RNA polymerase, subunit C11/M/9; IPR019761: DNA-directed RNA polymerase M, 15kDa subunit, conserved site		GO:0008270 zinc ion binding; GO:0003899 DNA-directed RNA polymerase activity; GO:0003677 DNA binding; GO:0003676 nucleic acid binding; GO:0006351 transcription, DNA-templated
VE02_01005	KV459356.1:108411-109481	-	338	hypothetical protein	orth6640	ENOG410PJAQ: Catalyzes the hydroxylation of the N(6)-(4-aminobutyl)- L-lysine intermediate to form hypusine, an essential post- translational modification only found in mature eIF-5A factor (By similarity)	BUSCOfEOG7QC85Z					IPR004155: PBS lyase HEAT-like repeat; IPR011989: Armadillo-like helical; IPR016024: Armadillo-type fold; IPR021133: HEAT, type 2		GO:0005488 binding
VE02_01007	KV459356.1:110612-111627	+	271	hypothetical protein	orth468	ENOG410QED2: Dehydrogenase						IPR002198: Short-chain dehydrogenase/reductase SDR; IPR002347: Glucose/ribitol dehydrogenase; IPR016040: NAD(P)-binding domain; IPR020904: Short-chain dehydrogenase/reductase, conserved site	PF00106: short chain dehydrogenase	GO:0016491 oxidoreductase activity; GO:0008152 metabolic process
VE02_01008	KV459356.1:112095-113361	+	399	hypothetical protein	orth6641	ENOG410PJHU: conserved hypothetical protein						IPR013886: PI31 proteasome regulator, C-terminal; IPR021625: PI31 proteasome regulator, N-terminal	PF11566: PI31 proteasome regulator N-terminal
VE02_01009	KV459356.1:114471-117945	-	1064	elongation factor EF-3	orth869	ENOG410PGET: elongation factor 3						IPR003439: ABC transporter-like; IPR003593: AAA+ ATPase domain; IPR011989: Armadillo-like helical; IPR015688: Elongation Factor 3; IPR016024: Armadillo-type fold; IPR017871: ABC transporter, conserved site; IPR021133: HEAT, type 2; IPR027417: P-loop containing nucleoside triphosphate hydrolase		GO:0016887 ATPase activity; GO:0005524 ATP binding; GO:0005488 binding
VE02_01010	KV459356.1:120099-121606	+	462	hypothetical protein	orth6642	ENOG410PIB9: Kinetochore protein NUF2	BUSCOfEOG7M98RW					IPR005549: Kinetochore protein Nuf2		GO:0000775 chromosome, centromeric region; GO:0007067 mitotic nuclear division
VE02_01011	KV459356.1:122111-122495	+	127	hypothetical protein	orth870	ENOG410PRSG: NA						IPR025363: Protein of unknown function DUF4267
VE02_01012	KV459356.1:123197-123537	-	90	hypothetical protein
VE02_01013	KV459356.1:123871-124484	-	89	hypothetical protein
VE02_01014	KV459356.1:124631-126315	-	347	hypothetical protein	orth10544
VE02_01015	KV459356.1:129146-131729	+	860	hypothetical protein	orth6643	ENOG410PJBI: conserved hypothetical protein
VE02_01016	KV459356.1:133387-133864	+	112	thioredoxin	orth531	ENOG410PQT5: Thioredoxin						IPR005746: Thioredoxin; IPR012336: Thioredoxin-like fold; IPR013766: Thioredoxin domain		GO:0015035 protein disulfide oxidoreductase activity; GO:0045454 cell redox homeostasis; GO:0006662 glycerol ether metabolic process
VE02_01017	KV459356.1:134893-136421	-	466	hypothetical protein	orth6644	ENOG410PK8T: otu domain-containing protein			C85A			IPR003323: OTU domain; IPR003892: Ubiquitin system component Cue		GO:0005515 protein binding
VE02_01018	KV459356.1:138007-139220	+	368	hypothetical protein	orth871	ENOG410QEHP: FAD dependent oxidoreductase						IPR006076: FAD dependent oxidoreductase; IPR016040: NAD(P)-binding domain; IPR023209: D-amino-acid oxidase		GO:0016491 oxidoreductase activity; GO:0071949 FAD binding; GO:0003884 D-amino-acid oxidase activity; GO:0055114 oxidation-reduction process; GO:0046416 D-amino acid metabolic process
VE02_01019	KV459356.1:139880-140635	-	210	hypothetical protein	orth8611	ENOG410PW6C: Inherit from KOG: Major facilitator superfamily						IPR020846: Major facilitator superfamily domain
VE02_01020	KV459356.1:143246-143888	-	130	hypothetical protein	orth6647	ENOG410PPSS: COPI-coated vesicle protein						IPR013714: Golgi apparatus membrane protein TVP15
VE02_01021	KV459356.1:144742-146516	+	557	hypothetical protein	orth6648	ENOG410PMWU: Transcription factor					GATA zinc finger	IPR000679: Zinc finger, GATA-type; IPR013088: Zinc finger, NHR/GATA-type		GO:0008270 zinc ion binding; GO:0043565 sequence-specific DNA binding; GO:0003700 transcription factor activity, sequence-specific DNA binding; GO:0006355 regulation of transcription, DNA-templated
VE02_01022	KV459356.1:147425-149733	-	693	hypothetical protein	orth6649
VE02_01023	KV459356.1:150940-154605	-	909	hypothetical protein	orth6650	ENOG410PGJ9: DUF323 domain-containing protein						IPR005532: Sulfatase-modifying factor enzyme; IPR016187: C-type lectin fold; IPR017805: SAM-dependent methyltransferase, EsaF-type, putative; IPR019257: Histidine-specific methyltransferase, SAM-dependent
VE02_01024	KV459356.1:158287-162519	+	972	hypothetical protein	orth1855	ENOG410PGSE: Transcription factor					Fungal-specific TF domain	IPR001138: Zn(2)-C6 fungal-type DNA-binding domain; IPR007219: Transcription factor domain, fungi		GO:0005634 nucleus; GO:0003677 DNA binding; GO:0008270 zinc ion binding; GO:0000981 RNA polymerase II transcription factor activity, sequence-specific DNA binding; GO:0006351 transcription, DNA-templated; GO:0006355 regulation of transcription, DNA-templated
VE02_01025	KV459356.1:165002-166404	+	428	hypothetical protein	orth6654	ENOG410PJ33: APSES transcription factor						IPR003163: Transcription regulator HTH, APSES-type DNA-binding domain		GO:0003677 DNA binding
VE02_01026	KV459356.1:167516-168816	+	340	hypothetical protein	orth874	ENOG410PKYJ: 3-hydroxyisobutyrate dehydrogenase						IPR002204: 3-hydroxyisobutyrate dehydrogenase-related, conserved site; IPR006115: 6-phosphogluconate dehydrogenase, NADP-binding; IPR008927: 6-phosphogluconate dehydrogenase C-terminal domain-like; IPR011548: 3-hydroxyisobutyrate dehydrogenase; IPR013328: 6-phosphogluconate dehydrogenase, domain 2; IPR015815: 3-hydroxyisobutyrate dehydrogenase-related; IPR016040: NAD(P)-binding domain; IPR029154:…		GO:0051287 NAD binding; GO:0004616 phosphogluconate dehydrogenase (decarboxylating) activity; GO:0016491 oxidoreductase activity; GO:0008442 3-hydroxyisobutyrate dehydrogenase activity; GO:0055114 oxidation-reduction process
VE02_01027	KV459356.1:169294-172856	+	1138	hypothetical protein	orth6655	ENOG410PGWG: DNA Binding protein						IPR004871: Cleavage/polyadenylation specificity factor, A subunit, C-terminal; IPR011047: Quinoprotein alcohol dehydrogenase-like superfamily; IPR015943: WD40/YVTN repeat-like-containing domain	PF03178: CPSF A subunit region; PF10433: Mono-functional DNA-alkylating methyl methanesulfonate N-term	GO:0005634 nucleus; GO:0005515 protein binding; GO:0003676 nucleic acid binding
VE02_01028	KV459356.1:173321-174044	-	218	hypothetical protein	orth1853							IPR000612: Proteolipid membrane potential modulator		GO:0016021 integral component of membrane
VE02_01029	KV459356.1:174233-175211	+	325	hypothetical protein	orth6656	ENOG410PQ1V: conserved hypothetical protein						IPR006886: DNA-directed RNA polymerase III subunit Rpc5		GO:0005634 nucleus; GO:0003899 DNA-directed RNA polymerase activity; GO:0006351 transcription, DNA-templated
VE02_01030	KV459356.1:175407-176936	-	456	hypothetical protein	orth6657	ENOG410PK9E: Required for endonucleolytic cleavage during polyadenylation-dependent pre-mRNA 3'-end formation (By similarity)	BUSCOfEOG789CM7					IPR010655: Pre-mRNA cleavage complex subunit Clp1; IPR027417: P-loop containing nucleoside triphosphate hydrolase; IPR028606: Polyribonucleotide 5-hydroxyl-kinase Clp1; IPR032319: Polyribonucleotide 5'-hydroxyl-kinase Clp1, P-loop domain; IPR032324: Clp1, N-terminal beta-sandwich domain		GO:0005849 mRNA cleavage factor complex; GO:0031124 mRNA 3'-end processing
VE02_01031	KV459356.1:177464-179495	-	659	hypothetical protein	orth6658	ENOG410PKV5: ribosomal large subunit biogenesis						IPR011989: Armadillo-like helical; IPR016024: Armadillo-type fold		GO:0005488 binding
VE02_01032	KV459356.1:179812-180689	+	255	isopentenyl-diphosphate delta-isomerase	orth6659	ENOG410PGVF: isopentenyl-diphosphate Delta-isomerase	BUSCOfEOG7Z0K7M					IPR000086: NUDIX hydrolase domain; IPR011876: Isopentenyl-diphosphate delta-isomerase, type 1; IPR015797: NUDIX hydrolase domain-like		GO:0004452 isopentenyl-diphosphate delta-isomerase activity; GO:0016787 hydrolase activity; GO:0008299 isoprenoid biosynthetic process
VE02_01033	KV459356.1:182145-183039	+	258	hypothetical protein	orth6660	ENOG410PHKE: Inherit from COG: acetyltransferase						IPR000182: GNAT domain; IPR016181: Acyl-CoA N-acyltransferase		GO:0008080 N-acetyltransferase activity
VE02_01034	KV459356.1:183423-184409	-	285	hypothetical protein	orth6661	ENOG410PNZK: replication factor-a protein	BUSCOfEOG79KPS5					IPR004365: OB-fold nucleic acid binding domain, AA-tRNA synthetase-type; IPR011991: Winged helix-turn-helix DNA-binding domain; IPR012340: Nucleic acid-binding, OB-fold; IPR014646: Replication factor A protein 2; IPR014892: Replication protein A, C-terminal		GO:0005634 nucleus; GO:0003677 DNA binding; GO:0003676 nucleic acid binding; GO:0006310 DNA recombination; GO:0006260 DNA replication; GO:0006281 DNA repair
VE02_01035	KV459356.1:184692-185460	+	236	hypothetical protein	orth6662	ENOG410PJYX: DnaJ domain protein						IPR001623: DnaJ domain
VE02_01036	KV459356.1:186062-188976	+	932	ATP-dependent protease La	orth6663	ENOG410PJ7K: ATP-dependent serine protease that mediates the selective degradation of misfolded and unassembled polypeptides in the peroxisomal matrix. Necessary for type 2 peroxisome targeting signal (PTS2)-containing protein processing and facilitates peroxisome matrix protein import (By similarity)			S16			IPR003111: ATP-dependent protease La (LON), substrate-binding domain; IPR003593: AAA+ ATPase domain; IPR003959: ATPase, AAA-type, core; IPR008269: Peptidase S16, Lon C-terminal; IPR014721: Ribosomal protein S5 domain 2-type fold, subgroup; IPR015947: PUA-like domain; IPR020568: Ribosomal protein S5 domain 2-type fold; IPR027065: Lon protease; IPR027417: P-loop containing nucleoside triphosphate h…	PF05362: Lon protease (S16) C-terminal proteolytic domain	GO:0004252 serine-type endopeptidase activity; GO:0004176 ATP-dependent peptidase activity; GO:0005524 ATP binding; GO:0030163 protein catabolic process; GO:0006515 misfolded or incompletely synthesized protein catabolic process; GO:0006508 proteolysis
VE02_01037	KV459356.1:194681-197454	+	596	hypothetical protein	orth6664	ENOG410PMTV: GAL4					Fungal Zn(2)-Cys(6) binuclear cluster domain	IPR001138: Zn(2)-C6 fungal-type DNA-binding domain		GO:0005634 nucleus; GO:0008270 zinc ion binding; GO:0000981 RNA polymerase II transcription factor activity, sequence-specific DNA binding; GO:0006355 regulation of transcription, DNA-templated
VE02_01038	KV459356.1:198968-201079	-	680	hypothetical protein	orth6665							IPR012919: SUN domain; IPR018539: SUN domain-containing protein 1		GO:0005639 integral component of nuclear inner membrane; GO:0034993 LINC complex
VE02_01039	KV459356.1:202615-204008	+	373	hypothetical protein	orth285	ENOG410PFN4: udp-glucose 4-epimerase						IPR005886: UDP-glucose 4-epimerase GalE; IPR016040: NAD(P)-binding domain	PF16363: GDP-mannose 4,6 dehydratase	GO:0003978 UDP-glucose 4-epimerase activity; GO:0006012 galactose metabolic process
VE02_01040	KV459356.1:204308-205310	-	333	hypothetical protein	orth875	ENOG410PFIW: Quinone oxidoreductase						IPR002085: Alcohol dehydrogenase superfamily, zinc-type; IPR002364: Quinone oxidoreductase/zeta-crystallin, conserved site; IPR011032: GroES-like; IPR013149: Alcohol dehydrogenase, C-terminal; IPR016040: NAD(P)-binding domain; IPR020843: Polyketide synthase, enoylreductase domain		GO:0008270 zinc ion binding; GO:0016491 oxidoreductase activity; GO:0055114 oxidation-reduction process
VE02_01041	KV459356.1:206130-207321	-	375	hypothetical protein	orth6666	ENOG410PIIY: Inositol polyphosphate kinase	BUSCOfEOG7QK0P7					IPR005522: Inositol polyphosphate kinase	PF03770: Inositol polyphosphate kinase	GO:0008440 inositol-1,4,5-trisphosphate 3-kinase activity
VE02_01042	KV459356.1:208922-210820	+	600	hypothetical protein	orth6667	ENOG410PQIH: conserved hypothetical protein						IPR018606: Argonaute-binding protein 1	PF09692: Argonaute siRNA chaperone (ARC) complex subunit Arb1	GO:0033167 ARC complex; GO:0031047 gene silencing by RNA
VE02_01043	KV459356.1:213187-214303	-	337	hypothetical protein	orth9670	ENOG410PUZI: NA
VE02_01044	KV459356.1:215567-220203	+	557	hypothetical protein	orth876				M49
VE02_01045	KV459356.1:220662-221280	-	205	hypothetical protein	orth9956	ENOG410PJZV: NA
VE02_01046	KV459356.1:221973-223224	+	377	hypothetical protein	orth9957	ENOG410PHIJ: NB-ARC domain						IPR011990: Tetratricopeptide-like helical domain; IPR013026: Tetratricopeptide repeat-containing domain; IPR019734: Tetratricopeptide repeat		GO:0005515 protein binding
VE02_01047	KV459356.1:224369-226079	+	569	hypothetical protein	orth877	ENOG410Q08T: Beta-lactamase			S12			IPR001466: Beta-lactamase-related; IPR012338: Beta-lactamase/transpeptidase-like
VE02_01048	KV459356.1:226295-228861	-	803	hypothetical protein	orth8720
VE02_01049	KV459356.1:229809-231917	-	664	hypothetical protein	orth878	ENOG410PFXB: MATE efflux family protein						IPR002528: Multi antimicrobial extrusion protein	PF01554: MatE	GO:0016020 membrane; GO:0015238 drug transmembrane transporter activity; GO:0015297 antiporter activity; GO:0055085 transmembrane transport; GO:0006855 drug transmembrane transport
VE02_01050	KV459356.1:232740-233526	+	171	hypothetical protein	orth6668	ENOG410PPKT: Domain of unknown function (DUF202)						IPR003807: Domain of unknown function DUF202
VE02_01051	KV459356.1:233804-234790	-	265	hypothetical protein	orth6669	ENOG410PK1V: (FAD) synthetase	BUSCOfEOG7DJSXH					IPR002500: Phosphoadenosine phosphosulphate reductase; IPR014729: Rossmann-like alpha/beta/alpha sandwich fold		GO:0003824 catalytic activity; GO:0008152 metabolic process
VE02_01052	KV459356.1:235092-237700	-	850	ATP-dependent RNA helicase dbp4	orth879	ENOG410PFU2: ATP-dependent RNA helicase required for ribosome biogenesis. Involved in the release of U14 snoRNA in pre-ribosomal complexes. Required for pre-rRNA cleavage at site A2 (By similarity)						IPR000629: ATP-dependent RNA helicase DEAD-box, conserved site; IPR001650: Helicase, C-terminal; IPR011545: DEAD/DEAH box helicase domain; IPR014001: Helicase superfamily 1/2, ATP-binding domain; IPR014014: RNA helicase, DEAD-box type, Q motif; IPR025313: Domain of unknown function DUF4217; IPR027417: P-loop containing nucleoside triphosphate hydrolase		GO:0005524 ATP binding; GO:0003676 nucleic acid binding
VE02_01053	KV459356.1:237800-240548	+	915	ATP-dependent RNA helicase dbp10	orth6670	ENOG410PHMJ: ATP-binding RNA helicase involved in the biogenesis of 60S ribosomal subunits and is required for the normal formation of 25S and 5.8S rRNAs (By similarity)						IPR000629: ATP-dependent RNA helicase DEAD-box, conserved site; IPR001650: Helicase, C-terminal; IPR011545: DEAD/DEAH box helicase domain; IPR012541: DBP10CT; IPR014001: Helicase superfamily 1/2, ATP-binding domain; IPR014014: RNA helicase, DEAD-box type, Q motif; IPR027417: P-loop containing nucleoside triphosphate hydrolase		GO:0005634 nucleus; GO:0016818 hydrolase activity, acting on acid anhydrides, in phosphorus-containing anhydrides; GO:0003723 RNA binding; GO:0005524 ATP binding; GO:0003676 nucleic acid binding
VE02_01054	KV459356.1:241785-243330	-	394	hypothetical protein	orth880	ENOG410PP5C: NA
VE02_01055	KV459356.1:244382-246317	+	627	hypothetical protein	orth881	ENOG410PJ81: Berberine and berberine like						IPR006094: FAD linked oxidase, N-terminal; IPR012951: Berberine/berberine-like; IPR016166: FAD-binding, type 2; IPR016169: CO dehydrogenase flavoprotein-like, FAD-binding, subdomain 2		GO:0050660 flavin adenine dinucleotide binding; GO:0016491 oxidoreductase activity; GO:0003824 catalytic activity; GO:0016614 oxidoreductase activity, acting on CH-OH group of donors; GO:0055114 oxidation-reduction process
VE02_01056	KV459356.1:246978-247493	+	139	hypothetical protein	orth9401
VE02_01057	KV459356.1:247937-249095	-	330	hypothetical protein	orth9671
VE02_01059	KV459356.1:250142-251275	+	318	hypothetical protein	orth6632	ENOG410PQPT: Required for the import and folding of small cysteine- containing proteins (small Tim) in the mitochondrial intermembrane space (IMS). Forms a redox cycle with ERV1 that involves a disulfide relay system. Precursor proteins to be imported into the IMS are translocated in their reduced form into the mitochondria. The oxidized form of MIA40 forms a transient intermolecular disulfide br…	BUSCOfEOG7JHMH7					IPR010625: CHCH
VE02_01060	KV459356.1:252343-252649	-	101	hypothetical protein
VE02_01061	KV459369.1:739-1957	+	405	hypothetical protein	orth4623	ENOG410PI5D: Cytochrome b2						IPR000262: FMN-dependent dehydrogenase; IPR012133: Alpha-hydroxy acid dehydrogenase, FMN-dependent; IPR013785: Aldolase-type TIM barrel	PF01070: FMN-dependent dehydrogenase	GO:0010181 FMN binding; GO:0016491 oxidoreductase activity; GO:0003824 catalytic activity; GO:0055114 oxidation-reduction process
VE02_01062	KV459369.1:3077-3869	+	231	hypothetical protein	orth1130	ENOG410PYRF: NA
VE02_01063	KV459369.1:3997-4330	+	110	hypothetical protein	orth4622
VE02_01064	KV459369.1:4834-6116	+	318	hypothetical protein	orth4618	ENOG410PHXC: Vacuolar protein sorting-associated protein	BUSCOfEOG72VHGT					IPR028934: Vacuolar protein sorting protein 26 related	PF03643: Vacuolar protein sorting-associated protein 26
VE02_01065	KV459369.1:7167-9078	-	590	hypothetical protein	orth4619	ENOG410PM40: Transcription factor					Zinc finger (C2H2)	IPR007087: Zinc finger, C2H2; IPR013087: Zinc finger C2H2-type/integrase DNA-binding domain; IPR015880: Zinc finger, C2H2-like		GO:0046872 metal ion binding; GO:0003676 nucleic acid binding
VE02_01066	KV459369.1:10715-11225	+	121	hypothetical protein	orth4620	ENOG410PSMK: NA
VE02_01067	KV459369.1:11732-15782	-	1289	hypothetical protein	orth4621	ENOG410PG0A: GMC oxidoreductase				AA3		IPR000172: Glucose-methanol-choline oxidoreductase, N-terminal; IPR003953: FAD-dependent oxidoreductase 2, FAD binding domain; IPR007867: Glucose-methanol-choline oxidoreductase, C-terminal; IPR023753: FAD/NAD(P)-binding domain; IPR029058: Alpha/Beta hydrolase fold		GO:0016491 oxidoreductase activity; GO:0050660 flavin adenine dinucleotide binding; GO:0016614 oxidoreductase activity, acting on CH-OH group of donors; GO:0055114 oxidation-reduction process
VE02_01068	KV459369.1:17196-18135	+	240	hypothetical protein	orth2973	ENOG410PPD0: Cyanamide hydratase						IPR006674: HD domain; IPR017771: Cyanamide hydratase
VE02_01069	KV459369.1:18510-20151	-	525	hypothetical protein	orth2165	ENOG410PHGP: amino acid						IPR013057: Amino acid transporter, transmembrane domain
VE02_01070	KV459369.1:22490-26143	-	1078	hypothetical protein	orth4617	ENOG410PHNK: ATP-dependent RNA helicase involved spliceosome assembly and in nuclear splicing. Catalyzes an ATP-dependent conformational change of U2 snRNP. Bridges U1 and U2 snRNPs and enables stable U2 snRNP association with intron RNA (By similarity)						IPR000629: ATP-dependent RNA helicase DEAD-box, conserved site; IPR001650: Helicase, C-terminal; IPR004088: K Homology domain, type 1; IPR011545: DEAD/DEAH box helicase domain; IPR014001: Helicase superfamily 1/2, ATP-binding domain; IPR014014: RNA helicase, DEAD-box type, Q motif; IPR027417: P-loop containing nucleoside triphosphate hydrolase		GO:0003723 RNA binding; GO:0005524 ATP binding; GO:0003676 nucleic acid binding
VE02_01071	KV459369.1:26644-27762	+	334	hypothetical protein	orth4616							IPR009071: High mobility group box domain
VE02_01072	KV459369.1:28403-30425	-	673	pre-mRNA-splicing factor clf1	orth4615	ENOG410PFU9: Involved in pre-mRNA splicing and cell cycle progression. Required for the spliceosome assembly and initiation of the DNA replication (By similarity)						IPR003107: HAT (Half-A-TPR) repeat; IPR011990: Tetratricopeptide-like helical domain; IPR013026: Tetratricopeptide repeat-containing domain		GO:0005515 protein binding; GO:0006396 RNA processing
VE02_01074	KV459369.1:31222-33149	+	605	hypothetical protein	orth4614	ENOG410PIWC: Glutathione transferase						IPR004045: Glutathione S-transferase, N-terminal; IPR010987: Glutathione S-transferase, C-terminal-like; IPR012336: Thioredoxin-like fold		GO:0005515 protein binding
VE02_01075	KV459369.1:33479-34782	-	418	acetate kinase	orth4613	ENOG410PJTT: Acetokinase						IPR000890: Aliphatic acid kinase, short-chain; IPR004372: Acetate/propionate kinase; IPR023865: Aliphatic acid kinase, short-chain, conserved site	PF00871: Acetokinase family	GO:0005622 intracellular; GO:0016301 kinase activity; GO:0016774 phosphotransferase activity, carboxyl group as acceptor; GO:0006082 organic acid metabolic process; GO:0008152 metabolic process; GO:0016310 phosphorylation
VE02_01076	KV459369.1:35517-37371	+	617	hypothetical protein	orth4612		BUSCOfEOG7JDR8D					IPR002687: Nop domain; IPR012976: NOSIC; IPR019175: Prp31 C-terminal; IPR027105: U4/U6 small nuclear ribonucleoprotein Prp31	PF01798: snoRNA binding domain, fibrillarin	GO:0046540 U4/U6 x U5 tri-snRNP complex; GO:0000398 mRNA splicing, via spliceosome; GO:0000244 spliceosomal tri-snRNP complex assembly
VE02_01077	KV459369.1:39325-39703	-	104	hypothetical protein
VE02_01078	KV459369.1:47461-50233	+	440	hypothetical protein	orth2743						Zinc finger (C2H2)	IPR007087: Zinc finger, C2H2; IPR013087: Zinc finger C2H2-type/integrase DNA-binding domain; IPR015880: Zinc finger, C2H2-like		GO:0046872 metal ion binding; GO:0003676 nucleic acid binding
VE02_01079	KV459369.1:52149-55523	-	1068	hypothetical protein	orth4611	ENOG410PM2X: nuclear pore complex protein	BUSCOfEOG7KH9T3					IPR007252: Nuclear pore protein 84/107	PF04121: Nuclear pore protein 84 / 107	GO:0005643 nuclear pore; GO:0006810 transport
VE02_01080	KV459369.1:56108-56524	-	81	hypothetical protein	orth9672	ENOG410PSGY: Cx9C motif-containing protein 4, mitochondrial						IPR009069: Cysteine alpha-hairpin motif superfamily; IPR027179: Mature-T-Cell Proliferation I type
VE02_01081	KV459369.1:57016-57471	+	104	hypothetical protein	orth4610	ENOG410PQVP: ubiquitin-like modifier SUMO						IPR000626: Ubiquitin domain; IPR022617: Rad60/SUMO-like domain; IPR029071: Ubiquitin-related domain		GO:0005515 protein binding
VE02_01082	KV459369.1:58088-58740	-	197	hypothetical protein	orth4609	ENOG410PSUY: conserved hypothetical protein
VE02_01083	KV459369.1:60278-61877	+	474	hypothetical protein	orth4608	ENOG410PHHB: PAP2 domain protein						IPR000326: Phosphatidic acid phosphatase type 2/haloperoxidase
VE02_01084	KV459369.1:62819-64610	-	596	hypothetical protein	orth4607	ENOG410PIT3: HLH transcription factor (GlcD gamma)					Helix-loop-helix DNA-binding domain	IPR011598: Myc-type, basic helix-loop-helix (bHLH) domain		GO:0046983 protein dimerization activity
VE02_01085	KV459369.1:69375-71398	+	241	hypothetical protein	orth4606							IPR007305: Vesicle transport protein, Got1/SFT2-like; IPR011691: Vesicle transport protein, SFT2-like		GO:0016021 integral component of membrane; GO:0016192 vesicle-mediated transport; GO:0006810 transport
VE02_01086	KV459369.1:74043-77362	+	1086	hypothetical protein	orth4605	ENOG410PN86: La domain						IPR006630: RNA-binding protein Lupus La; IPR011991: Winged helix-turn-helix DNA-binding domain
VE02_01087	KV459369.1:79825-82171	-	761	hypothetical protein	orth9230
VE02_01088	KV459369.1:84384-84892	+	150	hypothetical protein
VE02_01089	KV459369.1:85178-85794	-	162	hypothetical protein	orth4604	ENOG410PNV2: DUF636 domain-containing protein						IPR006913: Glutathione-dependent formaldehyde-activating enzyme/centromere protein V; IPR011057: Mss4-like		GO:0016846 carbon-sulfur lyase activity; GO:0008152 metabolic process
VE02_01090	KV459369.1:86532-87049	+	103	hypothetical protein	orth4603	ENOG410PRY2: Cytochrome c oxidase assembly protein cox19
VE02_01091	KV459369.1:87496-89845	+	782	hypothetical protein	orth4602	ENOG410PKKI: Mediates inactivation of the TORC1 complex in response to amino acid starvation. Required for meiotic nuclear division (By similarity)	BUSCOfEOG73545B					IPR005365: Nitrogen permease regulator 3	PF03666: Nitrogen Permease regulator of amino acid transport activity 3
VE02_01092	KV459369.1:90159-91301	-	327	hypothetical protein	orth1270	ENOG410PHN8: Endo-1,4-beta-xylanase involved in the hydrolysis of xylan, a major structural heterogeneous polysaccharide found in plant biomass representing the second most abundant polysaccharide in the biosphere, after cellulose				GH10		IPR001000: Glycoside hydrolase, family 10; IPR013781: Glycoside hydrolase, catalytic domain; IPR017853: Glycoside hydrolase superfamily	PF00331: Glycosyl hydrolase family 10	GO:0004553 hydrolase activity, hydrolyzing O-glycosyl compounds; GO:0005975 carbohydrate metabolic process
VE02_01093	KV459369.1:92553-94097	-	496	phosphatidylinositol glycan, class A	orth4601	ENOG410PG2V: phosphatidylinositol N-acetylglucosaminyltransferase GPI3 subunit	BUSCOfEOG7ZGXCR			GT4		IPR001296: Glycosyl transferase, family 1; IPR013234: PIGA, GPI anchor biosynthesis		GO:0006506 GPI anchor biosynthetic process
VE02_01094	KV459369.1:94400-96998	+	865	hypothetical protein	orth4600	ENOG410PIR2: ATP-binding RNA helicase involved in the biogenesis of 60S ribosomal subunits and is required for the normal formation of 25S and 5.8S rRNAs (By similarity)	BUSCOfEOG7HXD0B					IPR000629: ATP-dependent RNA helicase DEAD-box, conserved site; IPR001650: Helicase, C-terminal; IPR011545: DEAD/DEAH box helicase domain; IPR014001: Helicase superfamily 1/2, ATP-binding domain; IPR014014: RNA helicase, DEAD-box type, Q motif; IPR027417: P-loop containing nucleoside triphosphate hydrolase		GO:0005524 ATP binding; GO:0003676 nucleic acid binding
VE02_01095	KV459369.1:97174-97982	-	250	hypothetical protein	orth4599	ENOG410PJXB: heme steroid binding domain protein						IPR001199: Cytochrome b5-like heme/steroid binding domain
VE02_01096	KV459369.1:98684-99368	-	131	S25 ribosomal protein	orth4598							IPR004977: Ribosomal protein S25; IPR011991: Winged helix-turn-helix DNA-binding domain
VE02_01097	KV459369.1:99848-100748	+	214	40S ribosomal protein S5	orth4597	ENOG410PIAI: 40S ribosomal protein S5	BUSCOfEOG7MD52N					IPR000235: Ribosomal protein S5/S7; IPR005716: Ribosomal protein S5/S7, eukaryotic/archaeal; IPR020606: Ribosomal protein S7, conserved site; IPR023798: Ribosomal protein S7 domain		GO:0015935 small ribosomal subunit; GO:0003723 RNA binding; GO:0003735 structural constituent of ribosome; GO:0006412 translation
VE02_01098	KV459369.1:101193-101844	-	216	hypothetical protein	orth1081							IPR004045: Glutathione S-transferase, N-terminal; IPR004046: Glutathione S-transferase, C-terminal; IPR010987: Glutathione S-transferase, C-terminal-like; IPR012336: Thioredoxin-like fold		GO:0005515 protein binding
VE02_01099	KV459369.1:102760-104773	-	636	hypothetical protein	orth4596	ENOG410PR4H: NA
VE02_01100	KV459369.1:105949-107496	+	313	ADP,ATP carrier protein	orth4595	ENOG410PG5Y: ADP ATP carrier protein						IPR002067: Mitochondrial carrier protein; IPR002113: Adenine nucleotide translocator 1; IPR018108: Mitochondrial substrate/solute carrier; IPR023395: Mitochondrial carrier domain	PF00153: Mitochondrial carrier protein	GO:0005743 mitochondrial inner membrane; GO:0005215 transporter activity; GO:0055085 transmembrane transport; GO:0006810 transport
VE02_01101	KV459369.1:108268-110100	-	497	hypothetical protein	orth4594	ENOG410PGFP: domain containing protein						IPR003131: Potassium channel tetramerisation-type BTB domain; IPR011333: SKP1/BTB/POZ domain		GO:0051260 protein homooligomerization
VE02_01102	KV459369.1:110799-111590	-	245	hypothetical protein	orth2419	ENOG410PQKQ: NA						IPR008972: Cupredoxin
VE02_01103	KV459369.1:113055-113552	-	143	hypothetical protein	orth4593	ENOG410PSEG: conserved hypothetical protein						IPR018552: Centromere protein X		GO:0006281 DNA repair; GO:0051382 kinetochore assembly
VE02_01104	KV459369.1:114077-115271	+	397	hypothetical protein	orth2599	ENOG410PKUF: o-methyltransferase						IPR001077: O-methyltransferase, family 2; IPR011991: Winged helix-turn-helix DNA-binding domain; IPR016461: O-methyltransferase COMT-type; IPR029063: S-adenosyl-L-methionine-dependent methyltransferase		GO:0008171 O-methyltransferase activity; GO:0008168 methyltransferase activity
VE02_01105	KV459369.1:115590-116808	-	383	hypothetical protein	orth8520	ENOG410PNGE: Inherit from NOG: secreted protein
VE02_01106	KV459369.1:119732-121608	-	474	hypothetical protein	orth1269	ENOG410PJHV: transcription factor
VE02_01107	KV459369.1:122281-124410	+	637	hypothetical protein		ENOG410PFGP: transporter						IPR003439: ABC transporter-like; IPR003593: AAA+ ATPase domain; IPR013525: ABC-2 type transporter; IPR017871: ABC transporter, conserved site; IPR027417: P-loop containing nucleoside triphosphate hydrolase		GO:0016020 membrane; GO:0016887 ATPase activity; GO:0005524 ATP binding
VE02_01108	KV459369.1:125003-127269	+	714	hypothetical protein	orth1268	ENOG410PWHT: Peptidase family M3			M03A			IPR001567: Peptidase M3A/M3B; IPR024077: Neurolysin/Thimet oligopeptidase, domain 2; IPR024079: Metallopeptidase, catalytic domain; IPR024080: Neurolysin/Thimet oligopeptidase, N-terminal		GO:0004222 metalloendopeptidase activity; GO:0008237 metallopeptidase activity; GO:0006508 proteolysis
VE02_01109	KV459369.1:127659-129042	-	442	hypothetical protein	orth1219	ENOG410PH8I: Secreted aspartic endopeptidase that allows assimilation of proteinaceous substrates. Can catalyze hydrolysis of the major structural proteins of basement membrane, elastin, collagen, and laminin			A01A			IPR001461: Aspartic peptidase; IPR001969: Aspartic peptidase, active site; IPR021109: Aspartic peptidase domain; IPR033121: No description	PF00026: Eukaryotic aspartyl protease	GO:0004190 aspartic-type endopeptidase activity; GO:0006508 proteolysis
VE02_01110	KV459369.1:131528-132568	-	266	hypothetical protein	orth4589	ENOG410PNT1: conserved hypothetical protein						IPR009071: High mobility group box domain
VE02_01111	KV459369.1:132931-135784	+	898	sey1	orth4590	ENOG410PHCS: Cooperates with the reticulon proteins and tubule- shaping DP1 family proteins to generate and maintain the structure of the tubular endoplasmic reticulum network. Has GTPase activity, which is required for its function in ER organization (By similarity)	BUSCOfEOG7JT74P					IPR008803: RHD3/Sey1; IPR027417: P-loop containing nucleoside triphosphate hydrolase; IPR030386: GB1/RHD3-type guanine nucleotide-binding (G) domain	PF05879: Root hair defective 3 GTP-binding protein (RHD3)	GO:0005525 GTP binding
VE02_01112	KV459369.1:136155-137355	-	399	hypothetical protein	orth4591	ENOG410PJ2H: Endonuclease that specifically degrades the RNA of RNA- DNA hybrids (By similarity)	BUSCOfEOG76X68V					IPR001352: Ribonuclease HII/HIII; IPR012337: Ribonuclease H-like domain; IPR023160: Ribonuclease HII, helix-loop-helix cap domain; IPR024567: Ribonuclease HII/HIII domain		GO:0003723 RNA binding; GO:0004523 RNA-DNA hybrid ribonuclease activity; GO:0003676 nucleic acid binding
VE02_01113	KV459369.1:137958-139806	+	570	hypothetical protein	orth4592	ENOG410Q116: Pfam:Mif2	BUSCOfEOG7647D5					IPR011051: RmlC-like cupin domain; IPR014710: RmlC-like jelly roll fold; IPR025974: Mif2/CENP-C cupin domain; IPR028386: Centromere protein C/Mif2/cnp3; IPR028929: Mif2/cnp3, N-terminal		GO:0000776 kinetochore; GO:0019237 centromeric DNA binding; GO:0051382 kinetochore assembly
VE02_01114	KV459369.1:140203-141406	-	341	hypothetical protein	orth8359	ENOG410PIGN: Phosphotransferase enzyme family protein						IPR011009: Protein kinase-like domain; IPR016477: Fructosamine/Ketosamine-3-kinase	PF03881: Fructosamine kinase
VE02_01115	KV459369.1:141840-143896	-	669	hypothetical protein	orth4587	ENOG410Q6Y7: NA						IPR007900: Transcription initiation factor TFIID component TAF4		GO:0005669 transcription factor TFIID complex; GO:0006352 DNA-templated transcription, initiation
VE02_01116	KV459369.1:144388-147396	+	830	hypothetical protein	orth4586	ENOG410PIVA: Component of the cleavage factor I (CF I) involved in pre-mRNA 3'-end processing (By similarity)	BUSCOfEOG7TN01H					IPR001279: Metallo-beta-lactamase; IPR011108: RNA-metabolising metallo-beta-lactamase; IPR021718: Pre-mRNA 3'-end-processing endonuclease polyadenylation factor C-term; IPR022712: Beta-Casp domain	PF11718: Pre-mRNA 3'-end-processing endonuclease polyadenylation factor C-term
VE02_01117	KV459369.1:147682-148694	-	269	hypothetical protein	orth407	ENOG410PG53: Nitrilase						IPR003010: Carbon-nitrogen hydrolase	PF00795: Carbon-nitrogen hydrolase	GO:0016810 hydrolase activity, acting on carbon-nitrogen (but not peptide) bonds; GO:0006807 nitrogen compound metabolic process
VE02_01118	KV459369.1:149015-150052	+	324	solute carrier family 25 member 38	orth4585	ENOG410PJED: Mitochondrial carrier required for the biosynthesis of heme, possibly by facilitating 5-aminolevulinate (ALA) production. May act by importing glycine into mitochondria or by exchanging glycine for ALA across the mitochondrial inner membrane (By similarity)						IPR018108: Mitochondrial substrate/solute carrier; IPR023395: Mitochondrial carrier domain	PF00153: Mitochondrial carrier protein
VE02_01119	KV459369.1:150358-151670	-	416	hypothetical protein	orth4584	ENOG410PU0U: NA
VE02_01120	KV459369.1:153301-153847	-	121	hypothetical protein	orth4583	ENOG410PQNS: prefoldin subunit 1						IPR002777: Prefoldin beta-like; IPR009053: Prefoldin		GO:0016272 prefoldin complex; GO:0051082 unfolded protein binding; GO:0006457 protein folding
VE02_01121	KV459369.1:154989-156179	+	325	hypothetical protein	orth8	ENOG410PJEF: alkaline						IPR008901: Ceramidase	PF05875: Ceramidase	GO:0016021 integral component of membrane; GO:0016811 hydrolase activity, acting on carbon-nitrogen (but not peptide) bonds, in linear amides; GO:0006672 ceramide metabolic process
VE02_01122	KV459369.1:156831-159472	+	843	hypothetical protein	orth4582	ENOG410PI1U: M protein repeat protein						IPR022091: TATA element modulatory factor 1 TATA binding; IPR022092: TATA element modulatory factor 1 DNA binding
VE02_01123	KV459369.1:159569-160687	-	231	hypothetical protein	orth4581	ENOG410PKPV: proteasome regulatory particle subunit						IPR002110: Ankyrin repeat; IPR020683: Ankyrin repeat-containing domain		GO:0005515 protein binding
VE02_01124	KV459369.1:161014-162347	+	426	hypothetical protein	orth1266	ENOG410PG61: factor PRP46						IPR001680: WD40 repeat; IPR015943: WD40/YVTN repeat-like-containing domain; IPR017986: WD40-repeat-containing domain; IPR019775: WD40 repeat, conserved site; IPR020472: G-protein beta WD-40 repeat		GO:0005515 protein binding
VE02_01125	KV459369.1:162574-165059	-	780	hypothetical protein	orth4580	ENOG410PHW5: Origin recognition complex subunit						IPR001025: Bromo adjacent homology (BAH) domain; IPR003593: AAA+ ATPase domain; IPR003959: ATPase, AAA-type, core; IPR027417: P-loop containing nucleoside triphosphate hydrolase		GO:0005524 ATP binding; GO:0003682 chromatin binding
VE02_01126	KV459369.1:165858-167938	+	623	hypothetical protein	orth8358	ENOG410PZBF: NA
VE02_01127	KV459369.1:168110-168800	-	155	prefoldin, alpha subunit	orth4579	ENOG410PR1N: prefoldin subunit 5	BUSCOfEOG7VX983					IPR004127: Prefoldin alpha-like; IPR009053: Prefoldin; IPR011599: Prefoldin alpha subunit, archaea-type		GO:0016272 prefoldin complex; GO:0051082 unfolded protein binding; GO:0006457 protein folding
VE02_01128	KV459369.1:169446-171725	-	644	prolyl-tRNA synthetase	orth4578	ENOG410PHV2: prolyl-tRNA synthetase						IPR002314: Aminoacyl-tRNA synthetase, class II (G/ P/ S/T); IPR002316: Proline-tRNA ligase, class IIa; IPR004154: Anticodon-binding; IPR004500: Prolyl-tRNA synthetase, class IIa, bacterial-type; IPR006195: Aminoacyl-tRNA synthetase, class II		GO:0005737 cytoplasm; GO:0004827 proline-tRNA ligase activity; GO:0004812 aminoacyl-tRNA ligase activity; GO:0005524 ATP binding; GO:0000166 nucleotide binding; GO:0006433 prolyl-tRNA aminoacylation; GO:0006418 tRNA aminoacylation for protein translation
VE02_01129	KV459369.1:172050-175426	+	1089	hypothetical protein	orth4577	ENOG410PFAJ: ribosome biogenesis, protein	BUSCOfEOG7P02SB					IPR005612: CCAAT-binding factor; IPR016024: Armadillo-type fold		GO:0005488 binding
VE02_01130	KV459369.1:176437-177379	+	296	hypothetical protein	orth4568	ENOG410PMV5: thioesterase family						IPR006683: Thioesterase superfamily; IPR029069: HotDog domain
VE02_01132	KV459369.1:178835-187482	+	2739	hypothetical protein	orth9532							IPR000210: BTB/POZ domain; IPR003594: Histidine kinase-like ATPase, C-terminal domain; IPR011333: SKP1/BTB/POZ domain		GO:0005515 protein binding
VE02_01133	KV459369.1:189145-191846	+	793	hypothetical protein	orth215	ENOG410PITD: DYNc						IPR000375: Dynamin central domain; IPR001401: Dynamin, GTPase domain; IPR020850: GTPase effector domain; IPR022812: Dynamin superfamily; IPR027417: P-loop containing nucleoside triphosphate hydrolase; IPR030381: Dynamin-type guanine nucleotide-binding (G) domain		GO:0003924 GTPase activity; GO:0005525 GTP binding
VE02_01134	KV459369.1:192431-192977	+	181	hypothetical protein	orth10545	ENOG410Q7Q1: Heterokaryon incompatibility protein (HET)						IPR002110: Ankyrin repeat; IPR020683: Ankyrin repeat-containing domain		GO:0005515 protein binding
VE02_01135	KV459369.1:196996-197795	+	210	adenylylsulfate kinase	orth4576	ENOG410PG9D: Catalyzes the synthesis of activated sulfate (By similarity)						IPR002891: Adenylyl-sulfate kinase; IPR027417: P-loop containing nucleoside triphosphate hydrolase	PF01583: Adenylylsulphate kinase	GO:0004020 adenylylsulfate kinase activity; GO:0005524 ATP binding; GO:0000103 sulfate assimilation
VE02_01136	KV459369.1:197948-199358	-	395	hypothetical protein	orth4575	ENOG410PGJJ: Vacuolar ATP synthase subunit C	BUSCOfEOG7RRFJ7					IPR004907: ATPase, V1 complex, subunit C	PF03223: V-ATPase subunit C	GO:0033180 proton-transporting V-type ATPase, V1 domain; GO:0015078 hydrogen ion transmembrane transporter activity; GO:0015991 ATP hydrolysis coupled proton transport
VE02_01137	KV459369.1:199905-200589	-	169	hypothetical protein	orth4574	ENOG410PYP3: NA
VE02_01138	KV459369.1:202101-202950	-	264	hypothetical protein	orth4573	ENOG410PNCT: Modifier of rudimentary (Mod(r)) protein						IPR009851: Modifier of rudimentary, Modr
VE02_01139	KV459369.1:206908-208618	+	551	hypothetical protein	orth4572	ENOG410PISJ: F-box domain						IPR001810: F-box domain		GO:0005515 protein binding
VE02_01140	KV459369.1:209188-212193	+	928	hypothetical protein	orth4571							IPR017956: AT hook, DNA-binding motif		GO:0003677 DNA binding
VE02_01141	KV459369.1:212406-213033	-	208	hypothetical protein	orth4570	ENOG410PQAQ: NA						IPR000719: Protein kinase domain; IPR011009: Protein kinase-like domain		GO:0005524 ATP binding; GO:0004672 protein kinase activity; GO:0006468 protein phosphorylation
VE02_01142	KV459369.1:214241-214973	+	243	hypothetical protein	orth4569	ENOG410PMR8: conserved hypothetical protein
VE02_01143	KV459369.1:215023-215584	+	169	hypothetical protein
VE02_01144	KV459369.1:216208-217705	-	459	hypothetical protein	orth2182	ENOG410PWVM: GDP-fucose protein O-fucosyltransferase
VE02_01145	KV459357.1:673-1223	+	164	hypothetical protein	orth8690
VE02_01146	KV459357.1:1621-4291	-	826	hypothetical protein	orth7572
VE02_01147	KV459357.1:10066-11529	+	469	hypothetical protein	orth7571	ENOG410PPPB: conserved hypothetical protein
VE02_01148	KV459357.1:13163-15719	-	835	hypothetical protein	orth7570	ENOG410PKY2: TBC domain protein						IPR000195: Rab-GTPase-TBC domain
VE02_01149	KV459357.1:16514-17523	+	287	hypothetical protein	orth7569	ENOG410PP8F: SET and MYND domain protein						IPR001214: SET domain		GO:0005515 protein binding
VE02_01150	KV459357.1:18059-18879	-	232	hypothetical protein	orth1664	ENOG410PSZ4: Extracellular matrix protein						IPR018466: Ser-Thr-rich glycosyl-phosphatidyl-inositol-anchored membrane family
VE02_01151	KV459357.1:20697-21467	-	222	hypothetical protein	orth7568	ENOG410PYH2: Extracellular matrix protein						IPR018466: Ser-Thr-rich glycosyl-phosphatidyl-inositol-anchored membrane family
VE02_01152	KV459357.1:22178-24348	-	707	hypothetical protein	orth7567	ENOG410QEAT: cytoplasmic dynein 1 intermediate chain 2						IPR001680: WD40 repeat; IPR015943: WD40/YVTN repeat-like-containing domain; IPR017986: WD40-repeat-containing domain		GO:0005515 protein binding
VE02_01153	KV459357.1:24827-25397	+	89	hypothetical protein	orth7566	ENOG410PS6S: ATP synthase E chain	BUSCOfEOG76DV5T					IPR008386: ATPase, F0 complex, subunit E, mitochondrial		GO:0000276 mitochondrial proton-transporting ATP synthase complex, coupling factor F(o); GO:0015078 hydrogen ion transmembrane transporter activity; GO:0015986 ATP synthesis coupled proton transport
VE02_01154	KV459357.1:25974-28531	+	750	dolichyl-diphosphooligosaccharide-protein glycosyltransferase	orth7565	ENOG410PFZR: oligosaccharyl transferase	BUSCOfEOG7QK0MM			GT66		IPR003674: Oligosaccharyl transferase, STT3 subunit	PF02516: Oligosaccharyl transferase STT3 subunit	GO:0016020 membrane; GO:0004576 oligosaccharyl transferase activity; GO:0006486 protein glycosylation
VE02_01155	KV459357.1:28929-32762	+	718	NAD synthase	orth207	ENOG410PGZM: glutamine-dependent NAD( ) synthetase						IPR003010: Carbon-nitrogen hydrolase; IPR014445: Glutamine-dependent NAD(+) synthetase; IPR014729: Rossmann-like alpha/beta/alpha sandwich fold; IPR022310: NAD/GMP synthase		GO:0016810 hydrolase activity, acting on carbon-nitrogen (but not peptide) bonds; GO:0005524 ATP binding; GO:0003952 NAD+ synthase (glutamine-hydrolyzing) activity; GO:0009435 NAD biosynthetic process; GO:0006807 nitrogen compound metabolic process
VE02_01156	KV459357.1:36808-37342	-	177	hypothetical protein	orth10546
VE02_01157	KV459357.1:38533-39808	-	424	hypothetical protein	orth7573	ENOG410PRPW: Inherit from NOG: Required for protein translocation and folding in the endoplasmic reticulum (ER)						IPR031884: Nucleotide exchange factor Sil1, fungi		GO:0005783 endoplasmic reticulum; GO:0000774 adenyl-nucleotide exchange factor activity
VE02_01158	KV459357.1:39838-40303	-	154	hypothetical protein	orth7574	ENOG410PHT1: CHROMO						IPR016197: Chromo domain-like
VE02_01159	KV459357.1:40689-41307	+	172	hypothetical protein	orth7575	ENOG410PS0D: NADH-ubiquinone oxidoreductase 178 kDa subunit
VE02_01160	KV459357.1:42149-43280	+	342	hypothetical protein	orth7576							IPR001214: SET domain		GO:0005515 protein binding
VE02_01161	KV459357.1:44106-45060	-	317	hypothetical protein	orth7577							IPR013256: Chromatin SPT2
VE02_01162	KV459357.1:45717-46101	+	109	hypothetical protein	orth7578	ENOG410PRUB: 60S acidic ribosomal protein P2						IPR001859: Trypanosoma cruzi ribosomal protein P2-like; IPR027534: Ribosomal protein L12 family		GO:0005622 intracellular; GO:0005840 ribosome; GO:0003735 structural constituent of ribosome; GO:0006414 translational elongation; GO:0006412 translation
VE02_01163	KV459357.1:46670-47401	+	153	small subunit ribosomal protein S15e	orth7579	ENOG410PIWK: 40s ribosomal protein s15	BUSCOfEOG7FBRW1					IPR002222: Ribosomal protein S19/S15; IPR005713: Ribosomal protein S19A/S15e; IPR020934: Ribosomal protein S19 conserved site; IPR023575: Ribosomal protein S19, superfamily		GO:0015935 small ribosomal subunit; GO:0005840 ribosome; GO:0003723 RNA binding; GO:0003735 structural constituent of ribosome; GO:0006412 translation
VE02_01164	KV459357.1:47939-50099	-	450	hypothetical protein	orth7580
VE02_01165	KV459357.1:51261-53081	+	567	threonine synthase	orth7581	ENOG410PGKC: threonine synthase	BUSCOfEOG7N0CDH					IPR000634: Serine/threonine dehydratase, pyridoxal-phosphate-binding site; IPR001926: Tryptophan synthase beta subunit-like PLP-dependent enzyme; IPR004450: Threonine synthase-like; IPR029144: Threonine synthase, N-terminal		GO:0030170 pyridoxal phosphate binding; GO:0006520 cellular amino acid metabolic process
VE02_01166	KV459357.1:54198-57068	-	932	hypothetical protein	orth7582
VE02_01167	KV459357.1:60250-61928	-	521	hypothetical protein	orth2694	ENOG410PFE6: MFS multidrug transporter						IPR011701: Major facilitator superfamily; IPR020846: Major facilitator superfamily domain		GO:0016021 integral component of membrane; GO:0055085 transmembrane transport
VE02_01169	KV459357.1:64032-65856	-	607	hypothetical protein	orth746	ENOG410PIW8: ATP-dependent RNA helicase required for mitochondrial splicing of group I and II introns. Also required for efficient mitochondrial translation (By similarity)						IPR000629: ATP-dependent RNA helicase DEAD-box, conserved site; IPR001650: Helicase, C-terminal; IPR011545: DEAD/DEAH box helicase domain; IPR014001: Helicase superfamily 1/2, ATP-binding domain; IPR027417: P-loop containing nucleoside triphosphate hydrolase		GO:0005524 ATP binding; GO:0003676 nucleic acid binding
VE02_01170	KV459357.1:66479-68830	-	764	pre-mRNA-splicing factor ATP-dependent RNA helicase DHX15/PRP43	orth7583	ENOG410PGYC: factor ATP-dependent RNA helicase						IPR001650: Helicase, C-terminal; IPR002464: DNA/RNA helicase, ATP-dependent, DEAH-box type, conserved site; IPR007502: Helicase-associated domain; IPR011545: DEAD/DEAH box helicase domain; IPR011709: Domain of unknown function DUF1605; IPR014001: Helicase superfamily 1/2, ATP-binding domain; IPR027417: P-loop containing nucleoside triphosphate hydrolase		GO:0004386 helicase activity; GO:0005524 ATP binding; GO:0008026 ATP-dependent helicase activity; GO:0003676 nucleic acid binding
VE02_01171	KV459357.1:69431-72109	+	807	hypothetical protein	orth7584	ENOG410PFAA: Protein arginine n-methyltransferase	BUSCOfEOG7KSXMV					IPR007857: Protein arginine N-methyltransferase PRMT5; IPR025799: Protein arginine N-methyltransferase; IPR029063: S-adenosyl-L-methionine-dependent methyltransferase	PF05185: PRMT5 arginine-N-methyltransferase; PF16950: SAM-binding_domain	GO:0008168 methyltransferase activity; GO:0006479 protein methylation; GO:0035246 peptidyl-arginine N-methylation
VE02_01172	KV459357.1:72614-73066	-	92	small nuclear ribonucleoprotein F	orth1232	ENOG410PS3G: Small nuclear ribonucleoprotein						IPR001163: LSM domain, eukaryotic/archaea-type; IPR010920: LSM domain; IPR016487: Sm-like protein Lsm6/SmF		GO:0005732 small nucleolar ribonucleoprotein complex; GO:0000398 mRNA splicing, via spliceosome
VE02_01173	KV459357.1:73481-74174	-	160	hypothetical protein	orth7585	ENOG410PP1C: DUF866 domain-containing protein						IPR008584: Protein of unknown function DUF866, eukaryotic	PF05907: Eukaryotic protein of unknown function (DUF866)
VE02_01174	KV459357.1:74489-76574	+	694	hypothetical protein	orth7586	ENOG410PQH2: conserved hypothetical protein						IPR002885: Pentatricopeptide repeat
VE02_01175	KV459357.1:77838-78909	+	356	hypothetical protein	orth7587							IPR000772: Ricin B, lectin domain
VE02_01177	KV459357.1:80896-84511	+	1124	hypothetical protein	orth2355	ENOG410PGMV: phosphodiesterase gde1						IPR000909: Phosphatidylinositol-specific phospholipase C, X domain; IPR002110: Ankyrin repeat; IPR004331: SPX domain; IPR017946: PLC-like phosphodiesterase, TIM beta/alpha-barrel domain; IPR020683: Ankyrin repeat-containing domain; IPR030395: Glycerophosphodiester phosphodiesterase domain	PF03009: Glycerophosphoryl diester phosphodiesterase family	GO:0008081 phosphoric diester hydrolase activity; GO:0005515 protein binding; GO:0006629 lipid metabolic process
VE02_01178	KV459357.1:85058-86925	-	573	hypothetical protein	orth7588	ENOG410PHRR: asparaginase			T02			IPR000246: Peptidase T2, asparaginase 2; IPR029055: Nucleophile aminohydrolases, N-terminal		GO:0016787 hydrolase activity
VE02_01179	KV459357.1:88326-89885	+	440	actin-like protein 3	orth7589	ENOG410PGM8: Arp2 3 complex	BUSCOfEOG7TJ3T6					IPR004000: Actin family; IPR020902: Actin/actin-like conserved site	PF00022: Actin
VE02_01180	KV459357.1:90162-91194	-	322	hypothetical protein	orth6446
VE02_01181	KV459357.1:91681-92889	+	351	hypothetical protein	orth633	ENOG410PH61: alcohol dehydrogenase						IPR002085: Alcohol dehydrogenase superfamily, zinc-type; IPR002328: Alcohol dehydrogenase, zinc-type, conserved site; IPR011032: GroES-like; IPR013149: Alcohol dehydrogenase, C-terminal; IPR013154: Alcohol dehydrogenase, N-terminal; IPR016040: NAD(P)-binding domain; IPR020843: Polyketide synthase, enoylreductase domain		GO:0008270 zinc ion binding; GO:0016491 oxidoreductase activity; GO:0055114 oxidation-reduction process
VE02_01182	KV459357.1:94013-94901	+	295	hypothetical protein	orth8742
VE02_01183	KV459357.1:95263-96448	-	363	hypothetical protein	orth7590	ENOG410PIUI: Transcription factor	BUSCOfEOG7GXPNJ					IPR004600: TFIIH subunit Tfb4/p34	PF03850: Transcription factor Tfb4	GO:0000439 core TFIIH complex; GO:0006289 nucleotide-excision repair; GO:0006355 regulation of transcription, DNA-templated
VE02_01184	KV459357.1:96955-99173	+	718	hypothetical protein	orth7591	ENOG410PIQT: Actin cytoskeleton organization protein	BUSCOfEOG73JM40					IPR011989: Armadillo-like helical; IPR016024: Armadillo-type fold; IPR024660: UNC-45/Cro1/She4, central domain		GO:0005488 binding
VE02_01185	KV459357.1:99302-101096	-	597	hypothetical protein	orth7592	ENOG410PGD0: trna (uracil-5-)-methyltransferase						IPR010280: (Uracil-5)-methyltransferase family; IPR012340: Nucleic acid-binding, OB-fold; IPR025795: tRNA (uracil-5-)-methyltransferase; IPR029063: S-adenosyl-L-methionine-dependent methyltransferase; IPR030390: RNA methyltransferase TrmA, active site; IPR030391: RNA methyltransferase TrmA, conserved site		GO:0030697 S-adenosylmethionine-dependent tRNA (m5U54) methyltransferase activity; GO:0008173 RNA methyltransferase activity; GO:0008033 tRNA processing; GO:0006396 RNA processing
VE02_01186	KV459357.1:101350-102681	+	421	hypothetical protein	orth7593	ENOG410PJY2: mitochondrial 37S ribosomal protein MRPS5	BUSCOfEOG7TJ3TZ					IPR000851: Ribosomal protein S5; IPR005324: Ribosomal protein S5, C-terminal; IPR013810: Ribosomal protein S5, N-terminal; IPR014720: Double-stranded RNA-binding domain; IPR014721: Ribosomal protein S5 domain 2-type fold, subgroup; IPR018192: Ribosomal protein S5, N-terminal, conserved site; IPR020568: Ribosomal protein S5 domain 2-type fold		GO:0005840 ribosome; GO:0003723 RNA binding; GO:0003735 structural constituent of ribosome; GO:0006412 translation
VE02_01187	KV459357.1:102905-103263	-	101	hypothetical protein	orth7594	ENOG410PS2N: DASH complex subunit Dad3						IPR013965: DASH complex subunit Dad3		GO:0042729 DASH complex; GO:0072686 mitotic spindle; GO:0008608 attachment of spindle microtubules to kinetochore
VE02_01188	KV459357.1:103750-106596	+	913	hypothetical protein	orth7595	ENOG410PKWD: protein required for cell viability						IPR011989: Armadillo-like helical; IPR016024: Armadillo-type fold; IPR019414: RNA polymerase II assembly factor Rtp1, C-terminal domain 2; IPR019451: RNA polymerase II assembly factor Rtp1, C-terminal		GO:0005488 binding
VE02_01189	KV459357.1:106912-108642	-	478	hypothetical protein	orth1492	ENOG410PUP5: Aldehyde dehydrogenase						IPR015590: Aldehyde dehydrogenase domain; IPR016161: Aldehyde/histidinol dehydrogenase; IPR016162: Aldehyde dehydrogenase N-terminal domain; IPR016163: Aldehyde dehydrogenase, C-terminal; IPR029510: Aldehyde dehydrogenase, glutamic acid active site	PF00171: Aldehyde dehydrogenase family	GO:0016620 oxidoreductase activity, acting on the aldehyde or oxo group of donors, NAD or NADP as acceptor; GO:0016491 oxidoreductase activity; GO:0055114 oxidation-reduction process; GO:0008152 metabolic process
VE02_01190	KV459357.1:111292-111913	+	206	hypothetical protein	orth1494	ENOG410PYZQ: NA						IPR001810: F-box domain		GO:0005515 protein binding
VE02_01191	KV459357.1:112315-112756	-	146	hypothetical protein
VE02_01192	KV459357.1:113147-113811	+	145	hypothetical protein	orth1494	ENOG410PYZQ: NA
VE02_01193	KV459357.1:115221-117161	-	416	argininosuccinate synthase	orth7596	ENOG410PJQI: argininosuccinate synthase						IPR001518: Argininosuccinate synthase; IPR014729: Rossmann-like alpha/beta/alpha sandwich fold; IPR018223: Argininosuccinate synthase, conserved site; IPR023434: Argininosuccinate synthase, type 1 subfamily; IPR024074: Argininosuccinate synthetase, catalytic/multimerisation domain body	PF00764: Arginosuccinate synthase	GO:0004055 argininosuccinate synthase activity; GO:0005524 ATP binding; GO:0006526 arginine biosynthetic process
VE02_01194	KV459357.1:119017-124710	-	1878	hypothetical protein	orth7597	ENOG410PG0R: conserved hypothetical protein
VE02_01195	KV459357.1:125257-125984	+	135	large subunit ribosomal protein L27e	orth7598	ENOG410PNDR: 60S ribosomal protein L27	BUSCOfEOG7GXPR2					IPR001141: Ribosomal protein L27e; IPR008991: Translation protein SH3-like domain; IPR014722: Ribosomal protein L2 domain 2; IPR018262: Ribosomal protein L27e, conserved site		GO:0005622 intracellular; GO:0005840 ribosome; GO:0003735 structural constituent of ribosome; GO:0006412 translation
VE02_01196	KV459357.1:126924-130212	+	1061	hypothetical protein	orth7599							IPR029016: GAF domain-like
VE02_01197	KV459357.1:131991-134109	-	555	ATP synthase subunit alpha, mitochondrial	orth1343	ENOG410Q7XU: Produces ATP from ADP in the presence of a proton gradient across the membrane (By similarity)	BUSCOfEOG7FNCHF					IPR000194: ATPase, F1/V1/A1 complex, alpha/beta subunit, nucleotide-binding domain; IPR000793: ATPase, F1/V1/A1 complex, alpha/beta subunit, C-terminal; IPR004100: ATPase, F1 complex alpha/beta subunit, N-terminal domain; IPR005294: ATPase, F1 complex, alpha subunit; IPR020003: ATPase, alpha/beta subunit, nucleotide-binding domain, active site; IPR023366: ATP synthase subunit alpha-like domain; I…	PF00006: ATP synthase alpha/beta family, nucleotide-binding domain	GO:0033178 proton-transporting two-sector ATPase complex, catalytic domain; GO:0045261 proton-transporting ATP synthase complex, catalytic core F(1); GO:0005524 ATP binding; GO:0046961 proton-transporting ATPase activity, rotational mechanism; GO:0016820 hydrolase activity, acting on acid anhydrides, catalyzing transmembrane movement of substances; GO:0046933 proton-transporting ATP synthase acti…
VE02_01198	KV459357.1:135053-136799	-	563	hypothetical protein	orth7600	ENOG410PHP7: actin-related protein RO7						IPR004000: Actin family; IPR027127: Actin-related protein 10
VE02_01199	KV459357.1:137437-140098	+	848	hypothetical protein	orth7601	ENOG410PIZ0: XPG I-region						IPR006084: XPG/Rad2 endonuclease; IPR006085: XPG N-terminal; IPR006086: XPG-I domain; IPR020045: 5'-3' exonuclease, C-terminal domain; IPR029060: PIN domain-like		GO:0003677 DNA binding; GO:0004518 nuclease activity; GO:0003824 catalytic activity; GO:0006281 DNA repair
VE02_01200	KV459357.1:140481-141159	-	171	DNA-directed RNA polymerase II subunit G	orth671	ENOG410PG7B: RNA polymerase II						IPR003029: S1 domain; IPR005576: RNA polymerase Rpb7, N-terminal; IPR012340: Nucleic acid-binding, OB-fold		GO:0003899 DNA-directed RNA polymerase activity; GO:0003676 nucleic acid binding; GO:0006351 transcription, DNA-templated
VE02_01201	KV459357.1:141892-142594	+	195	hypothetical protein	orth7602	ENOG410PRCX: DUF962 domain protein	BUSCOfEOG71CFZ8					IPR009305: Protein of unknown function DUF962
VE02_01202	KV459357.1:143155-144298	-	380	hypothetical protein	orth7603
VE02_01203	KV459357.1:145308-146062	-	189	hypothetical protein	orth7604	ENOG410PNVU: and SAGA complex TAF10 subunit	BUSCOfEOG7PGF3B					IPR003923: Transcription initiation factor TFIID, 23-30kDa subunit		GO:0005634 nucleus; GO:0006352 DNA-templated transcription, initiation
VE02_01204	KV459357.1:146599-147697	-	328	hypothetical protein	orth7605	ENOG410PGGY: Mitochondrial transporter that mediates uptake of thiamine pyrophosphate (ThPP) into mitochondria (By similarity)						IPR002067: Mitochondrial carrier protein; IPR018108: Mitochondrial substrate/solute carrier; IPR023395: Mitochondrial carrier domain	PF00153: Mitochondrial carrier protein	GO:0055085 transmembrane transport
VE02_01205	KV459357.1:148141-149607	+	455	hypothetical protein	orth420	ENOG410PFA3: Gamma-butyrobetaine						IPR003819: TauD/TfdA-like domain; IPR010376: Domain of unknown function DUF971		GO:0016491 oxidoreductase activity; GO:0055114 oxidation-reduction process
VE02_01206	KV459357.1:149965-152468	-	779	dolichyl-phosphate-mannose-protein mannosyltransferase	orth7606	ENOG410PGU4: Dolichyl-phosphate-mannose--protein mannosyltransferase				GT39		IPR003342: Glycosyl transferase family 39/83; IPR016093: MIR motif; IPR027005: Glycosyltransferase 39-like; IPR032421: Protein O-mannosyl-transferase, C-terminal four TM domain	PF02366: Dolichyl-phosphate-mannose-protein mannosyltransferase	GO:0016020 membrane; GO:0000030 mannosyltransferase activity; GO:0006493 protein O-linked glycosylation
VE02_01207	KV459357.1:153284-155686	-	745	hypothetical protein	orth7607	ENOG410PG9K: MYB DNA binding protein						IPR009057: Homeodomain-like; IPR013867: Telomere repeat-binding factor, dimerisation domain; IPR017930: Myb domain	PF08558: Telomere repeat binding factor (TRF)	GO:0003677 DNA binding; GO:0042803 protein homodimerization activity; GO:0042162 telomeric DNA binding
VE02_01208	KV459357.1:157930-159551	+	496	aldehyde dehydrogenase	orth454	ENOG410PFKN: Aldehyde dehydrogenase						IPR015590: Aldehyde dehydrogenase domain; IPR016160: Aldehyde dehydrogenase, cysteine active site; IPR016161: Aldehyde/histidinol dehydrogenase; IPR016162: Aldehyde dehydrogenase N-terminal domain; IPR016163: Aldehyde dehydrogenase, C-terminal; IPR029510: Aldehyde dehydrogenase, glutamic acid active site	PF00171: Aldehyde dehydrogenase family	GO:0016620 oxidoreductase activity, acting on the aldehyde or oxo group of donors, NAD or NADP as acceptor; GO:0016491 oxidoreductase activity; GO:0055114 oxidation-reduction process; GO:0008152 metabolic process
VE02_01209	KV459357.1:159837-160960	-	342	hypothetical protein
VE02_01210	KV459357.1:161336-162536	-	399	hypothetical protein	orth7608	ENOG410PMH6: conserved hypothetical protein
VE02_01211	KV459357.1:163550-165209	-	552	hypothetical protein	orth7609	ENOG410PMWW: conserved hypothetical protein						IPR000560: Histidine phosphatase superfamily, clade-2; IPR029033: Histidine phosphatase superfamily		GO:0003993 acid phosphatase activity
VE02_01212	KV459357.1:165796-167689	+	630	hypothetical protein	orth7610
VE02_01213	KV459357.1:168163-170871	-	883	hypothetical protein	orth7611
VE02_01214	KV459357.1:171273-171891	-	205	hypothetical protein	orth7612
VE02_01215	KV459357.1:174051-176085	+	656	hypothetical protein	orth7613	ENOG410PHI7: conserved hypothetical protein						IPR032710: NTF2-like domain
VE02_01216	KV459357.1:176875-177412	-	93	hypothetical protein	orth7614	ENOG410PR40: mitochondrial 37S ribosomal protein RSM19	BUSCOfEOG73NGGZ					IPR002222: Ribosomal protein S19/S15; IPR020934: Ribosomal protein S19 conserved site; IPR023575: Ribosomal protein S19, superfamily		GO:0005840 ribosome; GO:0003723 RNA binding; GO:0003735 structural constituent of ribosome; GO:0006412 translation
VE02_01217	KV459357.1:177807-180011	+	718	hypothetical protein	orth7615	ENOG410PG13: double-strand break repair protein	BUSCOfEOG7J187V					IPR003701: DNA double-strand break repair protein Mre11; IPR004843: Calcineurin-like phosphoesterase domain, apaH type; IPR007281: Mre11, DNA-binding; IPR029052: Metallo-dependent phosphatase-like	PF04152: Mre11 DNA-binding presumed domain	GO:0030870 Mre11 complex; GO:0005634 nucleus; GO:0030145 manganese ion binding; GO:0016787 hydrolase activity; GO:0004519 endonuclease activity; GO:0008408 3'-5' exonuclease activity; GO:0006302 double-strand break repair
VE02_01218	KV459357.1:180268-180949	-	209	hypothetical protein	orth1880	ENOG410PHD1: DJ-1/PfpI family						IPR002818: DJ-1/PfpI; IPR029062: Class I glutamine amidotransferase-like
VE02_01219	KV459357.1:181490-183723	-	634	hypothetical protein	orth2868	ENOG410PJ3U: Hydrolase				GH2		IPR006102: Glycoside hydrolase, family 2, immunoglobulin-like beta-sandwich; IPR006103: Glycoside hydrolase family 2, catalytic domain; IPR006104: Glycosyl hydrolases family 2, sugar binding domain; IPR008979: Galactose-binding domain-like; IPR013781: Glycoside hydrolase, catalytic domain; IPR013812: Glycoside hydrolase, family 2/20, immunoglobulin-like beta-sandwich domain; IPR017853: Glycoside …		GO:0004553 hydrolase activity, hydrolyzing O-glycosyl compounds; GO:0005975 carbohydrate metabolic process
VE02_01220	KV459357.1:184875-186630	+	584	hypothetical protein	orth851	ENOG410PY4E: NA					Fungal-specific TF domain	IPR001138: Zn(2)-C6 fungal-type DNA-binding domain; IPR007219: Transcription factor domain, fungi		GO:0005634 nucleus; GO:0003677 DNA binding; GO:0008270 zinc ion binding; GO:0000981 RNA polymerase II transcription factor activity, sequence-specific DNA binding; GO:0006351 transcription, DNA-templated; GO:0006355 regulation of transcription, DNA-templated
VE02_01221	KV459357.1:204062-205628	+	521	hypothetical protein	orth9450	ENOG410PG14: choline transport protein						IPR002293: Amino acid/polyamine transporter I		GO:0016020 membrane; GO:0015171 amino acid transmembrane transporter activity; GO:0003333 amino acid transmembrane transport
VE02_01222	KV459357.1:205896-207092	-	365	hypothetical protein	orth2884	ENOG410PISV: Inherit from NOG: Conserved hypothetical, protein						IPR001279: Metallo-beta-lactamase
VE02_01223	KV459357.1:223710-224057	-	96	hypothetical protein	orth10668
VE02_01224	KV459357.1:236460-237091	+	195	hypothetical protein	orth10261	ENOG410PY1H: Inherit from opiNOG: Conserved hypothetical protein						IPR008906: HAT, C-terminal dimerisation domain; IPR012337: Ribonuclease H-like domain		GO:0046983 protein dimerization activity; GO:0003676 nucleic acid binding
VE02_01225	KV459357.1:239488-240474	-	304	hypothetical protein	orth10431	ENOG410PKHE: (S)-2-hydroxy-acid oxidase						IPR000262: FMN-dependent dehydrogenase; IPR008259: FMN-dependent alpha-hydroxy acid dehydrogenase, active site; IPR012133: Alpha-hydroxy acid dehydrogenase, FMN-dependent; IPR013785: Aldolase-type TIM barrel	PF01070: FMN-dependent dehydrogenase	GO:0010181 FMN binding; GO:0016491 oxidoreductase activity; GO:0003824 catalytic activity; GO:0055114 oxidation-reduction process
VE02_01226	KV459357.1:247089-248621	-	427	hypothetical protein	orth4623	ENOG410PI5D: Cytochrome b2						IPR000262: FMN-dependent dehydrogenase; IPR001199: Cytochrome b5-like heme/steroid binding domain; IPR012133: Alpha-hydroxy acid dehydrogenase, FMN-dependent; IPR013785: Aldolase-type TIM barrel		GO:0010181 FMN binding; GO:0016491 oxidoreductase activity; GO:0003824 catalytic activity; GO:0055114 oxidation-reduction process
VE02_01227	KV459357.1:250925-252460	-	496	hypothetical protein	orth9755	ENOG410PJI1: Sugar (and other) transporter						IPR003663: Sugar/inositol transporter; IPR005828: Major facilitator, sugar transporter-like; IPR005829: Sugar transporter, conserved site; IPR020846: Major facilitator superfamily domain	PF00083: Sugar (and other) transporter	GO:0016021 integral component of membrane; GO:0016020 membrane; GO:0022857 transmembrane transporter activity; GO:0005215 transporter activity; GO:0022891 substrate-specific transmembrane transporter activity; GO:0055085 transmembrane transport
VE02_01228	KV459357.1:254130-256213	-	610	hypothetical protein							bZIP TF 1	IPR004827: Basic-leucine zipper domain; IPR021833: Protein of unknown function DUF3425		GO:0043565 sequence-specific DNA binding; GO:0003700 transcription factor activity, sequence-specific DNA binding; GO:0006355 regulation of transcription, DNA-templated
VE02_01229	KV459360.1:675-2921	-	711	hypothetical protein	orth5930	ENOG410Q7PU: PHD-finger						IPR001965: Zinc finger, PHD-type; IPR011011: Zinc finger, FYVE/PHD-type; IPR013083: Zinc finger, RING/FYVE/PHD-type; IPR019786: Zinc finger, PHD-type, conserved site; IPR019787: Zinc finger, PHD-finger		GO:0008270 zinc ion binding; GO:0005515 protein binding
VE02_01230	KV459360.1:5437-6801	+	368	3-isopropylmalate dehydrogenase	orth2664	ENOG410PFHG: Catalyzes the oxidation of 3-carboxy-2-hydroxy-4- methylpentanoate (3-isopropylmalate) to 3-carboxy-4-methyl-2- oxopentanoate. The product decarboxylates to 4-methyl-2 oxopentanoate						IPR001804: Isocitrate and isopropylmalate dehydrogenases family; IPR004429: Isopropylmalate dehydrogenase; IPR019818: Isocitrate/isopropylmalate dehydrogenase, conserved site; IPR024084: Isopropylmalate dehydrogenase-like domain	PF00180: Isocitrate/isopropylmalate dehydrogenase	GO:0005737 cytoplasm; GO:0003862 3-isopropylmalate dehydrogenase activity; GO:0016616 oxidoreductase activity, acting on the CH-OH group of donors, NAD or NADP as acceptor; GO:0000287 magnesium ion binding; GO:0051287 NAD binding; GO:0009098 leucine biosynthetic process; GO:0055114 oxidation-reduction process
VE02_01231	KV459360.1:7097-8198	-	366	hypothetical protein	orth8597							IPR001781: Zinc finger, LIM-type		GO:0008270 zinc ion binding
VE02_01232	KV459360.1:9202-10422	-	385	hypothetical protein	orth5931	ENOG410PGYD: cation efflux family protein						IPR002524: Cation efflux protein; IPR027469: Cation efflux protein transmembrane domain; IPR027470: Cation efflux protein, cytoplasmic domain		GO:0016021 integral component of membrane; GO:0008324 cation transmembrane transporter activity; GO:0006812 cation transport; GO:0055085 transmembrane transport
VE02_01233	KV459360.1:11274-12498	+	407	hypothetical protein	orth8596	ENOG410PGAI: SIR2 family						IPR003000: Sirtuin family; IPR026590: Sirtuin family, catalytic core domain; IPR026591: Sirtuin family, catalytic core small domain; IPR029035: DHS-like NAD/FAD-binding domain		GO:0070403 NAD+ binding
VE02_01234	KV459360.1:12964-13579	-	204	hypothetical protein	orth5932	ENOG410PPSX: NA
VE02_01235	KV459360.1:13936-20399	+	2137	hypothetical protein	orth5933	ENOG410PHZC: K02365 separase EC 3.4.22.49	BUSCOfEOG7V76G0		C50			IPR005314: Peptidase C50, separase; IPR011990: Tetratricopeptide-like helical domain; IPR030397: SEPARIN core domain	PF03568: Peptidase family C50	GO:0005634 nucleus; GO:0008233 peptidase activity; GO:0005515 protein binding; GO:0006508 proteolysis
VE02_01236	KV459360.1:22007-24385	+	743	hypothetical protein	orth1638	ENOG410PHAJ: DnaJ domain-containing protein						IPR001623: DnaJ domain; IPR011990: Tetratricopeptide-like helical domain; IPR013026: Tetratricopeptide repeat-containing domain; IPR013105: Tetratricopeptide repeat 2; IPR018253: DnaJ domain, conserved site; IPR019734: Tetratricopeptide repeat		GO:0005515 protein binding
VE02_01237	KV459360.1:25764-27215	-	341	hypothetical protein	orth5934	ENOG410Q0ZZ: NA						IPR006861: Hyaluronan/mRNA-binding protein; IPR019084: Stm1, N-terminal
VE02_01238	KV459360.1:28506-29844	-	383	hypothetical protein	orth5935	ENOG410PKR7: B-zip transcription factor					bZIP TF 1	IPR004827: Basic-leucine zipper domain		GO:0043565 sequence-specific DNA binding; GO:0003700 transcription factor activity, sequence-specific DNA binding; GO:0006355 regulation of transcription, DNA-templated
VE02_01239	KV459360.1:35439-37646	+	708	hypothetical protein	orth5936	ENOG410PKX7: conserved hypothetical protein
VE02_01241	KV459360.1:38987-41081	-	697	hypothetical protein	orth8519	ENOG410PRBV: NA
VE02_01242	KV459360.1:42366-48313	+	1885	hypothetical protein	orth5937	ENOG410PI0R: AMP binding domain protein						IPR000873: AMP-dependent synthetase/ligase; IPR010506: DMAP1-binding	PF00501: AMP-binding enzyme	GO:0003824 catalytic activity; GO:0008152 metabolic process
VE02_01243	KV459360.1:49560-52249	+	878	hypothetical protein	orth5938	ENOG410PIU0: actin cytoskeleton organization protein App1	BUSCOfEOG7P2Z1R					IPR017210: Actin patch protein 1; IPR019236: Domain of unknown function DUF2183
VE02_01244	KV459360.1:52369-54788	-	788	hypothetical protein	orth1635	ENOG410PH8K: ATP-dependent RNA helicase DRS1						IPR000629: ATP-dependent RNA helicase DEAD-box, conserved site; IPR001650: Helicase, C-terminal; IPR011545: DEAD/DEAH box helicase domain; IPR014001: Helicase superfamily 1/2, ATP-binding domain; IPR014014: RNA helicase, DEAD-box type, Q motif; IPR027417: P-loop containing nucleoside triphosphate hydrolase		GO:0005524 ATP binding; GO:0003676 nucleic acid binding
VE02_01245	KV459360.1:55325-58095	-	907	hypothetical protein	orth5939							IPR016181: Acyl-CoA N-acyltransferase
VE02_01246	KV459360.1:58747-59572	+	181	hypothetical protein	orth5940	ENOG410Q7WP: ARF						IPR003579: Small GTPase superfamily, Rab type; IPR005225: Small GTP-binding protein domain; IPR006689: Small GTPase superfamily, ARF/SAR type; IPR024156: Small GTPase superfamily, ARF type; IPR027417: P-loop containing nucleoside triphosphate hydrolase	PF00025: ADP-ribosylation factor family	GO:0005622 intracellular; GO:0005525 GTP binding; GO:0007264 small GTPase mediated signal transduction; GO:0015031 protein transport
VE02_01247	KV459360.1:60202-63243	+	985	hypothetical protein	orth5941	ENOG410PG87: gelsolin repeat protein						IPR025118: Domain of unknown function DUF4045
VE02_01248	KV459360.1:63846-65917	-	568	hypothetical protein	orth5942	ENOG410PFC9: phosphodiesterase	BUSCOfEOG7X6MB3					IPR000396: Cyclic-AMP phosphodiesterase, class-II; IPR001279: Metallo-beta-lactamase	PF02112: cAMP phosphodiesterases class-II	GO:0004115 3',5'-cyclic-AMP phosphodiesterase activity; GO:0006198 cAMP catabolic process
VE02_01249	KV459360.1:66888-69129	-	606	hypothetical protein	orth5943	ENOG410PFVG: Necessary for the splicing of pre-mRNA. Has a role in the recognition of the branch site (5'-UACUAAC-3'), the pyrimidine tract and the 3'-splice site at the 3'-end of introns (By similarity)					Zinc knuckle (CCHC)	IPR001878: Zinc finger, CCHC-type; IPR004087: K Homology domain; IPR004088: K Homology domain, type 1; IPR031150: BBP/SF1 family; IPR032570: Splicing factor 1, helix-hairpin domain		GO:0008270 zinc ion binding; GO:0003723 RNA binding; GO:0045131 pre-mRNA branch point binding; GO:0003676 nucleic acid binding; GO:0000398 mRNA splicing, via spliceosome
VE02_01250	KV459360.1:69706-70518	+	252	hypothetical protein	orth1002	ENOG410PK8M: glutathione s-transferase						IPR004045: Glutathione S-transferase, N-terminal; IPR004046: Glutathione S-transferase, C-terminal; IPR010987: Glutathione S-transferase, C-terminal-like; IPR012336: Thioredoxin-like fold		GO:0005515 protein binding
VE02_01251	KV459360.1:71060-72997	-	609	hypothetical protein	orth5945	ENOG410PPYZ: NA
VE02_01252	KV459360.1:73744-74222	-	104	hypothetical protein	orth5946	ENOG410PPMV: NA						IPR019342: NADH:ubiquinone oxidoreductase, iron-sulphur subunit 5
VE02_01253	KV459360.1:74469-77501	+	974	hypothetical protein	orth5947	ENOG410PM9V: protein transport protein Sec39						IPR013244: Sec39 domain	PF08314: Secretory pathway protein Sec39	GO:0006890 retrograde vesicle-mediated transport, Golgi to ER
VE02_01254	KV459360.1:78326-80759	-	711	hypothetical protein	orth5948	ENOG410PFTM: protein kinase (Lkh1)						IPR000719: Protein kinase domain; IPR002290: Serine/threonine/dual specificity protein kinase, catalytic domain; IPR008271: Serine/threonine-protein kinase, active site; IPR011009: Protein kinase-like domain; IPR017441: Protein kinase, ATP binding site	PF00069: Protein kinase domain	GO:0005524 ATP binding; GO:0004672 protein kinase activity; GO:0006468 protein phosphorylation
VE02_01255	KV459360.1:83324-84634	-	336	hypothetical protein	orth5949	ENOG410PFBD: Mitochondrial cation transporter						IPR004686: Tricarboxylate/iron carrier	PF03820: Tricarboxylate carrier	GO:0016020 membrane; GO:0015075 ion transmembrane transporter activity; GO:0055085 transmembrane transport; GO:0006811 ion transport
VE02_01256	KV459360.1:85366-87192	-	501	hypothetical protein	orth5950	ENOG410PQQU: conserved hypothetical protein						IPR014756: Immunoglobulin E-set
VE02_01257	KV459360.1:88865-90049	-	375	hypothetical protein	orth5951	ENOG410PFBV: sphinganine hydroxylase Sur2	BUSCOfEOG7QZGMD					IPR006694: Fatty acid hydroxylase		GO:0005506 iron ion binding; GO:0016491 oxidoreductase activity; GO:0055114 oxidation-reduction process; GO:0006633 fatty acid biosynthetic process
VE02_01258	KV459360.1:90730-91526	+	169	hypothetical protein	orth5952	ENOG410PJSQ: tumor protein	BUSCOfEOG73V6XZ					IPR011057: Mss4-like; IPR011323: Mss4/translationally controlled tumour-associated TCTP; IPR018103: Translationally controlled tumour protein, conserved site; IPR018105: Translationally controlled tumour protein	PF00838: Translationally controlled tumour protein
VE02_01259	KV459360.1:91990-94900	+	969	hypothetical protein	orth5953	ENOG410PGTV: tRNA processing endoribonuclease						IPR001279: Metallo-beta-lactamase; IPR027794: tRNase Z endonuclease		GO:0008033 tRNA processing
VE02_01260	KV459360.1:95111-96700	-	498	hypothetical protein	orth5954	ENOG410PTYQ: NA
VE02_01261	KV459360.1:97404-98208	+	267	hypothetical protein	orth5955							IPR001841: Zinc finger, RING-type; IPR013083: Zinc finger, RING/FYVE/PHD-type		GO:0008270 zinc ion binding; GO:0005515 protein binding
VE02_01262	KV459360.1:98501-100802	-	670	hypothetical protein	orth5956	ENOG410PNQK: conserved hypothetical protein
VE02_01263	KV459360.1:101312-102416	+	332	hypothetical protein	orth5957	ENOG410PK5U: Mis12 protein	BUSCOfEOG71K6FB					IPR008685: Centromere protein Mis12		GO:0000775 chromosome, centromeric region; GO:0005634 nucleus; GO:0007049 cell cycle; GO:0007067 mitotic nuclear division
VE02_01264	KV459360.1:102557-105158	-	866	hypothetical protein	orth5958	ENOG410PP8R: PPR repeat						IPR002885: Pentatricopeptide repeat
VE02_01265	KV459360.1:105264-107066	+	540	hypothetical protein	orth5959	ENOG410PKVZ: acid phosphatase						IPR000560: Histidine phosphatase superfamily, clade-2; IPR029033: Histidine phosphatase superfamily		GO:0003993 acid phosphatase activity
VE02_01266	KV459360.1:107328-108374	-	314	hypothetical protein	orth5960	ENOG410PMU8: phosphoglycerate mutase family protein						IPR013078: Histidine phosphatase superfamily, clade-1; IPR029033: Histidine phosphatase superfamily
VE02_01267	KV459360.1:108581-110209	+	525	hypothetical protein	orth5961	ENOG410PHQR: mRNA processing protein	BUSCOfEOG7K0ZQ3					IPR032717: Mitochondrial splicing suppressor 51, zinc-finger
VE02_01268	KV459360.1:110806-114850	+	1212	pre-mRNA-splicing factor rse1	orth2500	ENOG410PGD2: Pre-mRNA-splicing factor rse1	BUSCOfEOG7BW0T0					IPR004871: Cleavage/polyadenylation specificity factor, A subunit, C-terminal; IPR011047: Quinoprotein alcohol dehydrogenase-like superfamily; IPR015943: WD40/YVTN repeat-like-containing domain; IPR017986: WD40-repeat-containing domain	PF10433: Mono-functional DNA-alkylating methyl methanesulfonate N-term	GO:0005634 nucleus; GO:0005515 protein binding; GO:0003676 nucleic acid binding
VE02_01269	KV459360.1:115670-116318	+	187	hypothetical protein	orth538	ENOG410PY9J: Cupin domain						IPR011051: RmlC-like cupin domain; IPR013096: Cupin 2, conserved barrel; IPR014710: RmlC-like jelly roll fold
VE02_01270	KV459360.1:119319-121295	+	590	hypothetical protein	orth1388	ENOG410PUK8: NA
VE02_01271	KV459360.1:122288-123643	-	365	hypothetical protein		ENOG410PQBY: SH3 domain protein						IPR019931: LPXTG cell wall anchor domain
VE02_01272	KV459360.1:125491-128856	-	774	hypothetical protein	orth5962							IPR001810: F-box domain; IPR006553: Leucine-rich repeat, cysteine-containing subtype; IPR032675: Leucine-rich repeat domain, L domain-like		GO:0005515 protein binding
VE02_01273	KV459360.1:131762-135826	+	1226	hypothetical protein	orth5963	ENOG410QD8C: serine threonine protein kinase						IPR000719: Protein kinase domain; IPR002290: Serine/threonine/dual specificity protein kinase, catalytic domain; IPR008271: Serine/threonine-protein kinase, active site; IPR011009: Protein kinase-like domain	PF00069: Protein kinase domain	GO:0005524 ATP binding; GO:0004672 protein kinase activity; GO:0006468 protein phosphorylation
VE02_01274	KV459360.1:141398-142094	+	231	hypothetical protein	orth5964	ENOG410PPZV: conserved hypothetical protein
VE02_01275	KV459360.1:144648-146277	-	542	hypothetical protein	orth5965	ENOG410PFMZ: Protein of unknown function (DUF3735)						IPR015672: The Golgi pH regulator/GPCR-type G protein; IPR022535: Golgi pH regulator, conserved domain; IPR025969: Abscisic acid G-protein coupled receptor-like domain		GO:0016020 membrane
VE02_01276	KV459360.1:146766-148583	-	478	hypothetical protein	orth5966	ENOG410PHAI: (Universal stress protein) family						IPR006016: UspA; IPR014729: Rossmann-like alpha/beta/alpha sandwich fold		GO:0006950 response to stress
VE02_01277	KV459360.1:149353-150892	-	472	eukaryotic translation initiation factor 3 subunit L	orth5967	ENOG410PFZ7: Component of the eukaryotic translation initiation factor 3 (eIF-3) complex, which is involved in protein synthesis and, together with other initiation factors, stimulates binding of mRNA and methionyl-tRNAi to the 40S ribosome (By similarity)						IPR019382: Translation initiation factor 3 complex subunit L	PF10255: RNA polymerase I-associated factor PAF67	GO:0005852 eukaryotic translation initiation factor 3 complex; GO:0005737 cytoplasm; GO:0003743 translation initiation factor activity
VE02_01278	KV459360.1:151713-153125	+	350	hypothetical protein	orth5968	ENOG410QDT8: NA						IPR012677: Nucleotide-binding alpha-beta plait domain		GO:0000166 nucleotide binding
VE02_01279	KV459360.1:153896-154380	+	144	hypothetical protein	orth5969	ENOG410PMX6: domain) protein						IPR001602: Uncharacterised protein family UPF0047
VE02_01280	KV459360.1:154540-155396	-	269	hypothetical protein	orth5970	ENOG410PKIN: Cleavage and polyadenylation						IPR016706: Cleavage/polyadenylation specificity factor subunit 5	PF13869: Nucleotide hydrolase	GO:0005849 mRNA cleavage factor complex; GO:0003729 mRNA binding; GO:0006378 mRNA polyadenylation
VE02_01281	KV459360.1:155765-158103	-	724	hypothetical protein	orth5971	ENOG410PK4Q: Single stranded DNA-dependent ATP-dependent helicase. Involved in non-homologous end joining (NHEJ) DNA double strand break repair. DNA-binding is sequence-independent but has a high affinity to nicks in double stranded DNA and to the ends of duplex DNA. Binds to naturally occurring chromosomal ends, and therefore provides chromosomal end protection. Required also for telomere recomb…	BUSCOfEOG7TJ3SF					IPR002035: von Willebrand factor, type A; IPR005160: Ku70/Ku80 C-terminal arm; IPR005161: Ku70/Ku80, N-terminal alpha/beta; IPR006164: Ku70/Ku80 beta-barrel domain; IPR014893: Ku, C-terminal; IPR016194: SPOC-like, C-terminal domain; IPR024193: Ku80		GO:0043564 Ku70:Ku80 complex; GO:0005634 nucleus; GO:0004003 ATP-dependent DNA helicase activity; GO:0003684 damaged DNA binding; GO:0016817 hydrolase activity, acting on acid anhydrides; GO:0042162 telomeric DNA binding; GO:0003677 DNA binding; GO:0006310 DNA recombination; GO:0006303 double-strand break repair via nonhomologous end joining; GO:0000723 telomere maintenance
VE02_01282	KV459360.1:158468-159151	+	179	hypothetical protein	orth5972	ENOG410PNZU: conserved hypothetical protein						IPR025423: Domain of unknown function DUF4149
VE02_01283	KV459360.1:160622-161762	-	379	hypothetical protein	orth5973	ENOG410PM54: Putative Sin3 binding protein						IPR018818: Sin3 binding protein
VE02_01284	KV459360.1:163695-165927	-	648	hypothetical protein	orth5974	ENOG410PJ78: DNA Topoisomerase	BUSCOfEOG7Q8CWW					IPR000380: DNA topoisomerase, type IA; IPR003601: DNA topoisomerase, type IA, domain 2; IPR003602: DNA topoisomerase, type IA, DNA-binding domain; IPR006171: Toprim domain; IPR013497: DNA topoisomerase, type IA, central; IPR013824: DNA topoisomerase, type IA, central region, subdomain 1; IPR013826: DNA topoisomerase, type IA, central region, subdomain 3; IPR023405: DNA topoisomerase, type IA, cor…	PF01131: DNA topoisomerase	GO:0003677 DNA binding; GO:0003916 DNA topoisomerase activity; GO:0003917 DNA topoisomerase type I activity; GO:0006265 DNA topological change
VE02_01285	KV459360.1:166467-167724	+	366	hypothetical protein	orth5975	ENOG410PH50: DUF1295 domain protein						IPR010721: Protein of unknown function DUF1295
VE02_01286	KV459360.1:168224-168800	+	191	hypothetical protein	orth5976
VE02_01287	KV459360.1:169461-172947	-	1136	hypothetical protein	orth5977	ENOG410PMF8: Conserved hypothetical protein						IPR015943: WD40/YVTN repeat-like-containing domain; IPR017986: WD40-repeat-containing domain		GO:0005515 protein binding
VE02_01288	KV459360.1:173803-174177	-	89	hypothetical protein	orth5978	ENOG410PREN: Dolichol phosphate-mannose biosynthesis regulatory protein						IPR009914: Dolichol phosphate-mannose biosynthesis regulatory		GO:0030176 integral component of endoplasmic reticulum membrane; GO:0030234 enzyme regulator activity; GO:0019348 dolichol metabolic process
VE02_01289	KV459360.1:174718-177036	+	745	hypothetical protein	orth5979	ENOG410PHRN: Pre-mRNA-splicing factor cwc-22	BUSCOfEOG71VT2Q					IPR003890: MIF4G-like, type 3; IPR003891: Initiation factor eIF-4 gamma, MA3; IPR016021: MIF4G-like domain; IPR016024: Armadillo-type fold		GO:0003723 RNA binding; GO:0005515 protein binding; GO:0005488 binding
VE02_01290	KV459360.1:179045-181098	+	644	hypothetical protein	orth5980
VE02_01291	KV459360.1:181778-182869	+	306	4-nitrophenyl phosphatase	orth5981	ENOG410PFJB: 4-nitrophenylphosphatase						IPR006349: 2-phosphoglycolate phosphatase, eukaryotic; IPR006357: HAD-superfamily hydrolase, subfamily IIA; IPR023214: HAD-like domain; IPR023215: Nitrophenylphosphatase-like domain		GO:0016791 phosphatase activity; GO:0008152 metabolic process
VE02_01292	KV459360.1:183472-185248	+	591	hypothetical protein	orth620	ENOG410QDV4: Wd and tetratricopeptide repeat protein						IPR001214: SET domain; IPR002893: Zinc finger, MYND-type; IPR011990: Tetratricopeptide-like helical domain		GO:0005515 protein binding
VE02_01293	KV459360.1:186336-187119	+	260	6-phosphogluconolactonase	orth5982	ENOG410PISM: 6-phosphogluconolactonase						IPR005900: 6-phosphogluconolactonase, DevB-type; IPR006148: Glucosamine/galactosamine-6-phosphate isomerase	PF01182: Glucosamine-6-phosphate isomerases/6-phosphogluconolactonase	GO:0017057 6-phosphogluconolactonase activity; GO:0006098 pentose-phosphate shunt; GO:0005975 carbohydrate metabolic process
VE02_01294	KV459360.1:188206-190338	-	697	hypothetical protein	orth5983
VE02_01295	KV459360.1:191377-192907	+	509	hypothetical protein	orth5984	ENOG410PNQ4: conserved hypothetical protein
VE02_01296	KV459360.1:193325-195209	+	570	hypothetical protein	orth1820	ENOG410PGV0: multidrug resistance protein fnx1						IPR011701: Major facilitator superfamily; IPR020846: Major facilitator superfamily domain		GO:0016021 integral component of membrane; GO:0055085 transmembrane transport
VE02_01297	KV459360.1:195645-196574	+	246	hypothetical protein	orth5985	ENOG410PJAA: copper chaperone						IPR001424: Superoxide dismutase, copper/zinc binding domain; IPR006121: Heavy metal-associated domain, HMA; IPR024134: Superoxide dismutase (Cu/Zn) / superoxide dismutase copper chaperone; IPR024142: Superoxide dismutase 1 copper chaperone		GO:0046872 metal ion binding; GO:0016532 superoxide dismutase copper chaperone activity; GO:0005507 copper ion binding; GO:0030001 metal ion transport; GO:0006801 superoxide metabolic process; GO:0055114 oxidation-reduction process
VE02_01298	KV459360.1:196621-197557	-	291	hypothetical protein	orth5986	ENOG410Q0MJ: NA						IPR014720: Double-stranded RNA-binding domain
VE02_01299	KV459360.1:198193-199163	-	305	hypothetical protein	orth5991	ENOG410PQZH: Involved in rRNA processing (By similarity)	BUSCOfEOG7Z95XS					IPR019310: rRNA-processing protein EFG1
VE02_01300	KV459360.1:199585-202777	+	1030	hypothetical protein	orth5990	ENOG410PGNQ: conserved hypothetical protein	BUSCOfEOG76DV1T					IPR013083: Zinc finger, RING/FYVE/PHD-type; IPR015943: WD40/YVTN repeat-like-containing domain; IPR017986: WD40-repeat-containing domain; IPR031488: WD repeat protein mio, zinc-ribbon like domain		GO:0005515 protein binding
VE02_01301	KV459360.1:203784-204852	+	355	hypothetical protein	orth5989	ENOG410PGNZ: DUF833 domain protein	BUSCOfEOG71GB4M					IPR008551: Transport and Golgi organisation protein 2	PF05742: Transport and Golgi organisation 2
VE02_01302	KV459360.1:205727-207155	+	475	hypothetical protein	orth5988
VE02_01303	KV459360.1:207458-208982	-	470	hypothetical protein	orth5987	ENOG410PI3C: TFIIH and nucleotide excision repair factor 3 complexes	BUSCOfEOG7ZPNVK					IPR004598: Transcription factor TFIIH subunit p52/Tfb2	PF03849: Transcription factor Tfb2	GO:0005634 nucleus; GO:0000439 core TFIIH complex; GO:0004003 ATP-dependent DNA helicase activity; GO:0006289 nucleotide-excision repair
VE02_01304	KV459360.1:216317-218426	+	651	hypothetical protein	orth6002	ENOG410PIG7: homeobox transcription factor					Homeobox domain	IPR001356: Homeobox domain; IPR009057: Homeodomain-like		GO:0003677 DNA binding
VE02_01305	KV459360.1:219224-220339	-	325	3-hydroxybutyryl-CoA dehydrogenase	orth3050	ENOG410PKJI: 3-Hydroxybutyryl-CoA dehydrogenase						IPR006108: 3-hydroxyacyl-CoA dehydrogenase, C-terminal; IPR006176: 3-hydroxyacyl-CoA dehydrogenase, NAD binding; IPR006180: 3-hydroxyacyl-CoA dehydrogenase, conserved site; IPR008927: 6-phosphogluconate dehydrogenase C-terminal domain-like; IPR013328: 6-phosphogluconate dehydrogenase, domain 2; IPR016040: NAD(P)-binding domain; IPR022694: 3-hydroxyacyl-CoA dehydrogenase		GO:0003857 3-hydroxyacyl-CoA dehydrogenase activity; GO:0016491 oxidoreductase activity; GO:0070403 NAD+ binding; GO:0006631 fatty acid metabolic process; GO:0055114 oxidation-reduction process
VE02_01306	KV459360.1:220606-224167	+	1152	hypothetical protein	orth6001	ENOG410PGK4: Forms a fork protection complex (FPC) with csm-3 and which is required for chromosome segregation during meiosis and DNA damage repair. FPC coordinates leading and lagging strand synthesis and moves with the replication fork. FPC stabilizes replication forks in a configuration that is recognized by replication checkpoint sensors	BUSCOfEOG7PGF01					IPR006906: Timeless protein; IPR007725: Timeless C-terminal	PF04821: Timeless protein
VE02_01307	KV459360.1:224508-227070	-	763	hypothetical protein	orth2665	ENOG410PMA3: GTP binding protein						IPR000225: Armadillo; IPR011989: Armadillo-like helical; IPR016024: Armadillo-type fold		GO:0005515 protein binding; GO:0005488 binding
VE02_01308	KV459360.1:228279-228698	+	102	hypothetical protein	orth6000							IPR013174: Dolichol-phosphate mannosyltransferase subunit 3
VE02_01309	KV459360.1:229001-231887	-	943	hypothetical protein	orth5999
VE02_01310	KV459360.1:232402-233116	+	237	hypothetical protein	orth5998	ENOG410PP4M: conserved hypothetical protein	BUSCOfEOG7RFTVR					IPR019180: Oxidoreductase-like, N-terminal
VE02_01311	KV459360.1:233892-236255	-	769	hypothetical protein	orth5997							IPR012908: GPI inositol-deacylase PGAP1-like; IPR026195: P-selectin glycoprotein ligand 1; IPR029058: Alpha/Beta hydrolase fold		GO:0005886 plasma membrane; GO:0016788 hydrolase activity, acting on ester bonds; GO:0006886 intracellular protein transport; GO:0006505 GPI anchor metabolic process
VE02_01312	KV459360.1:238251-239978	+	558	hypothetical protein	orth5996	ENOG410PT9Y: NA
VE02_01313	KV459360.1:243160-245949	+	908	hypothetical protein	orth621	ENOG410PGYQ: fungal specific transcription factor					Fungal-specific TF domain	IPR001138: Zn(2)-C6 fungal-type DNA-binding domain; IPR007219: Transcription factor domain, fungi		GO:0005634 nucleus; GO:0008270 zinc ion binding; GO:0003677 DNA binding; GO:0000981 RNA polymerase II transcription factor activity, sequence-specific DNA binding; GO:0006351 transcription, DNA-templated; GO:0006355 regulation of transcription, DNA-templated
VE02_01314	KV459360.1:246993-249807	+	920	hypothetical protein	orth3086	ENOG410PHG7: Mitochondrial inner membrane AAA protease Yta12			M41			IPR000642: Peptidase M41; IPR003593: AAA+ ATPase domain; IPR003959: ATPase, AAA-type, core; IPR003960: ATPase, AAA-type, conserved site; IPR005936: Peptidase, FtsH; IPR027417: P-loop containing nucleoside triphosphate hydrolase		GO:0016020 membrane; GO:0005524 ATP binding; GO:0004222 metalloendopeptidase activity; GO:0006508 proteolysis
VE02_01315	KV459366.1:2660-6517	+	1106	hypothetical protein	orth1915	ENOG410PK3H: glycosyltransferase family 1 protein						IPR002213: UDP-glucuronosyl/UDP-glucosyltransferase; IPR003903: Ubiquitin interacting motif; IPR004276: Glycosyltransferase family 28, N-terminal domain		GO:0016758 transferase activity, transferring hexosyl groups; GO:0030259 lipid glycosylation; GO:0008152 metabolic process; GO:0005975 carbohydrate metabolic process
VE02_01316	KV459366.1:6911-9185	-	636	hypothetical protein	orth7063	ENOG410Q0AI: Inherit from NOG: Conserved hypothetical, protein						IPR018839: Transcription-silencing protein Clr2; IPR031915: Cryptic loci regulator 2, N-terminal
VE02_01317	KV459366.1:9946-13380	-	660	hypothetical protein	orth7062							IPR004274: FCP1 homology domain; IPR011948: Dullard phosphatase domain, eukaryotic; IPR016482: Protein transport protein SecG/Sec61-beta/Sbh; IPR023214: HAD-like domain	PF03031: NLI interacting factor-like phosphatase	GO:0016791 phosphatase activity
VE02_01318	KV459366.1:15265-16754	+	333	hypothetical protein	orth7061	ENOG410PIYB: WD repeat protein						IPR001680: WD40 repeat; IPR015943: WD40/YVTN repeat-like-containing domain; IPR017986: WD40-repeat-containing domain		GO:0005515 protein binding
VE02_01319	KV459366.1:17183-19884	+	849	hypothetical protein	orth7060	ENOG410PFCT: ubiquitin-protein ligase Sel1 Ubx2	BUSCOfEOG741Z9S					IPR006597: Sel1-like repeat; IPR011990: Tetratricopeptide-like helical domain		GO:0005515 protein binding
VE02_01320	KV459366.1:20157-21105	+	274	hypothetical protein	orth7059	ENOG410PRV7: DNA repair protein Dds20
VE02_01321	KV459366.1:21475-23149	-	466	hypothetical protein	orth7058							IPR003105: SRA-YDG; IPR015947: PUA-like domain		GO:0042393 histone binding
VE02_01322	KV459366.1:23939-24850	-	221	60S ribosomal protein L20	orth7057	ENOG410PJYU: 60s ribosomal protein l20	BUSCOfEOG72JWTK					IPR023573: Ribosomal protein L18a/LX	PF01775: Ribosomal proteins 50S-L18Ae/60S-L20/60S-L18A	GO:0005840 ribosome; GO:0003735 structural constituent of ribosome; GO:0006412 translation
VE02_01323	KV459366.1:25771-27576	+	453	hypothetical protein	orth7056	ENOG410PG8H: Cop9 signalosome complex subunit 12						IPR000717: Proteasome component (PCI) domain; IPR013143: PCI/PINT associated module		GO:0005515 protein binding
VE02_01324	KV459366.1:28396-29335	-	276	hypothetical protein	orth1472	ENOG410PMED: conserved hypothetical protein						IPR000210: BTB/POZ domain; IPR011333: SKP1/BTB/POZ domain		GO:0005515 protein binding
VE02_01325	KV459366.1:30150-31393	+	368	hypothetical protein	orth7055	ENOG410PGGJ: regulatory subunit Sds22	BUSCOfEOG7FBRTR					IPR001611: Leucine-rich repeat; IPR003591: Leucine-rich repeat, typical subtype; IPR032675: Leucine-rich repeat domain, L domain-like		GO:0005515 protein binding
VE02_01326	KV459366.1:31801-32878	-	321	hypothetical protein	orth1193	ENOG410PFWU: Catalyzes the initial reaction in the xylose utilization pathway by reducing D-xylose into xylitol. Xylose is a major component of hemicelluloses such as xylan. Most fungi utilize D- xylose via three enzymatic reactions, xylose reductase (XR), xylitol dehydrogenase (XDH), and xylulokinase, to form xylulose 5- phosphate, which enters pentose phosphate pathway						IPR001395: Aldo/keto reductase/potassium channel subunit beta; IPR018170: Aldo/keto reductase, conserved site; IPR020471: Aldo/keto reductase; IPR023210: NADP-dependent oxidoreductase domain		GO:0016491 oxidoreductase activity; GO:0055114 oxidation-reduction process
VE02_01327	KV459366.1:34762-37303	+	809	hypothetical protein	orth1152	ENOG410PFQV: (ABC) transporter						IPR003439: ABC transporter-like; IPR003593: AAA+ ATPase domain; IPR011527: ABC transporter type 1, transmembrane domain; IPR017871: ABC transporter, conserved site; IPR027417: P-loop containing nucleoside triphosphate hydrolase	PF06472: ABC transporter transmembrane region 2	GO:0016021 integral component of membrane; GO:0005524 ATP binding; GO:0016887 ATPase activity; GO:0042626 ATPase activity, coupled to transmembrane movement of substances; GO:0055085 transmembrane transport; GO:0006810 transport
VE02_01328	KV459366.1:37528-38892	-	435	histone acetyltransferase	orth7054	ENOG410PFEX: Histone acetyltransferase gcn5						IPR000182: GNAT domain; IPR001487: Bromodomain; IPR016181: Acyl-CoA N-acyltransferase; IPR018359: Bromodomain, conserved site		GO:0005515 protein binding; GO:0008080 N-acetyltransferase activity
[truncated: 8,942 more rows]
