# Supplementary material for: Extreme sensitivity to ultraviolet light in the fungal pathogen causing white-nose syndrome of bats
Source: Nat Commun. 2018 Jan 2;9:35. doi: 10.1038/s41467-017-02441-z (PMC5750222; doi:10.1038/s41467-017-02441-z)
Supplement: Supplementary file 10 — Supplementary Data 7 [file 41467_2017_2441_MOESM10_ESM.xlsx]

## Sheet: Psp_24MN13
GeneID	scaffold:start-end	strand	length	description	Ortho Group	EggNog	BUSCO	Secreted	Protease family	CAZyme family	Transcription factor	InterPro Domains	PFAM Domains	GO terms	SecMet Cluster	SMCOG
VE04_00001	KV455955.1:600-1209	-	104	chaperonin GroES	orth6124	ENOG410PPNQ: Heat shock protein						IPR011032: GroES-like; IPR020818: GroES chaperonin family		GO:0005737 cytoplasm; GO:0006457 protein folding
VE04_00002	KV455955.1:1775-2462	-	211	hypothetical protein	orth8216							IPR001002: Chitin-binding, type 1		GO:0008061 chitin binding
VE04_00003	KV455955.1:3160-5674	+	773	hypothetical protein	orth6125
VE04_00004	KV455955.1:5698-7266	+	262	hypothetical protein								IPR002759: Ribonuclease P/MRP protein subunit		GO:0004540 ribonuclease activity; GO:0008033 tRNA processing
VE04_00005	KV455955.1:7286-8439	-	274	hypothetical protein	orth367	ENOG410PG72: ATP binding protein						IPR004130: GPN-loop GTPase; IPR027417: P-loop containing nucleoside triphosphate hydrolase; IPR030231: GPN-loop GTPase 2	PF03029: Conserved hypothetical ATP binding protein
VE04_00006	KV455955.1:8735-9918	+	352	hypothetical protein	orth6127	ENOG410PF93: checkpoint protein						IPR001680: WD40 repeat; IPR015943: WD40/YVTN repeat-like-containing domain; IPR017986: WD40-repeat-containing domain		GO:0005515 protein binding
VE04_00007	KV455955.1:10171-12321	+	681	hypothetical protein	orth6128	ENOG410Q63M: MoeA C-terminal region (domain IV)						IPR001453: MoaB/Mog domain; IPR005110: MoeA, N-terminal and linker domain; IPR005111: MoeA, C-terminal, domain IV; IPR008284: Molybdenum cofactor biosynthesis, conserved site	PF00994: Probable molybdopterin binding domain	GO:0006777 Mo-molybdopterin cofactor biosynthetic process; GO:0032324 molybdopterin cofactor biosynthetic process
VE04_00008	KV455955.1:12443-13084	-	192	hypothetical protein	orth6129	ENOG410PPVZ: Histone-like transcription factor						IPR009072: Histone-fold		GO:0046982 protein heterodimerization activity
VE04_00009	KV455955.1:13830-16440	+	793	hypothetical protein	orth983	ENOG410PKWP: Chloride channel						IPR000644: CBS domain; IPR001807: Chloride channel, voltage gated; IPR014743: Chloride channel, core		GO:0016020 membrane; GO:0005216 ion channel activity; GO:0005247 voltage-gated chloride channel activity; GO:0006821 chloride transport; GO:0055085 transmembrane transport
VE04_00010	KV455955.1:16612-18703	-	407	hypothetical protein	orth6130							IPR003194: Transcription initiation factor IIA, gamma subunit; IPR009083: Transcription factor IIA, helical; IPR009088: Transcription factor IIA, beta-barrel; IPR015871: Transcription initiation factor IIA, gamma subunit, C-terminal; IPR015872: Transcription initiation factor IIA, gamma subunit, N-terminal		GO:0005672 transcription factor TFIIA complex; GO:0006367 transcription initiation from RNA polymerase II promoter
VE04_00011	KV455955.1:18993-19820	+	198	V-type H+transporting ATPase 21kDa proteolipid subunit	orth6131	ENOG410Q88P: vacuolar ATP synthase proteolipid subunit						IPR000245: V-ATPase proteolipid subunit; IPR002379: V-ATPase proteolipid subunit C-like domain		GO:0033179 proton-transporting V-type ATPase, V0 domain; GO:0033177 proton-transporting two-sector ATPase complex, proton-transporting domain; GO:0015078 hydrogen ion transmembrane transporter activity; GO:0015991 ATP hydrolysis coupled proton transport
VE04_00012	KV455955.1:20247-21245	-	255	U2 small nuclear ribonucleoprotein A	orth6132	ENOG410PKII: U2 small nuclear ribonucleoprotein A						IPR001611: Leucine-rich repeat; IPR032675: Leucine-rich repeat domain, L domain-like		GO:0005515 protein binding
VE04_00013	KV455955.1:21645-26396	-	1563	VPS15 protein kinase	orth6133	ENOG410PI6P: protein kinase (VPS15)	BUSCOfEOG77WWMQ					IPR000719: Protein kinase domain; IPR001680: WD40 repeat; IPR002290: Serine/threonine/dual specificity protein kinase, catalytic domain; IPR008271: Serine/threonine-protein kinase, active site; IPR011009: Protein kinase-like domain; IPR011989: Armadillo-like helical; IPR015943: WD40/YVTN repeat-like-containing domain; IPR016024: Armadillo-type fold; IPR017986: WD40-repeat-containing domain; IPR01…		GO:0005524 ATP binding; GO:0004672 protein kinase activity; GO:0005488 binding; GO:0005515 protein binding; GO:0006468 protein phosphorylation
VE04_00014	KV455955.1:26948-27562	-	114	hypothetical protein	orth8217	ENOG410PSTV: NA
VE04_00015	KV455955.1:30625-32641	+	612	hypothetical protein	orth3553	ENOG410PHK2: SH3 domain-containing protein						IPR001452: SH3 domain		GO:0005515 protein binding
VE04_00016	KV455955.1:33903-34885	-	259	hypothetical protein	orth1122	ENOG410PKB8: phosphoserine phosphatase						IPR006383: HAD-superfamily hydrolase, subfamily IB, PSPase-like; IPR006384: Pyridoxal phosphate phosphatase-related; IPR023214: HAD-like domain		GO:0016791 phosphatase activity; GO:0008152 metabolic process
VE04_00017	KV455955.1:35501-36869	+	426	hypothetical protein	orth3552	ENOG410PGX2: Required for the maintenance of the structure of the mitochondrial inner membrane. Involved in mitochondrial morphology. Causes growth arrest when highly overexpressed (By similarity)	BUSCOfEOG7HQNM6					IPR008839: Mitochondrial distribution and morphology family 33, fungi	PF05546: She9 / Mdm33 family
VE04_00018	KV455955.1:37415-40576	-	1017	hypothetical protein	orth8218
VE04_00019	KV455955.1:42233-45992	-	1151	AGC/PKC protein kinase	orth6143	ENOG410PHX3: protein kinase C						IPR000008: C2 domain; IPR000719: Protein kinase domain; IPR000961: AGC-kinase, C-terminal; IPR002219: Protein kinase C-like, phorbol ester/diacylglycerol-binding domain; IPR002290: Serine/threonine/dual specificity protein kinase, catalytic domain; IPR008271: Serine/threonine-protein kinase, active site; IPR011009: Protein kinase-like domain; IPR011072: HR1 rho-binding repeat; IPR017441: Protein …		GO:0004674 protein serine/threonine kinase activity; GO:0005524 ATP binding; GO:0005515 protein binding; GO:0004672 protein kinase activity; GO:0006468 protein phosphorylation; GO:0007165 signal transduction; GO:0035556 intracellular signal transduction
VE04_00020	KV455955.1:46901-48286	-	440	hypothetical protein	orth935	ENOG410PGSK: acyl-CoA dehydrogenase						IPR006089: Acyl-CoA dehydrogenase, conserved site; IPR006091: Acyl-CoA oxidase/dehydrogenase, central domain; IPR009075: Acyl-CoA dehydrogenase/oxidase C-terminal; IPR009100: Acyl-CoA dehydrogenase/oxidase, N-terminal and middle domain; IPR013786: Acyl-CoA dehydrogenase/oxidase, N-terminal		GO:0016627 oxidoreductase activity, acting on the CH-CH group of donors; GO:0003995 acyl-CoA dehydrogenase activity; GO:0050660 flavin adenine dinucleotide binding; GO:0055114 oxidation-reduction process; GO:0008152 metabolic process
VE04_00021	KV455955.1:48986-49679	+	174	hypothetical protein	orth6142	ENOG410PP82: mitochondrial 37S ribosomal protein MRPS12	BUSCOfEOG7HXD37					IPR005679: Ribosomal protein S12, bacteria; IPR006032: Ribosomal protein S12/S23; IPR012340: Nucleic acid-binding, OB-fold		GO:0005622 intracellular; GO:0015935 small ribosomal subunit; GO:0005840 ribosome; GO:0003735 structural constituent of ribosome; GO:0006412 translation
VE04_00022	KV455955.1:50074-51417	-	409	hypothetical protein	orth638	ENOG410PG1J: K10967 alpha 1,2-mannosyltransferase EC 2.4.1				GT15		IPR002685: Glycosyl transferase, family 15; IPR029044: Nucleotide-diphospho-sugar transferases	PF01793: Glycolipid 2-alpha-mannosyltransferase	GO:0016020 membrane; GO:0000030 mannosyltransferase activity; GO:0006486 protein glycosylation
VE04_00023	KV455955.1:52492-55125	+	825	hypothetical protein	orth6141		BUSCOfEOG72RN6K					IPR019167: Topoisomerase II-associated protein PAT1	PF09770: Topoisomerase II-associated protein PAT1
VE04_00024	KV455955.1:55201-58043	-	652	hypothetical protein	orth6140	ENOG410Q8MW: JmjC domain, hydroxylase						IPR001680: WD40 repeat; IPR015943: WD40/YVTN repeat-like-containing domain; IPR017986: WD40-repeat-containing domain; IPR019775: WD40 repeat, conserved site; IPR020472: G-protein beta WD-40 repeat		GO:0005515 protein binding
VE04_00025	KV455955.1:58499-59365	+	271	chorismate mutase	orth6139	ENOG410PJYF: chorismate mutase	BUSCOfEOG78PVMF					IPR008238: Chorismate mutase, AroQ class, eukaryotic type; IPR020822: Chorismate mutase, type II		GO:0004106 chorismate mutase activity; GO:0009073 aromatic amino acid family biosynthetic process; GO:0046417 chorismate metabolic process
VE04_00026	KV455955.1:59404-60346	-	290	hypothetical protein	orth6138	ENOG410PGEX: Involved in nuclear export, actin cytoskeleton organization and vesicular transport (By similarity)	BUSCOfEOG73V6WQ					IPR025602: BCP1 family	PF13862: p21-C-terminal region-binding protein
VE04_00027	KV455955.1:61242-62497	+	383	hypothetical protein	orth6137	ENOG410PSBI: NA
VE04_00028	KV455955.1:63163-63637	+	128	hypothetical protein	orth6136							IPR012340: Nucleic acid-binding, OB-fold
VE04_00029	KV455955.1:63659-65058	-	424	hypothetical protein	orth6135	ENOG410PJ0Q: Adds the first Dol-P-Man derived mannose in an alpha-1,3 linkage to Man(5)GlcNAc(2)-PP-Dol (By similarity)	BUSCOfEOG76MKJK			GT58		IPR007873: Glycosyltransferase, ALG3	PF05208: ALG3 protein	GO:0016021 integral component of membrane; GO:0005783 endoplasmic reticulum; GO:0016758 transferase activity, transferring hexosyl groups
VE04_00030	KV455955.1:65111-65793	+	205	hypothetical protein	orth6134
VE04_00031	KV455955.1:66115-68086	-	606	hypothetical protein	orth8219	ENOG410PMWT: NA
VE04_00032	KV455955.1:69431-71309	-	604	prolyl-tRNA synthetase	orth6758	ENOG410PGDA: prolyl-tRNA synthetase	BUSCOfEOG7MWH5Z					IPR002314: Aminoacyl-tRNA synthetase, class II (G/ P/ S/T); IPR002316: Proline-tRNA ligase, class IIa; IPR004154: Anticodon-binding; IPR004499: Proline-tRNA ligase, class IIa, archaeal-type; IPR006195: Aminoacyl-tRNA synthetase, class II; IPR016061: Proline-tRNA ligase, class II, C-terminal; IPR017449: Prolyl-tRNA synthetase, class II		GO:0005737 cytoplasm; GO:0004827 proline-tRNA ligase activity; GO:0004812 aminoacyl-tRNA ligase activity; GO:0005524 ATP binding; GO:0000166 nucleotide binding; GO:0006433 prolyl-tRNA aminoacylation; GO:0006418 tRNA aminoacylation for protein translation
VE04_00033	KV455955.1:71646-73510	+	568	T-complex protein 1 subunit alpha	orth1870	ENOG410PHQZ: t-complex protein 1 subunit alpha						IPR002194: Chaperonin TCP-1, conserved site; IPR002423: Chaperonin Cpn60/TCP-1 family; IPR012715: T-complex protein 1, alpha subunit; IPR017998: Chaperone tailless complex polypeptide 1 (TCP-1); IPR027409: GroEL-like apical domain; IPR027410: TCP-1-like chaperonin intermediate domain; IPR027413: GroEL-like equatorial domain	PF00118: TCP-1/cpn60 chaperonin family	GO:0005524 ATP binding; GO:0051082 unfolded protein binding; GO:0006457 protein folding
VE04_00034	KV455955.1:74422-77621	+	1030	hypothetical protein	orth1758	ENOG410PSIC: NA
VE04_00035	KV455955.1:78450-80374	-	528	hypothetical protein	orth373	ENOG410PJET: sugar transporter						IPR003663: Sugar/inositol transporter; IPR005828: Major facilitator, sugar transporter-like; IPR005829: Sugar transporter, conserved site; IPR020846: Major facilitator superfamily domain	PF00083: Sugar (and other) transporter	GO:0016021 integral component of membrane; GO:0016020 membrane; GO:0022857 transmembrane transporter activity; GO:0005215 transporter activity; GO:0022891 substrate-specific transmembrane transporter activity; GO:0055085 transmembrane transport
VE04_00036	KV455955.1:81384-82540	-	333	hypothetical protein	orth1121	ENOG410PHJI: Pectinesterase				CE8		IPR000070: Pectinesterase, catalytic; IPR011050: Pectin lyase fold/virulence factor; IPR012334: Pectin lyase fold		GO:0005618 cell wall; GO:0030599 pectinesterase activity; GO:0042545 cell wall modification
VE04_00037	KV455955.1:82901-84134	+	410	hypothetical protein	orth1120	ENOG410PKB6: Pectinolytic enzyme involved in the degradation of xylogalacturonan (xga), a galacturonan backbone heavily substituted with xylose, and which is one important component of the hairy regions of pectin. Activity requires a galacturonic acid backbone substituted with xylose (By similarity)				GH28		IPR000743: Glycoside hydrolase, family 28; IPR006626: Parallel beta-helix repeat; IPR011050: Pectin lyase fold/virulence factor; IPR012334: Pectin lyase fold		GO:0004650 polygalacturonase activity; GO:0005975 carbohydrate metabolic process
VE04_00038	KV455955.1:85186-86610	+	440	hypothetical protein	orth829	ENOG410PG7M: Exo-polygalacturonase				GH28		IPR000743: Glycoside hydrolase, family 28; IPR011050: Pectin lyase fold/virulence factor; IPR012334: Pectin lyase fold		GO:0004650 polygalacturonase activity; GO:0005975 carbohydrate metabolic process
VE04_00039	KV455955.1:87117-88308	-	396	hypothetical protein	orth6757	ENOG410PI3K: Carbohydrate esterase family 8 protein				CE8		IPR000070: Pectinesterase, catalytic; IPR011050: Pectin lyase fold/virulence factor; IPR012334: Pectin lyase fold		GO:0005618 cell wall; GO:0030599 pectinesterase activity; GO:0042545 cell wall modification
VE04_00040	KV455955.1:89324-90318	+	239	ubiquinol-cytochrome c reductase iron-sulfur subunit	orth6756	ENOG410PFIA: Component of the ubiquinol-cytochrome c reductase complex (complex III or cytochrome b-c1 complex), which is a respiratory chain that generates an electrochemical potential coupled to ATP synthesis (By similarity)	BUSCOfEOG7XWQ0B					IPR004192: Ubiquinol cytochrome reductase, transmembrane domain; IPR005805: Rieske iron-sulphur protein, C-terminal; IPR006317: Ubiquinol-cytochrome c reductase, iron-sulphur subunit; IPR014349: Rieske iron-sulphur protein; IPR017941: Rieske [2Fe-2S] iron-sulphur domain		GO:0016020 membrane; GO:0051537 2 iron, 2 sulfur cluster binding; GO:0016491 oxidoreductase activity; GO:0016679 oxidoreductase activity, acting on diphenols and related substances as donors; GO:0008121 ubiquinol-cytochrome-c reductase activity; GO:0055114 oxidation-reduction process
VE04_00041	KV455955.1:90816-91245	-	142	hypothetical protein	orth6755	ENOG410PQZE: conserved hypothetical protein
VE04_00042	KV455955.1:92017-94628	+	810	hypothetical protein	orth6754	ENOG410PIJZ: AP-3 adaptor complex subunit beta	BUSCOfEOG74TX76					IPR002553: Clathrin/coatomer adaptor, adaptin-like, N-terminal; IPR011989: Armadillo-like helical; IPR016024: Armadillo-type fold; IPR026739: AP complex subunit beta; IPR026740: AP-3 complex subunit beta	PF01602: Adaptin N terminal region	GO:0030117 membrane coat; GO:0030123 AP-3 adaptor complex; GO:0005488 binding; GO:0006886 intracellular protein transport; GO:0016192 vesicle-mediated transport
VE04_00043	KV455955.1:96092-98485	-	742	hypothetical protein	orth6753						Zinc knuckle (CCHC)	IPR001878: Zinc finger, CCHC-type		GO:0008270 zinc ion binding; GO:0003676 nucleic acid binding
VE04_00044	KV455955.1:99461-100529	+	317	protein phosphatase	orth1119	ENOG410PHZF: serine threonine-protein phosphatase						IPR004843: Calcineurin-like phosphoesterase domain, apaH type; IPR006186: Serine/threonine-specific protein phosphatase/bis(5-nucleosyl)-tetraphosphatase; IPR029052: Metallo-dependent phosphatase-like		GO:0016787 hydrolase activity
VE04_00045	KV455955.1:100948-101951	-	198	rho GDP-dissociation inhibitor	orth1869	ENOG410PFBP: Inhibitor	BUSCOfEOG72C5BN					IPR000406: Rho protein GDP-dissociation inhibitor; IPR014756: Immunoglobulin E-set; IPR024792: Rho GDP-dissociation inhibitor domain	PF02115: RHO protein GDP dissociation inhibitor	GO:0005737 cytoplasm; GO:0005094 Rho GDP-dissociation inhibitor activity
VE04_00046	KV455955.1:102789-104439	+	531	hypothetical protein	orth6752	ENOG410PGAK: conserved hypothetical protein						IPR009686: Senescence/spartin-associated	PF06911: Senescence-associated protein
VE04_00047	KV455955.1:105384-106365	-	310	hypothetical protein	orth6749	ENOG410PFAF: HpcH HpaI aldolase citrate lyase family protein						IPR005000: HpcH/HpaI aldolase/citrate lyase domain; IPR015813: Pyruvate/Phosphoenolpyruvate kinase-like domain		GO:0003824 catalytic activity
VE04_00048	KV455955.1:107663-111154	-	1024	potassium/sodium efflux P-type ATPase, fungal-type	orth6750	ENOG410PGJQ: P-type ATPase						IPR001757: P-type ATPase; IPR004014: Cation-transporting P-type ATPase, N-terminal; IPR006068: Cation-transporting P-type ATPase, C-terminal; IPR006414: P-type ATPase, subfamily IID; IPR008250: P-type ATPase, A domain; IPR018303: P-type ATPase, phosphorylation site; IPR023214: HAD-like domain; IPR023298: P-type ATPase, transmembrane domain; IPR023299: P-type ATPase, cytoplasmic domain N		GO:0016021 integral component of membrane; GO:0019829 cation-transporting ATPase activity; GO:0000166 nucleotide binding; GO:0046872 metal ion binding; GO:0006812 cation transport
VE04_00049	KV455953.1:470-2540	-	602	hypothetical protein	orth855	ENOG410PFGF: Dehydrogenase				AA3		IPR000172: Glucose-methanol-choline oxidoreductase, N-terminal; IPR007867: Glucose-methanol-choline oxidoreductase, C-terminal; IPR012132: Glucose-methanol-choline oxidoreductase; IPR023753: FAD/NAD(P)-binding domain	PF00732: GMC oxidoreductase	GO:0016491 oxidoreductase activity; GO:0050660 flavin adenine dinucleotide binding; GO:0016614 oxidoreductase activity, acting on CH-OH group of donors; GO:0055114 oxidation-reduction process
VE04_00050	KV455953.1:3171-7976	+	890	hypothetical protein	orth1794				S12			IPR001466: Beta-lactamase-related; IPR012338: Beta-lactamase/transpeptidase-like
VE04_00051	KV455953.1:8097-9337	-	376	hypothetical protein	orth6966	ENOG410QE5F: Dehydrogenase						IPR006140: D-isomer specific 2-hydroxyacid dehydrogenase, NAD-binding domain; IPR016040: NAD(P)-binding domain; IPR029752: D-isomer specific 2-hydroxyacid dehydrogenase, NAD-binding domain conserved site 1		GO:0051287 NAD binding; GO:0055114 oxidation-reduction process
VE04_00052	KV455953.1:10362-11124	+	253	hypothetical protein	orth6967	ENOG410PU4U: NA						IPR013830: SGNH hydrolase-type esterase domain
VE04_00053	KV455953.1:11809-13069	+	251	hypothetical protein	orth9109	ENOG410PKA2: Serine carboxypeptidase S28			S28
VE04_00054	KV455953.1:14021-14786	-	212	hypothetical protein	orth6968	ENOG410PIW2: phosphoribosyltransferase						IPR000836: Phosphoribosyltransferase domain; IPR029057: Phosphoribosyltransferase-like		GO:0009116 nucleoside metabolic process
VE04_00055	KV455953.1:18335-19263	-	276	ubiquitin-conjugating enzyme E2 J2	orth6969	ENOG410PGC6: ubiquitin-conjugating enzyme						IPR000608: Ubiquitin-conjugating enzyme E2; IPR016135: Ubiquitin-conjugating enzyme/RWD-like
VE04_00056	KV455953.1:19545-21214	+	505	hypothetical protein	orth6970	ENOG410PGJI: mitochondrial outer membrane	BUSCOfEOG7W9S4R					IPR000184: Bacterial surface antigen (D15)		GO:0019867 outer membrane
VE04_00057	KV455953.1:21832-22765	+	242	hypothetical protein	orth1795	ENOG410PN3B: EBP domain protein						IPR007905: Emopamil-binding protein; IPR033118: No description	PF05241: Emopamil binding protein	GO:0016021 integral component of membrane; GO:0047750 cholestenol delta-isomerase activity; GO:0016125 sterol metabolic process
VE04_00058	KV455953.1:23155-24795	-	529	hypothetical protein	orth6971	ENOG410PMIA: WD40 domain protein						IPR006849: IKI3; IPR011042: Six-bladed beta-propeller, TolB-like; IPR015943: WD40/YVTN repeat-like-containing domain		GO:0005515 protein binding
VE04_00059	KV455953.1:25133-26507	+	457	hypothetical protein	orth1797	ENOG410PIE4: Molybdenum cofactor biosynthesis protein						IPR000385: MoaA/nifB/pqqE, iron-sulphur binding, conserved site; IPR006638: Elongator protein 3/MiaB/NifB; IPR007197: Radical SAM; IPR010505: Molybdenum cofactor synthesis C-terminal; IPR013483: Molybdenum cofactor biosynthesis protein A; IPR013785: Aldolase-type TIM barrel		GO:0019008 molybdopterin synthase complex; GO:0003824 catalytic activity; GO:0051539 4 iron, 4 sulfur cluster binding; GO:0046872 metal ion binding; GO:0051536 iron-sulfur cluster binding; GO:0006777 Mo-molybdopterin cofactor biosynthetic process
VE04_00060	KV455953.1:27305-27638	+	110	hypothetical protein	orth6972	ENOG410QE4C: Molybdenum cofactor biosynthesis protein						IPR002820: Molybdopterin cofactor biosynthesis C (MoaC) domain		GO:0006777 Mo-molybdopterin cofactor biosynthetic process
VE04_00061	KV455953.1:27854-28782	-	294	hypothetical protein	orth6973
VE04_00062	KV455953.1:29104-30638	-	455	hypothetical protein	orth6974	ENOG410PWN8: RNA binding protein						IPR000504: RNA recognition motif domain; IPR012677: Nucleotide-binding alpha-beta plait domain		GO:0000166 nucleotide binding; GO:0003676 nucleic acid binding
VE04_00063	KV455953.1:33291-34761	-	401	hypothetical protein	orth2835	ENOG410PUJM: epoxide hydrolase			S33			IPR000639: Epoxide hydrolase-like; IPR010497: Epoxide hydrolase, N-terminal; IPR016292: Epoxide hydrolase; IPR029058: Alpha/Beta hydrolase fold		GO:0033961 cis-stilbene-oxide hydrolase activity; GO:0003824 catalytic activity
VE04_00064	KV455953.1:35798-36999	-	382	hypothetical protein	orth6975
VE04_00065	KV455953.1:37811-39418	-	504	hypothetical protein	orth6976	ENOG410PHVH: DUF185 domain protein						IPR003788: Putative S-adenosyl-L-methionine-dependent methyltransferase MidA; IPR029063: S-adenosyl-L-methionine-dependent methyltransferase	PF02636: Putative S-adenosyl-L-methionine-dependent methyltransferase
VE04_00066	KV455953.1:39586-41038	+	467	cmgc/cdk/pitslre protein kinase	orth335	ENOG410PGBR: protein kinase NpkA						IPR000719: Protein kinase domain; IPR002290: Serine/threonine/dual specificity protein kinase, catalytic domain; IPR008271: Serine/threonine-protein kinase, active site; IPR011009: Protein kinase-like domain	PF00069: Protein kinase domain	GO:0004672 protein kinase activity; GO:0005524 ATP binding; GO:0006468 protein phosphorylation
VE04_00067	KV455953.1:41340-42205	-	271	hypothetical protein	orth6977	ENOG410PPT6: conserved hypothetical protein
VE04_00068	KV455953.1:43012-43885	-	290	hypothetical protein	orth6978	ENOG410PS0A: Inherit from NOG: Conserved hypothetical, protein
VE04_00069	KV455953.1:44709-45888	+	359	3-deoxy-7-phosphoheptulonate synthase	orth839	ENOG410PG9I: Stereospecific condensation of phosphoenolpyruvate (PEP) and D-erythrose-4-phosphate (E4P) giving rise to 3-deoxy-D- arabino-heptulosonate-7-phosphate (DAHP) (By similarity)						IPR006218: DAHP synthetase I/KDSA; IPR006219: DHAP synthase, class 1; IPR013785: Aldolase-type TIM barrel	PF00793: DAHP synthetase I family	GO:0003849 3-deoxy-7-phosphoheptulonate synthase activity; GO:0003824 catalytic activity; GO:0009058 biosynthetic process; GO:0009073 aromatic amino acid family biosynthetic process
VE04_00070	KV455953.1:46308-46863	-	163	hypothetical protein	orth6979	ENOG410PRA3: NA
VE04_00071	KV455953.1:47201-48378	+	373	hypothetical protein	orth6980	ENOG410PT3P: Ribosomal subunit 39S						IPR018305: Ribosomal protein L50, mitochondria		GO:0005739 mitochondrion
VE04_00072	KV455953.1:48740-50003	+	420	hypothetical protein	orth8220	ENOG410PHTR: 3-ketoacyl-coa thiolase						IPR002155: Thiolase; IPR016039: Thiolase-like; IPR020610: Thiolase, active site; IPR020613: Thiolase, conserved site; IPR020615: Thiolase, acyl-enzyme intermediate active site; IPR020616: Thiolase, N-terminal; IPR020617: Thiolase, C-terminal	PF00108: Thiolase, N-terminal domain	GO:0016747 transferase activity, transferring acyl groups other than amino-acyl groups; GO:0003824 catalytic activity; GO:0008152 metabolic process
VE04_00073	KV455953.1:52062-53356	+	398	hypothetical protein	orth860	ENOG410PH4C: GTP-binding protein	BUSCOfEOG757D71					IPR006762: Gtr1/RagA G protein; IPR027417: P-loop containing nucleoside triphosphate hydrolase	PF04670: Gtr1/RagA G protein conserved region	GO:0005525 GTP binding
VE04_00074	KV455953.1:53897-55415	-	477	hypothetical protein	orth1800	ENOG410PM6H: Glucanases play a role in cell expansion during growth, in cell-cell fusion during mating, and in spore release during sporulation. This enzyme may be involved in beta-glucan degradation and also function biosynthetically as a transglycosylase						IPR013781: Glycoside hydrolase, catalytic domain; IPR017853: Glycoside hydrolase superfamily		GO:0005975 carbohydrate metabolic process
VE04_00075	KV455953.1:57574-59432	-	568	STE/STE7 protein kinase	orth2488	ENOG410PGDC: MAP kinase kinase						IPR000719: Protein kinase domain; IPR002290: Serine/threonine/dual specificity protein kinase, catalytic domain; IPR008271: Serine/threonine-protein kinase, active site; IPR011009: Protein kinase-like domain; IPR017441: Protein kinase, ATP binding site	PF00069: Protein kinase domain	GO:0004672 protein kinase activity; GO:0005524 ATP binding; GO:0006468 protein phosphorylation
VE04_00076	KV455953.1:60345-61962	+	523	ATP-dependent RNA helicase dbp8	orth861	ENOG410PFQM: ATP-binding RNA helicase involved in 40S ribosomal subunit biogenesis and is required for the normal formation of 18S rRNAs through pre-rRNA processing at A0, A1 and A2 sites. Required for vegetative growth (By similarity)						IPR000629: ATP-dependent RNA helicase DEAD-box, conserved site; IPR001650: Helicase, C-terminal; IPR011545: DEAD/DEAH box helicase domain; IPR014001: Helicase superfamily 1/2, ATP-binding domain; IPR014014: RNA helicase, DEAD-box type, Q motif; IPR027417: P-loop containing nucleoside triphosphate hydrolase		GO:0005524 ATP binding; GO:0003676 nucleic acid binding
VE04_00077	KV455953.1:62242-63024	-	228	hypothetical protein	orth8221	ENOG410PPDK: NA
VE04_00078	KV455953.1:63772-64668	+	243	hypothetical protein	orth6981	ENOG410PQDE: NA						IPR031818: Protein Hri1	PF16815: Protein HRI1
VE04_00079	KV455953.1:64938-66633	-	564	hypothetical protein	orth6982	ENOG410PQCZ: Inherit from NOG: Conserved hypothetical, protein
VE04_00080	KV455953.1:67244-70486	+	1065	hypothetical protein	orth6983	ENOG410Q6UB: leucine-rich repeat-containing protein 40						IPR001611: Leucine-rich repeat; IPR003591: Leucine-rich repeat, typical subtype; IPR032675: Leucine-rich repeat domain, L domain-like		GO:0005515 protein binding
VE04_00081	KV455953.1:71697-76112	+	953	hypothetical protein	orth9553					GH106
VE04_00082	KV455953.1:76924-77812	+	295	hypothetical protein	orth862	ENOG410PNHV: Nucleoside-diphosphate-sugar epimerase family protein						IPR008030: NmrA-like domain; IPR016040: NAD(P)-binding domain
VE04_00083	KV455953.1:78444-80249	+	552	hypothetical protein	orth1794	ENOG410PKDE: Beta-lactamase			S12			IPR001466: Beta-lactamase-related; IPR012338: Beta-lactamase/transpeptidase-like
VE04_00084	KV455953.1:80969-81712	+	212	hypothetical protein	orth8222
VE04_00085	KV455953.1:82552-84357	-	582	hypothetical protein	orth864	ENOG410PHAQ: capsule-associated protein CAP1						IPR006598: Lipopolysaccharide-modifying protein
VE04_00086	KV455953.1:84854-85445	-	130	40S ribosomal protein S22	orth6984	ENOG410QDRN: Ribosomal protein S8						IPR000630: Ribosomal protein S8		GO:0005840 ribosome; GO:0003735 structural constituent of ribosome; GO:0006412 translation
VE04_00087	KV455953.1:85548-86578	+	171	small subunit ribosomal protein S12e	orth6985	ENOG410PN3M: 40S ribosomal protein S12	BUSCOfEOG73RBQC					IPR000530: Ribosomal protein S12e; IPR004038: Ribosomal protein L7Ae/L30e/S12e/Gadd45; IPR029064: 50S ribosomal protein L30e-like		GO:0005622 intracellular; GO:0005840 ribosome; GO:0003735 structural constituent of ribosome; GO:0006412 translation
VE04_00088	KV455953.1:88353-90791	+	765	hypothetical protein	orth865	ENOG410PIUB: OPT oligopeptide transporter protein						IPR004813: Oligopeptide transporter, OPT superfamily	PF03169: OPT oligopeptide transporter protein	GO:0055085 transmembrane transport
VE04_00089	KV455953.1:92136-92742	-	162	hypothetical protein	orth2431	ENOG410Q68X: NA
VE04_00090	KV455953.1:93520-95231	+	506	hypothetical protein	orth866	ENOG410PHU6: Amino acid permease						IPR002293: Amino acid/polyamine transporter I		GO:0016020 membrane; GO:0015171 amino acid transmembrane transporter activity; GO:0003333 amino acid transmembrane transport
VE04_00091	KV455953.1:95555-97399	-	576	hypothetical protein	orth8223	ENOG410PIAC: isoamyl alcohol oxidase						IPR006094: FAD linked oxidase, N-terminal; IPR012951: Berberine/berberine-like; IPR016166: FAD-binding, type 2; IPR016167: FAD-binding, type 2, subdomain 1; IPR016169: CO dehydrogenase flavoprotein-like, FAD-binding, subdomain 2		GO:0050660 flavin adenine dinucleotide binding; GO:0016491 oxidoreductase activity; GO:0003824 catalytic activity; GO:0016614 oxidoreductase activity, acting on CH-OH group of donors; GO:0055114 oxidation-reduction process
VE04_00092	KV455953.1:98025-99263	-	393	hypothetical protein	orth767	ENOG410PP6S: Lanthionine synthetase C-like protein						IPR007822: Lanthionine synthetase C-like
VE04_00093	KV455953.1:100021-101778	-	568	hypothetical protein	orth867	ENOG410PVAP: Carboxylesterase family			S09X			IPR002018: Carboxylesterase, type B; IPR019826: Carboxylesterase type B, active site; IPR029058: Alpha/Beta hydrolase fold	PF00135: Carboxylesterase family
VE04_00094	KV455953.1:103565-104392	-	221	hypothetical protein	orth3344	ENOG410PN1J: DUF1264 domain protein						IPR010686: Protein of unknown function DUF1264	PF06884: Protein of unknown function (DUF1264)
VE04_00095	KV455953.1:105333-105819	-	137	hypothetical protein	orth9110
VE04_00096	KV455953.1:106453-107244	-	240	hypothetical protein	orth5229	ENOG410PT3W: Acetyltransferase (GNAT) family						IPR000182: GNAT domain; IPR016181: Acyl-CoA N-acyltransferase		GO:0008080 N-acetyltransferase activity
VE04_00097	KV455953.1:108254-109520	+	421	hypothetical protein	orth2483	ENOG410PUZ0: FAD binding domain						IPR002938: FAD-binding domain; IPR023753: FAD/NAD(P)-binding domain		GO:0016491 oxidoreductase activity; GO:0071949 FAD binding; GO:0055114 oxidation-reduction process
VE04_00098	KV455953.1:112784-114481	+	513	hypothetical protein	orth1265				M28A			IPR003137: PA domain; IPR007484: Peptidase M28
VE04_00099	KV455953.1:115747-117152	-	431	hypothetical protein	orth1008	ENOG410PH8E: acid phosphatase						IPR007312: Phosphoesterase		GO:0016788 hydrolase activity, acting on ester bonds
VE04_00100	KV455953.1:118588-120647	+	651	hypothetical protein	orth1761	ENOG410PHK0: Multicopper oxidase						IPR001117: Multicopper oxidase, type 1; IPR002355: Multicopper oxidase, copper-binding site; IPR008972: Cupredoxin; IPR011706: Multicopper oxidase, type 2; IPR011707: Multicopper oxidase, type 3; IPR033138: No description		GO:0016491 oxidoreductase activity; GO:0005507 copper ion binding; GO:0055114 oxidation-reduction process
VE04_00101	KV455953.1:121445-122774	-	442	hypothetical protein	orth2837	ENOG410PJAU: Glycosyl hydrolase				GH43		IPR006710: Glycoside hydrolase, family 43; IPR013320: Concanavalin A-like lectin/glucanase domain; IPR023296: Glycosyl hydrolase, five-bladed beta-propellor domain		GO:0004553 hydrolase activity, hydrolyzing O-glycosyl compounds; GO:0005975 carbohydrate metabolic process
VE04_00102	KV455956.1:1150-2418	+	329	hypothetical protein	orth3694	ENOG410PW5W: Lipase (class 3)						IPR002921: Fungal lipase-like domain; IPR005592: Mono-/di-acylglycerol lipase, N-terminal; IPR029058: Alpha/Beta hydrolase fold		GO:0016042 lipid catabolic process; GO:0006629 lipid metabolic process
VE04_00103	KV455956.1:3015-4295	-	362	hypothetical protein	orth7965	ENOG410PHAD: Cyclin-dependent protein kinase regulator Pho80						IPR013922: Cyclin PHO80-like		GO:0019901 protein kinase binding; GO:0000079 regulation of cyclin-dependent protein serine/threonine kinase activity
VE04_00104	KV455956.1:4999-6162	-	352	26S proteasome regulatory subunit rpn-8	orth2452	ENOG410PHXE: Proteasome regulatory subunit	BUSCOfEOG7GQZ5S		M67A			IPR000555: JAB1/MPN/MOV34 metalloenzyme domain; IPR024969: Rpn11/EIF3F, C-terminal		GO:0005515 protein binding
VE04_00105	KV455956.1:6584-7594	+	243	adenylate kinase 1	orth516	ENOG410PG6Q: Catalyzes the reversible transfer of the terminal phosphate group between ATP and AMP. Plays an important role in cellular energy homeostasis and in adenine nucleotide metabolism. Adenylate kinase activity is critical for regulation of the phosphate utilization and the AMP de novo biosynthesis pathways (By similarity)						IPR000850: Adenylate kinase/UMP-CMP kinase; IPR007862: Adenylate kinase, active site lid domain; IPR027417: P-loop containing nucleoside triphosphate hydrolase	PF00406: Adenylate kinase	GO:0019205 nucleobase-containing compound kinase activity; GO:0005524 ATP binding; GO:0004017 adenylate kinase activity; GO:0006139 nucleobase-containing compound metabolic process
VE04_00106	KV455956.1:7927-9219	-	412	coproporphyrinogen III oxidase	orth3695	ENOG410PIF2: coproporphyrinogen III oxidase	BUSCOfEOG73Z33M					IPR001260: Coproporphyrinogen III oxidase, aerobic; IPR018375: Coproporphyrinogen III oxidase, conserved site	PF01218: Coproporphyrinogen III oxidase	GO:0004109 coproporphyrinogen oxidase activity; GO:0006779 porphyrin-containing compound biosynthetic process; GO:0055114 oxidation-reduction process
VE04_00107	KV455956.1:10087-10577	+	121	autophagy-like protein 8	orth3696	ENOG410PNV6: Involved in cytoplasm to vacuole transport (Cvt) vesicles and autophagosomes formation. May mediate the delivery of the vesicles and autophagosomes to the vacuole via the microtubule cytoskeleton (By similarity)	BUSCOfEOG7712KX					IPR004241: Autophagy protein Atg8 ubiquitin-like; IPR029071: Ubiquitin-related domain	PF02991: Autophagy protein Atg8 ubiquitin like
VE04_00108	KV455956.1:11472-11746	-	66	hypothetical protein	orth3697	ENOG410PRW9: Protein of unknown function (DUF2665)						IPR024242: Non-classical export protein 1		GO:0009306 protein secretion
VE04_00109	KV455956.1:12253-13333	-	294	hypothetical protein	orth3698	ENOG410PF7V: Mitochondrial carrier protein						IPR018108: Mitochondrial substrate/solute carrier; IPR023395: Mitochondrial carrier domain
VE04_00110	KV455956.1:14041-16198	-	642	hypothetical protein	orth3699	ENOG410PIIH: DNA-dependent RNA polymerase catalyzes the transcription of DNA into RNA using the four ribonucleoside triphosphates as substrates. Specific core component of RNA polymerase III which synthesizes small RNAs, such as 5S rRNA and tRNAs (By similarity)	BUSCOfEOG70PC6K					IPR008806: RNA polymerase III Rpc82, C -terminal; IPR011991: Winged helix-turn-helix DNA-binding domain; IPR013197: RNA polymerase III subunit RPC82-related, helix-turn-helix		GO:0003899 DNA-directed RNA polymerase activity; GO:0003677 DNA binding; GO:0006351 transcription, DNA-templated
VE04_00111	KV455956.1:16547-18097	+	462	hypothetical protein	orth1105	ENOG410PJDW: reductase complex core protein 2	BUSCOfEOG7F51BJ		M16B			IPR007863: Peptidase M16, C-terminal; IPR011237: Peptidase M16 domain; IPR011249: Metalloenzyme, LuxS/M16 peptidase-like; IPR011765: Peptidase M16, N-terminal		GO:0003824 catalytic activity; GO:0046872 metal ion binding
VE04_00112	KV455956.1:18451-18832	+	75	hypothetical protein	orth3700	ENOG410PS16: Mitochondrial ATP synthase epsilon chain domain-containing protein						IPR006721: ATPase, F1 complex, epsilon subunit, mitochondrial		GO:0000275 mitochondrial proton-transporting ATP synthase complex, catalytic core F(1); GO:0046961 proton-transporting ATPase activity, rotational mechanism; GO:0046933 proton-transporting ATP synthase activity, rotational mechanism; GO:0015986 ATP synthesis coupled proton transport
VE04_00113	KV455956.1:19516-22130	+	769	hypothetical protein	orth3701	ENOG410PH4J: amino-acid N-acetyltransferase subunit Mak10						IPR007244: NatC N(alpha)-terminal acetyltransferase, Mak10 subunit	PF04112: Mak10 subunit, NatC N(alpha)-terminal acetyltransferase
VE04_00114	KV455956.1:22383-25416	-	919	hypothetical protein	orth3702	ENOG410QEC8: Cell division control protein	BUSCOfEOG7F7WKS					IPR001060: FCH domain; IPR001452: SH3 domain; IPR031160: F-BAR domain		GO:0005515 protein binding
VE04_00115	KV455956.1:26664-33388	+	2185	hypothetical protein	orth3703	ENOG410PIRN: Ccr4-not transcription complex, subunit	BUSCOfEOG7NPG2G				CCR4-Not complex component	IPR007196: CCR4-Not complex component, Not1, C-terminal; IPR024557: CCR4-Not complex, Not1 subunit, domain of unknown function DUF3819; IPR032191: CCR4-NOT transcription complex subunit 1, CAF1-binding domain; IPR032193: CCR4-NOT transcription complex subunit 1, TTP binding domain; IPR032194: CCR4-NOT transcription complex subunit 1, HEAT repeat	PF04054: CCR4-Not complex component, Not1; PF16415: CCR4-NOT transcription complex subunit 1 CAF1-binding domain
VE04_00116	KV455956.1:34411-36299	-	593	hypothetical protein	orth3704	ENOG410PJQH: conserved hypothetical protein
VE04_00117	KV455956.1:37862-38512	+	123	hypothetical protein	orth3705							IPR002075: Nuclear transport factor 2; IPR018222: Nuclear transport factor 2, eukaryote; IPR032710: NTF2-like domain		GO:0005622 intracellular; GO:0006810 transport
VE04_00118	KV455956.1:39250-39993	+	188	hypothetical protein	orth3706	ENOG410PKCP: Golgi membrane protein involved in vesicular trafficking (By similarity)						IPR019365: TVP18/Calcium channel flower		GO:0016021 integral component of membrane
VE04_00119	KV455956.1:41376-44957	+	1175	hypothetical protein	orth3707	ENOG410PJKN: conserved hypothetical protein						IPR021582: Altered inheritance of mitochondria protein 21
VE04_00120	KV455956.1:45395-46775	-	459	hypothetical protein	orth3708	ENOG410PN3V: conserved hypothetical protein						IPR019024: Ribonuclease H2, subunit B	PF09468: Ydr279p protein family (RNase H2 complex component)	GO:0005634 nucleus
VE04_00121	KV455956.1:47206-49676	+	805	hypothetical protein	orth3709	ENOG410PGEA: DNA. Replication	BUSCOfEOG757D5X					IPR015408: Zinc finger, Mcm10/DnaG-type		GO:0005634 nucleus; GO:0006260 DNA replication
VE04_00122	KV455956.1:50055-53279	-	1000	hypothetical protein	orth3710	ENOG410PF9J: mismatch repair protein						IPR000432: DNA mismatch repair protein MutS, C-terminal; IPR007696: DNA mismatch repair protein MutS, core; IPR027417: P-loop containing nucleoside triphosphate hydrolase		GO:0030983 mismatched DNA binding; GO:0005524 ATP binding; GO:0006298 mismatch repair
VE04_00123	KV455956.1:53710-54184	-	120	hypothetical protein	orth3711	ENOG410PQ9P: Membrane magnesium transporter						IPR018937: Magnesium transporter
VE04_00124	KV455956.1:54579-55703	-	226	hypothetical protein	orth2453	ENOG410PFG8: Elongation factor	BUSCOfEOG7M3J9X					IPR001326: Translation elongation factor EF1B, beta/delta chains, conserved site; IPR010987: Glutathione S-transferase, C-terminal-like; IPR014038: Translation elongation factor EF1B, beta/delta subunit, guanine nucleotide exchange; IPR014717: Translation elongation factor EF1B/ribosomal protein S6; IPR018940: Elongation factor 1 beta central acidic region, eukaryote		GO:0005853 eukaryotic translation elongation factor 1 complex; GO:0003746 translation elongation factor activity; GO:0006414 translational elongation
VE04_00125	KV455956.1:56253-58428	-	724	ATP-dependent Clp protease ATP-binding subunit ClpB	orth515	ENOG410Q8K8: C-terminal, D2-small domain, of ClpB protein						IPR001270: ClpA/B family; IPR003593: AAA+ ATPase domain; IPR003959: ATPase, AAA-type, core; IPR018368: ClpA/B, conserved site 1; IPR019489: Clp ATPase, C-terminal; IPR027417: P-loop containing nucleoside triphosphate hydrolase; IPR028299: ClpA/B, conserved site 2		GO:0005524 ATP binding
VE04_00126	KV455956.1:59626-61155	-	450	adenosylhomocysteinase	orth3712	ENOG410PG05: adenosylhomocysteinase	BUSCOfEOG7FZ07M					IPR000043: Adenosylhomocysteinase; IPR015878: S-adenosyl-L-homocysteine hydrolase, NAD binding domain; IPR016040: NAD(P)-binding domain; IPR020082: S-adenosyl-L-homocysteine hydrolase, conserved site	PF00670: S-adenosyl-L-homocysteine hydrolase, NAD binding domain	GO:0004013 adenosylhomocysteinase activity; GO:0006730 one-carbon metabolic process
VE04_00127	KV455956.1:62172-63452	-	373	hypothetical protein	orth3713	ENOG410PJE2: Component of the eukaryotic translation initiation factor 3 (eIF-3) complex, which is involved in protein synthesis and, together with other initiation factors, stimulates binding of mRNA and methionyl-tRNAi to the 40S ribosome (By similarity)			M67X			IPR000555: JAB1/MPN/MOV34 metalloenzyme domain; IPR027524: Eukaryotic translation initiation factor 3 subunit H		GO:0005852 eukaryotic translation initiation factor 3 complex; GO:0005737 cytoplasm; GO:0005515 protein binding; GO:0003743 translation initiation factor activity
VE04_00128	KV455956.1:64048-64779	-	225	hypothetical protein	orth3714	ENOG410PQDT: conserved hypothetical protein
VE04_00129	KV455956.1:66441-68513	-	408	hypothetical protein	orth514	ENOG410PHX0: Mitochondrial carrier protein						IPR018108: Mitochondrial substrate/solute carrier; IPR023395: Mitochondrial carrier domain
VE04_00130	KV455956.1:69207-69956	-	183	ADP-ribosylation factor	orth400	ENOG410PGWR: adp-ribosylation factor						IPR003579: Small GTPase superfamily, Rab type; IPR005225: Small GTP-binding protein domain; IPR006689: Small GTPase superfamily, ARF/SAR type; IPR024156: Small GTPase superfamily, ARF type; IPR027417: P-loop containing nucleoside triphosphate hydrolase	PF00025: ADP-ribosylation factor family	GO:0005622 intracellular; GO:0005525 GTP binding; GO:0007264 small GTPase mediated signal transduction; GO:0015031 protein transport
VE04_00131	KV455956.1:70573-71343	+	202	hypothetical protein	orth513	ENOG410PHTG: Endosomal						IPR009038: GOLD domain; IPR015720: TMP21-related		GO:0016021 integral component of membrane; GO:0006810 transport
VE04_00132	KV455956.1:71834-72497	-	186	hypothetical protein	orth3716	ENOG410PP0W: conserved hypothetical protein
VE04_00133	KV455956.1:72528-74775	+	601	hypothetical protein	orth3717	ENOG410PGEE: Component of the cytosolic Fe S protein assembly machinery. Required for maturation of extramitochondrial Fe S proteins. May play a role in the transfer of pre-assembled Fe S clusters to target apoproteins (By similarity)	BUSCOfEOG7X6M97					IPR004108: Iron hydrogenase, large subunit, C-terminal; IPR009016: Iron hydrogenase	PF02906: Iron only hydrogenase large subunit, C-terminal domain
VE04_00134	KV455956.1:74830-75676	-	261	hypothetical protein	orth3718	ENOG410PPBA: NA						IPR024771: SUZ domain
VE04_00135	KV455956.1:76138-76454	+	86	hypothetical protein	orth3719
VE04_00136	KV455956.1:76909-78142	-	332	hypothetical protein	orth512	ENOG410PFMM: Dehydrogenase						IPR006139: D-isomer specific 2-hydroxyacid dehydrogenase, catalytic domain; IPR006140: D-isomer specific 2-hydroxyacid dehydrogenase, NAD-binding domain; IPR016040: NAD(P)-binding domain; IPR029752: D-isomer specific 2-hydroxyacid dehydrogenase, NAD-binding domain conserved site 1; IPR029753: D-isomer specific 2-hydroxyacid dehydrogenase, NAD-binding domain conserved site	PF02826: D-isomer specific 2-hydroxyacid dehydrogenase, NAD binding domain	GO:0051287 NAD binding; GO:0016616 oxidoreductase activity, acting on the CH-OH group of donors, NAD or NADP as acceptor; GO:0008152 metabolic process; GO:0055114 oxidation-reduction process
VE04_00137	KV455956.1:79184-80353	-	371	hypothetical protein	orth3720	ENOG410PMXX: C2H2 finger domain protein (Gli3)					Zinc finger (C2H2)	IPR007087: Zinc finger, C2H2; IPR013087: Zinc finger C2H2-type/integrase DNA-binding domain; IPR015880: Zinc finger, C2H2-like		GO:0046872 metal ion binding; GO:0003676 nucleic acid binding
VE04_00138	KV455956.1:81045-82142	-	329	hypothetical protein	orth511	ENOG410PHVT: )-reductase						IPR001395: Aldo/keto reductase/potassium channel subunit beta; IPR023210: NADP-dependent oxidoreductase domain	PF00248: Aldo/keto reductase family
VE04_00139	KV455956.1:82876-84272	-	335	hypothetical protein	orth3721	ENOG410PJKX: WD repeat-containing protein						IPR001680: WD40 repeat; IPR015943: WD40/YVTN repeat-like-containing domain; IPR017986: WD40-repeat-containing domain; IPR019775: WD40 repeat, conserved site; IPR020472: G-protein beta WD-40 repeat		GO:0005515 protein binding
VE04_00140	KV455956.1:84866-88364	+	1129	hypothetical protein	orth3722	ENOG410PG79: domain) protein						IPR009771: Ribosome control protein 1; IPR015943: WD40/YVTN repeat-like-containing domain	PF07064: RIC1	GO:0005515 protein binding
VE04_00141	KV455956.1:89301-90110	+	250	casein kinase 2, beta polypeptide	orth2454	ENOG410PG73: casein kinase						IPR000704: Casein kinase II, regulatory subunit; IPR016149: Casein kinase II, regulatory subunit, alpha-helical; IPR016150: Casein kinase II, regulatory subunit, beta-sheet	PF01214: Casein kinase II regulatory subunit	GO:0005956 protein kinase CK2 complex; GO:0019887 protein kinase regulator activity
VE04_00142	KV455956.1:90990-92042	+	310	hypothetical protein	orth510	ENOG410PMDV: aldehyde reductase (AKR1)						IPR001395: Aldo/keto reductase/potassium channel subunit beta; IPR018170: Aldo/keto reductase, conserved site; IPR020471: Aldo/keto reductase; IPR023210: NADP-dependent oxidoreductase domain	PF00248: Aldo/keto reductase family	GO:0016491 oxidoreductase activity; GO:0055114 oxidation-reduction process
VE04_00143	KV455956.1:92213-97377	-	1669	hypothetical protein	orth3723	ENOG410PHGW: DNA. Replication	BUSCOfEOG7FZ06K					IPR014808: DNA replication factor Dna2, N-terminal; IPR022765: Dna2/Cas4, domain of unknown function DUF83; IPR027417: P-loop containing nucleoside triphosphate hydrolase	PF08696: DNA replication factor Dna2; PF13087: AAA domain
VE04_00144	KV455956.1:97869-99047	+	304	hypothetical protein	orth448	ENOG410PGWQ: mitochondrial 2-oxodicarboxylate carrier						IPR002067: Mitochondrial carrier protein; IPR002113: Adenine nucleotide translocator 1; IPR018108: Mitochondrial substrate/solute carrier; IPR023395: Mitochondrial carrier domain	PF00153: Mitochondrial carrier protein	GO:0005743 mitochondrial inner membrane; GO:0005215 transporter activity; GO:0055085 transmembrane transport; GO:0006810 transport
VE04_00145	KV455956.1:101056-104046	-	906	hypothetical protein	orth3724	ENOG410PG3Q: Required for replication-independent chromatin assembly and for the periodic repression of histone gene transcription during the cell cycle (By similarity)						IPR001680: WD40 repeat; IPR011494: TUP1-like enhancer of split; IPR015943: WD40/YVTN repeat-like-containing domain; IPR017986: WD40-repeat-containing domain; IPR019015: HIRA B motif; IPR031120: WD repeat HIR1		GO:0005634 nucleus; GO:0005515 protein binding; GO:0006351 transcription, DNA-templated; GO:0006355 regulation of transcription, DNA-templated; GO:0016568 chromatin modification
VE04_00146	KV455956.1:106491-109214	+	868	hypothetical protein	orth3725
VE04_00147	KV455954.1:2454-7103	-	1536	hypothetical protein	orth3581	ENOG410Q181: CDR ABC transporter						IPR003439: ABC transporter-like; IPR003593: AAA+ ATPase domain; IPR010929: CDR ABC transporter; IPR013525: ABC-2 type transporter; IPR017871: ABC transporter, conserved site; IPR027417: P-loop containing nucleoside triphosphate hydrolase; IPR029481: ABC-transporter extracellular N-terminal domain	PF01061: ABC-2 type transporter	GO:0016021 integral component of membrane; GO:0016020 membrane; GO:0005524 ATP binding; GO:0016887 ATPase activity; GO:0042626 ATPase activity, coupled to transmembrane movement of substances; GO:0006810 transport
VE04_00148	KV455954.1:8640-10038	-	413	hypothetical protein	orth3582							IPR002889: Carbohydrate-binding WSC; IPR013994: Carbohydrate-binding WSC, subgroup
VE04_00149	KV455954.1:12675-13509	-	277	hypothetical protein	orth3584	ENOG410PNRM: PIG-P						IPR013717: PIG-P	PF08510: PIG-P
VE04_00150	KV455954.1:14090-16072	-	604	hypothetical protein	orth222	ENOG410PMK1: Drug resistance transporter						IPR005829: Sugar transporter, conserved site; IPR011701: Major facilitator superfamily; IPR020846: Major facilitator superfamily domain		GO:0016021 integral component of membrane; GO:0005215 transporter activity; GO:0055085 transmembrane transport
VE04_00151	KV455954.1:17530-18455	+	240	hypothetical protein	orth223	ENOG410PPAR: NA						IPR000182: GNAT domain; IPR016181: Acyl-CoA N-acyltransferase		GO:0008080 N-acetyltransferase activity
VE04_00152	KV455954.1:18679-19660	-	243	hypothetical protein	orth224	ENOG410PP29: Domain of unknown function (DUF3328)						IPR021765: Protein of unknown function DUF3328
VE04_00153	KV455954.1:20019-21037	-	316	hypothetical protein	orth8224	ENOG410PKQG: Heterokaryon incompatibility protein (HET)
VE04_00154	KV455954.1:21165-21966	-	266	hypothetical protein		ENOG410PKQG: Heterokaryon incompatibility protein (HET)						IPR001202: WW domain; IPR010730: Heterokaryon incompatibility		GO:0005515 protein binding
VE04_00155	KV455954.1:22625-23790	+	351	hypothetical protein	orth8225	ENOG410PI38: Inosine-uridine preferring nucleoside hydrolase						IPR001910: Inosine/uridine-preferring nucleoside hydrolase domain; IPR023186: Inosine/uridine-preferring nucleoside hydrolase
VE04_00156	KV455954.1:23985-24699	-	176	hypothetical protein	orth9633
VE04_00157	KV455954.1:26151-27184	+	265	hypothetical protein	orth226	ENOG410PNJD: Domain of unknown function (DUF3328)						IPR021765: Protein of unknown function DUF3328	PF11807: Domain of unknown function (DUF3328)
VE04_00158	KV455954.1:27338-28436	-	345	hypothetical protein	orth227	ENOG410PMYU: short chain dehydrogenase						IPR016040: NAD(P)-binding domain
VE04_00159	KV455954.1:29823-32353	+	726	hypothetical protein	orth3583	ENOG410PHNX: histone deacetylase	BUSCOfEOG75B8GB					IPR000286: Histone deacetylase superfamily; IPR019154: Arb2 domain; IPR023801: Histone deacetylase domain	PF00850: Histone deacetylase domain; PF09757: Arb2 domain
VE04_00160	KV455954.1:33865-35006	+	275	hypothetical protein	orth10513	ENOG410PHIA: Glycosyl hydrolases family 2, sugar binding domain						IPR006102: Glycoside hydrolase, family 2, immunoglobulin-like beta-sandwich; IPR006104: Glycosyl hydrolases family 2, sugar binding domain; IPR008979: Galactose-binding domain-like; IPR013812: Glycoside hydrolase, family 2/20, immunoglobulin-like beta-sandwich domain		GO:0004553 hydrolase activity, hydrolyzing O-glycosyl compounds; GO:0005975 carbohydrate metabolic process
VE04_00161	KV455954.1:36639-37631	-	287	hypothetical protein	orth802	ENOG410PGY4: GPR FUN34 family protein						IPR000791: GPR1/FUN34/yaaH	PF01184: GPR1/FUN34/yaaH family	GO:0016021 integral component of membrane
VE04_00162	KV455954.1:38971-39281	+	85	hypothetical protein
VE04_00163	KV455954.1:39575-42912	+	605	hypothetical protein								IPR001841: Zinc finger, RING-type; IPR003344: Big-1 (bacterial Ig-like domain 1) domain; IPR008964: Invasin/intimin cell-adhesion fragments; IPR013083: Zinc finger, RING/FYVE/PHD-type; IPR013781: Glycoside hydrolase, catalytic domain; IPR017853: Glycoside hydrolase superfamily		GO:0008270 zinc ion binding; GO:0005515 protein binding; GO:0005975 carbohydrate metabolic process
VE04_00164	KV455954.1:43808-44967	-	116	hypothetical protein
VE04_00165	KV455954.1:46684-49292	-	671	hypothetical protein	orth9111	ENOG410Q7EZ: NACHT domain						IPR020683: Ankyrin repeat-containing domain; IPR027417: P-loop containing nucleoside triphosphate hydrolase; IPR031352: NACHT-NTPase and P-loop NTPases, N-terminal domain
VE04_00166	KV455954.1:50249-52127	-	608	hypothetical protein	orth3587	ENOG410PFM8: YdiU domain protein	BUSCOfEOG73BVNX					IPR003846: Uncharacterised protein family UPF0061	PF02696: Uncharacterized ACR, YdiU/UPF0061 family
VE04_00167	KV455954.1:52665-53678	+	318	hypothetical protein	orth2414	ENOG410PKDI: )-reductase						IPR001395: Aldo/keto reductase/potassium channel subunit beta; IPR018170: Aldo/keto reductase, conserved site; IPR020471: Aldo/keto reductase; IPR023210: NADP-dependent oxidoreductase domain		GO:0016491 oxidoreductase activity; GO:0055114 oxidation-reduction process
VE04_00168	KV455954.1:53957-54824	-	273	hypothetical protein	orth3588
VE04_00169	KV455954.1:55731-56236	+	128	hypothetical protein	orth1982	ENOG410PRH7: Glutathione-dependent formaldehyde-activating enzyme						IPR006913: Glutathione-dependent formaldehyde-activating enzyme/centromere protein V; IPR011057: Mss4-like		GO:0016846 carbon-sulfur lyase activity; GO:0008152 metabolic process
VE04_00170	KV455954.1:56415-57220	-	249	hypothetical protein	orth3589	ENOG410PK4J: Acyl CoA binding protein						IPR000582: Acyl-CoA-binding protein, ACBP; IPR014352: FERM/acyl-CoA-binding protein, 3-helical bundle		GO:0000062 fatty-acyl-CoA binding
VE04_00171	KV455954.1:57993-58981	+	313	hypothetical protein	orth3590				M80			IPR013536: WLM domain
VE04_00172	KV455954.1:59452-60443	-	318	hypothetical protein	orth3591	ENOG410PFGH: F-box domain protein						IPR001810: F-box domain		GO:0005515 protein binding
VE04_00173	KV455954.1:61937-63038	-	330	hypothetical protein	orth3592	ENOG410PGS3: ribosome biogenesis protein BRX1	BUSCOfEOG7J9W0X					IPR004154: Anticodon-binding; IPR007109: Brix domain; IPR026532: Ribosome biogenesis protein BRX1
VE04_00174	KV455954.1:63618-64528	-	212	Ras-like protein Rab-11A	orth3593	ENOG410PJC3: (GTP)-binding protein						IPR001806: Small GTPase superfamily; IPR002041: Ran GTPase; IPR003578: Small GTPase superfamily, Rho type; IPR003579: Small GTPase superfamily, Rab type; IPR005225: Small GTP-binding protein domain; IPR020849: Small GTPase superfamily, Ras type; IPR027417: P-loop containing nucleoside triphosphate hydrolase	PF00071: Ras family	GO:0005622 intracellular; GO:0016020 membrane; GO:0005525 GTP binding; GO:0003924 GTPase activity; GO:0006886 intracellular protein transport; GO:0006913 nucleocytoplasmic transport; GO:0015031 protein transport; GO:0007165 signal transduction; GO:0007264 small GTPase mediated signal transduction
VE04_00175	KV455954.1:65190-68832	+	1213	hypothetical protein	orth3594							IPR000953: Chromo/chromo shadow domain; IPR015362: WIBG family; IPR016197: Chromo domain-like; IPR023780: Chromo domain
VE04_00176	KV455954.1:69382-70880	-	462	RuvB-like helicase 2	orth229	ENOG410PHPG: DNA helicase which participates in several chromatin remodeling complexes, including the SWR1 and the INO80 complexes. The SWR1 complex mediates the ATP-dependent exchange of histone H2A for the H2A variant HZT1 leading to transcriptional regulation of selected genes by chromatin remodeling. The INO80 complex remodels chromatin by shifting nucleosomes and is involved in DNA repair. A…						IPR010339: TIP49, C-terminal; IPR027238: RuvB-like; IPR027417: P-loop containing nucleoside triphosphate hydrolase	PF06068: TIP49 C-terminus	GO:0003678 DNA helicase activity; GO:0043141 ATP-dependent 5'-3' DNA helicase activity; GO:0005524 ATP binding
VE04_00177	KV455954.1:71916-74701	+	900	hypothetical protein	orth3595
VE04_00178	KV455954.1:75294-75921	-	208	hypothetical protein	orth3596
VE04_00179	KV455954.1:76477-78581	+	556	hypothetical protein	orth7960							IPR010920: LSM domain; IPR019050: FDF domain; IPR025609: Lsm14 N-terminal; IPR025761: FFD box; IPR025762: DFDF domain
VE04_00180	KV455954.1:79369-80185	+	213	ER lumen protein retaining receptor	orth230	ENOG410PKGJ: Required for the retention of luminal endoplasmic reticulum proteins. Determines the specificity of the luminal ER protein retention system. Also required for normal vesicular traffic through the Golgi (By similarity)						IPR000133: ER lumen protein retaining receptor	PF00810: ER lumen protein retaining receptor	GO:0016021 integral component of membrane; GO:0046923 ER retention sequence binding; GO:0006621 protein retention in ER lumen
VE04_00181	KV455954.1:80612-81815	-	382	hypothetical protein	orth8226	ENOG410Q0SA: NA
VE04_00182	KV455954.1:82457-83863	+	449	hypothetical protein	orth1984	ENOG410PGW7: Cryptococcal mannosyltransferase 1				GT69		IPR021047: Mannosyltransferase 1, CMT1; IPR029044: Nucleotide-diphospho-sugar transferases	PF11735: Cryptococcal mannosyltransferase 1
VE04_00183	KV455954.1:84581-87040	-	771	hypothetical protein	orth9112					CE8		IPR000070: Pectinesterase, catalytic; IPR000743: Glycoside hydrolase, family 28; IPR006626: Parallel beta-helix repeat; IPR011050: Pectin lyase fold/virulence factor; IPR012334: Pectin lyase fold; IPR033131: No description		GO:0005618 cell wall; GO:0004650 polygalacturonase activity; GO:0030599 pectinesterase activity; GO:0042545 cell wall modification; GO:0005975 carbohydrate metabolic process
VE04_00184	KV455954.1:88065-91012	-	337	hypothetical protein	orth9113
VE04_00185	KV455954.1:91902-92456	+	102	hypothetical protein		ENOG410PY5F: NA
VE04_00186	KV455954.1:93779-95690	-	516	ATP synthase subunit beta, mitochondrial	orth3597	ENOG410PIAZ: Produces ATP from ADP in the presence of a proton gradient across the membrane (By similarity)	BUSCOfEOG7F7WJV					IPR000194: ATPase, F1/V1/A1 complex, alpha/beta subunit, nucleotide-binding domain; IPR000793: ATPase, F1/V1/A1 complex, alpha/beta subunit, C-terminal; IPR003593: AAA+ ATPase domain; IPR004100: ATPase, F1 complex alpha/beta subunit, N-terminal domain; IPR005722: ATPase, F1 complex, beta subunit; IPR020003: ATPase, alpha/beta subunit, nucleotide-binding domain, active site; IPR024034: ATPase, F1 …	PF00006: ATP synthase alpha/beta family, nucleotide-binding domain	GO:0033178 proton-transporting two-sector ATPase complex, catalytic domain; GO:0005524 ATP binding; GO:0016820 hydrolase activity, acting on acid anhydrides, catalyzing transmembrane movement of substances; GO:0046933 proton-transporting ATP synthase activity, rotational mechanism; GO:0015992 proton transport; GO:0046034 ATP metabolic process; GO:0015986 ATP synthesis coupled proton transport; GO…
VE04_00187	KV455954.1:96277-98710	-	686	1,4-alpha-glucan-branching enzyme	orth3598	ENOG410PF87: branching enzyme	BUSCOfEOG7647B5					IPR004193: Glycoside hydrolase, family 13, N-terminal; IPR006047: Glycosyl hydrolase, family 13, catalytic domain; IPR006048: Alpha-amylase/branching enzyme, C-terminal all beta; IPR006407: 1,4-alpha-glucan-branching enzyme, GlgB; IPR006589: Glycosyl hydrolase, family 13, subfamily, catalytic domain; IPR013780: Glycosyl hydrolase, family 13, all-beta; IPR013781: Glycoside hydrolase, catalytic dom…		GO:0003824 catalytic activity; GO:0043169 cation binding; GO:0003844 1,4-alpha-glucan branching enzyme activity; GO:0004553 hydrolase activity, hydrolyzing O-glycosyl compounds; GO:0005978 glycogen biosynthetic process; GO:0005975 carbohydrate metabolic process
VE04_00188	KV455954.1:99619-102051	+	659	hypothetical protein	orth3599	ENOG410PFXS: ATP-dependent Clp protease						IPR003593: AAA+ ATPase domain; IPR003959: ATPase, AAA-type, core; IPR019489: Clp ATPase, C-terminal; IPR027417: P-loop containing nucleoside triphosphate hydrolase		GO:0005524 ATP binding
VE04_00189	KV455954.1:103964-104699	-	148	cytochrome c oxidase subunit IV	orth3600	ENOG410PNPD: cytochrome C oxidase	BUSCOfEOG7JHMJ1					IPR004203: Cytochrome c oxidase subunit IV family		GO:0004129 cytochrome-c oxidase activity
VE04_00190	KV455954.1:107173-108309	+	339	glyceraldehyde 3-phosphate-dehydrogenase	orth231	ENOG410PF9K: glyceraldehyde-3-phosphate dehydrogenase						IPR006424: Glyceraldehyde-3-phosphate dehydrogenase, type I; IPR016040: NAD(P)-binding domain; IPR020828: Glyceraldehyde 3-phosphate dehydrogenase, NAD(P) binding domain; IPR020829: Glyceraldehyde 3-phosphate dehydrogenase, catalytic domain; IPR020830: Glyceraldehyde 3-phosphate dehydrogenase, active site; IPR020831: Glyceraldehyde/Erythrose phosphate dehydrogenase family	PF00044: Glyceraldehyde 3-phosphate dehydrogenase, NAD binding domain; PF02800: Glyceraldehyde 3-phosphate dehydrogenase, C-terminal domain	GO:0016620 oxidoreductase activity, acting on the aldehyde or oxo group of donors, NAD or NADP as acceptor; GO:0051287 NAD binding; GO:0050661 NADP binding; GO:0055114 oxidation-reduction process; GO:0006006 glucose metabolic process
VE04_00191	KV455954.1:110780-113274	+	741	NADH-ubiquinone oxidoreductase 78 kDa subunit, mitochondrial	orth3601	ENOG410PH1J: nadh-ubiquinone oxidoreductase						IPR000283: NADH:ubiquinone oxidoreductase, 75kDa subunit, conserved site; IPR001041: 2Fe-2S ferredoxin-type iron-sulfur binding domain; IPR006656: Molybdopterin oxidoreductase; IPR006963: Molybdopterin oxidoreductase, 4Fe-4S domain; IPR010228: NADH:ubiquinone oxidoreductase, subunit G; IPR012675: Beta-grasp domain; IPR015405: NADH-quinone oxidoreductase, chain G, C-terminal; IPR019574: NADH:ubiqu…	PF00384: Molybdopterin oxidoreductase	GO:0016020 membrane; GO:0009055 electron carrier activity; GO:0016651 oxidoreductase activity, acting on NAD(P)H; GO:0016491 oxidoreductase activity; GO:0008137 NADH dehydrogenase (ubiquinone) activity; GO:0051536 iron-sulfur cluster binding; GO:0042773 ATP synthesis coupled electron transport; GO:0055114 oxidation-reduction process
VE04_00192	KV455952.1:3260-6312	-	816	hypothetical protein	orth4026
VE04_00193	KV455952.1:7038-8690	+	443	hypothetical protein	orth4027	ENOG410PGIX: VHS domain protein	BUSCOfEOG74FF9N					IPR002014: VHS domain; IPR004152: GAT domain; IPR008942: ENTH/VHS; IPR018205: VHS subgroup		GO:0005622 intracellular; GO:0006886 intracellular protein transport
VE04_00194	KV455952.1:10041-11052	-	336	hypothetical protein	orth4028
VE04_00195	KV455952.1:11522-14630	-	979	hypothetical protein	orth4029							IPR001606: ARID DNA-binding domain; IPR009057: Homeodomain-like; IPR015010: Rap1 Myb domain; IPR021661: TRF2-interacting telomeric protein/Rap1, C-terminal		GO:0003677 DNA binding
VE04_00196	KV455952.1:15891-16915	+	319	hypothetical protein	orth4030	ENOG410PGRW: Palmitoyltransferase that targets several endosomal SNAREs. Palmitoylates the SNAREs at cysteine residues close to the cytoplasmic end of their transmembrane domain. May have a role in the cellular quality control of transmembrane domain-containing proteins (By similarity)						IPR001594: Zinc finger, DHHC-type, palmitoyltransferase		GO:0008270 zinc ion binding
VE04_00197	KV455952.1:17388-19308	-	639	hypothetical protein	orth4031	ENOG410PJBV: conserved hypothetical protein						IPR003382: Flavoprotein		GO:0003824 catalytic activity
VE04_00198	KV455952.1:19984-22379	-	728	hypothetical protein	orth4032		BUSCOfEOG74N5RB					IPR000644: CBS domain; IPR002550: Domain of unknown function DUF21
VE04_00199	KV455952.1:23312-25204	+	623	hypothetical protein	orth4033	ENOG410PGGW: NA
VE04_00200	KV455952.1:25980-27158	+	258	hypothetical protein	orth2563	ENOG410PQJY: heterochromatin protein						IPR000953: Chromo/chromo shadow domain; IPR008251: Chromo shadow domain; IPR016197: Chromo domain-like; IPR023779: Chromo domain, conserved site; IPR023780: Chromo domain		GO:0005634 nucleus
VE04_00201	KV455952.1:28559-32608	-	1298	hypothetical protein	orth4035		BUSCOfEOG79SF5D					IPR004087: K Homology domain; IPR004088: K Homology domain, type 1	PF00013: KH domain	GO:0003723 RNA binding; GO:0003676 nucleic acid binding
VE04_00202	KV455952.1:35765-36903	+	361	hypothetical protein		ENOG410PGP3: serine threonine-protein kinase						IPR000095: CRIB domain
VE04_00203	KV455952.1:36946-38541	+	469	hypothetical protein	orth4034	ENOG410PFNT: serine threonine-protein kinase						IPR000719: Protein kinase domain; IPR002290: Serine/threonine/dual specificity protein kinase, catalytic domain; IPR008271: Serine/threonine-protein kinase, active site; IPR011009: Protein kinase-like domain; IPR017441: Protein kinase, ATP binding site	PF00069: Protein kinase domain	GO:0005524 ATP binding; GO:0004672 protein kinase activity; GO:0006468 protein phosphorylation
VE04_00204	KV455952.1:43240-43582	+	113	hypothetical protein	orth710
VE04_00205	KV455952.1:44899-45241	+	113	hypothetical protein	orth1103
VE04_00206	KV455952.1:45795-46140	+	114	hypothetical protein	orth1103
VE04_00207	KV455952.1:46867-47755	+	177	hypothetical protein	orth2134
VE04_00208	KV455952.1:47947-48271	+	107	hypothetical protein	orth9114
VE04_00209	KV455952.1:52542-55259	+	846	hypothetical protein	orth4038	ENOG410Q0WV: Spinocerebellar ataxia type 10 protein domain
VE04_00210	KV455952.1:55534-56616	-	325	hypothetical protein	orth1045	ENOG410PHWD: Lactoylglutathione lyase	BUSCOfEOG7HXD33					IPR004360: Glyoxalase/fosfomycin resistance/dioxygenase domain; IPR004361: Glyoxalase I; IPR018146: Glyoxalase I, conserved site; IPR029068: Glyoxalase/Bleomycin resistance protein/Dihydroxybiphenyl dioxygenase		GO:0004462 lactoylglutathione lyase activity; GO:0046872 metal ion binding
VE04_00211	KV455952.1:57409-58033	+	207	hypothetical protein	orth4037	ENOG410PXWJ: NA
VE04_00212	KV455952.1:59049-60009	+	319	hypothetical protein	orth825	ENOG410PK6M: Amidohydrolase						IPR006680: Amidohydrolase-related; IPR032466: Metal-dependent hydrolase		GO:0016787 hydrolase activity
VE04_00213	KV455952.1:60241-60898	+	218	hypothetical protein	orth891	ENOG410PPHU: Choline/ethanolamine kinase						IPR002575: Aminoglycoside phosphotransferase; IPR008266: Tyrosine-protein kinase, active site; IPR011009: Protein kinase-like domain		GO:0004672 protein kinase activity; GO:0006468 protein phosphorylation
VE04_00214	KV455952.1:61419-63224	-	579	hypothetical protein	orth1104	ENOG410PH82: mitochondrial processing peptidase alpha subunit	BUSCOfEOG7N63XC		M16B			IPR001431: Peptidase M16, zinc-binding site; IPR007863: Peptidase M16, C-terminal; IPR011237: Peptidase M16 domain; IPR011249: Metalloenzyme, LuxS/M16 peptidase-like; IPR011765: Peptidase M16, N-terminal	PF05193: Peptidase M16 inactive domain	GO:0003824 catalytic activity; GO:0046872 metal ion binding; GO:0004222 metalloendopeptidase activity; GO:0006508 proteolysis
VE04_00215	KV455952.1:63871-65057	-	357	hypothetical protein	orth2136	ENOG410PHN8: Endo-1,4-beta-xylanase involved in the hydrolysis of xylan, a major structural heterogeneous polysaccharide found in plant biomass representing the second most abundant polysaccharide in the biosphere, after cellulose				GH10		IPR001000: Glycoside hydrolase, family 10; IPR013781: Glycoside hydrolase, catalytic domain; IPR017853: Glycoside hydrolase superfamily	PF00331: Glycosyl hydrolase family 10	GO:0004553 hydrolase activity, hydrolyzing O-glycosyl compounds; GO:0005975 carbohydrate metabolic process
VE04_00216	KV455952.1:67198-68351	+	338	hypothetical protein	orth1873	ENOG410PKU7: Inherit from NOG: Fungal cellulose binding domain-containing protein				CE1		IPR000254: Cellulose-binding domain, fungal; IPR029058: Alpha/Beta hydrolase fold		GO:0005576 extracellular region; GO:0030248 cellulose binding; GO:0004553 hydrolase activity, hydrolyzing O-glycosyl compounds; GO:0005975 carbohydrate metabolic process
VE04_00217	KV455952.1:68673-69441	+	255	hypothetical protein	orth2137	ENOG410PSRP: NA
VE04_00218	KV455952.1:70444-71769	-	379	hypothetical protein	orth7552
VE04_00219	KV455952.1:72675-73442	-	175	hypothetical protein	orth9115
VE04_00220	KV455952.1:74640-76541	-	599	hypothetical protein	orth4047	ENOG410PJJ8: FHA domain protein						IPR000253: Forkhead-associated (FHA) domain; IPR001841: Zinc finger, RING-type; IPR008984: SMAD/FHA domain; IPR013083: Zinc finger, RING/FYVE/PHD-type		GO:0008270 zinc ion binding; GO:0005515 protein binding
VE04_00221	KV455952.1:77102-77942	-	279	hypothetical protein	orth4048	ENOG410PQ1U: conserved hypothetical protein
VE04_00222	KV455952.1:78857-81943	-	886	hypothetical protein	orth4049	ENOG410PGPQ: Vacuolar protein	BUSCOfEOG790G83					IPR006925: Vps16, C-terminal; IPR006926: Vps16, N-terminal; IPR015943: WD40/YVTN repeat-like-containing domain; IPR016534: Vacuolar protein sorting-associated protein 16	PF04840: Vps16, C-terminal region; PF04841: Vps16, N-terminal region	GO:0005737 cytoplasm; GO:0005515 protein binding; GO:0006886 intracellular protein transport; GO:0007033 vacuole organization
VE04_00223	KV455952.1:82187-85428	+	1062	hypothetical protein	orth4050	ENOG410PFIE: ubiquitin carboxyl-terminal hydrolase			C19			IPR001394: Peptidase C19, ubiquitin carboxyl-terminal hydrolase; IPR001763: Rhodanese-like domain; IPR018200: Ubiquitin specific protease, conserved site; IPR028889: Ubiquitin specific protease domain		GO:0036459 thiol-dependent ubiquitinyl hydrolase activity; GO:0006511 ubiquitin-dependent protein catabolic process; GO:0016579 protein deubiquitination
VE04_00224	KV455952.1:85825-86443	+	205	hypothetical protein	orth4051	ENOG410PPNY: NA						IPR001214: SET domain		GO:0005515 protein binding
VE04_00225	KV455952.1:86956-89312	-	741	hypothetical protein	orth4052	ENOG410PGCH: ATP-binding RNA helicase involved in the biogenesis of 60S ribosomal subunits and is required for the normal formation of 25S and 5.8S rRNAs (By similarity)	BUSCOfEOG7NW6JS					IPR000629: ATP-dependent RNA helicase DEAD-box, conserved site; IPR001650: Helicase, C-terminal; IPR011545: DEAD/DEAH box helicase domain; IPR014001: Helicase superfamily 1/2, ATP-binding domain; IPR014014: RNA helicase, DEAD-box type, Q motif; IPR027417: P-loop containing nucleoside triphosphate hydrolase		GO:0005524 ATP binding; GO:0003676 nucleic acid binding
VE04_00226	KV455952.1:89524-90693	+	372	ribosomal RNA large subunit methyltransferase E	orth2425	ENOG410PID8: tRNA (Uridine-2'-O-)-methyltransferase TRM7						IPR002877: Ribosomal RNA methyltransferase FtsJ domain; IPR015507: Ribosomal RNA large subunit methyltransferase E; IPR028590: tRNA (cytidine(32)/guanosine(34)-2-O)-methyltransferase, Trm7; IPR029063: S-adenosyl-L-methionine-dependent methyltransferase	PF01728: FtsJ-like methyltransferase	GO:0008175 tRNA methyltransferase activity; GO:0008168 methyltransferase activity; GO:0001510 RNA methylation; GO:0032259 methylation; GO:0008033 tRNA processing
VE04_00227	KV455952.1:90715-91270	-	168	hypothetical protein	orth1106	ENOG410PY2J: Acetyltransferase (GNAT) family						IPR000182: GNAT domain; IPR016181: Acyl-CoA N-acyltransferase		GO:0008080 N-acetyltransferase activity
VE04_00228	KV455952.1:91587-95199	+	1054	hypothetical protein	orth4053	ENOG410PFYX: HEAT repeat						IPR001494: Importin-beta, N-terminal domain; IPR011989: Armadillo-like helical; IPR016024: Armadillo-type fold		GO:0008536 Ran GTPase binding; GO:0005488 binding; GO:0006886 intracellular protein transport
VE04_00229	KV455952.1:99268-100298	+	308	hypothetical protein	orth4054	ENOG410PGEZ: carrier protein						IPR002067: Mitochondrial carrier protein; IPR018108: Mitochondrial substrate/solute carrier; IPR023395: Mitochondrial carrier domain	PF00153: Mitochondrial carrier protein	GO:0055085 transmembrane transport
VE04_00230	KV455952.1:103840-108468	+	1505	hypothetical protein	orth1107	ENOG410PFN7: (ABC) transporter						IPR003439: ABC transporter-like; IPR010929: CDR ABC transporter; IPR013525: ABC-2 type transporter; IPR027417: P-loop containing nucleoside triphosphate hydrolase; IPR029481: ABC-transporter extracellular N-terminal domain	PF01061: ABC-2 type transporter	GO:0016021 integral component of membrane; GO:0016020 membrane; GO:0005524 ATP binding; GO:0016887 ATPase activity; GO:0042626 ATPase activity, coupled to transmembrane movement of substances; GO:0006810 transport
VE04_00231	KV455952.1:109810-110928	+	281	hypothetical protein	orth4055	ENOG410PF81: nicotinamide mononucleotide						IPR004821: Cytidyltransferase-like domain; IPR005248: Probable nicotinate-nucleotide adenylyltransferase; IPR014729: Rossmann-like alpha/beta/alpha sandwich fold		GO:0016779 nucleotidyltransferase activity; GO:0003824 catalytic activity; GO:0009435 NAD biosynthetic process; GO:0009058 biosynthetic process
VE04_00232	KV455952.1:111232-112937	-	500	hypothetical protein	orth1109	ENOG410PGCE: MFS phospholipid transporter (Git1)						IPR005828: Major facilitator, sugar transporter-like; IPR020846: Major facilitator superfamily domain		GO:0016021 integral component of membrane; GO:0022857 transmembrane transporter activity; GO:0055085 transmembrane transport
VE04_00233	KV455952.1:114562-115018	+	151	hypothetical protein
VE04_00234	KV455952.1:115735-117011	-	413	hypothetical protein	orth636					GT17		IPR006813: Glycosyl transferase, family 17		GO:0016020 membrane; GO:0003830 beta-1,4-mannosylglycoprotein 4-beta-N-acetylglucosaminyltransferase activity; GO:0006487 protein N-linked glycosylation
VE04_00235	KV455952.1:118158-121084	+	623	hypothetical protein	orth1111		BUSCOfEOG7XSTRS					IPR004853: Sugar phosphate transporter domain; IPR008733: Peroxisomal biogenesis factor 11		GO:0005779 integral component of peroxisomal membrane; GO:0016559 peroxisome fission
VE04_00236	KV455952.1:121426-122397	-	286	hypothetical protein	orth8227
VE04_00237	KV455952.1:122896-123696	-	249	hypothetical protein	orth4057	ENOG410PMNQ: NA
VE04_00238	KV455952.1:124307-125909	+	500	hypothetical protein	orth4058	ENOG410PJRV: Cytochrome P450						IPR001128: Cytochrome P450; IPR002401: Cytochrome P450, E-class, group I; IPR017972: Cytochrome P450, conserved site	PF00067: Cytochrome P450	GO:0005506 iron ion binding; GO:0020037 heme binding; GO:0016705 oxidoreductase activity, acting on paired donors, with incorporation or reduction of molecular oxygen; GO:0055114 oxidation-reduction process
VE04_00239	KV455952.1:125944-128375	-	792	hypothetical protein	orth712	ENOG410PHV4: DNA repair protein						IPR004583: DNA repair protein Rad4; IPR018325: Rad4/PNGase transglutaminase-like fold; IPR018326: Rad4 beta-hairpin domain 1; IPR018327: Rad4 beta-hairpin domain 2; IPR018328: Rad4 beta-hairpin domain 3		GO:0005634 nucleus; GO:0003677 DNA binding; GO:0003684 damaged DNA binding; GO:0006289 nucleotide-excision repair
VE04_00240	KV455962.1:188-1276	+	269	hypothetical protein	orth7528	ENOG410PSKP: CFEM domain protein						IPR008427: Extracellular membrane protein, CFEM domain; IPR014005: Extracellular membrane protein, CFEM domain, fungi
VE04_00241	KV455962.1:2155-3033	-	240	hypothetical protein	orth918	ENOG410PMY2: Glycosyl hydrolase family 61				AA9		IPR005103: Glycoside hydrolase, family 61	PF03443: Glycosyl hydrolase family 61
VE04_00242	KV455962.1:4066-5580	+	476	hypothetical protein	orth8228	ENOG410PR5Z: conserved hypothetical protein						IPR010828: Alcohol acetyltransferase		GO:0004026 alcohol O-acetyltransferase activity; GO:0006066 alcohol metabolic process
VE04_00243	KV455962.1:5781-7262	-	415	hypothetical protein	orth917	ENOG410PUHF: O-methyltransferase						IPR001077: O-methyltransferase, family 2; IPR011991: Winged helix-turn-helix DNA-binding domain; IPR012967: Plant methyltransferase dimerisation; IPR016461: O-methyltransferase COMT-type; IPR029063: S-adenosyl-L-methionine-dependent methyltransferase		GO:0008171 O-methyltransferase activity; GO:0008168 methyltransferase activity; GO:0046983 protein dimerization activity
VE04_00244	KV455962.1:8620-10051	+	397	hypothetical protein	orth7527	ENOG410PPYX: O-Methyltransferase						IPR001077: O-methyltransferase, family 2; IPR011991: Winged helix-turn-helix DNA-binding domain; IPR016461: O-methyltransferase COMT-type; IPR029063: S-adenosyl-L-methionine-dependent methyltransferase		GO:0008171 O-methyltransferase activity; GO:0008168 methyltransferase activity
VE04_00245	KV455962.1:10312-11999	-	477	hypothetical protein	orth2067	ENOG410PK6Z: Cytochrome p450						IPR001128: Cytochrome P450; IPR002401: Cytochrome P450, E-class, group I		GO:0005506 iron ion binding; GO:0020037 heme binding; GO:0016705 oxidoreductase activity, acting on paired donors, with incorporation or reduction of molecular oxygen; GO:0055114 oxidation-reduction process
VE04_00246	KV455962.1:13364-15519	+	606	L-ascorbate oxidase	orth2066	ENOG410PIEE: L-ascorbate oxidase						IPR001117: Multicopper oxidase, type 1; IPR002355: Multicopper oxidase, copper-binding site; IPR008972: Cupredoxin; IPR011706: Multicopper oxidase, type 2; IPR011707: Multicopper oxidase, type 3; IPR017762: L-ascorbate oxidase, fungi; IPR033138: No description		GO:0016491 oxidoreductase activity; GO:0005507 copper ion binding; GO:0055114 oxidation-reduction process
VE04_00247	KV455962.1:16053-17716	-	516	hypothetical protein	orth353	ENOG410PIZG: Carboxylesterase family			S09X			IPR002018: Carboxylesterase, type B; IPR019819: Carboxylesterase type B, conserved site; IPR019826: Carboxylesterase type B, active site; IPR029058: Alpha/Beta hydrolase fold	PF00135: Carboxylesterase family
VE04_00248	KV455962.1:18489-20733	-	747	hypothetical protein	orth7526	ENOG410PHN0: NA						IPR016084: Haem oxygenase-like, multi-helical; IPR028201: PqqC-like protein
VE04_00249	KV455962.1:21132-22059	-	285	hypothetical protein	orth2325	ENOG410PX32: 2OG-Fe(II) oxygenase superfamily						IPR005123: Oxoglutarate/iron-dependent dioxygenase; IPR027443: Isopenicillin N synthase-like		GO:0016491 oxidoreductase activity; GO:0055114 oxidation-reduction process
VE04_00250	KV455962.1:23183-25460	+	530	hypothetical protein	orth7525	ENOG410PWM6: Inherit from KOG: transporter						IPR011701: Major facilitator superfamily; IPR020846: Major facilitator superfamily domain		GO:0016021 integral component of membrane; GO:0055085 transmembrane transport
VE04_00251	KV455962.1:25854-27275	-	363	hypothetical protein	orth1145	ENOG410PUGH: Alpha-ketoglutarate-dependent sulfonate dioxygenase						IPR003819: TauD/TfdA-like domain		GO:0016491 oxidoreductase activity; GO:0055114 oxidation-reduction process
VE04_00252	KV455962.1:28025-29936	+	558	hypothetical protein	orth2492	ENOG410PUR4: AMP-binding enzyme						IPR000873: AMP-dependent synthetase/ligase		GO:0003824 catalytic activity; GO:0008152 metabolic process
VE04_00253	KV455962.1:31173-31691	+	149	hypothetical protein	orth915	ENOG410PPVM: Cupin domain protein						IPR011051: RmlC-like cupin domain; IPR013096: Cupin 2, conserved barrel; IPR014710: RmlC-like jelly roll fold
VE04_00254	KV455962.1:31865-33052	-	365	hypothetical protein	orth7523		BUSCOfEOG773XSW					IPR004143: Biotinyl protein ligase (BPL) and lipoyl protein ligase (LPL), catalytic domain		GO:0006464 cellular protein modification process
VE04_00255	KV455962.1:33362-34714	+	412	chorismate synthase	orth7522							IPR000453: Chorismate synthase; IPR020541: Chorismate synthase, conserved site		GO:0004107 chorismate synthase activity; GO:0009073 aromatic amino acid family biosynthetic process
VE04_00256	KV455962.1:35241-35591	-	78	hypothetical protein	orth7521	ENOG410PSIU: cytochrome C						IPR004202: Cytochrome c oxidase subunit VIIc		GO:0004129 cytochrome-c oxidase activity
VE04_00257	KV455962.1:35979-39266	+	1079	ATP-dependent RNA helicase DOB1	orth914	ENOG410PHU2: RNA helicase						IPR001650: Helicase, C-terminal; IPR011545: DEAD/DEAH box helicase domain; IPR012961: ATP-dependent RNA helicase Ski2, C-terminal; IPR014001: Helicase superfamily 1/2, ATP-binding domain; IPR016438: ATP-dependent RNA helicase Ski2; IPR025696: rRNA-processing arch domain; IPR027417: P-loop containing nucleoside triphosphate hydrolase	PF08148: DSHCT (NUC185) domain; PF13234: rRNA-processing arch domain	GO:0003723 RNA binding; GO:0003724 RNA helicase activity; GO:0005524 ATP binding; GO:0003676 nucleic acid binding; GO:0006401 RNA catabolic process
VE04_00258	KV455962.1:39505-40624	-	339	hypothetical protein	orth7520		BUSCOfEOG7VQJQ2					IPR001251: CRAL-TRIO lipid binding domain; IPR011074: CRAL/TRIO, N-terminal domain
VE04_00259	KV455962.1:41415-41857	+	130	hypothetical protein	orth1890	ENOG410PS9D: 6-O-methylguanine DNA methyltransferase, DNA binding domain						IPR011991: Winged helix-turn-helix DNA-binding domain; IPR014048: Methylated-DNA-[protein]-cysteine S-methyltransferase, DNA binding		GO:0003824 catalytic activity; GO:0006281 DNA repair
VE04_00260	KV455962.1:42043-43827	-	561	hypothetical protein	orth3429	ENOG410PIAX: alpha-1,2-mannosyltransferase ALG11	BUSCOfEOG7673KQ			GT4		IPR001296: Glycosyl transferase, family 1; IPR031814: ALG11 mannosyltransferase, N-terminal	PF15924: ALG11 mannosyltransferase N-terminus
VE04_00261	KV455962.1:44174-45251	+	358	hypothetical protein	orth3428	ENOG410PT1V: 60Kd inner membrane protein						IPR001708: Membrane insertase OXA1/ALB3/YidC		GO:0016021 integral component of membrane; GO:0051205 protein insertion into membrane
VE04_00262	KV455962.1:48620-50665	+	610	CAMKK protein kinase	orth3427	ENOG410PJZ9: serine threonine protein kinase						IPR000719: Protein kinase domain; IPR002290: Serine/threonine/dual specificity protein kinase, catalytic domain; IPR011009: Protein kinase-like domain; IPR017441: Protein kinase, ATP binding site; IPR020636: Calcium/calmodulin-dependent/calcium-dependent protein kinase		GO:0005524 ATP binding; GO:0004672 protein kinase activity; GO:0006468 protein phosphorylation
VE04_00263	KV455962.1:51428-53134	+	522	hypothetical protein	orth8229					PL4		IPR008979: Galactose-binding domain-like; IPR011013: Galactose mutarotase-like domain; IPR013784: Carbohydrate-binding-like fold; IPR014718: Glycoside hydrolase-type carbohydrate-binding, subgroup; IPR014766: Carboxypeptidase, regulatory domain; IPR015364: Rhamnogalacturonase B, N-terminal; IPR016590: Rhamnogalacturonase B; IPR029411: Rhamnogalacturonan lyase, domain III; IPR029413: Rhamnogalactu…	PF09284: Rhamnogalacturonan lyase B, N-terminal	GO:0030246 carbohydrate binding; GO:0016837 carbon-oxygen lyase activity, acting on polysaccharides; GO:0003824 catalytic activity; GO:0005975 carbohydrate metabolic process
VE04_00264	KV455962.1:53312-54817	-	442	hypothetical protein	orth3426	ENOG410PIZE: hypA-like protein						IPR025337: Domain of unknown function DUF4243	PF14027: Protein of unknown function (DUF4243)
VE04_00265	KV455962.1:55894-59623	+	1163	hypothetical protein	orth913	ENOG410PV80: DUF221 domain protein						IPR003864: Calcium-dependent channel, 7TM region, putative phosphate; IPR022257: 10TM putative phosphate transporter, extracellular tail; IPR032880: Calcium permeable stress-gated cation channel 1, N-terminal transmembrane domain		GO:0016020 membrane
VE04_00266	KV455962.1:59678-61172	-	497	hypothetical protein	orth3425	ENOG410PI5E: Alpha beta hydrolase			S33			IPR000073: Alpha/beta hydrolase fold-1; IPR011008: Dimeric alpha-beta barrel; IPR029058: Alpha/Beta hydrolase fold
VE04_00267	KV455962.1:61529-62818	-	343	hypothetical protein	orth8230	ENOG410PJFE: Carboxy-cis,cis-muconate cyclase						IPR015943: WD40/YVTN repeat-like-containing domain; IPR019405: Lactonase, 7-bladed beta propeller		GO:0005515 protein binding
VE04_00268	KV455962.1:63174-64100	+	293	hypothetical protein	orth908	ENOG410PI88: catechol dioxygenase						IPR000627: Intradiol ring-cleavage dioxygenase, C-terminal; IPR007535: Catechol dioxygenase, N-terminal; IPR015889: Intradiol ring-cleavage dioxygenase, core		GO:0018576 catechol 1,2-dioxygenase activity; GO:0005506 iron ion binding; GO:0003824 catalytic activity; GO:0016702 oxidoreductase activity, acting on single donors with incorporation of molecular oxygen, incorporation of two atoms of oxygen; GO:0008199 ferric iron binding; GO:0006725 cellular aromatic compound metabolic process; GO:0009712 catechol-containing compound metabolic process; GO:0055…
VE04_00269	KV455962.1:64998-65961	-	261	hypothetical protein	orth2065	ENOG410PJ6T: ion channel activity						IPR001425: Archaeal/bacterial/fungal rhodopsin; IPR029730: Archaeal/bacterial/fungal rhodopsin-like		GO:0016020 membrane; GO:0005216 ion channel activity; GO:0006811 ion transport
VE04_00270	KV455962.1:68767-69205	-	145	hypothetical protein	orth9116
VE04_00271	KV455962.1:69373-70709	-	347	hypothetical protein
VE04_00272	KV455962.1:72329-72749	+	116	hypothetical protein	orth8231
VE04_00273	KV455962.1:73724-75683	-	584	hypothetical protein	orth9117
VE04_00274	KV455962.1:76313-77588	-	414	hypothetical protein	orth8232
VE04_00275	KV455962.1:78006-80668	+	868	hypothetical protein	orth8233
VE04_00276	KV455962.1:81324-82089	-	185	hypothetical protein	orth2064	ENOG410PPH9: NA
VE04_00277	KV455962.1:84498-86077	+	441	hypothetical protein	orth9118	ENOG410PJJI: glycoside hydrolase family 79 protein				GH79		IPR017853: Glycoside hydrolase superfamily
VE04_00278	KV455958.1:2218-2462	-	81	hypothetical protein	orth8234
VE04_00279	KV455958.1:2832-6194	-	1083	hypothetical protein	orth5838	ENOG410PKE6: mitochondrial exoribonuclease Cyt-4	BUSCOfEOG7GBG58					IPR012340: Nucleic acid-binding, OB-fold
VE04_00280	KV455958.1:6702-10319	+	1012	hypothetical protein	orth5839	ENOG410PG60: Transcription factor					Fungal Zn(2)-Cys(6) binuclear cluster domain	IPR001138: Zn(2)-C6 fungal-type DNA-binding domain; IPR003749: ThiamineS/Molybdopterin converting factor subunit 1; IPR012675: Beta-grasp domain; IPR016155: Molybdopterin synthase/thiamin biosynthesis sulphur carrier, beta-grasp		GO:0005634 nucleus; GO:0008270 zinc ion binding; GO:0000981 RNA polymerase II transcription factor activity, sequence-specific DNA binding; GO:0006355 regulation of transcription, DNA-templated
VE04_00281	KV455958.1:10888-11524	-	153	hypothetical protein	orth5840	ENOG410PQXP: Oligosaccharyl transferase subunit	BUSCOfEOG757D9B					IPR003038: DAD/Ost2	PF02109: DAD family	GO:0008250 oligosaccharyltransferase complex; GO:0016021 integral component of membrane; GO:0004579 dolichyl-diphosphooligosaccharide-protein glycotransferase activity
VE04_00282	KV455958.1:11808-12216	+	104	hypothetical protein	orth5841	ENOG410PR92: Transmembrane proteins 14C						IPR005349: Uncharacterised protein family UPF0136, Transmembrane		GO:0016020 membrane
VE04_00283	KV455958.1:12467-12767	-	80	hypothetical protein	orth5842	ENOG410PS0F: conserved hypothetical protein						IPR013892: Cytochrome c oxidase biogenesis protein Cmc1-like
VE04_00284	KV455958.1:12974-13571	+	116	prefoldin subunit 2	orth5843	ENOG410PPNG: prefoldin subunit 2	BUSCOfEOG7P8PN5					IPR002777: Prefoldin beta-like; IPR009053: Prefoldin; IPR027235: Prefoldin subunit 2		GO:0016272 prefoldin complex; GO:0051082 unfolded protein binding; GO:0006457 protein folding
VE04_00285	KV455958.1:14146-14421	-	75	hypothetical protein
VE04_00286	KV455958.1:15636-16727	+	215	hypothetical protein	orth3817	ENOG410PJGV: Nuclear transcription factor Y subunit						IPR003956: Transcription factor, NFYB/HAP3, conserved site; IPR003958: Transcription factor CBF/NF-Y/archaeal histone domain; IPR009072: Histone-fold		GO:0005634 nucleus; GO:0043565 sequence-specific DNA binding; GO:0046982 protein heterodimerization activity; GO:0006355 regulation of transcription, DNA-templated
VE04_00287	KV455958.1:17602-19749	+	698	hypothetical protein	orth5845	ENOG410PG3I: RNA polymerase I-specific transcription initiation factor RRN3	BUSCOfEOG7B5X4M					IPR007991: RNA polymerase I specific transcription initiation factor RRN3	PF05327: RNA polymerase I specific transcription initiation factor RRN3
VE04_00288	KV455958.1:21370-24334	+	933	hypothetical protein	orth1011	ENOG410PHC2: serine threonin protein kinase						IPR000719: Protein kinase domain; IPR002290: Serine/threonine/dual specificity protein kinase, catalytic domain; IPR008271: Serine/threonine-protein kinase, active site; IPR011009: Protein kinase-like domain; IPR017441: Protein kinase, ATP binding site	PF00069: Protein kinase domain	GO:0005524 ATP binding; GO:0004672 protein kinase activity; GO:0006468 protein phosphorylation
VE04_00289	KV455958.1:24861-25716	-	266	hypothetical protein	orth2211							IPR001969: Aspartic peptidase, active site; IPR001995: Peptidase A2A, retrovirus, catalytic; IPR021109: Aspartic peptidase domain		GO:0004190 aspartic-type endopeptidase activity; GO:0006508 proteolysis
VE04_00290	KV455958.1:25980-26733	-	250	hypothetical protein	orth2210							IPR001969: Aspartic peptidase, active site; IPR001995: Peptidase A2A, retrovirus, catalytic; IPR021109: Aspartic peptidase domain		GO:0004190 aspartic-type endopeptidase activity; GO:0006508 proteolysis
VE04_00291	KV455958.1:27299-28820	-	478	ubiquinone biosynthesis monooxygenase Coq6	orth5846	ENOG410PFEE: (Ubiquinone) biosynthesis	BUSCOfEOG747PT4					IPR000689: Ubiquinone biosynthesis monooxygenase COQ6; IPR002938: FAD-binding domain; IPR010971: Ubiquinone biosynthesis hydroxylase UbiH/COQ6; IPR018168: Ubiquinone biosynthesis hydroxylase, UbiH/UbiF/VisC/COQ6, conserved site; IPR023753: FAD/NAD(P)-binding domain		GO:0050660 flavin adenine dinucleotide binding; GO:0016491 oxidoreductase activity; GO:0071949 FAD binding; GO:0004497 monooxygenase activity; GO:0016709 oxidoreductase activity, acting on paired donors, with incorporation or reduction of molecular oxygen, NAD(P)H as one donor, and incorporation of one atom of oxygen; GO:0006744 ubiquinone biosynthetic process; GO:0055114 oxidation-reduction proc…
VE04_00292	KV455958.1:29384-33037	-	1117	PLK protein kinase	orth5847	ENOG410PGS0: serine threonine protein kinase						IPR000719: Protein kinase domain; IPR000959: POLO box duplicated domain; IPR002290: Serine/threonine/dual specificity protein kinase, catalytic domain; IPR008271: Serine/threonine-protein kinase, active site; IPR011009: Protein kinase-like domain; IPR017441: Protein kinase, ATP binding site	PF00069: Protein kinase domain	GO:0005524 ATP binding; GO:0004672 protein kinase activity; GO:0005515 protein binding; GO:0006468 protein phosphorylation
VE04_00293	KV455958.1:33593-34307	+	219	hypothetical protein	orth5848	ENOG410Q0AX: Optic atrophy 3 protein (OPA3)						IPR010754: Optic atrophy 3-like
VE04_00294	KV455958.1:34763-35530	+	217	hypothetical protein	orth5849	ENOG410PTYB: NA
VE04_00295	KV455958.1:37207-37781	+	162	hypothetical protein
VE04_00296	KV455958.1:38049-38594	+	143	hypothetical protein	orth5850	ENOG410PP7I: Inherit from NOG: PRO41 protein
VE04_00297	KV455958.1:39403-39887	-	114	hypothetical protein	orth5851	ENOG410PRJB: RNA binding protein						IPR019783: Ribosome maturation protein SBDS, N-terminal
VE04_00298	KV455958.1:40501-43690	-	941	hypothetical protein	orth5852	ENOG410PIJ2: rho guanyl nucleotide exchange factor						IPR000219: Dbl homology (DH) domain		GO:0005089 Rho guanyl-nucleotide exchange factor activity; GO:0035023 regulation of Rho protein signal transduction
VE04_00299	KV455958.1:44690-47129	-	812	hypothetical protein	orth631	ENOG410PFDF: ATP-dependent RNA helicase involved in mRNA splicing. May destabilize the U1 5'-splice site duplex to permit an effective competition for the 5'-splice site by the U6 snRNA, resulting in the switch between U1 and U6 at the 5'-splice site. May also act to unwind the U4 U6 base-pairing interaction in the U4 U6 U5 snRNP, facilitating the first covalent step of splicing						IPR000629: ATP-dependent RNA helicase DEAD-box, conserved site; IPR001650: Helicase, C-terminal; IPR011545: DEAD/DEAH box helicase domain; IPR014001: Helicase superfamily 1/2, ATP-binding domain; IPR014014: RNA helicase, DEAD-box type, Q motif; IPR027417: P-loop containing nucleoside triphosphate hydrolase		GO:0005524 ATP binding; GO:0003676 nucleic acid binding
VE04_00300	KV455958.1:47426-48076	+	167	hypothetical protein	orth8235	ENOG410PNTI: mitochondrial 54S ribosomal protein YmL25
VE04_00301	KV455958.1:48500-50390	+	373	hypothetical protein	orth8180							IPR001623: DnaJ domain; IPR005647: Meiotic nuclear division protein 1; IPR007872: Zinc finger, DPH-type
VE04_00302	KV455958.1:52392-54841	+	781	hypothetical protein	orth5853	ENOG410PIHK: pH-response regulator protein palF rim-8						IPR011021: Arrestin-like, N-terminal; IPR011022: Arrestin C-terminal-like domain; IPR014756: Immunoglobulin E-set
VE04_00303	KV455958.1:55232-56077	-	254	hypothetical protein	orth1176	ENOG410PG4C: dienelactone hydrolase						IPR002925: Dienelactone hydrolase; IPR029058: Alpha/Beta hydrolase fold		GO:0016787 hydrolase activity
VE04_00304	KV455958.1:56454-57348	+	234	hypothetical protein	orth5854	ENOG410PGUB: 26S proteasome non-ATPase, regulatory subunit	BUSCOfEOG7V1G2H					IPR001478: PDZ domain		GO:0005515 protein binding
VE04_00305	KV455958.1:58760-59713	+	217	GTP-binding nuclear protein GSP1/Ran	orth5855	ENOG410PFRI: GTP-binding nuclear protein						IPR001806: Small GTPase superfamily; IPR002041: Ran GTPase; IPR003578: Small GTPase superfamily, Rho type; IPR003579: Small GTPase superfamily, Rab type; IPR005225: Small GTP-binding protein domain; IPR020849: Small GTPase superfamily, Ras type; IPR027417: P-loop containing nucleoside triphosphate hydrolase		GO:0005622 intracellular; GO:0016020 membrane; GO:0005525 GTP binding; GO:0003924 GTPase activity; GO:0006886 intracellular protein transport; GO:0006913 nucleocytoplasmic transport; GO:0015031 protein transport; GO:0007165 signal transduction; GO:0007264 small GTPase mediated signal transduction
VE04_00306	KV455958.1:60211-62019	-	408	hypothetical protein		ENOG410PSYH: NA
VE04_00307	KV455958.1:62867-65888	-	968	hypothetical protein	orth5856	ENOG410PJ5W: Telomere length regulation protein	BUSCOfEOG7WQ84Z					IPR019337: Telomere length regulation protein, conserved domain
VE04_00308	KV455958.1:66151-67769	+	446	hypothetical protein	orth5857	ENOG410PIEM: NEDD8-activating enzyme E1 catalytic subunit						IPR000594: THIF-type NAD/FAD binding fold; IPR014929: E2 binding; IPR016040: NAD(P)-binding domain; IPR023318: Ubiquitin activating enzyme, alpha domain; IPR030468: NEDD8-activating enzyme E1 catalytic subunit	PF00899: ThiF family	GO:0019781 NEDD8 activating enzyme activity; GO:0016881 acid-amino acid ligase activity; GO:0005524 ATP binding; GO:0008641 small protein activating enzyme activity; GO:0045116 protein neddylation
VE04_00309	KV455958.1:68017-69194	-	375	hypothetical protein	orth1175	ENOG410PI11: DNA-directed RNA polymerases I and III						IPR001514: DNA-directed RNA polymerase, 30-40kDa subunit, conserved site; IPR009025: DNA-directed RNA polymerase, RBP11-like dimerisation domain; IPR011262: DNA-directed RNA polymerase, insert domain; IPR011263: DNA-directed RNA polymerase, RpoA/D/Rpb3-type		GO:0003899 DNA-directed RNA polymerase activity; GO:0003677 DNA binding; GO:0046983 protein dimerization activity; GO:0006351 transcription, DNA-templated
VE04_00310	KV455958.1:69447-71001	+	475	NADH-ubiquinone oxidoreductase 49 kDa subunit, mitochondrial	orth5858	ENOG410PJIG: NADH-ubiquinone oxidoreductase 49 kDa subunit						IPR001135: NADH-quinone oxidoreductase, subunit D; IPR014029: NADH:ubiquinone oxidoreductase, 49kDa subunit, conserved site; IPR022885: NAD(P)H-quinone oxidoreductase subunit D/H; IPR029014: NiFe hydrogenase-like	PF00346: Respiratory-chain NADH dehydrogenase, 49 Kd subunit	GO:0051287 NAD binding; GO:0048038 quinone binding; GO:0016651 oxidoreductase activity, acting on NAD(P)H; GO:0055114 oxidation-reduction process
VE04_00311	KV455958.1:71178-72602	-	445	hypothetical protein	orth5859
VE04_00312	KV455958.1:73789-74376	-	153	ubiquitin-conjugating enzyme E2 W	orth5860	ENOG410PP17: ubiquitin conjugating enzyme						IPR000608: Ubiquitin-conjugating enzyme E2; IPR016135: Ubiquitin-conjugating enzyme/RWD-like
VE04_00313	KV455958.1:75530-76972	+	402	CAMK/CAMK1 protein kinase	orth1174	ENOG410PJ6N: calcium calmodulin-dependent protein kinase						IPR000719: Protein kinase domain; IPR002290: Serine/threonine/dual specificity protein kinase, catalytic domain; IPR008271: Serine/threonine-protein kinase, active site; IPR011009: Protein kinase-like domain; IPR017441: Protein kinase, ATP binding site; IPR020636: Calcium/calmodulin-dependent/calcium-dependent protein kinase	PF00069: Protein kinase domain	GO:0005524 ATP binding; GO:0004672 protein kinase activity; GO:0006468 protein phosphorylation
VE04_00314	KV455958.1:77410-79405	-	568	hypothetical protein	orth5861	ENOG410PN62: homeobox transcription factor					Homeobox domain	IPR001356: Homeobox domain; IPR009057: Homeodomain-like; IPR017970: Homeobox, conserved site		GO:0003677 DNA binding; GO:0043565 sequence-specific DNA binding; GO:0006355 regulation of transcription, DNA-templated
VE04_00315	KV455958.1:79926-81705	+	556	hypothetical protein	orth5862	ENOG410PHWW: histidyl-tRNA synthetase	BUSCOfEOG751NQG					IPR004154: Anticodon-binding; IPR004516: Histidine-tRNA ligase/ATP phosphoribosyltransferase regulatory subunit; IPR006195: Aminoacyl-tRNA synthetase, class II; IPR015807: Histidine-tRNA ligase		GO:0005737 cytoplasm; GO:0004812 aminoacyl-tRNA ligase activity; GO:0004821 histidine-tRNA ligase activity; GO:0005524 ATP binding; GO:0006418 tRNA aminoacylation for protein translation; GO:0006427 histidyl-tRNA aminoacylation
VE04_00316	KV455958.1:82105-83527	-	473	hypothetical protein	orth5863	ENOG410PGMA: histone deacetylase						IPR000286: Histone deacetylase superfamily; IPR003084: Histone deacetylase; IPR023801: Histone deacetylase domain	PF00850: Histone deacetylase domain	GO:0004407 histone deacetylase activity; GO:0016575 histone deacetylation
VE04_00317	KV455958.1:88711-89511	-	205	hypothetical protein	orth5864	ENOG410PN0C: conserved hypothetical protein						IPR022036: Protein of unknown function DUF3605
VE04_00318	KV455958.1:90665-92976	+	694	hypothetical protein	orth5865	ENOG410PN5M: FYVE zinc finger protein
VE04_00319	KV455965.1:556-3122	-	821	pre-mRNA-splicing factor syf-1	orth6177	ENOG410PHN7: pre-mRNA-splicing factor SYF1	BUSCOfEOG7VQJQC					IPR003107: HAT (Half-A-TPR) repeat; IPR011990: Tetratricopeptide-like helical domain		GO:0005515 protein binding; GO:0006396 RNA processing
VE04_00320	KV455965.1:3538-4734	+	258	V-type proton ATPase subunit D	orth6176	ENOG410PHRZ: vacuolar ATP synthase subunit D	BUSCOfEOG7PCJTH					IPR002699: ATPase, V1 complex, subunit D	PF01813: ATP synthase subunit D	GO:0042626 ATPase activity, coupled to transmembrane movement of substances
VE04_00321	KV455965.1:4868-5732	-	251	hypothetical protein	orth6175	ENOG410PGNM: Small nuclear ribonucleoprotein						IPR000504: RNA recognition motif domain; IPR012677: Nucleotide-binding alpha-beta plait domain; IPR024888: U1 small nuclear ribonucleoprotein A/U2 small nuclear ribonucleoprotein B''		GO:0017069 snRNA binding; GO:0000166 nucleotide binding; GO:0003676 nucleic acid binding; GO:0000398 mRNA splicing, via spliceosome
VE04_00322	KV455965.1:6235-9370	+	1013	hypothetical protein	orth903	ENOG410PFHQ: Polyphosphoinositide phosphatase						IPR002013: SAC domain	PF02383: SacI homology domain	GO:0042578 phosphoric ester hydrolase activity
VE04_00323	KV455965.1:9608-11484	-	536	hypothetical protein	orth6174	ENOG410PU4T: Protein of unknown function (DUF2454)						IPR016024: Armadillo-type fold; IPR018870: Tti2 family	PF10521: Protein of unknown function (DUF2454)	GO:0005488 binding
VE04_00324	KV455965.1:11936-13636	-	529	hypothetical protein	orth1507	ENOG410PHA4: tRNA nucleotidyltransferase	BUSCOfEOG78SQTC					IPR002646: Poly A polymerase, head domain; IPR032828: tRNA nucleotidyltransferase/poly(A) polymerase, RNA and SrmB- binding domain		GO:0003723 RNA binding; GO:0016779 nucleotidyltransferase activity; GO:0006396 RNA processing
VE04_00325	KV455965.1:14549-16886	+	778	hypothetical protein	orth6173	ENOG410PKG3: Transport protein particle						IPR024420: TRAPP III complex, Trs85	PF12739: ER-Golgi trafficking TRAPP I complex 85 kDa subunit
VE04_00326	KV455965.1:17284-18698	+	453	hypothetical protein	orth6172	ENOG410PIFR: Snf7 family	BUSCOfEOG722JJW					IPR005024: Snf7 family		GO:0007034 vacuolar transport
VE04_00327	KV455965.1:19057-20262	-	350	DNA repair protein rad18	orth6171	ENOG410PJ1F: E3 RING-finger protein, member of the UBC2 RAD6 epistasis group. Associates to the E2 ubiquitin conjugating enzyme UBC2 RAD6 to form the UBC2-RAD18 ubiquitin ligase complex involved in postreplicative repair (PRR) of damaged DNA						IPR001841: Zinc finger, RING-type; IPR003034: SAP domain; IPR013083: Zinc finger, RING/FYVE/PHD-type; IPR017907: Zinc finger, RING-type, conserved site; IPR018957: Zinc finger, C3HC4 RING-type		GO:0008270 zinc ion binding; GO:0005515 protein binding; GO:0046872 metal ion binding
VE04_00328	KV455965.1:20682-21249	-	154	hypothetical protein	orth6170	ENOG410PS3D: Ribonuclease H2 non-catalytic subunit (Ylr154p-like)						IPR013924: Ribonuclease H2, subunit C
VE04_00329	KV455965.1:22100-23039	-	312	hypothetical protein	orth3090	ENOG410PK7W: Exoribonuclease involved in ribosome biosynthesis. Involved in the processing of ITS1, the internal transcribed spacer localized between the 18S and 5.8S rRNAs						IPR012337: Ribonuclease H-like domain; IPR013520: Exonuclease, RNase T/DNA polymerase III		GO:0003676 nucleic acid binding
VE04_00330	KV455965.1:23334-24920	+	512	histone acetyltransferase htatip	orth609	ENOG410PHAU: Catalytic component of the NuA4 histone acetyltransferase (HAT) complex which is involved in epigenetic transcriptional activation of selected genes principally by acetylation of nucleosomal histones H4, H3, H2B, H2A and H2A variant H2A.Z. Acetylates histone H4 to form H4K5ac, H4K8ac, H4K12ac and H4K16ac, histone H3 to form H3K14ac						IPR002717: Histone acetyltransferase domain, MYST-type; IPR016181: Acyl-CoA N-acyltransferase; IPR016197: Chromo domain-like; IPR025995: RNA binding activity-knot of a chromodomain	PF01853: MOZ/SAS family	GO:0016747 transferase activity, transferring acyl groups other than amino-acyl groups; GO:0006355 regulation of transcription, DNA-templated
VE04_00331	KV455965.1:25376-27144	+	554	hypothetical protein	orth187	ENOG410PFTS: domain protein				GH125		IPR008313: Uncharacterised conserved protein UCP028846; IPR008928: Six-hairpin glycosidase-like; IPR012341: Six-hairpin glycosidase	PF06824: Protein of unknown function (DUF1237)	GO:0003824 catalytic activity
VE04_00332	KV455965.1:27383-28922	-	460	hypothetical protein	orth6169	ENOG410PPPE: conserved hypothetical protein						IPR019038: DNA polymerase subunit Cdc27	PF09507: DNA polymerase subunit Cdc27	GO:0005634 nucleus; GO:0006260 DNA replication
VE04_00333	KV455965.1:29334-32284	+	947	minichromosome maintenance protein 6	orth6168	ENOG410PG2R: DNA replication licensing factor MCM6						IPR001208: MCM domain; IPR004039: Rubredoxin-type fold; IPR008049: DNA replication licensing factor Mcm6; IPR012340: Nucleic acid-binding, OB-fold; IPR018525: Mini-chromosome maintenance, conserved site; IPR027417: P-loop containing nucleoside triphosphate hydrolase; IPR027925: MCM N-terminal domain; IPR031327: Mini-chromosome maintenance protein	PF00493: MCM2/3/5 family	GO:0042555 MCM complex; GO:0005634 nucleus; GO:0003678 DNA helicase activity; GO:0005524 ATP binding; GO:0003677 DNA binding; GO:0006270 DNA replication initiation; GO:0006260 DNA replication
VE04_00334	KV455965.1:33515-34277	+	253	hypothetical protein	orth788	ENOG410PHRT: Aminotransferase						IPR004839: Aminotransferase, class I/classII; IPR015421: Pyridoxal phosphate-dependent transferase, major region, subdomain 1; IPR015422: Pyridoxal phosphate-dependent transferase, major region, subdomain 2; IPR015424: Pyridoxal phosphate-dependent transferase		GO:0030170 pyridoxal phosphate binding; GO:0003824 catalytic activity; GO:0009058 biosynthetic process
VE04_00335	KV455965.1:34550-35306	-	217	hypothetical protein	orth6167	ENOG410PMWV: NADH-ubiquinone oxidoreductase 21 kDa subunit						IPR006885: NADH dehydrogenase ubiquinone Fe-S protein 4, mitochondrial		GO:0016651 oxidoreductase activity, acting on NAD(P)H; GO:0022900 electron transport chain
VE04_00336	KV455965.1:35588-36162	+	101	F-type H+transporting ATPase subunit F	orth6166	ENOG410PPTD: Mitochondrial F1F0 ATP synthase subunit F	BUSCOfEOG74R247					IPR019727: ATPase, F0 complex, subunit F, mitochondria, fungi
VE04_00337	KV455965.1:37163-41010	+	1249	hypothetical protein	orth6165	ENOG410PJ57: conserved hypothetical protein
VE04_00338	KV455965.1:41901-42931	-	324	hypothetical protein		ENOG410PFG9: Sulfite reductase						IPR005117: Nitrite/Sulfite reductase ferredoxin-like domain; IPR006066: Nitrite/sulphite reductase iron-sulphur/sirohaem-binding site; IPR006067: Nitrite/sulphite reductase 4Fe-4S domain		GO:0051536 iron-sulfur cluster binding; GO:0020037 heme binding; GO:0016491 oxidoreductase activity; GO:0055114 oxidation-reduction process
VE04_00339	KV455965.1:42974-46834	-	1219	sulfite reductase hemoprotein beta-component	orth6164	ENOG410PFG9: Sulfite reductase						IPR001094: Flavodoxin-like; IPR002880: Pyruvate flavodoxin/ferredoxin oxidoreductase, N-terminal; IPR005117: Nitrite/Sulfite reductase ferredoxin-like domain; IPR006067: Nitrite/sulphite reductase 4Fe-4S domain; IPR008254: Flavodoxin/nitric oxide synthase; IPR009014: Transketolase, C-terminal/Pyruvate-ferredoxin oxidoreductase, domain II; IPR029039: Flavoprotein-like domain; IPR029061: Thiamin di…		GO:0005506 iron ion binding; GO:0016491 oxidoreductase activity; GO:0003824 catalytic activity; GO:0051536 iron-sulfur cluster binding; GO:0010181 FMN binding; GO:0020037 heme binding; GO:0008152 metabolic process; GO:0055114 oxidation-reduction process
VE04_00340	KV455965.1:47894-48830	-	209	hypothetical protein	orth8236	ENOG410PI1P: GTP-binding protein						IPR001806: Small GTPase superfamily; IPR002041: Ran GTPase; IPR003578: Small GTPase superfamily, Rho type; IPR003579: Small GTPase superfamily, Rab type; IPR005225: Small GTP-binding protein domain; IPR020849: Small GTPase superfamily, Ras type; IPR027417: P-loop containing nucleoside triphosphate hydrolase	PF00071: Ras family	GO:0005622 intracellular; GO:0016020 membrane; GO:0005525 GTP binding; GO:0003924 GTPase activity; GO:0006886 intracellular protein transport; GO:0006913 nucleocytoplasmic transport; GO:0015031 protein transport; GO:0007165 signal transduction; GO:0007264 small GTPase mediated signal transduction
VE04_00341	KV455965.1:49223-50607	+	423	hypothetical protein	orth6163		BUSCOfEOG7J1899					IPR011687: Ribosome biogenesis protein Nop53/GLTSCR2	PF07767: Nop53 (60S ribosomal biogenesis)
VE04_00342	KV455965.1:51049-51987	-	267	hypothetical protein	orth6162	ENOG410PMAG: conserved hypothetical protein						IPR013862: Protein of unknown function DUF1753, Golgi
VE04_00343	KV455965.1:52489-54182	+	449	hypothetical protein	orth6161	ENOG410PHRC: uridine kinase						IPR000764: Uridine kinase-like; IPR006083: Phosphoribulokinase/uridine kinase; IPR027417: P-loop containing nucleoside triphosphate hydrolase; IPR029057: Phosphoribosyltransferase-like	PF00485: Phosphoribulokinase / Uridine kinase family	GO:0005524 ATP binding; GO:0016301 kinase activity; GO:0008152 metabolic process
VE04_00344	KV455965.1:54910-56081	+	252	hypothetical protein
VE04_00345	KV455965.1:56228-56939	-	236	hypothetical protein	orth8045	ENOG410PNZ1: G-patch domain protein						IPR000467: G-patch domain		GO:0003676 nucleic acid binding
VE04_00346	KV455965.1:57312-58619	+	417	hypothetical protein	orth6159	ENOG410PGQ1: Oxidoreductase, short chain dehydrogenase reductase family	BUSCOfEOG7008JM					IPR002198: Short-chain dehydrogenase/reductase SDR; IPR016040: NAD(P)-binding domain		GO:0016491 oxidoreductase activity; GO:0008152 metabolic process
VE04_00347	KV455965.1:59200-62853	-	1143	hypothetical protein	orth6158	ENOG410PIJC: helicase						IPR000330: SNF2-related, N-terminal domain; IPR001650: Helicase, C-terminal; IPR001841: Zinc finger, RING-type; IPR013083: Zinc finger, RING/FYVE/PHD-type; IPR014001: Helicase superfamily 1/2, ATP-binding domain; IPR017907: Zinc finger, RING-type, conserved site; IPR018957: Zinc finger, C3HC4 RING-type; IPR027417: P-loop containing nucleoside triphosphate hydrolase		GO:0008270 zinc ion binding; GO:0005524 ATP binding; GO:0005515 protein binding; GO:0046872 metal ion binding
VE04_00348	KV455965.1:63729-64539	+	269	hypothetical protein	orth6157	ENOG410PK1U: adaptin ear-binding coat-associated protein						IPR011993: PH domain-like; IPR012466: NECAP-1, N-terminal	PF07933: Protein of unknown function (DUF1681)	GO:0016020 membrane; GO:0006897 endocytosis
VE04_00349	KV455965.1:64668-65484	-	271	hypothetical protein	orth6156
VE04_00350	KV455965.1:66354-66691	-	95	hypothetical protein		ENOG410PHXJ: Nadh dehydrogenase
VE04_00351	KV455965.1:66849-68481	-	543	hypothetical protein	orth768	ENOG410PHXJ: Nadh dehydrogenase						IPR023753: FAD/NAD(P)-binding domain		GO:0016491 oxidoreductase activity; GO:0055114 oxidation-reduction process
VE04_00352	KV455965.1:69003-70096	-	280	hypothetical protein	orth6155							IPR006594: LIS1 homology motif; IPR006595: CTLH, C-terminal LisH motif; IPR013144: CRA domain; IPR024964: CTLH/CRA C-terminal to LisH motif domain		GO:0005515 protein binding
VE04_00353	KV455965.1:71143-71474	+	91	hypothetical protein	orth6154
VE04_00354	KV455965.1:72157-72947	+	223	hypothetical protein	orth6153
VE04_00355	KV455965.1:73424-74922	-	426	hypothetical protein	orth1509	ENOG410PJ40: amidohydrolase			M20D			IPR002933: Peptidase M20; IPR011650: Peptidase M20, dimerisation domain; IPR017144: Peptidase M20A, amidohydrolase, predicted; IPR017439: Amidohydrolase		GO:0016787 hydrolase activity; GO:0008152 metabolic process
VE04_00356	KV455965.1:76110-77322	+	252	hypothetical protein	orth1312	ENOG410PMS4: GDSL lipase acylhydrolase family protein						IPR001087: GDSL lipase/esterase; IPR013830: SGNH hydrolase-type esterase domain		GO:0016788 hydrolase activity, acting on ester bonds
VE04_00357	KV455965.1:78261-79985	+	521	hypothetical protein	orth1113	ENOG410QDJ4: (Mfs) transporter						IPR011701: Major facilitator superfamily; IPR020846: Major facilitator superfamily domain		GO:0016021 integral component of membrane; GO:0055085 transmembrane transport
VE04_00358	KV455965.1:80163-82140	-	569	hypothetical protein	orth8237	ENOG410PIFQ: Carboxylesterase family			S09X			IPR002018: Carboxylesterase, type B; IPR029058: Alpha/Beta hydrolase fold	PF00135: Carboxylesterase family
VE04_00359	KV455963.1:609-3060	-	816	hypothetical protein		ENOG410PUNW: Inulinase				CBM38; GH32		IPR001362: Glycoside hydrolase, family 32; IPR013148: Glycosyl hydrolase family 32, N-terminal; IPR013189: Glycosyl hydrolase family 32, C-terminal; IPR013320: Concanavalin A-like lectin/glucanase domain; IPR018053: Glycoside hydrolase, family 32, active site; IPR023296: Glycosyl hydrolase, five-bladed beta-propellor domain	PF00251: Glycosyl hydrolases family 32 N-terminal domain	GO:0004553 hydrolase activity, hydrolyzing O-glycosyl compounds; GO:0005975 carbohydrate metabolic process
VE04_00360	KV455963.1:3465-4155	+	210	hypothetical protein								IPR013780: Glycosyl hydrolase, family 13, all-beta
VE04_00361	KV455963.1:5042-6840	+	539	hypothetical protein	orth952	ENOG410PFSV: transporter						IPR003663: Sugar/inositol transporter; IPR005828: Major facilitator, sugar transporter-like; IPR005829: Sugar transporter, conserved site; IPR020846: Major facilitator superfamily domain	PF00083: Sugar (and other) transporter	GO:0016021 integral component of membrane; GO:0016020 membrane; GO:0022857 transmembrane transporter activity; GO:0005215 transporter activity; GO:0022891 substrate-specific transmembrane transporter activity; GO:0055085 transmembrane transport
VE04_00362	KV455963.1:8997-12087	-	1029	hypothetical protein	orth3130							IPR003653: Ulp1 protease family, C-terminal catalytic domain; IPR013083: Zinc finger, RING/FYVE/PHD-type; IPR019786: Zinc finger, PHD-type, conserved site; IPR019787: Zinc finger, PHD-finger		GO:0008234 cysteine-type peptidase activity; GO:0005515 protein binding; GO:0006508 proteolysis
VE04_00363	KV455963.1:14086-15213	+	337	hypothetical protein	orth7184	ENOG410PPPA: Phosphotransferase enzyme family						IPR002575: Aminoglycoside phosphotransferase; IPR011009: Protein kinase-like domain
VE04_00364	KV455963.1:16004-16550	+	181	hypothetical protein	orth7313	ENOG410PX8H: NA
VE04_00365	KV455963.1:17967-18989	-	227	hypothetical protein	orth8035							IPR001128: Cytochrome P450		GO:0005506 iron ion binding; GO:0020037 heme binding; GO:0016705 oxidoreductase activity, acting on paired donors, with incorporation or reduction of molecular oxygen; GO:0055114 oxidation-reduction process
VE04_00366	KV455963.1:19348-20585	-	375	hypothetical protein
VE04_00367	KV455963.1:21095-23448	-	765	hypothetical protein	orth3127	ENOG410Q4KU: Lipopolysaccharide kinase (Kdo/WaaP) family						IPR011009: Protein kinase-like domain
VE04_00368	KV455963.1:25120-25562	+	114	hypothetical protein	orth8123							IPR027417: P-loop containing nucleoside triphosphate hydrolase
VE04_00369	KV455963.1:25585-27764	-	654	hypothetical protein	orth10639
VE04_00370	KV455963.1:29618-30009	+	111	hypothetical protein
VE04_00371	KV455963.1:30806-32216	+	436	hypothetical protein	orth8195
VE04_00372	KV455963.1:33595-36388	+	615	hypothetical protein	orth1188	ENOG410QDUU: Aminotransferase						IPR005814: Aminotransferase class-III; IPR015421: Pyridoxal phosphate-dependent transferase, major region, subdomain 1; IPR015422: Pyridoxal phosphate-dependent transferase, major region, subdomain 2; IPR015424: Pyridoxal phosphate-dependent transferase	PF00202: Aminotransferase class-III	GO:0030170 pyridoxal phosphate binding; GO:0008483 transaminase activity; GO:0003824 catalytic activity
VE04_00373	KV455963.1:36733-39083	-	670	hypothetical protein		ENOG410Q15I: NA						IPR000719: Protein kinase domain; IPR002290: Serine/threonine/dual specificity protein kinase, catalytic domain; IPR011009: Protein kinase-like domain		GO:0005524 ATP binding; GO:0004672 protein kinase activity; GO:0006468 protein phosphorylation
VE04_00374	KV455963.1:40590-41129	+	131	hypothetical protein	orth1710
VE04_00375	KV455963.1:44532-46410	+	531	hypothetical protein	orth9554	ENOG410PXZG: NA
VE04_00376	KV455963.1:46622-47832	-	355	hypothetical protein	orth8124							IPR001245: Serine-threonine/tyrosine-protein kinase catalytic domain; IPR011009: Protein kinase-like domain		GO:0004672 protein kinase activity; GO:0006468 protein phosphorylation
VE04_00377	KV455963.1:48121-50434	+	721	hypothetical protein	orth8055	ENOG410PNU7: conserved hypothetical protein						IPR022198: Protein of unknown function DUF3723	PF12520: Protein of unknown function (DUF3723)
VE04_00378	KV455963.1:50962-53392	-	809	hypothetical protein	orth9555
VE04_00379	KV455963.1:54621-55271	-	184	hypothetical protein	orth9556
VE04_00380	KV455963.1:55746-56340	+	166	hypothetical protein	orth9013
VE04_00381	KV455963.1:56624-57425	+	249	hypothetical protein	orth9557
VE04_00382	KV455963.1:57723-58207	+	144	hypothetical protein	orth1719
VE04_00383	KV455963.1:58453-60039	-	459	hypothetical protein	orth3078	ENOG410PWAZ: FAD-binding domain						IPR013112: FAD-binding 8; IPR013121: Ferric reductase, NAD binding domain; IPR013130: Ferric reductase transmembrane component-like domain; IPR017927: Ferredoxin reductase-type FAD-binding domain; IPR017938: Riboflavin synthase-like beta-barrel		GO:0016491 oxidoreductase activity; GO:0055114 oxidation-reduction process
VE04_00384	KV455963.1:60720-61186	+	139	hypothetical protein	orth9558						SRF-type TF (DNA-binding and dimerization domain)	IPR002100: Transcription factor, MADS-box		GO:0003677 DNA binding; GO:0046983 protein dimerization activity
VE04_00385	KV455963.1:62205-63528	+	440	hypothetical protein	orth9559
VE04_00386	KV455963.1:63858-65892	-	633	hypothetical protein	orth3017
VE04_00387	KV455963.1:66439-66944	+	96	hypothetical protein	orth3126
VE04_00388	KV455963.1:67337-67810	-	141	hypothetical protein	orth3125
VE04_00389	KV455963.1:69116-72344	+	995	hypothetical protein	orth3124	ENOG410PN65: Inherit from KOG: patatin-like phospholipase domain containing 8						IPR002641: Patatin/Phospholipase A2-related; IPR016035: Acyl transferase/acyl hydrolase/lysophospholipase; IPR017907: Zinc finger, RING-type, conserved site		GO:0008152 metabolic process; GO:0006629 lipid metabolic process
VE04_00390	KV455963.1:72776-73689	-	268	hypothetical protein	orth2956
VE04_00391	KV455963.1:74379-75563	-	275	hypothetical protein	orth9560
VE04_00392	KV455963.1:76561-77263	+	217	hypothetical protein	orth9541
VE04_00393	KV455963.1:79050-80031	+	281	hypothetical protein	orth3123	ENOG410PSMF: NA						IPR000719: Protein kinase domain; IPR011009: Protein kinase-like domain		GO:0005524 ATP binding; GO:0004672 protein kinase activity; GO:0006468 protein phosphorylation
VE04_00394	KV455963.1:80574-83087	+	805	hypothetical protein	orth9498	ENOG410PG2J: DUF221 domain protein						IPR003864: Calcium-dependent channel, 7TM region, putative phosphate; IPR022257: 10TM putative phosphate transporter, extracellular tail; IPR027815: 10TM putative phosphate transporter, cytosolic domain; IPR032880: Calcium permeable stress-gated cation channel 1, N-terminal transmembrane domain		GO:0016020 membrane
VE04_00395	KV455963.1:83202-85989	-	455	hypothetical protein								IPR009716: Ferroporti-1; IPR020846: Major facilitator superfamily domain	PF06963: Ferroportin1 (FPN1)	GO:0016021 integral component of membrane; GO:0005381 iron ion transmembrane transporter activity; GO:0034755 iron ion transmembrane transport
VE04_00396	KV455972.1:3468-9482	+	1954	1,3-beta-glucan synthase	orth5599	ENOG410Q8DZ: 1,3-beta-glucan synthase component FKS1				GT48		IPR003440: Glycosyl transferase, family 48; IPR026899: 1,3-beta-glucan synthase subunit FKS1-like, domain-1	PF02364: 1,3-beta-glucan synthase component	GO:0000148 1,3-beta-D-glucan synthase complex; GO:0016020 membrane; GO:0003843 1,3-beta-D-glucan synthase activity; GO:0006075 (1->3)-beta-D-glucan biosynthetic process
VE04_00397	KV455972.1:10845-12113	+	366	serine palmitoyltransferase	orth5598	ENOG410PGFC: serine palmitoyltransferase						IPR004839: Aminotransferase, class I/classII; IPR015421: Pyridoxal phosphate-dependent transferase, major region, subdomain 1; IPR015424: Pyridoxal phosphate-dependent transferase		GO:0030170 pyridoxal phosphate binding; GO:0003824 catalytic activity; GO:0009058 biosynthetic process
VE04_00398	KV455972.1:12154-12662	+	141	hypothetical protein		ENOG410Q8CT: Aminotransferase class I and II
VE04_00399	KV455972.1:15146-16348	+	375	hypothetical protein	orth5597	ENOG410PH6W: Cell Wall						IPR013781: Glycoside hydrolase, catalytic domain; IPR017853: Glycoside hydrolase superfamily		GO:0005975 carbohydrate metabolic process
VE04_00400	KV455972.1:17001-19916	-	899	hypothetical protein	orth5596	ENOG410PFM0: complex subunit RSC1						IPR001025: Bromo adjacent homology (BAH) domain; IPR001487: Bromodomain; IPR018359: Bromodomain, conserved site		GO:0005515 protein binding; GO:0003682 chromatin binding
VE04_00401	KV455972.1:20624-21629	+	334	hypothetical protein	orth8238
VE04_00402	KV455972.1:22421-23078	+	133	hypothetical protein	orth5595	ENOG410PQ3X: HIT family protein 1						IPR001310: Histidine triad (HIT) protein; IPR011146: HIT-like domain; IPR019808: Histidine triad, conserved site		GO:0003824 catalytic activity
VE04_00403	KV455972.1:23300-25383	-	644	hypothetical protein	orth5594	ENOG410PG8S: CRAL TRIO domain protein						IPR001251: CRAL-TRIO lipid binding domain; IPR011074: CRAL/TRIO, N-terminal domain
VE04_00404	KV455972.1:25915-26716	+	215	hypothetical protein	orth5593	ENOG410PPUU: Component of the DASH complex, a microtubule-binding subcomplex of the outer kinetochore that is essential for proper chromosome segregation. The DASH complex mediates the formation and maintenance of bipolar kinetochore-microtubule attachments by forming closed rings around spindle microtubules and establishing interactions with proteins from the central kinetochore	BUSCOfEOG7X3R3C					IPR013962: DASH complex subunit Dam1		GO:0042729 DASH complex; GO:0072686 mitotic spindle; GO:0008608 attachment of spindle microtubules to kinetochore
VE04_00405	KV455972.1:26904-27428	-	120	hypothetical protein	orth5592	ENOG410PMXD: Bud site selection protein 20	BUSCOfEOG7TXKW3				Zinc finger (C2H2)	IPR003604: Zinc finger, U1-type; IPR007087: Zinc finger, C2H2; IPR022755: Zinc finger, double-stranded RNA binding		GO:0008270 zinc ion binding; GO:0046872 metal ion binding; GO:0003676 nucleic acid binding
VE04_00406	KV455972.1:29028-31504	+	788	aconitate hydratase, mitochondrial	orth1349	ENOG410PGE5: aconitate hydratase						IPR000573: Aconitase A/isopropylmalate dehydratase small subunit, swivel domain; IPR001030: Aconitase/3-isopropylmalate dehydratase large subunit, alpha/beta/alpha domain; IPR006248: Aconitase, mitochondrial-like; IPR015928: Aconitase/3-isopropylmalate dehydratase, swivel; IPR015931: Aconitase/3-isopropylmalate dehydratase large subunit, alpha/beta/alpha, subdomain 1/3; IPR015932: Aconitase/3-iso…	PF00330: Aconitase family (aconitate hydratase)	GO:0051539 4 iron, 4 sulfur cluster binding; GO:0003994 aconitate hydratase activity; GO:0008152 metabolic process; GO:0006099 tricarboxylic acid cycle
VE04_00407	KV455972.1:32118-33153	+	269	hypothetical protein	orth5591	ENOG410PH0G: Rhomboid protein 2			S54			IPR022764: Peptidase S54, rhomboid domain		GO:0016021 integral component of membrane; GO:0004252 serine-type endopeptidase activity
VE04_00408	KV455972.1:33710-35726	+	603	hypothetical protein	orth5590	ENOG410PGB3: GPI transamidase component	BUSCOfEOG78WM1V					IPR007246: GPI transamidase component Gaa1	PF04114: Gaa1-like, GPI transamidase component	GO:0042765 GPI-anchor transamidase complex; GO:0016021 integral component of membrane
VE04_00409	KV455972.1:35922-37174	-	380	26S proteasome regulatory subunit N9	orth5589	ENOG410PF9I: proteasome regulatory	BUSCOfEOG799312					IPR000717: Proteasome component (PCI) domain; IPR011991: Winged helix-turn-helix DNA-binding domain		GO:0005515 protein binding
VE04_00410	KV455972.1:37473-39052	+	381	NADH-ubiquinone oxidoreductase 40 kDa subunit, mitochondrial	orth5588	ENOG410PFC2: nadh-ubiquinone oxidoreductase						IPR008030: NmrA-like domain; IPR016040: NAD(P)-binding domain
VE04_00411	KV455972.1:39497-40111	+	145	hypothetical protein	orth5587	ENOG410PG1Q: Probable N6-adenine methyltransferase						IPR019369: Protein-lysine N-methyltransferase Efm5		GO:0008168 methyltransferase activity
VE04_00412	KV455972.1:40641-42330	-	476	hypothetical protein	orth5586	ENOG410PI3B: ubiquitin carboxyl-terminal hydrolase			C19			IPR001394: Peptidase C19, ubiquitin carboxyl-terminal hydrolase; IPR013083: Zinc finger, RING/FYVE/PHD-type; IPR018200: Ubiquitin specific protease, conserved site; IPR028889: Ubiquitin specific protease domain		GO:0036459 thiol-dependent ubiquitinyl hydrolase activity; GO:0006511 ubiquitin-dependent protein catabolic process; GO:0016579 protein deubiquitination
VE04_00413	KV455972.1:42838-43812	+	289	hypothetical protein	orth1499	ENOG410PG1P: metallo-beta-lactamase domain protein						IPR001279: Metallo-beta-lactamase
VE04_00414	KV455972.1:43948-47868	-	1255	hypothetical protein	orth5585	ENOG410PI54: Pore membrane protein	BUSCOfEOG7D2FNZ
VE04_00415	KV455972.1:48291-50072	+	495	hypothetical protein	orth1713	ENOG410PJGB: ubiquitin carboxyl-terminal hydrolase			C12			IPR001578: Peptidase C12, ubiquitin carboxyl-terminal hydrolase	PF01088: Ubiquitin carboxyl-terminal hydrolase, family 1	GO:0005622 intracellular; GO:0004843 thiol-dependent ubiquitin-specific protease activity; GO:0006511 ubiquitin-dependent protein catabolic process
VE04_00416	KV455972.1:50165-52151	-	602	hypothetical protein	orth5583	ENOG410PHBI: F-box domain-containing protein						IPR001810: F-box domain; IPR011722: Hemimethylated DNA-binding domain; IPR032698: Protein SirB1, N-terminal		GO:0003677 DNA binding; GO:0005515 protein binding
VE04_00417	KV455972.1:52919-54488	-	468	hypothetical protein	orth5582	ENOG410QDCZ: RING-14 protein						IPR001841: Zinc finger, RING-type; IPR004331: SPX domain; IPR013083: Zinc finger, RING/FYVE/PHD-type; IPR017907: Zinc finger, RING-type, conserved site	PF03105: SPX domain	GO:0008270 zinc ion binding; GO:0005515 protein binding
VE04_00418	KV455972.1:55306-57121	+	569	hypothetical protein	orth5581	ENOG410PJS0: C2H2 finger domain protein					Zinc finger (C2H2)	IPR001623: DnaJ domain; IPR003604: Zinc finger, U1-type; IPR007087: Zinc finger, C2H2; IPR015880: Zinc finger, C2H2-like; IPR018253: DnaJ domain, conserved site; IPR022755: Zinc finger, double-stranded RNA binding		GO:0008270 zinc ion binding; GO:0046872 metal ion binding; GO:0003676 nucleic acid binding
VE04_00419	KV455972.1:57338-58862	-	450	hypothetical protein	orth5580	ENOG410PI8K: cysteine protease necessary for autophagy and cytoplasm to vacuole transport (Cvt) (By similarity)	BUSCOfEOG77DJHR		C54			IPR005078: Peptidase C54	PF03416: Peptidase family C54
VE04_00420	KV455972.1:59400-61941	+	804	hypothetical protein	orth5579	ENOG410QDR2: R3H domain	BUSCOfEOG7ZGXCD					IPR000467: G-patch domain; IPR001374: R3H domain; IPR018087: Glycoside hydrolase, family 5, conserved site		GO:0004553 hydrolase activity, hydrolyzing O-glycosyl compounds; GO:0003676 nucleic acid binding; GO:0005975 carbohydrate metabolic process
VE04_00421	KV455972.1:62536-63140	-	137	hypothetical protein	orth5578	ENOG410PNT7: Core component of nucleosome. Nucleosomes wrap and compact DNA into chromatin, limiting DNA accessibility to the cellular machineries which require DNA as a template. Histones thereby play a central role in transcription regulation, DNA repair, DNA replication and chromosomal stability. DNA accessibility is regulated via a complex set of post-translational modifications of histones, …						IPR000558: Histone H2B; IPR007125: Histone H2A/H2B/H3; IPR009072: Histone-fold		GO:0000786 nucleosome; GO:0003677 DNA binding; GO:0046982 protein heterodimerization activity
VE04_00422	KV455972.1:63763-64377	+	133	hypothetical protein	orth216	ENOG410PNTK: Core component of nucleosome which plays a central role in DNA double strand break (DSB) repair. Nucleosomes wrap and compact DNA into chromatin, limiting DNA accessibility to the cellular machineries which require DNA as a template. Histones thereby play a central role in transcription regulation, DNA repair, DNA replication and chromosomal stability. DNA accessibility is regulated …						IPR002119: Histone H2A; IPR007125: Histone H2A/H2B/H3; IPR009072: Histone-fold; IPR032454: Histone H2A, C-terminal domain; IPR032458: Histone H2A conserved site		GO:0000786 nucleosome; GO:0005634 nucleus; GO:0003677 DNA binding; GO:0046982 protein heterodimerization activity
VE04_00423	KV455972.1:64828-65352	-	99	NADH dehydrogenase 1 beta subcomplex 9	orth5577	ENOG410PQYY: LYR family						IPR008011: Complex 1 LYR protein; IPR033034: No description		GO:0005747 mitochondrial respiratory chain complex I; GO:0006120 mitochondrial electron transport, NADH to ubiquinone
VE04_00424	KV455972.1:65738-67153	+	420	dihydrolipoyllysine-residue succinyltransferase, E2 component	orth1220	ENOG410PHAP: Dihydrolipoamide succinyltransferase	BUSCOfEOG73V6W0					IPR000089: Biotin/lipoyl attachment; IPR001078: 2-oxoacid dehydrogenase acyltransferase, catalytic domain; IPR003016: 2-oxo acid dehydrogenase, lipoyl-binding site; IPR006255: Dihydrolipoamide succinyltransferase; IPR011053: Single hybrid motif; IPR023213: Chloramphenicol acetyltransferase-like domain	PF00198: 2-oxoacid dehydrogenases acyltransferase (catalytic domain)	GO:0045252 oxoglutarate dehydrogenase complex; GO:0016746 transferase activity, transferring acyl groups; GO:0004149 dihydrolipoyllysine-residue succinyltransferase activity; GO:0008152 metabolic process; GO:0006099 tricarboxylic acid cycle
VE04_00425	KV455972.1:69618-71681	+	585	hypothetical protein	orth2394	ENOG410PG2I: integral membrane protein	BUSCOfEOG7BP8B9					IPR018825: Domain of unknown function DUF2427; IPR018827: Uncharacterised domain YCR061W, C-terminal
VE04_00426	KV455972.1:71959-72718	-	252	hypothetical protein	orth1810	ENOG410PMD5: Metallo-beta-lactamase superfamily						IPR001279: Metallo-beta-lactamase
VE04_00427	KV455964.1:31-3085	-	971	hypothetical protein	orth4739	ENOG410PHZD: repair protein RAD16	BUSCOfEOG7HMS90					IPR000330: SNF2-related, N-terminal domain; IPR001650: Helicase, C-terminal; IPR001841: Zinc finger, RING-type; IPR002464: DNA/RNA helicase, ATP-dependent, DEAH-box type, conserved site; IPR013083: Zinc finger, RING/FYVE/PHD-type; IPR014001: Helicase superfamily 1/2, ATP-binding domain; IPR017907: Zinc finger, RING-type, conserved site; IPR018957: Zinc finger, C3HC4 RING-type; IPR027417: P-loop c…		GO:0005524 ATP binding; GO:0008026 ATP-dependent helicase activity; GO:0008270 zinc ion binding; GO:0005515 protein binding; GO:0046872 metal ion binding; GO:0003676 nucleic acid binding
VE04_00428	KV455964.1:3273-6350	+	609	hypothetical protein	orth4740	ENOG410PM3S: DNA repair protein Rad7	BUSCOfEOG7MKWG1					IPR006553: Leucine-rich repeat, cysteine-containing subtype; IPR032675: Leucine-rich repeat domain, L domain-like
VE04_00430	KV455964.1:7102-10219	-	862	hypothetical protein	orth4741	ENOG410PK24: centromere kinetochore protein zw10
VE04_00431	KV455964.1:10664-11665	+	285	hypothetical protein	orth4742							IPR026822: Spp2/MOS2, G-patch domain
VE04_00432	KV455964.1:12254-13430	-	391	hypothetical protein	orth4743	ENOG410PMZW: Inherit from euNOG: Conserved hypothetical protein
VE04_00433	KV455964.1:13472-14872	+	231	hypothetical protein	orth2315	ENOG410PKAF: rRNA-processing protein FCF1	BUSCOfEOG773XTK					IPR002716: PIN domain; IPR006984: rRNA-processing protein Fcf1/Utp23; IPR029060: PIN domain-like		GO:0032040 small-subunit processome
VE04_00434	KV455964.1:15230-16336	-	302	hypothetical protein	orth4744	ENOG410PQNX: conserved hypothetical protein						IPR024722: BIG/ATPase V1 complex, subunit S1 family
VE04_00435	KV455964.1:16560-17293	+	227	hypothetical protein	orth4745	ENOG410PRS9: Nucleolar protein 12 (25kDa)						IPR019186: Nucleolar protein 12
VE04_00436	KV455964.1:17532-18246	-	161	hypothetical protein	orth4746	ENOG410PNPX: Tropomyosin						IPR000533: Tropomyosin	PF12718: Tropomyosin like
VE04_00437	KV455964.1:18623-20024	+	449	hypothetical protein	orth4747	ENOG410PQ8N: conserved hypothetical protein
VE04_00438	KV455964.1:20872-22333	-	486	hypothetical protein	orth4748	ENOG410PFBJ: 60S ribosome biogenesis protein Mak11	BUSCOfEOG7NW6K7					IPR001680: WD40 repeat; IPR015943: WD40/YVTN repeat-like-containing domain; IPR017986: WD40-repeat-containing domain		GO:0005515 protein binding
VE04_00439	KV455964.1:23090-23569	+	127	hypothetical protein	orth4749	ENOG410PPKG: subunit Trm112	BUSCOfEOG7TQVCM					IPR005651: Uncharacterised protein family UPF0434/Trm112
VE04_00440	KV455964.1:24223-28255	-	1303	hypothetical protein	orth4750	ENOG410PH74: Catalytic component of the COMPASS (Set1C) complex that specifically mono-, di- and trimethylates histone H3 to form H3K4me1 2 3, which subsequently plays a role in telomere length maintenance and transcription elongation regulation						IPR001214: SET domain; IPR003616: Post-SET domain; IPR012677: Nucleotide-binding alpha-beta plait domain; IPR017111: Histone H3-K4 methyltransferase Set1, fungal; IPR024636: Histone lysine methyltransferase SET associated; IPR024657: COMPASS complex Set1 subunit, N-SET domain		GO:0048188 Set1C/COMPASS complex; GO:0018024 histone-lysine N-methyltransferase activity; GO:0005515 protein binding; GO:0000166 nucleotide binding; GO:0034968 histone lysine methylation
VE04_00441	KV455964.1:28943-30125	-	376	hypothetical protein	orth4751	ENOG410PNA8: INSIG domain-containing protein						IPR025929: Insulin-induced protein family	PF07281: Insulin-induced protein (INSIG)
VE04_00442	KV455964.1:31511-31826	+	104	hypothetical protein	orth8239
VE04_00443	KV455964.1:31903-33660	-	478	hypothetical protein	orth4752
VE04_00444	KV455964.1:34215-37991	+	761	hypothetical protein	orth2002		BUSCOfEOG7647BG					IPR009080: Aminoacyl-tRNA synthetase, class 1a, anticodon-binding; IPR014729: Rossmann-like alpha/beta/alpha sandwich fold; IPR014758: Methionyl-tRNA synthetase; IPR015413: Methionyl/Leucyl tRNA synthetase	PF09334: tRNA synthetases class I (M)	GO:0005737 cytoplasm; GO:0004812 aminoacyl-tRNA ligase activity; GO:0004825 methionine-tRNA ligase activity; GO:0005524 ATP binding; GO:0000166 nucleotide binding; GO:0006418 tRNA aminoacylation for protein translation; GO:0006431 methionyl-tRNA aminoacylation
VE04_00445	KV455964.1:38024-38858	-	182	hypothetical protein	orth6415							IPR002767: Thiamine-binding protein; IPR029756: MTH1187/YkoF-like
VE04_00446	KV455964.1:39407-40005	-	164	hypothetical protein	orth6416	ENOG410PNM4: Trafficking protein particle complex subunit 2	BUSCOfEOG722JN6					IPR006722: Trafficking protein particle complex subunit 2; IPR011012: Longin-like domain		GO:0005622 intracellular; GO:0006888 ER to Golgi vesicle-mediated transport; GO:0006810 transport
VE04_00447	KV455964.1:40200-40653	+	110	hypothetical protein	orth6417	ENOG410PSNW: mitochondrial 54S ribosomal protein YmL31	BUSCOfEOG7S229W					IPR016340: Ribosomal protein L31, mitochondrial
VE04_00448	KV455964.1:40871-41520	-	177	nuclear cap-binding protein subunit 2	orth1474	ENOG410PN15: nuclear cap-binding protein subunit 2	BUSCOfEOG72G1KS					IPR000504: RNA recognition motif domain; IPR012677: Nucleotide-binding alpha-beta plait domain; IPR027157: Nuclear cap-binding protein subunit 2		GO:0005846 nuclear cap binding complex; GO:0000339 RNA cap binding; GO:0000166 nucleotide binding; GO:0003676 nucleic acid binding; GO:0045292 mRNA cis splicing, via spliceosome
VE04_00449	KV455964.1:41768-44499	+	892	hypothetical protein	orth6418	ENOG410PISX: conserved hypothetical protein						IPR015943: WD40/YVTN repeat-like-containing domain; IPR017986: WD40-repeat-containing domain		GO:0005515 protein binding
VE04_00450	KV455964.1:44847-46843	+	638	hypothetical protein	orth6419	ENOG410PIXS: Signal-recognition-particle assembly has a crucial role in targeting secretory proteins to the rough endoplasmic reticulum membrane (By similarity)						IPR011990: Tetratricopeptide-like helical domain; IPR013699: Signal recognition particle, SRP72 subunit, RNA-binding; IPR026270: Signal recognition particle, SRP72 subunit; IPR031545: Putative TPR-like repeat		GO:0048500 signal recognition particle; GO:0005515 protein binding; GO:0008312 7S RNA binding; GO:0006614 SRP-dependent cotranslational protein targeting to membrane
VE04_00451	KV455964.1:47057-48132	-	322	hypothetical protein	orth6420	ENOG410PPQ1: ubiquinol cytochrome-c reductase assembly protein Cbp3	BUSCOfEOG75MW6R					IPR007129: Ubiquinol-cytochrome c chaperone, CBP3; IPR021150: Ubiquinol-cytochrome c chaperone/UPF0174
VE04_00452	KV455964.1:48599-53082	-	1460	hypothetical protein	orth6421
VE04_00453	KV455964.1:54610-55901	+	342	hypothetical protein	orth1163	ENOG410PK6U: NAD dependent epimerase/dehydratase family						IPR001509: NAD-dependent epimerase/dehydratase, N-terminal domain; IPR016040: NAD(P)-binding domain		GO:0050662 coenzyme binding; GO:0003824 catalytic activity
VE04_00454	KV455964.1:55978-57972	-	612	ATP-dependent RNA helicase dbp9	orth6422	ENOG410PFWA: ATP-binding RNA helicase involved in the biogenesis of 60S ribosomal subunits and is required for the normal formation of 25S and 5.8S rRNAs (By similarity)	BUSCOfEOG783N4K					IPR001650: Helicase, C-terminal; IPR011545: DEAD/DEAH box helicase domain; IPR014001: Helicase superfamily 1/2, ATP-binding domain; IPR014014: RNA helicase, DEAD-box type, Q motif; IPR027417: P-loop containing nucleoside triphosphate hydrolase		GO:0005524 ATP binding; GO:0003676 nucleic acid binding
VE04_00455	KV455964.1:58501-62891	+	1330	hypothetical protein	orth6423	ENOG410PIGH: RNA Polymerase						IPR007855: RNA-dependent RNA polymerase, eukaryotic-type	PF05183: RNA dependent RNA polymerase	GO:0003968 RNA-directed RNA polymerase activity
VE04_00456	KV455964.1:63865-64905	-	325	hypothetical protein	orth1177	ENOG410PIDX: cytochrome c peroxidase				AA2		IPR002016: Haem peroxidase, plant/fungal/bacterial; IPR002207: Plant ascorbate peroxidase; IPR010255: Haem peroxidase; IPR019793: Peroxidases heam-ligand binding site; IPR019794: Peroxidase, active site		GO:0020037 heme binding; GO:0004601 peroxidase activity; GO:0055114 oxidation-reduction process; GO:0006979 response to oxidative stress
VE04_00457	KV455964.1:65765-67667	-	590	hypothetical protein	orth2434	ENOG410PJ0X: conserved hypothetical protein						IPR002921: Fungal lipase-like domain; IPR029058: Alpha/Beta hydrolase fold		GO:0006629 lipid metabolic process
VE04_00458	KV455964.1:68961-71918	+	863	hypothetical protein	orth6424	ENOG410PHY3: conserved hypothetical protein						IPR019384: Retinoic acid induced 16-like protein	PF10257: Retinoic acid induced 16-like protein
VE04_00459	KV455964.1:72684-74500	+	583	hypothetical protein	orth1611	ENOG410PG1N: hydrolase family 47 protein				GH47		IPR001382: Glycoside hydrolase family 47		GO:0016020 membrane; GO:0005509 calcium ion binding; GO:0004571 mannosyl-oligosaccharide 1,2-alpha-mannosidase activity
VE04_00460	KV455964.1:75263-76211	-	149	calmodulin	orth1272	ENOG410PK2F: calmodulin						IPR002048: EF-hand domain; IPR011992: EF-hand domain pair; IPR018247: EF-Hand 1, calcium-binding site		GO:0005509 calcium ion binding
VE04_00461	KV455964.1:76658-77819	+	352	hypothetical protein	orth1612	ENOG410PGG1: SNARE complex subunit Tlg2						IPR000727: Target SNARE coiled-coil homology domain; IPR006012: Syntaxin/epimorphin, conserved site; IPR010989: t-SNARE; IPR028673: Syntaxin-16		GO:0031201 SNARE complex; GO:0016020 membrane; GO:0005484 SNAP receptor activity; GO:0005515 protein binding; GO:0006886 intracellular protein transport; GO:0016192 vesicle-mediated transport
VE04_00462	KV455964.1:78111-79873	-	565	hypothetical protein	orth6425	ENOG410PG2F: Serine threonine-protein kinase rio1	BUSCOfEOG7WDNCV					IPR000687: RIO kinase; IPR011009: Protein kinase-like domain; IPR017407: Serine/threonine-protein kinase Rio1; IPR018935: RIO kinase, conserved site	PF01163: RIO1 family	GO:0004674 protein serine/threonine kinase activity; GO:0005524 ATP binding
VE04_00463	KV455964.1:80262-82494	+	726	hypothetical protein	orth1603	ENOG410PHGY: Chromosome segregation protein						IPR003395: RecF/RecN/SMC, N-terminal; IPR010935: SMCs flexible hinge; IPR027417: P-loop containing nucleoside triphosphate hydrolase; IPR029685: Structural maintenance of chromosomes protein 3		GO:0008280 cohesin core heterodimer; GO:0005694 chromosome; GO:0003682 chromatin binding; GO:0005524 ATP binding; GO:0005515 protein binding; GO:0007064 mitotic sister chromatid cohesion; GO:0006281 DNA repair; GO:0051276 chromosome organization
VE04_00464	KV455964.1:82577-83992	+	404	hypothetical protein		ENOG410PHGY: Chromosome segregation protein						IPR003395: RecF/RecN/SMC, N-terminal; IPR027417: P-loop containing nucleoside triphosphate hydrolase; IPR029685: Structural maintenance of chromosomes protein 3		GO:0008280 cohesin core heterodimer; GO:0003682 chromatin binding; GO:0006281 DNA repair; GO:0007064 mitotic sister chromatid cohesion
VE04_00465	KV455961.1:379-820	+	146	hypothetical protein
VE04_00466	KV455961.1:847-1450	-	200	hypothetical protein
VE04_00467	KV455961.1:2371-3146	-	180	hypothetical protein	orth4898	ENOG410PI6A: Unfolded protein response protein Orm1	BUSCOfEOG7RFTVM					IPR007203: ORMDL family; IPR029887: ORM protein, fungi	PF04061: ORMDL family	GO:0005789 endoplasmic reticulum membrane; GO:0016021 integral component of membrane; GO:0035339 SPOTS complex; GO:0006986 response to unfolded protein; GO:0090156 cellular sphingolipid homeostasis; GO:0090155 negative regulation of sphingolipid biosynthetic process
VE04_00468	KV455961.1:4078-6307	+	742	hypothetical protein	orth4897	ENOG410PIZ3: zinc knuckle domain protein					Zinc knuckle (CCHC)	IPR001878: Zinc finger, CCHC-type		GO:0008270 zinc ion binding; GO:0003676 nucleic acid binding
VE04_00469	KV455961.1:7061-7424	+	90	hypothetical protein	orth4896	ENOG410PQM9: DUF543 domain protein						IPR007512: Protein of unknown function DUF543
VE04_00470	KV455961.1:7697-8213	-	171	hypothetical protein	orth8240
VE04_00471	KV455961.1:8598-9424	-	198	hypothetical protein	orth4895
VE04_00472	KV455961.1:9710-11119	+	412	hypothetical protein	orth4894	ENOG410PFRY: (GTP)-binding protein						IPR006073: GTP binding domain; IPR013646: Uncharacterised GTP-binding protein, C-terminal; IPR027417: P-loop containing nucleoside triphosphate hydrolase; IPR031167: OBG-type guanine nucleotide-binding (G) domain		GO:0005525 GTP binding
VE04_00473	KV455961.1:11916-13561	+	485	hypothetical protein	orth4893	ENOG410QE4S: SET domain-containing protein						IPR001214: SET domain		GO:0005515 protein binding
VE04_00474	KV455961.1:15157-17970	+	888	hypothetical protein	orth349	ENOG410PFI7: transcriptional activator protein acu-15					Fungal-specific TF domain	IPR001138: Zn(2)-C6 fungal-type DNA-binding domain; IPR007219: Transcription factor domain, fungi		GO:0005634 nucleus; GO:0003677 DNA binding; GO:0008270 zinc ion binding; GO:0000981 RNA polymerase II transcription factor activity, sequence-specific DNA binding; GO:0006351 transcription, DNA-templated; GO:0006355 regulation of transcription, DNA-templated
VE04_00475	KV455961.1:18526-21121	+	864	hypothetical protein	orth2645
VE04_00476	KV455961.1:21959-23340	+	291	spermidine synthase	orth4892	ENOG410PHI1: Spermidine synthase						IPR001045: Spermidine/spermine synthases; IPR029063: S-adenosyl-L-methionine-dependent methyltransferase; IPR030373: Polyamine biosynthesis domain, conserved site; IPR030374: Polyamine biosynthesis domain; IPR030668: Spermidine/spermine synthase, eukaryotes	PF01564: Spermine/spermidine synthase	GO:0003824 catalytic activity; GO:0006595 polyamine metabolic process
VE04_00477	KV455961.1:23853-24880	+	239	hypothetical protein	orth7671
VE04_00478	KV455961.1:25587-26982	+	428	hypothetical protein	orth8241
VE04_00479	KV455961.1:30363-33473	-	1017	hypothetical protein	orth7670
VE04_00480	KV455961.1:34930-35504	+	125	hypothetical protein	orth7669	ENOG410PQSK: 60S ribosomal protein L22						IPR002671: Ribosomal protein L22e		GO:0005622 intracellular; GO:0005840 ribosome; GO:0003735 structural constituent of ribosome; GO:0006412 translation
VE04_00481	KV455961.1:36169-37236	+	343	hypothetical protein	orth404	ENOG410PIF5: carrier protein						IPR002067: Mitochondrial carrier protein; IPR018108: Mitochondrial substrate/solute carrier; IPR023395: Mitochondrial carrier domain		GO:0055085 transmembrane transport
VE04_00482	KV455961.1:38029-39232	+	332	hypothetical protein	orth7668	ENOG410PH8J: glycerophosphoryl diester phosphodiesterase						IPR004129: Glycerophosphoryl diester phosphodiesterase; IPR017946: PLC-like phosphodiesterase, TIM beta/alpha-barrel domain; IPR030395: Glycerophosphodiester phosphodiesterase domain		GO:0008081 phosphoric diester hydrolase activity; GO:0008889 glycerophosphodiester phosphodiesterase activity; GO:0006629 lipid metabolic process
VE04_00483	KV455961.1:39585-41216	+	461	tubulin gamma chain	orth7667	ENOG410PFDU: Tubulin is the major constituent of microtubules. Gamma tubulin is found at microtubule organizing centers (MTOC) such as the spindle poles or the centrosome (By similarity)						IPR000217: Tubulin; IPR002454: Gamma tubulin; IPR003008: Tubulin/FtsZ, GTPase domain; IPR008280: Tubulin/FtsZ, C-terminal; IPR017975: Tubulin, conserved site; IPR018316: Tubulin/FtsZ, 2-layer sandwich domain; IPR023123: Tubulin, C-terminal	PF00091: Tubulin/FtsZ family, GTPase domain	GO:0005874 microtubule; GO:0000930 gamma-tubulin complex; GO:0003924 GTPase activity; GO:0005525 GTP binding; GO:0007017 microtubule-based process; GO:0031122 cytoplasmic microtubule organization; GO:0007020 microtubule nucleation
VE04_00484	KV455961.1:41836-42556	-	219	hypothetical protein	orth7666	ENOG410PMW8: biosynthesis protein						IPR009580: GPI biosynthesis protein Pig-F		GO:0005789 endoplasmic reticulum membrane; GO:0016021 integral component of membrane; GO:0006506 GPI anchor biosynthetic process
VE04_00485	KV455961.1:42849-43757	-	240	hypothetical protein	orth7665	ENOG410PJDZ: recombination hotspot-binding protein						IPR002848: Translin; IPR016068: Translin, N-terminal; IPR016069: Translin, C-terminal	PF01997: Translin family	GO:0043565 sequence-specific DNA binding
VE04_00486	KV455961.1:45648-47393	-	504	hypothetical protein	orth7664	ENOG410QEHX: amine oxidase						IPR002937: Amine oxidase; IPR023753: FAD/NAD(P)-binding domain		GO:0016491 oxidoreductase activity; GO:0055114 oxidation-reduction process
VE04_00487	KV455961.1:47960-49355	-	414	hypothetical protein	orth1846	ENOG410PXMS: NA						IPR002110: Ankyrin repeat; IPR020683: Ankyrin repeat-containing domain		GO:0005515 protein binding
VE04_00488	KV455961.1:50551-52143	-	492	hypothetical protein	orth287	ENOG410QDB6: Monocarboxylate transporter						IPR011701: Major facilitator superfamily; IPR020846: Major facilitator superfamily domain		GO:0016021 integral component of membrane; GO:0055085 transmembrane transport
VE04_00489	KV455961.1:54104-54307	-	52	hypothetical protein
VE04_00490	KV455961.1:54461-54850	-	106	hypothetical protein								IPR029071: Ubiquitin-related domain
VE04_00491	KV455961.1:57895-62706	+	1413	hypothetical protein	orth7662	ENOG410PSJ1: domain protein
VE04_00492	KV455961.1:63851-65042	-	378	hypothetical protein	orth7661	ENOG410PK50: SAGA complex component	BUSCOfEOG7W41PG					IPR010750: SGF29 tudor-like domain
VE04_00493	KV455961.1:65990-66761	-	256	hypothetical protein	orth7660	ENOG410PHJD: MRNA splicing protein	BUSCOfEOG76QFVQ					IPR007590: CWC16 protein	PF04502: Family of unknown function (DUF572)
VE04_00494	KV455961.1:67806-77075	+	2729	hypothetical protein	orth7645	ENOG410PG7X: Required for cytoplasm to vacuole transport (Cvt) vesicles and autophagosomes completion and	BUSCOfEOG7B31W6					IPR001365: Adenosine/AMP deaminase domain; IPR015412: Autophagy-related, C-terminal; IPR026849: Autophagy-related protein 2; IPR026885: Autophagy-related protein 2 CAD motif; IPR032466: Metal-dependent hydrolase		GO:0019239 deaminase activity; GO:0006914 autophagy
VE04_00495	KV455961.1:78192-79641	-	482	hypothetical protein	orth402	ENOG410PKJP: acyl-CoA dehydrogenase						IPR001199: Cytochrome b5-like heme/steroid binding domain; IPR006089: Acyl-CoA dehydrogenase, conserved site; IPR006091: Acyl-CoA oxidase/dehydrogenase, central domain; IPR009075: Acyl-CoA dehydrogenase/oxidase C-terminal; IPR009100: Acyl-CoA dehydrogenase/oxidase, N-terminal and middle domain; IPR013786: Acyl-CoA dehydrogenase/oxidase, N-terminal; IPR018506: Cytochrome b5, heme-binding site		GO:0050660 flavin adenine dinucleotide binding; GO:0020037 heme binding; GO:0016627 oxidoreductase activity, acting on the CH-CH group of donors; GO:0003995 acyl-CoA dehydrogenase activity; GO:0055114 oxidation-reduction process; GO:0008152 metabolic process
VE04_00496	KV455961.1:80050-80823	+	239	hypothetical protein	orth7646	ENOG410PRN3: conserved hypothetical protein						IPR025207: Kinetochore Sim4 complex subunit Fta4	PF13093: Kinetochore complex Fta4 of Sim4 subunit, or CENP-50
VE04_00497	KV455961.1:82041-82993	+	279	hypothetical protein	orth8242	ENOG410PQ62: RTA1 domain protein						IPR007568: RTA-like protein		GO:0016021 integral component of membrane; GO:0006950 response to stress
VE04_00498	KV455961.1:83095-84141	-	314	hypothetical protein	orth401	ENOG410PNDQ: C6 zinc finger domain-containing protein						IPR021858: Protein of unknown function DUF3468
VE04_00499	KV455961.1:85248-87031	+	554	hypothetical protein	orth4902
VE04_00500	KV455960.1:591-4978	-	1439	hypothetical protein	orth1187	ENOG410PFHT: structural maintenance of chromosomes protein						IPR003395: RecF/RecN/SMC, N-terminal; IPR010935: SMCs flexible hinge; IPR024704: Structural maintenance of chromosomes protein; IPR027417: P-loop containing nucleoside triphosphate hydrolase	PF02463: RecF/RecN/SMC N terminal domain	GO:0005694 chromosome; GO:0005524 ATP binding; GO:0005515 protein binding; GO:0051276 chromosome organization
VE04_00501	KV455960.1:5336-6390	+	318	hypothetical protein	orth8036	ENOG410PPD7: conserved hypothetical protein						IPR025151: ELYS-like domain	PF13934: Nuclear pore complex assembly
VE04_00502	KV455960.1:6837-8617	+	558	hypothetical protein	orth5645							IPR000571: Zinc finger, CCCH-type		GO:0046872 metal ion binding
VE04_00503	KV455960.1:8908-9431	-	116	40S ribosomal protein S20	orth5644	ENOG410PQ4U: 40S ribosomal protein S20	BUSCOfEOG751NTH					IPR001848: Ribosomal protein S10; IPR005729: Ribosomal protein S10, eukaryotic/archaeal; IPR018268: Ribosomal protein S10, conserved site; IPR027486: Ribosomal protein S10 domain		GO:0005622 intracellular; GO:0005840 ribosome; GO:0015935 small ribosomal subunit; GO:0003723 RNA binding; GO:0003735 structural constituent of ribosome; GO:0006412 translation
VE04_00504	KV455960.1:9810-11788	+	640	hypothetical protein	orth5643	ENOG410PI70: CUE domain protein						IPR003892: Ubiquitin system component Cue; IPR009060: UBA-like		GO:0005515 protein binding
VE04_00505	KV455960.1:11999-13838	-	577	hypothetical protein	orth5642
VE04_00506	KV455960.1:14470-15400	+	309	hypothetical protein	orth5641	ENOG410PPJG: Hsp40 co-chaperone Jid1						IPR001623: DnaJ domain; IPR018253: DnaJ domain, conserved site
VE04_00507	KV455960.1:15929-17395	+	395	hypothetical protein	orth2928	ENOG410PH2N: chitinase				GH18		IPR001223: Glycoside hydrolase family 18, catalytic domain; IPR011583: Chitinase II; IPR013781: Glycoside hydrolase, catalytic domain; IPR017853: Glycoside hydrolase superfamily; IPR029070: Chitinase insertion domain	PF00704: Glycosyl hydrolases family 18	GO:0004553 hydrolase activity, hydrolyzing O-glycosyl compounds; GO:0004568 chitinase activity; GO:0006032 chitin catabolic process; GO:0005975 carbohydrate metabolic process
VE04_00508	KV455960.1:18596-19283	+	142	40S ribosomal protein S26E	orth5640		BUSCOfEOG72RNB6					IPR000892: Ribosomal protein S26e		GO:0005622 intracellular; GO:0005840 ribosome; GO:0003735 structural constituent of ribosome; GO:0006412 translation
VE04_00509	KV455960.1:19536-21656	-	538	hypothetical protein	orth8243	ENOG410PGAB: Prenylcysteine						IPR010795: Prenylcysteine lyase; IPR017046: Prenylcysteine oxidase; IPR023753: FAD/NAD(P)-binding domain	PF07156: Prenylcysteine lyase	GO:0016670 oxidoreductase activity, acting on a sulfur group of donors, oxygen as acceptor; GO:0016491 oxidoreductase activity; GO:0001735 prenylcysteine oxidase activity; GO:0055114 oxidation-reduction process; GO:0030328 prenylcysteine catabolic process
VE04_00510	KV455960.1:21952-23841	+	541	T-complex protein 1, zeta subunit	orth5639	ENOG410PHIM: t-complex protein 1	BUSCOfEOG79W9FD					IPR002194: Chaperonin TCP-1, conserved site; IPR002423: Chaperonin Cpn60/TCP-1 family; IPR012722: T-complex protein 1, zeta subunit; IPR017998: Chaperone tailless complex polypeptide 1 (TCP-1); IPR027409: GroEL-like apical domain; IPR027410: TCP-1-like chaperonin intermediate domain; IPR027413: GroEL-like equatorial domain	PF00118: TCP-1/cpn60 chaperonin family	GO:0005524 ATP binding; GO:0051082 unfolded protein binding; GO:0006457 protein folding
VE04_00511	KV455960.1:24197-25193	-	331	hypothetical protein	orth5638	ENOG410PJME: methylglutaconyl-CoA hydratase						IPR001753: Crotonase superfamily; IPR029045: ClpP/crotonase-like domain		GO:0003824 catalytic activity; GO:0008152 metabolic process
VE04_00512	KV455960.1:25843-26238	+	96	hypothetical protein	orth2193	ENOG410PQMW: Ankyrin repeat						IPR002110: Ankyrin repeat; IPR020683: Ankyrin repeat-containing domain		GO:0005515 protein binding
VE04_00513	KV455960.1:26353-32277	-	1958	hypothetical protein	orth5637	ENOG410PHFM: negative regulator of mitosis	BUSCOfEOG7NW6JC					IPR024990: Anaphase-promoting complex subunit 1		GO:0005680 anaphase-promoting complex
VE04_00514	KV455960.1:32764-33997	-	410	hypothetical protein	orth5636	ENOG410PMAF: YagE family						IPR003734: Domain of unknown function DUF155
VE04_00515	KV455960.1:34196-38224	+	1275	hypothetical protein	orth5635	ENOG410PGI4: vacuolar assembly protein	BUSCOfEOG7S2265					IPR000547: Clathrin, heavy chain/VPS, 7-fold repeat; IPR011990: Tetratricopeptide-like helical domain; IPR015943: WD40/YVTN repeat-like-containing domain; IPR017986: WD40-repeat-containing domain		GO:0005515 protein binding; GO:0006886 intracellular protein transport; GO:0016192 vesicle-mediated transport
VE04_00516	KV455960.1:38967-41406	+	812	hypothetical protein	orth5634	ENOG410PKHB: Class I alpha-mannosidase				GH47		IPR001382: Glycoside hydrolase family 47	PF01532: Glycosyl hydrolase family 47	GO:0016020 membrane; GO:0005509 calcium ion binding; GO:0004571 mannosyl-oligosaccharide 1,2-alpha-mannosidase activity
VE04_00517	KV455960.1:42619-44334	-	511	hypothetical protein	orth1468	ENOG410QDHM: Major Facilitator Superfamily						IPR011701: Major facilitator superfamily; IPR020846: Major facilitator superfamily domain		GO:0016021 integral component of membrane; GO:0055085 transmembrane transport
VE04_00518	KV455960.1:47640-48723	-	299	hypothetical protein	orth1470							IPR006139: D-isomer specific 2-hydroxyacid dehydrogenase, catalytic domain; IPR006140: D-isomer specific 2-hydroxyacid dehydrogenase, NAD-binding domain; IPR016040: NAD(P)-binding domain; IPR029752: D-isomer specific 2-hydroxyacid dehydrogenase, NAD-binding domain conserved site 1; IPR029753: D-isomer specific 2-hydroxyacid dehydrogenase, NAD-binding domain conserved site		GO:0051287 NAD binding; GO:0016616 oxidoreductase activity, acting on the CH-OH group of donors, NAD or NADP as acceptor; GO:0008152 metabolic process; GO:0055114 oxidation-reduction process
VE04_00519	KV455960.1:49478-51337	-	582	NADPH oxidase	orth998	ENOG410PGUE: NADPH Oxidase						IPR000778: Cytochrome b245, heavy chain; IPR013112: FAD-binding 8; IPR013121: Ferric reductase, NAD binding domain; IPR013130: Ferric reductase transmembrane component-like domain; IPR017927: Ferredoxin reductase-type FAD-binding domain; IPR017938: Riboflavin synthase-like beta-barrel		GO:0016020 membrane; GO:0016491 oxidoreductase activity; GO:0055114 oxidation-reduction process
VE04_00520	KV455960.1:51738-52167	-	142	hypothetical protein	orth9119
VE04_00521	KV455960.1:53256-54143	-	147	ubiquitin-conjugating enzyme E2-16 kDa	orth1360	ENOG410PI8T: ubiquitin-conjugating enzyme						IPR000608: Ubiquitin-conjugating enzyme E2; IPR016135: Ubiquitin-conjugating enzyme/RWD-like; IPR023313: Ubiquitin-conjugating enzyme, active site	PF00179: Ubiquitin-conjugating enzyme
VE04_00522	KV455960.1:54887-56282	-	426	glutaryl-CoA dehydrogenase	orth1073	ENOG410PFTG: Glutaryl-CoA dehydrogenase						IPR006091: Acyl-CoA oxidase/dehydrogenase, central domain; IPR009075: Acyl-CoA dehydrogenase/oxidase C-terminal; IPR009100: Acyl-CoA dehydrogenase/oxidase, N-terminal and middle domain; IPR013786: Acyl-CoA dehydrogenase/oxidase, N-terminal		GO:0016627 oxidoreductase activity, acting on the CH-CH group of donors; GO:0050660 flavin adenine dinucleotide binding; GO:0003995 acyl-CoA dehydrogenase activity; GO:0008152 metabolic process; GO:0055114 oxidation-reduction process
VE04_00523	KV455960.1:57105-58248	+	342	flap endonuclease-1	orth5633	ENOG410PIZ0: XPG I-region						IPR006084: XPG/Rad2 endonuclease; IPR006085: XPG N-terminal; IPR006086: XPG-I domain; IPR019974: XPG conserved site; IPR020045: 5'-3' exonuclease, C-terminal domain; IPR029060: PIN domain-like		GO:0003677 DNA binding; GO:0004518 nuclease activity; GO:0016788 hydrolase activity, acting on ester bonds; GO:0003824 catalytic activity; GO:0006281 DNA repair
VE04_00524	KV455960.1:60489-61598	+	207	hypothetical protein	orth8244	ENOG410PRZF: Histone H1						IPR005818: Linker histone H1/H5, domain H15; IPR005819: Histone H5; IPR011991: Winged helix-turn-helix DNA-binding domain		GO:0000786 nucleosome; GO:0005634 nucleus; GO:0003677 DNA binding; GO:0006334 nucleosome assembly
VE04_00525	KV455960.1:63284-65753	+	788	hypothetical protein	orth5632	ENOG410PH70: phosphatidylinositol-4-phosphate 5-kinase	BUSCOfEOG7XSTPB					IPR002498: Phosphatidylinositol-4-phosphate 5-kinase, core; IPR016034: Phosphatidylinositol-4-phosphate 5-kinase, core, subgroup; IPR023610: Phosphatidylinositol-4-phosphate 5-kinase; IPR027483: Phosphatidylinositol-4-phosphate 5-kinase, C-terminal; IPR027484: Phosphatidylinositol-4-phosphate 5-kinase, N-terminal domain	PF01504: Phosphatidylinositol-4-phosphate 5-Kinase	GO:0016307 phosphatidylinositol phosphate kinase activity; GO:0046488 phosphatidylinositol metabolic process
VE04_00526	KV455960.1:66560-68387	+	550	ariadne-1	orth5631	ENOG410PHQN: RING finger protein	BUSCOfEOG7N9059					IPR001841: Zinc finger, RING-type; IPR002867: IBR domain; IPR013083: Zinc finger, RING/FYVE/PHD-type; IPR017907: Zinc finger, RING-type, conserved site; IPR031127: E3 ubiquitin ligase RBR family		GO:0008270 zinc ion binding; GO:0005515 protein binding; GO:0004842 ubiquitin-protein transferase activity; GO:0016567 protein ubiquitination
VE04_00527	KV455960.1:69443-71864	-	774	hypothetical protein	orth5630	ENOG410PFQY: exonuclease						IPR006084: XPG/Rad2 endonuclease; IPR006085: XPG N-terminal; IPR006086: XPG-I domain; IPR008918: Helix-hairpin-helix motif, class 2; IPR019974: XPG conserved site; IPR020045: 5'-3' exonuclease, C-terminal domain; IPR029060: PIN domain-like; IPR032641: Exonuclease 1		GO:0004518 nuclease activity; GO:0003824 catalytic activity; GO:0003677 DNA binding; GO:0035312 5'-3' exodeoxyribonuclease activity; GO:0016788 hydrolase activity, acting on ester bonds; GO:0006281 DNA repair
VE04_00528	KV455960.1:72235-72981	+	179	hypothetical protein	orth5629	ENOG410PP87: Protein of unknown function (DUF2962)	BUSCOfEOG7J9W22					IPR021346: Translation machinery-associated protein 16
VE04_00529	KV455960.1:73355-74257	+	282	hypothetical protein	orth5628	ENOG410PP7J: K15414 complement component 1 Q subcomponent-binding protein, mitochondrial	BUSCOfEOG70KH1C					IPR003428: Mitochondrial glycoprotein	PF02330: Mitochondrial glycoprotein	GO:0005759 mitochondrial matrix
VE04_00530	KV455960.1:74536-78273	-	1226	hypothetical protein	orth5627	ENOG410PHFI: Regulatory subunit of the condensin complex, a complex required for conversion of interphase chromatin into mitotic-like condense chromosomes. The condensin complex probably introduces positive supercoils into relaxed DNA in the presence of type I topoisomerases and converts nicked DNA into positive knotted forms in the presence of type II topoisomerases (By similarity)	BUSCOfEOG7B05NR					IPR007673: Condensin subunit 1; IPR011989: Armadillo-like helical; IPR016024: Armadillo-type fold; IPR024324: Condensin complex subunit 1, N-terminal; IPR026971: Condensin subunit 1/Condensin-2 complex subunit D3; IPR032682: Condensin complex subunit 1, C-terminal	PF12922: non-SMC mitotic condensation complex subunit 1, N-term	GO:0005634 nucleus; GO:0005488 binding; GO:0030261 chromosome condensation; GO:0007067 mitotic nuclear division; GO:0007076 mitotic chromosome condensation
VE04_00531	KV455960.1:78624-80103	+	457	CDC7 protein kinase	orth5626		BUSCOfEOG7CVQ6R					IPR000719: Protein kinase domain; IPR002290: Serine/threonine/dual specificity protein kinase, catalytic domain; IPR008271: Serine/threonine-protein kinase, active site; IPR011009: Protein kinase-like domain		GO:0005524 ATP binding; GO:0004672 protein kinase activity; GO:0006468 protein phosphorylation
VE04_00532	KV455960.1:80483-86753	-	1611	hypothetical protein	orth5624		BUSCOfEOG7SN8NM					IPR000571: Zinc finger, CCCH-type; IPR001196: Ribosomal protein L15, conserved site; IPR006554: Helicase-like, DEXD box c2 type; IPR006555: ATP-dependent helicase, C-terminal; IPR010614: DEAD2; IPR013020: DNA helicase (DNA repair), Rad3 type; IPR014013: Helicase superfamily 1/2, ATP-binding domain, DinG/Rad3-type; IPR021131: Ribosomal protein L18e/L15P; IPR027417: P-loop containing nucleoside tri…	PF06733: DEAD_2	GO:0005622 intracellular; GO:0005840 ribosome; GO:0004003 ATP-dependent DNA helicase activity; GO:0003735 structural constituent of ribosome; GO:0005524 ATP binding; GO:0008026 ATP-dependent helicase activity; GO:0003677 DNA binding; GO:0016818 hydrolase activity, acting on acid anhydrides, in phosphorus-containing anhydrides; GO:0046872 metal ion binding; GO:0003676 nucleic acid binding; GO:0006…
VE04_00533	KV455957.1:47-1401	-	392	hypothetical protein	orth7351
VE04_00534	KV455957.1:2822-5602	+	891	hypothetical protein	orth7311	ENOG410PG66: CorA family metal ion transporter						IPR002523: Mg2+ transporter protein, CorA-like/Zinc transport protein ZntB		GO:0016020 membrane; GO:0046873 metal ion transmembrane transporter activity; GO:0030001 metal ion transport; GO:0055085 transmembrane transport
VE04_00535	KV455957.1:6328-6818	+	120	hypothetical protein	orth7310	ENOG410PSB5: tubulin-specific chaperone Rbl2						IPR004226: Tubulin binding cofactor A		GO:0048487 beta-tubulin binding; GO:0007023 post-chaperonin tubulin folding pathway; GO:0007021 tubulin complex assembly
VE04_00536	KV455957.1:7015-8143	-	356	hypothetical protein	orth7309	ENOG410Q7X0: Tho complex subunit 7						IPR008501: THO complex subunit 7/Mft1		GO:0000445 THO complex part of transcription export complex; GO:0006397 mRNA processing
VE04_00537	KV455957.1:8680-10027	+	431	hypothetical protein	orth7308	ENOG410PQMJ: RNA polymerase II transcription factor SIII (Elongin) subunit						IPR010684: RNA polymerase II transcription factor SIII, subunit A		GO:0005634 nucleus; GO:0016021 integral component of membrane; GO:0006355 regulation of transcription, DNA-templated
VE04_00538	KV455957.1:10550-11840	-	377	hypothetical protein	orth7307	ENOG410QCZW: Inherit from COG: dienelactone hydrolase						IPR032710: NTF2-like domain
VE04_00539	KV455957.1:13207-14260	-	293	hypothetical protein	orth158							IPR000163: Prohibitin; IPR001107: Band 7 domain		GO:0016020 membrane
VE04_00540	KV455957.1:14775-15885	+	317	hypothetical protein	orth7306	ENOG410PMBW: polyadenylation factor subunit CstF64						IPR000504: RNA recognition motif domain; IPR012677: Nucleotide-binding alpha-beta plait domain; IPR025742: Cleavage stimulation factor subunit 2, hinge domain; IPR026896: Transcription termination and cleavage factor, C-terminal domain		GO:0000166 nucleotide binding; GO:0003676 nucleic acid binding; GO:0031124 mRNA 3'-end processing
VE04_00541	KV455957.1:16464-22518	+	1686	hypothetical protein	orth7305	ENOG410PGCN: repair protein	BUSCOfEOG783N3S					IPR001126: UmuC domain; IPR001179: FKBP-type peptidyl-prolyl cis-trans isomerase domain; IPR001357: BRCT domain; IPR017961: DNA polymerase, Y-family, little finger domain; IPR025527: Domain of unknown function DUF4414; IPR031991: DNA repair protein Rev1, C-terminal		GO:0003684 damaged DNA binding; GO:0006281 DNA repair; GO:0006457 protein folding
VE04_00542	KV455957.1:23247-26212	+	870	AGC/NDR protein kinase	orth7303	ENOG410PI2I: AGC NDR protein kinase						IPR000719: Protein kinase domain; IPR000961: AGC-kinase, C-terminal; IPR002290: Serine/threonine/dual specificity protein kinase, catalytic domain; IPR011009: Protein kinase-like domain		GO:0005524 ATP binding; GO:0004672 protein kinase activity; GO:0004674 protein serine/threonine kinase activity; GO:0006468 protein phosphorylation
VE04_00543	KV455957.1:28410-29417	-	297	hypothetical protein	orth8245
VE04_00544	KV455957.1:32792-33136	-	75	hypothetical protein	orth2197
VE04_00545	KV455957.1:35869-40687	-	1490	hypothetical protein	orth1108	ENOG410PG6M: ABC multidrug transporter						IPR003439: ABC transporter-like; IPR003593: AAA+ ATPase domain; IPR010929: CDR ABC transporter; IPR013525: ABC-2 type transporter; IPR017871: ABC transporter, conserved site; IPR027417: P-loop containing nucleoside triphosphate hydrolase; IPR029481: ABC-transporter extracellular N-terminal domain	PF01061: ABC-2 type transporter	GO:0016021 integral component of membrane; GO:0016020 membrane; GO:0005524 ATP binding; GO:0016887 ATPase activity; GO:0042626 ATPase activity, coupled to transmembrane movement of substances; GO:0006810 transport
VE04_00546	KV455957.1:41508-43081	+	501	hypothetical protein	orth2198	ENOG410PSK7: Transferase family						IPR003480: Transferase; IPR023213: Chloramphenicol acetyltransferase-like domain		GO:0016747 transferase activity, transferring acyl groups other than amino-acyl groups
VE04_00547	KV455957.1:43534-45011	-	472	hypothetical protein	orth2591	ENOG410PSK7: Transferase family						IPR003480: Transferase; IPR023213: Chloramphenicol acetyltransferase-like domain		GO:0016747 transferase activity, transferring acyl groups other than amino-acyl groups
VE04_00548	KV455957.1:45929-46562	+	193	hypothetical protein	orth1333	ENOG410PN3S: conserved hypothetical protein						IPR011038: Calycin-like; IPR012674: Calycin
VE04_00549	KV455957.1:47806-48575	-	196	hypothetical protein	orth1357	ENOG410PY4I: HD domain						IPR006674: HD domain
VE04_00550	KV455957.1:48897-49831	-	273	hypothetical protein	orth1358	ENOG410PN6J: Phytanoyl-CoA dioxygenase (PhyH)						IPR008775: Phytanoyl-CoA dioxygenase
VE04_00551	KV455957.1:50604-52270	+	497	hypothetical protein	orth1110	ENOG410PGDX: Metabolite transport protein						IPR005828: Major facilitator, sugar transporter-like; IPR005829: Sugar transporter, conserved site; IPR020846: Major facilitator superfamily domain		GO:0016021 integral component of membrane; GO:0005215 transporter activity; GO:0022857 transmembrane transporter activity; GO:0055085 transmembrane transport
VE04_00552	KV455957.1:54417-55267	-	248	hypothetical protein	orth7312
VE04_00553	KV455957.1:56382-57048	+	221	hypothetical protein	orth2547							IPR025314: Domain of unknown function DUF4219
VE04_00554	KV455957.1:58340-58973	+	210	hypothetical protein	orth1197	ENOG410PSRP: NA
VE04_00555	KV455957.1:59561-60101	-	179	hypothetical protein	orth7313	ENOG410PX8H: NA
VE04_00556	KV455957.1:60814-61744	-	271	hypothetical protein
VE04_00557	KV455957.1:65504-67631	+	651	hypothetical protein	orth1888	ENOG410PXX0: Transcription factor					Fungal-specific TF domain	IPR007219: Transcription factor domain, fungi		GO:0005634 nucleus; GO:0008270 zinc ion binding; GO:0003677 DNA binding; GO:0006351 transcription, DNA-templated
VE04_00558	KV455957.1:68586-70314	+	542	hypothetical protein	orth760	ENOG410PMHX: Sugar (and other) transporter						IPR003663: Sugar/inositol transporter; IPR005828: Major facilitator, sugar transporter-like; IPR005829: Sugar transporter, conserved site; IPR020846: Major facilitator superfamily domain	PF00083: Sugar (and other) transporter	GO:0016021 integral component of membrane; GO:0016020 membrane; GO:0022857 transmembrane transporter activity; GO:0005215 transporter activity; GO:0022891 substrate-specific transmembrane transporter activity; GO:0055085 transmembrane transport
VE04_00559	KV455957.1:74195-74563	-	106	hypothetical protein
VE04_00560	KV455957.1:80205-81303	+	365	hypothetical protein	orth9120	ENOG410PKDF: NmrA-like family						IPR008030: NmrA-like domain; IPR016040: NAD(P)-binding domain
VE04_00561	KV455957.1:82183-84563	-	709	hypothetical protein	orth1874	ENOG410PIPD: Exo-beta-1,3-glucanase				GH55		IPR011050: Pectin lyase fold/virulence factor; IPR012334: Pectin lyase fold; IPR024429: Endosialidase, N-terminal extension domain; IPR024535: Pectate lyase superfamily protein	PF12708: Pectate lyase superfamily protein
VE04_00562	KV455957.1:87420-89066	+	509	hypothetical protein	orth9121	ENOG410PIUE: PbH1						IPR001480: Bulb-type lectin domain; IPR006626: Parallel beta-helix repeat; IPR011050: Pectin lyase fold/virulence factor; IPR012334: Pectin lyase fold; IPR022441: Parallel beta-helix repeat-2
VE04_00563	KV455957.1:90998-92648	+	496	hypothetical protein	orth2199	ENOG410PI24: glycoside hydrolase family 71 protein				GH71		IPR005197: Glycoside hydrolase family 71	PF03659: Glycosyl hydrolase family 71	GO:0016787 hydrolase activity
VE04_00564	KV455957.1:93708-99501	-	1401	hypothetical protein	orth501	ENOG410PHAZ: Transcription factor					Fungal-specific TF domain	IPR000111: Glycoside hydrolase family 27/36, conserved site; IPR001138: Zn(2)-C6 fungal-type DNA-binding domain; IPR002241: Glycoside hydrolase, family 27; IPR007219: Transcription factor domain, fungi; IPR013780: Glycosyl hydrolase, family 13, all-beta; IPR013785: Aldolase-type TIM barrel; IPR017853: Glycoside hydrolase superfamily		GO:0005634 nucleus; GO:0003677 DNA binding; GO:0000981 RNA polymerase II transcription factor activity, sequence-specific DNA binding; GO:0003824 catalytic activity; GO:0008270 zinc ion binding; GO:0004553 hydrolase activity, hydrolyzing O-glycosyl compounds; GO:0006355 regulation of transcription, DNA-templated; GO:0006351 transcription, DNA-templated; GO:0005975 carbohydrate metabolic process
VE04_00565	KV455957.1:100723-102325	-	514	hypothetical protein	orth8246	ENOG410PINX: K01176 alpha-amylase EC 3.2.1.1				GH13		IPR006047: Glycosyl hydrolase, family 13, catalytic domain; IPR006589: Glycosyl hydrolase, family 13, subfamily, catalytic domain; IPR013776: Alpha-amylase, thermostable; IPR013780: Glycosyl hydrolase, family 13, all-beta; IPR013781: Glycoside hydrolase, catalytic domain; IPR015902: Glycoside hydrolase, family 13; IPR017853: Glycoside hydrolase superfamily		GO:0043169 cation binding; GO:0005509 calcium ion binding; GO:0004553 hydrolase activity, hydrolyzing O-glycosyl compounds; GO:0003824 catalytic activity; GO:0005975 carbohydrate metabolic process
VE04_00566	KV455957.1:103221-105909	+	895	hypothetical protein	orth3737	ENOG410PQXD: NA
VE04_00567	KV455976.1:32-3964	-	1274	hypothetical protein	orth1909	ENOG410PKAU: ankyrin repeat protein						IPR002110: Ankyrin repeat; IPR020683: Ankyrin repeat-containing domain; IPR027417: P-loop containing nucleoside triphosphate hydrolase; IPR031352: NACHT-NTPase and P-loop NTPases, N-terminal domain	PF12796: Ankyrin repeats (3 copies); PF13637: Ankyrin repeats (many copies)	GO:0005515 protein binding
VE04_00568	KV455976.1:4987-7131	-	607	hypothetical protein	orth7362		BUSCOfEOG7M6DHG					IPR002934: Polymerase, nucleotidyl transferase domain; IPR007010: Poly(A) polymerase, RNA-binding domain; IPR007012: Poly(A) polymerase, central domain; IPR011068: Nucleotidyltransferase, class I, C-terminal-like; IPR014492: Poly(A) polymerase	PF04926: Poly(A) polymerase predicted RNA binding domain; PF04928: Poly(A) polymerase central domain	GO:0005634 nucleus; GO:0003723 RNA binding; GO:0004652 polynucleotide adenylyltransferase activity; GO:0016779 nucleotidyltransferase activity; GO:0031123 RNA 3'-end processing; GO:0043631 RNA polyadenylation
VE04_00569	KV455976.1:7831-9534	+	550	hypothetical protein	orth7363	ENOG410PFF7: Protein translocation complex						IPR001623: DnaJ domain; IPR004179: Sec63 domain
VE04_00570	KV455976.1:9554-10051	+	144	hypothetical protein		ENOG410PFF7: Protein translocation complex						IPR000008: C2 domain; IPR014756: Immunoglobulin E-set		GO:0005515 protein binding
VE04_00571	KV455976.1:11733-12472	+	202	hypothetical protein	orth8247	ENOG410PXQU: NA
VE04_00572	KV455976.1:13114-14378	+	295	hypothetical protein	orth1908	ENOG410PHFQ: homoserine acetyltransferase family protein			S33			IPR000073: Alpha/beta hydrolase fold-1; IPR029058: Alpha/Beta hydrolase fold
VE04_00573	KV455976.1:15050-16130	+	359	hypothetical protein	orth8248
VE04_00574	KV455976.1:16304-17473	-	300	hypothetical protein	orth532	ENOG410PRR5: NA						IPR003615: HNH nuclease
VE04_00575	KV455976.1:18172-18944	+	201	hypothetical protein	orth8249
VE04_00576	KV455976.1:19086-20412	-	404	hypothetical protein	orth7814	ENOG410PGE1: Secreted subtilisin-like serine protease with keratinolytic activity that contributes to pathogenicity (By similarity)			S08A			IPR000209: Peptidase S8/S53 domain; IPR009020: Proteinase inhibitor, propeptide; IPR010259: Peptidase S8 propeptide/proteinase inhibitor I9; IPR015500: Peptidase S8, subtilisin-related; IPR022398: Peptidase S8, subtilisin, His-active site; IPR023827: Peptidase S8, subtilisin, Asp-active site; IPR023828: Peptidase S8, subtilisin, Ser-active site		GO:0004252 serine-type endopeptidase activity; GO:0006508 proteolysis
VE04_00577	KV455976.1:21832-22759	+	308	hypothetical protein	orth1086	ENOG410QAAT: Arginase family						IPR006035: Ureohydrolase; IPR023696: Ureohydrolase domain		GO:0046872 metal ion binding
VE04_00578	KV455976.1:22801-25584	-	682	hypothetical protein	orth1088							IPR000210: BTB/POZ domain; IPR002575: Aminoglycoside phosphotransferase; IPR011009: Protein kinase-like domain; IPR011333: SKP1/BTB/POZ domain		GO:0005515 protein binding
VE04_00579	KV455976.1:25803-26856	+	268	hypothetical protein	orth7813		BUSCOfEOG7NGQPJ					IPR002569: Peptide methionine sulphoxide reductase MsrA; IPR028427: Peptide methionine sulfoxide reductase		GO:0016671 oxidoreductase activity, acting on a sulfur group of donors, disulfide as acceptor; GO:0008113 peptide-methionine (S)-S-oxide reductase activity; GO:0055114 oxidation-reduction process; GO:0006979 response to oxidative stress; GO:0030091 protein repair
VE04_00580	KV455976.1:27108-29294	-	580	hypothetical protein	orth1090	ENOG410PKCR: Multicopper oxidase						IPR001117: Multicopper oxidase, type 1; IPR008972: Cupredoxin; IPR011706: Multicopper oxidase, type 2; IPR011707: Multicopper oxidase, type 3		GO:0016491 oxidoreductase activity; GO:0005507 copper ion binding; GO:0055114 oxidation-reduction process
VE04_00581	KV455976.1:30638-32081	+	464	hypothetical protein	orth1091	ENOG410PG9P: MFS monocarboxylate transporter						IPR011701: Major facilitator superfamily; IPR020846: Major facilitator superfamily domain		GO:0016021 integral component of membrane; GO:0055085 transmembrane transport
VE04_00582	KV455976.1:32417-33778	-	380	hypothetical protein	orth1093	ENOG410PVT7: plasma membrane protein
VE04_00583	KV455976.1:35034-36795	+	519	hypothetical protein	orth1094	ENOG410PM1D: Major Facilitator Superfamily						IPR011701: Major facilitator superfamily; IPR020846: Major facilitator superfamily domain		GO:0016021 integral component of membrane; GO:0055085 transmembrane transport
VE04_00584	KV455976.1:37265-38724	+	434	hypothetical protein	orth1907	ENOG410PJJ4: salicylate hydroxylase						IPR023753: FAD/NAD(P)-binding domain		GO:0016491 oxidoreductase activity; GO:0055114 oxidation-reduction process
VE04_00585	KV455976.1:38934-39434	-	113	hypothetical protein	orth9122
VE04_00586	KV455976.1:40244-41556	-	414	hypothetical protein	orth7359	ENOG410PJGR: (Mfs) transporter						IPR020846: Major facilitator superfamily domain
VE04_00587	KV455976.1:42876-44126	-	393	hypothetical protein	orth7353	ENOG410PS6J: NA
VE04_00588	KV455976.1:47933-48582	-	193	hypothetical protein		ENOG410PIW0: Involved in the partitioning of the mitochondrial organelle and mitochondrial DNA (mtDNA) inheritance (By similarity)
VE04_00589	KV455976.1:48634-49741	-	300	hypothetical protein	orth7356							IPR003008: Tubulin/FtsZ, GTPase domain; IPR019605: Misato Segment II tubulin-like domain; IPR029209: DML1/Misato, tubulin domain		GO:0003924 GTPase activity
VE04_00590	KV455976.1:50119-50789	+	204	hypothetical protein	orth7355	ENOG410PPWX: AhpC/TSA family						IPR012336: Thioredoxin-like fold; IPR032801: Peroxiredoxin-like FAM213/AAED1
VE04_00591	KV455976.1:51175-51832	-	218	hypothetical protein	orth8250
VE04_00592	KV455976.1:52332-54092	-	570	hypothetical protein	orth7354	ENOG410PGX4: Highly specific D-xylulose kinase which participates in the catabolism of xylose. Xylose is a major component of hemicelluloses such as xylan. Most fungi utilize D-xylose via three enzymatic reactions, xylose reductase (XR), xylitol dehydrogenase (XDH), and xylulokinase, to form xylulose 5- phosphate, which enters pentose phosphate pathway (By similarity)	BUSCOfEOG7CRTZN					IPR018484: Carbohydrate kinase, FGGY, N-terminal; IPR018485: Carbohydrate kinase, FGGY, C-terminal		GO:0016773 phosphotransferase activity, alcohol group as acceptor; GO:0005975 carbohydrate metabolic process
VE04_00593	KV455976.1:55441-57501	+	632	hypothetical protein	orth1180	ENOG410PJDJ: )-reductase						IPR013112: FAD-binding 8; IPR013121: Ferric reductase, NAD binding domain; IPR013130: Ferric reductase transmembrane component-like domain; IPR017927: Ferredoxin reductase-type FAD-binding domain; IPR017938: Riboflavin synthase-like beta-barrel		GO:0016491 oxidoreductase activity; GO:0055114 oxidation-reduction process
VE04_00594	KV455976.1:57694-59451	-	545	hypothetical protein	orth7357
VE04_00595	KV455976.1:59809-60726	-	186	40S ribosomal protein S7	orth7358							IPR000554: Ribosomal protein S7e	PF01251: Ribosomal protein S7e	GO:0005622 intracellular; GO:0005840 ribosome; GO:0003735 structural constituent of ribosome; GO:0006412 translation
VE04_00596	KV455976.1:61590-64743	-	988	hypothetical protein	orth5742							IPR004843: Calcineurin-like phosphoesterase domain, apaH type; IPR008963: Purple acid phosphatase-like, N-terminal; IPR015914: Purple acid phosphatase, N-terminal; IPR025733: Iron/zinc purple acid phosphatase-like C-terminal domain; IPR029052: Metallo-dependent phosphatase-like		GO:0016787 hydrolase activity; GO:0046872 metal ion binding; GO:0003993 acid phosphatase activity
VE04_00597	KV455976.1:65876-66534	+	175	hypothetical protein	orth7816
VE04_00598	KV455959.1:1232-2394	-	368	hypothetical protein	orth3149	ENOG410PK3Q: GDSL lipase acylhydrolase family protein				CE16		IPR001087: GDSL lipase/esterase; IPR013830: SGNH hydrolase-type esterase domain		GO:0016788 hydrolase activity, acting on ester bonds
VE04_00599	KV455959.1:4045-5643	-	495	hypothetical protein	orth4388	ENOG410PKD1: transcription from RNA polymerase II promoter						IPR013143: PCI/PINT associated module
VE04_00600	KV455959.1:6986-8805	+	588	hypothetical protein	orth1752	ENOG410PFMD: resistance protein						IPR011701: Major facilitator superfamily; IPR020846: Major facilitator superfamily domain		GO:0016021 integral component of membrane; GO:0055085 transmembrane transport
VE04_00601	KV455959.1:9917-11348	+	439	hypothetical protein	orth647	ENOG410PGWY: Cell division control protein						IPR016491: Septin; IPR027417: P-loop containing nucleoside triphosphate hydrolase; IPR030379: Septin-type guanine nucleotide-binding (G) domain	PF00735: Septin	GO:0005525 GTP binding
VE04_00602	KV455959.1:12776-15934	+	987	hypothetical protein	orth4389				S01C			IPR001478: PDZ domain; IPR001940: Peptidase S1C; IPR009003: Peptidase S1, PA clan; IPR025926: PDZ-like domain		GO:0005515 protein binding; GO:0004252 serine-type endopeptidase activity; GO:0006508 proteolysis
VE04_00603	KV455959.1:16438-17003	+	144	hypothetical protein	orth1153	ENOG410PMYN: AP-2 complex subunit sigma						IPR011012: Longin-like domain; IPR016635: Adaptor protein complex, sigma subunit; IPR022775: AP complex, mu/sigma subunit	PF01217: Clathrin adaptor complex small chain	GO:0008565 protein transporter activity; GO:0015031 protein transport; GO:0006810 transport
VE04_00604	KV455959.1:17441-18698	-	418	hypothetical protein	orth8251	ENOG410PMWI: DUF636 domain protein						IPR006913: Glutathione-dependent formaldehyde-activating enzyme/centromere protein V; IPR011057: Mss4-like		GO:0016846 carbon-sulfur lyase activity; GO:0008152 metabolic process
VE04_00605	KV455959.1:19217-21665	-	780	hypothetical protein	orth4390
VE04_00606	KV455959.1:22444-26320	-	1291	hypothetical protein	orth4391	ENOG410PJWZ: Protein of unknown function (DUF2422)						IPR018823: Putative ER transporter, 6TM, N-terminal
VE04_00607	KV455959.1:26849-27801	+	299	hypothetical protein	orth4392	ENOG410PJI2: increased sodium tolerance protein 1						IPR005061: Domain of unknown function DUF292, eukaryotic	PF03398: Regulator of Vps4 activity in the MVB pathway	GO:0015031 protein transport
VE04_00608	KV455959.1:28546-32365	+	1272	hypothetical protein	orth4393						GATA zinc finger	IPR000679: Zinc finger, GATA-type		GO:0043565 sequence-specific DNA binding; GO:0008270 zinc ion binding; GO:0003700 transcription factor activity, sequence-specific DNA binding; GO:0006355 regulation of transcription, DNA-templated
VE04_00609	KV455959.1:33021-38101	-	1675	hypothetical protein	orth4394	ENOG410PG8V: Control of topological states of DNA by transient breakage and subsequent rejoining of DNA strands. Topoisomerase II makes double-strand breaks (By similarity)	BUSCOfEOG7CCC0D					IPR001154: DNA topoisomerase II, eukaryotic-type; IPR001241: DNA topoisomerase, type IIA; IPR002205: DNA topoisomerase, type IIA, subunit A/C-terminal; IPR003594: Histidine kinase-like ATPase, C-terminal domain; IPR006171: Toprim domain; IPR013506: DNA topoisomerase, type IIA, subunit B, domain 2; IPR013757: Type IIA DNA topoisomerase subunit A, alpha-helical domain; IPR013758: DNA topoisomerase,…		GO:0003677 DNA binding; GO:0003918 DNA topoisomerase type II (ATP-hydrolyzing) activity; GO:0005524 ATP binding; GO:0006259 DNA metabolic process; GO:0006265 DNA topological change
VE04_00610	KV455959.1:41227-42894	+	507	hypothetical protein	orth4395	ENOG410PJ6A: APSES transcription factor Xbp1						IPR003163: Transcription regulator HTH, APSES-type DNA-binding domain		GO:0003677 DNA binding
VE04_00611	KV455959.1:43561-46801	-	763	hypothetical protein	orth292	ENOG410PGHH: NA						IPR022812: Dynamin superfamily; IPR027417: P-loop containing nucleoside triphosphate hydrolase
VE04_00612	KV455959.1:48844-49835	+	253	hypothetical protein	orth9123	ENOG410PMMP: Inherit from NOG: ThiJ PfpI family protein						IPR029062: Class I glutamine amidotransferase-like; IPR032633: ThiJ/PfpI family-like	PF17124: ThiJ/PfpI family-like
VE04_00613	KV455959.1:50486-51649	+	374	hypothetical protein	orth4396	ENOG410PJ7T: 40S ribosomal protein S7						IPR011990: Tetratricopeptide-like helical domain		GO:0005515 protein binding
VE04_00614	KV455959.1:52245-54397	-	698	hypothetical protein	orth4397	ENOG410PMY6: pentatricopeptide repeat protein						IPR002885: Pentatricopeptide repeat
VE04_00615	KV455959.1:54756-55322	-	116	hypothetical protein	orth1582	ENOG410PQRW: U6 snRNA-associated Sm-like protein LSM4						IPR001163: LSM domain, eukaryotic/archaea-type; IPR010920: LSM domain; IPR027141: Like-Sm (LSM) domain containing protein, LSm4/SmD1/SmD3		GO:0006396 RNA processing
VE04_00616	KV455959.1:56021-57735	+	509	hypothetical protein	orth4398	ENOG410PU1E: NA
VE04_00617	KV455959.1:58389-59807	-	443	hypothetical protein	orth8252	ENOG410PKV3: Cellobiohydrolase				GH7		IPR001722: Glycoside hydrolase, family 7; IPR013320: Concanavalin A-like lectin/glucanase domain	PF00840: Glycosyl hydrolase family 7	GO:0004553 hydrolase activity, hydrolyzing O-glycosyl compounds; GO:0005975 carbohydrate metabolic process
VE04_00618	KV455959.1:63596-64766	+	357	hypothetical protein	orth2613
VE04_00619	KV455959.1:65840-67423	+	510	hypothetical protein	orth8253	ENOG410PIG4: Flavin-binding monooxygenase-like protein						IPR000103: Pyridine nucleotide-disulphide oxidoreductase, class-II; IPR020946: Flavin monooxygenase-like; IPR023753: FAD/NAD(P)-binding domain		GO:0016491 oxidoreductase activity; GO:0050660 flavin adenine dinucleotide binding; GO:0050661 NADP binding; GO:0004499 N,N-dimethylaniline monooxygenase activity; GO:0055114 oxidation-reduction process
VE04_00620	KV455959.1:67860-69994	-	661	hypothetical protein	orth4399	ENOG410PK79: phosphoglycerate mutase family protein						IPR013078: Histidine phosphatase superfamily, clade-1; IPR029033: Histidine phosphatase superfamily
VE04_00621	KV455959.1:71030-72269	+	412	hypothetical protein	orth4400	ENOG410PFK5: Gpi-anchor transamidase	BUSCOfEOG71P2N2		C13			IPR001096: Peptidase C13, legumain; IPR028361: GPI-anchor transamidase		GO:0042765 GPI-anchor transamidase complex; GO:0008233 peptidase activity; GO:0003923 GPI-anchor transamidase activity; GO:0016255 attachment of GPI anchor to protein; GO:0006508 proteolysis
VE04_00622	KV455959.1:72493-78567	-	2007	hypothetical protein	orth4401
VE04_00623	KV455959.1:79075-79886	-	207	calcium-binding protein NCS-1	orth333	ENOG410QD9F: Pfam:efhand						IPR002048: EF-hand domain; IPR011992: EF-hand domain pair; IPR018247: EF-Hand 1, calcium-binding site; IPR028846: Recoverin family		GO:0005509 calcium ion binding
VE04_00624	KV455959.1:80693-81640	+	297	hypothetical protein	orth4402	ENOG410PP6A: Vitamin-D-receptor interacting Mediator subunit 4						IPR019258: Mediator complex, subunit Med4		GO:0016592 mediator complex; GO:0001104 RNA polymerase II transcription cofactor activity; GO:0006357 regulation of transcription from RNA polymerase II promoter
VE04_00625	KV455959.1:81761-82853	-	363	hypothetical protein	orth4403	ENOG410PKD4: U3 small nucleolar ribonucleoprotein protein						IPR007146: Sas10/Utp3/C1D
VE04_00626	KV455959.1:83208-85195	+	646	hypothetical protein	orth4404	ENOG410PFGI: Endosomal integral membrane protein						IPR004240: Nonaspanin (TM9SF)	PF02990: Endomembrane protein 70	GO:0016021 integral component of membrane
VE04_00627	KV455959.1:86266-87503	+	329	hypothetical protein	orth1497	ENOG410PVI1: Pectate lyase				PL3		IPR004898: Pectate lyase, catalytic; IPR011050: Pectin lyase fold/virulence factor; IPR012334: Pectin lyase fold	PF03211: Pectate lyase	GO:0005576 extracellular region; GO:0030570 pectate lyase activity
VE04_00628	KV455959.1:87776-89434	-	507	hypothetical protein	orth4405	ENOG410QDIF: Major Facilitator Superfamily						IPR011701: Major facilitator superfamily; IPR020846: Major facilitator superfamily domain		GO:0016021 integral component of membrane; GO:0055085 transmembrane transport
VE04_00629	KV455959.1:90161-91268	+	368	hypothetical protein	orth4406	ENOG410PMUX: PQQ enzyme repeat						IPR011047: Quinoprotein alcohol dehydrogenase-like superfamily
VE04_00630	KV455959.1:91663-93037	-	412	hypothetical protein	orth4407	ENOG410PMB1: NA						IPR023213: Chloramphenicol acetyltransferase-like domain
VE04_00631	KV455966.1:257-5177	-	1574	hypothetical protein	orth1320	ENOG410PMUR: WD40						IPR001680: WD40 repeat; IPR007751: Domain of unknown function DUF676, lipase-like; IPR011044: Quinoprotein amine dehydrogenase, beta chain-like; IPR015943: WD40/YVTN repeat-like-containing domain; IPR017986: WD40-repeat-containing domain; IPR019775: WD40 repeat, conserved site; IPR029058: Alpha/Beta hydrolase fold		GO:0005515 protein binding
VE04_00632	KV455966.1:6856-7604	+	178	hypothetical protein
VE04_00633	KV455966.1:8569-9248	+	176	hypothetical protein	orth931	ENOG410QEDA: Phosphoglycerate mutase						IPR013078: Histidine phosphatase superfamily, clade-1; IPR029033: Histidine phosphatase superfamily
VE04_00634	KV455966.1:9731-12227	+	745	hypothetical protein	orth1322	ENOG410PM5Q: Putative peptidase family						IPR021917: Uncharacterised protein family, zinc metallopeptidase-like	PF12044: Putative peptidase family
VE04_00635	KV455966.1:15672-16996	+	381	hypothetical protein	orth184	ENOG410PKQN: Pectinolytic enzymes consist of four classes of enzymes pectin lyase, polygalacturonase, pectin methylesterase and rhamnogalacturonase. Among pectinolytic enzymes, pectin lyase is the most important in depolymerization of pectin, since it cleaves internal glycosidic bonds of highly methylated pectins (By similarity)				PL1		IPR002022: Pectate lyase/Amb allergen; IPR011050: Pectin lyase fold/virulence factor; IPR012334: Pectin lyase fold
VE04_00636	KV455966.1:18857-19997	-	339	hypothetical protein	orth1323	ENOG410PG0V: )-reductase						IPR001395: Aldo/keto reductase/potassium channel subunit beta; IPR020471: Aldo/keto reductase; IPR023210: NADP-dependent oxidoreductase domain	PF00248: Aldo/keto reductase family	GO:0016491 oxidoreductase activity; GO:0055114 oxidation-reduction process
VE04_00637	KV455966.1:20847-22086	+	354	hypothetical protein	orth2704	ENOG410PKZW: alcohol dehydrogenase						IPR002085: Alcohol dehydrogenase superfamily, zinc-type; IPR011032: GroES-like; IPR013149: Alcohol dehydrogenase, C-terminal; IPR013154: Alcohol dehydrogenase, N-terminal; IPR016040: NAD(P)-binding domain; IPR020843: Polyketide synthase, enoylreductase domain		GO:0008270 zinc ion binding; GO:0016491 oxidoreductase activity; GO:0055114 oxidation-reduction process
VE04_00638	KV455966.1:22434-23020	-	178	hypothetical protein	orth185	ENOG410PTMN: NA
VE04_00639	KV455966.1:24284-25638	-	432	hypothetical protein	orth1324	ENOG410PKS8: Has endoglucanase activity on substrates containing beta-1,4 glycosidic bonds, like in carboxymethylcellulose (CMC), hydroxyethylcellulose (HEC) and beta-glucan. Involved in the degradation of complex natural cellulosic substrates				GH7		IPR001722: Glycoside hydrolase, family 7; IPR013320: Concanavalin A-like lectin/glucanase domain	PF00840: Glycosyl hydrolase family 7	GO:0004553 hydrolase activity, hydrolyzing O-glycosyl compounds; GO:0005975 carbohydrate metabolic process
VE04_00640	KV455966.1:26608-27946	-	361	hypothetical protein	orth8254	ENOG410PME3: Peptidase family S58			P01			IPR005321: Peptidase S58, DmpA; IPR016117: ArgJ-like domain
VE04_00641	KV455966.1:28532-31258	+	711	hypothetical protein	orth2126							IPR002563: Flavin reductase like domain; IPR003480: Transferase; IPR012349: FMN-binding split barrel; IPR023213: Chloramphenicol acetyltransferase-like domain		GO:0010181 FMN binding; GO:0016747 transferase activity, transferring acyl groups other than amino-acyl groups; GO:0016491 oxidoreductase activity; GO:0055114 oxidation-reduction process
VE04_00644	KV455966.1:33863-35058	+	355	hypothetical protein	orth8255	ENOG410PUWQ: NA
VE04_00645	KV455966.1:35161-37972	-	893	hypothetical protein	orth4145	ENOG410PJPS: Glycosyl hydrolase				GH2		IPR006102: Glycoside hydrolase, family 2, immunoglobulin-like beta-sandwich; IPR006104: Glycosyl hydrolases family 2, sugar binding domain; IPR008979: Galactose-binding domain-like; IPR013781: Glycoside hydrolase, catalytic domain; IPR013812: Glycoside hydrolase, family 2/20, immunoglobulin-like beta-sandwich domain; IPR017853: Glycoside hydrolase superfamily; IPR028829: Exo-beta-D-glucosaminidase		GO:0005576 extracellular region; GO:0052761 exo-1,4-beta-D-glucosaminidase activity; GO:0004553 hydrolase activity, hydrolyzing O-glycosyl compounds; GO:0000272 polysaccharide catabolic process; GO:0005975 carbohydrate metabolic process
VE04_00646	KV455966.1:39165-41326	+	531	hypothetical protein	orth2590	ENOG410PG14: choline transport protein						IPR002293: Amino acid/polyamine transporter I	PF13520: Amino acid permease	GO:0016020 membrane; GO:0015171 amino acid transmembrane transporter activity; GO:0003333 amino acid transmembrane transport
VE04_00647	KV455966.1:41569-42634	+	354	hypothetical protein	orth1326	ENOG410PG00: NACHT domain						IPR002110: Ankyrin repeat; IPR020683: Ankyrin repeat-containing domain	PF12796: Ankyrin repeats (3 copies)	GO:0005515 protein binding
VE04_00648	KV455966.1:43330-45179	-	569	hypothetical protein	orth489	ENOG410PIUH: Glucokinase						IPR001312: Hexokinase; IPR022672: Hexokinase, N-terminal; IPR022673: Hexokinase, C-terminal	PF00349: Hexokinase; PF03727: Hexokinase	GO:0005524 ATP binding; GO:0004396 hexokinase activity; GO:0016773 phosphotransferase activity, alcohol group as acceptor; GO:0005536 glucose binding; GO:0046835 carbohydrate phosphorylation; GO:0001678 cellular glucose homeostasis; GO:0005975 carbohydrate metabolic process
VE04_00649	KV455966.1:46015-47812	+	515	hypothetical protein	orth4146	ENOG410PUGW: NA
VE04_00650	KV455966.1:49932-50761	+	219	hypothetical protein	orth1328	ENOG410PPN8: cutinase				CE5		IPR000675: Cutinase; IPR011150: Cutinase, monofunctional; IPR029058: Alpha/Beta hydrolase fold	PF01083: Cutinase	GO:0005576 extracellular region; GO:0050525 cutinase activity; GO:0016787 hydrolase activity; GO:0008152 metabolic process
VE04_00651	KV455966.1:53072-54273	+	364	hypothetical protein	orth8256	ENOG410PUU4: NA
VE04_00652	KV455966.1:56048-58431	+	664	hypothetical protein	orth1329	ENOG410PN18: NA
VE04_00653	KV455966.1:59426-60809	-	460	hypothetical protein	orth4147	ENOG410PIFX: ADP-ribosylglycohydrolase						IPR005502: ADP-ribosylation/Crystallin J1	PF03747: ADP-ribosylglycohydrolase
VE04_00654	KV455966.1:61254-64184	-	757	hypothetical protein	orth8257							IPR027417: P-loop containing nucleoside triphosphate hydrolase
VE04_00655	KV455966.1:64739-68165	+	1058	hypothetical protein	orth8258							IPR015880: Zinc finger, C2H2-like
VE04_00656	KV455966.1:68623-69382	-	252	hypothetical protein	orth7980	ENOG410PJAU: Glycosyl hydrolase						IPR006710: Glycoside hydrolase, family 43; IPR013320: Concanavalin A-like lectin/glucanase domain		GO:0004553 hydrolase activity, hydrolyzing O-glycosyl compounds; GO:0005975 carbohydrate metabolic process
VE04_00657	KV455966.1:69476-70187	-	236	hypothetical protein		ENOG410PFHN: hydrolase family 43 protein				GH43		IPR006710: Glycoside hydrolase, family 43; IPR023296: Glycosyl hydrolase, five-bladed beta-propellor domain		GO:0004553 hydrolase activity, hydrolyzing O-glycosyl compounds; GO:0005975 carbohydrate metabolic process
VE04_00658	KV455966.1:70904-71534	-	108	large subunit ribosomal protein L30e	orth356	ENOG410PPNR: 60s ribosomal protein l30						IPR000231: Ribosomal protein L30e; IPR004038: Ribosomal protein L7Ae/L30e/S12e/Gadd45; IPR022991: Ribosomal protein L30e, conserved site; IPR029064: 50S ribosomal protein L30e-like		GO:0005622 intracellular; GO:0005840 ribosome; GO:0003735 structural constituent of ribosome; GO:0006412 translation
VE04_00659	KV455966.1:72226-74644	-	772	hypothetical protein	orth1330	ENOG410PH2C: DYNc						IPR000375: Dynamin central domain; IPR001401: Dynamin, GTPase domain; IPR019762: Dynamin, GTPase region, conserved site; IPR020850: GTPase effector domain; IPR022812: Dynamin superfamily; IPR027417: P-loop containing nucleoside triphosphate hydrolase; IPR030381: Dynamin-type guanine nucleotide-binding (G) domain		GO:0003924 GTPase activity; GO:0005525 GTP binding
VE04_00660	KV455966.1:76137-77451	+	374	hypothetical protein	orth2122	ENOG410PUHG: NA						IPR002575: Aminoglycoside phosphotransferase; IPR011009: Protein kinase-like domain
VE04_00661	KV455966.1:80023-80595	-	150	hypothetical protein	orth8259
VE04_00662	KV455983.1:2036-3565	-	472	hypothetical protein	orth1893	ENOG410PH9W: C6 transcription factor						IPR021858: Protein of unknown function DUF3468
VE04_00663	KV455983.1:4357-6280	+	535	hypothetical protein	orth699	ENOG410PF97: Maltose permease						IPR003663: Sugar/inositol transporter; IPR005828: Major facilitator, sugar transporter-like; IPR005829: Sugar transporter, conserved site; IPR020846: Major facilitator superfamily domain	PF00083: Sugar (and other) transporter	GO:0016021 integral component of membrane; GO:0016020 membrane; GO:0022857 transmembrane transporter activity; GO:0005215 transporter activity; GO:0022891 substrate-specific transmembrane transporter activity; GO:0055085 transmembrane transport
VE04_00664	KV455983.1:7564-8698	+	377	hypothetical protein	orth778	ENOG410PMR6: Inherit from COG: Platelet-activating factor acetylhydrolase plasma intracellular isoform II						IPR005065: Platelet-activating factor acetylhydrolase; IPR029058: Alpha/Beta hydrolase fold; IPR029059: Alpha/beta hydrolase fold-5		GO:0003847 1-alkyl-2-acetylglycerophosphocholine esterase activity; GO:0016042 lipid catabolic process
VE04_00665	KV455983.1:8866-9630	-	235	hypothetical protein	orth2552	ENOG410PXUN: Glycosyl hydrolase family 61				AA9		IPR005103: Glycoside hydrolase, family 61	PF03443: Glycosyl hydrolase family 61
VE04_00666	KV455983.1:10908-11891	+	307	hypothetical protein	orth1763	ENOG410PW4Q: Protein kinase domain protein						IPR000719: Protein kinase domain; IPR002290: Serine/threonine/dual specificity protein kinase, catalytic domain; IPR011009: Protein kinase-like domain		GO:0005524 ATP binding; GO:0004672 protein kinase activity; GO:0006468 protein phosphorylation
VE04_00667	KV455983.1:11987-13107	-	308	hypothetical protein	orth8110	ENOG410PMZ2: glycoside hydrolase family 61 protein				AA9		IPR000254: Cellulose-binding domain, fungal; IPR005103: Glycoside hydrolase, family 61	PF03443: Glycosyl hydrolase family 61	GO:0005576 extracellular region; GO:0030248 cellulose binding; GO:0004553 hydrolase activity, hydrolyzing O-glycosyl compounds; GO:0005975 carbohydrate metabolic process
VE04_00668	KV455983.1:15512-17581	+	527	hypothetical protein	orth550	ENOG410PFCU: NA
VE04_00669	KV455983.1:17809-18600	-	240	hypothetical protein	orth6199	ENOG410PQK3: NmrA-like family						IPR016040: NAD(P)-binding domain
VE04_00670	KV455983.1:20660-21062	-	118	hypothetical protein
VE04_00671	KV455983.1:21779-23039	-	380	hypothetical protein	orth6200	ENOG410PFQ5: WD repeat protein						IPR001680: WD40 repeat; IPR015943: WD40/YVTN repeat-like-containing domain; IPR017986: WD40-repeat-containing domain		GO:0005515 protein binding
VE04_00672	KV455983.1:23678-24766	+	276	hypothetical protein	orth2359	ENOG410PH4Y: mitochondrial oxaloacetate						IPR018108: Mitochondrial substrate/solute carrier; IPR023395: Mitochondrial carrier domain
VE04_00673	KV455983.1:25054-26896	-	613	hypothetical protein	orth8260
VE04_00674	KV455983.1:27339-28610	-	404	hypothetical protein	orth2551	ENOG410PN60: Carboxylesterase family			S09C	CE10		IPR013094: Alpha/beta hydrolase fold-3; IPR029058: Alpha/Beta hydrolase fold		GO:0016787 hydrolase activity; GO:0008152 metabolic process
VE04_00675	KV455983.1:29168-32528	+	1048	hypothetical protein	orth977	ENOG410PFAW: Aspartyl-tRNA synthetase						IPR002312: Aspartyl/Asparaginyl-tRNA synthetase, class IIb; IPR004364: Aminoacyl-tRNA synthetase, class II (D/K/N); IPR004523: Aspartyl-tRNA synthetase, archaeal-type; IPR006195: Aminoacyl-tRNA synthetase, class II; IPR012340: Nucleic acid-binding, OB-fold; IPR018150: Aminoacyl-tRNA synthetase, class II (D/K/N)-like; IPR024320: Lysylphosphatidylglycerol synthetase, domain of unknown function DUF2…	PF00152: tRNA synthetases class II (D, K and N)	GO:0005737 cytoplasm; GO:0004812 aminoacyl-tRNA ligase activity; GO:0005524 ATP binding; GO:0000166 nucleotide binding; GO:0004815 aspartate-tRNA ligase activity; GO:0006422 aspartyl-tRNA aminoacylation; GO:0006418 tRNA aminoacylation for protein translation
VE04_00676	KV455983.1:33056-35479	-	757	hypothetical protein	orth6201	ENOG410PPCE: telomere-binding alpha subunit central						IPR011564: Telomeric single stranded DNA binding POT1/Cdc13; IPR012340: Nucleic acid-binding, OB-fold; IPR028389: Protection of telomeres protein 1; IPR032042: Protection of telomeres protein 1, ssDNA-binding domain		GO:0000784 nuclear chromosome, telomeric region; GO:0003677 DNA binding; GO:0043047 single-stranded telomeric DNA binding; GO:0000723 telomere maintenance
VE04_00677	KV455983.1:36037-38017	+	552	hypothetical protein	orth777	ENOG410PI6Q: importin subunit alpha	BUSCOfEOG7DC2DF					IPR000225: Armadillo; IPR002652: Importin-alpha, importin-beta-binding domain; IPR011989: Armadillo-like helical; IPR016024: Armadillo-type fold; IPR024931: Importin subunit alpha; IPR032413: Atypical Arm repeat	PF00514: Armadillo/beta-catenin-like repeat	GO:0005737 cytoplasm; GO:0005634 nucleus; GO:0008565 protein transporter activity; GO:0005488 binding; GO:0005515 protein binding; GO:0006606 protein import into nucleus
VE04_00678	KV455983.1:39160-39790	+	142	cyanate hydratase	orth6202	ENOG410PP37: Catalyzes the reaction of cyanate with bicarbonate to produce ammonia and carbon dioxide (By similarity)						IPR003712: Cyanate lyase, C-terminal; IPR008076: Cyanate hydratase; IPR010982: Lambda repressor-like, DNA-binding domain		GO:0003677 DNA binding; GO:0008824 cyanate hydratase activity; GO:0009439 cyanate metabolic process
VE04_00679	KV455983.1:40262-40609	-	97	hypothetical protein	orth8261
VE04_00680	KV455983.1:42853-44075	-	295	hypothetical protein	orth1882	ENOG410PMFC: fumarylacetoacetate hydrolase family protein						IPR011234: Fumarylacetoacetase, C-terminal-related	PF01557: Fumarylacetoacetate (FAA) hydrolase family	GO:0003824 catalytic activity; GO:0008152 metabolic process
VE04_00681	KV455983.1:44808-45308	+	121	hypothetical protein	orth775	ENOG410PQBS: NA
VE04_00683	KV455983.1:45990-48411	-	724	hypothetical protein	orth1892	ENOG410PRMF: C2H2 type zinc finger domain protein					Fungal-specific TF domain	IPR007087: Zinc finger, C2H2; IPR007219: Transcription factor domain, fungi; IPR013087: Zinc finger C2H2-type/integrase DNA-binding domain; IPR015880: Zinc finger, C2H2-like		GO:0005634 nucleus; GO:0003677 DNA binding; GO:0008270 zinc ion binding; GO:0046872 metal ion binding; GO:0003676 nucleic acid binding; GO:0006351 transcription, DNA-templated
VE04_00684	KV455983.1:49329-51154	+	546	hypothetical protein	orth773	ENOG410PHMC: transporter						IPR011701: Major facilitator superfamily; IPR020846: Major facilitator superfamily domain		GO:0016021 integral component of membrane; GO:0055085 transmembrane transport
VE04_00685	KV455983.1:51573-52979	-	430	hypothetical protein	orth8262	ENOG410PH9Z: monooxygenase						IPR002938: FAD-binding domain; IPR023753: FAD/NAD(P)-binding domain		GO:0016491 oxidoreductase activity; GO:0071949 FAD binding; GO:0055114 oxidation-reduction process
VE04_00686	KV455983.1:53770-55110	+	428	hypothetical protein	orth2550	ENOG410PIY8: Protein of unknown function (DUF3500)						IPR021889: Protein of unknown function DUF3500	PF12006: Protein of unknown function (DUF3500)
VE04_00687	KV455983.1:55735-56700	+	265	hypothetical protein	orth772	ENOG410PYET: NA
VE04_00688	KV455983.1:58932-59397	-	154	hypothetical protein
VE04_00689	KV455983.1:61041-63790	+	812	cell division control protein 48	orth770	ENOG410PGP0: Cell division control protein						IPR003338: CDC48, N-terminal subdomain; IPR003593: AAA+ ATPase domain; IPR003959: ATPase, AAA-type, core; IPR003960: ATPase, AAA-type, conserved site; IPR004201: CDC48, domain 2; IPR005938: AAA ATPase, CDC48 family; IPR009010: Aspartate decarboxylase-like domain; IPR027417: P-loop containing nucleoside triphosphate hydrolase; IPR029067: CDC48 domain 2-like	PF00004: ATPase family associated with various cellular activities (AAA)	GO:0005524 ATP binding; GO:0016787 hydrolase activity
VE04_00690	KV455983.1:64408-65060	+	113	hypothetical protein	orth6204	ENOG410PR50: cytochrome c oxidase polypeptide iv	BUSCOfEOG7BS4NR					IPR002124: Cytochrome c oxidase, subunit Vb		GO:0005740 mitochondrial envelope; GO:0004129 cytochrome-c oxidase activity
VE04_00691	KV455983.1:65182-65364	+	60	hypothetical protein		ENOG410PR50: cytochrome c oxidase polypeptide iv						IPR002124: Cytochrome c oxidase, subunit Vb		GO:0005740 mitochondrial envelope; GO:0004129 cytochrome-c oxidase activity
VE04_00692	KV455969.1:622-4670	+	1226	hypothetical protein	orth2030	ENOG410PK9X: NA						IPR002110: Ankyrin repeat; IPR020683: Ankyrin repeat-containing domain; IPR027417: P-loop containing nucleoside triphosphate hydrolase; IPR029058: Alpha/Beta hydrolase fold		GO:0005515 protein binding
VE04_00693	KV455969.1:6162-7671	-	441	hypothetical protein	orth1895	ENOG410QBZ9: Alpha-amylase AmyA				CBM20; GH13		IPR002044: Carbohydrate binding module family 20; IPR006047: Glycosyl hydrolase, family 13, catalytic domain; IPR013780: Glycosyl hydrolase, family 13, all-beta; IPR013781: Glycoside hydrolase, catalytic domain; IPR013783: Immunoglobulin-like fold; IPR013784: Carbohydrate-binding-like fold; IPR015340: Alpha-amylase, domain of unknown function DUF1966, C-terminal; IPR015902: Glycoside hydrolase, f…		GO:0004556 alpha-amylase activity; GO:0030246 carbohydrate binding; GO:0003824 catalytic activity; GO:2001070 starch binding; GO:0005509 calcium ion binding; GO:0016052 carbohydrate catabolic process; GO:0005975 carbohydrate metabolic process
VE04_00694	KV455969.1:8168-8544	-	105	hypothetical protein	orth10662	ENOG410PGMM: alpha-amylase						IPR006047: Glycosyl hydrolase, family 13, catalytic domain; IPR013781: Glycoside hydrolase, catalytic domain; IPR015902: Glycoside hydrolase, family 13; IPR017853: Glycoside hydrolase superfamily		GO:0003824 catalytic activity; GO:0005975 carbohydrate metabolic process
VE04_00695	KV455969.1:10159-12152	+	557	hypothetical protein		ENOG410PJ6P: glucan 1,4-alpha-glucosidase				CBM20		IPR000165: Glucoamylase; IPR002044: Carbohydrate binding module family 20; IPR008928: Six-hairpin glycosidase-like; IPR011613: Glycoside hydrolase family 15/Phosphorylase b kinase regulatory chain family; IPR012341: Six-hairpin glycosidase; IPR013783: Immunoglobulin-like fold; IPR013784: Carbohydrate-binding-like fold		GO:2001070 starch binding; GO:0004339 glucan 1,4-alpha-glucosidase activity; GO:0030246 carbohydrate binding; GO:0003824 catalytic activity; GO:0005976 polysaccharide metabolic process
VE04_00696	KV455969.1:14161-14990	+	207	hypothetical protein	orth9499	ENOG410PYIN: NA
VE04_00697	KV455969.1:16002-17128	-	319	hypothetical protein	orth1663	ENOG410PJT2: NADPH-dependent methylglyoxal reductase GRE2						IPR001509: NAD-dependent epimerase/dehydratase, N-terminal domain; IPR016040: NAD(P)-binding domain		GO:0003824 catalytic activity; GO:0050662 coenzyme binding
VE04_00698	KV455969.1:18762-20453	+	544	hypothetical protein	orth9124	ENOG410PJHS: GMC oxidoreductase				AA3		IPR000172: Glucose-methanol-choline oxidoreductase, N-terminal; IPR007867: Glucose-methanol-choline oxidoreductase, C-terminal; IPR012132: Glucose-methanol-choline oxidoreductase; IPR023753: FAD/NAD(P)-binding domain	PF00732: GMC oxidoreductase	GO:0016491 oxidoreductase activity; GO:0050660 flavin adenine dinucleotide binding; GO:0016614 oxidoreductase activity, acting on CH-OH group of donors; GO:0055114 oxidation-reduction process
VE04_00699	KV455969.1:22176-27695	-	1401	hypothetical protein	orth8263							IPR002889: Carbohydrate-binding WSC; IPR008962: PapD-like; IPR011047: Quinoprotein alcohol dehydrogenase-like superfamily; IPR013994: Carbohydrate-binding WSC, subgroup
VE04_00700	KV455969.1:32389-36406	-	1129	hypothetical protein	orth9125	ENOG410PJ2B: Protein of unknown function (DUF2422)						IPR018820: Brefeldin A sensitivity protein-related, domain of unknown function DUF2421; IPR018823: Putative ER transporter, 6TM, N-terminal
VE04_00701	KV455969.1:36697-39707	+	928	hypothetical protein	orth1915	ENOG410PK3H: glycosyltransferase family 1 protein						IPR002213: UDP-glucuronosyl/UDP-glucosyltransferase; IPR004276: Glycosyltransferase family 28, N-terminal domain		GO:0016758 transferase activity, transferring hexosyl groups; GO:0030259 lipid glycosylation; GO:0008152 metabolic process; GO:0005975 carbohydrate metabolic process
VE04_00702	KV455969.1:40453-42920	-	746	hypothetical protein	orth8264							IPR002035: von Willebrand factor, type A
VE04_00703	KV455969.1:44077-45252	+	369	hypothetical protein	orth8060
VE04_00704	KV455969.1:45804-47355	-	452	hypothetical protein	orth773	ENOG410QDWV: Fungal trichothecene efflux pump (TRI12)						IPR011701: Major facilitator superfamily; IPR020846: Major facilitator superfamily domain		GO:0016021 integral component of membrane; GO:0055085 transmembrane transport
VE04_00705	KV455969.1:48215-49527	+	372	hypothetical protein	orth9126	ENOG410PV0G: Cytochrome P450						IPR001128: Cytochrome P450; IPR002401: Cytochrome P450, E-class, group I; IPR017972: Cytochrome P450, conserved site	PF00067: Cytochrome P450	GO:0005506 iron ion binding; GO:0020037 heme binding; GO:0016705 oxidoreductase activity, acting on paired donors, with incorporation or reduction of molecular oxygen; GO:0055114 oxidation-reduction process
VE04_00706	KV455969.1:50591-51665	+	321	hypothetical protein		ENOG410PIGJ: Fungal specific transcription factor domain					Fungal-specific TF domain	IPR007219: Transcription factor domain, fungi		GO:0005634 nucleus; GO:0003677 DNA binding; GO:0008270 zinc ion binding; GO:0006351 transcription, DNA-templated
VE04_00707	KV455969.1:54015-54972	-	318	hypothetical protein	orth1656	ENOG410PUKE: Alcohol dehydrogenase GroES-like domain						IPR002085: Alcohol dehydrogenase superfamily, zinc-type; IPR002328: Alcohol dehydrogenase, zinc-type, conserved site; IPR011032: GroES-like; IPR013149: Alcohol dehydrogenase, C-terminal; IPR013154: Alcohol dehydrogenase, N-terminal; IPR016040: NAD(P)-binding domain; IPR020843: Polyketide synthase, enoylreductase domain		GO:0008270 zinc ion binding; GO:0016491 oxidoreductase activity; GO:0055114 oxidation-reduction process
VE04_00708	KV455969.1:55997-57324	+	397	hypothetical protein	orth3088	ENOG410PW51: Beta-lactamase			S12			IPR001466: Beta-lactamase-related; IPR012338: Beta-lactamase/transpeptidase-like
VE04_00709	KV455969.1:57674-59468	-	597	hypothetical protein	orth1778	ENOG410PJ2K: Inherit from COG: Monooxygenase						IPR023753: FAD/NAD(P)-binding domain		GO:0016491 oxidoreductase activity; GO:0055114 oxidation-reduction process
VE04_00710	KV455969.1:61040-63417	+	613	hypothetical protein	orth8266	ENOG410PKEX: MFS drug efflux pump						IPR005829: Sugar transporter, conserved site; IPR010573: Fungal trichothecene efflux pump; IPR020846: Major facilitator superfamily domain	PF06609: Fungal trichothecene efflux pump (TRI12)	GO:0016021 integral component of membrane; GO:0005215 transporter activity; GO:0055085 transmembrane transport
VE04_00711	KV455969.1:63943-66547	-	830	hypothetical protein	orth1916	ENOG410PW29: PA14				GH3		IPR001764: Glycoside hydrolase, family 3, N-terminal; IPR002772: Glycoside hydrolase family 3 C-terminal domain; IPR011658: PA14 domain; IPR017853: Glycoside hydrolase superfamily; IPR019800: Glycoside hydrolase, family 3, active site; IPR026891: Fibronectin type III-like domain; IPR026892: Glycoside hydrolase family 3	PF00933: Glycosyl hydrolase family 3 N terminal domain; PF01915: Glycosyl hydrolase family 3 C-terminal domain	GO:0004553 hydrolase activity, hydrolyzing O-glycosyl compounds; GO:0005975 carbohydrate metabolic process
VE04_00712	KV455969.1:69220-71015	-	526	hypothetical protein	orth1917	ENOG410PJ7Z: hexose transporter						IPR003663: Sugar/inositol transporter; IPR005828: Major facilitator, sugar transporter-like; IPR005829: Sugar transporter, conserved site; IPR020846: Major facilitator superfamily domain	PF00083: Sugar (and other) transporter	GO:0016021 integral component of membrane; GO:0016020 membrane; GO:0022857 transmembrane transporter activity; GO:0005215 transporter activity; GO:0022891 substrate-specific transmembrane transporter activity; GO:0055085 transmembrane transport
VE04_00713	KV455969.1:71869-74011	+	624	hypothetical protein	orth1918	ENOG410PM43: Fungal Zn(2)-Cys(6) binuclear cluster domain
VE04_00714	KV455969.1:74130-75271	-	363	hypothetical protein	orth518	ENOG410PKW7: Dimeric dihydrodiol dehydrogenase						IPR000683: Oxidoreductase, N-terminal; IPR016040: NAD(P)-binding domain		GO:0016491 oxidoreductase activity
VE04_00715	KV455969.1:75940-77068	+	375	hypothetical protein	orth8018	ENOG410PIEP: Oxidoreductase family, NAD-binding Rossmann fold						IPR000683: Oxidoreductase, N-terminal; IPR016040: NAD(P)-binding domain		GO:0016491 oxidoreductase activity
VE04_00716	KV455982.1:23-1326	-	358	hypothetical protein	orth3345	ENOG410PMTS: Translation initiation factor eIF-2B subunit family protein						IPR000086: NUDIX hydrolase domain; IPR015797: NUDIX hydrolase domain-like		GO:0016787 hydrolase activity
VE04_00717	KV455982.1:1825-2812	+	212	hypothetical protein	orth8267	ENOG410PKNR: Glycoside hydrolase family 18 protein
VE04_00718	KV455982.1:3372-4287	-	284	hypothetical protein		ENOG410PGPU: galactose-proton symport						IPR003663: Sugar/inositol transporter; IPR005828: Major facilitator, sugar transporter-like; IPR020846: Major facilitator superfamily domain		GO:0016020 membrane; GO:0016021 integral component of membrane; GO:0022857 transmembrane transporter activity; GO:0022891 substrate-specific transmembrane transporter activity; GO:0055085 transmembrane transport
VE04_00719	KV455982.1:4384-5632	-	351	hypothetical protein	orth8268	ENOG410PGPU: galactose-proton symport						IPR005828: Major facilitator, sugar transporter-like; IPR005829: Sugar transporter, conserved site; IPR020846: Major facilitator superfamily domain		GO:0016021 integral component of membrane; GO:0005215 transporter activity; GO:0022857 transmembrane transporter activity; GO:0055085 transmembrane transport
VE04_00720	KV455982.1:9228-13323	-	782	hypothetical protein	orth1353	ENOG410PPIN: Fungal specific transcription factor domain					Fungal-specific TF domain	IPR007219: Transcription factor domain, fungi		GO:0005634 nucleus; GO:0008270 zinc ion binding; GO:0003677 DNA binding; GO:0006351 transcription, DNA-templated
VE04_00721	KV455982.1:15087-17331	-	747	hypothetical protein	orth8761	ENOG410PGH3: HET domain protein						IPR010730: Heterokaryon incompatibility
VE04_00722	KV455982.1:18099-19221	-	357	hypothetical protein	orth963	ENOG410PK7G: malate L-lactate dehydrogenase						IPR003767: Malate/L-lactate dehydrogenase	PF02615: Malate/L-lactate dehydrogenase	GO:0016491 oxidoreductase activity; GO:0008152 metabolic process; GO:0055114 oxidation-reduction process
VE04_00723	KV455982.1:20134-20941	-	268	hypothetical protein	orth8269	ENOG410PUYC: short chain dehydrogenase						IPR002198: Short-chain dehydrogenase/reductase SDR; IPR002347: Glucose/ribitol dehydrogenase; IPR016040: NAD(P)-binding domain; IPR020904: Short-chain dehydrogenase/reductase, conserved site	PF13561: Enoyl-(Acyl carrier protein) reductase	GO:0016491 oxidoreductase activity; GO:0008152 metabolic process
VE04_00724	KV455982.1:21196-23139	+	614	hypothetical protein	orth8270	ENOG410PIS1: Dihydroxy-acid dehydratase						IPR000581: Dihydroxy-acid/6-phosphogluconate dehydratase; IPR015928: Aconitase/3-isopropylmalate dehydratase, swivel; IPR020558: Dihydroxy-acid/6-phosphogluconate dehydratase, conserved site	PF00920: Dehydratase family	GO:0003824 catalytic activity; GO:0008152 metabolic process
VE04_00725	KV455982.1:23628-25779	-	422	hypothetical protein	orth1673							IPR018392: LysM domain; IPR027417: P-loop containing nucleoside triphosphate hydrolase
VE04_00726	KV455982.1:26481-27297	+	271	hypothetical protein	orth2048	ENOG410PRTC: NA
VE04_00727	KV455982.1:28715-33202	+	1450	hypothetical protein	orth526	ENOG410PKNR: Glycoside hydrolase family 18 protein				GH18		IPR001002: Chitin-binding, type 1; IPR001223: Glycoside hydrolase family 18, catalytic domain; IPR001579: Glycoside hydrolase, chitinase active site; IPR011583: Chitinase II; IPR013781: Glycoside hydrolase, catalytic domain; IPR017853: Glycoside hydrolase superfamily; IPR018392: LysM domain; IPR029070: Chitinase insertion domain; IPR029226: Ecp2 effector protein		GO:0008061 chitin binding; GO:0004553 hydrolase activity, hydrolyzing O-glycosyl compounds; GO:0004568 chitinase activity; GO:0006032 chitin catabolic process; GO:0005975 carbohydrate metabolic process
VE04_00728	KV455982.1:34102-34752	+	193	hypothetical protein	orth1966	ENOG410PTDD: NA
VE04_00729	KV455982.1:35658-37102	-	393	hypothetical protein	orth8271	ENOG410PHQ8: conserved hypothetical protein						IPR011701: Major facilitator superfamily; IPR020846: Major facilitator superfamily domain		GO:0016021 integral component of membrane; GO:0055085 transmembrane transport
VE04_00730	KV455982.1:37920-40549	+	766	hypothetical protein	orth8272	ENOG410QB3M: Fungal specific transcription factor domain					Fungal-specific TF domain	IPR007219: Transcription factor domain, fungi		GO:0005634 nucleus; GO:0008270 zinc ion binding; GO:0003677 DNA binding; GO:0006351 transcription, DNA-templated
VE04_00731	KV455982.1:41659-47028	+	1107	hypothetical protein							Fungal-specific TF domain	IPR000873: AMP-dependent synthetase/ligase; IPR007219: Transcription factor domain, fungi; IPR020845: AMP-binding, conserved site	PF00501: AMP-binding enzyme	GO:0005634 nucleus; GO:0003677 DNA binding; GO:0003824 catalytic activity; GO:0008270 zinc ion binding; GO:0008152 metabolic process; GO:0006351 transcription, DNA-templated
VE04_00732	KV455982.1:47230-48924	-	447	acyl-CoA dehydrogenase	orth1437	ENOG410PH69: acyl-CoA dehydrogenase						IPR006091: Acyl-CoA oxidase/dehydrogenase, central domain; IPR009075: Acyl-CoA dehydrogenase/oxidase C-terminal; IPR009100: Acyl-CoA dehydrogenase/oxidase, N-terminal and middle domain; IPR013786: Acyl-CoA dehydrogenase/oxidase, N-terminal		GO:0050660 flavin adenine dinucleotide binding; GO:0003995 acyl-CoA dehydrogenase activity; GO:0016627 oxidoreductase activity, acting on the CH-CH group of donors; GO:0055114 oxidation-reduction process; GO:0008152 metabolic process
VE04_00733	KV455982.1:49293-50214	+	272	hypothetical protein	orth689	ENOG410PM79: Enoyl-CoA hydratase/isomerase family						IPR001753: Crotonase superfamily; IPR029045: ClpP/crotonase-like domain		GO:0003824 catalytic activity; GO:0008152 metabolic process
VE04_00734	KV455982.1:51089-56189	-	1079	hypothetical protein	orth1674					CBM50		IPR011118: Tannase/feruloyl esterase; IPR018392: LysM domain; IPR029058: Alpha/Beta hydrolase fold	PF07519: Tannase and feruloyl esterase
VE04_00735	KV455982.1:57269-59303	-	507	hypothetical protein	orth1548	ENOG410PI86: chitinase				GH18		IPR001002: Chitin-binding, type 1; IPR001223: Glycoside hydrolase family 18, catalytic domain; IPR011583: Chitinase II; IPR013781: Glycoside hydrolase, catalytic domain; IPR017853: Glycoside hydrolase superfamily; IPR018371: Chitin-binding, type 1, conserved site; IPR029070: Chitinase insertion domain	PF00704: Glycosyl hydrolases family 18	GO:0008061 chitin binding; GO:0004553 hydrolase activity, hydrolyzing O-glycosyl compounds; GO:0004568 chitinase activity; GO:0006032 chitin catabolic process; GO:0005975 carbohydrate metabolic process
VE04_00736	KV455982.1:60239-61403	+	351	hypothetical protein	orth1965	ENOG410PU2Y: NA						IPR024079: Metallopeptidase, catalytic domain		GO:0008237 metallopeptidase activity
VE04_00737	KV455982.1:62647-64850	+	611	hypothetical protein	orth1964	ENOG410PIMW: NA						IPR013830: SGNH hydrolase-type esterase domain
VE04_00738	KV455982.1:65394-66424	+	305	hypothetical protein	orth624	ENOG410QDUM: Peroxisomal membrane protein PMP47A						IPR018108: Mitochondrial substrate/solute carrier; IPR023395: Mitochondrial carrier domain
VE04_00739	KV456000.1:1012-2806	+	490	hypothetical protein	orth1889	ENOG410QCZ7: Cytochrome P450						IPR001128: Cytochrome P450; IPR002401: Cytochrome P450, E-class, group I; IPR017972: Cytochrome P450, conserved site	PF00067: Cytochrome P450	GO:0005506 iron ion binding; GO:0020037 heme binding; GO:0016705 oxidoreductase activity, acting on paired donors, with incorporation or reduction of molecular oxygen; GO:0055114 oxidation-reduction process
VE04_00740	KV456000.1:4192-6204	+	592	hypothetical protein	orth9127	ENOG410PVCH: Fungal trichothecene efflux pump (TRI12)						IPR005829: Sugar transporter, conserved site; IPR010573: Fungal trichothecene efflux pump; IPR020846: Major facilitator superfamily domain	PF06609: Fungal trichothecene efflux pump (TRI12)	GO:0016021 integral component of membrane; GO:0005215 transporter activity; GO:0055085 transmembrane transport
VE04_00741	KV456000.1:9032-10473	+	406	hypothetical protein	orth762	ENOG410Q65K: Slime mold cyclic AMP receptor						IPR017981: GPCR, family 2-like		GO:0016020 membrane; GO:0004888 transmembrane signaling receptor activity; GO:0007166 cell surface receptor signaling pathway
VE04_00742	KV456000.1:12773-17660	+	1150	hypothetical protein	orth8273						Fungal-specific TF domain	IPR007219: Transcription factor domain, fungi; IPR011701: Major facilitator superfamily; IPR020846: Major facilitator superfamily domain		GO:0016021 integral component of membrane; GO:0005634 nucleus; GO:0008270 zinc ion binding; GO:0003677 DNA binding; GO:0055085 transmembrane transport; GO:0006351 transcription, DNA-templated
VE04_00743	KV456000.1:17882-21013	-	832	hypothetical protein	orth293	ENOG410PGHH: NA						IPR022812: Dynamin superfamily; IPR027417: P-loop containing nucleoside triphosphate hydrolase
VE04_00744	KV456000.1:21623-23668	-	547	hypothetical protein	orth760	ENOG410PMHX: Sugar (and other) transporter						IPR003663: Sugar/inositol transporter; IPR005828: Major facilitator, sugar transporter-like; IPR005829: Sugar transporter, conserved site; IPR020846: Major facilitator superfamily domain	PF00083: Sugar (and other) transporter	GO:0016021 integral component of membrane; GO:0016020 membrane; GO:0022857 transmembrane transporter activity; GO:0005215 transporter activity; GO:0022891 substrate-specific transmembrane transporter activity; GO:0055085 transmembrane transport
VE04_00745	KV456000.1:24435-25676	+	374	hypothetical protein	orth3013	ENOG410PFUH: Xylitol dehydrogenase which catalyzes the conversion of xylitol to D-xylulose. Xylose is a major component of hemicelluloses such as xylan. Most fungi utilize D-xylose via three enzymatic reactions, xylose reductase (XR), xylitol dehydrogenase (XDH), and xylulokinase, to form xylulose 5- phosphate, which enters pentose phosphate pathway						IPR002085: Alcohol dehydrogenase superfamily, zinc-type; IPR002328: Alcohol dehydrogenase, zinc-type, conserved site; IPR011032: GroES-like; IPR013149: Alcohol dehydrogenase, C-terminal; IPR013154: Alcohol dehydrogenase, N-terminal; IPR016040: NAD(P)-binding domain; IPR020843: Polyketide synthase, enoylreductase domain		GO:0008270 zinc ion binding; GO:0016491 oxidoreductase activity; GO:0055114 oxidation-reduction process
VE04_00746	KV456000.1:25730-27958	-	687	hypothetical protein	orth1888	ENOG410PMT0: fungal specific transcription factor					Fungal-specific TF domain	IPR007219: Transcription factor domain, fungi		GO:0005634 nucleus; GO:0008270 zinc ion binding; GO:0003677 DNA binding; GO:0006351 transcription, DNA-templated
VE04_00747	KV456000.1:29180-30143	+	320	hypothetical protein	orth8274	ENOG410PPCV: short chain dehydrogenase						IPR002198: Short-chain dehydrogenase/reductase SDR; IPR016040: NAD(P)-binding domain		GO:0016491 oxidoreductase activity; GO:0008152 metabolic process
VE04_00748	KV456000.1:30572-32081	+	502	hypothetical protein	orth758	ENOG410PUY3: Protein of unknown function (DUF3505)						IPR021858: Protein of unknown function DUF3468; IPR022698: Protein of unknown function DUF3505
VE04_00749	KV456000.1:33414-35591	-	595	hypothetical protein	orth8275	ENOG410PRR3: NA
VE04_00750	KV456000.1:36737-41723	+	1464	hypothetical protein	orth363	ENOG410PG6M: ABC multidrug transporter						IPR003439: ABC transporter-like; IPR003593: AAA+ ATPase domain; IPR010929: CDR ABC transporter; IPR013525: ABC-2 type transporter; IPR017871: ABC transporter, conserved site; IPR027417: P-loop containing nucleoside triphosphate hydrolase; IPR029481: ABC-transporter extracellular N-terminal domain	PF01061: ABC-2 type transporter	GO:0016021 integral component of membrane; GO:0016020 membrane; GO:0005524 ATP binding; GO:0016887 ATPase activity; GO:0042626 ATPase activity, coupled to transmembrane movement of substances; GO:0006810 transport
VE04_00751	KV456000.1:42343-44357	-	608	hypothetical protein	orth3012	ENOG410PV7Z: Fungal specific transcription factor domain					Fungal-specific TF domain	IPR007219: Transcription factor domain, fungi		GO:0005634 nucleus; GO:0003677 DNA binding; GO:0008270 zinc ion binding; GO:0006351 transcription, DNA-templated
VE04_00752	KV456000.1:45420-47142	-	478	hypothetical protein	orth9128	ENOG410PF83: Inherit from KOG: DUF895 domain membrane protein						IPR010291: Ion channel regulatory protein, UNC-93; IPR020846: Major facilitator superfamily domain
VE04_00753	KV456000.1:48006-49912	+	550	hypothetical protein	orth1887	ENOG410PFMP: Acetamidase						IPR000120: Amidase; IPR020556: Amidase, conserved site; IPR023631: Amidase signature domain	PF01425: Amidase	GO:0016884 carbon-nitrogen ligase activity, with glutamine as amido-N-donor
VE04_00754	KV456000.1:50168-50778	-	186	hypothetical protein	orth8276	ENOG410PUWY: NA						IPR032345: Protein of unknown function DUF4863	PF16155: Domain of unknown function (DUF4863)
VE04_00755	KV456000.1:51520-53216	+	497	hypothetical protein	orth757	ENOG410PHDV: Cytochrome p450						IPR001128: Cytochrome P450; IPR002401: Cytochrome P450, E-class, group I; IPR017972: Cytochrome P450, conserved site	PF00067: Cytochrome P450	GO:0005506 iron ion binding; GO:0020037 heme binding; GO:0016705 oxidoreductase activity, acting on paired donors, with incorporation or reduction of molecular oxygen; GO:0055114 oxidation-reduction process
VE04_00756	KV456000.1:53776-54977	-	315	hypothetical protein	orth8277	ENOG410PQA4: NA
VE04_00757	KV456000.1:56466-56904	+	145	hypothetical protein	orth8278
VE04_00758	KV456000.1:58249-59068	-	242	hypothetical protein		ENOG410Q07K: NA
VE04_00759	KV456000.1:59668-60792	+	344	hypothetical protein	orth2548	ENOG410PITH: KR domain						IPR002198: Short-chain dehydrogenase/reductase SDR; IPR002347: Glucose/ribitol dehydrogenase; IPR016040: NAD(P)-binding domain		GO:0016491 oxidoreductase activity; GO:0008152 metabolic process
VE04_00760	KV455997.1:44-1418	-	441	hypothetical protein	orth5023	ENOG410PFJF: AAA family ATPase						IPR003959: ATPase, AAA-type, core; IPR027417: P-loop containing nucleoside triphosphate hydrolase		GO:0005524 ATP binding
VE04_00761	KV455997.1:1728-3157	+	322	hypothetical protein	orth5022
VE04_00762	KV455997.1:3798-5165	+	439	hypothetical protein	orth8279	ENOG410PIVJ: acidPPc						IPR000326: Phosphatidic acid phosphatase type 2/haloperoxidase
VE04_00763	KV455997.1:8678-9014	-	76	hypothetical protein
VE04_00764	KV455997.1:9849-10818	-	322	hypothetical protein	orth301	ENOG410PVEY: Alpha beta hydrolase						IPR000073: Alpha/beta hydrolase fold-1; IPR029058: Alpha/Beta hydrolase fold
VE04_00765	KV455997.1:11208-12500	-	361	hypothetical protein	orth5020	ENOG410PI7U: 8-amino-7-oxononanoate synthase						IPR004839: Aminotransferase, class I/classII; IPR015421: Pyridoxal phosphate-dependent transferase, major region, subdomain 1; IPR015422: Pyridoxal phosphate-dependent transferase, major region, subdomain 2; IPR015424: Pyridoxal phosphate-dependent transferase		GO:0030170 pyridoxal phosphate binding; GO:0003824 catalytic activity; GO:0009058 biosynthetic process
VE04_00766	KV455997.1:12944-15474	+	741	hypothetical protein	orth5019							IPR005814: Aminotransferase class-III; IPR015421: Pyridoxal phosphate-dependent transferase, major region, subdomain 1; IPR015424: Pyridoxal phosphate-dependent transferase; IPR022357: Major intrinsic protein, conserved site; IPR027417: P-loop containing nucleoside triphosphate hydrolase		GO:0016020 membrane; GO:0030170 pyridoxal phosphate binding; GO:0005215 transporter activity; GO:0003824 catalytic activity; GO:0008483 transaminase activity; GO:0006810 transport
VE04_00767	KV455997.1:15937-17959	-	507	hypothetical protein	orth249	ENOG410PKU2: cytochrome P450						IPR001128: Cytochrome P450; IPR002401: Cytochrome P450, E-class, group I; IPR017972: Cytochrome P450, conserved site	PF00067: Cytochrome P450	GO:0005506 iron ion binding; GO:0020037 heme binding; GO:0016705 oxidoreductase activity, acting on paired donors, with incorporation or reduction of molecular oxygen; GO:0055114 oxidation-reduction process
VE04_00768	KV455997.1:18259-19563	+	366	hypothetical protein	orth1481	ENOG410PMCI: WGS project CABT00000000 data, contig						IPR029063: S-adenosyl-L-methionine-dependent methyltransferase
VE04_00769	KV455997.1:20050-22338	-	710	hypothetical protein	orth1482	ENOG410PWJY: Fungal_trans					Fungal-specific TF domain	IPR001138: Zn(2)-C6 fungal-type DNA-binding domain; IPR007219: Transcription factor domain, fungi		GO:0005634 nucleus; GO:0008270 zinc ion binding; GO:0003677 DNA binding; GO:0000981 RNA polymerase II transcription factor activity, sequence-specific DNA binding; GO:0006351 transcription, DNA-templated; GO:0006355 regulation of transcription, DNA-templated
VE04_00770	KV455997.1:22624-24341	+	550	hypothetical protein	orth530	ENOG410PFZ6: Major Facilitator Superfamily						IPR011701: Major facilitator superfamily; IPR020846: Major facilitator superfamily domain		GO:0016021 integral component of membrane; GO:0055085 transmembrane transport
VE04_00771	KV455997.1:24826-25049	+	56	hypothetical protein
VE04_00772	KV455997.1:26793-28989	+	731	hypothetical protein	orth1483	ENOG410PVMT: Heterokaryon incompatibility protein (HET)						IPR010730: Heterokaryon incompatibility
VE04_00773	KV455997.1:29192-30116	-	288	hypothetical protein	orth821	ENOG410PPAN: Choline/ethanolamine kinase						IPR002575: Aminoglycoside phosphotransferase; IPR011009: Protein kinase-like domain
VE04_00774	KV455997.1:30581-31843	-	399	hypothetical protein	orth5017	ENOG410PGZC: biotin synthase						IPR002684: Biotin synthase/Biotin biosynthesis bifunctional protein BioAB; IPR006638: Elongator protein 3/MiaB/NifB; IPR007197: Radical SAM; IPR010722: Biotin and thiamin synthesis-associated domain; IPR013785: Aldolase-type TIM barrel; IPR024177: Biotin synthase		GO:0051536 iron-sulfur cluster binding; GO:0004076 biotin synthase activity; GO:0003824 catalytic activity; GO:0009102 biotin biosynthetic process
VE04_00775	KV455997.1:32515-36355	-	584	hypothetical protein	orth5036	ENOG410QDHR: Major Facilitator Superfamily						IPR011701: Major facilitator superfamily; IPR020846: Major facilitator superfamily domain		GO:0016021 integral component of membrane; GO:0055085 transmembrane transport
VE04_00776	KV455997.1:36898-38613	+	482	hypothetical protein	orth193	ENOG410PHSG: monooxygenase						IPR020946: Flavin monooxygenase-like; IPR023753: FAD/NAD(P)-binding domain		GO:0016491 oxidoreductase activity; GO:0004499 N,N-dimethylaniline monooxygenase activity; GO:0050660 flavin adenine dinucleotide binding; GO:0050661 NADP binding; GO:0055114 oxidation-reduction process
VE04_00777	KV455997.1:39164-40659	-	442	hypothetical protein	orth890	ENOG410PKBI: acyl-CoA dehydrogenase						IPR006091: Acyl-CoA oxidase/dehydrogenase, central domain; IPR009075: Acyl-CoA dehydrogenase/oxidase C-terminal; IPR009100: Acyl-CoA dehydrogenase/oxidase, N-terminal and middle domain; IPR013786: Acyl-CoA dehydrogenase/oxidase, N-terminal		GO:0016627 oxidoreductase activity, acting on the CH-CH group of donors; GO:0003995 acyl-CoA dehydrogenase activity; GO:0050660 flavin adenine dinucleotide binding; GO:0055114 oxidation-reduction process; GO:0008152 metabolic process
VE04_00778	KV455997.1:41111-42973	-	545	hypothetical protein	orth175	ENOG410PJS4: 4-coumarate-coA ligase						IPR000873: AMP-dependent synthetase/ligase; IPR020845: AMP-binding, conserved site; IPR025110: AMP-binding enzyme C-terminal domain	PF00501: AMP-binding enzyme	GO:0003824 catalytic activity; GO:0008152 metabolic process
VE04_00779	KV455997.1:43626-45546	-	561	hypothetical protein	orth5037	ENOG410PVUX: Transcription factor
VE04_00780	KV455997.1:46501-47269	-	223	hypothetical protein	orth8280	ENOG410Q1FN: NA
VE04_00781	KV455997.1:47974-48525	+	165	hypothetical protein	orth8281	ENOG410PZ2E: Inherit from NOG: mucin 20, cell surface associated
VE04_00782	KV455997.1:49064-50018	-	317	hypothetical protein	orth5035	ENOG410PVP7: Uncharacterized protein conserved in bacteria (DUF2236)						IPR018713: Domain of unknown function DUF2236	PF09995: Uncharacterized protein conserved in bacteria (DUF2236)
VE04_00783	KV455997.1:50748-52233	+	415	hypothetical protein	orth6996	ENOG410PXTB: Protein of unknown function (DUF3712)						IPR022185: Protein of unknown function DUF3712
VE04_00784	KV455997.1:52730-53078	+	96	hypothetical protein	orth7	ENOG410PFI9: acyl-CoA dehydrogenase						IPR001199: Cytochrome b5-like heme/steroid binding domain
VE04_00785	KV455997.1:53211-55325	-	599	hypothetical protein	orth1447	ENOG410PMFV: C6 transcription factor					Fungal-specific TF domain	IPR001138: Zn(2)-C6 fungal-type DNA-binding domain; IPR007219: Transcription factor domain, fungi		GO:0005634 nucleus; GO:0003677 DNA binding; GO:0008270 zinc ion binding; GO:0000981 RNA polymerase II transcription factor activity, sequence-specific DNA binding; GO:0006351 transcription, DNA-templated; GO:0006355 regulation of transcription, DNA-templated
VE04_00787	KV455997.1:56389-57695	+	404	hypothetical protein	orth7623
VE04_00788	KV455997.1:58683-60775	+	643	AGC/RSK protein kinase	orth7624	ENOG410PGX9: serine threonine-protein kinase						IPR000719: Protein kinase domain; IPR002290: Serine/threonine/dual specificity protein kinase, catalytic domain; IPR008271: Serine/threonine-protein kinase, active site; IPR011009: Protein kinase-like domain	PF00069: Protein kinase domain	GO:0005524 ATP binding; GO:0004672 protein kinase activity; GO:0006468 protein phosphorylation
VE04_00789	KV455973.1:514-1454	-	275	hypothetical protein	orth1937	ENOG410PNXT: aflatoxin biosynthesis ketoreductase nor-1						IPR002198: Short-chain dehydrogenase/reductase SDR; IPR002347: Glucose/ribitol dehydrogenase; IPR016040: NAD(P)-binding domain		GO:0016491 oxidoreductase activity; GO:0008152 metabolic process
VE04_00790	KV455973.1:1849-3043	+	397	hypothetical protein	orth691	ENOG410PRAN: Fungal Zn(2)-Cys(6) binuclear cluster domain					Fungal Zn(2)-Cys(6) binuclear cluster domain	IPR001138: Zn(2)-C6 fungal-type DNA-binding domain		GO:0005634 nucleus; GO:0008270 zinc ion binding; GO:0000981 RNA polymerase II transcription factor activity, sequence-specific DNA binding; GO:0006355 regulation of transcription, DNA-templated
VE04_00791	KV455973.1:3310-4111	-	266	hypothetical protein	orth8282							IPR016084: Haem oxygenase-like, multi-helical
VE04_00792	KV455973.1:4718-5315	+	159	hypothetical protein	orth422	ENOG410PSVR: conserved hypothetical protein						IPR008253: Marvel domain		GO:0016020 membrane
VE04_00793	KV455973.1:6434-8890	+	798	hypothetical protein	orth8283
VE04_00794	KV455973.1:9412-10384	-	323	hypothetical protein	orth1936	ENOG410PI96: xylosidase				GH43		IPR006710: Glycoside hydrolase, family 43; IPR023296: Glycosyl hydrolase, five-bladed beta-propellor domain		GO:0004553 hydrolase activity, hydrolyzing O-glycosyl compounds; GO:0005975 carbohydrate metabolic process
VE04_00795	KV455973.1:10959-11613	+	217	hypothetical protein	orth690	ENOG410Q12B: Methyltransferase domain						IPR013216: Methyltransferase type 11; IPR029063: S-adenosyl-L-methionine-dependent methyltransferase		GO:0008168 methyltransferase activity; GO:0008152 metabolic process
VE04_00796	KV455973.1:11861-12955	-	331	hypothetical protein	orth1935	ENOG410PMRA: D-isomer specific 2-hydroxyacid dehydrogenase, NAD binding domain						IPR002085: Alcohol dehydrogenase superfamily, zinc-type; IPR002328: Alcohol dehydrogenase, zinc-type, conserved site; IPR011032: GroES-like; IPR013149: Alcohol dehydrogenase, C-terminal; IPR013154: Alcohol dehydrogenase, N-terminal; IPR016040: NAD(P)-binding domain; IPR020843: Polyketide synthase, enoylreductase domain; IPR029752: D-isomer specific 2-hydroxyacid dehydrogenase, NAD-binding domain …		GO:0008270 zinc ion binding; GO:0016491 oxidoreductase activity; GO:0055114 oxidation-reduction process
VE04_00797	KV455973.1:14027-14858	-	276	hypothetical protein	orth3362	ENOG410PSJK: NA
VE04_00798	KV455973.1:15466-18485	+	986	hypothetical protein	orth1934
VE04_00799	KV455973.1:19278-19621	-	85	hypothetical protein	orth3363	ENOG410PSMJ: mitochondrial cytochrome c oxidase assembly factor	BUSCOfEOG77HDTF					IPR018625: Protein Pet100		GO:0005739 mitochondrion; GO:0033617 mitochondrial respiratory chain complex IV assembly
VE04_00800	KV455973.1:20089-20993	+	271	hypothetical protein	orth689	ENOG410PJ85: peroxisomal D3,D2-enoyl-CoA isomerase						IPR001753: Crotonase superfamily; IPR029045: ClpP/crotonase-like domain		GO:0003824 catalytic activity; GO:0008152 metabolic process
VE04_00801	KV455973.1:21157-21723	-	169	hypothetical protein	orth3364	ENOG410PQ6J: Involved in pre-mRNA splicing. May function at or prior to the first catalytic step of splicing at the catalytic center of the spliceosome. May do so by stabilizing the catalytic center or the position of the RNA substrate (By similarity)						IPR013170: mRNA splicing factor Cwf21 domain
VE04_00802	KV455973.1:22048-23306	+	394	hypothetical protein	orth3365	ENOG410PJMN: cell division cycle protein	BUSCOfEOG7ZKSP0					IPR009772: Cell division cycle protein 123	PF07065: D123	GO:0007049 cell cycle
VE04_00803	KV455973.1:23749-29020	-	1689	hypothetical protein	orth3366	ENOG410PM3J: HATPase_c domain protein						IPR003594: Histidine kinase-like ATPase, C-terminal domain; IPR022155: Protein of unknown function DUF3684
VE04_00804	KV455973.1:29533-30638	+	328	hypothetical protein	orth3367	ENOG410PPD9: Component of the Mediator complex, a coactivator involved in the regulated transcription of nearly all RNA polymerase II-dependent genes. Mediator functions as a bridge to convey information from gene-specific regulatory proteins to the basal RNA polymerase II transcription machinery. Mediator is recruited to promoters by direct interactions with regulatory proteins and serves as a s…	BUSCOfEOG7MD52F					IPR007018: Mediator complex, subunit Med6		GO:0016592 mediator complex; GO:0001104 RNA polymerase II transcription cofactor activity; GO:0006357 regulation of transcription from RNA polymerase II promoter
VE04_00805	KV455973.1:31247-33934	+	852	hypothetical protein	orth3368	ENOG410PFJW: GTPase-activating protein GYP7	BUSCOfEOG72G1GK					IPR000195: Rab-GTPase-TBC domain
VE04_00806	KV455973.1:34408-35335	+	308	hypothetical protein	orth3369							IPR019315: Kinase phosphorylation domain
VE04_00807	KV455973.1:36059-36660	-	168	hypothetical protein	orth8117						Zinc finger (C2H2)	IPR007087: Zinc finger, C2H2; IPR013087: Zinc finger C2H2-type/integrase DNA-binding domain		GO:0046872 metal ion binding; GO:0003676 nucleic acid binding
VE04_00808	KV455973.1:39903-41751	-	582	hypothetical protein	orth3370	ENOG410PFQT: tRNA modification GTPase	BUSCOfEOG7JHMH0					IPR004520: tRNA modification GTPase MnmE; IPR005225: Small GTP-binding protein domain; IPR006073: GTP binding domain; IPR018948: GTP-binding protein TrmE, N-terminal; IPR025867: MnmE, helical domain; IPR027266: GTP-binding protein TrmE/Glycine cleavage system T protein, domain 1; IPR027368: tRNA modification GTPase MnmE domain 2; IPR027417: P-loop containing nucleoside triphosphate hydrolase		GO:0005622 intracellular; GO:0003924 GTPase activity; GO:0005515 protein binding; GO:0005525 GTP binding; GO:0006400 tRNA modification
VE04_00809	KV455973.1:42084-43100	+	321	hypothetical protein	orth3371	ENOG410PH0P: 66S preribosome component MAK16	BUSCOfEOG7QZGNM					IPR006958: Mak16 protein; IPR029004: Ribosomal L28e/Mak16
VE04_00810	KV455973.1:43582-44547	+	279	hypothetical protein	orth8115	ENOG410PR0P: conserved hypothetical protein						IPR028095: Mso1, N-terminal domain
VE04_00811	KV455973.1:44911-46110	-	348	hypothetical protein	orth484	ENOG410PM3A: Acyl-CoA thioesterase						IPR003703: Acyl-CoA thioesterase; IPR029069: HotDog domain	PF13622: Thioesterase-like superfamily	GO:0047617 acyl-CoA hydrolase activity; GO:0006637 acyl-CoA metabolic process
VE04_00812	KV455973.1:46699-50264	-	1155	hypothetical protein	orth3239	ENOG410PJMM: Inherit from KOG: EFR3 homolog	BUSCOfEOG74BK23
VE04_00813	KV455973.1:51150-53426	-	722	NEK protein kinase	orth3240	ENOG410PIY3: G2-specific protein kinase	BUSCOfEOG7VB2QQ					IPR000719: Protein kinase domain; IPR002290: Serine/threonine/dual specificity protein kinase, catalytic domain; IPR008271: Serine/threonine-protein kinase, active site; IPR011009: Protein kinase-like domain		GO:0005524 ATP binding; GO:0004672 protein kinase activity; GO:0006468 protein phosphorylation
VE04_00814	KV455973.1:53748-55754	+	629	hypothetical protein	orth3241	ENOG410PGYX: BTB POZ domain-containing protein						IPR000210: BTB/POZ domain; IPR002110: Ankyrin repeat; IPR011333: SKP1/BTB/POZ domain; IPR020683: Ankyrin repeat-containing domain		GO:0005515 protein binding
VE04_00815	KV455973.1:56977-59910	+	927	hypothetical protein	orth3242	ENOG410PK86: conserved hypothetical protein						IPR010308: TRP-like family; IPR032800: ML-like domain	PF06011: Transient receptor potential (TRP) ion channel
VE04_00816	KV455973.1:60684-63003	+	679	hypothetical protein	orth3243	ENOG410PKB2: Rad21 Rec8 N terminal						IPR006910: Rad21/Rec8-like protein, N-terminal; IPR023093: Rad21/Rec8-like protein, C-terminal		GO:0005515 protein binding
VE04_00817	KV455973.1:63554-65151	+	491	hypothetical protein	orth485	ENOG410PFT2: transporter						IPR011701: Major facilitator superfamily; IPR020846: Major facilitator superfamily domain		GO:0016021 integral component of membrane; GO:0055085 transmembrane transport
VE04_00818	KV455973.1:65545-66705	+	332	hypothetical protein	orth3244	ENOG410PP33: MAGE family						IPR002190: MAGE homology domain	PF01454: MAGE family
VE04_00819	KV455973.1:67073-67429	-	84	splicing factor 3B subunit 5	orth3245	ENOG410PR7A: splicing factor 3b						IPR009846: Splicing factor 3B subunit 5/RDS3 complex subunit 10; IPR017089: Splicing factor 3B, subunit 5
VE04_00820	KV455973.1:67719-68721	+	333	hypothetical protein	orth3246
VE04_00821	KV455973.1:68960-70379	-	417	hypothetical protein	orth3247	ENOG410PICF: tRNA-specific adenosine deaminase	BUSCOfEOG7NW6K5					IPR002466: Adenosine deaminase/editase		GO:0003723 RNA binding; GO:0004000 adenosine deaminase activity; GO:0006396 RNA processing
VE04_00822	KV455973.1:70976-72348	+	283	hypothetical protein		ENOG410PMAJ: conserved hypothetical protein						IPR019448: EEIG1/EHBP1 N-terminal domain
VE04_00823	KV455978.1:25-2665	-	431	ATP phosphoribosyltransferase	orth6814							IPR001348: ATP phosphoribosyltransferase HisG; IPR011322: Nitrogen regulatory PII-like, alpha/beta; IPR013115: Histidine biosynthesis HisG, C-terminal; IPR013820: ATP phosphoribosyltransferase, catalytic domain; IPR015867: Nitrogen regulatory protein PII/ATP phosphoribosyltransferase, C-terminal; IPR018198: ATP phosphoribosyltransferase, conserved site; IPR020621: ATP phosphoribosyltransferase Hi…	PF01634: ATP phosphoribosyltransferase	GO:0005737 cytoplasm; GO:0003879 ATP phosphoribosyltransferase activity; GO:0000287 magnesium ion binding; GO:0000105 histidine biosynthetic process
VE04_00824	KV455978.1:3334-3696	+	68	40S ribosomal protein S28	orth6813	ENOG410PQTH: 40s ribosomal protein s28						IPR000289: Ribosomal protein S28e; IPR012340: Nucleic acid-binding, OB-fold; IPR028626: Ribosomal protein S28e conserved site		GO:0005622 intracellular; GO:0005840 ribosome; GO:0003735 structural constituent of ribosome; GO:0006412 translation
VE04_00825	KV455978.1:4608-7057	+	779	hypothetical protein	orth2343	ENOG410PH8S: DUF221 domain protein						IPR003864: Calcium-dependent channel, 7TM region, putative phosphate; IPR027815: 10TM putative phosphate transporter, cytosolic domain; IPR032880: Calcium permeable stress-gated cation channel 1, N-terminal transmembrane domain	PF02714: Calcium-dependent channel, 7TM region, putative phosphate	GO:0016020 membrane
VE04_00826	KV455978.1:7857-11196	+	1092	hypothetical protein	orth9129	ENOG410PJ7V: F-box domain protein						IPR001810: F-box domain		GO:0005515 protein binding
VE04_00827	KV455978.1:11479-12144	-	138	hypothetical protein	orth6812
VE04_00828	KV455978.1:12746-13972	+	374	hypothetical protein	orth6811	ENOG410QD6J: G_patch	BUSCOfEOG7RV9TT					IPR000467: G-patch domain		GO:0003676 nucleic acid binding
VE04_00829	KV455978.1:14220-17014	-	799	hypothetical protein	orth6810	ENOG410PGVC: Component of the post-replicative DNA mismatch repair system (MMR). Heterodimerizes with msh-2 to form MutS beta, which binds to DNA mismatches thereby initiating DNA repair. Msh-3 provides substrate-binding and substrate-specificity to the complex. When bound, the MutS beta heterodimer bends the DNA helix and shields approximately 20 base pairs. Acts mainly to repair insertion-delet…						IPR000432: DNA mismatch repair protein MutS, C-terminal; IPR007696: DNA mismatch repair protein MutS, core; IPR007861: DNA mismatch repair protein MutS, clamp; IPR011184: DNA mismatch repair MutS; IPR027417: P-loop containing nucleoside triphosphate hydrolase	PF00488: MutS domain V	GO:0030983 mismatched DNA binding; GO:0005524 ATP binding; GO:0006298 mismatch repair
VE04_00830	KV455978.1:17599-19325	+	519	hypothetical protein	orth6809	ENOG410PGEI: WD repeat protein						IPR001680: WD40 repeat; IPR012972: NLE; IPR015943: WD40/YVTN repeat-like-containing domain; IPR017986: WD40-repeat-containing domain; IPR019775: WD40 repeat, conserved site; IPR020472: G-protein beta WD-40 repeat	PF00400: WD domain, G-beta repeat	GO:0005515 protein binding
VE04_00831	KV455978.1:21838-24788	+	917	hypothetical protein	orth835	ENOG410PH2A: alpha,alpha-trehalose phosphate synthase subunit				GT20		IPR001830: Glycosyl transferase, family 20; IPR003337: Trehalose-phosphatase; IPR006379: HAD-superfamily hydrolase, subfamily IIB; IPR023214: HAD-like domain	PF00982: Glycosyltransferase family 20	GO:0003824 catalytic activity; GO:0005992 trehalose biosynthetic process
VE04_00832	KV455978.1:25916-26586	+	107	hypothetical protein		ENOG410PMWK: extracellular SCP domain protein Pry1						IPR001283: Cysteine-rich secretory protein, allergen V5/Tpx-1-related; IPR014044: CAP domain; IPR018244: Allergen V5/Tpx-1-related, conserved site		GO:0005576 extracellular region
VE04_00833	KV455978.1:26670-28053	-	346	hypothetical protein	orth8284	ENOG410PPWK: Alcohol dehydrogenase GroES-like domain						IPR002085: Alcohol dehydrogenase superfamily, zinc-type; IPR011032: GroES-like; IPR013154: Alcohol dehydrogenase, N-terminal; IPR016040: NAD(P)-binding domain; IPR020843: Polyketide synthase, enoylreductase domain		GO:0008270 zinc ion binding; GO:0016491 oxidoreductase activity; GO:0055114 oxidation-reduction process
VE04_00834	KV455978.1:29417-30785	+	417	glycerol-3-phosphate dehydrogenase	orth6808	ENOG410PHMP: Glycerol-3-phosphate dehydrogenase						IPR006109: Glycerol-3-phosphate dehydrogenase, NAD-dependent, C-terminal; IPR006168: Glycerol-3-phosphate dehydrogenase, NAD-dependent; IPR008927: 6-phosphogluconate dehydrogenase C-terminal domain-like; IPR011128: Glycerol-3-phosphate dehydrogenase, NAD-dependent, N-terminal; IPR013328: 6-phosphogluconate dehydrogenase, domain 2; IPR016040: NAD(P)-binding domain		GO:0009331 glycerol-3-phosphate dehydrogenase complex; GO:0016616 oxidoreductase activity, acting on the CH-OH group of donors, NAD or NADP as acceptor; GO:0004367 glycerol-3-phosphate dehydrogenase [NAD+] activity; GO:0051287 NAD binding; GO:0016491 oxidoreductase activity; GO:0006072 glycerol-3-phosphate metabolic process; GO:0046168 glycerol-3-phosphate catabolic process; GO:0055114 oxidation-…
VE04_00835	KV455978.1:31446-32292	+	281	hypothetical protein	orth6807	ENOG410PUT8: Carboxyphosphonoenolpyruvate phosphonomutase-like protein						IPR015813: Pyruvate/Phosphoenolpyruvate kinase-like domain	PF13714: Phosphoenolpyruvate phosphomutase	GO:0003824 catalytic activity
VE04_00836	KV455978.1:32527-35624	-	975	hypothetical protein	orth836	ENOG410PISF: eukaryotic translation initiation factor						IPR003100: PAZ domain; IPR003165: Piwi domain; IPR012337: Ribonuclease H-like domain; IPR014811: Argonaute, linker 1 domain; IPR032472: Argonaute linker 2 domain; IPR032474: Protein argonaute, N-terminal	PF02171: Piwi domain	GO:0005515 protein binding; GO:0003676 nucleic acid binding
VE04_00837	KV455978.1:36410-40916	+	1375	hypothetical protein	orth2342	ENOG410Q18B: Pfam:dsRNA_bind						IPR000999: Ribonuclease III domain; IPR001650: Helicase, C-terminal; IPR005034: Dicer dimerisation domain; IPR011545: DEAD/DEAH box helicase domain; IPR014001: Helicase superfamily 1/2, ATP-binding domain; IPR014720: Double-stranded RNA-binding domain; IPR027417: P-loop containing nucleoside triphosphate hydrolase		GO:0003723 RNA binding; GO:0004525 ribonuclease III activity; GO:0005524 ATP binding; GO:0016891 endoribonuclease activity, producing 5'-phosphomonoesters; GO:0003676 nucleic acid binding; GO:0006396 RNA processing
VE04_00838	KV455978.1:41650-42422	+	238	hypothetical protein	orth6799	ENOG410PMZU: Component of the PAM complex, a complex required for the translocation of transit peptide-containing proteins from the inner membrane into the mitochondrial matrix in an ATP-dependent manner	BUSCOfEOG7KWSVP					IPR013875: Mitochondrial import protein Pam17	PF08566: Mitochondrial import protein Pam17
VE04_00839	KV455978.1:42658-44156	-	481	hypothetical protein	orth6800	ENOG410PFVS: Plays a central role in 2-thiolation of mcm(5)S(2)U at tRNA wobble positions of tRNA(Lys), tRNA(Glu) and tRNA(Gln). Acts by mediating the C-terminal thiocarboxylation of sulfur carrier URM1. Its N-terminus first activates URM1 as acyl-adenylates (- COAMP), then the persulfide sulfur on the catalytic cysteine is transferred to URM1 to form thiocarboxylation (-COSH) of its C- terminus.…						IPR000594: THIF-type NAD/FAD binding fold; IPR001763: Rhodanese-like domain; IPR016040: NAD(P)-binding domain; IPR028885: Adenylyltransferase and sulfurtransferase MOCS3/Uba4	PF00899: ThiF family	GO:0005829 cytosol; GO:0004792 thiosulfate sulfurtransferase activity; GO:0008641 small protein activating enzyme activity; GO:0002143 tRNA wobble position uridine thiolation
VE04_00840	KV455978.1:44344-45928	+	479	hypothetical protein	orth832	ENOG410PK7U: Beta subunit						IPR001330: PFTB repeat; IPR008930: Terpenoid cyclases/protein prenyltransferase alpha-alpha toroid		GO:0003824 catalytic activity
VE04_00841	KV455978.1:46103-48784	-	726	hypothetical protein	orth6802				M20A			IPR001261: ArgE/DapE/ACY1/CPG2/YscS, conserved site; IPR002933: Peptidase M20; IPR011650: Peptidase M20, dimerisation domain; IPR023214: HAD-like domain		GO:0008237 metallopeptidase activity; GO:0016787 hydrolase activity; GO:0008152 metabolic process; GO:0006508 proteolysis
VE04_00842	KV455978.1:49112-49692	+	175	hypothetical protein	orth6803	ENOG410PRAP: Increased loss of mitochondrial DNA protein 1						IPR018815: Increased loss of mitochondrial DNA protein 1	PF10311: Increased loss of mitochondrial DNA protein 1
VE04_00843	KV455978.1:49911-53743	-	1060	hypothetical protein	orth6804							IPR019183: N-acetyltransferase B complex, non-catalytic subunit
VE04_00844	KV455978.1:54654-57011	+	718	hypothetical protein	orth6805							IPR001841: Zinc finger, RING-type; IPR013083: Zinc finger, RING/FYVE/PHD-type; IPR017907: Zinc finger, RING-type, conserved site; IPR018957: Zinc finger, C3HC4 RING-type		GO:0008270 zinc ion binding; GO:0005515 protein binding; GO:0046872 metal ion binding
VE04_00845	KV455978.1:57611-60282	+	770	CAMK/CAMKL protein kinase	orth6806	ENOG410PIHI: serine threonine protein kinase						IPR000719: Protein kinase domain; IPR002290: Serine/threonine/dual specificity protein kinase, catalytic domain; IPR008271: Serine/threonine-protein kinase, active site; IPR011009: Protein kinase-like domain; IPR017441: Protein kinase, ATP binding site	PF00069: Protein kinase domain	GO:0005524 ATP binding; GO:0004672 protein kinase activity; GO:0006468 protein phosphorylation
VE04_00846	KV455978.1:61698-63574	+	608	hypothetical protein	orth744	ENOG410PJCY: General amino-acid permease GAP1						IPR002293: Amino acid/polyamine transporter I; IPR004762: Amino acid permease, fungi; IPR004840: Amino acid permease, conserved site; IPR004841: Amino acid permease/ SLC12A domain	PF00324: Amino acid permease	GO:0016021 integral component of membrane; GO:0016020 membrane; GO:0015171 amino acid transmembrane transporter activity; GO:0006865 amino acid transport; GO:0055085 transmembrane transport; GO:0003333 amino acid transmembrane transport; GO:0006810 transport
VE04_00847	KV455978.1:65896-67099	+	400	hypothetical protein	orth837	ENOG410PNDB: STYKc						IPR000719: Protein kinase domain; IPR008266: Tyrosine-protein kinase, active site; IPR011009: Protein kinase-like domain		GO:0005524 ATP binding; GO:0004672 protein kinase activity; GO:0006468 protein phosphorylation
VE04_00848	KV455975.1:1329-2442	+	370	hypothetical protein	orth6334	ENOG410PXIR: NA
VE04_00849	KV455975.1:2610-4403	-	525	hypothetical protein	orth6333	ENOG410PVYW: NA
VE04_00850	KV455975.1:4903-7194	-	729	hypothetical protein	orth451	ENOG410PGD5: kinesin-like protein						IPR001752: Kinesin motor domain; IPR019821: Kinesin motor domain, conserved site; IPR027417: P-loop containing nucleoside triphosphate hydrolase; IPR027640: Kinesin-like protein	PF16796: Microtubule binding	GO:0005524 ATP binding; GO:0008017 microtubule binding; GO:0003777 microtubule motor activity; GO:0007018 microtubule-based movement
VE04_00851	KV455975.1:7310-9640	+	477	hypothetical protein	orth6332
VE04_00852	KV455975.1:10690-12918	+	725	CAMK protein kinase	orth6331	ENOG410PFW7: catalytic protein kinase domain-containing protein						IPR000719: Protein kinase domain; IPR002290: Serine/threonine/dual specificity protein kinase, catalytic domain; IPR008271: Serine/threonine-protein kinase, active site; IPR011009: Protein kinase-like domain; IPR020636: Calcium/calmodulin-dependent/calcium-dependent protein kinase		GO:0004672 protein kinase activity; GO:0005524 ATP binding; GO:0006468 protein phosphorylation
VE04_00853	KV455975.1:13475-15371	+	611	dihydroxy-acid dehydratase	orth450	ENOG410PFSR: Dihydroxy-acid dehydratase						IPR000581: Dihydroxy-acid/6-phosphogluconate dehydratase; IPR004404: Dihydroxy-acid dehydratase; IPR015928: Aconitase/3-isopropylmalate dehydratase, swivel; IPR020558: Dihydroxy-acid/6-phosphogluconate dehydratase, conserved site	PF00920: Dehydratase family	GO:0004160 dihydroxy-acid dehydratase activity; GO:0003824 catalytic activity; GO:0008152 metabolic process; GO:0009082 branched-chain amino acid biosynthetic process
VE04_00854	KV455975.1:15812-17227	-	435	hypothetical protein	orth6330	ENOG410PI31: transcription initiation factor	BUSCOfEOG7R2BV4					IPR002853: Transcription factor TFIIE, alpha subunit; IPR013083: Zinc finger, RING/FYVE/PHD-type; IPR017919: Transcription factor TFE/TFIIEalpha HTH domain; IPR024550: TFIIEalpha/SarR/Rpc3 HTH domain		GO:0043565 sequence-specific DNA binding; GO:0006367 transcription initiation from RNA polymerase II promoter
VE04_00855	KV455975.1:17812-19727	+	606	hypothetical protein	orth6329	ENOG410PGFR: tRNA pseudouridine synthase						IPR001406: Pseudouridine synthase I, TruA; IPR020094: Pseudouridine synthase I, TruA, N-terminal; IPR020095: Pseudouridine synthase I, TruA, C-terminal; IPR020097: Pseudouridine synthase I, TruA, alpha/beta domain; IPR020103: Pseudouridine synthase, catalytic domain		GO:0003723 RNA binding; GO:0009982 pseudouridine synthase activity; GO:0009451 RNA modification; GO:0001522 pseudouridine synthesis
VE04_00856	KV455975.1:21300-22746	+	413	AGC/PKA protein kinase	orth449	ENOG410PHM9: camp-dependent protein kinase						IPR000719: Protein kinase domain; IPR000961: AGC-kinase, C-terminal; IPR002290: Serine/threonine/dual specificity protein kinase, catalytic domain; IPR008271: Serine/threonine-protein kinase, active site; IPR011009: Protein kinase-like domain	PF00069: Protein kinase domain	GO:0004674 protein serine/threonine kinase activity; GO:0005524 ATP binding; GO:0004672 protein kinase activity; GO:0006468 protein phosphorylation
VE04_00857	KV455975.1:23317-23871	-	165	hypothetical protein	orth6328							IPR009332: Mediator of RNA polymerase II transcription subunit 22		GO:0016592 mediator complex; GO:0001104 RNA polymerase II transcription cofactor activity; GO:0006357 regulation of transcription from RNA polymerase II promoter
VE04_00858	KV455975.1:24395-25528	+	334	hypothetical protein	orth6327	ENOG410PK0U: Actin monomer binding protein						IPR002108: Actin-depolymerising factor homology domain; IPR028458: Twinfilin; IPR029006: ADF-H/Gelsolin-like domain		GO:0005622 intracellular; GO:0003779 actin binding; GO:0030837 negative regulation of actin filament polymerization
VE04_00859	KV455975.1:26213-27598	-	326	hypothetical protein	orth448	ENOG410PFV9: Succinate fumarate mitochondrial transporter						IPR002067: Mitochondrial carrier protein; IPR018108: Mitochondrial substrate/solute carrier; IPR023395: Mitochondrial carrier domain	PF00153: Mitochondrial carrier protein	GO:0055085 transmembrane transport
VE04_00860	KV455975.1:28852-29557	+	216	dihydrofolate reductase	orth6326	ENOG410PPTW: dihydrofolate reductase	BUSCOfEOG7Q8D07					IPR001796: Dihydrofolate reductase domain; IPR012259: Dihydrofolate reductase; IPR017925: Dihydrofolate reductase conserved site; IPR024072: Dihydrofolate reductase-like domain		GO:0050661 NADP binding; GO:0004146 dihydrofolate reductase activity; GO:0055114 oxidation-reduction process; GO:0009165 nucleotide biosynthetic process; GO:0006545 glycine biosynthetic process
VE04_00861	KV455975.1:29729-30456	-	179	peptidyl-prolyl cis-trans isomerase NIMA-interacting 1	orth6325	ENOG410PP19: Peptidyl-prolyl cis-trans isomerase	BUSCOfEOG7HHX51					IPR000297: Peptidyl-prolyl cis-trans isomerase, PpiC-type; IPR001202: WW domain		GO:0016853 isomerase activity; GO:0005515 protein binding
VE04_00862	KV455975.1:31898-32473	-	136	50S ribosomal protein L14	orth447	ENOG410PPNT: mitochondrial 54S ribosomal protein YmL38 YmL34	BUSCOfEOG75J10D					IPR000218: Ribosomal protein L14b/L23e; IPR005745: Ribosomal protein L14, bacterial-type; IPR019972: Ribosomal protein L14 conserved site; IPR023571: Ribosomal protein L14 domain		GO:0015934 large ribosomal subunit; GO:0005840 ribosome; GO:0003735 structural constituent of ribosome; GO:0006412 translation
VE04_00863	KV455975.1:33032-35065	+	660	hypothetical protein	orth6323	ENOG410PGJB: SET domain protein						IPR001214: SET domain; IPR025783: Histone-lysine N-methyltransferase SET9		GO:0005515 protein binding; GO:0042799 histone methyltransferase activity (H4-K20 specific); GO:0034770 histone H4-K20 methylation
VE04_00864	KV455975.1:35589-36634	+	290	hypothetical protein	orth6322	ENOG410PMKS: conserved hypothetical protein						IPR011333: SKP1/BTB/POZ domain
VE04_00865	KV455975.1:37465-37852	+	93	hypothetical protein
VE04_00866	KV455975.1:37892-41970	+	1325	hypothetical protein	orth6321	ENOG410PJ4Z: gtp binding protein	BUSCOfEOG7N63VZ					IPR001849: Pleckstrin homology domain; IPR011993: PH domain-like; IPR012966: Anillin homology domain
VE04_00867	KV455975.1:42370-43259	-	245	hypothetical protein	orth6320	ENOG410PPTA: RNase P subunit Pop3						IPR013241: RNase P, subunit Pop3
VE04_00868	KV455975.1:43802-45883	+	543	GMP synthase	orth6319	ENOG410PFKK: GMP synthase	BUSCOfEOG7J70QG		C26			IPR001674: GMP synthase, C-terminal; IPR004739: GMP synthase, N-terminal; IPR014729: Rossmann-like alpha/beta/alpha sandwich fold; IPR017926: Glutamine amidotransferase; IPR022310: NAD/GMP synthase; IPR022955: GMP synthase; IPR025777: GMP synthetase ATP pyrophosphatase domain; IPR029062: Class I glutamine amidotransferase-like		GO:0016462 pyrophosphatase activity; GO:0005524 ATP binding; GO:0003922 GMP synthase (glutamine-hydrolyzing) activity; GO:0006164 purine nucleotide biosynthetic process; GO:0006177 GMP biosynthetic process
VE04_00869	KV455975.1:46647-54492	+	2533	hypothetical protein	orth6318	ENOG410PHVX: hydrolase			C19			IPR001394: Peptidase C19, ubiquitin carboxyl-terminal hydrolase; IPR018200: Ubiquitin specific protease, conserved site; IPR021905: Protein of unknown function DUF3517; IPR028889: Ubiquitin specific protease domain		GO:0036459 thiol-dependent ubiquitinyl hydrolase activity; GO:0006511 ubiquitin-dependent protein catabolic process; GO:0016579 protein deubiquitination
VE04_00870	KV455975.1:55044-57054	-	669	hypothetical protein	orth6317	ENOG410PMZR: conserved hypothetical protein
VE04_00871	KV455975.1:57815-58398	+	101	hypothetical protein	orth6316	ENOG410PT1T: NA
VE04_00872	KV455975.1:58918-59747	-	240	hypothetical protein	orth6315	ENOG410PN4N: clathrin light chain	BUSCOfEOG7Z95XB					IPR000996: Clathrin light chain; IPR027417: P-loop containing nucleoside triphosphate hydrolase	PF01086: Clathrin light chain	GO:0030130 clathrin coat of trans-Golgi network vesicle; GO:0030132 clathrin coat of coated pit; GO:0005198 structural molecule activity; GO:0006886 intracellular protein transport; GO:0016192 vesicle-mediated transport
VE04_00873	KV455975.1:60198-61590	+	418	hypothetical protein	orth6314	ENOG410PF96: Regulator of Ty1 transposition protein						IPR006569: CID domain; IPR006903: RNA polymerase II-binding domain; IPR008942: ENTH/VHS
VE04_00874	KV455975.1:62034-63652	-	510	hypothetical protein	orth6313	ENOG410PJFB: hsp90 co-chaperone Cdc37	BUSCOfEOG7GTTD4					IPR004918: Cdc37; IPR013855: Cdc37, N-terminal domain; IPR013873: Cdc37, C-terminal; IPR013874: Cdc37, Hsp90 binding		GO:0019901 protein kinase binding
VE04_00875	KV455975.1:64973-66999	+	642	hypothetical protein	orth8285	ENOG410PK1Z: endo-1,3(4)-beta-glucanase						IPR000757: Glycoside hydrolase, family 16; IPR013320: Concanavalin A-like lectin/glucanase domain		GO:0004553 hydrolase activity, hydrolyzing O-glycosyl compounds; GO:0005975 carbohydrate metabolic process
VE04_00876	KV455975.1:67794-70197	+	800	hypothetical protein	orth6312	ENOG410PG0Y: ATP-dependent permease						IPR003439: ABC transporter-like; IPR003593: AAA+ ATPase domain; IPR011527: ABC transporter type 1, transmembrane domain; IPR027417: P-loop containing nucleoside triphosphate hydrolase	PF00664: ABC transporter transmembrane region	GO:0016021 integral component of membrane; GO:0005524 ATP binding; GO:0016887 ATPase activity; GO:0042626 ATPase activity, coupled to transmembrane movement of substances; GO:0055085 transmembrane transport; GO:0006810 transport
VE04_00877	KV455967.1:481-930	+	74	hypothetical protein	orth4546	ENOG410PTHS: Protein of unknown function (DUF2611)						IPR021278: Protein of unknown function DUF2611
VE04_00878	KV455967.1:1242-2254	+	207	hypothetical protein	orth711							IPR011146: HIT-like domain		GO:0003824 catalytic activity
VE04_00879	KV455967.1:3043-3989	+	292	hypothetical protein	orth4547	ENOG410PIHF: Zinc finger protein						IPR000058: Zinc finger, AN1-type		GO:0008270 zinc ion binding
VE04_00880	KV455967.1:4228-8334	-	1284	hypothetical protein	orth4548	ENOG410PIQR: CorA-like Mg2+ transporter protein						IPR002523: Mg2+ transporter protein, CorA-like/Zinc transport protein ZntB		GO:0016020 membrane; GO:0046873 metal ion transmembrane transporter activity; GO:0030001 metal ion transport; GO:0055085 transmembrane transport
VE04_00881	KV455967.1:8778-12258	-	1159	hypothetical protein	orth712	ENOG410PHV4: DNA repair protein						IPR004583: DNA repair protein Rad4; IPR018325: Rad4/PNGase transglutaminase-like fold; IPR018326: Rad4 beta-hairpin domain 1; IPR018327: Rad4 beta-hairpin domain 2; IPR018328: Rad4 beta-hairpin domain 3		GO:0005634 nucleus; GO:0003677 DNA binding; GO:0003684 damaged DNA binding; GO:0006289 nucleotide-excision repair
VE04_00882	KV455967.1:12883-14328	-	438	hypothetical protein	orth713	ENOG410PKSK: Phosphatidylinositol transporter						IPR001251: CRAL-TRIO lipid binding domain; IPR011074: CRAL/TRIO, N-terminal domain
VE04_00883	KV455967.1:15063-18079	-	969	hypothetical protein	orth8286							IPR016197: Chromo domain-like
VE04_00884	KV455967.1:19070-21779	-	902	hypothetical protein	orth4549	ENOG410PIPB: ATP-dependent RNA helicase SUV3	BUSCOfEOG73FQW6					IPR001650: Helicase, C-terminal; IPR022192: Mitochondrial degradasome RNA helicase subunit, C-terminal domain; IPR027417: P-loop containing nucleoside triphosphate hydrolase		GO:0016817 hydrolase activity, acting on acid anhydrides
VE04_00885	KV455967.1:22049-22827	+	244	vesicle-associated membrane protein 7	orth688	ENOG410PMTZ: vesicle-associated membrane protein						IPR001388: Synaptobrevin; IPR010908: Longin domain; IPR011012: Longin-like domain		GO:0016021 integral component of membrane; GO:0016192 vesicle-mediated transport; GO:0006810 transport
VE04_00886	KV455967.1:23293-26854	+	1144	hypothetical protein	orth4555	ENOG410PGQ9: Ribosome 60S biogenesis N-terminal	BUSCOfEOG76DV31					IPR021714: Nucleolar pre-ribosomal-associated protein 1, N-terminal; IPR032436: Nucleolar pre-ribosomal-associated protein 1, C-terminal domain	PF11707: Ribosome 60S biogenesis N-terminal
VE04_00887	KV455967.1:27302-29287	+	609	hypothetical protein	orth714	ENOG410PHUX: histone deacetylase					Fungal Zn(2)-Cys(6) binuclear cluster domain	IPR000286: Histone deacetylase superfamily; IPR001138: Zn(2)-C6 fungal-type DNA-binding domain; IPR003084: Histone deacetylase; IPR023801: Histone deacetylase domain	PF00850: Histone deacetylase domain	GO:0005634 nucleus; GO:0008270 zinc ion binding; GO:0004407 histone deacetylase activity; GO:0000981 RNA polymerase II transcription factor activity, sequence-specific DNA binding; GO:0016575 histone deacetylation; GO:0006355 regulation of transcription, DNA-templated
VE04_00888	KV455967.1:30268-31969	+	566	hypothetical protein	orth4554	ENOG410PFAR: Stress response protein Rds1
VE04_00889	KV455967.1:32386-33571	-	357	hypothetical protein	orth88	ENOG410PG91: Mitochondrial carrier protein						IPR002067: Mitochondrial carrier protein; IPR018108: Mitochondrial substrate/solute carrier; IPR023395: Mitochondrial carrier domain		GO:0055085 transmembrane transport
VE04_00890	KV455967.1:34119-35592	+	490	hypothetical protein	orth4553	ENOG410PQ9D: MT-A70 family						IPR007757: MT-A70-like; IPR029063: S-adenosyl-L-methionine-dependent methyltransferase		GO:0008168 methyltransferase activity; GO:0006139 nucleobase-containing compound metabolic process
VE04_00891	KV455967.1:35798-36438	-	193	hypothetical protein	orth4552	ENOG410PRXZ: mitochondrial 54S ribosomal protein YmL41	BUSCOfEOG7J188V					IPR012677: Nucleotide-binding alpha-beta plait domain; IPR012678: Ribosomal protein L23/L15e core domain; IPR013025: Ribosomal protein L25/L23		GO:0005622 intracellular; GO:0005840 ribosome; GO:0003735 structural constituent of ribosome; GO:0000166 nucleotide binding; GO:0006412 translation
VE04_00892	KV455967.1:36847-38138	-	410	hypothetical protein	orth4551		BUSCOfEOG73BVP8					IPR006845: Pex, N-terminal; IPR013083: Zinc finger, RING/FYVE/PHD-type; IPR017375: Peroxisome assembly protein 12		GO:0005779 integral component of peroxisomal membrane; GO:0008270 zinc ion binding; GO:0008022 protein C-terminus binding; GO:0006625 protein targeting to peroxisome
VE04_00893	KV455967.1:38828-42195	+	1044	hypothetical protein	orth4550	ENOG410PITB: Hamartin protein						IPR007483: Hamartin; IPR016024: Armadillo-type fold		GO:0005488 binding
VE04_00894	KV455967.1:42509-46207	-	1124	hypothetical protein	orth4562
VE04_00895	KV455967.1:47416-48682	+	387	hypothetical protein	orth4561	ENOG410PN88: NA
VE04_00896	KV455967.1:49253-50069	-	271	hypothetical protein	orth157	ENOG410PVC4: NA						IPR011009: Protein kinase-like domain
VE04_00897	KV455967.1:50558-56580	-	1857	pyrABCN	orth4560				M38		Zinc finger (C2H2)	IPR002082: Aspartate carbamoyltransferase; IPR005479: Carbamoyl-phosphate synthetase large subunit-like, ATP-binding domain; IPR005483: Carbamoyl-phosphate synthase large subunit, CPSase domain; IPR006130: Aspartate/ornithine carbamoyltransferase; IPR006131: Aspartate/ornithine carbamoyltransferase, Asp/Orn-binding domain; IPR006132: Aspartate/ornithine carbamoyltransferase, carbamoyl-P binding; …		GO:0016743 carboxyl- or carbamoyltransferase activity; GO:0005524 ATP binding; GO:0046872 metal ion binding; GO:0016597 amino acid binding; GO:0004070 aspartate carbamoyltransferase activity; GO:0006807 nitrogen compound metabolic process; GO:0006207 'de novo' pyrimidine nucleobase biosynthetic process; GO:0006520 cellular amino acid metabolic process
VE04_00898	KV455967.1:58410-61565	-	1034	hypothetical protein	orth5671	ENOG410PFDZ: Bifunctional pyrimidine biosynthesis protein (PyrABCN)			C26			IPR002474: Carbamoyl-phosphate synthase, small subunit N-terminal domain; IPR005479: Carbamoyl-phosphate synthetase large subunit-like, ATP-binding domain; IPR005480: Carbamoyl-phosphate synthetase, large subunit oligomerisation domain; IPR005483: Carbamoyl-phosphate synthase large subunit, CPSase domain; IPR006274: Carbamoyl-phosphate synthase, small subunit; IPR011761: ATP-grasp fold; IPR013815…	PF02786: Carbamoyl-phosphate synthase L chain, ATP binding domain	GO:0004088 carbamoyl-phosphate synthase (glutamine-hydrolyzing) activity; GO:0005524 ATP binding; GO:0003824 catalytic activity; GO:0046872 metal ion binding; GO:0006541 glutamine metabolic process; GO:0006807 nitrogen compound metabolic process; GO:0006207 'de novo' pyrimidine nucleobase biosynthetic process
VE04_00899	KV455967.1:62450-67620	-	1661	hypothetical protein	orth4559	ENOG410PGGB: Dicer-like endonuclease involved in cleaving double- stranded RNA in the RNA interference (RNAi) pathway. Produces 21 to 25 bp dsRNAs (siRNAs) which target the selective destruction of homologous RNAs leading to sequence-specific suppression of gene expression, called post-transcriptional gene silencing (PTGS). Part of a broad host defense response against viral infection and transpo…						IPR000999: Ribonuclease III domain; IPR001650: Helicase, C-terminal; IPR005034: Dicer dimerisation domain; IPR006935: Helicase/UvrB, N-terminal; IPR014001: Helicase superfamily 1/2, ATP-binding domain; IPR014720: Double-stranded RNA-binding domain; IPR027417: P-loop containing nucleoside triphosphate hydrolase		GO:0003723 RNA binding; GO:0004525 ribonuclease III activity; GO:0005524 ATP binding; GO:0016787 hydrolase activity; GO:0003677 DNA binding; GO:0016891 endoribonuclease activity, producing 5'-phosphomonoesters; GO:0006396 RNA processing
VE04_00900	KV455967.1:68206-68591	+	109	hypothetical protein		ENOG410PHEG: pathway regulator (TapA)						IPR007304: TAP42-like protein		GO:0009966 regulation of signal transduction
VE04_00901	KV455967.1:68746-69398	+	188	hypothetical protein	orth4558	ENOG410PHEG: pathway regulator (TapA)						IPR007304: TAP42-like protein		GO:0009966 regulation of signal transduction
VE04_00902	KV455967.1:69448-70018	-	189	hypothetical protein	orth4557	ENOG410PPYJ: Glyoxalase/Bleomycin resistance protein/Dioxygenase superfamily						IPR004360: Glyoxalase/fosfomycin resistance/dioxygenase domain; IPR029068: Glyoxalase/Bleomycin resistance protein/Dihydroxybiphenyl dioxygenase
VE04_00903	KV455967.1:70744-72288	+	411	hypothetical protein	orth2185	ENOG410PH8B: salicylate hydroxylase						IPR002938: FAD-binding domain; IPR023753: FAD/NAD(P)-binding domain		GO:0016491 oxidoreductase activity; GO:0071949 FAD binding; GO:0055114 oxidation-reduction process
VE04_00904	KV455967.1:73147-73431	+	64	hypothetical protein	orth4556
VE04_00905	KV455967.1:74557-78959	-	1298	hypothetical protein	orth715	ENOG410PFE8: NACHT domain						IPR002110: Ankyrin repeat; IPR012908: GPI inositol-deacylase PGAP1-like; IPR020683: Ankyrin repeat-containing domain; IPR027417: P-loop containing nucleoside triphosphate hydrolase; IPR029058: Alpha/Beta hydrolase fold	PF12796: Ankyrin repeats (3 copies)	GO:0005515 protein binding; GO:0016788 hydrolase activity, acting on ester bonds; GO:0006886 intracellular protein transport; GO:0006505 GPI anchor metabolic process
VE04_00906	KV455977.1:35-2112	-	636	hypothetical protein	orth6935	ENOG410PGW1: phospholipid diacylglycerol acyltransferase	BUSCOfEOG7NCVD1					IPR003386: Lecithin:cholesterol/phospholipid:diacylglycerol acyltransferase; IPR029058: Alpha/Beta hydrolase fold	PF02450: Lecithin:cholesterol acyltransferase	GO:0008374 O-acyltransferase activity; GO:0006629 lipid metabolic process
VE04_00907	KV455977.1:2361-2932	+	173	peptide alpha-N-acetyltransferase	orth6936	ENOG410PNPA: acetyltransferase						IPR000182: GNAT domain; IPR016181: Acyl-CoA N-acyltransferase		GO:0008080 N-acetyltransferase activity
VE04_00908	KV455977.1:3346-3960	-	156	hypothetical protein	orth6937	ENOG410PRF7: Domain of unknown function (DUF1917)						IPR015034: Protein of unknown function DUF1917; IPR023398: Translation Initiation factor eIF- 4e-like
VE04_00909	KV455977.1:4379-9495	+	1097	hypothetical protein	orth6938		BUSCOfEOG7CK3H3					IPR001680: WD40 repeat; IPR015943: WD40/YVTN repeat-like-containing domain; IPR017986: WD40-repeat-containing domain; IPR021858: Protein of unknown function DUF3468		GO:0005515 protein binding
VE04_00910	KV455977.1:10341-10742	-	116	hypothetical protein	orth6939	ENOG410PSJE: NA
VE04_00911	KV455977.1:11375-14257	+	892	hypothetical protein	orth1486	ENOG410PHZQ: Component of the coat protein complex II (COPII) which promotes the formation of transport vesicles from the endoplasmic reticulum (ER). The coat has two main functions, the physical deformation of the endoplasmic reticulum membrane into vesicles and the selection of cargo molecules (By similarity)						IPR002035: von Willebrand factor, type A; IPR006895: Zinc finger, Sec23/Sec24-type; IPR006896: Sec23/Sec24, trunk domain; IPR006900: Sec23/Sec24, helical domain; IPR007123: Gelsolin-like domain; IPR012990: Sec23/Sec24 beta-sandwich; IPR029006: ADF-H/Gelsolin-like domain	PF04811: Sec23/Sec24 trunk domain	GO:0030127 COPII vesicle coat; GO:0008270 zinc ion binding; GO:0006886 intracellular protein transport; GO:0006888 ER to Golgi vesicle-mediated transport
VE04_00912	KV455977.1:14970-17136	+	701	hypothetical protein	orth6940	ENOG410PIBC: Acts as component of the peripheral membrane COG complex that is involved in intra-Golgi protein trafficking. COG is located at the cis-Golgi, and regulates tethering of retrograde intra-Golgi vesicles and possibly a number of other membrane trafficking events (By similarity)	BUSCOfEOG7FBRS5					IPR010490: Conserved oligomeric Golgi complex subunit 6	PF06419: Conserved oligomeric complex COG6	GO:0017119 Golgi transport complex; GO:0006891 intra-Golgi vesicle-mediated transport
VE04_00913	KV455977.1:17745-20472	+	860	hypothetical protein	orth6941	ENOG410PFDY: AAA family ATPase						IPR003593: AAA+ ATPase domain; IPR003959: ATPase, AAA-type, core; IPR003960: ATPase, AAA-type, conserved site; IPR015415: Vps4 oligomerisation, C-terminal; IPR027417: P-loop containing nucleoside triphosphate hydrolase		GO:0005524 ATP binding
VE04_00914	KV455977.1:20765-21443	-	170	hypothetical protein	orth6942							IPR000266: Ribosomal protein S17/S11; IPR012340: Nucleic acid-binding, OB-fold		GO:0005622 intracellular; GO:0005840 ribosome; GO:0003735 structural constituent of ribosome; GO:0006412 translation
VE04_00915	KV455977.1:22406-22966	-	119	hypothetical protein	orth6943	ENOG410PQDZ: GRIM-19 protein						IPR009346: GRIM-19
VE04_00916	KV455977.1:23235-24651	+	471	hypothetical protein	orth6944	ENOG410PKY7: Catalyzes the formation of N(1)-methylguanine at position 9 (m1G9) in cytoplasmic tRNAs (By similarity)	BUSCOfEOG7G4QRH					IPR007356: tRNA (guanine-N1-)-methyltransferase, eukaryotic; IPR016009: tRNA methyltransferase TRMD/TRM10-type domain; IPR028564: tRNA methyltransferase TRM10-type domain
VE04_00917	KV455977.1:25176-25476	+	99	hypothetical protein	orth9130
VE04_00918	KV455977.1:26058-28492	+	756	hypothetical protein	orth8287						Zinc finger (C2H2)	IPR001138: Zn(2)-C6 fungal-type DNA-binding domain; IPR007087: Zinc finger, C2H2; IPR013087: Zinc finger C2H2-type/integrase DNA-binding domain; IPR015880: Zinc finger, C2H2-like; IPR021858: Protein of unknown function DUF3468	PF11951: Fungal specific transcription factor domain	GO:0005634 nucleus; GO:0008270 zinc ion binding; GO:0046872 metal ion binding; GO:0000981 RNA polymerase II transcription factor activity, sequence-specific DNA binding; GO:0003676 nucleic acid binding; GO:0006355 regulation of transcription, DNA-templated
VE04_00919	KV455977.1:29368-32692	+	1074	hypothetical protein	orth9131	ENOG410PK0T: ankyrin repeat domain-containing protein						IPR002110: Ankyrin repeat; IPR007111: NACHT nucleoside triphosphatase; IPR020683: Ankyrin repeat-containing domain; IPR027417: P-loop containing nucleoside triphosphate hydrolase		GO:0005515 protein binding
VE04_00920	KV455977.1:33420-35640	-	600	hypothetical protein	orth9561	ENOG410PGIP: acetoacetyl-CoA synthase						IPR000873: AMP-dependent synthetase/ligase; IPR025110: AMP-binding enzyme C-terminal domain		GO:0003824 catalytic activity; GO:0008152 metabolic process
VE04_00921	KV455977.1:36717-37921	+	355	hypothetical protein	orth1224	ENOG410PHMT: alcohol dehydrogenase						IPR002085: Alcohol dehydrogenase superfamily, zinc-type; IPR011032: GroES-like; IPR013149: Alcohol dehydrogenase, C-terminal; IPR016040: NAD(P)-binding domain; IPR020843: Polyketide synthase, enoylreductase domain		GO:0008270 zinc ion binding; GO:0016491 oxidoreductase activity; GO:0055114 oxidation-reduction process
VE04_00922	KV455977.1:38166-39280	-	261	hypothetical protein	orth1487	ENOG410PUSE: KR domain						IPR002198: Short-chain dehydrogenase/reductase SDR; IPR002347: Glucose/ribitol dehydrogenase; IPR016040: NAD(P)-binding domain	PF13561: Enoyl-(Acyl carrier protein) reductase	GO:0016491 oxidoreductase activity; GO:0008152 metabolic process
VE04_00923	KV455977.1:39779-40718	+	279	hypothetical protein	orth1398	ENOG410PKCX: carnitinyl-CoA dehydratase						IPR001753: Crotonase superfamily; IPR018376: Enoyl-CoA hydratase/isomerase, conserved site; IPR029045: ClpP/crotonase-like domain		GO:0003824 catalytic activity; GO:0008152 metabolic process
VE04_00924	KV455977.1:41138-41961	-	235	hypothetical protein	orth1161	ENOG410PIQI: conserved hypothetical protein						IPR007325: Kynurenine formamidase		GO:0004061 arylformamidase activity; GO:0019441 tryptophan catabolic process to kynurenine
VE04_00925	KV455977.1:42725-43833	+	349	hypothetical protein	orth161	ENOG410PIPT: 2-nitropropane dioxygenase						IPR004136: Nitronate monooxygenase; IPR013785: Aldolase-type TIM barrel	PF03060: Nitronate monooxygenase	GO:0018580 nitronate monooxygenase activity; GO:0003824 catalytic activity; GO:0055114 oxidation-reduction process
VE04_00926	KV455977.1:44087-45104	-	338	hypothetical protein
VE04_00927	KV455977.1:47128-49015	-	524	hypothetical protein	orth1488	ENOG410PGDT: Major Facilitator Superfamily						IPR011701: Major facilitator superfamily; IPR020846: Major facilitator superfamily domain		GO:0016021 integral component of membrane; GO:0055085 transmembrane transport
VE04_00928	KV455977.1:50523-52535	-	652	hypothetical protein	orth1787	ENOG410PIDT: Flavin-binding monooxygenase-like						IPR020946: Flavin monooxygenase-like; IPR023753: FAD/NAD(P)-binding domain		GO:0050660 flavin adenine dinucleotide binding; GO:0016491 oxidoreductase activity; GO:0004499 N,N-dimethylaniline monooxygenase activity; GO:0050661 NADP binding; GO:0055114 oxidation-reduction process
VE04_00929	KV455977.1:53213-54198	-	309	hypothetical protein	orth1373	ENOG410PI66: Peroxisomal dehydratase						IPR002539: MaoC-like domain; IPR029069: HotDog domain
VE04_00930	KV455977.1:54927-56650	-	554	hypothetical protein	orth304	ENOG410PFCN: Cytochrome P450 monooxygenase						IPR001128: Cytochrome P450; IPR002403: Cytochrome P450, E-class, group IV	PF00067: Cytochrome P450	GO:0005506 iron ion binding; GO:0020037 heme binding; GO:0004497 monooxygenase activity; GO:0016705 oxidoreductase activity, acting on paired donors, with incorporation or reduction of molecular oxygen; GO:0055114 oxidation-reduction process
VE04_00931	KV455977.1:57223-58758	+	468	hypothetical protein	orth305	ENOG410PK92: )-reductase						IPR001199: Cytochrome b5-like heme/steroid binding domain; IPR001433: Oxidoreductase FAD/NAD(P)-binding; IPR001709: Flavoprotein pyridine nucleotide cytochrome reductase; IPR001834: NADH:cytochrome b5 reductase (CBR); IPR008333: Oxidoreductase, FAD-binding domain; IPR017927: Ferredoxin reductase-type FAD-binding domain; IPR017938: Riboflavin synthase-like beta-barrel		GO:0016491 oxidoreductase activity; GO:0055114 oxidation-reduction process
VE04_00932	KV455977.1:59402-60832	+	453	sterol carrier protein 2	orth1141	ENOG410PHV6: Nonspecific lipid-transfer protein						IPR002155: Thiolase; IPR016039: Thiolase-like; IPR020613: Thiolase, conserved site; IPR020615: Thiolase, acyl-enzyme intermediate active site; IPR020616: Thiolase, N-terminal; IPR020617: Thiolase, C-terminal		GO:0016747 transferase activity, transferring acyl groups other than amino-acyl groups; GO:0003824 catalytic activity; GO:0008152 metabolic process
VE04_00933	KV455977.1:62411-63164	-	250	hypothetical protein	orth1296
VE04_00934	KV455977.1:64095-65077	-	267	hypothetical protein	orth147	ENOG410PM0A: conserved hypothetical protein						IPR016509: Membrane fusion mating protein FIG1
VE04_00935	KV455977.1:66617-68882	-	646	hypothetical protein	orth6951	ENOG410PIDV: Transcription factor					HSF-type DNA-binding	IPR000232: Heat shock factor (HSF)-type, DNA-binding; IPR001789: Signal transduction response regulator, receiver domain; IPR011006: CheY-like superfamily; IPR011991: Winged helix-turn-helix DNA-binding domain; IPR014402: Transcription factor, Skn7-like; IPR027725: Heat shock transcription factor family		GO:0005634 nucleus; GO:0003700 transcription factor activity, sequence-specific DNA binding; GO:0043565 sequence-specific DNA binding; GO:0000156 phosphorelay response regulator activity; GO:0000160 phosphorelay signal transduction system; GO:0006950 response to stress; GO:0006355 regulation of transcription, DNA-templated
VE04_00936	KV456016.1:549-1139	+	138	hypothetical protein	orth3448	ENOG410PQX3: DNA-directed RNA polymerase I and III						IPR008193: DNA-directed RNA polymerase Rpb11, 13-16kDa subunit, conserved site; IPR009025: DNA-directed RNA polymerase, RBP11-like dimerisation domain		GO:0003899 DNA-directed RNA polymerase activity; GO:0003677 DNA binding; GO:0046983 protein dimerization activity; GO:0006351 transcription, DNA-templated
VE04_00937	KV456016.1:1597-2350	-	102	hypothetical protein	orth3447	ENOG410PPIW: nadh-ubiquinone oxidoreductase
VE04_00938	KV456016.1:2675-3179	+	147	bud site selection protein 31	orth7952	ENOG410PPA2: Cell cycle control protein Cwf14	BUSCOfEOG73281W					IPR001748: G10 protein; IPR018230: BUD31/G10-related, conserved site	PF01125: G10 protein	GO:0005634 nucleus
VE04_00939	KV456016.1:3494-3853	-	103	hypothetical protein	orth2486	ENOG410PQPU: Dual specificity phosphatase						IPR029021: Protein-tyrosine phosphatase-like
VE04_00940	KV456016.1:4515-6188	+	507	hypothetical protein	orth8288							IPR025676: Clr5 domain
VE04_00941	KV456016.1:6432-6998	-	163	hypothetical protein		ENOG410Q2VT: NA
VE04_00942	KV456016.1:7751-8852	+	347	hypothetical protein	orth3455	ENOG410PG1U: Zinc finger protein	BUSCOfEOG7B05RP				Zinc finger (C2H2)	IPR007087: Zinc finger, C2H2; IPR019447: DNA/RNA-binding protein Kin17, conserved domain; IPR022755: Zinc finger, double-stranded RNA binding	PF10357: Domain of Kin17 curved DNA-binding protein	GO:0046872 metal ion binding
VE04_00943	KV456016.1:9112-9583	-	120	transcription elongation factor spt-4	orth3456	ENOG410PQ6M: transcription elongation factor SPT4	BUSCOfEOG7F51DX					IPR009287: Transcription initiation Spt4; IPR016046: Transcription initiation Spt4-like; IPR022800: Spt4/RpoE2 zinc finger; IPR029040: RNA polymerase subunit RPABC4/transcription elongation factor Spt4		GO:0005634 nucleus; GO:0008270 zinc ion binding; GO:0006355 regulation of transcription, DNA-templated; GO:0032786 positive regulation of DNA-templated transcription, elongation
VE04_00944	KV456016.1:10018-11693	+	477	protein phosphatase 5	orth3457	ENOG410PGEW: serine threonine-protein phosphatase						IPR001440: Tetratricopeptide repeat 1; IPR004843: Calcineurin-like phosphoesterase domain, apaH type; IPR006186: Serine/threonine-specific protein phosphatase/bis(5-nucleosyl)-tetraphosphatase; IPR011236: Serine/threonine protein phosphatase 5; IPR011990: Tetratricopeptide-like helical domain; IPR013026: Tetratricopeptide repeat-containing domain; IPR013235: PPP domain; IPR019734: Tetratricopepti…		GO:0005737 cytoplasm; GO:0005634 nucleus; GO:0016787 hydrolase activity; GO:0004721 phosphoprotein phosphatase activity; GO:0005515 protein binding; GO:0006470 protein dephosphorylation
VE04_00945	KV456016.1:11913-12408	-	164	hypothetical protein	orth3458	ENOG410PRZZ: NA
VE04_00946	KV456016.1:12634-13984	+	449	hypothetical protein	orth3459	ENOG410PJD2: conserved hypothetical protein						IPR019148: Nuclear protein DGCR14	PF09751: Nuclear protein Es2
VE04_00947	KV456016.1:14412-16888	+	803	hypothetical protein	orth3460	ENOG410Q7SM: ABC1 protein	BUSCOfEOG7TQV8N					IPR004147: UbiB domain; IPR011009: Protein kinase-like domain
VE04_00948	KV456016.1:17050-18034	-	310	hypothetical protein	orth3461	ENOG410PHSW: Component of the 90S pre-ribosome involved in the maturation of rRNAs. Required for early cleavages of the pre-RNAs in the 40S ribosomal subunit maturation pathway (By similarity)	BUSCOfEOG754J1G					IPR009292: Protein of unknown function DUF947		GO:0000469 cleavage involved in rRNA processing
VE04_00949	KV456016.1:18419-19713	+	400	hypothetical protein	orth3462	ENOG410PNAH: NIF domain protein						IPR004274: FCP1 homology domain; IPR023214: HAD-like domain
VE04_00950	KV456016.1:19988-21487	-	414	hypothetical protein	orth3463	ENOG410PH8Q: elongation factor 1 gamma domain-containing protein						IPR001662: Translation elongation factor EF1B, gamma chain, conserved; IPR004045: Glutathione S-transferase, N-terminal; IPR004046: Glutathione S-transferase, C-terminal; IPR010987: Glutathione S-transferase, C-terminal-like; IPR012336: Thioredoxin-like fold		GO:0005515 protein binding; GO:0003746 translation elongation factor activity; GO:0006414 translational elongation
VE04_00951	KV456016.1:21722-22714	+	308	hypothetical protein	orth3464	ENOG410PHT2: mitochondrial 37S ribosomal protein MRPS9	BUSCOfEOG79931N					IPR000754: Ribosomal protein S9; IPR014721: Ribosomal protein S5 domain 2-type fold, subgroup; IPR020568: Ribosomal protein S5 domain 2-type fold; IPR020574: Ribosomal protein S9, conserved site		GO:0005840 ribosome; GO:0003735 structural constituent of ribosome; GO:0006412 translation
VE04_00952	KV456016.1:23915-25097	-	334	hypothetical protein	orth3469	ENOG410PQ5R: conserved hypothetical protein
VE04_00953	KV456016.1:28700-29486	-	165	calcineurin subunit B	orth333	ENOG410PG8E: Calcineurin subunit B						IPR002048: EF-hand domain; IPR011992: EF-hand domain pair; IPR018247: EF-Hand 1, calcium-binding site		GO:0005509 calcium ion binding
VE04_00954	KV456016.1:30170-32068	+	555	hypothetical protein	orth2484	ENOG410Q04X: Inherit from KOG: enhancer of polycomb homolog	BUSCOfEOG7PK977					IPR019542: Enhancer of polycomb-like, N-terminal; IPR024943: Enhancer of polycomb protein		GO:0032777 Piccolo NuA4 histone acetyltransferase complex; GO:0035267 NuA4 histone acetyltransferase complex; GO:0006357 regulation of transcription from RNA polymerase II promoter
VE04_00955	KV456016.1:32341-33906	-	460	hypothetical protein	orth3468	ENOG410PI4F: SET domain-containing protein	BUSCOfEOG7QNVW5					IPR001214: SET domain; IPR011383: N-lysine methyltransferase SETD6; IPR015353: Rubisco LSMT, substrate-binding domain		GO:0005515 protein binding; GO:0016279 protein-lysine N-methyltransferase activity; GO:0018026 peptidyl-lysine monomethylation
VE04_00956	KV456016.1:34458-35250	+	263	glycoprotein endopeptidase KAE1	orth334	ENOG410PG1E: Required for the formation of a threonylcarbamoyl group on adenosine at position 37 (t(6)A37) in tRNAs that read codons beginning with adenine (By similarity). Component of the EKC KEOPS complex which promotes both telomere uncapping and telomere elongation (By similarity). The complex is required for efficient recruitment of transcriptional coactivators (By similarity)						IPR000905: Gcp-like domain; IPR017861: Kae1/TsaD family	PF00814: Glycoprotease family
VE04_00957	KV456016.1:35456-37016	-	475	hypothetical protein	orth3467	ENOG410PIQS: Snf1 kinase complex beta-subunit Gal83						IPR006828: Association with the SNF1 complex (ASC) domain; IPR014756: Immunoglobulin E-set; IPR032640: AMP-activated protein kinase, glycogen-binding domain		GO:0005515 protein binding
VE04_00958	KV456016.1:38020-38703	+	200	hypothetical protein	orth3466
VE04_00959	KV456016.1:39055-40794	-	513	CMGC/CDK protein kinase	orth335	ENOG410PHPD: Serine threonine-protein kinase involved in transcription regulation. Phosphorylates the UBC2 RAD6 ubiquitin- conjugating enzyme (E2), leading to monoubiquitination of histone H2B and the silencing of telomeric-associated genes. Also required for histone H3 methylation. Necessary for the recovery from pheromone-induced growth arrest in the cell cycle G1 phase (By similarity)						IPR000719: Protein kinase domain; IPR002290: Serine/threonine/dual specificity protein kinase, catalytic domain; IPR008271: Serine/threonine-protein kinase, active site; IPR011009: Protein kinase-like domain		GO:0005524 ATP binding; GO:0004672 protein kinase activity; GO:0006468 protein phosphorylation
VE04_00960	KV456016.1:41680-42103	+	123	hypothetical protein	orth3470
VE04_00961	KV456016.1:43122-44766	+	462	hypothetical protein	orth3471	ENOG410PFM1: Peptidase family C78						IPR012462: Peptidase C78, ubiquitin fold modifier-specific peptidase 1/ 2	PF07910: Peptidase family C78
VE04_00962	KV456016.1:45505-46465	+	191	Ham1 family protein	orth3472	ENOG410PMXY: Pyrophosphatase that hydrolyzes non-canonical purine nucleotides such as inosine triphosphate (ITP), deoxyinosine triphosphate (dITP) or xanthosine 5'-triphosphate (XTP) to their respective monophosphate derivatives. The enzyme does not distinguish between the deoxy- and ribose forms. Probably excludes non-canonical purines from RNA and DNA precursor pools, thus preventing their inco…						IPR002637: Ham1-like protein; IPR027502: Inosine triphosphate pyrophosphatase; IPR029001: Inosine triphosphate pyrophosphatase-like	PF01725: Ham1 family	GO:0047429 nucleoside-triphosphate diphosphatase activity; GO:0016787 hydrolase activity; GO:0009143 nucleoside triphosphate catabolic process
VE04_00963	KV456016.1:46564-47107	-	117	hypothetical protein	orth3473	ENOG410PKWX: Hemoglobin and proliferation regulated protein						IPR027417: P-loop containing nucleoside triphosphate hydrolase
VE04_00964	KV456016.1:47741-52886	-	1590	hypothetical protein	orth3474	ENOG410PI8B: class V myosin						IPR000048: IQ motif, EF-hand binding site; IPR001609: Myosin head, motor domain; IPR002710: Dilute domain; IPR008989: Myosin S1 fragment, N-terminal; IPR027417: P-loop containing nucleoside triphosphate hydrolase	PF00063: Myosin head (motor domain)	GO:0016459 myosin complex; GO:0005524 ATP binding; GO:0051015 actin filament binding; GO:0003774 motor activity; GO:0005515 protein binding
VE04_00965	KV455970.1:806-2574	+	524	hypothetical protein	orth952	ENOG410PFSV: transporter						IPR003663: Sugar/inositol transporter; IPR005828: Major facilitator, sugar transporter-like; IPR005829: Sugar transporter, conserved site; IPR020846: Major facilitator superfamily domain	PF00083: Sugar (and other) transporter	GO:0016021 integral component of membrane; GO:0016020 membrane; GO:0022857 transmembrane transporter activity; GO:0005215 transporter activity; GO:0022891 substrate-specific transmembrane transporter activity; GO:0055085 transmembrane transport
VE04_00966	KV455970.1:3626-5514	+	555	hypothetical protein	orth2992	ENOG410PF97: Maltose permease						IPR003663: Sugar/inositol transporter; IPR005828: Major facilitator, sugar transporter-like; IPR005829: Sugar transporter, conserved site; IPR020846: Major facilitator superfamily domain	PF00083: Sugar (and other) transporter	GO:0016021 integral component of membrane; GO:0016020 membrane; GO:0022857 transmembrane transporter activity; GO:0005215 transporter activity; GO:0022891 substrate-specific transmembrane transporter activity; GO:0055085 transmembrane transport
VE04_00967	KV455970.1:7788-12172	+	838	hypothetical protein	orth1243							IPR001128: Cytochrome P450; IPR002680: Alternative oxidase	PF00067: Cytochrome P450; PF01786: Alternative oxidase	GO:0005506 iron ion binding; GO:0020037 heme binding; GO:0009916 alternative oxidase activity; GO:0016705 oxidoreductase activity, acting on paired donors, with incorporation or reduction of molecular oxygen; GO:0055114 oxidation-reduction process
VE04_00968	KV455970.1:12555-13107	+	183	hypothetical protein	orth8038
VE04_00969	KV455970.1:13683-15597	+	539	hypothetical protein	orth8289
VE04_00970	KV455970.1:15874-17209	-	407	hypothetical protein	orth5682	ENOG410PM2Q: serine threonine protein kinase	BUSCOfEOG75XGWH					IPR000719: Protein kinase domain; IPR002290: Serine/threonine/dual specificity protein kinase, catalytic domain; IPR008271: Serine/threonine-protein kinase, active site; IPR011009: Protein kinase-like domain; IPR017441: Protein kinase, ATP binding site		GO:0005524 ATP binding; GO:0004672 protein kinase activity; GO:0006468 protein phosphorylation
VE04_00971	KV455970.1:18391-20011	+	539	hypothetical protein	orth9132	ENOG410QDWR: Major Facilitator Superfamily						IPR011701: Major facilitator superfamily; IPR020846: Major facilitator superfamily domain		GO:0016021 integral component of membrane; GO:0055085 transmembrane transport
VE04_00972	KV455970.1:20062-20971	-	302	hypothetical protein	orth8290	ENOG410PMQ8: UDP-galactose 4-epimerase						IPR001509: NAD-dependent epimerase/dehydratase, N-terminal domain; IPR016040: NAD(P)-binding domain		GO:0050662 coenzyme binding; GO:0003824 catalytic activity
VE04_00973	KV455970.1:21422-26135	-	1491	hypothetical protein	orth1319	ENOG410PMUR: WD40						IPR001680: WD40 repeat; IPR007751: Domain of unknown function DUF676, lipase-like; IPR015943: WD40/YVTN repeat-like-containing domain; IPR017986: WD40-repeat-containing domain; IPR029058: Alpha/Beta hydrolase fold		GO:0005515 protein binding
VE04_00974	KV455970.1:27004-27286	+	75	hypothetical protein		ENOG410PWV4: Fructosamine kinase
VE04_00975	KV455970.1:27310-28488	+	308	hypothetical protein	orth1321	ENOG410PKRY: Fructosamine kinase						IPR011009: Protein kinase-like domain; IPR016477: Fructosamine/Ketosamine-3-kinase
VE04_00976	KV455970.1:28826-31464	-	843	hypothetical protein	orth5681	ENOG410PJEP: Noc1p protein						IPR000938: CAP Gly-rich domain
VE04_00977	KV455970.1:32085-33180	-	345	hypothetical protein	orth5680	ENOG410PPF0: Inherit from NOG: Conserved hypothetical, protein
VE04_00978	KV455970.1:34165-37258	-	920	hypothetical protein	orth5679	ENOG410PH17: nucleolar complex protein 14	BUSCOfEOG7W41MC					IPR007276: Nucleolar protein 14	PF04147: Nop14-like family	GO:0032040 small-subunit processome
VE04_00979	KV455970.1:37668-38661	+	330	hypothetical protein	orth5678	ENOG410PNC7: G-patch domain protein						IPR000467: G-patch domain; IPR025239: Domain of unknown function DUF4187		GO:0003676 nucleic acid binding
VE04_00980	KV455970.1:38849-41555	-	803	hypothetical protein	orth5677	ENOG410PMZH: pentatricopeptide repeat protein
VE04_00981	KV455970.1:41614-44070	+	732	hypothetical protein	orth5676	ENOG410PH3F: Origin recognition complex subunit						IPR020795: Origin recognition complex, subunit 3		GO:0005664 nuclear origin of replication recognition complex; GO:0003677 DNA binding; GO:0006260 DNA replication
VE04_00982	KV455970.1:44201-48524	-	1038	nuclear protein localization protein 4	orth5675		BUSCOfEOG7W6WVP					IPR004695: Voltage-dependent anion channel; IPR007716: NPL4, zinc-binding putative; IPR007717: Nuclear pore localisation protein NPL4, C-terminal; IPR029071: Ubiquitin-related domain	PF03595: Voltage-dependent anion channel; PF05020: NPL4 family, putative zinc binding region; PF05021: NPL4 family	GO:0016021 integral component of membrane; GO:0055085 transmembrane transport
VE04_00983	KV455970.1:48971-49796	+	238	hypothetical protein	orth5674	ENOG410PN7T: translocation protein (Sec66)	BUSCOfEOG75XGZ9					IPR018624: Translocation protein Sec66	PF09802: Preprotein translocase subunit Sec66	GO:0031207 Sec62/Sec63 complex; GO:0031204 posttranslational protein targeting to membrane, translocation
VE04_00984	KV455970.1:50399-50804	+	134	hypothetical protein	orth5673	ENOG410PPVA: NA
VE04_00985	KV455970.1:51164-57793	+	1624	carbamoyl-phosphate synthase, large subunit	orth5671		BUSCOfEOG7BGHVT					IPR002319: Phenylalanyl-tRNA synthetase; IPR004529: Phenylalanyl-tRNA synthetase, class IIc, alpha subunit; IPR005479: Carbamoyl-phosphate synthetase large subunit-like, ATP-binding domain; IPR005480: Carbamoyl-phosphate synthetase, large subunit oligomerisation domain; IPR005483: Carbamoyl-phosphate synthase large subunit, CPSase domain; IPR006195: Aminoacyl-tRNA synthetase, class II; IPR006275:…	PF01409: tRNA synthetases class II core domain (F); PF02786: Carbamoyl-phosphate synthase L chain, ATP binding domain	GO:0005737 cytoplasm; GO:0004812 aminoacyl-tRNA ligase activity; GO:0000049 tRNA binding; GO:0004826 phenylalanine-tRNA ligase activity; GO:0005524 ATP binding; GO:0003824 catalytic activity; GO:0000166 nucleotide binding; GO:0046872 metal ion binding; GO:0006432 phenylalanyl-tRNA aminoacylation; GO:0043039 tRNA aminoacylation; GO:0006807 nitrogen compound metabolic process; GO:0006418 tRNA amino…
VE04_00986	KV455970.1:58545-60069	-	507	hypothetical protein	orth5670	ENOG410PKAI: NA
VE04_00987	KV455970.1:60412-67159	+	2221	pre-mRNA-splicing helicase BRR2	orth107	ENOG410PGAG: helicase						IPR000008: C2 domain; IPR001650: Helicase, C-terminal; IPR004179: Sec63 domain; IPR011545: DEAD/DEAH box helicase domain; IPR011991: Winged helix-turn-helix DNA-binding domain; IPR014001: Helicase superfamily 1/2, ATP-binding domain; IPR014756: Immunoglobulin E-set; IPR027417: P-loop containing nucleoside triphosphate hydrolase		GO:0005524 ATP binding; GO:0005515 protein binding; GO:0003676 nucleic acid binding
VE04_00988	KV455970.1:68003-70067	+	589	hypothetical protein	orth5669	ENOG410PJEG: PWWP domain protein						IPR000313: PWWP domain
VE04_00989	KV455970.1:72445-77124	-	1305	hypothetical protein		ENOG410PG8B: Inherit from opiNOG: patatin-like phospholipase domain containing 8						IPR002641: Patatin/Phospholipase A2-related; IPR016035: Acyl transferase/acyl hydrolase/lysophospholipase; IPR027417: P-loop containing nucleoside triphosphate hydrolase		GO:0008152 metabolic process; GO:0006629 lipid metabolic process
VE04_00990	KV455968.1:513-2640	-	685	hypothetical protein	orth3953	ENOG410PG1A: finger domain-containing protein					Fungal Zn(2)-Cys(6) binuclear cluster domain	IPR001138: Zn(2)-C6 fungal-type DNA-binding domain		GO:0005634 nucleus; GO:0008270 zinc ion binding; GO:0000981 RNA polymerase II transcription factor activity, sequence-specific DNA binding; GO:0006355 regulation of transcription, DNA-templated
VE04_00991	KV455968.1:6668-8808	+	639	hypothetical protein	orth3954	ENOG410PGIE: g2 mitotic-specific						IPR004367: Cyclin, C-terminal domain; IPR006671: Cyclin, N-terminal; IPR013763: Cyclin-like		GO:0005634 nucleus
VE04_00992	KV455968.1:10794-13055	+	695	hypothetical protein	orth3955	ENOG410PFJQ: Mitochondrial carrier protein						IPR002048: EF-hand domain; IPR011992: EF-hand domain pair; IPR018108: Mitochondrial substrate/solute carrier; IPR018247: EF-Hand 1, calcium-binding site; IPR023395: Mitochondrial carrier domain	PF00153: Mitochondrial carrier protein	GO:0005509 calcium ion binding
VE04_00993	KV455968.1:13592-16056	+	802	hypothetical protein	orth1573	ENOG410PG45: Alpha-L-rhamnosidase						IPR008902: Bacterial alpha-L-rhamnosidase; IPR008928: Six-hairpin glycosidase-like		GO:0003824 catalytic activity
VE04_00994	KV455968.1:16158-17042	-	256	hypothetical protein	orth3956	ENOG410PNGU: Aprataxin-like protein	BUSCOfEOG7C8GT4					IPR011146: HIT-like domain; IPR026963: Aprataxin; IPR032566: Aprataxin, C2HE/C2H2/C2HC zinc finger		GO:0003677 DNA binding; GO:0033699 DNA 5'-adenosine monophosphate hydrolase activity; GO:0003824 catalytic activity; GO:0006281 DNA repair
VE04_00995	KV455968.1:17333-21526	+	1360	hypothetical protein	orth76	ENOG410PGUQ: Type-I myosin implicated in the organization of the actin cytoskeleton. Required for proper actin cytoskeleton polarization. At the cell cortex, assembles in patch-like structures together with proteins from the actin-polymerizing machinery and promotes actin assembly. Functions as actin nucleation-promoting factor (NPF) for the Arp2 3 complex	BUSCOfEOG757D5M					IPR001650: Helicase, C-terminal; IPR002464: DNA/RNA helicase, ATP-dependent, DEAH-box type, conserved site; IPR006575: RWD domain; IPR007502: Helicase-associated domain; IPR011545: DEAD/DEAH box helicase domain; IPR011709: Domain of unknown function DUF1605; IPR014001: Helicase superfamily 1/2, ATP-binding domain; IPR016135: Ubiquitin-conjugating enzyme/RWD-like; IPR027417: P-loop containing nucl…		GO:0004386 helicase activity; GO:0005524 ATP binding; GO:0008026 ATP-dependent helicase activity; GO:0005515 protein binding; GO:0003676 nucleic acid binding
VE04_00996	KV455968.1:21610-22237	-	208	hypothetical protein	orth3957	ENOG410PQIV: NA
VE04_00997	KV455968.1:22719-23621	+	277	hypothetical protein	orth3958	ENOG410PIMV: cystinosin						IPR005282: Lysosomal cystine transporter; IPR006603: PQ-loop repeat
VE04_00998	KV455968.1:24140-26982	-	912	hypothetical protein	orth3959	ENOG410PFSZ: mitochondrial dynamin GTPase	BUSCOfEOG7ZD23R					IPR000375: Dynamin central domain; IPR001401: Dynamin, GTPase domain; IPR019762: Dynamin, GTPase region, conserved site; IPR020850: GTPase effector domain; IPR022812: Dynamin superfamily; IPR027417: P-loop containing nucleoside triphosphate hydrolase; IPR030381: Dynamin-type guanine nucleotide-binding (G) domain		GO:0003924 GTPase activity; GO:0005525 GTP binding
VE04_00999	KV455968.1:27794-29388	+	473	hypothetical protein	orth1475	ENOG410QE9Q: glutamine amidotransferase	BUSCOfEOG7QNVX7					IPR017932: Glutamine amidotransferase type 2 domain; IPR026869: Putative glutamine amidotransferase type 2; IPR029055: Nucleophile aminohydrolases, N-terminal
VE04_01000	KV455968.1:29735-31223	-	475	hypothetical protein	orth3960	ENOG410PH00: cation efflux family protein						IPR002524: Cation efflux protein; IPR027469: Cation efflux protein transmembrane domain		GO:0016021 integral component of membrane; GO:0008324 cation transmembrane transporter activity; GO:0006812 cation transport; GO:0055085 transmembrane transport
VE04_01001	KV455968.1:31569-32688	+	372	hypothetical protein	orth3961	ENOG410PQ7N: conserved hypothetical protein
VE04_01002	KV455968.1:33730-34573	+	280	hypothetical protein	orth3962
VE04_01003	KV455968.1:35208-36459	-	381	hypothetical protein	orth3963	ENOG410PIFB: Rrna processing protein	BUSCOfEOG7DC2G1					IPR008610: Eukaryotic rRNA processing
VE04_01004	KV455968.1:37909-39797	-	583	hypothetical protein	orth3964		BUSCOfEOG74N5S4					IPR002893: Zinc finger, MYND-type
VE04_01005	KV455968.1:42119-44744	-	874	hypothetical protein	orth3965	ENOG410PISQ: RING finger ubiquitin ligase	BUSCOfEOG7HTHRJ					IPR001841: Zinc finger, RING-type; IPR013083: Zinc finger, RING/FYVE/PHD-type; IPR024766: Zinc finger, RING-H2-type		GO:0008270 zinc ion binding; GO:0005515 protein binding
VE04_01006	KV455968.1:45290-45685	+	86	hypothetical protein	orth3966							IPR009643: Heat shock factor binding 1
VE04_01007	KV455968.1:46191-50756	-	1094	hypothetical protein	orth3968							IPR005788: Disulphide isomerase; IPR011679: Endoplasmic reticulum, protein ERp29, C-terminal; IPR012336: Thioredoxin-like fold; IPR013766: Thioredoxin domain; IPR017937: Thioredoxin, conserved site; IPR022039: Temperature dependent protein affecting M2 dsRNA replication, C-terminal; IPR022040: Temperature dependent protein affecting M2 dsRNA replication, N-terminal; IPR029060: PIN domain-like	PF00085: Thioredoxin; PF12246: Temperature dependent protein affecting M2 dsRNA replication	GO:0005783 endoplasmic reticulum; GO:0016853 isomerase activity; GO:0045454 cell redox homeostasis
VE04_01008	KV455968.1:51640-53485	-	579	hypothetical protein	orth3969	ENOG410PZJ9: NA
VE04_01009	KV455968.1:53863-55229	+	414	hypothetical protein	orth3970	ENOG410PFSU: Pseudouridine synthase	BUSCOfEOG7WHHKZ					IPR002501: Pseudouridine synthase II, N-terminal; IPR014780: tRNA pseudouridine synthase II, TruB; IPR020103: Pseudouridine synthase, catalytic domain; IPR032819: tRNA pseudouridylate synthase B, C-terminal		GO:0003723 RNA binding; GO:0009982 pseudouridine synthase activity; GO:0006396 RNA processing; GO:0009451 RNA modification; GO:0001522 pseudouridine synthesis
VE04_01010	KV455968.1:55553-56277	-	217	hypothetical protein	orth3971	ENOG410PM0J: Exosome complex subunit Csl4						IPR009449: GDP/GTP exchange factor Sec2, N-terminal
VE04_01011	KV455968.1:57207-57802	-	131	60S ribosomal protein L32	orth3972	ENOG410PNPG: 60S ribosomal protein L32	BUSCOfEOG7H79FB					IPR001515: Ribosomal protein L32e; IPR018263: Ribosomal protein L32e, conserved site		GO:0005622 intracellular; GO:0005840 ribosome; GO:0003735 structural constituent of ribosome; GO:0006412 translation
VE04_01012	KV455968.1:58452-59903	-	427	hypothetical protein	orth1413	ENOG410PJYM: DnaJ domain protein (Mas5)						IPR001305: Heat shock protein DnaJ, cysteine-rich domain; IPR001623: DnaJ domain; IPR002939: Chaperone DnaJ, C-terminal; IPR008971: HSP40/DnaJ peptide-binding; IPR018253: DnaJ domain, conserved site		GO:0051082 unfolded protein binding; GO:0031072 heat shock protein binding; GO:0006457 protein folding
VE04_01013	KV455968.1:60349-62434	+	590	glutamyl-tRNA synthetase	orth3973	ENOG410PH8U: Glutamyl-tRNA synthetase	BUSCOfEOG76MKJ7					IPR000924: Glutamyl/glutaminyl-tRNA synthetase; IPR004527: Glutamate-tRNA ligase, bacterial/mitochondrial; IPR014729: Rossmann-like alpha/beta/alpha sandwich fold; IPR020058: Glutamyl/glutaminyl-tRNA synthetase, class Ib, catalytic domain; IPR020061: Glutamyl/glutaminyl-tRNA synthetase, class Ib, alpha-bundle domain	PF00749: tRNA synthetases class I (E and Q), catalytic domain	GO:0005737 cytoplasm; GO:0004812 aminoacyl-tRNA ligase activity; GO:0004818 glutamate-tRNA ligase activity; GO:0005524 ATP binding; GO:0000166 nucleotide binding; GO:0016876 ligase activity, forming aminoacyl-tRNA and related compounds; GO:0043039 tRNA aminoacylation; GO:0006418 tRNA aminoacylation for protein translation; GO:0006424 glutamyl-tRNA aminoacylation
VE04_01014	KV455968.1:62814-63911	-	345	COP9 signalosome complex subunit 5	orth1572	ENOG410PIAJ: COP9 signalosome complex subunit 5	BUSCOfEOG7ZGXF1		M67A			IPR000555: JAB1/MPN/MOV34 metalloenzyme domain		GO:0005515 protein binding
VE04_01015	KV455968.1:64507-66827	+	731	hypothetical protein	orth3974		BUSCOfEOG72891J					IPR007145: Microtubule-associated protein, MAP65/Ase1/PRC1; IPR027450: Alpha-ketoglutarate-dependent dioxygenase AlkB-like	PF03999: Microtubule associated protein (MAP65/ASE1 family)	GO:0008017 microtubule binding; GO:0000910 cytokinesis; GO:0000226 microtubule cytoskeleton organization
VE04_01016	KV455968.1:67647-69617	+	622	hypothetical protein	orth3975	ENOG410PNNN: Positive regulator of phosphatidylinositol 4,5- bisphosphate turnover and negatively regulates signaling through the cell integrity pathway. Involved in rDNA silencing (By similarity)						IPR000261: EH domain; IPR011992: EF-hand domain pair		GO:0005515 protein binding
VE04_01017	KV455968.1:69717-71187	-	489	hypothetical protein	orth3976	ENOG410PH56: NA
VE04_01018	KV455968.1:72545-75628	+	1002	hypothetical protein	orth3977	ENOG410PFMH: dna ligase	BUSCOfEOG7QC84G					IPR000977: DNA ligase, ATP-dependent; IPR001357: BRCT domain; IPR012308: DNA ligase, ATP-dependent, N-terminal; IPR012309: DNA ligase, ATP-dependent, C-terminal; IPR012310: DNA ligase, ATP-dependent, central; IPR012340: Nucleic acid-binding, OB-fold; IPR016059: DNA ligase, ATP-dependent, conserved site; IPR029710: DNA ligase 4		GO:0005524 ATP binding; GO:0003677 DNA binding; GO:0003909 DNA ligase activity; GO:0003910 DNA ligase (ATP) activity; GO:0006310 DNA recombination; GO:0051103 DNA ligation involved in DNA repair; GO:0006281 DNA repair; GO:0071897 DNA biosynthetic process
VE04_01019	KV455968.1:75805-76637	-	237	hypothetical protein	orth336	ENOG410PIZM: uracil phosphoribosyltransferase						IPR029057: Phosphoribosyltransferase-like	PF14681: Uracil phosphoribosyltransferase
VE04_01020	KV455968.1:77934-79683	+	457	hypothetical protein	orth1569	ENOG410PFZK: sporulation protein RMD1						IPR003734: Domain of unknown function DUF155
VE04_01021	KV455971.1:37-1219	-	254	20S proteasome subunit beta 1	orth1236		BUSCOfEOG7XDBSV		T01A			IPR001353: Proteasome, subunit alpha/beta; IPR029055: Nucleophile aminohydrolases, N-terminal		GO:0005839 proteasome core complex; GO:0004298 threonine-type endopeptidase activity; GO:0051603 proteolysis involved in cellular protein catabolic process
VE04_01022	KV455971.1:1733-3085	+	360	branched-chain amino acid aminotransferase	orth7780	ENOG410PI4C: Branched-chain amino acid aminotransferase						IPR001544: Aminotransferase class IV; IPR005786: Branched-chain amino acid aminotransferase II		GO:0004084 branched-chain-amino-acid transaminase activity; GO:0003824 catalytic activity; GO:0009081 branched-chain amino acid metabolic process; GO:0008152 metabolic process
VE04_01023	KV455971.1:3887-4676	+	231	hypothetical protein	orth8291
VE04_01024	KV455971.1:5284-7300	-	586	hypothetical protein	orth4873							IPR003593: AAA+ ATPase domain; IPR003959: ATPase, AAA-type, core; IPR003960: ATPase, AAA-type, conserved site; IPR027417: P-loop containing nucleoside triphosphate hydrolase		GO:0005524 ATP binding
VE04_01025	KV455971.1:8174-11806	+	1152	hypothetical protein	orth4872							IPR018844: Nucleolar protein Dnt1-like, N-terminal
VE04_01026	KV455971.1:14794-16633	+	515	hypothetical protein	orth4871	ENOG410PK8V: Velvet factor						IPR021740: Velvet factor
VE04_01027	KV455971.1:17502-18482	+	276	succinate dehydrogenase iron-sulfur subunit, mitochondrial	orth4870	ENOG410PHEW: succinate dehydrogenase	BUSCOfEOG7X9GJ0					IPR001041: 2Fe-2S ferredoxin-type iron-sulfur binding domain; IPR004489: Succinate dehydrogenase/fumarate reductase iron-sulphur protein; IPR006058: 2Fe-2S ferredoxin, iron-sulphur binding site; IPR009051: Alpha-helical ferredoxin; IPR012675: Beta-grasp domain; IPR017896: 4Fe-4S ferredoxin-type, iron-sulphur binding domain; IPR017900: 4Fe-4S ferredoxin, iron-sulphur binding, conserved site; IPR02…		GO:0051537 2 iron, 2 sulfur cluster binding; GO:0016491 oxidoreductase activity; GO:0009055 electron carrier activity; GO:0051536 iron-sulfur cluster binding; GO:0006099 tricarboxylic acid cycle; GO:0055114 oxidation-reduction process
VE04_01028	KV455971.1:18850-19476	-	191	hypothetical protein	orth1237	ENOG410PQ4I: sulfhydryl oxidase						IPR017905: ERV/ALR sulfhydryl oxidase domain		GO:0016972 thiol oxidase activity; GO:0055114 oxidation-reduction process
VE04_01029	KV455971.1:19572-23375	+	1152	hypothetical protein	orth4869	ENOG410PGHN: NF-X1 finger transcription factor	BUSCOfEOG7T4MTT				NF-X1-type zinc finger	IPR000967: Zinc finger, NF-X1-type; IPR001374: R3H domain; IPR019786: Zinc finger, PHD-type, conserved site		GO:0005634 nucleus; GO:0008270 zinc ion binding; GO:0003700 transcription factor activity, sequence-specific DNA binding; GO:0003676 nucleic acid binding; GO:0006355 regulation of transcription, DNA-templated
VE04_01030	KV455971.1:23548-24685	-	378	hypothetical protein	orth7779	ENOG410PJ4X: Peroxisome assembly protein						IPR001841: Zinc finger, RING-type; IPR006845: Pex, N-terminal; IPR013083: Zinc finger, RING/FYVE/PHD-type; IPR017907: Zinc finger, RING-type, conserved site; IPR025654: Peroxisome biogenesis factor 10		GO:0005779 integral component of peroxisomal membrane; GO:0008270 zinc ion binding; GO:0005515 protein binding; GO:0007031 peroxisome organization; GO:0016558 protein import into peroxisome matrix
VE04_01031	KV455971.1:25149-26485	+	412	hypothetical protein	orth7778	ENOG410PIWD: protein-ER retention protein						IPR004342: EXS, C-terminal	PF03124: EXS family	GO:0016021 integral component of membrane
VE04_01032	KV455971.1:27083-28561	-	441	hypothetical protein	orth7777	ENOG410PMMZ: conserved hypothetical protein						IPR014898: Zinc finger, C2H2, LYAR-type
VE04_01033	KV455971.1:29718-31088	+	340	hypothetical protein	orth7776	ENOG410PJEQ: BEM46 family			S09X			IPR029058: Alpha/Beta hydrolase fold; IPR029059: Alpha/beta hydrolase fold-5
VE04_01034	KV455971.1:31258-37294	-	1823	hypothetical protein	orth7775	ENOG410PH75: rho guanyl nucleotide exchange factor						IPR000219: Dbl homology (DH) domain; IPR004148: BAR domain; IPR027267: Arfaptin homology (AH) domain/BAR domain		GO:0005737 cytoplasm; GO:0005515 protein binding; GO:0005089 Rho guanyl-nucleotide exchange factor activity; GO:0035023 regulation of Rho protein signal transduction
VE04_01035	KV455971.1:38053-41651	+	1106	hypothetical protein	orth7774	ENOG410PIET: Telomerase reverse transcriptase						IPR000477: Reverse transcriptase domain; IPR003545: Telomerase reverse transcriptase; IPR021891: Telomerase ribonucleoprotein complex - RNA-binding domain		GO:0003677 DNA binding; GO:0003721 telomerase RNA reverse transcriptase activity; GO:0003964 RNA-directed DNA polymerase activity
VE04_01036	KV455971.1:42034-43859	-	572	hypothetical protein	orth9133
VE04_01037	KV455971.1:44566-45386	-	220	HAD superfamily phosphatase	orth6231	ENOG410PNB1: conserved hypothetical protein						IPR010021: HAD-superfamily phosphatase, YqeG-like; IPR023214: HAD-like domain; IPR027706: Mitochondrial PGP phosphatase	PF09419: Mitochondrial PGP phosphatase
VE04_01038	KV455971.1:45776-46314	+	117	small nuclear ribonucleoprotein D3	orth1582	ENOG410PP13: Small nuclear ribonucleoprotein						IPR001163: LSM domain, eukaryotic/archaea-type; IPR010920: LSM domain; IPR027141: Like-Sm (LSM) domain containing protein, LSm4/SmD1/SmD3		GO:0006396 RNA processing
VE04_01039	KV455971.1:46705-51312	-	1516	hypothetical protein	orth6232	ENOG410QE8D: P-type ATPase						IPR001757: P-type ATPase; IPR006539: P-type ATPase, subfamily IV; IPR008250: P-type ATPase, A domain; IPR018303: P-type ATPase, phosphorylation site; IPR023214: HAD-like domain; IPR023299: P-type ATPase, cytoplasmic domain N; IPR032630: P-type ATPase, C-terminal; IPR032631: P-type ATPase, N-terminal		GO:0016021 integral component of membrane; GO:0004012 phospholipid-translocating ATPase activity; GO:0000287 magnesium ion binding; GO:0000166 nucleotide binding; GO:0005524 ATP binding; GO:0046872 metal ion binding; GO:0015914 phospholipid transport
VE04_01040	KV455971.1:54400-55275	-	255	hypothetical protein	orth6233	ENOG410PNVK: MYB DNA-binding					Myb-like DNA-binding domain	IPR001005: SANT/Myb domain; IPR009057: Homeodomain-like; IPR017877: Myb-like domain		GO:0003677 DNA binding
VE04_01041	KV455971.1:58024-65118	-	2353	pre-mRNA-processing-splicing factor 8	orth6234	ENOG410PHSR: factor 8	BUSCOfEOG7PK96V					IPR000555: JAB1/MPN/MOV34 metalloenzyme domain; IPR012337: Ribonuclease H-like domain; IPR012591: PRO8NT domain; IPR012592: PROCN domain; IPR012984: PROCT domain; IPR019580: Pre-mRNA-processing-splicing factor 8, U6-snRNA-binding; IPR019581: Pre-mRNA-processing-splicing factor 8, U5-snRNA-binding; IPR019582: RNA recognition motif, spliceosomal PrP8; IPR021983: PRP8 domain IV core; IPR027652: Pre-…	PF08082: PRO8NT (NUC069), PrP8 N-terminal domain; PF08083: PROCN (NUC071) domain; PF10596: U6-snRNA interacting domain of PrP8; PF10597: U5-snRNA binding site 2 of PrP8; PF12134: PRP8 domain IV core	GO:0005681 spliceosomal complex; GO:0003723 RNA binding; GO:0030623 U5 snRNA binding; GO:0017070 U6 snRNA binding; GO:0005515 protein binding; GO:0003676 nucleic acid binding; GO:0000398 mRNA splicing, via spliceosome
VE04_01042	KV455971.1:65623-66472	+	113	50S ribosomal protein L34e	orth6235	ENOG410PPQN: 60S ribosomal protein L34						IPR008195: Ribosomal protein L34Ae; IPR018065: Ribosomal protein L34e, conserved site		GO:0005622 intracellular; GO:0005840 ribosome; GO:0003735 structural constituent of ribosome; GO:0006412 translation
VE04_01043	KV455971.1:66913-68712	+	543	hypothetical protein	orth6236	ENOG410PGCW: alkaline phosphatase						IPR001952: Alkaline phosphatase; IPR017849: Alkaline phosphatase-like, alpha/beta/alpha; IPR017850: Alkaline-phosphatase-like, core domain; IPR018299: Alkaline phosphatase, active site		GO:0016791 phosphatase activity; GO:0003824 catalytic activity; GO:0008152 metabolic process
VE04_01044	KV455971.1:70334-71132	-	247	hypothetical protein	orth6239	ENOG410PNVB: Inherit from euNOG: Conserved hypothetical protein						IPR007523: NDUFAF3/Mth938 domain-containing protein
VE04_01045	KV455971.1:74170-75084	+	196	hypothetical protein		ENOG410PKV9: Inherit from euNOG: Conserved hypothetical protein
VE04_01046	KV456012.1:55-3851	-	774	hypothetical protein	orth808							IPR008217: Ccc1 family; IPR023753: FAD/NAD(P)-binding domain		GO:0016491 oxidoreductase activity; GO:0055114 oxidation-reduction process
VE04_01047	KV456012.1:5364-6779	+	452	hypothetical protein	orth739	ENOG410Q2EG: Phosphatidylglycerol specific phospholipase C						IPR007312: Phosphoesterase; IPR017850: Alkaline-phosphatase-like, core domain	PF04185: Phosphoesterase family	GO:0016788 hydrolase activity, acting on ester bonds; GO:0003824 catalytic activity; GO:0008152 metabolic process
VE04_01048	KV456012.1:6883-8760	-	499	hypothetical protein	orth2243							IPR011701: Major facilitator superfamily; IPR020846: Major facilitator superfamily domain		GO:0016021 integral component of membrane; GO:0055085 transmembrane transport
VE04_01049	KV456012.1:11828-12725	+	281	hypothetical protein	orth2997	ENOG410PPTR: glycoside hydrolase family 30 protein				GH30		IPR001139: Glycoside hydrolase, family 30; IPR013781: Glycoside hydrolase, catalytic domain; IPR017853: Glycoside hydrolase superfamily		GO:0004348 glucosylceramidase activity; GO:0006665 sphingolipid metabolic process; GO:0005975 carbohydrate metabolic process
VE04_01050	KV456012.1:12755-13421	+	204	hypothetical protein	orth9638	ENOG410PPTR: glycoside hydrolase family 30 protein						IPR001139: Glycoside hydrolase, family 30; IPR013780: Glycosyl hydrolase, family 13, all-beta; IPR013781: Glycoside hydrolase, catalytic domain; IPR017853: Glycoside hydrolase superfamily		GO:0004348 glucosylceramidase activity; GO:0006665 sphingolipid metabolic process; GO:0005975 carbohydrate metabolic process
VE04_01051	KV456012.1:13772-15446	+	503	hypothetical protein	orth2226	ENOG410PYQB: NA						IPR021833: Protein of unknown function DUF3425
VE04_01052	KV456012.1:15821-17329	-	448	hypothetical protein	orth174	ENOG410PK5T: conserved hypothetical protein						IPR018713: Domain of unknown function DUF2236
VE04_01053	KV456012.1:18520-20515	+	664	hypothetical protein	orth8294	ENOG410PWWU: NA
VE04_01054	KV456012.1:20979-22833	+	617	hypothetical protein	orth8293	ENOG410PUCJ: Ankyrin repeat						IPR002110: Ankyrin repeat; IPR020683: Ankyrin repeat-containing domain; IPR028018: Protein of unknown function DUF4646	PF12796: Ankyrin repeats (3 copies)	GO:0005515 protein binding
VE04_01055	KV456012.1:23286-25215	-	505	hypothetical protein	orth806	ENOG410PKI1: Amidase						IPR000120: Amidase; IPR023631: Amidase signature domain		GO:0016884 carbon-nitrogen ligase activity, with glutamine as amido-N-donor
VE04_01056	KV456012.1:26025-27204	+	287	hypothetical protein	orth8292	ENOG410PXCG: NA
VE04_01057	KV456012.1:27744-28923	-	287	hypothetical protein	orth8292	ENOG410PXCG: NA
VE04_01058	KV456012.1:29733-31662	+	505	hypothetical protein	orth806	ENOG410PKI1: Amidase						IPR000120: Amidase; IPR023631: Amidase signature domain		GO:0016884 carbon-nitrogen ligase activity, with glutamine as amido-N-donor
VE04_01059	KV456012.1:32115-33969	-	617	hypothetical protein	orth8293	ENOG410PUCJ: Ankyrin repeat						IPR002110: Ankyrin repeat; IPR020683: Ankyrin repeat-containing domain; IPR028018: Protein of unknown function DUF4646	PF12796: Ankyrin repeats (3 copies)	GO:0005515 protein binding
VE04_01060	KV456012.1:34433-36428	-	664	hypothetical protein	orth8294	ENOG410PWWU: NA
VE04_01061	KV456012.1:37619-39127	+	448	hypothetical protein	orth174	ENOG410PK5T: conserved hypothetical protein						IPR018713: Domain of unknown function DUF2236
VE04_01062	KV456012.1:39502-41176	-	503	hypothetical protein	orth2226	ENOG410PYQB: NA						IPR021833: Protein of unknown function DUF3425
VE04_01063	KV456012.1:41527-42193	-	204	hypothetical protein	orth9638	ENOG410PPTR: glycoside hydrolase family 30 protein						IPR001139: Glycoside hydrolase, family 30; IPR013780: Glycosyl hydrolase, family 13, all-beta; IPR013781: Glycoside hydrolase, catalytic domain; IPR017853: Glycoside hydrolase superfamily		GO:0004348 glucosylceramidase activity; GO:0006665 sphingolipid metabolic process; GO:0005975 carbohydrate metabolic process
VE04_01064	KV456012.1:42223-43120	-	281	hypothetical protein	orth2997	ENOG410PPTR: glycoside hydrolase family 30 protein				GH30		IPR001139: Glycoside hydrolase, family 30; IPR013781: Glycoside hydrolase, catalytic domain; IPR017853: Glycoside hydrolase superfamily		GO:0004348 glucosylceramidase activity; GO:0006665 sphingolipid metabolic process; GO:0005975 carbohydrate metabolic process
VE04_01065	KV456012.1:46188-48065	+	499	hypothetical protein	orth2243							IPR011701: Major facilitator superfamily; IPR020846: Major facilitator superfamily domain		GO:0016021 integral component of membrane; GO:0055085 transmembrane transport
VE04_01066	KV456012.1:48169-49584	-	452	hypothetical protein	orth739	ENOG410Q2EG: Phosphatidylglycerol specific phospholipase C						IPR007312: Phosphoesterase; IPR017850: Alkaline-phosphatase-like, core domain	PF04185: Phosphoesterase family	GO:0016788 hydrolase activity, acting on ester bonds; GO:0003824 catalytic activity; GO:0008152 metabolic process
VE04_01067	KV456012.1:51097-52047	+	298	hypothetical protein	orth807	ENOG410PHKX: transporter						IPR008217: Ccc1 family	PF01988: VIT family
VE04_01068	KV456012.1:53212-54893	+	517	hypothetical protein	orth808	ENOG410PJV2: Flavin-binding monooxygenase-like protein						IPR023753: FAD/NAD(P)-binding domain		GO:0016491 oxidoreductase activity; GO:0055114 oxidation-reduction process
VE04_01069	KV456086.1:956-3621	+	526	hypothetical protein	orth3504	ENOG410PG38: GTP cyclohydrolase						IPR022163: GTP cyclohydrolase N-terminal; IPR032677: GTP cyclohydrolase II	PF12471: GTP cyclohydrolase N terminal
VE04_01070	KV456086.1:4551-5054	+	140	hypothetical protein	orth9134	ENOG410Q02U: NA
VE04_01071	KV456086.1:5577-6635	+	252	40S ribosomal protein S1	orth3503	ENOG410PGZY: 40S ribosomal protein S1						IPR001593: Ribosomal protein S3Ae; IPR018281: Ribosomal protein S3Ae, conserved site; IPR027500: 40S ribosomal protein S1/3, eukaryotes	PF01015: Ribosomal S3Ae family	GO:0005622 intracellular; GO:0005840 ribosome; GO:0003735 structural constituent of ribosome; GO:0006412 translation
VE04_01072	KV456086.1:7054-7764	+	202	hypothetical protein	orth3502	ENOG410PWVQ: RAB						IPR001806: Small GTPase superfamily; IPR003578: Small GTPase superfamily, Rho type; IPR003579: Small GTPase superfamily, Rab type; IPR005225: Small GTP-binding protein domain; IPR020849: Small GTPase superfamily, Ras type; IPR027417: P-loop containing nucleoside triphosphate hydrolase		GO:0005622 intracellular; GO:0016020 membrane; GO:0005525 GTP binding; GO:0015031 protein transport; GO:0007165 signal transduction; GO:0007264 small GTPase mediated signal transduction
VE04_01073	KV456086.1:7926-9121	-	287	hypothetical protein	orth3501	ENOG410PPAY: PGAP1-like protein			S33			IPR000073: Alpha/beta hydrolase fold-1; IPR029058: Alpha/Beta hydrolase fold
VE04_01074	KV456086.1:9548-10909	-	384	tryptophanyl-tRNA synthetase	orth3500	ENOG410PGYS: Tryptophanyl-tRNA synthetase						IPR001412: Aminoacyl-tRNA synthetase, class I, conserved site; IPR002305: Aminoacyl-tRNA synthetase, class Ic; IPR002306: Tryptophan-tRNA ligase; IPR014729: Rossmann-like alpha/beta/alpha sandwich fold	PF00579: tRNA synthetases class I (W and Y)	GO:0005737 cytoplasm; GO:0004812 aminoacyl-tRNA ligase activity; GO:0005524 ATP binding; GO:0000166 nucleotide binding; GO:0004830 tryptophan-tRNA ligase activity; GO:0006418 tRNA aminoacylation for protein translation; GO:0006436 tryptophanyl-tRNA aminoacylation
VE04_01075	KV456086.1:11315-12333	-	262	hypothetical protein	orth3499	ENOG410PMUZ: ribosomal protein						IPR001848: Ribosomal protein S10; IPR027486: Ribosomal protein S10 domain		GO:0005840 ribosome; GO:0003735 structural constituent of ribosome; GO:0006412 translation
VE04_01076	KV456086.1:12876-13863	-	236	hypothetical protein	orth3498	ENOG410PQHE: nucleolus protein required for cell viability	BUSCOfEOG7TJ3VQ					IPR014810: Fcf2 pre-rRNA processing
VE04_01077	KV456086.1:14645-15804	+	312	hypothetical protein	orth3497	ENOG410PK7Z: CCAAT-binding factor complex subunit						IPR003958: Transcription factor CBF/NF-Y/archaeal histone domain; IPR009072: Histone-fold; IPR027170: Transcriptional activator NFYC/HAP5 subunit		GO:0016602 CCAAT-binding factor complex; GO:0003700 transcription factor activity, sequence-specific DNA binding; GO:0046982 protein heterodimerization activity; GO:0006355 regulation of transcription, DNA-templated
VE04_01078	KV456086.1:16057-18834	-	769	hypothetical protein	orth3496	ENOG410PKAQ: exocyst complex component Sec15	BUSCOfEOG7V1G00					IPR007225: Exocyst complex subunit Sec15-like	PF04091: Exocyst complex subunit Sec15-like	GO:0000145 exocyst; GO:0006904 vesicle docking involved in exocytosis
VE04_01079	KV456086.1:19751-22638	+	672	hypothetical protein	orth3495	ENOG410PPWC: Meiosis protein MEI2						IPR000504: RNA recognition motif domain; IPR007201: RNA recognition motif 2; IPR012677: Nucleotide-binding alpha-beta plait domain		GO:0000166 nucleotide binding; GO:0003676 nucleic acid binding
VE04_01080	KV456086.1:23765-27142	+	993	hypothetical protein	orth3494	ENOG410Q0WT: Inherit from opiNOG: importin 13						IPR011989: Armadillo-like helical; IPR016024: Armadillo-type fold		GO:0005488 binding
VE04_01081	KV456086.1:27399-27900	-	129	hypothetical protein	orth3493	ENOG410PSED: conserved hypothetical protein						IPR007014: FUN14
VE04_01082	KV456086.1:28617-30616	+	630	hypothetical protein	orth3492	ENOG410PFDG: Catalyzes the removal of a penultimate prolyl residue from the N-termini of peptides (By similarity)			M24B			IPR000587: Creatinase, N-terminal; IPR000994: Peptidase M24, structural domain; IPR001131: Peptidase M24B, X-Pro dipeptidase/aminopeptidase P, conserved site; IPR028980: Creatinase/Aminopeptidase P, N-terminal; IPR029149: Creatinase/Aminopeptidase P/Spt16, N-terminal; IPR032416: Peptidase M24, C-terminal domain		GO:0016787 hydrolase activity
VE04_01083	KV456086.1:30894-33796	-	950	hypothetical protein	orth3491	ENOG410PJQE: Sad1 UNC domain-containing protein						IPR008979: Galactose-binding domain-like; IPR012919: SUN domain
VE04_01084	KV456086.1:34882-37559	-	860	hypothetical protein	orth3490	ENOG410PKY4: serine-rich protein
VE04_01085	KV456086.1:39488-40512	+	293	hypothetical protein	orth3489	ENOG410PI47: CaaX prenyl			M79			IPR003675: CAAX amino terminal protease		GO:0016020 membrane
VE04_01086	KV455985.1:135-818	-	199	hypothetical protein	orth1560	ENOG410PN3F: DUF1275 domain protein						IPR010699: Protein of unknown function DUF1275
VE04_01087	KV455985.1:1851-5172	+	1076	elongation factor EF-3	orth869	ENOG410PG7H: mRNA export factor elf1						IPR000953: Chromo/chromo shadow domain; IPR003439: ABC transporter-like; IPR003593: AAA+ ATPase domain; IPR011989: Armadillo-like helical; IPR016024: Armadillo-type fold; IPR016197: Chromo domain-like; IPR017871: ABC transporter, conserved site; IPR021133: HEAT, type 2; IPR027417: P-loop containing nucleoside triphosphate hydrolase		GO:0016887 ATPase activity; GO:0005524 ATP binding; GO:0005488 binding
VE04_01088	KV455985.1:6525-8618	+	655	hypothetical protein	orth2099	ENOG410PHAA: HET domain protein						IPR010730: Heterokaryon incompatibility
VE04_01089	KV455985.1:8978-10130	-	286	hypothetical protein	orth1401	ENOG410PHDQ: dehydrogenase reductase family						IPR002198: Short-chain dehydrogenase/reductase SDR; IPR002347: Glucose/ribitol dehydrogenase; IPR016040: NAD(P)-binding domain; IPR020904: Short-chain dehydrogenase/reductase, conserved site		GO:0016491 oxidoreductase activity; GO:0008152 metabolic process
VE04_01090	KV455985.1:10991-12574	+	486	glutamine synthetase	orth1402	ENOG410PFSC: glutamine synthetase						IPR008146: Glutamine synthetase, catalytic domain; IPR008147: Glutamine synthetase, beta-Grasp domain; IPR014746: Glutamine synthetase/guanido kinase, catalytic domain	PF00120: Glutamine synthetase, catalytic domain	GO:0004356 glutamate-ammonia ligase activity; GO:0003824 catalytic activity; GO:0006542 glutamine biosynthetic process; GO:0006807 nitrogen compound metabolic process
VE04_01091	KV455985.1:13609-15283	+	439	hypothetical protein	orth2526
VE04_01092	KV455985.1:15440-16471	-	300	hypothetical protein	orth1418	ENOG410PI6B: conserved hypothetical protein						IPR002198: Short-chain dehydrogenase/reductase SDR; IPR002347: Glucose/ribitol dehydrogenase; IPR016040: NAD(P)-binding domain		GO:0016491 oxidoreductase activity; GO:0008152 metabolic process
VE04_01093	KV455985.1:17676-18931	+	354	hypothetical protein	orth2527	ENOG410PM9R: NA
VE04_01094	KV455985.1:19313-20851	-	415	hypothetical protein	orth917	ENOG410PUHF: O-methyltransferase						IPR001077: O-methyltransferase, family 2; IPR011991: Winged helix-turn-helix DNA-binding domain; IPR016461: O-methyltransferase COMT-type; IPR029063: S-adenosyl-L-methionine-dependent methyltransferase		GO:0008171 O-methyltransferase activity; GO:0008168 methyltransferase activity
VE04_01095	KV455985.1:21520-22747	+	368	hypothetical protein	orth1562	ENOG410PFNZ: Methyltransferase domain						IPR029063: S-adenosyl-L-methionine-dependent methyltransferase
VE04_01096	KV455985.1:23321-24821	+	481	hypothetical protein	orth1490
VE04_01097	KV455985.1:25847-31088	+	1613	hypothetical protein	orth2528							IPR002110: Ankyrin repeat; IPR020683: Ankyrin repeat-containing domain	PF12796: Ankyrin repeats (3 copies)	GO:0005515 protein binding
VE04_01098	KV455985.1:33152-34830	-	482	hypothetical protein	orth2529	ENOG410PH5P: fasciclin domain family						IPR000782: FAS1 domain
VE04_01099	KV455985.1:35784-37547	+	551	glutamate decarboxylase	orth244	ENOG410PGV1: glutamate decarboxylase						IPR002129: Pyridoxal phosphate-dependent decarboxylase; IPR010107: Glutamate decarboxylase; IPR015421: Pyridoxal phosphate-dependent transferase, major region, subdomain 1; IPR015424: Pyridoxal phosphate-dependent transferase	PF00282: Pyridoxal-dependent decarboxylase conserved domain	GO:0030170 pyridoxal phosphate binding; GO:0003824 catalytic activity; GO:0004351 glutamate decarboxylase activity; GO:0016831 carboxy-lyase activity; GO:0006536 glutamate metabolic process; GO:0019752 carboxylic acid metabolic process
VE04_01100	KV455985.1:39031-40399	-	345	hypothetical protein	orth987	ENOG410QCWJ: NA
VE04_01101	KV455985.1:41463-42452	+	268	hypothetical protein	orth988	ENOG410QCFS: Glycosyl hydrolase family 45				GH45		IPR000334: Glycoside hydrolase, family 45; IPR009009: RlpA-like double-psi beta-barrel domain		GO:0008810 cellulase activity; GO:0005975 carbohydrate metabolic process
VE04_01102	KV455985.1:44067-44772	-	234	hypothetical protein	orth2530	ENOG410PGN4: Phosphopantothenoylcysteine decarboxylase						IPR003382: Flavoprotein		GO:0003824 catalytic activity
VE04_01103	KV455985.1:45828-47165	+	426	hypothetical protein	orth1734	ENOG410PQMY: NA						IPR008397: Alginate lyase domain; IPR008929: Chondroitin AC/alginate lyase	PF05426: Alginate lyase	GO:0042597 periplasmic space; GO:0016829 lyase activity
VE04_01104	KV455985.1:48084-48406	+	86	hypothetical protein
VE04_01105	KV455985.1:49612-50758	-	381	hypothetical protein	orth2531	ENOG410PUKJ: NA
VE04_01106	KV455985.1:51668-52839	+	333	hypothetical protein	orth1171	ENOG410PGM1: RTA1 like protein						IPR007568: RTA-like protein		GO:0016021 integral component of membrane; GO:0006950 response to stress
VE04_01107	KV455985.1:53202-53631	+	142	hypothetical protein		ENOG410PYDX: NA
VE04_01108	KV455985.1:53886-56683	+	889	hypothetical protein	orth8202	ENOG410PK0T: ankyrin repeat domain-containing protein						IPR002110: Ankyrin repeat; IPR020683: Ankyrin repeat-containing domain	PF12796: Ankyrin repeats (3 copies)	GO:0005515 protein binding
VE04_01109	KV455985.1:56861-57936	-	307	hypothetical protein	orth2532	ENOG410PW99: carbohydrate-binding module family 1 protein						IPR000254: Cellulose-binding domain, fungal		GO:0005576 extracellular region; GO:0030248 cellulose binding; GO:0004553 hydrolase activity, hydrolyzing O-glycosyl compounds; GO:0005975 carbohydrate metabolic process
VE04_01110	KV455985.1:59452-60603	-	320	hypothetical protein	orth2533	ENOG410PM18: Inherit from COG: (ABC) transporter						IPR024370: PBP domain
VE04_01111	KV455985.1:60939-61962	-	227	hypothetical protein	orth2534	ENOG410PI2J: KR domain						IPR002198: Short-chain dehydrogenase/reductase SDR; IPR002347: Glucose/ribitol dehydrogenase; IPR016040: NAD(P)-binding domain; IPR020904: Short-chain dehydrogenase/reductase, conserved site		GO:0016491 oxidoreductase activity; GO:0008152 metabolic process
VE04_01112	KV455985.1:62255-63845	-	529	hypothetical protein	orth2535
VE04_01113	KV456008.1:523-2374	-	462	hypothetical protein	orth716							IPR011701: Major facilitator superfamily; IPR020846: Major facilitator superfamily domain		GO:0016021 integral component of membrane; GO:0055085 transmembrane transport
VE04_01114	KV456008.1:5111-7452	-	678	hypothetical protein	orth2479	ENOG410Q1I7: Inherit from COG: conserved protein UCP016719					Fungal Zn(2)-Cys(6) binuclear cluster domain	IPR001138: Zn(2)-C6 fungal-type DNA-binding domain		GO:0005634 nucleus; GO:0008270 zinc ion binding; GO:0000981 RNA polymerase II transcription factor activity, sequence-specific DNA binding; GO:0006355 regulation of transcription, DNA-templated
VE04_01115	KV456008.1:8386-9501	-	322	hypothetical protein	orth8295	ENOG410PKJ8: proline iminopeptidase			S33			IPR000073: Alpha/beta hydrolase fold-1; IPR002410: Peptidase S33; IPR005944: Proline iminopeptidase; IPR029058: Alpha/Beta hydrolase fold		GO:0005737 cytoplasm; GO:0008233 peptidase activity; GO:0004177 aminopeptidase activity; GO:0006508 proteolysis
VE04_01116	KV456008.1:10824-11847	-	340	hypothetical protein	orth8296				C40			IPR000064: Endopeptidase, NLPC/P60 domain
VE04_01117	KV456008.1:12577-14695	+	591	hypothetical protein	orth660	ENOG410Q09I: POT family						IPR000109: Proton-dependent oligopeptide transporter family; IPR020846: Major facilitator superfamily domain		GO:0016020 membrane; GO:0005215 transporter activity; GO:0006810 transport
VE04_01118	KV456008.1:15019-16270	-	362	hypothetical protein	orth8297	ENOG410PMZS: FAD dependent oxidoreductase superfamily						IPR006076: FAD dependent oxidoreductase; IPR006181: D-amino acid oxidase, conserved site; IPR016040: NAD(P)-binding domain; IPR023209: D-amino-acid oxidase		GO:0071949 FAD binding; GO:0016491 oxidoreductase activity; GO:0003884 D-amino-acid oxidase activity; GO:0055114 oxidation-reduction process; GO:0046416 D-amino acid metabolic process
VE04_01119	KV456008.1:16957-17574	+	189	hypothetical protein	orth9135	ENOG410PWK7: Beta-lactamase			S12			IPR001466: Beta-lactamase-related; IPR012338: Beta-lactamase/transpeptidase-like
VE04_01120	KV456008.1:17949-18543	+	197	hypothetical protein		ENOG410PWK7: Beta-lactamase			S12			IPR001466: Beta-lactamase-related; IPR012338: Beta-lactamase/transpeptidase-like
VE04_01121	KV456008.1:19702-20652	+	263	hypothetical protein	orth9562	ENOG410PU2W: NA
VE04_01122	KV456008.1:20808-23053	-	544	hypothetical protein	orth8298							IPR000182: GNAT domain; IPR016181: Acyl-CoA N-acyltransferase; IPR018392: LysM domain		GO:0008080 N-acetyltransferase activity
VE04_01123	KV456008.1:24227-25952	+	540	hypothetical protein	orth717	ENOG410PG21: Carboxypeptidase			S10			IPR001563: Peptidase S10, serine carboxypeptidase; IPR018202: Peptidase S10, serine carboxypeptidase, active site; IPR029058: Alpha/Beta hydrolase fold; IPR033124: No description	PF00450: Serine carboxypeptidase	GO:0004185 serine-type carboxypeptidase activity; GO:0006508 proteolysis
VE04_01124	KV456008.1:26050-28201	-	612	hypothetical protein	orth718	ENOG410PFR8: Arylsulfatase						IPR000917: Sulfatase, N-terminal; IPR017849: Alkaline phosphatase-like, alpha/beta/alpha; IPR017850: Alkaline-phosphatase-like, core domain; IPR024607: Sulfatase, conserved site	PF00884: Sulfatase	GO:0008484 sulfuric ester hydrolase activity; GO:0003824 catalytic activity; GO:0008152 metabolic process
VE04_01125	KV456008.1:28771-30583	+	496	hypothetical protein	orth719	ENOG410PFRN: Sugar (and other) transporter						IPR003663: Sugar/inositol transporter; IPR005828: Major facilitator, sugar transporter-like; IPR005829: Sugar transporter, conserved site; IPR020846: Major facilitator superfamily domain	PF00083: Sugar (and other) transporter	GO:0016021 integral component of membrane; GO:0016020 membrane; GO:0022857 transmembrane transporter activity; GO:0005215 transporter activity; GO:0022891 substrate-specific transmembrane transporter activity; GO:0055085 transmembrane transport
VE04_01126	KV456008.1:31818-34037	+	658	hypothetical protein	orth8299
VE04_01127	KV456008.1:34250-35027	-	258	hypothetical protein	orth720	ENOG410PJPQ: Polysaccharide Lyase family 7				PL7		IPR013320: Concanavalin A-like lectin/glucanase domain; IPR014895: Alginate lyase 2
VE04_01128	KV456008.1:36136-37251	+	334	hypothetical protein	orth721	ENOG410PWZP: alpha/beta hydrolase fold			S09X	CE10		IPR013094: Alpha/beta hydrolase fold-3; IPR029058: Alpha/Beta hydrolase fold		GO:0016787 hydrolase activity; GO:0008152 metabolic process
VE04_01129	KV456008.1:38706-39990	+	378	hypothetical protein	orth722	ENOG410PJXJ: RTA1 domain protein						IPR007568: RTA-like protein		GO:0016021 integral component of membrane; GO:0006950 response to stress
VE04_01130	KV456008.1:40234-41153	-	259	hypothetical protein	orth4564	ENOG410PXC5: Inherit from euNOG: Thioesterase domain						IPR001031: Thioesterase; IPR029058: Alpha/Beta hydrolase fold		GO:0016788 hydrolase activity, acting on ester bonds; GO:0009058 biosynthetic process
VE04_01131	KV456008.1:41438-42928	-	453	hypothetical protein	orth724	ENOG410QD9Y: Major Facilitator Superfamily						IPR011701: Major facilitator superfamily; IPR020846: Major facilitator superfamily domain		GO:0016021 integral component of membrane; GO:0055085 transmembrane transport
VE04_01132	KV456008.1:43813-45915	+	660	hypothetical protein	orth541	ENOG410PKGY: Transcription factor
VE04_01133	KV456008.1:46773-47569	+	238	hypothetical protein	orth4563	ENOG410PVPP: NA
VE04_01134	KV456008.1:47634-48291	-	218	hypothetical protein	orth432	ENOG410PRDN: NA
VE04_01135	KV456008.1:49055-51213	-	655	hypothetical protein	orth725	ENOG410PUVP: Carboxylesterase family			S09X			IPR002018: Carboxylesterase, type B; IPR019819: Carboxylesterase type B, conserved site; IPR019826: Carboxylesterase type B, active site; IPR029058: Alpha/Beta hydrolase fold	PF00135: Carboxylesterase family
VE04_01136	KV456008.1:52311-52720	+	106	hypothetical protein	orth9136							IPR025340: Protein of unknown function DUF4246
VE04_01137	KV456008.1:54340-55814	+	474	hypothetical protein	orth2574	ENOG410PJUZ: acid phosphatase						IPR000560: Histidine phosphatase superfamily, clade-2; IPR016274: Histidine acid phosphatase, eukaryotic; IPR029033: Histidine phosphatase superfamily		GO:0016791 phosphatase activity; GO:0003993 acid phosphatase activity
VE04_01138	KV455980.1:26-3310	-	1033	hypothetical protein	orth4632	ENOG410PPUM: Sterol-sensing domain of SREBP cleavage-activation						IPR000731: Sterol-sensing domain; IPR001680: WD40 repeat; IPR015943: WD40/YVTN repeat-like-containing domain; IPR017986: WD40-repeat-containing domain; IPR019775: WD40 repeat, conserved site; IPR030225: Sterol regulatory element-binding protein cleavage-activating protein		GO:0005789 endoplasmic reticulum membrane; GO:0000139 Golgi membrane; GO:0005515 protein binding; GO:0015485 cholesterol binding; GO:0008203 cholesterol metabolic process; GO:0032933 SREBP signaling pathway
VE04_01139	KV455980.1:5135-6878	-	548	hypothetical protein	orth8300	ENOG410PISH: MFS monosaccharide transporter						IPR003663: Sugar/inositol transporter; IPR005828: Major facilitator, sugar transporter-like; IPR005829: Sugar transporter, conserved site; IPR020846: Major facilitator superfamily domain	PF00083: Sugar (and other) transporter	GO:0016021 integral component of membrane; GO:0016020 membrane; GO:0022857 transmembrane transporter activity; GO:0005215 transporter activity; GO:0022891 substrate-specific transmembrane transporter activity; GO:0055085 transmembrane transport
VE04_01140	KV455980.1:8821-9616	-	226	hypothetical protein	orth4633
VE04_01141	KV455980.1:10973-15299	-	872	hypothetical protein	orth4634
VE04_01142	KV455980.1:15348-16852	-	466	hypothetical protein	orth2457	ENOG410QE31: MFS multidrug transporter						IPR011701: Major facilitator superfamily; IPR020846: Major facilitator superfamily domain		GO:0016021 integral component of membrane; GO:0055085 transmembrane transport
VE04_01143	KV455980.1:18064-19008	+	167	hypothetical protein	orth4642	ENOG410PRQ7: Protein of unknown function (DUF3237)						IPR011250: Outer membrane protein/outer membrane enzyme PagP, beta-barrel; IPR020915: Uncharacterised protein family UPF0311		GO:0016021 integral component of membrane
VE04_01144	KV455980.1:19397-21107	-	371	hypothetical protein	orth4641	ENOG410PJTW: protein kinase activator						IPR005301: MOB kinase activator family
VE04_01145	KV455980.1:21664-22960	+	415	hypothetical protein	orth4640	ENOG410PK60: Leo1-like protein						IPR007149: Leo1-like protein		GO:0016593 Cdc73/Paf1 complex; GO:0006368 transcription elongation from RNA polymerase II promoter; GO:0016570 histone modification
VE04_01146	KV455980.1:23393-24508	+	311	hypothetical protein	orth4639	ENOG410PING: CORD and CS domain protein						IPR007051: CHORD domain; IPR007052: CS domain; IPR008978: HSP20-like chaperone
VE04_01147	KV455980.1:24674-26398	-	545	hypothetical protein	orth729	ENOG410PPRC: NA						IPR011009: Protein kinase-like domain; IPR029498: Prion-inhibition and propagation, HeLo domain
VE04_01148	KV455980.1:27264-28333	-	301	hypothetical protein	orth4638	ENOG410PHWF: COPII-coated vesicle protein SurF4 Erv29	BUSCOfEOG77M90N					IPR002995: Surfeit locus 4	PF02077: SURF4 family	GO:0016021 integral component of membrane
VE04_01149	KV455980.1:30724-31996	+	423	hypothetical protein	orth4636	ENOG410PJM2: conserved hypothetical protein
VE04_01150	KV455980.1:32572-34962	+	779	ribosome biogenesis protein erb1	orth4635	ENOG410PGWN: Component of the NOP7 complex, which is required for maturation of the 25S and 5.8S ribosomal RNAs and formation of the 60S ribosome (By similarity)	BUSCOfEOG70PC60					IPR001680: WD40 repeat; IPR012953: BOP1, N-terminal domain; IPR015943: WD40/YVTN repeat-like-containing domain; IPR017986: WD40-repeat-containing domain; IPR019775: WD40 repeat, conserved site; IPR028598: WD repeat BOP1/Erb1	PF08145: BOP1NT (NUC169) domain	GO:0005515 protein binding; GO:0006364 rRNA processing; GO:0042254 ribosome biogenesis
VE04_01151	KV455980.1:35385-37026	-	480	hypothetical protein	orth1230	ENOG410PG0P: Tannase and feruloyl esterase						IPR011118: Tannase/feruloyl esterase; IPR029058: Alpha/Beta hydrolase fold
VE04_01152	KV455980.1:37828-42637	-	876	hypothetical protein	orth1240							IPR002641: Patatin/Phospholipase A2-related; IPR016035: Acyl transferase/acyl hydrolase/lysophospholipase; IPR021771: Triacylglycerol lipase		GO:0004806 triglyceride lipase activity; GO:0008152 metabolic process; GO:0006629 lipid metabolic process
VE04_01153	KV455980.1:42910-43279	+	107	hypothetical protein	orth9137	ENOG410PSUP: glutaredoxin domain-containing protein						IPR008554: Glutaredoxin-like; IPR012336: Thioredoxin-like fold
VE04_01154	KV455980.1:43308-44241	-	273	hypothetical protein	orth1127	ENOG410PH1V: 2,4-dihydroxyhept-2-ene-1,7-dioic acid aldolase						IPR005000: HpcH/HpaI aldolase/citrate lyase domain; IPR015813: Pyruvate/Phosphoenolpyruvate kinase-like domain		GO:0003824 catalytic activity
VE04_01155	KV455980.1:44778-45534	+	251	hypothetical protein	orth4643
VE04_01156	KV455980.1:45899-48147	-	563	hypothetical protein	orth4644	ENOG410PFKX: glycoside hydrolase family 5 protein				GH5		IPR013781: Glycoside hydrolase, catalytic domain; IPR017853: Glycoside hydrolase superfamily		GO:0005975 carbohydrate metabolic process
VE04_01157	KV455980.1:48509-50821	-	754	hypothetical protein	orth4645	ENOG410PGYR: pumilio-family RNA binding domain-containing protein	BUSCOfEOG7NW6JR					IPR001313: Pumilio RNA-binding repeat; IPR011989: Armadillo-like helical; IPR012959: CPL domain; IPR016024: Armadillo-type fold; IPR033133: No description		GO:0003723 RNA binding; GO:0005488 binding
VE04_01158	KV455980.1:51157-51939	+	230	hypothetical protein	orth4646	ENOG410PPZ9: rwd domain-containing protein	BUSCOfEOG7Q2NHQ					IPR006575: RWD domain; IPR016135: Ubiquitin-conjugating enzyme/RWD-like		GO:0005515 protein binding
VE04_01159	KV455980.1:52424-53600	-	391	hypothetical protein	orth4647	ENOG410PI0V: TPR domain protein	BUSCOfEOG7ZGXCT					IPR011990: Tetratricopeptide-like helical domain; IPR013026: Tetratricopeptide repeat-containing domain; IPR019734: Tetratricopeptide repeat		GO:0005515 protein binding
VE04_01160	KV455980.1:54334-55261	-	249	hypothetical protein	orth4648	ENOG410PNC2: NA
VE04_01161	KV455980.1:55989-57153	+	349	DNA repair protein rhp51	orth389	ENOG410PFFB: DNA repair protein Rad51						IPR003593: AAA+ ATPase domain; IPR010995: DNA repair Rad51/transcription factor NusA, alpha-helical; IPR011941: DNA recombination/repair protein Rad51; IPR013632: DNA recombination and repair protein Rad51, C-terminal; IPR016467: DNA recombination and repair protein, RecA-like; IPR020587: DNA recombination and repair protein RecA, monomer-monomer interface; IPR020588: DNA recombination and repair…	PF08423: Rad51	GO:0000150 recombinase activity; GO:0003697 single-stranded DNA binding; GO:0003690 double-stranded DNA binding; GO:0005524 ATP binding; GO:0000166 nucleotide binding; GO:0003677 DNA binding; GO:0008094 DNA-dependent ATPase activity; GO:0000724 double-strand break repair via homologous recombination; GO:0006281 DNA repair; GO:1990426 mitotic recombination-dependent replication fork processing; GO…
VE04_01162	KV455980.1:57576-61239	+	1204	hypothetical protein	orth4649	ENOG410PICI: conserved hypothetical protein						IPR015943: WD40/YVTN repeat-like-containing domain; IPR019775: WD40 repeat, conserved site	PF11715: Nucleoporin Nup120/160	GO:0005515 protein binding
VE04_01163	KV455980.1:61792-62409	-	125	60S ribosomal protein L35	orth4650	ENOG410PNQF: 60S ribosomal protein L35	BUSCOfEOG71P2Q2					IPR001854: Ribosomal protein L29		GO:0005622 intracellular; GO:0005840 ribosome; GO:0003735 structural constituent of ribosome; GO:0006412 translation
VE04_01164	KV455980.1:62766-63527	+	202	hypothetical protein	orth4651	ENOG410PM03: Involved in transport from the ER to the Golgi apparatus as well as in intra-Golgi transport. It belongs to a super-family of proteins called t-SNAREs or soluble NSF (N-ethylmaleimide- sensitive factor) attachment protein receptor (By similarity)	BUSCOfEOG754J1M					IPR023601: Golgi SNAP receptor complex, subunit 1; IPR027027: GOSR2/Membrin/Bos1		GO:0016021 integral component of membrane; GO:0005794 Golgi apparatus; GO:0005801 cis-Golgi network; GO:0000139 Golgi membrane; GO:0005484 SNAP receptor activity; GO:0006888 ER to Golgi vesicle-mediated transport; GO:0006810 transport
VE04_01165	KV455980.1:63906-65044	-	322	hypothetical protein	orth4652	ENOG410PK0S: F1F0 ATP synthase assembly protein Atp10	BUSCOfEOG7W41NN					IPR007849: ATPase assembly factor ATP10	PF05176: ATP10 protein
VE04_01166	KV455980.1:65350-66862	+	464	hypothetical protein	orth4653	ENOG410PHM6: 2-oxo acid dehydrogenases acyltransferase						IPR000089: Biotin/lipoyl attachment; IPR001078: 2-oxoacid dehydrogenase acyltransferase, catalytic domain; IPR003016: 2-oxo acid dehydrogenase, lipoyl-binding site; IPR004167: E3-binding domain; IPR011053: Single hybrid motif; IPR015761: Lipoamide Acyltransferase; IPR023213: Chloramphenicol acetyltransferase-like domain		GO:0016746 transferase activity, transferring acyl groups; GO:0008152 metabolic process
VE04_01167	KV455980.1:68558-68720	+	54	hypothetical protein		ENOG410PNMQ: Thermoresistant gluconokinase family protein						IPR027417: P-loop containing nucleoside triphosphate hydrolase
VE04_01168	KV455984.1:470-1935	-	455	hypothetical protein	orth420	ENOG410PFA3: Gamma-butyrobetaine						IPR003819: TauD/TfdA-like domain; IPR010376: Domain of unknown function DUF971		GO:0016491 oxidoreductase activity; GO:0055114 oxidation-reduction process
VE04_01169	KV455984.1:2379-3477	+	328	hypothetical protein	orth7605	ENOG410PGGY: Mitochondrial transporter that mediates uptake of thiamine pyrophosphate (ThPP) into mitochondria (By similarity)						IPR002067: Mitochondrial carrier protein; IPR018108: Mitochondrial substrate/solute carrier; IPR023395: Mitochondrial carrier domain	PF00153: Mitochondrial carrier protein	GO:0055085 transmembrane transport
VE04_01170	KV455984.1:4031-4776	+	187	hypothetical protein	orth7604							IPR003923: Transcription initiation factor TFIID, 23-30kDa subunit		GO:0005634 nucleus; GO:0006352 DNA-templated transcription, initiation
VE04_01171	KV455984.1:5633-7161	+	399	hypothetical protein	orth7603
VE04_01172	KV455984.1:8528-9663	+	313	hypothetical protein	orth671							IPR003029: S1 domain; IPR005576: RNA polymerase Rpb7, N-terminal; IPR012340: Nucleic acid-binding, OB-fold		GO:0003899 DNA-directed RNA polymerase activity; GO:0003676 nucleic acid binding; GO:0006351 transcription, DNA-templated
VE04_01173	KV455984.1:10043-12694	-	845	hypothetical protein	orth7601	ENOG410PIZ0: XPG I-region						IPR006084: XPG/Rad2 endonuclease; IPR006085: XPG N-terminal; IPR006086: XPG-I domain; IPR020045: 5'-3' exonuclease, C-terminal domain; IPR029060: PIN domain-like		GO:0003677 DNA binding; GO:0004518 nuclease activity; GO:0003824 catalytic activity; GO:0006281 DNA repair
VE04_01174	KV455984.1:13340-15082	+	560	hypothetical protein	orth7600	ENOG410PHP7: actin-related protein RO7						IPR004000: Actin family; IPR027127: Actin-related protein 10
VE04_01175	KV455984.1:16028-18150	+	555	ATP synthase subunit alpha, mitochondrial	orth1343	ENOG410Q7XU: Produces ATP from ADP in the presence of a proton gradient across the membrane (By similarity)	BUSCOfEOG7FNCHF					IPR000194: ATPase, F1/V1/A1 complex, alpha/beta subunit, nucleotide-binding domain; IPR000793: ATPase, F1/V1/A1 complex, alpha/beta subunit, C-terminal; IPR004100: ATPase, F1 complex alpha/beta subunit, N-terminal domain; IPR005294: ATPase, F1 complex, alpha subunit; IPR020003: ATPase, alpha/beta subunit, nucleotide-binding domain, active site; IPR023366: ATP synthase subunit alpha-like domain; I…	PF00006: ATP synthase alpha/beta family, nucleotide-binding domain	GO:0033178 proton-transporting two-sector ATPase complex, catalytic domain; GO:0045261 proton-transporting ATP synthase complex, catalytic core F(1); GO:0005524 ATP binding; GO:0046961 proton-transporting ATPase activity, rotational mechanism; GO:0016820 hydrolase activity, acting on acid anhydrides, catalyzing transmembrane movement of substances; GO:0046933 proton-transporting ATP synthase acti…
VE04_01176	KV455984.1:19966-23235	-	1054	hypothetical protein	orth7599							IPR029016: GAF domain-like
VE04_01177	KV455984.1:24162-24888	-	135	large subunit ribosomal protein L27e	orth7598	ENOG410PNDR: 60S ribosomal protein L27	BUSCOfEOG7GXPR2					IPR001141: Ribosomal protein L27e; IPR008991: Translation protein SH3-like domain; IPR014722: Ribosomal protein L2 domain 2; IPR018262: Ribosomal protein L27e, conserved site		GO:0005622 intracellular; GO:0005840 ribosome; GO:0003735 structural constituent of ribosome; GO:0006412 translation
VE04_01178	KV455984.1:25449-31211	+	1893	hypothetical protein	orth7597
VE04_01179	KV455984.1:31854-32208	-	117	hypothetical protein	orth10663	ENOG410PFHD: Allantoicase						IPR000421: Coagulation factor 5/8 C-terminal domain; IPR005164: Allantoicase; IPR008979: Galactose-binding domain-like; IPR015908: Allantoicase domain		GO:0004037 allantoicase activity; GO:0000256 allantoin catabolic process
VE04_01180	KV455984.1:34721-36673	+	408	argininosuccinate synthase	orth7596	ENOG410PJQI: argininosuccinate synthase						IPR001518: Argininosuccinate synthase; IPR014729: Rossmann-like alpha/beta/alpha sandwich fold; IPR018223: Argininosuccinate synthase, conserved site; IPR023434: Argininosuccinate synthase, type 1 subfamily; IPR024074: Argininosuccinate synthetase, catalytic/multimerisation domain body	PF00764: Arginosuccinate synthase	GO:0004055 argininosuccinate synthase activity; GO:0005524 ATP binding; GO:0006526 arginine biosynthetic process
VE04_01181	KV455984.1:39092-39713	-	206	hypothetical protein	orth1494	ENOG410PYZQ: NA						IPR001810: F-box domain		GO:0005515 protein binding
VE04_01182	KV455984.1:40270-41199	-	135	hypothetical protein	orth1494	ENOG410Q0MS: NA						IPR001810: F-box domain		GO:0005515 protein binding
VE04_01183	KV455984.1:42077-43791	+	478	hypothetical protein	orth1492	ENOG410PFJV: Aldehyde dehydrogenase						IPR015590: Aldehyde dehydrogenase domain; IPR016161: Aldehyde/histidinol dehydrogenase; IPR016162: Aldehyde dehydrogenase N-terminal domain; IPR016163: Aldehyde dehydrogenase, C-terminal; IPR029510: Aldehyde dehydrogenase, glutamic acid active site	PF00171: Aldehyde dehydrogenase family	GO:0016620 oxidoreductase activity, acting on the aldehyde or oxo group of donors, NAD or NADP as acceptor; GO:0016491 oxidoreductase activity; GO:0055114 oxidation-reduction process; GO:0008152 metabolic process
VE04_01184	KV455984.1:44086-46926	-	911	hypothetical protein	orth7595	ENOG410PKWD: protein required for cell viability						IPR011989: Armadillo-like helical; IPR016024: Armadillo-type fold; IPR019451: RNA polymerase II assembly factor Rtp1, C-terminal		GO:0005488 binding
VE04_01185	KV455984.1:47426-47784	+	93	hypothetical protein	orth7594	ENOG410PS2N: DASH complex subunit Dad3						IPR013965: DASH complex subunit Dad3		GO:0042729 DASH complex; GO:0072686 mitotic spindle; GO:0008608 attachment of spindle microtubules to kinetochore
VE04_01186	KV455984.1:48003-49337	-	422	hypothetical protein	orth7593	ENOG410PJY2: mitochondrial 37S ribosomal protein MRPS5	BUSCOfEOG7TJ3TZ					IPR000851: Ribosomal protein S5; IPR005324: Ribosomal protein S5, C-terminal; IPR013810: Ribosomal protein S5, N-terminal; IPR014720: Double-stranded RNA-binding domain; IPR014721: Ribosomal protein S5 domain 2-type fold, subgroup; IPR018192: Ribosomal protein S5, N-terminal, conserved site; IPR020568: Ribosomal protein S5 domain 2-type fold		GO:0005840 ribosome; GO:0003723 RNA binding; GO:0003735 structural constituent of ribosome; GO:0006412 translation
VE04_01187	KV455984.1:49591-51388	+	598	hypothetical protein	orth7592	ENOG410PGD0: trna (uracil-5-)-methyltransferase						IPR010280: (Uracil-5)-methyltransferase family; IPR012340: Nucleic acid-binding, OB-fold; IPR025795: tRNA (uracil-5-)-methyltransferase; IPR029063: S-adenosyl-L-methionine-dependent methyltransferase; IPR030390: RNA methyltransferase TrmA, active site; IPR030391: RNA methyltransferase TrmA, conserved site		GO:0030697 S-adenosylmethionine-dependent tRNA (m5U54) methyltransferase activity; GO:0008173 RNA methyltransferase activity; GO:0008033 tRNA processing; GO:0006396 RNA processing
VE04_01188	KV455984.1:51517-53732	-	717	hypothetical protein	orth7591	ENOG410PIQT: Actin cytoskeleton organization protein	BUSCOfEOG73JM40					IPR011989: Armadillo-like helical; IPR016024: Armadillo-type fold; IPR024660: UNC-45/Cro1/She4, central domain	PF11701: Myosin-binding striated muscle assembly central	GO:0005488 binding
VE04_01189	KV455984.1:54230-55415	+	363	hypothetical protein	orth7590	ENOG410PIUI: Transcription factor	BUSCOfEOG7GXPNJ					IPR004600: TFIIH subunit Tfb4/p34	PF03850: Transcription factor Tfb4	GO:0000439 core TFIIH complex; GO:0006289 nucleotide-excision repair; GO:0006355 regulation of transcription, DNA-templated
VE04_01190	KV455984.1:55787-58648	-	555	hypothetical protein								IPR002085: Alcohol dehydrogenase superfamily, zinc-type; IPR011032: GroES-like; IPR013149: Alcohol dehydrogenase, C-terminal; IPR013154: Alcohol dehydrogenase, N-terminal; IPR016040: NAD(P)-binding domain		GO:0008270 zinc ion binding; GO:0016491 oxidoreductase activity; GO:0055114 oxidation-reduction process
VE04_01191	KV455984.1:59456-60647	+	396	hypothetical protein	orth6446
VE04_01192	KV455984.1:60761-62320	-	440	actin-like protein 3	orth7589	ENOG410PGM8: Arp2 3 complex	BUSCOfEOG7TJ3T6					IPR004000: Actin family; IPR020902: Actin/actin-like conserved site	PF00022: Actin
VE04_01193	KV455984.1:63679-65552	+	575	hypothetical protein	orth7588	ENOG410PHRR: asparaginase			T02			IPR000246: Peptidase T2, asparaginase 2; IPR029055: Nucleophile aminohydrolases, N-terminal		GO:0016787 hydrolase activity
VE04_01194	KV455993.1:75-1306	-	360	hypothetical protein	orth231	ENOG410PW1G: Glyceraldehyde-3-phosphate dehydrogenase						IPR016040: NAD(P)-binding domain; IPR020828: Glyceraldehyde 3-phosphate dehydrogenase, NAD(P) binding domain; IPR020829: Glyceraldehyde 3-phosphate dehydrogenase, catalytic domain; IPR020830: Glyceraldehyde 3-phosphate dehydrogenase, active site; IPR020831: Glyceraldehyde/Erythrose phosphate dehydrogenase family		GO:0016620 oxidoreductase activity, acting on the aldehyde or oxo group of donors, NAD or NADP as acceptor; GO:0055114 oxidation-reduction process
VE04_01195	KV455993.1:2943-4880	-	530	hypothetical protein	orth847	ENOG410PGZ7: xenobiotic compound monooxygenase						IPR011251: Luciferase-like domain; IPR016215: Nitrilotriacetate monooxygenase component A/pristinamycin IIA synthase subunit A	PF00296: Luciferase-like monooxygenase	GO:0004497 monooxygenase activity; GO:0016705 oxidoreductase activity, acting on paired donors, with incorporation or reduction of molecular oxygen; GO:0055114 oxidation-reduction process
VE04_01196	KV455993.1:5585-7452	+	520	hypothetical protein	orth8301	ENOG410QDI4: Major Facilitator Superfamily						IPR011701: Major facilitator superfamily; IPR020846: Major facilitator superfamily domain		GO:0016021 integral component of membrane; GO:0055085 transmembrane transport
VE04_01197	KV455993.1:7684-9320	-	487	hypothetical protein	orth693	ENOG410PFST: MFS transporter (Seo1)						IPR011701: Major facilitator superfamily; IPR020846: Major facilitator superfamily domain		GO:0016021 integral component of membrane; GO:0055085 transmembrane transport
VE04_01198	KV455993.1:10102-12095	+	590	hypothetical protein	orth848	ENOG410PI3E: Flavin-binding monooxygenase						IPR023753: FAD/NAD(P)-binding domain		GO:0016491 oxidoreductase activity; GO:0055114 oxidation-reduction process
VE04_01199	KV455993.1:12419-14292	-	593	hypothetical protein	orth848	ENOG410PG7R: Flavin-binding monooxygenase-like						IPR023753: FAD/NAD(P)-binding domain		GO:0016491 oxidoreductase activity; GO:0055114 oxidation-reduction process
VE04_01200	KV455993.1:15201-16747	+	477	hypothetical protein	orth1762	ENOG410PHD7: DUF895 domain membrane protein						IPR010291: Ion channel regulatory protein, UNC-93; IPR020846: Major facilitator superfamily domain
VE04_01201	KV455993.1:17500-19060	+	519	hypothetical protein	orth208	ENOG410PGED: xenobiotic compound monooxygenase						IPR011251: Luciferase-like domain; IPR016215: Nitrilotriacetate monooxygenase component A/pristinamycin IIA synthase subunit A	PF00296: Luciferase-like monooxygenase	GO:0004497 monooxygenase activity; GO:0016705 oxidoreductase activity, acting on paired donors, with incorporation or reduction of molecular oxygen; GO:0055114 oxidation-reduction process
VE04_01202	KV455993.1:19276-20272	+	313	hypothetical protein	orth849	ENOG410PKHI: arylamine N-acetyltransferase 1						IPR001447: Arylamine N-acetyltransferase		GO:0016407 acetyltransferase activity; GO:0008152 metabolic process
VE04_01203	KV455993.1:21702-22140	+	145	hypothetical protein	orth6954
VE04_01204	KV455993.1:22518-23727	-	284	hypothetical protein	orth6955	ENOG410PIED: Methyltransferase						IPR025714: Methyltransferase domain; IPR029063: S-adenosyl-L-methionine-dependent methyltransferase
VE04_01205	KV455993.1:27370-29221	+	513	hypothetical protein	orth850	ENOG410PUSJ: Inherit from NOG: Conserved hypothetical, protein
VE04_01206	KV455993.1:31327-32454	+	341	hypothetical protein	orth723	ENOG410PJXJ: RTA1 domain protein						IPR007568: RTA-like protein	PF04479: RTA1 like protein	GO:0016021 integral component of membrane; GO:0006950 response to stress
VE04_01207	KV455993.1:34008-34912	+	280	hypothetical protein	orth852	ENOG410PQGK: Peroxidase, family 2						IPR000028: Chloroperoxidase		GO:0004601 peroxidase activity
VE04_01208	KV455993.1:36244-37874	-	522	hypothetical protein	orth8302	ENOG410PKV4: sugar transporter						IPR003663: Sugar/inositol transporter; IPR005828: Major facilitator, sugar transporter-like; IPR005829: Sugar transporter, conserved site; IPR020846: Major facilitator superfamily domain	PF00083: Sugar (and other) transporter	GO:0016021 integral component of membrane; GO:0016020 membrane; GO:0022857 transmembrane transporter activity; GO:0005215 transporter activity; GO:0022891 substrate-specific transmembrane transporter activity; GO:0055085 transmembrane transport
VE04_01209	KV455993.1:39065-40313	-	397	hypothetical protein	orth8303
VE04_01210	KV455993.1:42263-43857	+	490	hypothetical protein	orth8304	ENOG410PK0Y: ADSL_C						IPR000362: Fumarate lyase family; IPR008948: L-Aspartase-like; IPR019468: Adenylosuccinate lyase C-terminal; IPR022761: Fumarate lyase, N-terminal; IPR024083: Fumarase/histidase, N-terminal		GO:0003824 catalytic activity
VE04_01211	KV455993.1:44073-44415	+	113	hypothetical protein	orth3038	ENOG410PKAU: ankyrin repeat protein						IPR020683: Ankyrin repeat-containing domain
VE04_01212	KV455993.1:44450-46637	-	641	hypothetical protein	orth8305	ENOG410PKHR: LysM domain						IPR018392: LysM domain
VE04_01213	KV455993.1:48420-51301	+	818	hypothetical protein	orth1756					GH18		IPR001223: Glycoside hydrolase family 18, catalytic domain; IPR001579: Glycoside hydrolase, chitinase active site; IPR011583: Chitinase II; IPR013781: Glycoside hydrolase, catalytic domain; IPR017853: Glycoside hydrolase superfamily; IPR029070: Chitinase insertion domain		GO:0004553 hydrolase activity, hydrolyzing O-glycosyl compounds; GO:0004568 chitinase activity; GO:0006032 chitin catabolic process; GO:0005975 carbohydrate metabolic process
VE04_01214	KV455993.1:51553-54960	-	582	hypothetical protein	orth2834
VE04_01215	KV455993.1:57845-58679	+	247	hypothetical protein	orth6959	ENOG410QECS: FYVE zinc finger						IPR000306: FYVE zinc finger; IPR011011: Zinc finger, FYVE/PHD-type; IPR013083: Zinc finger, RING/FYVE/PHD-type; IPR017455: Zinc finger, FYVE-related		GO:0046872 metal ion binding
VE04_01216	KV455993.1:59193-60019	-	233	hypothetical protein	orth6960							IPR018858: Protein of unknown function DUF2458	PF10454: Protein of unknown function (DUF2458)
VE04_01217	KV455993.1:60285-61255	+	253	hypothetical protein	orth6961							IPR029208: Cytochrome c oxidase assembly protein COX14
VE04_01218	KV455986.1:1827-2802	-	258	TATA-box-binding protein	orth3878	ENOG410PFIH: TATA-box-binding protein	BUSCOfEOG77T1GJ					IPR000814: TATA-box binding protein; IPR012295: Beta2-adaptin/TBP, C-terminal domain; IPR030491: TATA-box binding protein, conserved site	PF00352: Transcription factor TFIID (or TATA-binding protein, TBP)	GO:0003677 DNA binding; GO:0006352 DNA-templated transcription, initiation
VE04_01219	KV455986.1:6156-8027	-	402	hypothetical protein	orth8306	ENOG410PI04: WSC domain-containing protein						IPR008030: NmrA-like domain; IPR016040: NAD(P)-binding domain; IPR018535: Domain of unknown function DUF1996	PF09362: Domain of unknown function (DUF1996)
VE04_01220	KV455986.1:9485-10818	+	398	hypothetical protein	orth2904					GH128		IPR002889: Carbohydrate-binding WSC; IPR013781: Glycoside hydrolase, catalytic domain; IPR013994: Carbohydrate-binding WSC, subgroup; IPR017853: Glycoside hydrolase superfamily; IPR024655: Uncharacterised protein family, glycosyl hydrolase catalytic domain	PF11790: Glycosyl hydrolase catalytic core	GO:0005975 carbohydrate metabolic process
VE04_01221	KV455986.1:12514-15636	+	860	hypothetical protein	orth279	ENOG410PK3X: glycoside hydrolase family 55 protein				GH55		IPR002889: Carbohydrate-binding WSC; IPR011050: Pectin lyase fold/virulence factor; IPR012334: Pectin lyase fold; IPR024535: Pectate lyase superfamily protein	PF12708: Pectate lyase superfamily protein
VE04_01222	KV455986.1:17545-19114	-	522	hypothetical protein	orth1749	ENOG410PJ7Z: hexose transporter						IPR003663: Sugar/inositol transporter; IPR005828: Major facilitator, sugar transporter-like; IPR020846: Major facilitator superfamily domain	PF00083: Sugar (and other) transporter	GO:0016020 membrane; GO:0016021 integral component of membrane; GO:0022891 substrate-specific transmembrane transporter activity; GO:0022857 transmembrane transporter activity; GO:0055085 transmembrane transport
VE04_01223	KV455986.1:20923-21455	-	139	hypothetical protein
VE04_01224	KV455986.1:21992-23884	-	319	hypothetical protein		ENOG410PJ41: glucose transporter						IPR005828: Major facilitator, sugar transporter-like; IPR005829: Sugar transporter, conserved site; IPR020846: Major facilitator superfamily domain		GO:0016021 integral component of membrane; GO:0005215 transporter activity; GO:0022857 transmembrane transporter activity; GO:0055085 transmembrane transport
VE04_01225	KV455986.1:25830-27892	-	612	hypothetical protein	orth1750	ENOG410PM2P: C6 zinc finger domain-containing protein					Fungal Zn(2)-Cys(6) binuclear cluster domain	IPR001138: Zn(2)-C6 fungal-type DNA-binding domain		GO:0005634 nucleus; GO:0008270 zinc ion binding; GO:0000981 RNA polymerase II transcription factor activity, sequence-specific DNA binding; GO:0006355 regulation of transcription, DNA-templated
VE04_01226	KV455986.1:28959-31197	-	673	hypothetical protein	orth899	ENOG410PM4T: ATPase family associated with various cellular activities (AAA)						IPR003593: AAA+ ATPase domain; IPR003959: ATPase, AAA-type, core; IPR027417: P-loop containing nucleoside triphosphate hydrolase		GO:0005524 ATP binding
VE04_01227	KV455986.1:31774-34651	+	844	hypothetical protein		ENOG410PUU9: NA
VE04_01228	KV455986.1:35433-37116	-	520	hypothetical protein	orth360	ENOG410PM05: conserved hypothetical protein						IPR020846: Major facilitator superfamily domain
VE04_01229	KV455986.1:38703-39637	-	287	hypothetical protein	orth6225	ENOG410PQKI: NA
VE04_01230	KV455986.1:42291-43411	+	313	hypothetical protein	orth361	ENOG410PMQU: NA						IPR015920: Cellobiose dehydrogenase, cytochrome domain
VE04_01231	KV455986.1:43644-45024	-	459	hypothetical protein	orth8307	ENOG410PPPK: NA
VE04_01232	KV455986.1:45678-47694	-	504	hypothetical protein	orth8308
VE04_01233	KV455986.1:48301-50249	+	623	hypothetical protein	orth8309						Fungal-specific TF domain	IPR007219: Transcription factor domain, fungi		GO:0005634 nucleus; GO:0008270 zinc ion binding; GO:0003677 DNA binding; GO:0006351 transcription, DNA-templated
VE04_01234	KV455986.1:50553-52184	-	489	hypothetical protein	orth8310	ENOG410PVTG: beta-glucosidase				GH1		IPR001360: Glycoside hydrolase, family 1; IPR013781: Glycoside hydrolase, catalytic domain; IPR017853: Glycoside hydrolase superfamily; IPR033132: No description	PF00232: Glycosyl hydrolase family 1	GO:0004553 hydrolase activity, hydrolyzing O-glycosyl compounds; GO:0005975 carbohydrate metabolic process
VE04_01235	KV455986.1:53156-54999	+	518	hypothetical protein	orth8311	ENOG410PVC1: MFS hexose transporter						IPR005828: Major facilitator, sugar transporter-like; IPR020846: Major facilitator superfamily domain	PF00083: Sugar (and other) transporter	GO:0016021 integral component of membrane; GO:0022857 transmembrane transporter activity; GO:0055085 transmembrane transport
VE04_01236	KV455986.1:56239-61154	-	1542	hypothetical protein	orth2138	ENOG410PI49: ATP-binding cassette transporter						IPR003439: ABC transporter-like; IPR003593: AAA+ ATPase domain; IPR010929: CDR ABC transporter; IPR013525: ABC-2 type transporter; IPR017871: ABC transporter, conserved site; IPR027417: P-loop containing nucleoside triphosphate hydrolase; IPR029481: ABC-transporter extracellular N-terminal domain	PF01061: ABC-2 type transporter	GO:0016021 integral component of membrane; GO:0016020 membrane; GO:0005524 ATP binding; GO:0016887 ATPase activity; GO:0042626 ATPase activity, coupled to transmembrane movement of substances; GO:0006810 transport
VE04_01237	KV455986.1:62230-64040	+	537	hypothetical protein	orth8312	ENOG410PWTH: Fungal_trans					Fungal-specific TF domain	IPR007219: Transcription factor domain, fungi		GO:0005634 nucleus; GO:0003677 DNA binding; GO:0008270 zinc ion binding; GO:0006351 transcription, DNA-templated
VE04_01238	KV455992.1:595-1285	-	163	hypothetical protein	orth8313										Cluster_2
VE04_01239	KV455992.1:1664-8460	-	2151	Nonribosomal Peptide Synthase (NRPS)	orth1017	ENOG410QE52: Condensation domain						IPR000873: AMP-dependent synthetase/ligase; IPR001242: Condensation domain; IPR009081: Acyl carrier protein-like; IPR010071: Amino acid adenylation domain; IPR020845: AMP-binding, conserved site; IPR025110: AMP-binding enzyme C-terminal domain	PF00501: AMP-binding enzyme	GO:0003824 catalytic activity; GO:0008152 metabolic process	Cluster_2
VE04_01240	KV455992.1:9745-10799	+	330	hypothetical protein	orth1397							IPR002085: Alcohol dehydrogenase superfamily, zinc-type; IPR011032: GroES-like; IPR016040: NAD(P)-binding domain		GO:0008270 zinc ion binding; GO:0016491 oxidoreductase activity; GO:0055114 oxidation-reduction process	Cluster_2
VE04_01241	KV455992.1:12077-12786	-	208	hypothetical protein	orth3547	ENOG410Q1WF: NA						IPR029032: AhpD-like			Cluster_2
VE04_01242	KV455992.1:13927-15453	+	453	hypothetical protein	orth1860	ENOG410PI7V: Cytochrome P450						IPR001128: Cytochrome P450; IPR002401: Cytochrome P450, E-class, group I; IPR017972: Cytochrome P450, conserved site	PF00067: Cytochrome P450	GO:0005506 iron ion binding; GO:0020037 heme binding; GO:0016705 oxidoreductase activity, acting on paired donors, with incorporation or reduction of molecular oxygen; GO:0055114 oxidation-reduction process	Cluster_2
VE04_01243	KV455992.1:17674-19535	+	463	hypothetical protein	orth1395	ENOG410PIBT: MFS drug efflux transporter						IPR011701: Major facilitator superfamily; IPR020846: Major facilitator superfamily domain		GO:0016021 integral component of membrane; GO:0055085 transmembrane transport	Cluster_2
VE04_01244	KV455992.1:20320-21397	+	324	hypothetical protein	orth838							IPR011009: Protein kinase-like domain			Cluster_2
VE04_01245	KV455992.1:22970-25152	+	614	hypothetical protein	orth845	ENOG410PIV7: Domain of unknown function (DUF1338)				AA3		IPR000172: Glucose-methanol-choline oxidoreductase, N-terminal; IPR007867: Glucose-methanol-choline oxidoreductase, C-terminal; IPR012132: Glucose-methanol-choline oxidoreductase; IPR023753: FAD/NAD(P)-binding domain		GO:0016491 oxidoreductase activity; GO:0050660 flavin adenine dinucleotide binding; GO:0016614 oxidoreductase activity, acting on CH-OH group of donors; GO:0055114 oxidation-reduction process	Cluster_2
VE04_01246	KV455992.1:26558-27367	+	199	hypothetical protein	orth5944	ENOG410PGF2: Glutathione S-transferase, C-terminal domain						IPR004045: Glutathione S-transferase, N-terminal; IPR004046: Glutathione S-transferase, C-terminal; IPR010987: Glutathione S-transferase, C-terminal-like; IPR012336: Thioredoxin-like fold		GO:0005515 protein binding	Cluster_2
VE04_01247	KV455992.1:30999-32780	+	543	MFS transporter, SP family, general alpha glucoside:H symporter	orth1394	ENOG410PHB0: maltose permease						IPR003663: Sugar/inositol transporter; IPR005828: Major facilitator, sugar transporter-like; IPR005829: Sugar transporter, conserved site; IPR020846: Major facilitator superfamily domain	PF00083: Sugar (and other) transporter	GO:0016021 integral component of membrane; GO:0016020 membrane; GO:0022857 transmembrane transporter activity; GO:0005215 transporter activity; GO:0022891 substrate-specific transmembrane transporter activity; GO:0055085 transmembrane transport
VE04_01248	KV455992.1:34017-35188	-	317	hypothetical protein	orth6740	ENOG410PIXB: PQ loop repeat protein						IPR006603: PQ-loop repeat
VE04_01249	KV455992.1:35554-36994	+	460	hypothetical protein	orth6739	ENOG410PKWS: WD repeat-containing protein						IPR001680: WD40 repeat; IPR015943: WD40/YVTN repeat-like-containing domain		GO:0005515 protein binding
VE04_01250	KV455992.1:37126-41918	-	1380	hypothetical protein	orth6738							IPR025574: Nucleoporin FG repeat
VE04_01251	KV455992.1:42114-45838	+	496	hypothetical protein	orth6736	ENOG410PQ13: Pre-mRNA polyadenylation factor fip-1	BUSCOfEOG7SFJ6V					IPR007854: Pre-mRNA polyadenylation factor Fip1
VE04_01252	KV455992.1:45940-47405	-	433	hypothetical protein	orth6734	ENOG410PGV7: XAP5 domain protein						IPR007005: XAP5 protein	PF04921: XAP5, circadian clock regulator	GO:0005634 nucleus
VE04_01253	KV455992.1:47866-48760	-	278	hypothetical protein	orth872	ENOG410PJFG: HAD superfamily hydrolase						IPR006439: HAD hydrolase, subfamily IA; IPR023214: HAD-like domain		GO:0016787 hydrolase activity; GO:0008152 metabolic process
VE04_01254	KV455992.1:48988-49933	+	281	hypothetical protein	orth6733	ENOG410PN21: Tetratricopeptide repeat protein 1						IPR011990: Tetratricopeptide-like helical domain		GO:0005515 protein binding
VE04_01255	KV455992.1:50007-52671	-	814	hypothetical protein	orth6732	ENOG410PKD9: acyltransferase						IPR002123: Phospholipid/glycerol acyltransferase; IPR022284: Glycerol-3-phosphate O-acyltransferase/Dihydroxyacetone phosphate acyltransferase		GO:0008374 O-acyltransferase activity; GO:0016746 transferase activity, transferring acyl groups; GO:0008152 metabolic process; GO:0044255 cellular lipid metabolic process
VE04_01256	KV455992.1:53005-53716	+	236	hypothetical protein	orth6731	ENOG410PP39: ribonuclease P complex subunit Pop4	BUSCOfEOG7N0CGM					IPR002730: Ribonuclease P/MRP, subunit p29; IPR016848: Ribonuclease P/MRP, p29 subunit; IPR023534: Rof/RNase P-like		GO:0005655 nucleolar ribonuclease P complex; GO:0030677 ribonuclease P complex; GO:0000172 ribonuclease MRP complex; GO:0003723 RNA binding; GO:0004540 ribonuclease activity; GO:0006364 rRNA processing; GO:0006379 mRNA cleavage; GO:0008033 tRNA processing
VE04_01257	KV455992.1:54453-55038	+	194	hypothetical protein	orth9138
VE04_01258	KV455992.1:55234-56390	+	349	hypothetical protein	orth6730	ENOG410PS5D: conserved hypothetical protein
VE04_01259	KV455992.1:56770-58264	+	471	nonsense-mediated mRNA decay protein 3	orth6729	ENOG410PFAM: 60S ribosomal export protein NMD3	BUSCOfEOG72NS06					IPR007064: NMD3
VE04_01260	KV455992.1:58989-59702	-	217	hypothetical protein	orth6728	ENOG410PHQE: Involved in the small subunit (SSU) processome assembly and function, and in the 18S rRNA synthesis. Required for the early cleavages at sites A0, A1 and A2 (By similarity)						IPR012677: Nucleotide-binding alpha-beta plait domain		GO:0000166 nucleotide binding
VE04_01261	KV455992.1:60001-61466	+	467	hypothetical protein	orth1393	ENOG410PFJV: Aldehyde dehydrogenase						IPR015590: Aldehyde dehydrogenase domain; IPR016161: Aldehyde/histidinol dehydrogenase; IPR016162: Aldehyde dehydrogenase N-terminal domain; IPR016163: Aldehyde dehydrogenase, C-terminal; IPR029510: Aldehyde dehydrogenase, glutamic acid active site	PF00171: Aldehyde dehydrogenase family	GO:0016620 oxidoreductase activity, acting on the aldehyde or oxo group of donors, NAD or NADP as acceptor; GO:0016491 oxidoreductase activity; GO:0008152 metabolic process; GO:0055114 oxidation-reduction process
VE04_01262	KV456007.1:664-1778	-	298	hypothetical protein	orth1961	ENOG410PKEI: NmrA-like family						IPR008030: NmrA-like domain; IPR016040: NAD(P)-binding domain
VE04_01263	KV456007.1:2486-4950	-	752	hypothetical protein	orth4697		BUSCOfEOG7FR7QW					IPR001680: WD40 repeat; IPR013535: PUL domain; IPR015155: PLAA family ubiquitin binding, PFU; IPR015943: WD40/YVTN repeat-like-containing domain; IPR017986: WD40-repeat-containing domain; IPR020472: G-protein beta WD-40 repeat	PF08324: PUL domain	GO:0005515 protein binding
VE04_01264	KV456007.1:5623-6900	+	354	serine-threonine kinase receptor-associated protein	orth4698	ENOG410PHGQ: WD repeat protein						IPR001680: WD40 repeat; IPR015943: WD40/YVTN repeat-like-containing domain; IPR017986: WD40-repeat-containing domain; IPR019775: WD40 repeat, conserved site; IPR020472: G-protein beta WD-40 repeat		GO:0005515 protein binding
VE04_01265	KV456007.1:8755-9640	+	219	hypothetical protein	orth1302	ENOG410PFMU: Inherit from NOG: Conserved hypothetical, protein
VE04_01266	KV456007.1:10656-12972	+	771	hypothetical protein	orth2333
VE04_01267	KV456007.1:13490-14704	-	362	hypothetical protein	orth4699	ENOG410PIIC: Autophagy-related protein 3	BUSCOfEOG7KWSTW					IPR007134: Autophagy-related protein 3, N-terminal; IPR007135: Autophagy-related protein 3; IPR019461: Autophagy-related protein 3, C-terminal
VE04_01268	KV456007.1:15653-16753	+	332	hypothetical protein	orth4700							IPR003822: Paired amphipathic helix		GO:0006355 regulation of transcription, DNA-templated
VE04_01269	KV456007.1:16842-18237	-	464	hypothetical protein	orth4701	ENOG410PJ10: F-box domain protein
VE04_01270	KV456007.1:18651-19930	-	372	hypothetical protein	orth632	ENOG410PVQ9: Amb_all				PL1		IPR002022: Pectate lyase/Amb allergen; IPR011050: Pectin lyase fold/virulence factor; IPR012334: Pectin lyase fold
VE04_01271	KV456007.1:21314-21620	-	52	hypothetical protein	orth9139
VE04_01272	KV456007.1:22341-23754	+	470	hypothetical protein	orth7996	ENOG410PPFG: Poly (ADP-ribose) glycohydrolase (PARG)						IPR007724: Poly(ADP-ribose) glycohydrolase	PF05028: Poly (ADP-ribose) glycohydrolase (PARG)	GO:0004649 poly(ADP-ribose) glycohydrolase activity; GO:0005975 carbohydrate metabolic process
VE04_01273	KV456007.1:24363-25395	-	325	hypothetical protein	orth4702	ENOG410PNHN: conserved hypothetical protein						IPR027417: P-loop containing nucleoside triphosphate hydrolase
VE04_01274	KV456007.1:26309-27202	-	259	hypothetical protein	orth8314	ENOG410PQ8V: glycoside hydrolase family 24				GH24		IPR002196: Glycoside hydrolase, family 24; IPR023346: Lysozyme-like domain; IPR023347: Lysozyme domain		GO:0003796 lysozyme activity; GO:0009253 peptidoglycan catabolic process; GO:0016998 cell wall macromolecule catabolic process
VE04_01275	KV456007.1:28474-29182	+	235	hypothetical protein	orth1303	ENOG410PUYI: CHAP domain						IPR007921: CHAP domain
VE04_01276	KV456007.1:29955-30987	-	343	hypothetical protein	orth4703	ENOG410PJWC: factor cwc24	BUSCOfEOG7KH9Z0					IPR000571: Zinc finger, CCCH-type; IPR001841: Zinc finger, RING-type; IPR013083: Zinc finger, RING/FYVE/PHD-type; IPR017907: Zinc finger, RING-type, conserved site		GO:0008270 zinc ion binding; GO:0005515 protein binding; GO:0046872 metal ion binding
VE04_01277	KV456007.1:32367-37552	+	1680	hypothetical protein	orth4704	ENOG410PMDA: Anucleate primary sterigmata protein A						IPR024774: Pleckstrin homology domain, Mcp5-type		GO:0005938 cell cortex; GO:0005515 protein binding; GO:0005543 phospholipid binding; GO:0032065 cortical protein anchoring
VE04_01278	KV456007.1:38446-40045	-	404	GTP-binding protein YchF	orth1304	ENOG410PV5X: Protein of unknown function (DUF933)						IPR004396: Ribosome-binding ATPase YchF/Obg-like ATPase 1; IPR006073: GTP binding domain; IPR012675: Beta-grasp domain; IPR012676: TGS-like; IPR013029: Domain of unknown function DUF933; IPR023192: TGS-like domain; IPR027417: P-loop containing nucleoside triphosphate hydrolase; IPR031167: OBG-type guanine nucleotide-binding (G) domain		GO:0005525 GTP binding
VE04_01279	KV456007.1:40559-43305	-	753	hypothetical protein	orth865	ENOG410PIUB: OPT oligopeptide transporter protein						IPR004813: Oligopeptide transporter, OPT superfamily	PF03169: OPT oligopeptide transporter protein	GO:0055085 transmembrane transport
VE04_01280	KV456007.1:44129-45039	-	240	hypothetical protein	orth1305	ENOG410PVKU: NA						IPR004045: Glutathione S-transferase, N-terminal; IPR010987: Glutathione S-transferase, C-terminal-like; IPR012336: Thioredoxin-like fold		GO:0005515 protein binding
VE04_01281	KV456007.1:45436-47331	-	526	hypothetical protein	orth2330	ENOG410PJET: sugar transporter						IPR003663: Sugar/inositol transporter; IPR005828: Major facilitator, sugar transporter-like; IPR005829: Sugar transporter, conserved site; IPR020846: Major facilitator superfamily domain	PF00083: Sugar (and other) transporter	GO:0016021 integral component of membrane; GO:0016020 membrane; GO:0022857 transmembrane transporter activity; GO:0005215 transporter activity; GO:0022891 substrate-specific transmembrane transporter activity; GO:0055085 transmembrane transport
VE04_01282	KV456007.1:48521-49733	-	403	hypothetical protein	orth8315	ENOG410PM20: GDSL-like Lipase/Acylhydrolase				CE2		IPR000254: Cellulose-binding domain, fungal; IPR013830: SGNH hydrolase-type esterase domain		GO:0005576 extracellular region; GO:0030248 cellulose binding; GO:0004553 hydrolase activity, hydrolyzing O-glycosyl compounds; GO:0005975 carbohydrate metabolic process
VE04_01283	KV456007.1:51308-51665	+	118	hypothetical protein	orth8316
VE04_01284	KV456007.1:52544-53698	+	350	hypothetical protein	orth4705	ENOG410PK8W: NA						IPR029058: Alpha/Beta hydrolase fold
VE04_01285	KV456007.1:54417-56795	+	707	hypothetical protein	orth2054	ENOG410Q09I: POT family						IPR000109: Proton-dependent oligopeptide transporter family; IPR018456: PTR2 family proton/oligopeptide symporter, conserved site; IPR020846: Major facilitator superfamily domain	PF00854: POT family	GO:0016020 membrane; GO:0005215 transporter activity; GO:0006857 oligopeptide transport; GO:0006810 transport
VE04_01286	KV456004.1:867-1938	+	339	hypothetical protein	orth8317
VE04_01287	KV456004.1:2810-3644	+	277	hypothetical protein	orth8318	ENOG410PSFG: NA
VE04_01288	KV456004.1:4892-5749	+	269	hypothetical protein	orth1839	ENOG410QAXI: NA						IPR003609: PAN/Apple domain; IPR006583: PAN-3 domain
VE04_01289	KV456004.1:6958-7828	-	289	hypothetical protein	orth1399	ENOG410PUXH: WGS project CABT00000000 data, contig
VE04_01290	KV456004.1:8421-9393	+	323	hypothetical protein	orth8319	ENOG410PI0Z: Pectinolytic enzyme consist of four classes of enzymes pectin lyase, polygalacturonase, pectin methylesterase and rhamnogalacturonase. Among pectinolytic enzymes, pectin lyase is the most important in depolymerization of pectin, since it cleaves internal glycosidic bonds of highly methylated pectins. Favors pectate, the anion, over pectin, the methyl ester				PL1		IPR002022: Pectate lyase/Amb allergen; IPR011050: Pectin lyase fold/virulence factor; IPR012334: Pectin lyase fold
VE04_01291	KV456004.1:9758-10710	-	164	V-type proton ATPase proteolipid subunit	orth733	ENOG410PMYT: vacuolar ATP synthase 16 kDa proteolipid subunit						IPR000245: V-ATPase proteolipid subunit; IPR002379: V-ATPase proteolipid subunit C-like domain; IPR011555: V-ATPase proteolipid subunit C, eukaryotic		GO:0033179 proton-transporting V-type ATPase, V0 domain; GO:0033177 proton-transporting two-sector ATPase complex, proton-transporting domain; GO:0015078 hydrogen ion transmembrane transporter activity; GO:0015991 ATP hydrolysis coupled proton transport
VE04_01292	KV456004.1:11190-11971	-	162	V-type proton ATPase proteolipid subunit 2	orth732	ENOG410PMV0: proteolipid subunit						IPR000245: V-ATPase proteolipid subunit; IPR002379: V-ATPase proteolipid subunit C-like domain; IPR011555: V-ATPase proteolipid subunit C, eukaryotic		GO:0033179 proton-transporting V-type ATPase, V0 domain; GO:0033177 proton-transporting two-sector ATPase complex, proton-transporting domain; GO:0015078 hydrogen ion transmembrane transporter activity; GO:0015991 ATP hydrolysis coupled proton transport
VE04_01293	KV456004.1:13377-14705	+	369	hypothetical protein	orth8320	ENOG410PPZC: NA
VE04_01294	KV456004.1:14911-15570	-	172	hypothetical protein	orth8321	ENOG410PUV7: NA
VE04_01295	KV456004.1:15676-16067	-	114	hypothetical protein		ENOG410PUV7: NA
VE04_01296	KV456004.1:17200-17863	+	220	hypothetical protein	orth731	ENOG410PU09: Choline/ethanolamine kinase						IPR002575: Aminoglycoside phosphotransferase; IPR011009: Protein kinase-like domain
VE04_01297	KV456004.1:17919-18298	-	108	hypothetical protein	orth3045	ENOG410PWVJ: NA
VE04_01298	KV456004.1:18719-20978	-	599	hypothetical protein	orth2723	ENOG410PJT7: Cytochrome P450						IPR001128: Cytochrome P450; IPR002403: Cytochrome P450, E-class, group IV		GO:0005506 iron ion binding; GO:0020037 heme binding; GO:0004497 monooxygenase activity; GO:0016705 oxidoreductase activity, acting on paired donors, with incorporation or reduction of molecular oxygen; GO:0055114 oxidation-reduction process
VE04_01299	KV456004.1:21824-23267	-	463	hypothetical protein	orth9140	ENOG410PVVZ: FAD binding domain				AA7		IPR006094: FAD linked oxidase, N-terminal; IPR016166: FAD-binding, type 2; IPR016167: FAD-binding, type 2, subdomain 1; IPR016169: CO dehydrogenase flavoprotein-like, FAD-binding, subdomain 2		GO:0016491 oxidoreductase activity; GO:0050660 flavin adenine dinucleotide binding; GO:0003824 catalytic activity; GO:0016614 oxidoreductase activity, acting on CH-OH group of donors; GO:0055114 oxidation-reduction process
VE04_01300	KV456004.1:24532-26363	-	558	hypothetical protein	orth2596	ENOG410PGU0: laccase, multicopper oxidase, benzenediol oxygen oxidorectuctase (EC 1.10.3.2)						IPR001117: Multicopper oxidase, type 1; IPR008972: Cupredoxin; IPR011706: Multicopper oxidase, type 2; IPR011707: Multicopper oxidase, type 3		GO:0016491 oxidoreductase activity; GO:0005507 copper ion binding; GO:0055114 oxidation-reduction process
VE04_01301	KV456004.1:27461-28177	+	198	hypothetical protein	orth8322	ENOG410Q0SR: NA
VE04_01302	KV456004.1:29325-33148	-	1257	hypothetical protein	orth8323							IPR000719: Protein kinase domain; IPR002110: Ankyrin repeat; IPR002290: Serine/threonine/dual specificity protein kinase, catalytic domain; IPR008271: Serine/threonine-protein kinase, active site; IPR011009: Protein kinase-like domain; IPR017441: Protein kinase, ATP binding site; IPR020683: Ankyrin repeat-containing domain		GO:0004672 protein kinase activity; GO:0005524 ATP binding; GO:0005515 protein binding; GO:0006468 protein phosphorylation
VE04_01303	KV456004.1:34062-35910	+	615	hypothetical protein	orth729	ENOG410PGW4: NA						IPR000719: Protein kinase domain; IPR011009: Protein kinase-like domain; IPR029498: Prion-inhibition and propagation, HeLo domain		GO:0005524 ATP binding; GO:0004672 protein kinase activity; GO:0006468 protein phosphorylation
VE04_01304	KV456004.1:37712-39259	+	358	hypothetical protein		ENOG410PJRC: C6 transcription factor
VE04_01305	KV456004.1:40656-41662	+	298	hypothetical protein	orth2724	ENOG410QDJM: Isocitrate lyase family						IPR015813: Pyruvate/Phosphoenolpyruvate kinase-like domain		GO:0003824 catalytic activity
VE04_01306	KV456004.1:42475-44212	-	487	hypothetical protein	orth8324	ENOG410QDHJ: Major Facilitator Superfamily						IPR011701: Major facilitator superfamily; IPR020846: Major facilitator superfamily domain		GO:0016021 integral component of membrane; GO:0055085 transmembrane transport
VE04_01307	KV456004.1:46187-48127	-	615	hypothetical protein	orth727	ENOG410PJV3: Carboxylesterase family			S09X			IPR002018: Carboxylesterase, type B; IPR019819: Carboxylesterase type B, conserved site; IPR019826: Carboxylesterase type B, active site; IPR029058: Alpha/Beta hydrolase fold	PF00135: Carboxylesterase family
VE04_01308	KV456004.1:48826-49859	+	306	hypothetical protein	orth4567		BUSCOfEOG7JMGRX					IPR004788: Ribose 5-phosphate isomerase, type A		GO:0004751 ribose-5-phosphate isomerase activity; GO:0009052 pentose-phosphate shunt, non-oxidative branch
VE04_01309	KV456004.1:50323-53839	-	1139	hypothetical protein	orth4566	ENOG410PJU2: F-box and WD						IPR001810: F-box domain; IPR011047: Quinoprotein alcohol dehydrogenase-like superfamily; IPR015943: WD40/YVTN repeat-like-containing domain; IPR027040: Proteasome subunit Rpn10		GO:0008540 proteasome regulatory particle, base subcomplex; GO:0005515 protein binding; GO:0006511 ubiquitin-dependent protein catabolic process
VE04_01310	KV456004.1:54268-56374	-	625	hypothetical protein	orth4565	ENOG410PVZI: GMC oxidoreductase				AA3		IPR000172: Glucose-methanol-choline oxidoreductase, N-terminal; IPR007867: Glucose-methanol-choline oxidoreductase, C-terminal; IPR012132: Glucose-methanol-choline oxidoreductase; IPR023753: FAD/NAD(P)-binding domain	PF00732: GMC oxidoreductase	GO:0016491 oxidoreductase activity; GO:0050660 flavin adenine dinucleotide binding; GO:0016614 oxidoreductase activity, acting on CH-OH group of donors; GO:0055114 oxidation-reduction process
VE04_01311	KV456004.1:57564-58197	+	210	hypothetical protein	orth2565	ENOG410PNWV: Heat shock protein						IPR002068: Alpha crystallin/Hsp20 domain; IPR008978: HSP20-like chaperone; IPR031107: Small heat shock protein HSP20
VE04_01312	KV455996.1:553-4457	-	1165	hypothetical protein	orth2944	ENOG410PVCJ: Inherit from euNOG: serine active site containing 1						IPR027417: P-loop containing nucleoside triphosphate hydrolase; IPR029058: Alpha/Beta hydrolase fold
VE04_01313	KV455996.1:7841-8869	-	281	hypothetical protein	orth1036	ENOG410PIKJ: KR domain						IPR002198: Short-chain dehydrogenase/reductase SDR; IPR002347: Glucose/ribitol dehydrogenase; IPR013968: Polyketide synthase, ketoreductase domain; IPR016040: NAD(P)-binding domain; IPR020904: Short-chain dehydrogenase/reductase, conserved site		GO:0016491 oxidoreductase activity; GO:0008152 metabolic process
VE04_01314	KV455996.1:9273-11048	+	537	hypothetical protein	orth1043	ENOG410PI82: 4-coumarate-coA ligase						IPR000873: AMP-dependent synthetase/ligase; IPR020845: AMP-binding, conserved site; IPR025110: AMP-binding enzyme C-terminal domain	PF00501: AMP-binding enzyme	GO:0003824 catalytic activity; GO:0008152 metabolic process
VE04_01315	KV455996.1:12285-14494	+	644	hypothetical protein	orth8325	ENOG410PW3P: Flavin-binding monooxygenase-like						IPR023753: FAD/NAD(P)-binding domain		GO:0016491 oxidoreductase activity; GO:0055114 oxidation-reduction process
VE04_01316	KV455996.1:15184-18028	+	813	hypothetical protein	orth1101	ENOG410PGPD: Transcription factor					Fungal-specific TF domain	IPR007219: Transcription factor domain, fungi		GO:0005634 nucleus; GO:0008270 zinc ion binding; GO:0003677 DNA binding; GO:0006351 transcription, DNA-templated
VE04_01317	KV455996.1:18456-19986	-	490	hypothetical protein	orth1421	ENOG410PJ3Y: Aldehyde dehydrogenase family						IPR015590: Aldehyde dehydrogenase domain; IPR016161: Aldehyde/histidinol dehydrogenase; IPR016162: Aldehyde dehydrogenase N-terminal domain; IPR016163: Aldehyde dehydrogenase, C-terminal; IPR029510: Aldehyde dehydrogenase, glutamic acid active site	PF00171: Aldehyde dehydrogenase family	GO:0016620 oxidoreductase activity, acting on the aldehyde or oxo group of donors, NAD or NADP as acceptor; GO:0016491 oxidoreductase activity; GO:0055114 oxidation-reduction process; GO:0008152 metabolic process
VE04_01318	KV455996.1:20778-21865	+	342	hypothetical protein	orth1420	ENOG410PUXZ: Alcohol dehydrogenase GroES-like domain						IPR002085: Alcohol dehydrogenase superfamily, zinc-type; IPR011032: GroES-like; IPR013149: Alcohol dehydrogenase, C-terminal; IPR013154: Alcohol dehydrogenase, N-terminal; IPR016040: NAD(P)-binding domain; IPR020843: Polyketide synthase, enoylreductase domain		GO:0008270 zinc ion binding; GO:0016491 oxidoreductase activity; GO:0055114 oxidation-reduction process
VE04_01319	KV455996.1:22360-24271	-	617	hypothetical protein	orth1624	ENOG410PW65: Protein of unknown function (DUF1446)						IPR010839: Protein of unknown function DUF1446	PF07287: Protein of unknown function (DUF1446)
VE04_01320	KV455996.1:25016-26150	-	323	hypothetical protein	orth2078	ENOG410PNXV: alpha/beta hydrolase fold			S09X	CE10		IPR013094: Alpha/beta hydrolase fold-3; IPR029058: Alpha/Beta hydrolase fold	PF07859: alpha/beta hydrolase fold	GO:0016787 hydrolase activity; GO:0008152 metabolic process
VE04_01321	KV455996.1:26468-27832	+	436	hypothetical protein	orth9141	ENOG410PUSM: Acyl-CoA dehydrogenase, C-terminal domain						IPR006091: Acyl-CoA oxidase/dehydrogenase, central domain; IPR009075: Acyl-CoA dehydrogenase/oxidase C-terminal; IPR009100: Acyl-CoA dehydrogenase/oxidase, N-terminal and middle domain; IPR013786: Acyl-CoA dehydrogenase/oxidase, N-terminal		GO:0050660 flavin adenine dinucleotide binding; GO:0016627 oxidoreductase activity, acting on the CH-CH group of donors; GO:0003995 acyl-CoA dehydrogenase activity; GO:0055114 oxidation-reduction process; GO:0008152 metabolic process
VE04_01322	KV455996.1:28446-29751	-	393	hypothetical protein	orth1945	ENOG410PITJ: NA						IPR016040: NAD(P)-binding domain
VE04_01323	KV455996.1:30691-32549	+	582	hypothetical protein	orth2080	ENOG410PK67: Flavin-binding monooxygenase-like						IPR020946: Flavin monooxygenase-like; IPR023753: FAD/NAD(P)-binding domain		GO:0016491 oxidoreductase activity; GO:0050661 NADP binding; GO:0050660 flavin adenine dinucleotide binding; GO:0004499 N,N-dimethylaniline monooxygenase activity; GO:0055114 oxidation-reduction process
VE04_01324	KV455996.1:33943-34746	+	220	hypothetical protein	orth9142							IPR011008: Dimeric alpha-beta barrel
VE04_01325	KV455996.1:35166-37447	-	374	hypothetical protein	orth1042	ENOG410PI33: short chain dehydrogenase						IPR002198: Short-chain dehydrogenase/reductase SDR; IPR002347: Glucose/ribitol dehydrogenase; IPR009799: EthD domain; IPR011008: Dimeric alpha-beta barrel; IPR016040: NAD(P)-binding domain; IPR020904: Short-chain dehydrogenase/reductase, conserved site	PF13561: Enoyl-(Acyl carrier protein) reductase	GO:0016491 oxidoreductase activity; GO:0008152 metabolic process
VE04_01326	KV455996.1:38349-39285	+	228	hypothetical protein	orth9143
VE04_01327	KV455996.1:39870-41779	-	592	hypothetical protein	orth9144	ENOG410PM1B: Fungal trichothecene efflux pump (TRI12)						IPR005829: Sugar transporter, conserved site; IPR010573: Fungal trichothecene efflux pump; IPR020846: Major facilitator superfamily domain	PF06609: Fungal trichothecene efflux pump (TRI12)	GO:0016021 integral component of membrane; GO:0005215 transporter activity; GO:0055085 transmembrane transport
VE04_01328	KV455996.1:42698-43902	+	361	hypothetical protein	orth2082	ENOG410PHRI: phosphotransferase enzyme family domain protein						IPR002575: Aminoglycoside phosphotransferase; IPR011009: Protein kinase-like domain
VE04_01329	KV455996.1:45680-47075	-	464	hypothetical protein	orth707	ENOG410PG8W: secretory lipase						IPR005152: Lipase, secreted; IPR029058: Alpha/Beta hydrolase fold	PF03583: Secretory lipase	GO:0004806 triglyceride lipase activity; GO:0016042 lipid catabolic process
VE04_01330	KV455996.1:48458-50396	+	598	hypothetical protein	orth218	ENOG410PGSJ: amidase family						IPR000120: Amidase; IPR023631: Amidase signature domain	PF01425: Amidase	GO:0016884 carbon-nitrogen ligase activity, with glutamine as amido-N-donor
VE04_01331	KV455996.1:50959-51769	+	269	hypothetical protein	orth8326
VE04_01332	KV455996.1:53648-54729	+	322	hypothetical protein	orth706	ENOG410PVSZ: NA						IPR008030: NmrA-like domain; IPR016040: NAD(P)-binding domain
VE04_01333	KV455996.1:55067-58532	-	963	hypothetical protein	orth9145
VE04_01334	KV455996.1:59488-61318	-	524	hypothetical protein	orth3415	ENOG410PG7I: Alpha-1,2-mannosyltransferase involved in glycosylphosphatidylinositol-anchor biosynthesis. Transfers a fourth mannose to trimannosyl-GPIs during GPI precursor assembly. The presence of a fourth mannose in GPI is essential in fungi				GT22		IPR005599: GPI mannosyltransferase	PF03901: Alg9-like mannosyltransferase family	GO:0016757 transferase activity, transferring glycosyl groups
VE04_01335	KV455999.1:316-2612	-	748	hypothetical protein	orth3445	ENOG410PHR6: Forkhead transcription factor					Fork head domain	IPR001766: Fork head domain; IPR011991: Winged helix-turn-helix DNA-binding domain; IPR030456: No description		GO:0043565 sequence-specific DNA binding; GO:0003700 transcription factor activity, sequence-specific DNA binding; GO:0006355 regulation of transcription, DNA-templated
VE04_01336	KV455999.1:6265-8381	-	576	hypothetical protein	orth3444	ENOG410PG66: CorA family metal ion transporter	BUSCOfEOG7G7KZ2					IPR024338: Stretch-activated cation channel Mid1	PF12929: Stretch-activated Ca2+-permeable channel component
VE04_01337	KV455999.1:9236-11724	-	795	hypothetical protein	orth3443	ENOG410PGE4: DNA damage and replication checkpoint protein Rfx1					RFX DNA-binding domain	IPR003150: DNA-binding RFX-type winged-helix domain; IPR011991: Winged helix-turn-helix DNA-binding domain		GO:0003677 DNA binding; GO:0006355 regulation of transcription, DNA-templated
VE04_01338	KV455999.1:12487-13278	+	169	hypothetical protein	orth3442	ENOG410PP88: membrane biogenesis protein Yop1						IPR004345: TB2/DP1/HVA22-related protein
VE04_01339	KV455999.1:13682-14531	-	282	hypothetical protein	orth3441	ENOG410PQTV: C2H2 type zinc finger					Zinc finger (C2H2)	IPR007087: Zinc finger, C2H2; IPR015880: Zinc finger, C2H2-like		GO:0046872 metal ion binding
VE04_01340	KV455999.1:15137-17788	+	827	hypothetical protein	orth3440	ENOG410QDF2: Telomerase activating protein Est1						IPR011990: Tetratricopeptide-like helical domain; IPR018834: DNA/RNA-binding domain, Est1-type; IPR019458: Telomerase activating protein Est1	PF10373: Est1 DNA/RNA binding domain	GO:0005515 protein binding
VE04_01341	KV455999.1:18333-19405	-	325	hypothetical protein	orth3439		BUSCOfEOG79W9FW					IPR001805: Adenosine kinase; IPR002173: Carbohydrate/puine kinase, PfkB, conserved site; IPR011611: Carbohydrate kinase PfkB; IPR029056: Ribokinase-like	PF00294: pfkB family carbohydrate kinase	GO:0016773 phosphotransferase activity, alcohol group as acceptor; GO:0004001 adenosine kinase activity; GO:0006166 purine ribonucleoside salvage
[truncated: 8,933 more rows]
