# Supplementary material for: Extreme sensitivity to ultraviolet light in the fungal pathogen causing white-nose syndrome of bats
Source: Nat Commun. 2018 Jan 2;9:35. doi: 10.1038/s41467-017-02441-z (PMC5750222; doi:10.1038/s41467-017-02441-z)
Supplement: Supplementary file 11 — Supplementary Data 8 [file 41467_2017_2441_MOESM11_ESM.txt]

#NEXUS

begin trees;

tree BUSCO = [&R] (((((((((((Pseudogymnoascus_sp_VKM_F-103:0.013184,Pseudogymnoascus_sp_VKM_F-4519_FW-2642:0.007086):0.003577,Pseudogymnoascus_verrucosus:0.002617)PverrucosusClade:7.88E-4,(Pseudogymnoascus_sp_24MN13:0.01886,Pseudogymnoascus_sp_04NY16:0.010579):0.001784):0.010034,((Pseudogymnoascus_sp_03VT05:0.006683,Pseudogymnoascus_sp_05NY08:0.005388):0.006399,Pseudogymnoascus_sp_WSF3629:0.012194):0.002241)ProseusClade:0.003049,Pseudogymnoascus_destructans:0.018222)Pdestructans:0.012538,(((((Pseudogymnoascus_sp_VKM_F-4517_FW-2822:0.00552,Pseudogymnoascus_sp_VKM_F-4515_FW-2607:0.005356):0.016367,Pseudogymnoascus_sp_BL308:0.023602):0.005529,Pseudogymnoascus_sp_23342-1-I1:0.019821):0.007226,(Pseudogymnoascus_sp_VKM_F-4520_FW-2644:0.007773,Pseudogymnoascus_sp_VKM_F-4518_FW-2643:0.010934):0.019381):0.003135,(Pseudogymnoascus_pannorum_M1372:0.013632,Pseudogymnoascus_sp_VKM_F-4281_FW-2241:0.014004):0.029005):0.003441):0.004064,(((Pseudogymnoascus_sp_VKM_F-4513_FW-928:0.013097,Pseudogymnoascus_sp_VKM_F-4246:0.021176):0.010855,Pseudogymnoascus_sp_BL549:0.017754):0.020307,(Pseudogymnoascus_sp_VKM_F-3775:0.04079,Pseudogymnoascus_pannorum_ATCC16222:0.011236):0.025209):0.005777):0.009557,(((Pseudogymnoascus_sp_VKM_F-3557:0.016168,Pseudogymnoascus_sp_VKM_F-4514_FW-929:0.012829):0.002868,Pseudogymnoascus_sp_VKM_F-4516_FW-969:0.002202):0.007575,Pseudogymnoascus_sp_VKM_F-3808:0.021218):0.026812)Pseudeurotiacae:0.223201,(Botryotinia_fuckeliana_B0510:0.051417,Sclerotinia_sclerotiorum_1980_UF-70:0.040577)Helotiales:0.200081)Leotiomycetes:0.064554,(Fusarium_fujikuroi_IMI_58289:0.276402,Neurospora_crassa_OR74A:0.281782)Sordariomycetes:0.145974)Leotio-Sordario:0.074492,(Aspergillus_nidulans_FGSC_A4:0.179376,Pencillium_chrysogenum_P2niaD18:0.179236)Eurotiomycetes:0.681484)Pezizomycotina;
end;


[** Beginning of the rates block containing commands for r8s **]

begin rates;
blformat nsites=244170 lengths=persite round=yes;
collapse;
constrain taxon=Sordariomycetes min_age=207 max_age=339;
constrain taxon=Eurotiomycetes min_age=273 max_age=437;
constrain taxon=Leotio-Sordario min_age=267 max_age=430;
constrain taxon=Pezizomycotina min_age=400 max_age=583;

set num_time_guesses=3; [** here we try 3 initial starting points **]
divtime method=lf algorithm=TN;
set checkGradient=yes;
[** Now spit out all the ages of nodes... **]

showage;

[**...and display a chronogram. **]

describe plot=chronogram;

[**...or print out a tree description that can be cut and pasted into a nexus file and read by a better
      program for viewing trees, like Page's Treeview or Paup (although PAUP will demand a data matrix.
      The tree description will have saved branch lengths such that they correspond to the chronogram estimated.]

describe plot=tree_description;

end;
