# Supplementary material for: Extreme sensitivity to ultraviolet light in the fungal pathogen causing white-nose syndrome of bats
Source: Nat Commun. 2018 Jan 2;9:35. doi: 10.1038/s41467-017-02441-z (PMC5750222; doi:10.1038/s41467-017-02441-z)
Supplement: Supplementary file 12 — Supplementary Data 9 [file 41467_2017_2441_MOESM12_ESM.xlsx]

## Sheet: Sheet1
ID	M0	M1/M2	M7/M8	EggNog	BUSCO	GeneIDs
orth1	0.055	1	1	ENOG410PM1D	None	VE04_08981, VE04_00583, VF21_04534, VE03_07034, VE01_08660, VE03_07257, VE01_02120, VE02_09151, VF21_08805, VE00_00005, VE00_08240
orth2	0.127	1	0.0157	ENOG410PPKP, ENOG410PI4W, ENOG410PVT7	None	VE04_08980, VE02_10180, VE04_00582, VE02_09152, VE03_07035, VE01_08661, VF21_04533, VE03_07256, VC83_07131, VF21_08806, VE01_02121, VE00_00006, VE00_08241
orth3	0.076	1	0.9958	ENOG410Q8IK, ENOG410PGJT, ENOG410PW3W	None	VE03_08809, VE01_08510, VF21_10209, VE01_08672, VE03_07776, VE00_01916, VE02_06786, VE04_05869, VE03_07245, VC83_05919, VC83_09226, VE00_00017, VE02_03025, VF21_08820
orth4	0.307	1	0.5283	ENOG410PW8S	None	VE04_06378, VF21_02348, VE01_08681, VE03_07236, VE03_02102, VE02_05275, VE01_09026, VE00_04165, VE02_06795, VF21_08829, VE04_03268, VE00_00026, VC83_01750
orth5	0.147	1	0.9765	ENOG410PK7F, ENOG410Q5DK, ENOG410Q4ZV	None	VE03_00534, VE03_07234, VF21_03925, VE04_03024, VE01_05805, VC83_03633, VE00_01993, VE00_00027, VE03_05833
orth6	0.123	1	1	ENOG410PGW7, ENOG410Q7KN	None	VC83_00751, VE01_08682, VE03_07232, VE03_05057, VC83_09242, VF21_00636, VE02_06797, VE04_06377, VE00_00028, VE04_00182, VE02_06831, VE01_03064, VE00_04717, VE03_01594
orth7	0.326	0.0556	0.0135	ENOG410PITG, ENOG410PGHH	None	VE04_00743, VE03_09501, VE03_03995, VF21_02905, VE02_00564, VE00_10646, VE01_01760, VE00_00035
orth8	0.29	0.0958	0.0961	ENOG410PHTK	None	VE00_00038, VE04_09400, VE01_08690, VE02_09316
orth9	0.17	1	1	ENOG410PHTK	None	VE02_00271, VE01_07445, VE03_07227, VC83_07160, VE00_08892, VE03_04360, VE04_06494, VF21_07733
orth10	0.078	1	0.6834	ENOG410PFTX	None	VE02_04149, VF21_05570, VE00_00040, VE01_00761, VE03_08173, VF21_04958, VE01_08692, VE00_05782, VE04_04266, VE03_06392, VE04_03125
orth11	0.251	1	0.6033	ENOG410PZ46, ENOG410PYNI, ENOG410PZKJ, ENOG410PTQW	None	VE03_08499, VF21_07576, VE00_10408, VE00_00042, VE04_01387, VC83_03942, VE02_09802, VE04_03122, VE02_09313, VE04_03121, VF21_04956, VE01_08696
orth12	0.311	0.7537	0.7571	ENOG410PNJZ	None	VE01_08698, VE00_00044, VE02_04202, VF21_04952, VE04_03119, VE02_09803
orth13	0.232	1	1	ENOG410PNJZ	None	VE02_06543, VE03_08465, VE00_06809, VE01_00879, VE04_06837, VF21_04310, VC83_05389
orth14	0.21	1	0.1516	ENOG410PFU6, ENOG410PIZV	None	VF21_04951, VE01_08699, VE02_04201, VE00_04759, VE00_00045, VE03_07219, VE02_05229, VE04_01947, VE01_03106, VF21_00679, VE04_03118, VE02_09804, VE03_01542
orth15	0.202	1	0.9609	ENOG410PFXW	None	VE00_00048, VE03_01357, VE04_01628, VE00_02386, VF21_09819, VE01_08302, VE03_09795
orth16	0.057	1	0	ENOG410PGKJ, ENOG410PH9U, ENOG410Q50N	None	VF21_09533, VE00_00049, VE01_05339, VE04_07919, VC83_00411, VE03_09020, VF21_02625, VE00_01043, VE02_09233, VE01_04355, VE04_09657, VE03_09796
orth17	0.132	0.5195	0.4072	ENOG410PJIT	None	VE03_09092, VE00_09514, VF21_07563, VE04_04019, VE02_04561, VC83_08255, VE01_01973
orth18	0.096	1	0.9439	ENOG410PUNP, ENOG410PGMB	None	VE00_00050, VE03_07216, VE02_04196, VE03_04220
orth19	0.138	1	0.8325	ENOG410PGSJ, ENOG410PKI1	None	VE03_08210, VE00_06003, VF21_00585, VE03_08229, VE04_07315, VC83_00711, VE02_05220, VE01_07678
orth20	0.073	0.2915	0.2465	ENOG410PJIM	None	VC83_07177, VE02_04195, VE00_00051, VE01_08702, VF21_04948, VE04_03115, VE03_07215
orth21	0.11	1	0.7429	ENOG410PG9P, ENOG410PGIS	None	VE04_00581, VE03_07036, VE01_02122, VF21_04532, VE02_09153, VE04_06308, VE00_08242, VE01_02140
orth22	0.089	0.8575	0	ENOG410PMQ5, ENOG410PGM1	None	VE04_01106, VE01_04508, VE02_04192, VE00_00054, VE04_08138, VE01_08705, VF21_06235, VE03_07212, VE00_07498, VF21_04945
orth23	0.041	1	0.0595	ENOG410PF88, ENOG410PHGJ	None	VC83_07171, VE03_07207, VE03_05626, VE04_04903, VE02_04188, VE00_00057, VF21_10163, VE02_09106, VF21_04941, VE01_08709
orth24	0.162	1	1	ENOG410PF88	None	VE01_07066, VE02_09524, VE00_03284, VE02_10033, VE04_10172, VE01_04385
orth25	0.083	1	0.732	ENOG410PNDQ	None	VE04_04905, VE03_07205, VE03_05749, VE02_06634, VF21_01302, VE00_00059, VF21_04939, VE02_04186, VE04_00498, VE00_02125, VE01_01237, VE01_08711, VC83_06024
orth26	0.197	1	1	None	None	VE03_07204, VF21_04938, VE04_04906, VE02_04185, VC83_07169, VE01_08712, VE00_04318, VE00_00060
orth27	0.244	1	0.0445	ENOG410PYFJ	None	VE00_03354, VE03_04724, VE03_07203, VE02_04184, VE04_03023, VE04_04907, VE01_05804, VF21_04937, VE01_08713, VE00_00061
orth28	0.203	0.8477	0.3955	ENOG410PSKG	None	VE00_05583, VF21_07235, VF21_04931, VE00_00067, VE03_08337, VE03_07197
orth29	0.164	1	0.9958	ENOG410PG34, ENOG410PV4Y	None	VE03_01398, VE02_04170, VE01_10605, VE00_02392, VF21_04923, VE02_04295, VE00_00075, VE03_09175, VE04_04626, VF21_05955, VE01_08308, VE04_06333
orth30	0.125	1	0.0119	ENOG410Q0DF, ENOG410PY55	None	VC83_07219, VE01_10606, VE04_04627, VE00_10395, VF21_04922, VE02_04169, VE03_09176, VE00_00076
orth31	0.327	1	0.103	ENOG410PY4Z	None	VE02_04167, VE00_09165, VE01_10542, VF21_04920, VE04_01705, VF21_00921, VE00_00078
orth32	0.168	0.1209	0.4483	ENOG410PMPP, ENOG410PG6D	None	VE01_10698, VE00_00091, VE00_10428, VF21_06479
orth33	0.122	1	1	ENOG410PX8S	None	VF21_00276, VE03_01950, VE00_01361, VC83_06157, VE02_04152, VE01_04719, VF21_00019, VC83_07205, VE02_03580, VE04_07560, VE00_00094
orth34	0.029	1	0.4802	ENOG410PKAP, ENOG410PKB1	None	VE04_06753, VE00_06297, VE01_02864, VE02_01630, VE03_07768, VE03_09189, VE01_09381, VF21_01378, VF21_04892, VE04_03979, VE02_07768, VE00_00096
orth35	0.1	1	1	ENOG410PM25, ENOG410PK1W	None	VF21_10238, VE04_03978, VE03_09190, VE02_01629, VE00_10974, VE01_09382, VF21_04891, VE01_04073, VE00_00097
orth36	0.084	1	0.9628	ENOG410PPBD, ENOG410PP51, ENOG410PKE8	None	VE03_09196, VF21_04884, VE02_01623, VF21_08161, VE04_03974, VC83_07195, VE01_09387, VE01_10007, VE00_00103, VE04_09043, VE00_09994
orth37	0.043	1	0.9995	ENOG410PFF1, ENOG410PI3Y	BUSCOfEOG7966R8	VE03_02391, VE03_09197, VC83_05976, VE02_01622, VE04_09286, VC83_07196, VE00_01958, VE04_03973, VE01_06806, VE00_00104, VF21_03890, VE01_09388, VE02_08488
orth38	0.082	1	1	ENOG410PUT2	None	VE04_07090, VE03_03405, VE00_00109, VE01_09393, VF21_07256
orth39	0.097	1	1	ENOG410PUT2	None	VE01_07624, VE02_04705, VE03_05225, VE04_03560, VF21_08721, VE03_03894, VE04_01591, VE01_03952, VE00_05742
orth40	0.06	1	0.1068	ENOG410PHZQ, ENOG410PHK7	None	VE00_00138, VC83_07242, VE02_01620, VE02_01594, VE04_07274, VE03_03377, VC83_07185, VE01_09394, VF21_07281, VE04_00911, VE01_09420, VE00_00111, VE03_03404, VF21_07257
orth41	0.099	1	0.0002	ENOG410PITD, ENOG410PIUK	None	VE00_00117, VE01_09400, VE00_10107, VE04_09543, VE04_10154, VE02_01614, VE03_03397, VF21_07263, VE03_02437
orth42	0.029	1	0.0001	ENOG410PHH5, ENOG410PFBW	None	VE04_03956, VC83_06782, VE04_04967, VE01_09403, VE01_01499, VC83_07225, VE00_06749, VE00_00120, VF21_05266, VE03_01643, VE02_04319, VE02_01611, VF21_07266, VE03_03394
orth43	0.175	1	1	ENOG410PNNX	None	VF21_07267, VE04_03954, VE00_00122, VE02_01609, VC83_07226
orth44	0.209	0.1247	0.1247	ENOG410PXW8	None	VE00_09587, VE03_04123
orth45	0.056	1	1	ENOG410PP4X, ENOG410PQ4I	None	VC83_07233, VE00_00895, VE00_00129, VE04_03947, VE02_04846, VE04_01028, VE01_09412, VE03_07890, VE01_01707, VC83_03130, VF21_07274, VE03_03385, VE02_01602, VF21_05356
orth46	0.009	1	1	ENOG410PFNJ, ENOG410PFQD, ENOG410PW94	None	VF21_05450, VE04_03945, VC83_07235, VE00_00131, VE01_09414, VE02_08297, VE03_10813, VE01_09278, VF21_07276, VC83_06305, VE03_03383, VE00_07792, VE04_01401, VE02_01600
orth47	0.246	1	0.4315	ENOG410PFR0	BUSCOfEOG7CK3H3	VE00_10153, VE04_03475, VE03_03078, VF21_04503, VE00_00135, VE02_05822, VE01_02153, VC83_07239
orth48	0.244	1	0.8204	ENOG410PJ0J, ENOG410PVSF, ENOG410PYUJ, ENOG410PVIY	None	VF21_07302, VE01_04519, VE04_01096, VF21_07932, VE04_09241, VE02_01987, VE02_01573, VE03_03370, VE01_06145, VE00_07488, VE00_00146
orth49	0.207	1	1	ENOG410PT0T, ENOG410PYZ0	None	VF21_07303, VE03_00298, VE01_08635, VE02_00660, VE02_01572, VE03_03369, VE04_04711, VC83_02805, VE04_00933, VE01_00633, VF21_05839, VE00_00147, VE00_04906
orth50	0.175	0.1483	0.0016	ENOG410PXTF, ENOG410PM0A	None	VC83_03062, VF21_07304, VE00_10627, VE00_00148, VE02_01571, VF21_00304, VE04_00934, VE03_00020, VC83_07265, VE01_00634, VE03_03368
orth51	0.272	0.6379	0.0145	ENOG410PYHH	None	VE02_06251, VF21_01442, VE02_01567, VF21_03292, VE00_03816, VE01_02928, VE01_00638, VE04_07553, VE03_03362, VE04_05970, VE00_00152, VE03_09647, VC83_05810
orth52	0.061	1	0.9862	ENOG410PJ3T, ENOG410Q8NZ, ENOG410PJVT	None	VE02_01564, VE03_09739, VF21_03294, VE01_00641, VE03_03359, VE00_10908, VE04_05967, VE01_10692, VE00_00154
orth53	0.042	1	0.0428	ENOG410PH2A, ENOG410PI8E	None	VE04_03386, VC83_06970, VE04_00831, VE00_00762, VE01_00647, VF21_03232, VE01_03436, VE02_01558, VE00_00160, VE02_02901, VC83_07260, VE03_00462, VE03_03352, VF21_03300
orth54	0.049	0.5203	0.5204	ENOG410QDJ7	None	VE02_01557, VE04_03387, VE01_00648, VE00_00161, VC83_07261, VE03_03351, VF21_03301
orth55	0.142	0.0552	0.0866	ENOG410QDJ7	None	VE03_09733, VE00_09593
orth56	0.211	1	0.029	ENOG410PJF5	None	VF21_08175, VE01_00650, VE04_03389, VE00_00163, VE03_03487, VE03_07135, VE00_08288, VF21_03306, VE01_00917, VE02_10367, VE04_05690, VE02_01682
orth9546	999	0.0179	0.0179	ENOG410PF9S	None	VE04_05146, VE01_03797
orth58	0.168	1	0.3283	ENOG410PMF5	None	VE00_00165, VE03_08176, VE01_00652, VE00_08695, VE02_05742, VF21_03308, VF21_02878, VE01_01726, VE03_03342
orth59	0.13	1	0.1128	ENOG410PFM4, ENOG410PMD4	None	VE03_05171, VE00_04561, VE04_03393, VE01_07501, VE01_00654, VE02_00321, VC83_02139, VE04_06527, VF21_02849, VE00_00167
orth60	0.089	1	0.9644	ENOG410QDHT, ENOG410QDIN	None	VE04_03394, VE03_08175, VE00_08694, VF21_03310, VE01_00655, VE02_05741, VF21_02879, VE00_00168, VE01_01727, VE03_03340
orth61	0.378	0.9422	0.9452	None	None	VE00_00169, VE02_09768, VE00_10537, VE01_00660, VE04_03397
orth62	0.055	1	1	ENOG410PF9K, ENOG410PW1G	None	VE01_03071, VC83_00758, VE04_01194, VE03_03339, VE02_06837, VE03_01589, VE04_00190, VE01_00662, VF21_00642, VF21_03311, VE00_00170, VE00_04722
orth63	0.066	1	0.0447	ENOG410PUIK, ENOG410PFST	None	VE03_03335, VE02_03457, VE01_02455, VF21_03315, VE04_01197, VE04_04770, VE01_00665, VE00_00174, VE02_09342, VF21_02563, VE03_02625, VE00_01097
orth64	0.143	1	0.5161	ENOG410PI3E, ENOG410PG7R	None	VE03_03334, VF21_03316, VE04_01199, VE04_01198, VE01_00667, VE01_00666, VE00_00175, VE00_00176, VE03_05850, VF21_03317
orth65	0.072	1	1	ENOG410PJZM, ENOG410PHD7, ENOG410PFP1	None	VE00_08751, VE03_01061, VE02_07686, VE04_01200, VE03_05849, VE01_00320, VF21_03318, VE04_01867, VE00_00177, VE01_00668
orth66	0.053	1	1	ENOG410PGED	None	VE04_03675, VF21_00556, VE04_01201, VE03_05848, VE00_00178, VF21_03319, VE01_00669, VE01_07706, VE03_08269, VE00_06030
orth67	0.11	1	0.0475	ENOG410PIT5, ENOG410PKHI, ENOG410QAHT	None	VE00_00492, VE03_00985, VE04_01364, VF21_07400, VE03_04221, VE04_01202, VF21_03320, VE01_05552, VE00_00179, VE02_09340, VE01_00670, VE03_01988, VE02_09025
orth68	0.079	1	0.0301	ENOG410PJXJ	None	VE03_03325, VE03_07988, VE04_01206, VF21_03325, VE00_00183, VE02_09336
orth9603	999	0.0015	0.0015	None	None	VE04_07586, VE01_08449
orth70	0.284	1	0.9641	ENOG410PNJV, ENOG410PYFA	None	VE02_09312, VE00_09356, VE01_00679, VE03_07597, VE03_06037, VF21_03329, VE00_00186, VE02_04953
orth71	0.15	1	0.3227	ENOG410PIJH, ENOG410PRKH, ENOG410PPGD, ENOG410PNJ6	None	VE02_08562, VE00_09425, VE04_01214, VE04_03701, VE01_04466, VF21_06279, VE03_07420, VF21_03331, VE00_00187, VC83_06378
orth72	0.144	1	0.3115	ENOG410PVHT, ENOG410PFGF	None	VE03_03316, VE00_10823, VE04_00049, VE02_04963, VE00_00195, VF21_03339
orth73	0.198	1	0.1683	ENOG410PKDE, ENOG410PQTA	None	VF21_03340, VE02_09392, VE01_00690, VE00_00232, VE03_03315, VE04_00083, VE03_03283, VE00_00196, VE01_00726, VE04_00050, VE02_04964, VF21_03375
orth74	0.186	1	1	ENOG410PRSA, ENOG410PQQX	None	VF21_03342, VE01_06776, VE01_00691, VE02_05415, VE04_02424, VF21_03918, VE00_01987, VE00_00198, VE03_05827, VE02_04966
orth75	0.17	1	0.6688	ENOG410PIT4, ENOG410PJU4, ENOG410PUJM	None	VE03_03301, VE04_00063, VF21_03354, VE00_00212, VE02_04978, VC83_07306, VE00_11120
orth76	0.049	1	1	ENOG410PHPD, ENOG410PGBR	None	VE03_03197, VE04_00066, VF21_03357, VE04_00959, VE00_00215, VC83_07310, VC83_00507, VE02_05504, VE01_00708, VF21_00975, VE02_04981, VE01_04257, VE00_00959, VE03_03298
orth77	0.052	1	1	ENOG410PG9I, ENOG410Q27G	None	VF21_03272, VF21_03360, VE00_00218, VE01_03396, VE04_00069, VE03_00417, VE02_00891, VE03_03295, VE02_04984, VE00_00800, VE01_00711, VC83_07313, VC83_06934, VE04_04491
orth78	0.011	1	1	ENOG410PH4C, ENOG410PIE6	BUSCOfEOG757D71, BUSCOfEOG715QDR	VF21_03365, VE00_00222, VC83_07318, VF21_04785, VE02_06436, VE04_08837, VE01_05419, VE04_00073, VC83_08812, VE03_08137, VE03_03291, VE00_02774, VE01_00716, VE02_04988
orth79	0.032	1	0.5504	ENOG410PFQM, ENOG410PF8V, ENOG410PHMJ	None	VF21_09843, VC83_07329, VE03_05024, VE00_00225, VE00_10195, VE04_00076, VE01_05664, VF21_03368, VE01_00719, VE02_04991, VC83_07429, VE03_03288, VE04_07014, VE02_08766
orth80	0.09	1	1	ENOG410PNHV	None	VE01_00725, VE04_00082, VE00_10663, VE00_00231, VF21_03374
orth81	0.113	1	0.0012	ENOG410PHAQ, ENOG410PMBN	None	VF21_05739, VE00_00234, VE02_09394, VC83_07333, VE03_08162, VE04_00085, VE00_10065, VE03_03279, VE01_00728, VE04_04614, VE02_10141, VF21_03377, VE01_04906, VE02_07411
orth82	0.085	1	0.0025	ENOG410PIUB	None	VE00_00237, VE04_00088, VC83_02831, VE02_09397, VE01_08602, VE03_00264, VC83_07336, VE02_00633, VF21_05870, VE03_03282, VF21_03380, VE00_04936, VE01_00731, VE04_01279
orth83	0.095	1	0.006	ENOG410PHU6, ENOG410PI2A	None	VF21_06525, VE01_00732, VE02_08077, VE00_07343, VE00_00239, VE04_00090, VE02_09399, VC83_07763, VF21_03381, VE04_08044, VE03_07941, VE01_09702, VE03_03277
orth84	0.239	1	1	ENOG410PISU	None	VE04_08295, VE00_05146, VF21_05595, VE00_00246, VE02_08451
orth85	0.112	1	1	ENOG410PFQK	None	VE02_08445, VE04_00098, VE04_08587, VE03_10203, VE03_09934, VE01_03672, VE02_10075, VE00_06977, VE01_00741, VE00_00249, VF21_09416, VF21_05590
orth86	0.09	1	0.9789	ENOG410PH8E	None	VE04_01849, VE01_03308, VE02_08444, VE04_00099, VE00_00250, VE03_09933, VC83_00243, VF21_04129, VE03_04217, VE00_08725, VE02_05771, VC83_05697, VE01_00742, VF21_05589
orth87	0.177	0.4578	0.3826	ENOG410PHK0	None	VE02_08443, VE04_00100, VE03_09932, VC83_00242, VE00_00251, VE01_00743, VF21_05588
orth88	0.069	1	0.0099	ENOG410PHHS	None	VE02_02612, VE03_01091, VE01_00295, VC83_07150, VE00_10370, VF21_01209, VC83_01092, VE04_09138
orth89	0.048	1	0.4639	ENOG410PJAU, ENOG410PFHN	None	VE02_08442, VF21_06001, VE04_00101, VF21_05587, VE01_00744, VE00_00252, VE02_07229, VE00_09682
orth90	0.191	1	0.9922	ENOG410PK8D, ENOG410PV5R, ENOG410Q08V	None	VE01_00746, VE02_08441, VE04_09336, VF21_05586, VE00_00253, VE03_07194, VE00_05190, VE03_08828
orth91	0.601	0.3161	0.3129	ENOG410PWYQ	None	VE01_00747, VE02_08440, VE02_10263, VE00_00254, VE00_11081
orth92	0.073	1	0.0246	ENOG410PGPU	None	VE03_09930, VE00_10111, VC83_00273, VF21_09364, VE02_08438, VE01_00749, VE03_01485, VE00_00256, VE01_03863, VE02_04665, VF21_05583
orth93	0.193	0.2756	0.2833	ENOG410PT1C	None	VE04_02627, VE02_08699, VE00_07022, VF21_07419, VE03_06802, VE00_00257, VE01_09812
orth94	0.189	1	0.8288	ENOG410PN8D, ENOG410PXNS, ENOG410PWQ8	None	VF21_10607, VE00_05093, VE04_02362, VE02_03927, VE00_00260, VE01_02636
orth95	0.053	1	0.3589	ENOG410PI96, ENOG410PKMY	None	VF21_10181, VE04_00794, VE00_01105, VF21_02557, VE04_02363, VE00_00261, VE01_02635, VE02_03465, VE01_02439, VE03_02632
orth96	0.169	1	0.1775	ENOG410PSAP	None	VE01_05458, VE02_08190, VE01_08642, VE03_00893, VF21_09681, VC83_03673, VE00_00265, VE04_02484, VC83_00730, VE02_08321, VE04_07947, VE00_00407
orth97	0.145	1	1	ENOG410PJ98	None	VE02_09652, VE00_00266, VE00_03677, VE02_08322, VC83_02886, VF21_00496
orth98	0.096	1	0.8631	ENOG410PFY4, ENOG410Q803	None	VE04_01654, VC83_02897, VE01_02625, VE02_02345, VF21_10597, VE00_00277, VE03_03420, VE04_07173, VC83_02372, VF21_00478, VE03_00122, VE01_03174, VE02_03918, VE00_03658
orth99	0.054	1	1	ENOG410PGRQ, ENOG410PFPS	None	VE03_02538, VE04_06880, VF21_09040, VC83_00885, VE00_00287, VC83_02360, VE03_05304, VE01_04747, VE04_07204, VF21_09105, VE02_03906, VE01_02614, VE02_06749, VE00_07520
orth100	0.143	1	0.4509	ENOG410PI6Y	None	VE03_00290, VE03_05305, VC83_02359, VE00_00288, VE01_08628, VE01_02613, VC83_02810, VE00_04915
orth101	0.057	1	1	ENOG410PMW5, ENOG410PG10	BUSCOfEOG74N5V2	VE03_04779, VE00_00293, VE04_02776, VF21_06573, VE02_03889, VE03_05325, VE01_02597, VE00_03294, VE04_08633, VC83_02355, VF21_09088, VE02_03281, VE01_04394, VC83_08358
orth102	0.002	1	1	ENOG410PH0N, ENOG410PIRJ	None	VF21_07146, VE01_02589, VE00_00314, VE03_02394, VE03_05332, VC83_05979, VE02_02352, VE01_06803, VF21_03893, VC83_02335, VE00_01961, VE02_05441, VE04_08953
orth103	0.159	1	0.1813	ENOG410PM4R, ENOG410PMYW	None	VE00_01223, VE03_02747, VE02_02360, VE01_02581, VE02_00815, VE00_00322, VE01_02318, VE04_02061, VC83_02327, VE03_05340, VC83_07820, VF21_07154
orth104	0.067	1	0.1684	ENOG410PGHW	None	VC83_02315, VE03_04545, VF21_07166, VE04_02073, VE01_00040, VE00_00334, VE03_05353, VE02_02372, VE02_03351, VE01_02569, VE00_07745, VC83_09363
orth105	0.109	1	0.7444	ENOG410PJNY, ENOG410PFI8	None	VC83_02314, VF21_07167, VE00_10830, VE04_02007, VE00_00335, VE03_04523, VE01_02568, VE02_02373, VE03_05354, VE01_07763
orth106	0.062	1	0.0177	ENOG410QE9R, ENOG410QE9Q	BUSCOfEOG7QNVX7	VE04_00999, VF21_08048, VE03_10848, VE01_02567, VE00_00336, VC83_01402, VF21_07168, VE02_02374, VE04_02006, VE02_06850, VE01_09776, VC83_02313, VE00_02558, VE03_05355
orth107	0.317	1	1	ENOG410PTA1, ENOG410PYNU, ENOG410Q7DP	None	VF21_07171, VF21_09512, VE04_04865, VE00_00339, VE01_10494, VE00_02643, VE04_02003, VE02_02377, VE04_04276, VE01_03887, VF21_06638, VE03_07157
orth108	0.025	1	1	ENOG410PYWN	None	VE02_02378, VE00_04858, VE01_02564, VE00_00340, VE04_02002, VF21_07172
orth109	0.038	1	1	ENOG410PICY	None	VE03_05367, VF21_07174, VE02_02380, VF21_05047, VE00_00342, VE01_02562, VE04_02000, VE04_05211, VE01_02102, VE00_08226
orth110	0.076	1	0.3979	ENOG410PKSF, ENOG410PMG1, ENOG410PV3G	None	VE01_02561, VC83_01336, VE01_10630, VF21_07175, VF21_06652, VE02_02381, VE00_00343, VE04_01999, VE03_05368, VE00_02629, VE04_07646, VE03_07171, VE02_04929
orth111	0.048	1	0.7385	ENOG410PNV3, ENOG410PSCH	None	VE02_02386, VF21_07223, VE00_00348, VE00_05595, VE04_01993, VE01_08914, VE01_02555, VF21_07181, VE03_05381, VE02_00248, VE03_08350, VC83_03461, VC83_00177
orth112	0.307	0.4395	0.2733	ENOG410PZQV	None	VF21_07189, VE01_02548, VE03_02786, VE00_00356, VE04_06479, VE00_05138
orth113	0.267	1	1	ENOG410PQ97, ENOG410PNMV	None	VE02_02393, VE01_02547, VF21_07190, VE03_02787, VE00_00357, VE04_06478, VE00_05139
orth114	0.062	0.2259	0.025	ENOG410PHY7	BUSCOfEOG7P02T6	VF21_09239, VE01_02534, VE00_09961, VC83_00125, VE02_02407, VE00_00368, VE03_02802
orth115	0.087	1	0.0013	ENOG410PIDW	None	VF21_06596, VE00_03271, VE01_02532, VE03_08656, VE04_03220, VF21_09237, VC83_00127, VE00_00370, VE04_06829, VC83_08285, VE02_03260, VE02_02409, VE03_02804, VE01_04372
orth116	0.173	1	1	ENOG410PNIC, ENOG410PW3M	None	VF21_09230, VE01_02525, VE04_03227, VE00_00377, VE02_09559
orth117	0.131	1	1	ENOG410PVJ3, ENOG410PI0J, ENOG410PNIC	None	VC83_03510, VE02_04716, VF21_04542, VC83_04676, VE01_09235, VE00_09906
orth118	0.118	1	1	ENOG410PHS5, ENOG410PW8W	None	VE02_06002, VE01_04983, VE00_02503, VE04_02080, VF21_07680, VF21_09227, VE03_00844, VE04_03230, VE01_02522, VE02_09556, VE03_02813, VE00_00380
orth119	0.047	1	0.5576	ENOG410PMQT, ENOG410PFI9	None	VC83_00102, VE00_07278, VE03_08545, VF21_09226, VE04_03861, VE04_03232, VE01_02520, VE03_02814, VC83_07144, VE02_09555, VF21_05896, VE00_00381, VE01_08366
orth120	0.09	1	0.3373	ENOG410PHA4	BUSCOfEOG78SQTC	VC83_05581, VE04_00324, VE01_08877, VE00_06690, VE00_00399, VE03_08417, VF21_07478
orth121	0.109	1	0.0269	ENOG410PFT4	None	VF21_09674, VE04_05356, VE02_04392, VE04_05743, VF21_08127, VC83_03667, VE02_00072, VE01_05465, VE03_00913, VE00_00413, VE00_05640
orth122	0.065	1	1	ENOG410PFDM	None	VC83_09414, VE01_05468, VE02_00075, VE04_07799, VE03_00917, VE00_00416, VF21_06097
orth123	0.052	1	1	ENOG410PFS3	None	VE04_08800, VE03_03467, VE03_10447, VE02_08618, VE00_10329, VE01_02655, VF21_03838, VC83_02395
orth124	0.157	1	0.1947	ENOG410PXAW	None	VE00_00427, VF21_08684, VE03_00927, VE00_02043, VE01_05479, VC83_08716, VF21_06108, VE02_00084, VE01_01327, VE04_05044, VE04_08709, VE02_05673
orth125	0.029	1	0	ENOG410PI6E	None	VC83_09405, VF21_06110, VE03_03892, VE00_00429, VE03_00929, VE04_05046, VE01_05481, VE02_00086
orth4820	4.698	0.0026	0.0026	None	None	VC83_05402, VE03_08447, VE01_00898, VE00_06827
orth127	0.007	1	0.6948	ENOG410PGG8, ENOG410PGS4	None	VE01_07369, VE00_02419, VE00_00432, VE01_05484, VF21_06113, VF21_00811, VE03_00932, VE02_00089, VE02_07919, VE04_05049, VE04_01570, VC83_09402, VC83_04263, VE03_04813
orth128	0.197	1	0.406	ENOG410PSXZ	None	VF21_06114, VE00_00433, VE04_05527, VE01_05485, VE01_10530, VE04_05050, VE02_00090
orth129	0.262	0.9568	0.9506	ENOG410PSXZ, ENOG410QDRK	None	VE04_02455, VE01_06998, VE03_04664, VE00_04662, VE02_03795, VC83_03993, VF21_06197
orth130	0.376	1	0.8697	ENOG410PK7F, ENOG410Q5DK	None	VE00_00434, VF21_06115, VE01_05486, VE00_01387, VE04_04938, VE02_00091, VE04_05051
orth131	0.083	1	1	ENOG410PWSZ, ENOG410PP4P, ENOG410PQ35	None	VE01_09604, VE03_05235, VE04_06876, VE02_09873, VE00_00438, VC83_06516, VE02_04695, VE04_06275, VE00_05730, VF21_08788, VF21_04668, VE03_02619, VE01_03962
orth132	0.06	0.5442	1	ENOG410PJK5	None	VE01_09605, VE00_09153, VE00_00439, VE04_06274, VE03_02618, VF21_04669
orth133	0.11	1	0.5646	ENOG410PRBH, ENOG410PHJ9	None	VF21_06122, VF21_02340, VE00_00446, VE01_09034, VE02_05283, VC83_08869, VE02_00098, VE03_00937, VE00_04174, VE04_03278, VE04_02232, VE03_07060, VE01_05505
orth134	0.026	1	0.0152	ENOG410PI53, ENOG410Q7XU	BUSCOfEOG7H79BK, BUSCOfEOG7FNCHF	VE00_00452, VE03_07568, VE04_01175, VE02_01197, VF21_06128, VE01_03741, VC83_08651, VE04_05456, VE03_00943, VE00_06109, VE01_05511, VC83_08875, VF21_07340, VE02_00104
orth135	0.065	1	1	ENOG410PK1F, ENOG410PVI1	None	VE02_00114, VE00_00460, VE03_05061, VE01_05519, VE03_00951, VE04_08162, VF21_08491, VE01_09922, VF21_07365, VE00_08449, VE02_07360, VE04_00627
orth136	0.2	1	0.1152	ENOG410PVKW	None	VE03_05439, VE01_07959, VF21_03449, VE00_00474, VE00_03120
orth137	0.208	0.0597	0.0612	ENOG410PP8J	None	VE00_00480, VE01_05541, VE04_09592, VE03_00972, VE02_10312, VF21_07388
orth138	0.256	1	0.3789	ENOG410PP8J	None	VE03_03457, VF21_03848, VE01_02645, VC83_02370, VE00_10339, VC83_02383
orth139	0.301	1	1	ENOG410PYND, ENOG410PYCU	None	VE02_09030, VE03_00979, VE00_00488, VE01_05548, VE04_01360, VE00_10912, VC83_08900, VF21_07395
orth140	0.194	1	1	ENOG410PUZQ	None	VE03_00980, VE03_04770, VE01_05549, VC83_08898, VE04_01361, VE00_00489, VE02_09029, VE00_10914, VF21_07396
orth141	0.096	1	0.414	ENOG410PJ2J	None	VE03_04772, VE03_00981, VE00_11009, VE00_00490
orth142	0.125	1	0.0223	ENOG410PM0W, ENOG410PU97	None	VE03_00982, VE00_00491, VE03_04771, VC83_08896, VE04_01363, VE00_11008, VE01_05551, VF21_07399, VE02_09026
orth143	0.089	1	0.0194	ENOG410PQEA	None	VE02_09656, VE00_00493, VE04_01365, VF21_07401, VE02_08435, VE01_05553, VF21_06893, VE00_02859, VE01_10655, VE03_00986, VE03_01617, VE04_03507
orth144	0.124	1	1	ENOG410PINF	None	VE00_00494, VE03_00987, VE04_01366, VE01_03636, VE00_06940, VC83_00470, VE03_07443, VF21_07402, VE01_05554, VE02_04430, VF21_06372, VE02_08434
orth145	0.045	1	0.0002	ENOG410PJ8V, ENOG410PHGP	None	VF21_05661, VE04_05627, VE04_01374, VE02_08427, VE01_06614, VE00_00501, VE01_05561, VC83_08924, VE02_01069, VE00_10136, VE03_09940, VE03_10180, VC83_02666
orth146	0.043	1	0.2039	ENOG410PG06, ENOG410PIZY	BUSCOfEOG7B05NZ	VE04_05352, VE03_02740, VE01_02332, VC83_07840, VC83_08921, VE02_00824, VF21_07411, VE04_01376, VE00_01215, VE00_00503, VE02_08425, VE03_09942, VF21_06683, VE01_05563
orth147	0.098	1	1	ENOG410PJ6B	None	VE04_08743, VE00_00508, VE01_00544, VE00_02050
orth148	0.095	1	0.1612	ENOG410PGSQ, ENOG410PHVP	None	VF21_04215, VE04_05143, VE01_04696, VE00_00523, VC83_07614, VE03_08569, VE02_08894, VE01_01959
orth8659	2.837	0.0111	0.0111	None	None	VE00_01300, VF21_00079, VF21_00216
orth9247	2.518	0.0001	0.0001	None	None	VE04_09399, VE03_10401
orth151	0.144	1	0.6158	ENOG410PNV9	None	VE04_01921, VE01_05401, VF21_07843, VE03_06477, VE03_08119, VF21_04767, VE00_02756
orth152	0.021	1	0.1249	ENOG410PNEV, ENOG410PG7K	BUSCOfEOG77DJJM, BUSCOfEOG7S7SRV	VC83_04502, VE02_08304, VE02_02617, VE04_06140, VC83_07628, VE04_08785, VF21_02465, VE03_05504, VE00_00530, VE01_03674, VE01_01954, VF21_04221, VE03_08574, VE00_01530
orth153	0.121	1	0.9474	ENOG410PH0D, ENOG410PISV	None	VE00_05248, VE03_04791, VF21_06797, VE01_09349, VE01_09647, VE02_02966, VE04_01890, VE04_01467, VF21_08964, VE00_00538, VE03_09957
orth154	0.08	1	1	ENOG410PF8R	None	VE00_00545, VC83_07639, VE01_01940, VE04_03288, VF21_04235, VE02_02631, VE03_08588
orth155	0.04	1	0	ENOG410PJIR, ENOG410PI1B	None	VC83_09295, VE04_01639, VE03_02911, VE02_07570, VF21_06613, VE01_09986, VE04_06093, VE02_06037, VE03_07137, VE00_02664, VE01_08190, VE00_06458, VC83_02308, VF21_01617
orth156	0.05	1	0	ENOG410PFQW, ENOG410PH5U, ENOG410PFSD	None	VE01_00350, VC83_01046, VE03_01029, VF21_01689, VE00_00546, VE04_08266, VE00_08556, VC83_07640, VE02_09183, VE04_03289, VE02_02632, VF21_04236, VE01_01939, VE03_08589
orth157	0.104	1	0.0003	ENOG410PPXK, ENOG410PN2D, ENOG410Q8D9	None	VE03_01794, VC83_05488, VF21_04242, VE04_02689, VE00_00552, VE02_00764, VE03_08595, VE02_02638, VC83_07646, VE01_01933, VE01_01620, VF21_04701, VE00_09671
orth158	0.06	1	0.3692	ENOG410PJZQ, ENOG410PM4P	None	VE01_03900, VE04_07814, VE00_00559, VF21_09526, VE00_05013, VC83_07654, VC83_06584, VE02_02646, VE03_07067, VE03_01203
orth159	0.116	1	1	ENOG410PGK0	BUSCOfEOG7QVMBN	VF21_04259, VE04_09709, VE04_08558, VE03_08938, VE01_08746, VE02_05101, VE00_10252, VE00_00568, VC83_07664, VF21_06088, VE01_01916, VC83_05026, VE02_02656, VE03_01213
orth160	0.017	1	1	ENOG410PG4R, ENOG410PI6Q	BUSCOfEOG7Q8CX4, BUSCOfEOG7DC2DF	VC83_07679, VE04_00677, VF21_04274, VE00_00582, VE01_01902, VE02_02669, VC83_05640, VE02_00511, VF21_02958, VE01_01813, VE03_01227, VE00_00676, VE03_04050
orth161	0.058	1	0.0524	ENOG410PGQZ	None	VE03_10083, VE01_04405, VE00_00590, VF21_09548, VC83_07689, VE04_07748, VE01_01895, VE04_04502, VE02_02678
orth162	0.165	1	0.8727	ENOG410PU8T, ENOG410PGQZ	None	VE04_03461, VE04_02127, VE00_00596, VE02_05804, VF21_09563, VE01_01890
orth163	0.019	1	0.6754	ENOG410PQU6, ENOG410PNRK	None	VE03_10082, VE01_09745, VC83_07690, VE00_00591, VF21_09549, VE02_02677, VC83_01366, VE04_07749, VE00_02590, VE01_01894, VE04_03087, VF21_10024, VE02_02232, VE03_09300
orth164	0.083	1	1	ENOG410PFPE	None	VE01_01829, VF21_05131, VE00_00656, VF21_09562, VE00_00595
orth165	0.068	1	0.9504	ENOG410PKW7	None	VE00_00599, VF21_05199, VE04_02124, VE01_02280, VE01_01887, VE04_00714, VE02_05801, VE02_03501
orth166	0.035	1	1	ENOG410PKW7	None	VE00_01469, VC83_00944, VE03_02441, VE04_06436, VE04_07311, VE01_02742, VE02_00189, VE01_00469, VF21_01787
orth167	0.131	0.0655	0.009	ENOG410PM6X	None	VF21_05198, VE00_00600, VE04_02123, VE01_01886, VE02_05800, VE04_04921
orth8482	2.516	0.0051	0.0051	None	None	VF21_02991, VE02_07332, VE03_06834, VE00_04681
orth169	0.049	1	0.1203	ENOG410PFUC, ENOG410PFJ1	None	VC83_07695, VE02_04611, VE01_05723, VF21_05194, VE03_04108, VE04_02119, VE03_04966, VE02_05797, VE04_07272, VE00_10267, VF21_08293, VE00_00604, VC83_07509, VE01_01882
orth170	0.069	1	0	ENOG410PFN7, ENOG410Q6RQ, ENOG410PHHW	None	VF21_05191, VF21_07432, VE04_02115, VE03_04111, VE00_00607, VE00_07010, VC83_07698, VE01_09825, VE01_01879, VE03_06825, VE02_05794, VE02_10126, VC83_09426, VE04_06315
orth171	0.076	1	0.0147	ENOG410PVRN, ENOG410PGZW	None	VE03_05485, VC83_02188, VE00_06420, VF21_09167, VE03_03485, VE01_07906, VE04_05932, VE02_09085, VF21_09455, VE02_06227
orth172	0.501	1	1	ENOG410PV2R	None	VE03_04120, VF21_05180, VE00_00609, VE02_05785, VF21_10022, VC83_01364, VE04_02113, VE01_01877, VE01_09743, VE04_03085, VE00_02592
orth173	0.212	1	0	ENOG410PNGM	None	VE02_02732, VE04_02112, VF21_05181, VE02_05786, VE03_07372, VF21_07878, VE00_00610, VE01_01876
orth9499	2.493	0	0	None	None	VE01_02641, VE04_02357
orth175	0.075	1	1	ENOG410PG9C	None	VF21_05168, VE00_00628, VE04_09632, VE02_07866, VE00_11043, VE01_09113, VE03_00549, VC83_06448, VE03_04092, VF21_08006
orth176	0.128	1	1	ENOG410PGMM, ENOG410PMDW, ENOG410QBZ9, ENOG410Q24G	None	VE00_02487, VE03_04878, VE00_00630, VE04_08517, VE04_00693, VE03_03348, VE01_10231, VF21_00744, VE01_07302, VE02_05923, VE01_01856
orth177	0.064	1	0	ENOG410PI7V	None	VE00_00632, VE02_04157, VE02_00484, VE04_09197, VF21_05153, VE03_04087, VE01_01853, VF21_04908
orth178	0.035	1	1	ENOG410PI7V	None	VC83_00652, VF21_06465, VE03_01703, VE04_01242, VE01_01441, VE02_03434, VE00_10847
orth179	0.017	1	1	ENOG410PJ0H, ENOG410PIVD	None	VE00_00633, VC83_07722, VE02_00485, VE01_10088, VF21_05152, VE04_08795, VE03_03841, VE04_09402, VE01_01852, VE03_04088, VE00_08295, VF21_08168, VE02_01675, VC83_05167
orth180	0.104	1	0.0389	ENOG410PJVJ, ENOG410PFKX, ENOG410PGPA	None	VE04_05924, VE00_08782, VE04_06776, VE00_00640, VF21_01724, VE01_00401, VE02_07535, VE02_00492, VE03_03047, VF21_05145, VC83_07730, VE03_04083, VE01_01845
orth181	0.021	1	0.3792	ENOG410PJGZ, ENOG410PGHC	BUSCOfEOG7GBG70	VC83_04932, VE04_06777, VE01_05137, VE02_08978, VE00_00641, VE03_06919, VF21_08090, VC83_07731, VF21_05144, VE04_06674, VE00_05848, VE03_04082, VE01_01844
orth9591	2.155	0.0022	0.0041	ENOG410PGKM	None	VE01_08812, VE04_06670
orth183	0.023	1	1	ENOG410PHCW, ENOG410PF9T	None	VC83_02021, VC83_06381, VF21_04069, VE00_06876, VE02_02072, VE04_03658, VE04_04518, VE01_09170, VE03_00603
orth184	0.61	0.0455	0.1103	None	None	VE01_01836, VF21_05139, VE00_02939, VE03_04077, VE00_00648
orth185	0.326	0.3556	0.3554	ENOG410PRVG	None	VF21_05136, VE00_00651, VE04_07017, VE02_00501, VE03_00637
orth9805	2.075	0.0002	0.0002	None	None	VE02_03324, VF21_06315
orth187	0.058	1	1	ENOG410PJR0, ENOG410PKDZ	None	VF21_05133, VE00_00654, VE04_07020, VE04_03463, VE01_01831
orth8796	1.923	0	0	None	None	VE03_00050, VE00_08986
orth189	0.044	1	0.3815	ENOG410PFWU	None	VE00_00655, VE02_01326, VE03_04949, VE00_04431, VE04_02757, VE01_09869, VE01_01830, VF21_05132, VE04_07021, VF21_07096, VC83_07490
orth190	0.461	0.5003	0.4981	None	None	VE00_00657, VE02_10346
orth191	0.129	0.2925	0.2942	ENOG410QASR	None	VE01_05245, VE03_00314, VE02_00679, VC83_07072, VE00_04889, VE04_02489, VF21_05819
orth192	0.178	1	0.0021	ENOG410PH9W, ENOG410PUJU	None	VE01_01828, VE00_11076, VF21_09871, VE00_00658, VE04_00662, VE01_02173, VE04_10068
orth193	0.156	1	1	ENOG410PF97, ENOG410PJNP	None	VE00_07401, VE01_01827, VE00_00659, VF21_05129, VE04_00663
orth194	0.149	1	0.2398	ENOG410PMR6, ENOG410PPIM	None	VE02_09660, VE03_06133, VF21_06889, VE04_00664, VE01_01826, VE03_03435, VE01_07731, VE00_02864, VE00_00660, VF21_02970, VE04_03503
orth195	0.152	1	0.0019	ENOG410PG3X, ENOG410PM0V	None	VE00_04394, VE04_08419, VE01_09907, VE03_00664, VE02_01365, VF21_07136, VE00_00667
orth196	0.108	1	0.1041	ENOG410PMFC, ENOG410PKQY, ENOG410PWFN	None	VE04_04590, VE03_04048, VC83_05642, VE02_08275, VE03_08945, VF21_07628, VE00_00679, VE00_09840, VF21_02955, VE01_06517, VE02_00514
orth197	0.158	1	1	ENOG410PQBS	None	VE03_01804, VE03_04047, VE04_00681, VE01_01627, VE00_00680, VE00_09678, VF21_02954, VE01_01809, VF21_04707, VE02_00515, VE04_08450
orth198	0.071	1	0	ENOG410PHMC, ENOG410QDWV	None	VE01_01806, VE01_02270, VE04_00684, VE02_08881, VE03_04045, VE02_00518, VE00_00683, VE00_10815, VE04_00704, VF21_02951
orth199	0.321	1	0.0185	ENOG410PYFD, ENOG410QC6F, ENOG410PYET	None	VF21_02948, VE02_00521, VE03_04042, VE02_08144, VE03_05043, VE04_04299, VE01_01803, VE01_05636, VE04_00687, VE00_00686, VE00_02795, VF21_06955
orth200	0.137	1	1	ENOG410PWSY, ENOG410PR7T	None	VE00_04137, VE02_00533, VE01_09000, VE03_04030, VF21_02936, VE04_08027, VE00_00687, VE03_02076, VE04_09017, VF21_03090, VE02_07260, VE01_00421
orth201	0.066	1	0.4715	ENOG410PIYA, ENOG410PHXJ	None	VE04_07115, VC83_05556, VF21_02942, VE03_04036, VE01_08853, VC83_05651, VE02_02191, VE02_00527, VE00_06715, VE04_00351, VE00_00693, VE03_08392, VF21_07503, VE01_01797
orth202	0.051	1	0.0644	ENOG410PH02, ENOG410PH79, ENOG410PKXB	None	VF21_02943, VE03_04531, VE04_06742, VF21_06350, VE03_04037, VC83_09378, VC83_05650, VE02_00526, VE00_07760, VE01_01798, VE04_07114, VE00_00694, VE02_03366, VE01_00021
orth203	0.02	0.2683	0.2618	ENOG410PGP0	None	VE02_00523, VE04_00689, VE03_04040, VC83_05645, VF21_02946, VE00_00697, VE01_01801
orth204	0.069	1	1	ENOG410PHRK, ENOG410PFJF	None	VE01_04197, VC83_09503, VE04_05037, VC83_04085, VE02_06060, VF21_07815, VE03_10059, VE00_08166
orth205	0.049	1	1	ENOG410PS9D	None	VF21_02918, VE01_04096, VE03_04013, VC83_05675, VE00_00716, VE02_00550, VE03_05933, VE04_00259, VE04_04542, VE01_01774
orth206	0.066	0.9674	1	ENOG410QD6E	None	VE01_09545, VE04_01431, VE02_01875, VE00_05395, VC83_03757, VE03_00793, VF21_04872
orth207	0.088	1	1	ENOG410PJ9A	None	VE00_10119, VE03_05196, VE00_00722, VF21_02914, VE02_09039, VE01_01770, VE04_04547, VE02_00555, VF21_05427
orth208	0.099	1	0.0002	ENOG410PHRF, ENOG410PHCN	None	VE00_08838, VE01_05290, VC83_08969, VF21_03196, VE02_02936, VE00_00726, VE01_00614, VE03_02996, VF21_08970, VE03_00499, VE02_03082, VE04_08322, VC83_07011, VE04_07675
orth209	0.177	1	1	ENOG410PGDD, ENOG410PK8E	None	VE03_06517, VE02_02932, VE00_00731, VE00_02186, VE03_00493, VE01_00618, VE04_06523, VF21_03200, VE02_04886
orth210	0.262	0.6035	0.5825	ENOG410PWP0	None	VE00_00732, VE02_02931, VE03_00492, VE01_00619, VF21_03201, VE04_06522
orth8853	1.814	0.0012	0.0012	ENOG410PN02	None	VE03_10240, VC83_09274
orth212	0.042	1	0	ENOG410PIM1	None	VE01_09961, VE02_02930, VE00_00733, VE03_00491, VE04_06521, VF21_03202, VE01_00620, VC83_07006
orth213	0.074	1	1	ENOG410PIM1	None	VE04_03473, VE03_09622, VE00_10151, VF21_04500, VF21_07465, VE02_05819, VE02_08928, VE01_02156
orth214	0.056	1	0.0652	ENOG410PGVC, ENOG410PH6E	None	VF21_02978, VE00_00739, VE02_02924, VE03_10174, VE02_09438, VE01_07661, VE03_00485, VC83_03335, VE01_10666, VE00_04692, VC83_07000, VE04_03191, VE04_09985, VF21_03208
orth215	0.04	1	0.883	ENOG410PK7U, ENOG410PGTA	BUSCOfEOG7FJH9X	VC83_06958, VE01_03427, VE00_00771, VE04_00840, VE02_02922, VF21_03210, VC83_06998, VE02_02892, VF21_03241, VE00_00741, VE03_00453
orth216	0.207	1	0.0861	ENOG410PJTN, ENOG410Q8J3	None	VE03_07601, VE01_03456, VF21_03211, VC83_06997, VE01_03711, VF21_02488, VE04_03188, VE02_02921, VE04_02320, VE00_10219, VE03_00482, VE02_07150, VE00_00742
orth217	0.157	1	1	ENOG410PKBT, ENOG410PI4E	None	VE02_02916, VC83_01618, VF21_03216, VE04_03183, VE02_03865, VE01_03451, VC83_06993, VE03_04151, VE01_05058, VE04_01957, VE00_00747, VE00_04220, VE03_00477, VF21_04614
orth218	0.239	1	1	ENOG410PMWK, ENOG410PQCD	None	VE01_03435, VC83_06969, VE00_00763, VE02_02900, VE03_00461, VF21_03233
orth219	0.193	0.9978	1	None	None	VE00_01257, VE01_06519, VE04_04588
orth220	0.112	1	0.0674	ENOG410PISF	None	VE01_03431, VC83_02051, VE00_00767, VE04_00836, VC83_06966, VE02_02429, VF21_04014, VE01_08008, VF21_03237, VE03_04323, VE03_00457, VE04_03764, VE02_02896, VE00_03503
orth221	0.254	1	0.1695	ENOG410PNDB	None	VF21_03250, VE01_10415, VE03_00324, VE04_00847, VE01_03419, VE00_00779, VE00_04873, VE03_00444, VF21_08570, VE04_04845, VE02_09095
orth222	0.124	1	0.7497	ENOG410PNQQ	None	VE04_09611, VE00_00781, VF21_03258, VE03_00436, VE02_00878, VE00_04526, VE01_03411, VC83_06953
orth223	0.041	1	0	ENOG410PFT1, ENOG410PFWG	None	VE02_00883, VE04_09261, VC83_02087, VF21_03264, VE02_00276, VC83_06942, VE03_04365, VE03_00425, VF21_07729, VE00_08887, VE04_06498, VE00_00792, VE01_03405, VE01_07450
orth224	0.09	1	0.0067	ENOG410PNER, ENOG410PWVN	None	VE03_00410, VE00_10400, VE04_05441, VF21_03279, VE01_03390, VE00_00806, VE02_00897, VC83_06927
orth225	0.095	1	0.015	ENOG410PICQ, ENOG410PF7X	None	VE02_00901, VF21_04461, VE01_03386, VE03_00407, VE00_00810, VF21_03282, VE04_05445, VE00_09542, VC83_05179, VE03_09036, VE02_06687, VC83_06923, VE04_04376
orth226	0.222	1	0.1746	ENOG410PFKJ, ENOG410PMSK	None	VE01_03382, VC83_07899, VE02_00905, VF21_03286, VE03_02678, VE03_00403, VE04_06053, VE01_02390, VE00_00815, VC83_06920, VE02_06485, VF21_02509, VE04_04935, VE00_01152
orth227	0.088	1	0.0071	ENOG410PP61	None	VC83_06896, VE00_08305, VE01_03375, VE00_00823, VE02_09427, VE03_00395, VF21_05290
orth228	0.241	1	0.8429	ENOG410PWVM, ENOG410PW9A	None	VE02_10191, VE02_07759, VE04_07338, VE00_01250, VE01_03363, VF21_05298, VE00_00834, VE02_05605, VE03_00387, VE03_02775, VF21_03723
orth229	0.113	1	0.2049	ENOG410PU84, ENOG410PIA3	None	VF21_05300, VE01_03361, VE02_07757, VE04_07340, VE00_00836, VE03_07211, VE03_00385
orth230	0.22	1	0.6957	ENOG410PG0P	None	VE03_06328, VE02_08944, VF21_05398, VE01_06578, VE00_07640
orth231	0.485	0.0991	0.099	ENOG410PI7H	None	VF21_10323, VE01_09555, VE00_00837, VE00_10019
orth232	0.283	0.9103	0.9113	ENOG410PU9R	None	VE00_00840, VE01_00568, VF21_10073, VE00_01260
orth233	0.094	1	0.2013	ENOG410PYZ9, ENOG410PV6B	None	VE00_09775, VC83_08081, VE00_00842, VE01_04423
orth234	0.185	1	0.4592	ENOG410Q542, ENOG410PXA6, ENOG410PGBP, ENOG410PUT6, ENOG410PWEM	None	VE04_08760, VE04_06181, VE01_03354, VE00_00845, VF21_02361, VE02_05920, VE01_09015, VE03_00378, VE03_02090, VE00_04152
orth235	0.086	1	0.553	ENOG410QE3Y	None	VF21_05309, VE00_00851, VE01_03346, VE02_07746, VE04_08705, VC83_08499, VE03_00373
orth236	0.068	1	0.9173	ENOG410PNPF, ENOG410PNXC	None	VE04_02086, VF21_04556, VE03_09344, VE01_09454, VE01_04990, VE02_06362, VE00_05672, VC83_01536, VE03_04208
orth237	0.036	1	1	ENOG410PRHI, ENOG410PS3G	None	VC83_08496, VE03_07546, VC83_08627, VE04_09804, VF21_07316, VE01_03341, VE00_00856, VF21_05315, VE00_06085, VE02_01172, VE04_05887, VE03_00367, VE01_03766, VE02_07741
orth238	0.097	1	0.6353	ENOG410PPE3	None	VE00_00857, VC83_08495, VE01_03340, VF21_05316, VE02_07740, VE03_05285, VE03_00366, VE00_07690, VE01_03867
orth239	0.157	1	0.8664	ENOG410PHJ0, ENOG410Q2XJ	None	VF21_04304, VF21_05318, VE00_06815, VE02_07737, VE03_08459, VE00_00859, VE01_00885, VE02_06549, VC83_05395, VE04_06843, VE01_03335, VE03_07870
orth240	0.132	1	0.0276	ENOG410PU1R	None	VE02_10156, VE03_07868, VC83_08488, VE04_08468, VE00_00861, VE00_08206, VE03_01986, VE02_04811, VE01_07244, VF21_05320, VF21_08346
orth241	0.385	1	0.8513	ENOG410PXRH, ENOG410PX83	None	VE00_08783, VC83_09030, VE01_00402, VE01_01683, VE02_04822, VF21_01725, VE00_00871, VE02_07534, VE00_10608, VE03_07900, VE04_02835, VF21_05332
orth242	0.088	1	0.1737	ENOG410PGIY	None	VE02_04828, VE04_03252, VC83_09023, VE00_00877, VE01_09321, VE00_09976, VF21_06602, VE01_01689, VE02_03254, VF21_05338, VE04_02830
orth243	0.1	1	0.0339	ENOG410PH45, ENOG410PFUB	BUSCOfEOG7TJ3V6, BUSCOfEOG7XDBSV	VE01_01700, VE03_07658, VE04_01021, VE02_04839, VE02_01696, VE01_10069, VF21_08190, VC83_04856, VE00_08271, VE03_07884, VC83_09012, VF21_05349, VE04_02592, VE00_00888
orth244	0.087	1	0.0061	ENOG410PH69	None	VE03_02699, VE04_00732, VC83_07874, VF21_06716, VE01_02371, VE00_00903, VF21_09350, VE00_01175, VE01_03848, VE02_00864
orth245	0.075	1	0.0072	ENOG410PFH7, ENOG410PUE3	None	VE02_07330, VE00_00909, VE04_10361, VE00_04678, VC83_03340, VF21_02993, VE02_09321, VE03_06836, VE01_07652
orth246	0.123	1	0.9578	ENOG410PNXT, ENOG410PYMD	None	VE04_05749, VE01_07977, VE00_08684, VE00_00911
orth247	0.077	1	0.3183	ENOG410PGVS	None	VE01_05691, VE04_02870, VE03_04998, VE03_09727, VE00_00912, VF21_08325, VE00_09035, VE02_04580
orth248	0.164	1	1	ENOG410PJC2, ENOG410PMGU	None	VE01_09205, VE04_03200, VE00_10449, VE00_00913, VF21_04032, VE02_01381
orth249	0.053	1	0.0077	ENOG410PFFG	None	VE03_04227, VE00_00914, VE01_04967, VC83_01516, VE00_05656, VE02_04410, VE04_05548
orth250	0.065	1	0.9319	ENOG410PF9P, ENOG410PIZM	None	VF21_01018, VF21_08027, VE01_09797, VE00_02538, VE00_00916, VE02_01467, VC83_01423, VE04_02851, VE03_03156, VE04_01019, VE03_10827, VE02_06871, VE01_05195, VC83_00547
orth251	0.139	1	0.8383	ENOG410PK4Z, ENOG410PUEZ	None	VE02_05514, VE04_09082, VE00_09844, VE01_05228, VE00_00949, VF21_00985, VE01_06513
orth252	0.021	1	0.7988	ENOG410PG1E, ENOG410PGPJ	BUSCOfEOG7Q8CZ6, BUSCOfEOG7PCJT9	VC83_08053, VF21_05785, VE03_03200, VE00_00962, VC83_00501, VE02_03170, VE04_00956, VF21_00972, VE02_05501, VE01_06441, VE01_04260, VE04_10164, VE00_05963
orth253	0.032	1	0.0321	ENOG410PG8E, ENOG410QD9F	None	VF21_08487, VE02_07356, VC83_00504, VE01_09926, VE03_03203, VC83_02263, VE04_00953, VE00_00965, VE03_05065, VE00_08445, VE02_05498, VE01_04263, VE04_00623, VF21_00969
orth254	0.193	1	0.1003	ENOG410PV8C, ENOG410PVUX	None	VE00_08310, VF21_00957, VE00_00977, VE03_03230, VE02_05486
orth255	0.068	1	1	ENOG410PK7T	None	VE03_04972, VF21_08300, VE00_10261, VE02_05485, VC83_07516, VE02_04605, VE04_06536, VE01_05716, VE04_01454, VF21_00956, VE01_09362, VE00_00978, VE03_03229
orth256	0.133	1	1	ENOG410PQPU, ENOG410PHFA	None	VE00_00980, VE03_03456, VF21_03849, VE00_10340, VE04_06433, VE01_02644, VE02_05482, VC83_02384, VF21_00953
orth257	0.007	1	0.0269	ENOG410PG7W	None	VE00_00985, VE02_06427, VF21_06611, VC83_00479, VE01_04280, VE03_03222, VF21_00948, VE04_09147
orth258	0.081	1	1	ENOG410PK93	None	VF21_03695, VE03_06027, VE00_03030, VE01_00533, VC83_02766, VE02_08420
orth1540	1.808	0	0	None	None	VE00_09443, VE03_10088, VE00_09444, VE01_02222, VC83_03089, VF21_09316
orth260	0.108	1	0.0468	ENOG410PKJX	None	VE01_01275, VE00_00993, VE03_00168, VE04_08012, VE02_06419, VE01_04288, VF21_00940
orth261	0.085	1	1	ENOG410PJ3U	None	VE01_03719, VE00_09812, VE04_02330, VE03_07589, VE02_01219, VF21_07361
orth262	0.042	1	0.405	ENOG410PFKQ, ENOG410PIUY	BUSCOfEOG7GJ6QS, BUSCOfEOG7BGHWR	VE00_08747, VE03_01064, VC83_00459, VF21_00932, VF21_08220, VE04_01342, VC83_01070, VE01_04296, VE04_01864, VE01_00317, VE00_01001, VE02_06411, VE03_03242, VE02_07690
orth263	0.122	1	0.0002	ENOG410PIMP, ENOG410PPP7	None	VE02_06406, VE01_04301, VE03_02755, VE04_01347, VF21_09270, VE00_01229, VE02_00807, VE01_02309, VC83_07812, VE03_03247, VF21_00927, VE00_01006
orth264	0.287	1	0.3966	ENOG410PTHY	None	VE00_01020, VE01_09711, VE03_07951, VF21_09734, VE03_10143, VC83_07760, VE02_07423, VE02_09643, VE04_06311, VF21_06516
orth4994	1.798	0.0361	0.0392	None	None	VC83_05701, VE00_10183
orth266	0.359	1	0.9281	ENOG410PT0V, ENOG410PYFV	None	VE00_01021, VE03_10144, VE00_07362, VE02_07433, VC83_07750, VE01_09724, VF21_06505
orth267	0.107	1	0.9671	ENOG410PHFD, ENOG410PVSZ	None	VE01_07206, VE02_10149, VE00_01036, VF21_06859, VE04_07981, VE04_01332, VF21_02631, VE03_09742, VE01_04349, VE02_09239, VE00_02900, VE03_06161
orth268	0.108	1	0	ENOG410PH2R, ENOG410Q3KA	None	VE03_09019, VE04_09851, VF21_02624, VE00_01044, VE01_02505, VE02_09232, VE00_10978
orth269	0.063	1	0.0004	ENOG410PHZH, ENOG410PII2	None	VE03_02661, VE04_01503, VC83_00401, VF21_02619, VE01_02407, VE03_09014, VE01_02501, VC83_00340, VE02_06467, VF21_02525, VE00_01136, VE00_01049
orth270	0.066	1	0.0294	ENOG410PV4X, ENOG410PFCI	None	VF21_03874, VE03_08998, VE03_03662, VE04_06545, VE00_01941, VE03_03591, VF21_02604, VE02_09844, VE01_08541, VE04_05214, VE02_07121, VE00_01065, VE01_02486
orth7838	1.795	0.0001	0.0001	None	None	VE02_06249, VE01_02926, VE04_06317, VE00_03814, VF21_01440
orth272	0.047	1	0.1243	ENOG410PJ9J	None	VE04_02807, VC83_00380, VE03_08992, VF21_09823, VE04_01624, VE03_09065, VF21_02598, VE01_02480, VE00_02382, VE01_08298, VE00_01070
orth273	0.236	1	0.0151	ENOG410PIAE	None	VE02_07129, VF21_02597, VE01_02479, VE04_02808, VC83_04891, VE03_03363, VE00_01071, VE00_10819
orth274	0.035	1	0.96	ENOG410PHUS, ENOG410PKCY	None	VE04_02815, VE02_01487, VF21_02590, VF21_05028, VC83_00361, VE01_02474, VE02_07134, VE03_02597, VE00_03013, VE01_08726, VE00_01078, VE03_03724, VC83_05044
orth275	0.053	1	0.4089	ENOG410PHBB	None	VE02_06430, VE04_04778, VE01_02463, VE00_09305, VE03_02606, VC83_00357, VE02_03448, VE00_01087, VF21_02571, VF21_04791
orth276	0.025	1	0.4042	ENOG410PHWX, ENOG410Q9AG	None	VE04_04153, VE00_01088, VE00_07915, VE04_07295
orth277	0.273	1	0.3893	ENOG410Q0CZ	None	VE03_06053, VE01_10442, VF21_03133, VE00_04096, VE02_05943, VE04_06581, VE00_01089, VE04_07780
orth278	0.147	1	1	ENOG410PWQ8, ENOG410PRAN	None	VE04_00790, VE02_03461, VE00_01100, VE01_02443, VF21_02561, VE03_02628, VE00_07669, VE01_09736
orth279	0.18	1	0.9916	ENOG410PSVR	None	VE00_01102, VE04_03580, VE04_00792, VE01_02441, VF21_02559, VE01_02879, VE03_07775, VE00_06282, VE02_08625, VF21_01393, VC83_00307, VE02_03463, VE03_02630
orth280	0.184	1	0.8429	ENOG410QE7Y, ENOG410PI58	None	VE01_03574, VF21_03489, VE01_09438, VE04_03823, VE00_01420, VE00_01104, VC83_01661, VE02_06397, VE00_05533, VE02_04798, VE04_08691, VE03_02093, VC83_03271, VE03_08621
orth281	0.075	1	0.088	ENOG410Q12B, ENOG410PPBY	None	VE00_09787, VE00_01106, VE04_00795, VE02_03466, VF21_02556, VE04_03424, VE01_02438, VE01_04190, VF21_05366, VE03_02633
orth282	0.08	1	0.5573	ENOG410PMRA, ENOG410PMH2	None	VE03_04122, VE00_01107, VE04_00796, VF21_02555, VE00_10274, VE00_09588, VE02_03467, VE03_02634, VE01_10599, VE02_07146, VE04_07410, VE01_02437
orth283	0.06	1	0.4966	ENOG410PFNM, ENOG410PHQQ	None	VE04_01513, VF21_00188, VE01_02417, VE02_03651, VC83_00330, VE00_01126, VE03_01854, VE01_04616, VC83_06240, VE00_01272, VF21_00107
orth284	0.076	1	1	ENOG410PHUH, ENOG410QAFD	None	VE03_02654, VE04_01510, VE02_03489, VE03_06899, VE04_02402, VE00_01129, VF21_03047, VE01_02414, VE02_05581, VC83_00333, VE01_07586, VF21_02532, VE00_05116
orth285	0.105	0.1869	0.1353	ENOG410PJCM	None	VE03_02657, VE04_01507, VF21_02529, VE01_02411, VE00_01132, VE02_06463, VC83_00336
orth286	0.04	1	1	ENOG410PHJG	BUSCOfEOG7BGHW7	VE00_08174, VC83_04076, VF21_07823, VE04_07166, VE03_06005, VE02_06068, VE01_04206
orth287	0.071	1	0.6344	ENOG410PGF5	None	VE04_01506, VE00_05213, VC83_00337, VE03_02658, VE01_10165, VE04_05960, VF21_02528, VE03_07011, VF21_05518, VE00_01133, VE01_02410, VE02_06464, VE02_02945
orth288	0.047	1	1	ENOG410PMYY	BUSCOfEOG7M0P3P	VE03_02660, VE01_02408, VE04_01504, VE02_06466, VC83_00339, VE00_10895, VE00_01135, VF21_02526
orth289	0.096	1	0.3577	ENOG410PRFZ	None	VF21_02517, VE03_02668, VE01_02400, VE02_06475, VE00_07923, VE04_01497, VE00_01141
orth290	0.134	1	0.0009	ENOG410PKQP	None	VE03_02670, VE04_07068, VE01_02756, VE00_09295, VC83_00346, VF21_02515, VE04_01495, VE02_06477, VE01_02398, VE00_01143
orth291	0.045	1	0.9629	ENOG410PHH9, ENOG410PKNM	None	VE04_02872, VE01_07295, VE01_07888, VE02_09582, VE00_01146, VE00_11032, VE04_05673
orth292	0.174	1	0.0007	ENOG410PKNM	None	VE01_08511, VE00_03429, VE03_08316, VE02_01780, VF21_09708, VF21_01374, VE03_02225
orth293	0.24	0.9193	0.92	ENOG410PK7F	None	VE03_04433, VE01_04425, VE00_04339, VC83_05450, VE00_01149
orth294	0.081	1	0.4122	ENOG410PUMY	None	VC83_04960, VE01_02388, VE02_07499, VE01_08803, VF21_03759, VE03_02680, VE02_06493, VE03_06095, VF21_02507, VC83_07896, VE00_01154, VE04_04933, VE04_04923, VE00_05874
orth295	0.201	1	0.0452	ENOG410PVA9	None	VC83_07889, VE01_02387, VE03_02685, VE04_08570, VE03_02681, VF21_02501, VE00_01159, VF21_02506, VE02_06494, VE00_01155, VE04_04932, VE02_06498, VE01_02383
orth296	0.038	1	0.0019	ENOG410PKF7, ENOG410PMSB	None	VC83_07888, VE03_02688, VE03_02686, VC83_07886, VF21_02500, VE00_01161, VE00_01163, VF21_02498, VE04_10230, VE01_02359
orth297	0.039	1	0.001	ENOG410PGH8, ENOG410PGCI, ENOG410PVX7	None	VF21_06723, VC83_06720, VC83_07881, VE03_02692, VE00_06164, VE04_02797, VE04_04611, VE04_03074, VE01_01636, VE02_00986, VE00_01168, VE01_02364, VE03_08008, VE01_01421, VE02_00871, VF21_09817
orth298	0.032	1	0.6636	ENOG410PG8U, ENOG410PHWE	None	VF21_04337, VE04_06088, VE01_02376, VE01_00853, VE03_06467, VC83_05444, VC83_07869, VE02_00859, VE00_08971, VF21_06711, VE04_03842, VE03_02704, VE02_09626, VE00_01180
orth299	0.161	1	1	ENOG410PFMU, ENOG410PRPR, ENOG410PNID	None	VE03_00283, VF21_06709, VC83_07867, VE02_00646, VE00_04922, VE04_03839, VF21_05857, VE02_00857, VE04_01265, VE00_01182, VE01_08616, VE01_02379, VE03_02706, VC83_02818
orth300	0.125	1	1	ENOG410PXFS, ENOG410PQ54	None	VE02_00856, VE03_02708, VE00_09438, VE02_05698, VE01_02218, VC83_03095, VF21_09310, VE03_10514, VE04_08459, VE00_01183, VE01_02380, VF21_06708
orth301	0.042	1	0	ENOG410PFBG, ENOG410PHP4	None	VF21_06542, VE02_09458, VE00_07325, VE01_09685, VC83_07786, VE04_09692, VE03_07924, VE00_01187
orth302	0.024	1	0.0004	ENOG410Q4IA, ENOG410PH1F	None	VE02_00843, VF21_06695, VE03_02721, VE01_02345, VC83_07852, VE00_01196, VE00_03343
orth303	0.007	1	1	ENOG410PHDF, ENOG410Q83N	None	VC83_07844, VE04_08548, VE00_01346, VE01_04705, VE04_05348, VE02_00835, VE02_03565, VF21_06687, VE00_01204, VF21_00033, VE03_01930, VC83_06160, VF21_00262, VE03_02728, VE01_02336
orth304	0.074	1	1	ENOG410PSND	None	VE02_00819, VE01_02322, VE00_01219, VE04_07607, VF21_08146, VE02_04372, VF21_06672, VE04_06404, VE01_10338, VC83_07826, VE00_10930, VE03_04271, VC83_01425
orth305	0.074	1	1	ENOG410PPUP, ENOG410Q7WQ	None	VE02_00808, VE00_11049, VE03_02754, VF21_02365, VE01_07883, VE04_09297, VE00_01228, VE02_09694, VC83_07813, VC83_04401, VE01_02310, VF21_09271, VE04_08065
orth306	0.018	1	0.0063	ENOG410PNSJ, ENOG410PQNC	None	VE04_08396, VE01_02307, VE03_02757, VE03_09550, VE04_02672, VE00_01231, VE02_00805, VE02_05597, VC83_03407, VE00_09202, VF21_03061, VC83_07810, VE01_07570, VF21_09268
orth307	0.138	1	0.0436	ENOG410PIXI, ENOG410PMT5	None	VE00_01247, VF21_06402, VE04_02656, VC83_06060, VE02_00789, VE00_08575, VE04_03209, VF21_09252, VE01_02291, VE03_02773, VE02_08000, VC83_07794, VE01_03608, VE03_09441
orth308	0.115	1	0.3189	ENOG410PN51	None	VE03_05268, VE00_04784, VE04_06293, VE00_01248, VE01_02290
orth309	0.189	1	1	ENOG410PPIJ	None	VE04_06294, VE03_05269, VE01_02289, VE00_04783, VE00_01249
orth310	0.243	1	1	ENOG410PTVY	None	VE01_07680, VE00_01253, VE04_07317, VE00_04285
orth311	0.054	1	0.0041	ENOG410PJT2, ENOG410Q92F	None	VE00_01256, VC83_00883, VE01_04749, VF21_10619, VF21_09042, VE04_00697, VE04_03493, VE03_02540, VE01_10233, VE00_07522, VE02_06751
orth312	0.177	1	0.3399	ENOG410PJ6P	None	VE01_04144, VE00_04850, VE00_01258, VC83_08561, VE04_02265, VE03_03349, VE03_05984, VE01_10232
orth313	0.119	1	1	ENOG410PWVA	None	VE02_00260, VF21_00184, VE00_08902, VE03_04345, VF21_07744, VE04_02274, VE00_01268, VE01_07434, VE01_04612, VF21_00111, VE03_01967
orth314	0.026	1	0.0153	ENOG410PGAG	None	VF21_00187, VE03_09295, VE02_03650, VE02_01648, VC83_04787, VE04_00987, VF21_00108, VE03_01853, VC83_06241, VE00_01271, VF21_10590, VE01_08117, VE01_04615, VE00_04028
orth315	0.1	1	1	ENOG410PJHD	None	VE03_03666, VF21_00191, VE01_04620, VE03_03587, VE02_03654, VF21_00104, VE03_01857, VE02_01971, VE01_04535, VF21_07916, VE00_07472, VE00_01275
orth316	0.341	0.923	0.9249	ENOG410PS59	None	VE01_04624, VE02_03658, VF21_00195, VC83_06234, VE00_01279, VF21_00100, VE03_01861
orth317	0.266	0.0378	0.0704	ENOG410PS59	None	VE01_05261, VC83_01565, VE00_08809, VE02_03052, VE04_03109, VE04_07404, VF21_08998, VE03_02967
orth318	0.114	1	0.9976	ENOG410PFMQ, ENOG410PG91, ENOG410PKPE, ENOG410PMQM	BUSCOfEOG712V5N	VE00_07140, VE02_03234, VE01_05951, VE04_00889, VE02_03669, VC83_06223, VF21_00089, VE00_01290, VC83_02528, VF21_00206, VE01_04636, VE04_03097, VE03_07683, VF21_02666, VE03_01872
orth319	0.026	0.7759	0	ENOG410PJP4, ENOG410PKYZ	BUSCOfEOG72RN9W, BUSCOfEOG75MW7X	VE00_03196, VE01_04641, VE01_00116, VF21_08864, VE03_04464, VE00_01295, VE02_03673, VF21_00211, VC83_06217, VE04_09733, VE04_08290, VE02_04028, VE03_01877, VF21_00084, VC83_01264
orth320	1.34	0.4228	0.4263	ENOG410PJP4	None	VF21_02050, VE00_08631, VE04_01978, VE02_08848, VE01_03191
orth321	0.041	1	0.0114	ENOG410Q7HV, ENOG410PI46, ENOG410PGUQ	BUSCOfEOG757D5M	VE00_01303, VF21_08052, VE04_03457, VE01_04649, VE03_09328, VE01_09772, VE04_00995, VC83_01398, VE00_02562, VF21_00077, VC83_06211, VF21_00218, VE02_06846, VE02_03503, VE03_01883
orth322	0.029	1	0.0136	ENOG410PFHX	None	VC83_04745, VE01_06260, VE03_01369, VE04_03454, VF21_09116, VE00_02350, VE02_09610, VE04_05880, VF21_00074, VE00_01306, VE01_04652, VE02_03506, VE03_01886, VC83_06208, VF21_00221
orth323	0.054	1	1	ENOG410PJCA	None	VE04_03453, VE01_04653, VC83_06207, VF21_00073, VF21_00222, VE00_01307, VE02_03507, VE03_01887
orth324	0.056	1	1	ENOG410PHGE, ENOG410PIKJ	None	VE03_08463, VE02_06545, VE04_01313, VC83_05391, VE00_06811, VE01_04329, VF21_08754, VE01_00881, VF21_04308, VE02_08542, VE04_06839
orth325	0.292	1	1	ENOG410PG9Q	None	VC83_06204, VF21_00225, VE01_04656, VE04_03450, VF21_00070, VE03_01890, VE00_01310, VE02_03510
orth326	0.086	1	1	ENOG410PMGQ, ENOG410PGZ4	None	VC83_08315, VE03_03331, VE03_04685, VE01_05766, VE04_04885, VE01_01648, VE04_05730, VE00_08500, VF21_08591
orth327	0.123	1	0.0253	ENOG410PM57, ENOG410PGD3	None	VC83_05617, VE01_04658, VE04_03448, VE00_07113, VE02_03208, VE01_05978, VE03_01892, VF21_00227, VC83_06201, VE00_01312, VF21_00068, VE03_07711, VF21_02639, VE02_03512
orth328	0.03	1	0.0001	ENOG410PFUV, ENOG410Q8X4	None	VE04_03445, VE01_04660, VE00_10391, VE00_01314, VF21_00066, VE03_01894, VE02_03514, VC83_06199, VF21_00229
orth329	0.142	1	1	ENOG410PFC0	None	VC83_06195, VF21_00233, VE01_04664, VF21_00062, VE02_03518, VE03_01899, VE00_01318
orth330	0.096	1	0.9358	ENOG410PFIF	BUSCOfEOG75XGVN	VC83_01980, VE04_07254, VF21_09406, VE03_07466, VC83_06077, VE00_06967, VE01_03660, VE02_04458
orth331	0.069	1	0.0001	ENOG410PGXP, ENOG410PIJN, ENOG410Q83Q	None	VF21_00239, VE04_06997, VE02_01933, VC83_06189, VE01_04670, VF21_00056, VE04_09291, VC83_03703, VE01_05429, VE02_03522, VE03_00861, VE00_05340, VE03_01904, VE00_01324, VF21_04818
orth9513	1.691	0.0011	0.0011	None	None	VE04_03413, VE01_10299
orth333	0.095	1	0.0065	ENOG410PK3H	None	VE02_01315, VC83_09559, VE01_09858, VE04_02746, VE03_04960, VF21_07085, VC83_07503, VE00_04443, VE01_02267, VE04_00701
orth334	0.198	1	0.6076	ENOG410PGW4, ENOG410PVUV	None	VE01_05657, VE00_10189, VE02_03560, VF21_00038, VC83_06172, VF21_00257, VE02_08773, VE03_01925, VE00_01341
orth335	0.068	0.1325	0.0998	ENOG410PGMD	None	VE00_01344, VF21_00260, VE04_05136, VE02_03563, VF21_00035, VE01_04703, VC83_06169, VE03_01928
orth8003	1.617	0.0001	0.001	ENOG410PFC6	None	VE00_10875, VE04_07632
orth337	0.042	1	1	ENOG410PFJ9	None	VE03_01952, VF21_00016, VE00_01365, VF21_00279, VE04_07544, VE01_04724
orth338	0.077	1	0.6488	ENOG410Q2D8	None	VE00_09379, VE02_05014, VE02_07365, VE01_02710, VF21_03798, VC83_05783, VC83_02434, VE03_09820, VE04_02218, VE03_03520
orth339	0.095	1	1	ENOG410PM1K, ENOG410PND0	None	VE01_03861, VE00_01369, VE01_03318, VE00_09666, VE04_01839
orth340	0.119	1	0.0115	ENOG410PGZ5, ENOG410PIDT	None	VE00_01371, VF21_06795, VE00_08596, VF21_09644, VE02_09695, VE01_09645, VE03_08629, VE04_01888, VE03_02005, VE01_04731
orth341	0.188	1	1	ENOG410PFFY	None	VE04_05077, VE00_01372, VF21_08156, VE03_02505, VE00_09988, VE03_08630
orth342	0.03	1	1	ENOG410PKJ5, ENOG410PR21	None	VE00_01373, VE00_08595, VF21_06794, VE02_09696, VE01_09644, VE04_01887, VE03_08631
orth343	0.242	1	0	ENOG410PISV	None	VE02_01222, VE01_04732, VE00_01374, VE04_05079
orth344	0.096	1	0.4775	ENOG410PISV, ENOG410PH0D	None	VE01_01228, VE00_02131, VE04_09396, VE02_01708, VF21_01296, VE03_05757
orth345	0.081	1	0.0619	ENOG410PVU8, ENOG410PJEF	None	VE00_06667, VE04_05083, VE00_01378, VC83_02608, VF21_05609, VF21_00287, VE03_08041, VF21_00008, VE02_03589, VE01_06666, VE03_01850, VE01_04736, VE02_01121, VC83_06270, VE04_01677
orth346	0.1	0.515	0.4547	ENOG410QDBR, ENOG410PFI9	None	VF21_00288, VE04_00784, VC83_06271, VF21_00007, VE00_01379, VE00_05561, VF21_06844, VE03_08701, VE04_05084, VE02_10118, VE02_03590, VE01_04737, VE03_01849, VE01_08945
orth347	0.173	1	0.0046	ENOG410PM7R	None	VF21_06541, VE02_06916, VE00_01395, VE04_09678, VE03_07925, VC83_07779, VE01_09686, VE00_07327
orth348	0.107	1	1	ENOG410PPPF	None	VF21_02213, VE03_07489, VC83_05347, VE00_01396, VE02_02112, VE00_06555, VE04_10146, VC83_03538, VE01_00952
orth349	NA	NA	NA	ENOG410PNZG	None	VE02_05695, VC83_03099, VE01_02215, VE00_01399, VE00_09435, VE04_10364, VE03_10107, VF21_09307
orth350	0.115	1	1	ENOG410PHB6	None	VE04_02097, VE01_09437, VE01_02819, VC83_04915, VE03_06930, VE02_08600, VE04_08023, VF21_08106, VE00_03440, VE00_01403
orth351	0.339	0.572	0.5804	None	None	VE00_10174, VE00_01405, VC83_03539, VE04_08767
orth352	0.385	1	0.4419	None	None	VE00_01406, VC83_03540, VE00_10173, VE04_08768
orth353	0.22	1	1	None	None	VE00_01407, VE04_08769, VC83_03541, VE00_10172
orth354	0.205	0.0873	0.052	None	None	VE04_08770, VC83_03542, VE00_10171, VE00_01408
orth355	0.145	1	0.8582	ENOG410PN65	None	VE00_01410, VE02_08151, VE04_05752, VE00_10178, VE04_05114
orth356	0.07	1	0	ENOG410PG2J, ENOG410PH62	None	VF21_03006, VC83_03365, VE01_07637, VE00_05168, VE03_06847, VE04_07703, VE00_01413, VE02_07317
orth357	0.144	1	0.0656	ENOG410PKVH	None	VE00_07827, VC83_03513, VE04_07702, VC83_03635, VE00_01417
orth358	0.288	1	1	None	None	VE00_08997, VE02_09587, VC83_03561, VE00_01423, VE04_03819
orth359	0.189	1	1	ENOG410PYH7, ENOG410PHSN	None	VE00_01425, VE00_09739, VC83_03534, VE04_03817
orth360	0.38	1	0.0005	ENOG410PMGH	None	VE00_01426, VC83_03533, VE04_03816, VE00_09008, VC83_07153, VE02_09589
orth361	0.282	0.4875	0.4877	ENOG410Q58C	None	VC83_04181, VC83_03555, VE00_01429, VE04_03813, VE00_10169
orth362	0.441	1	0.9847	ENOG410Q0NI, ENOG410Q0GX	None	VE02_06542, VC83_03531, VE00_01430, VE03_08466, VE01_00878, VE00_03338, VE04_03812, VC83_05415, VE04_06836, VF21_04311
orth363	0.055	1	1	ENOG410PFJD, ENOG410PFXZ	None	VE00_01436, VE01_08971, VC83_00911, VE00_04106, VE04_04941, VE03_02523, VF21_03121, VE01_00501, VE02_05956, VE02_00215, VE04_03171, VE03_09399, VF21_01818, VC83_01694
orth364	0.041	1	0.9643	ENOG410PGMJ, ENOG410PVPS	None	VE03_00994, VE00_01445, VE01_01167, VE02_01767, VC83_00921, VE04_03162, VE02_00206, VF21_01237, VE01_00492, VE04_05316, VF21_01809
orth365	0.084	1	1	ENOG410PR85, ENOG410PNMF	None	VE00_01459, VC83_00936, VE01_00479, VE03_02430, VF21_01796, VE02_00193
orth366	0.098	1	1	ENOG410PKFF, ENOG410PKIE	None	VE01_04406, VE00_01447, VE04_04656, VC83_00922, VE00_08322, VE04_04503, VE01_00491
orth367	0.031	1	0.014	ENOG410PH4Q, ENOG410PJ5V	None	VE03_02416, VF21_07021, VE04_04655, VE00_01448, VF21_01807, VE02_00204, VE01_00490, VE00_10556, VE02_05915, VE04_06711
orth368	0.008	1	1	ENOG410PJ13, ENOG410PG2P	None	VE02_05896, VC83_00928, VF21_01803, VE01_07329, VE04_04651, VE03_04851, VE00_01452, VE02_00200, VC83_04305, VE00_02460, VF21_00772, VE04_02340, VE01_00486, VE03_02420
orth369	0.227	1	0.9972	ENOG410PQ9I, ENOG410PQ87	None	VC83_00938, VE00_01460, VE01_00478, VE03_02431, VE04_09870, VF21_01795, VE02_00192
orth7016	1.543	0.0084	0.0084	None	None	VE02_05621, VE00_07890, VE04_00379
orth371	0.172	1	1	ENOG410PVPZ, ENOG410PNIA	None	VE03_07786, VE01_02890, VE02_08634, VE00_06273, VE00_01466, VE03_02438, VE04_02711
orth8860	1.539	0	0	None	None	VE03_10752, VC83_07255, VC83_04547, VE02_09052
orth373	0.075	1	1	ENOG410PJDW, ENOG410PGP4	BUSCOfEOG7F51BJ	VE01_00112, VE04_02286, VE03_04460, VE00_01481, VE03_02453, VF21_08868, VE04_00111, VC83_00956, VF21_01775, VE02_04032, VE01_00458, VE02_00172, VC83_01186, VE00_03192
orth374	0.025	1	0.5572	ENOG410Q8K8, ENOG410PGGQ	None	VE04_06062, VE03_02467, VE00_01495, VE04_00125, VE02_01808, VE01_00444, VC83_00970, VE03_07005, VF21_05073, VF21_01761, VE02_00159, VC83_08137, VE01_02076, VE00_05426
orth375	0.172	1	0.0922	ENOG410PHX0, ENOG410PJUF	None	VE01_07848, VE02_00021, VE00_01499, VE04_00129, VF21_01757, VE03_02471, VE04_02699, VE01_00440, VE02_00155, VE00_08345, VC83_04429, VE03_05581, VF21_02394, VC83_00974
orth376	0.167	1	0.0031	ENOG410PGWR, ENOG410PGCD, ENOG410PPG5	None	VE00_01501, VE01_00438, VE01_01219, VE02_00153, VE04_00130, VE02_01718, VE03_02472, VC83_03223, VF21_01286, VE03_05765, VF21_01755, VC83_00976, VE04_06567, VE00_02140
orth377	0.042	1	0.8046	ENOG410PK0H, ENOG410PHTG	None	VF21_02316, VE01_00437, VE00_01502, VE00_08027, VE04_00131, VE03_02473, VE02_00152, VC83_01760, VE02_04506, VC83_00977, VE01_06125, VF21_01754, VE03_02140, VE04_04083
orth378	0.12	1	0.8003	ENOG410PFMM	None	VE00_01507, VF21_07957, VE01_05316, VE03_09350, VE02_00147, VE00_02680, VE03_02478, VF21_01749, VE02_03105
orth379	0.053	1	1	ENOG410PG73, ENOG410PIHQ	None	VE04_00141, VE00_01512, VE01_09848, VE03_02483, VC83_02745, VE03_06368, VE02_05318, VE00_06987, VE04_05263, VF21_07458, VC83_00987
orth380	0.084	1	0.0411	ENOG410PMDV	None	VC83_00988, VE00_01513, VE04_00142, VE03_02484, VE04_01610, VE03_01379, VE00_02369, VF21_01744, VE01_08284, VE02_00142, VE01_00427, VE02_08122, VF21_09130
orth381	0.041	1	1	ENOG410PFV9, ENOG410PGWQ	None	VE00_01515, VE04_00144, VE03_02291, VE04_00859, VE03_02486, VC83_05868, VF21_01510, VE00_03883, VF21_01742, VE02_00140, VE01_02999, VE02_03719, VE01_00425, VC83_00990
orth382	0.047	1	1	ENOG410PNH4	None	VE02_00585, VE01_08810, VE01_08555, VE04_06289, VE00_03686, VE00_01521, VE03_00206, VF21_00503, VE04_06672
orth383	0.14	1	0.5183	ENOG410PQ9E	None	VF21_02469, VE00_10712, VE04_07538, VE04_08407, VE01_01542, VE00_06626, VE02_07842, VF21_05221, VE01_03679, VE00_01525
orth384	0.194	1	0.5907	ENOG410PX7N	None	VE00_08753, VF21_08225, VE04_08783, VF21_02467, VE00_01528, VE02_08302, VE03_05501, VE01_03676, VE03_01059, VE02_09540
orth385	0.065	1	0.2009	ENOG410Q1Q0, ENOG410PMPD	None	VE01_00062, VF21_02460, VE01_07779, VE02_08309, VE03_09813, VF21_06312, VE00_03249, VE02_03321, VE04_05652, VE00_01534, VE03_05509, VE04_02182
orth386	0.095	1	1	ENOG410QE9S	None	VE02_08312, VC83_04493, VE00_09089, VF21_05880, VE01_07782, VC83_02842, VE02_00623, VF21_02457, VE03_00246, VE03_05511, VE00_01537, VE04_05655, VE01_08592, VE04_06553
orth387	0.048	1	0.0009	ENOG410PGYK, ENOG410PHQJ	None	VE00_09336, VE02_08316, VE01_04861, VC83_04489, VE00_01541, VF21_06012, VE03_09744, VE03_05513, VF21_02453, VE04_03903, VE02_07055, VC83_01828, VE01_07786
orth388	0.068	1	1	ENOG410PNFC, ENOG410PG7B	None	VE04_01172, VE04_08269, VC83_08654, VC83_04486, VE02_08319, VE00_01544, VE03_07571, VE03_05516, VE01_07789, VF21_02450, VE00_06112, VE02_01200, VF21_07343, VE01_03738
orth389	0.07	1	0.1901	ENOG410PF8H	None	VE01_07801, VF21_01686, VE04_09068, VE00_01553, VE03_01032, VC83_01044, VE03_05537, VE00_08554, VE02_09185, VF21_02441, VE02_09419, VE01_00348
orth390	0.164	0.412	0.0491	ENOG410PJVG	None	VE04_07535, VE00_11123, VE01_05329, VE02_01778, VE00_01563, VF21_02419, VE01_07812, VF21_01225, VE02_00058, VE04_05487, VE03_05545
orth391	0.028	1	0.0016	ENOG410PFTH, ENOG410PJZJ	None	VF21_09612, VE04_08464, VE00_01568, VC83_04464, VE03_05549, VE02_03771, VE03_01468, VE01_07816, VE02_00054, VE00_08479, VE04_05491, VE01_03839, VC83_00831, VF21_02423
orth9931	1.458	0.0097	0.0097	None	None	VC83_03522, VE04_08864
orth393	0.091	1	0.9812	ENOG410PHFV, ENOG410PM5Q	None	VE01_06183, VF21_05971, VE00_10940, VE02_07402, VE02_00446, VE00_01593, VE01_04895, VE04_06068, VE03_01278, VE03_08151, VE04_00634, VC83_04661, VF21_10510
orth394	0.11	1	0.0294	ENOG410PFK7	None	VE03_09625, VE02_05815, VC83_04654, VE04_07918, VC83_09063, VE01_06176, VF21_04495, VE00_01600, VE04_09475, VE02_00453, VE03_01270, VE00_10934, VE01_02162, VF21_10503
orth395	0.036	1	0.231	ENOG410PGE5, ENOG410PFVP	None	VE04_02991, VC83_04645, VE01_07023, VE03_01259, VF21_06172, VE00_01610, VE02_00463, VE00_04637, VE02_03820, VE04_00406, VE01_06166, VC83_04015, VE03_04638, VF21_10493
orth396	0.02	1	1	ENOG410PNTK, ENOG410PNUW	None	VE03_01243, VE00_06004, VE03_08230, VE00_01626, VE03_08209, VE02_00479, VE04_00422, VF21_00584, VF21_10478, VE01_06150, VE04_07316, VC83_04629, VE02_05219, VC83_00710, VE01_07679
orth397	0.07	1	0.1214	ENOG410PHAP, ENOG410PGQ4	BUSCOfEOG73V6W0, BUSCOfEOG7TTQJ2	VE00_06136, VE03_01241, VC83_04627, VC83_06754, VE03_07978, VE02_04347, VE00_01628, VE01_01524, VE04_07620, VE04_00424, VF21_10476, VE02_00481, VF21_05240, VE01_06148
orth398	0.126	1	0.064	ENOG410PG2I	BUSCOfEOG7BP8B9	VE03_01240, VE03_08951, VC83_04626, VE02_00482, VE00_01629, VE01_06147, VE04_00425, VF21_10475
orth399	0.033	1	0.9413	ENOG410PJ4V	BUSCOfEOG7GXPN0	VE00_06293, VE04_06757, VE01_02868, VE03_07764, VE02_07771, VC83_00630, VF21_01382
orth400	0.074	1	1	ENOG410PKQU, ENOG410PIJS	None	VE00_01631, VE04_02513, VE01_04772, VE00_02003
orth401	0.086	1	0.244	ENOG410PVTG, ENOG410PW40	None	VE01_04773, VE00_01632, VE04_02514, VE00_03788, VE01_00194, VE02_02782, VF21_01116, VE03_02211
orth402	0.143	1	0.3705	ENOG410PUVU	None	VE00_08229, VE00_01634, VE01_04775, VE01_00840, VE04_02516, VE01_02106, VE03_02552
orth403	0.046	1	0.3988	ENOG410PG6E, ENOG410PFEM	None	VF21_08909, VE01_05692, VE04_02871, VE02_06932, VE00_01636, VC83_07456, VE03_04997, VF21_08324, VE00_09034, VE01_08373, VE04_05809, VC83_04621, VE02_04581, VE03_06205
orth404	0.069	1	0.0025	ENOG410PJCZ, ENOG410PHAJ	None	VE02_06935, VC83_05220, VF21_09748, VE03_06208, VE03_06658, VE00_01639, VE00_09254, VF21_08906, VE04_04204, VE01_08376, VE02_01236, VC83_04618, VE04_05806, VE01_01098
orth405	0.05	1	1	ENOG410PFMX	None	VE01_10052, VC83_04615, VE03_06211, VF21_08903, VE02_06938, VE00_01642, VE02_05550, VE00_08125, VE03_01818, VF21_00892, VC83_04194, VE04_05803, VE01_08379, VE04_02554
orth406	0.053	1	0.2758	ENOG410PG30, ENOG410PGM9, ENOG410PWHG	BUSCOfEOG79W9F2, BUSCOfEOG7K0ZNC	VE01_06999, VE03_04663, VE00_04661, VF21_08901, VE03_06212, VE02_03796, VC83_03994, VE00_01644, VC83_04613, VE04_06717, VF21_06196, VE02_06940, VE01_08380
orth407	0.132	1	0.8805	ENOG410PI7P, ENOG410PV17	None	VE03_06218, VE00_07287, VE04_03429, VE02_08749, VF21_08894, VC83_04606, VE00_01650, VF21_05906, VE01_08386, VE02_06947
orth408	0.027	1	0.0009	ENOG410PMDR	None	VF21_08892, VC83_04604, VE00_01652, VE03_06226, VE02_06949, VE04_03431, VE01_08388, VE00_10078
orth409	0.009	1	1	ENOG410PFHJ, ENOG410PGHM	None	VC83_04603, VE01_06540, VE00_01653, VE03_03976, VF21_07648, VC83_04809, VF21_08891, VE03_06225, VE00_10351, VE04_03432, VE01_08389, VE02_07629, VE02_06950
orth410	0.044	1	0.0397	ENOG410PIF5, ENOG410PG0F	None	VF21_08888, VC83_04600, VE02_06614, VE00_02108, VE04_00481, VC83_08780, VE03_05731, VE04_03435, VF21_01319, VE00_01656, VE03_06221, VE01_01254, VE02_06953, VE01_08392
orth411	0.027	1	1	ENOG410PGHA	None	VE00_01668, VC83_04586, VF21_02096, VE02_08814, VE01_08403, VF21_01976, VE03_06238, VE04_04245
orth412	0.026	1	0.9494	ENOG410PGD1, ENOG410PGNN	None	VE01_04993, VE02_07302, VE00_10312, VE02_06365, VF21_04559, VF21_00830, VC83_01539, VC83_04239, VE00_05675
orth413	0.078	1	0.018	ENOG410PFUW, ENOG410PJZ1	None	VE03_02390, VE00_01669, VC83_05975, VF21_01977, VE04_09287, VE01_06807, VE00_01957, VC83_04585, VF21_02095, VE02_08487, VE02_08813, VE03_06240, VF21_03889, VE04_04246, VE01_08404
orth414	0.116	1	1	ENOG410PHW8	None	VE01_04408, VE04_01743, VE00_01678, VE03_10318, VE03_09348, VE01_05314, VF21_01987, VE02_08803, VF21_02085, VC83_04576, VF21_07959, VE02_03103, VE04_04505, VE00_02678, VE01_08414
orth415	0.026	1	0.1022	ENOG410PH6I, ENOG410PFS1	None	VF21_01994, VE00_01684, VC83_02050, VE04_07093, VF21_04013, VE02_02430, VE00_03504, VE01_08421, VF21_02078, VE01_08009, VE02_07188, VE03_04322, VC83_04566, VE03_03130, VE04_03765
orth416	0.042	1	0.8174	ENOG410PGAR, ENOG410PHPK	None	VE01_07627, VE00_01686, VC83_03374, VF21_03015, VE04_07095, VE00_05159, VE03_06857, VE02_07309, VE01_08423, VE03_03128, VF21_01996, VE04_07681, VE02_07186, VF21_02076, VC83_04564
orth417	0.067	1	0.9179	ENOG410PI3U	None	VE04_07837, VE00_01690, VE00_08457, VE04_05788, VF21_00728, VE01_03156, VC83_04560, VE01_08427, VE03_01492, VF21_02072, VE02_04660, VE02_07182, VE03_03124, VF21_02000
orth418	0.057	1	0.0076	ENOG410PIPK, ENOG410PJRM	None	VE03_09368, VF21_07768, VE00_01693, VE04_03732, VE00_07436, VC83_04557, VF21_02069, VE01_10197, VE03_03121, VE01_08429, VE04_05791, VC83_02457, VF21_02003, VE02_07179
orth419	0.034	1	0.0003	ENOG410PFIU	None	VC83_00297, VE00_01695, VE01_00799, VF21_05534, VE00_05816, VF21_02067, VC83_04545, VE04_10183, VE02_04114, VE03_03119, VE03_06424, VE04_05793, VE02_07177, VF21_02005, VE01_08431
orth7691	1.436	0	0	None	None	VE04_05188, VE00_05174
orth421	0.061	1	0	ENOG410PG5P	None	VC83_09053, VE02_05840, VE00_09525, VF21_04479, VE04_07125, VC83_04531, VE01_08444, VE04_09917, VE03_03106, VE02_07164, VF21_02054, VE03_10015, VE00_01709, VE01_02180, VF21_02018
orth422	0.38	1	0.8736	ENOG410PXTH, ENOG410PTDD	None	VF21_02020, VF21_02052, VE01_05129, VE00_01715, VE03_03103, VE01_08447, VE04_10049, VE04_07588, VE00_05864
orth423	0.051	1	1	ENOG410PNE7, ENOG410PHAU, ENOG410PP1H, ENOG410PRQX	None	VF21_07484, VE04_00330, VC83_04525, VE02_02210, VE03_03096, VE04_04133, VF21_02045, VE02_08842, VE01_08871, VE03_08411, VE00_01721, VF21_02026, VE00_06696, VE01_08455, VC83_05575
orth424	0.144	1	1	ENOG410Q8JW, ENOG410PGIJ, ENOG410PJ0S	None	VE01_08456, VE04_07811, VE01_05338, VF21_02044, VE02_08841, VE00_01722, VE02_07519, VE04_04132, VE01_01287, VE00_02079, VF21_02027, VF21_01348
orth425	0.202	1	0.0092	ENOG410PMEI	None	VE01_08652, VE01_04141, VC83_08558, VE03_05979, VE00_01733, VE00_04847, VE04_02262, VE03_07266, VE02_06339, VF21_03634
orth426	0.078	1	0.7754	ENOG410PM19, ENOG410PH04, ENOG410PMCI, ENOG410PFNZ	None	VE01_10272, VE04_03550, VF21_07931, VE02_09375, VF21_02797, VF21_08799, VE04_06354, VE00_01734, VE01_08654, VE03_05118, VE00_08071, VE03_07264, VE02_00376
orth427	0.633	0.1416	0.1429	ENOG410PNUZ	None	VC83_03957, VE03_05526, VE00_01736, VE02_05178, VE00_10858, VE01_09001, VC83_02561
orth428	0.161	1	1	ENOG410PGRA	None	VE00_10931, VE00_01756, VF21_06768, VE01_02158, VF21_04498
orth429	0.071	1	0.1479	ENOG410PG4T, ENOG410PI11	None	VE00_01757, VE01_06844, VC83_03793, VF21_06767, VC83_05092, VE03_03773, VE02_06881, VE04_00309, VF21_04978, VE02_01536, VE01_06291, VE03_00762, VE04_01535, VE00_02962
orth430	0.028	1	1	ENOG410PI0K	BUSCOfEOG7MWH56	VE00_08676, VF21_06762, VE00_01762, VC83_03798, VE03_00758, VE01_06296, VE04_01540, VE02_06876
orth431	0.046	1	0.0468	ENOG410PI4B, ENOG410PH0R	None	VC83_03805, VE01_06303, VE00_01769, VE00_10063, VE04_04616, VE03_08164, VF21_05737, VE01_04908, VE02_05394, VF21_06756, VE03_00751, VE04_09462, VE02_07413
orth432	0.161	0.5501	0.5531	ENOG410PGQX	None	VE01_06308, VE00_01774, VC83_03809, VF21_06751, VE03_00746, VE04_05307, VE02_05389
orth433	0.062	1	0.0007	ENOG410PIB1, ENOG410PGQX	None	VE01_09345, VE00_05252, VE04_09302, VC83_08278, VF21_08968, VE02_02970, VE03_09653
orth434	0.131	1	1	ENOG410PVH1, ENOG410PG21	None	VE03_09848, VE01_06309, VC83_03810, VE00_01775, VE02_06998, VE01_05926, VE04_05308, VF21_06750, VE03_00745, VE00_06203, VC83_02543, VE04_01123, VE02_05388, VF21_02692
orth435	0.036	1	0.0201	ENOG410PVV7, ENOG410PHWC	BUSCOfEOG7Z0K5V	VE04_05832, VC83_03607, VE03_00738, VE00_06361, VE00_01782, VE02_02694, VF21_06743, VC83_03818, VE01_03521, VE02_05381, VE03_07361, VE01_06316, VE04_05315, VF21_03543
orth436	0.142	1	0.162	ENOG410PV6G, ENOG410PKXA	None	VE00_01791, VC83_03826, VF21_06735, VE01_06324, VE02_05373, VE03_00726
orth437	0.033	1	1	ENOG410PK9F	None	VE03_07607, VE02_02500, VC83_07932, VF21_08269, VE01_08144, VE00_04049, VE03_07050, VE04_06660
orth438	0.079	1	0.981	ENOG410PHN8	None	VE00_01801, VE02_05362, VE01_06334, VF21_06725, VE02_01092, VF21_05639, VE04_03066, VE03_08071, VE04_04354, VE00_06637, VE03_00716, VE01_06637
orth439	0.013	1	1	ENOG410PHI2, ENOG410PHPG	None	VE01_03058, VC83_00746, VE02_06825, VE00_01804, VE02_05359, VC83_03842, VE01_06337, VF21_00630, VE04_03063, VE00_04712, VE03_01599, VE03_00713, VE04_00176, VF21_04454
orth440	0.035	0.1568	0.1042	ENOG410PG41	None	VE03_00701, VF21_04442, VE00_01816, VC83_03854, VE01_06349, VE02_07468
orth441	0.025	1	0	ENOG410PGMV, ENOG410PM4D	None	VE03_07551, VC83_08632, VF21_07321, VE02_01177, VC83_04551, VE00_06090, VE04_09670, VE01_03761
orth442	0.133	1	0.9091	ENOG410PK7I	None	VE00_01822, VE00_05817, VF21_05533, VE04_09125, VF21_04435, VE01_06359
orth443	0.148	1	0.6569	ENOG410PX51, ENOG410QDZM	None	VE01_06362, VE03_02579, VE00_01824, VE02_07460
orth444	0.11	1	1	ENOG410QDZK	None	VE04_04235, VF21_09214, VE01_04219, VE02_04651, VE03_04070, VF21_00722, VE00_09876, VE02_06083, VE01_03148, VE04_02901
orth445	0.041	1	1	ENOG410PIR9, ENOG410PNN0	BUSCOfEOG73JM6G, BUSCOfEOG7W6WX6	VE02_07451, VE04_07097, VF21_05452, VE00_01832, VE01_09280, VE03_10811, VF21_04426, VE02_08295, VE01_06371, VC83_03868, VE04_01403, VE03_00689, VE00_07794, VC83_06303
orth446	0.208	0.9648	0.1928	ENOG410PPQJ	None	VE02_07447, VC83_03871, VE01_09228, VE00_08656, VE00_01834, VE03_00686, VE01_06373, VF21_04422, VE04_09980
orth447	0.085	1	0.6527	ENOG410PHHC	None	VE02_07446, VE00_01836, VE03_00685, VC83_09518, VE01_06375, VF21_04421
orth448	0.05	1	0.9998	ENOG410Q6TG	BUSCOfEOG7WQ83P	VE04_05298, VF21_01139, VE03_01164, VE00_03765, VC83_01166, VE01_00219, VE02_02807
orth449	0.049	1	0	ENOG410PF7Z, ENOG410PIW1	None	VE03_02512, VE02_07445, VE01_00411, VE00_08790, VE00_01837, VF21_01733, VE03_00684, VE02_09853, VE04_06651, VC83_00998, VE04_09515, VE01_06377, VF21_04418
orth450	0.06	1	0.0145	ENOG410PGB1	None	VE02_07715, VE01_06383, VE00_07832, VE02_01446, VE03_04559, VE01_05174, VE04_06029, VF21_01040, VF21_04410, VC83_03894, VE04_04482, VE00_01843, VE03_03137
orth451	0.063	1	1	ENOG410PK1B, ENOG410PGG1	None	VE00_05086, VE02_07720, VF21_04405, VE04_04477, VE00_01848, VE01_06388, VE03_04564, VC83_03889
orth452	0.076	1	0.9772	ENOG410PK4M, ENOG410PHVD	BUSCOfEOG72NS19	VF21_05540, VC83_00291, VE02_07728, VE00_05810, VE01_00793, VE02_04120, VF21_04398, VE03_06418, VE04_06001, VE01_06395, VE04_07959, VC83_03912, VE00_01855, VE03_04571
orth453	0.068	1	0.1479	ENOG410PG5D	BUSCOfEOG7CG77Z	VE03_06758, VF21_04397, VE02_07729, VE00_07939, VE01_06396, VE03_04572, VE00_01856, VC83_03911
orth454	0.055	1	0.0074	ENOG410PGG0, ENOG410PHRH, ENOG410PNTA	None	VF21_04390, VC83_08167, VE00_01863, VE03_09267, VE00_05457, VE03_04580, VE02_06285, VE01_02047, VC83_03904, VE01_06403, VF21_05101, VE02_01839
orth455	0.107	1	0.0015	ENOG410PN2N, ENOG410PKNS	None	VE00_01864, VE01_04217, VE04_02931, VE04_04237, VE02_06286, VF21_04389, VF21_09216, VE03_04581, VE02_06081, VE03_04068, VE00_09874, VE01_06404
orth1946	1.356	0	0	None	None	VE03_03147, VE00_09125, VE04_02860, VF21_01027, VE01_05186, VC83_00559, VE02_01458
orth457	0.052	1	0.0035	ENOG410PJDX	BUSCOfEOG73BVPK	VE04_10033, VE00_10380, VF21_09189, VC83_05531, VE03_09996, VE02_10123
orth458	0.104	1	0.9885	ENOG410PIAB, ENOG410PH5N, ENOG410PHH1	None	VE03_04007, VE02_00558, VE00_01873, VF21_04380, VF21_02910, VE02_06295, VE01_07061, VE01_01767, VE00_10651, VE04_04550, VE02_05459, VC83_03914, VE03_04589
orth9837	1.334	0.0235	0.0235	None	None	VF21_04472, VE02_06680
orth460	0.147	1	1	ENOG410PM0V, ENOG410PUVP	None	VE00_06723, VE01_08506, VE00_01912, VE01_08844, VE02_02174, VE03_09989, VE02_03021
orth461	0.083	1	0.404	ENOG410PXWQ, ENOG410PQIW	None	VE03_08975, VE01_07270, VF21_08372, VE01_08507, VE04_08277, VE00_01913, VE03_06740, VE00_08181, VC83_05916, VE04_06684, VC83_01429, VE02_03022
orth462	0.063	1	0.035	ENOG410Q1FK	None	VE03_08976, VE03_06739, VE01_07269, VF21_10335, VF21_08371, VE01_08508, VE04_08276, VC83_01430, VE00_01914, VE00_08182, VE02_03023, VC83_00817
orth463	0.067	1	1	ENOG410PICX	None	VE03_08977, VE03_06738, VE01_07268, VC83_01431, VF21_08370, VE01_08509, VE04_08275, VE00_01915, VE02_09872, VE00_08183, VE04_09659, VC83_05918, VE02_03024
orth464	0.087	1	0.761	ENOG410PFEN	None	VE00_09108, VE01_08512, VE00_01917, VE02_03028, VE01_08573, VE03_00226, VE03_02339, VE04_02614, VE04_08223
orth465	0.079	0.9444	0.0132	ENOG410PJ7Z	None	VE03_02368, VE00_01937, VF21_03871, VE02_09847, VE04_05217, VC83_05128
orth466	0.082	1	1	ENOG410Q9W1	None	VE00_06006, VE03_08197, VE04_06438, VF21_00581, VE02_05216, VE01_07682, VE03_08243
orth467	0.197	1	1	ENOG410PRFH	None	VE00_09537, VE04_05219, VF21_04466, VE02_03051, VE00_01939, VE01_08536, VC83_09039, VE03_09031, VF21_03869, VE04_04381, VE01_02262, VE03_09968, VE02_06682, VE01_02193
orth9514	1.325	0.0085	0.0085	ENOG410PVJ2, ENOG410Q9GW	None	VE01_09588, VE04_03529
orth469	0.288	0.2201	0.1704	ENOG410PN7Y	None	VC83_05960, VF21_03876, VE00_01943, VE01_03320, VE03_08327, VE04_05213, VE01_08542, VE02_08473
orth470	0.349	0.3505	0.3505	ENOG410PN7Y	None	VE00_09668, VE04_09352
orth471	0.03	1	0.0001	ENOG410PH4U, ENOG410PFU2, ENOG410PGBH	None	VE00_01946, VC83_05963, VE04_05414, VF21_03441, VE03_02373, VF21_03878, VE01_08546, VE01_07967, VC83_06713, VE03_05431, VE02_01052, VE00_03113, VE02_08476, VE04_08077
orth472	0.045	1	0.003	ENOG410PIKP, ENOG410PGJR	BUSCOfEOG7DZ8VC	VE02_08478, VC83_05965, VC83_04136, VE04_02015, VE03_02375, VE04_09277, VE00_07170, VE00_01948, VF21_06995, VE03_07290, VF21_03880, VE01_08548, VE01_09090, VE02_06657
orth473	0	1	1	ENOG410PPJQ	None	VF21_03904, VE03_05608, VE04_09298, VE00_11050, VE01_06791, VE02_09693, VE03_02408, VE02_05429, VE01_07882, VE04_06113, VC83_04402, VE00_01973, VC83_05992, VF21_02366
orth474	0.057	1	0.3592	ENOG410PFYV	None	VE03_02413, VE00_07959, VF21_03909, VC83_05997, VE01_06786, VE00_01978, VE01_07745, VE04_08535, VE02_05424
orth475	0.051	1	0.0591	ENOG410PH9R, ENOG410Q65Q, ENOG410PKWP	None	VE02_00742, VE04_02418, VE02_05410, VE01_06770, VE00_04463, VF21_03924, VC83_06011, VC83_05509, VE01_01599, VE00_01992, VE03_01770, VE04_00009, VF21_04679, VE03_05832
orth476	0.04	1	1	ENOG410PFFI, ENOG410PGGY	None	VC83_07035, VC83_06013, VF21_03926, VE01_00592, VE02_05409, VE00_08868, VE04_02416, VE00_01994, VE01_06768, VE04_08156, VE03_05834, VE02_07206, VF21_06041
orth477	0.056	0.3596	0.3761	ENOG410PPEN	None	VE01_06767, VC83_06014, VF21_03927, VE02_05408, VE04_02415, VE00_01995, VE03_05835
orth478	0.149	1	0.0885	ENOG410PNCK	None	VE00_09586, VE04_07412, VE03_09730, VE03_04124, VE01_10600
orth479	0.123	1	0.3258	ENOG410QCWJ, ENOG410PP5C	None	VE01_06766, VE02_01991, VE04_01100, VE03_03606, VF21_06229, VE04_02414, VE01_04514, VE00_07492, VE00_01996, VE02_05407, VE03_05836, VF21_03928, VE03_03647
orth480	0.136	1	0.9632	ENOG410QCFS	None	VF21_03929, VE02_01992, VE04_01101, VE01_04513, VE04_02413, VE03_03607, VE00_07493, VE02_05406, VE01_06765, VE00_01997, VE03_05837, VF21_06230, VE03_03646
orth481	0.113	1	0.3226	ENOG410PXBU, ENOG410PSJA	None	VE00_06007, VE03_08195, VE04_06439, VE02_10102, VE00_02006, VE04_06233, VF21_03940, VE03_08245, VF21_00580, VE01_07683, VE03_05853, VE01_06756, VE02_05215
orth482	0.059	1	0.0001	ENOG410PIX6, ENOG410PKT4, ENOG410PHFY	None	VE00_02009, VE00_07705, VE03_07848, VE04_03247, VC83_09249, VE02_04740, VF21_01914, VE01_10366, VE03_05856
orth483	0.223	1	0.8057	ENOG410PJT2, ENOG410PK6U	None	VE00_02019, VE00_02282, VE04_00453, VE01_10264, VE02_04158, VE03_05868, VE04_05120, VC83_06036, VE01_00911, VE01_06743, VF21_04909, VF21_08508, VE02_07039
orth484	0.136	1	0.0246	ENOG410PHDI	None	VE03_09624, VE00_02030, VE04_02138, VF21_04496, VF21_08671, VE03_08785, VC83_09064, VE02_05660, VE01_01340, VE02_05816, VE00_10933, VE01_02161, VC83_02860
orth485	0.007	1	0.2628	ENOG410PMYT	None	VE00_06240, VF21_02734, VE00_02036, VE04_01291, VF21_08677, VE03_08304, VE03_08779, VC83_08708, VE04_02144, VE01_05890, VE02_05666, VE01_01334, VE02_05469
orth486	0.052	1	0.5713	ENOG410PFI5	None	VE00_02046, VE02_05676, VE03_08770, VE00_09759, VE03_08968, VE01_06956, VE04_05649, VE04_10289, VE02_06505, VE01_01324
orth487	0.222	1	1	ENOG410PJD4, ENOG410PWMR	None	VF21_05491, VE00_05189, VE02_09104, VE00_02052
orth488	0.1	1	1	ENOG410PKCM, ENOG410PJP7	None	VE04_08650, VE02_05680, VE00_02056, VE01_01312, VF21_08690
orth8819	1.308	0.0007	0.0007	None	None	VF21_01076, VE03_04434
orth490	0.077	1	0.0022	ENOG410PIJA, ENOG410PJU8, ENOG410PKGQ	None	VE03_08767, VE00_02057, VE01_08817, VF21_09781, VE01_01311, VE04_03922, VE00_09609, VF21_01372
orth491	0.119	1	1	ENOG410PHET, ENOG410PMR7, ENOG410PHTZ	None	VE01_08739, VE03_03711, VF21_07670, VE04_05282, VF21_01369, VE01_01308, VE02_01474, VE00_02060, VE00_10806, VE04_03925, VE03_07042, VC83_05035, VE02_05684
orth492	0.14	1	1	ENOG410PGYE, ENOG410PJJ9	None	VE01_01305, VF21_04725, VC83_08941, VE03_05029, VE01_05378, VF21_01366, VE00_02713, VE04_05177, VE02_03964, VE04_03928, VE00_02063, VE02_05687
orth493	0.192	0.2514	0.1835	ENOG410PR5S	None	VC83_03749, VE01_01303, VE02_01883, VE04_01439, VE04_03930, VF21_04864, VE00_05387, VE02_07505, VE01_09537, VE03_00804, VF21_01364, VE00_02065
orth494	0.141	1	1	ENOG410PI82, ENOG410PVRU	None	VE01_01296, VC83_08756, VF21_01355, VE02_07512, VE04_06264, VE00_02072, VE03_09973
orth495	0.135	1	0.0993	ENOG410PIBU, ENOG410PI82	None	VC83_05472, VF21_08755, VF21_04363, VE04_01314, VE02_09067, VE00_05837, VE01_00818, VE03_06442, VE02_08541, VE01_04330, VE04_09559
orth496	0.414	1	0.9213	None	None	VE01_02854, VE00_06308, VE04_06266, VE01_01294, VE04_07828, VF21_01353, VE02_07514, VF21_10515, VE03_09975, VE00_02074, VE02_01396
orth497	0.06	1	0.8625	ENOG410PG53, ENOG410PFZN	None	VE00_06663, VF21_05613, VE01_06662, VF21_01339, VE02_07528, VE03_08045, VE01_01278, VE04_01681, VE00_02086, VC83_08743, VE04_07548, VC83_02612, VE03_09986, VE02_01117
orth498	0.013	1	1	ENOG410PHS2, ENOG410PG0J	None	VE03_05710, VE01_07126, VE00_03973, VC83_08741, VF21_00387, VE03_00085, VF21_01338, VE04_09714, VE01_01277, VE04_08952, VE00_02087, VC83_02991, VE02_10281, VE02_06129
orth499	0.063	1	1	ENOG410PFQF, ENOG410PNCQ	None	VE03_05713, VF21_01335, VE01_01273, VF21_09417, VE03_10074, VE02_05080, VE00_02090, VE00_10483, VE02_07931, VE04_07712, VE04_08718, VC83_03201
orth500	0.094	1	0.0006	ENOG410PYUP, ENOG410PFI7, ENOG410PGE6	None	VE00_03180, VE01_01264, VE00_02100, VE02_05089, VF21_01327, VE02_04044, VE04_00474, VE01_00135, VC83_03193, VE03_05723, VC83_01189, VE04_06341, VE03_04449, VF21_01058
orth501	0.04	1	1	ENOG410PRTI, ENOG410PRB2	None	VF21_01322, VE03_05728, VE00_02105, VE02_10318, VC83_08841, VC83_08783, VE01_05390, VE04_09968, VF21_04756, VE01_01257, VE02_06611, VE00_02745, VE03_08104
orth502	0.07	0.0799	0	ENOG410QDB6, ENOG410QDAM	None	VE04_09065, VC83_08771, VE04_00488, VE03_05739, VE00_02115, VE02_06624, VF21_01312, VE01_01247
orth8655	1.295	0	0	None	None	VE01_04354, VE00_01042
orth504	0.059	1	0.2717	ENOG410PMD8, ENOG410PFVF	None	VF21_10548, VE02_06629, VF21_01307, VE00_02120, VC83_08766, VE04_07073, VE03_05744, VE02_07682, VE03_02841, VC83_00073, VE01_01242, VE00_08389, VE01_08253
orth505	0.05	1	1	ENOG410PII5, ENOG410PFRQ	None	VE02_01707, VE01_01229, VF21_01257, VE01_01186, VE00_02130, VE04_09397, VE02_01747, VC83_03154, VF21_01297, VE03_05756, VE00_03395, VC83_03214, VE04_09521, VE03_05797
orth8598	1.285	0	0	ENOG410PSYJ	None	VF21_07759, VE00_08984, VE02_10254, VE03_00048
orth507	0.084	0.0674	0.0009	ENOG410PGWP, ENOG410PFMA	None	VE02_09676, VE04_07104, VF21_08939, VC83_04054, VE01_06947, VE00_09751, VF21_08915, VE03_08959, VE02_06513
orth508	0.346	0.4693	0.2132	ENOG410PNIR, ENOG410Q10Y, ENOG410PG00	None	VE00_10614, VE01_06606, VE03_10662, VE04_08287, VE01_01218, VE02_01719, VF21_01285, VE04_06568, VE03_05766, VE00_02141
orth509	0.053	1	0.0191	ENOG410PGTW, ENOG410Q6ZJ	None	VE03_05246, VE02_01723, VE01_01214, VC83_03184, VE04_05589, VE01_03967, VE03_05770, VE00_05722, VF21_01280, VE02_04689, VE00_02145, VF21_08779
orth510	0.066	1	0	ENOG410PJ41	None	VF21_01275, VE01_01209, VE04_07109, VE02_01728, VE03_05776, VE00_02150, VE02_09047, VE04_05701, VE01_10621
orth511	0.068	1	1	ENOG410PJ41	None	VE03_03554, VE00_09293, VF21_09866, VE01_02752, VE04_04138
orth9747	1.24	0.0001	0.0001	None	None	VE04_09233, VF21_02869
orth513	0.059	1	0.8178	ENOG410PI2X, ENOG410PJY5, ENOG410PVH7	None	VE00_09135, VE03_07107, VF21_09994, VE04_04951, VE01_03804, VE03_07059, VE01_09308, VE04_06299, VE02_10015, VE00_02156
orth514	0.086	1	0.8129	ENOG410PKKH	None	VE02_07322, VE04_03499, VF21_03001, VE03_06842, VE00_02158, VE01_07177, VE02_08654, VE00_05173, VE04_05189, VE01_07642, VE03_03475
orth515	0.348	1	1	ENOG410PVGX	None	VE00_02161, VE00_09363, VF21_09023, VE03_07744, VE03_07123, VE02_03757
orth516	0.098	1	1	ENOG410PM7T, ENOG410PUMH	None	VE00_02164, VF21_02176, VE00_06518, VE01_00991, VE02_02151, VE03_02063
orth517	0.121	1	0.1124	ENOG410PVGT, ENOG410PX16, ENOG410Q7PA, ENOG410PUET, ENOG410Q820, ENOG410PMTM	None	VE00_02166, VE04_05532, VF21_10429, VE01_10534, VF21_07857, VC83_01739, VE01_03466, VE02_09220, VE00_10921, VE03_09576
orth518	0.048	1	1	ENOG410PHRU, ENOG410PK18, ENOG410PK5S	None	VF21_02299, VE02_04489, VE04_02921, VE00_02171, VE01_06896, VE03_06529, VE02_04900, VE01_06109, VE00_08044, VF21_08647, VC83_01934, VE03_02160, VE04_08154, VC83_01776
orth519	0.054	1	0.0167	ENOG410PG5V	None	VE02_02073, VE00_02177, VF21_04068, VE03_06523, VE00_06875, VE01_06902, VC83_01928, VF21_08378, VC83_06373, VE02_04894, VE03_00604, VE01_09171, VE04_04517
orth520	0.06	1	1	ENOG410PH2P, ENOG410PFNS	None	VE01_04025, VF21_08383, VE00_02182, VF21_07599, VE03_08479, VE03_06520, VE04_08854, VC83_06583, VE00_10126, VE02_06593, VE04_04497, VC83_01925, VE02_04890, VE01_06907
orth521	0.068	1	0.5383	ENOG410PGUZ	None	VE04_01762, VE01_03973, VE03_06511, VE04_10007, VE00_05715, VF21_08392, VE03_01234, VE00_02192, VE01_06918, VE02_04880
orth522	0.075	1	0.0183	ENOG410PF97	None	VE03_07779, VE02_08628, VE04_01761, VE00_06279, VE03_06510, VF21_08393, VE01_02882, VF21_01396, VE00_02193, VE01_06919, VE02_04879
orth523	0.051	1	0.5704	ENOG410PK2R, ENOG410PIYP	BUSCOfEOG74TX6Z	VE03_06500, VE01_06921, VC83_01911, VF21_08396, VE02_06156, VC83_02954, VE00_02196, VE04_01758, VE02_04876, VE01_07154, VE03_00105, VE00_03593, VF21_00414
orth524	0.157	1	0.1128	ENOG410PNFE	None	VE03_06492, VE00_02203, VE00_11003, VC83_01903, VE01_00068, VE02_04870, VE04_08313, VE04_01750, VE01_06928, VF21_08403
orth525	0.019	1	1	ENOG410PHGY, ENOG410PH55	None	VE04_02771, VE03_06489, VE03_05878, VE01_06733, VE00_05084, VE04_00463, VC83_06046, VC83_01901, VE02_04866, VF21_08407, VE02_07029, VE01_06931, VF21_08518, VE00_02207
orth526	0.072	1	1	ENOG410PRJC, ENOG410PQMP	None	VE04_02772, VC83_00766, VE03_06488, VC83_01900, VE02_05256, VE00_02208, VE04_03517, VE01_06932, VE01_03079, VE03_01581, VF21_00650, VF21_08406, VE02_04867, VE00_04730
orth527	0.12	1	0.3511	ENOG410PKYB	None	VC83_01899, VE04_02773, VE03_06487, VE01_06933, VE00_02209, VE02_04868, VF21_08405, VE00_03486
orth528	0.145	1	0.2139	ENOG410PP34, ENOG410PI6U	None	VE03_06478, VE03_01012, VE01_06942, VF21_08417, VE04_04737, VE00_08119, VE00_02217, VE02_04856
orth529	0.04	1	0.1453	ENOG410PH5R, ENOG410PGGH	None	VC83_01889, VE00_02225, VE04_04000, VE04_02519, VE01_06092, VE01_04779, VF21_05677, VE03_08891, VE02_05137, VE02_04472, VC83_01793, VF21_02282, VE00_07997, VE03_02177
orth9877	1.228	0.0189	0.0189	None	None	VF21_07883, VE02_10144
orth531	0.064	1	0.3388	ENOG410Q6RP	None	VE00_02249, VE02_05161, VC83_01867, VF21_05700, VE02_09135, VE03_09459, VE01_04802
orth532	0.042	0.6512	0.0271	ENOG410PH4B	None	VE00_02825, VF21_06925, VE04_05242, VE01_05606, VE02_08728, VE03_08742, VC83_07399
orth533	0.103	1	0.0495	ENOG410PFN8, ENOG410PWHT	None	VE02_05167, VC83_01861, VE00_02255, VE03_09465, VE01_06653, VE03_01423, VF21_05622, VE03_09862, VE04_03361, VE02_01108, VE01_04808, VF21_05706, VE04_07915, VE00_06654
orth534	0.076	0.1132	0.0028	ENOG410PK2F, ENOG410PMCV	None	VE00_02257, VE03_09467, VF21_05708, VC83_06043, VE00_05087, VC83_01859, VE04_00460, VE02_05169, VE04_07917, VE01_04810, VF21_08515, VE02_07032, VE03_05875, VE01_06736
orth535	0.266	0.9991	0.8159	ENOG410QDDF	None	VE00_02262, VE01_04818
orth536	0.108	1	0.0527	ENOG410QDDF	None	VE04_07506, VE00_10722, VF21_05715, VE04_03307, VE03_01635, VC83_06775, VE01_01507, VF21_05258, VE02_04327, VE02_09991
orth537	0.149	1	0.2743	ENOG410PH05, ENOG410PU9I	None	VE00_02263, VE00_10294, VF21_05716, VE04_07505
orth538	0.045	1	1	ENOG410PK1A, ENOG410PIER	None	VE00_02268, VE01_04828, VE03_09476, VE03_05455, VF21_05721, VC83_01853, VE02_07077, VE02_09840, VF21_03461, VE01_07947, VE04_05707, VE00_09936, VE04_07032
orth539	0.104	1	0.0426	ENOG410PIFQ	None	VF21_05729, VE02_07763, VE00_06304, VE00_02275, VE04_07154, VE04_07758, VE03_07774, VC83_00616, VE01_02858, VE02_07070, VF21_10225, VE01_04835, VE03_09894
orth540	0.028	1	1	ENOG410PFDP, ENOG410PN20	None	VE00_02280, VE01_00909, VE01_01662, VE00_08115, VE04_08848, VE04_05693
orth541	0.026	1	0.0016	ENOG410PK3E, ENOG410Q8SK	None	VE01_06187, VE02_00443, VE00_07061, VE04_09802, VE03_01301, VC83_04664, VE00_02285
orth542	0.11	1	0.675	ENOG410QDWS, ENOG410PIHC	None	VE04_04958, VF21_03110, VE00_02293, VE00_04117, VE03_02039, VE01_08981, VE02_00431, VE04_05990, VF21_07074, VE03_09947, VE01_06194
orth543	0.034	1	0	ENOG410PFTR, ENOG410PJ6N	None	VE00_02297, VE04_05380, VE01_06203, VC83_04688, VE04_00313, VE03_03777, VE02_01540, VF21_07078, VF21_04974, VE01_06840, VE00_02958, VE02_00435, VC83_05096, VE03_01309
orth544	0.027	1	1	ENOG410PFTG	None	VE04_03471, VE00_10932, VE04_00522, VE01_06228, VF21_04497, VE01_02159, VE02_00410, VC83_04714, VE02_05817, VE00_02319, VE03_01333, VF21_07053
orth545	0.063	1	0.6224	ENOG410PI8T, ENOG410PN27	None	VE01_04497, VF21_06246, VE03_03621, VF21_07052, VE04_00521, VE00_02320, VE02_00409, VE01_06229, VE02_02007, VC83_04715, VE00_07509, VE03_01334, VC83_07342, VE04_08248, VE03_03632
orth546	0.04	1	0.1056	ENOG410PFUK, ENOG410PGUE	None	VE02_00407, VC83_06343, VE04_03203, VE01_06231, VE04_00519, VE00_02322, VF21_07051, VE02_01384, VE03_00635, VF21_04036, VC83_04716, VE03_01335, VE00_04378, VE01_09201
orth547	0.118	1	1	ENOG410QDYN	None	VE02_00406, VE04_00518, VF21_07050, VE00_02323, VE01_06232, VC83_04717, VE03_01336
orth548	0.087	1	1	ENOG410PM3V	None	VE01_05342, VE01_00105, VE00_03209, VF21_08849, VE03_04479, VC83_01281, VE04_07683, VE04_02293, VE02_04013
orth549	0.141	1	0.4509	ENOG410QDIV	None	VF21_08154, VE03_02507, VE01_10015, VE00_02324, VE04_02365, VE01_02633, VE00_09986, VE04_07190
orth550	0.118	1	0.9968	ENOG410PH2N	None	VE00_06396, VF21_07039, VE04_03820, VE04_00507, VE00_02334, VC83_03562, VE02_00395, VE03_01347, VC83_04729, VE01_06243
orth551	0.031	1	0.006	ENOG410PFHT, ENOG410PH43	None	VE03_01354, VF21_05094, VC83_08160, VE00_05449, VE04_07351, VE00_02341, VE04_00500, VF21_07032, VC83_04736, VE03_06984, VE01_06249, VE02_01831, VE01_02055, VE02_00388
orth552	0.073	1	0.0484	ENOG410PG4Q, ENOG410PKSK	None	VF21_09120, VE03_01373, VE04_00882, VE00_02345, VC83_04740, VE01_05958, VE00_07133, VC83_02511, VE02_08133, VF21_02659, VE02_03227, VE01_06254, VE03_07690
orth553	0.013	1	1	ENOG410PGYA, ENOG410PICC	BUSCOfEOG7RNK8W	VE03_01370, VE00_02349, VE04_05759, VE01_02875, VE00_06286, VE03_09782, VE04_05881, VF21_01389, VC83_00638, VE01_06259, VE02_07778, VC83_04744, VF21_09117, VE02_09609
orth554	0.035	1	1	ENOG410PG4M, ENOG410PHS8	None	VF21_06011, VE00_09337, VE01_04862, VE03_01367, VF21_09114, VE00_02352, VE04_03904, VE02_09612, VE01_06262, VC83_04747, VE02_07054, VE04_05877, VC83_01829, VE03_09748
orth555	0.122	1	0.0015	ENOG410PFB5, ENOG410PN8W	BUSCOfEOG7MKWGD	VE03_01360, VE03_04671, VE00_02358, VE04_02447, VE01_06991, VC83_04754, VF21_07028, VE00_04669, VE01_08279, VE04_09757, VE02_00384, VF21_06204, VC83_03986, VE02_03788
orth556	0.102	1	1	ENOG410PSHR	None	VE00_04294, VE01_01096, VE01_05851, VE00_02362, VE03_02042
orth557	0.057	1	1	ENOG410PI4Z	None	VE04_01609, VF21_02911, VE03_01378, VE02_00557, VE00_02368, VE00_10652, VE01_08283, VF21_09129, VE02_08123, VE03_04008, VE04_04549, VE01_01768
orth558	0.055	1	0.2619	ENOG410PJBY	None	VE00_02371, VF21_09133, VF21_08306, VE04_01612, VE00_10255, VE03_04978, VE02_04599, VE03_01381, VE01_08286, VE01_05710, VE02_08120
orth559	0.148	1	0.0013	ENOG410PG6R, ENOG410PHP5	None	VF21_09827, VE04_01620, VE00_02378, VE00_08222, VE01_02097, VE02_04307, VF21_05050, VE01_08294, VE04_05207, VE03_00794, VE03_03264
orth560	0.08	1	1	ENOG410PI69	None	VF21_09825, VE04_01622, VE04_05524, VE00_02380, VE01_02259, VE03_08334, VE01_08296, VE03_09067, VE02_04305
orth561	0.138	1	0.9568	ENOG410PI69	None	VE02_04591, VE03_04986, VE00_09024, VE01_05702, VF21_08314, VE04_06722
orth562	0.349	1	0.9847	ENOG410PRFR	None	VE04_01625, VF21_09822, VE04_05125, VE03_01392, VC83_01437, VE01_08299, VE00_10470, VE01_05876, VE00_02383
orth563	0.202	1	0.1142	ENOG410PSZ4, ENOG410PYSY	None	VF21_09821, VE04_01626, VE00_06066, VE03_01359, VE00_02384, VF21_09072, VE01_03786, VE01_08300, VC83_08606, VE02_01150
orth564	0.114	1	0.0499	ENOG410PFEQ	None	VE04_01627, VE00_02385, VE03_01358, VC83_05112, VE03_03792, VF21_09820, VE00_02943, VE01_06825, VE01_08301, VE02_09016, VF21_06096, VE04_06816
orth565	0.247	1	0.1881	ENOG410PWFY, ENOG410PNEA	None	VE00_02393, VE04_04713, VE01_08637, VF21_05954, VE04_06334, VC83_04769, VE00_04904, VE01_08309
orth566	0.203	0.1123	0.0077	ENOG410PX5J	None	VE00_02915, VE01_08310, VF21_05953, VE00_02394, VE04_06335
orth9277	1.225	0.0035	0.0045	ENOG410QACD	None	VE03_05358, VF21_05289, VE02_09428
orth568	0.052	1	1	ENOG410PJUE, ENOG410PK10	None	VF21_00912, VE01_07379, VE02_09897, VE04_05826, VE03_04803, VE00_02409, VE03_07331, VE01_09048, VF21_00821, VE00_07208, VE04_09740
orth569	0.132	1	0.0173	ENOG410PU9B, ENOG410PMTP	None	VF21_06560, VE00_03301, VE00_02413, VE03_04755
orth570	0.093	1	0.9999	ENOG410PHUM	None	VE04_04866, VE01_07341, VE00_02457, VF21_09513, VE03_04848, VC83_06507, VE02_07096, VF21_00784, VE04_07994, VE03_07077, VE00_05001, VE01_03888, VC83_04302, VE02_04089
orth571	0.052	1	0.034	ENOG410PG64, ENOG410Q0AG	None	VC83_08099, VC83_04321, VE03_04864, VE00_02474, VF21_00758, VE04_02353, VE02_05910, VE01_07315
orth572	0.048	1	0.8531	ENOG410PFN4, ENOG410PM6B	None	VE02_01039, VE04_04996, VF21_03429, VE01_07989, VE01_10309, VE04_07482, VE00_03100, VE03_05421, VC83_06706
orth573	0.047	1	1	ENOG410PKKQ	None	VE03_04796, VE00_02485, VE01_09354, VE00_05243, VE03_04876, VF21_08959, VE02_02961, VE02_05921, VF21_00746, VE01_07304, VE04_01462
orth574	0.136	1	1	ENOG410PGQW, ENOG410PVNP	None	VE02_07272, VE03_04897, VE04_04952, VE04_06227, VE02_02542, VE00_02499, VE01_08986, VE01_10142, VE03_02049, VF21_00730, VF21_03105, VE00_04123
orth575	0.051	0.5758	0	ENOG410PFBB, ENOG410PHPJ	None	VE04_02577, VE02_02797, VE02_02541, VE04_09939, VE00_02500, VE03_04899, VE03_01176, VE00_03774, VE01_10141, VC83_01177, VF21_00731, VF21_01130, VE01_00209
orth576	0.068	1	0.9857	ENOG410PJ6C, ENOG410PJKV, ENOG410PWZW	None	VE03_05448, VF21_07678, VE03_07224, VE00_02501, VE01_01855, VF21_10609, VE04_09195, VE01_10140, VE04_05714, VE03_06060, VE00_07926
orth577	0.218	1	0.5208	ENOG410PR1A, ENOG410PQGR	None	VE02_09391, VF21_07679, VE00_02502, VE01_10139, VE01_07241, VE03_05446, VE02_06003, VE03_06190, VE04_09760, VF21_08343, VE04_09041, VE00_08209
orth578	0.141	1	0.0096	ENOG410PMRP, ENOG410PKDV	None	VE00_04760, VE00_02504, VF21_07681, VE03_04900, VE04_09808, VE01_10138, VE02_05228, VE02_06001, VE01_03107, VC83_04350, VE04_01948, VE03_01541, VF21_00680
orth579	0.043	1	0.4779	ENOG410PIBT	None	VF21_07695, VE01_10121, VE00_02519, VE04_07292, VE04_03851, VE01_04244, VE00_10826, VE02_05985
orth580	0.049	1	1	ENOG410PGHJ, ENOG410PMPN	BUSCOfEOG7XSTRS	VE02_03850, VE03_04917, VE01_10118, VF21_04604, VF21_07698, VC83_01607, VE00_02522, VE00_04209, VE02_05982, VE04_03847, VE03_04163, VE01_05047, VC83_04367, VE04_00235
orth581	0.052	1	0.3197	ENOG410PFG1, ENOG410PH9Q	None	VE03_05026, VE00_10193, VF21_07704, VE00_02529, VC83_07431, VF21_09845, VE02_08768, VE01_05662, VE01_10111, VE02_05975, VC83_04374, VE04_07012, VE04_06908, VE03_04924
orth582	0.05	1	0.9106	ENOG410PGN9, ENOG410PGFU	BUSCOfEOG7FNCGS	VF21_03049, VE04_04439, VC83_03417, VE01_10107, VE03_06901, VE04_02404, VE00_02533, VE03_04928, VE02_05583, VF21_07708, VE00_05114, VC83_04378, VE02_05971, VE01_07584
orth583	0.131	0.309	0.309	ENOG410PGM5	None	VF21_07710, VE01_10105, VE04_04437, VE00_02535, VE02_05969, VC83_04380, VE03_04930
orth7901	1.208	0	0	ENOG410PV68	None	VE04_06861, VE00_08797
orth585	0.029	1	0.053	ENOG410PG42, ENOG410PFZK	None	VE03_00528, VF21_08026, VE02_07856, VE04_01020, VE00_02537, VE01_09798, VE00_04947, VC83_06459, VE03_10826, VC83_01424, VE01_10523, VE02_06872, VF21_08012
orth586	0.034	1	1	ENOG410PHCZ, ENOG410PIAJ	BUSCOfEOG7RV9S0, BUSCOfEOG7ZGXF1	VE01_09792, VE03_05232, VF21_08032, VE00_02543, VE03_10832, VC83_06513, VE02_06866, VC83_01418, VE00_05733, VE01_03959, VF21_08791, VE04_01014, VE02_04698
orth587	0.041	1	0.9641	ENOG410PG3M, ENOG410PJYM	None	VF21_08034, VE01_09790, VC83_04853, VE00_02545, VE03_10834, VE03_07655, VE04_01012, VC83_01416, VE02_06864
orth588	0.032	1	0.7638	ENOG410PH66	None	VE00_03272, VF21_06595, VE03_08655, VE01_04373, VC83_08286, VE02_03261, VE04_06828
orth589	0.1	1	0.8136	ENOG410PG45	None	VE03_09326, VF21_08054, VE01_09770, VE04_00993, VE03_06781, VF21_08453, VC83_00267, VE04_06733, VE00_02564, VE02_06844, VE02_08039, VC83_01396, VE01_10302, VE00_07936
orth590	0.077	1	0.0046	ENOG410PISK, ENOG410QDFS	BUSCOfEOG7PCJR9	VE02_00283, VE02_02239, VE01_07464, VC83_02095, VF21_08072, VC83_01373, VE01_09752, VE04_07695, VE03_04373, VF21_07721, VE03_09306, VE04_03094, VE00_02583, VE00_04600
orth591	0.101	1	0.6785	ENOG410PF97	None	VF21_08862, VE03_04466, VE01_09750, VC83_01266, VE01_00118, VF21_08074, VE00_03198, VC83_01371, VE02_04026, VE04_09901, VE02_02237, VE00_02585, VE03_09304, VE04_03092
orth592	0.195	0.1867	0.1896	ENOG410PGKW	None	VE00_02598, VE01_09739, VE03_10040, VC83_01360, VF21_10018, VE02_02223, VE04_03081
orth593	0.128	1	0.38	ENOG410PH65, ENOG410PGWS	None	VE03_01501, VC83_01033, VE03_00612, VE02_02081, VF21_07674, VF21_04061, VE01_08743, VE01_09178, VE02_01471, VC83_06366, VE04_04510, VE04_05286, VE00_06868
orth594	0.075	1	0.0024	ENOG410PJJ1, ENOG410PMQG	None	VF21_06856, VE03_00269, VE00_09819, VE01_07209, VE00_02599, VE01_09738, VE04_09749, VE04_07420, VE02_02222, VE02_10105
orth8242	1.17	0.0009	0.0009	ENOG410PXVK	None	VE01_08249, VE04_09867, VE00_08514
orth596	0.128	1	0.1428	ENOG410PJ28, ENOG410PFRD	None	VE04_04727, VF21_06336, VE01_09917, VF21_06661, VE02_03353, VE02_04920, VE04_06413, VE03_07180, VC83_01345, VE00_07747, VE00_02620, VE01_00034, VE01_10576
orth597	0.031	1	0.0457	ENOG410PFSR, ENOG410PKQ6, ENOG410PIS1	None	VE04_00853, VE03_02297, VF21_06653, VE01_03005, VC83_01337, VE01_10629, VE02_03725, VE00_03889, VE00_02628, VE04_09439, VF21_01516, VE03_07172, VE02_04928, VC83_05874
orth598	0.018	0.9911	1	ENOG410PIQW	None	VF21_06643, VE01_10499, VE00_02638, VE04_04271, VE03_07162, VC83_01327, VE02_04938
orth599	0.017	0.9882	1	ENOG410PFMY	None	VE02_05298, VE04_06156, VE03_02125, VE00_08013, VF21_02331, VE01_06139, VC83_01733
orth600	0.175	1	0.5884	None	None	VE02_10094, VE00_09299, VF21_09858, VE01_10493, VE00_02644, VE03_10207, VE02_04943, VE04_04277, VF21_06637, VC83_09278, VE03_07156
orth601	0.141	1	1	ENOG410PQG8	None	VE00_02648, VE04_00878, VE00_07129, VE01_05962, VE01_10489, VE04_07903, VC83_09286, VC83_02507, VF21_06633, VF21_02655, VE02_04948, VE03_07694, VE03_07152, VE02_03224
orth602	0.018	0.118	0	ENOG410PIF7, ENOG410PFAH	None	VC83_09289, VE00_02815, VE04_07900, VE03_08732, VE01_05616, VE00_02651, VF21_06935, VE02_08738, VF21_06630, VE01_10486, VE04_07859, VE03_07149, VE02_04951, VC83_07409
orth603	0.653	1	0.8249	None	None	VF21_06628, VE00_02654, VE00_02653, VF21_06627, VC83_09292
orth604	0.138	1	0.3065	ENOG410PK7B	None	VE03_06650, VE04_01645, VE01_10483, VE02_07564, VE00_09262, VE00_02658, VE03_07144, VE01_01106, VE02_07925, VF21_06624, VE04_04212, VF21_09536
orth605	0.087	1	0.0742	ENOG410Q86W, ENOG410QDHQ	None	VF21_05463, VE02_07566, VE04_01643, VE00_07804, VE01_10481, VE04_01413, VF21_06617, VE03_07142, VE01_09290, VE02_08285, VE00_02660, VE03_10799
orth606	0.05	1	0	ENOG410PJRP	None	VE02_03095, VC83_08968, VE01_05305, VF21_07967, VE00_10361, VE01_00383, VE03_03010, VE04_06008, VE04_06924, VE00_02669
orth607	0.06	1	0.1292	ENOG410PGRS, ENOG410PGTY, ENOG410Q6ZG	None	VE04_01746, VE04_03158, VF21_07962, VE00_09838, VE02_09886, VF21_09468, VE00_02674, VE03_06179, VE02_03100, VE01_07227, VE03_03014, VE01_05310
orth608	0.096	1	0.3557	ENOG410PIJ6	None	VE04_01744, VE03_09347, VE01_05313, VF21_07960, VE00_02677, VE04_04506
orth609	0.052	1	0.0024	ENOG410PKSG, ENOG410PIJ6	None	VE01_04409, VE01_09635, VF21_00153, VF21_00142, VE04_07318, VE00_09054, VE03_01999
orth610	0.367	0.1165	0.1174	ENOG410PGNY	None	VE01_05319, VF21_07956, VE02_10175, VE04_01738, VE02_03106, VE00_02681
orth611	0.078	1	1	ENOG410PGNY	None	VC83_05029, VE02_01481, VE04_05275, VE01_08732, VE03_03718, VE00_03019, VF21_05034
orth612	0.12	1	0.938	ENOG410PFT7	None	VE02_09407, VE01_05320, VF21_07955, VE00_02682, VE03_09351, VE01_01390, VE03_01295, VE04_01737, VF21_09332, VE02_03107
orth613	0.144	1	1	ENOG410PFT7	None	VF21_09936, VE03_01826, VE00_03062
orth614	0.141	1	0.0039	ENOG410PHXT, ENOG410PKUE	None	VE03_08182, VE00_10588, VE00_02687, VF21_07949, VE01_05325, VE01_04927, VC83_08959, VE04_03971, VE03_03019, VF21_09593, VC83_01818, VE02_03112, VE02_08228, VE04_01732
orth615	0.321	1	1	ENOG410PYJ1	None	VE00_11179, VE03_08207, VE03_08233, VE01_06352, VE01_09221, VE00_02695, VF21_02971, VE04_08688
orth616	0.184	1	1	ENOG410PWEW, ENOG410PIIU, ENOG410PW51	None	VE04_07533, VE00_10215, VE01_03025, VE01_05330, VE00_02696, VE04_07794, VE02_08267, VE02_03117
orth617	0.256	1	0.8376	ENOG410PYRF, ENOG410PZV8	None	VE01_05344, VF21_04716, VF21_05667, VE04_08285, VC83_08946, VE00_10130, VE01_06608, VE00_02704, VE03_03031, VE04_07463, VE02_03973, VE02_01062
orth618	0.166	0.7361	0.7435	ENOG410PHFG	None	VE01_05345, VF21_04717, VE02_03972, VC83_08945, VE00_02705, VE03_03032, VE04_07464
orth619	0.031	1	1	ENOG410PKY3, ENOG410PHEP	None	VE01_07554, VF21_03077, VF21_04269, VE00_00577, VE01_01907, VE04_06504, VC83_07674, VE03_01222, VE02_02664, VE02_08502, VE03_09566, VE00_09219, VE04_05568, VC83_03430
orth620	0.05	1	0.0006	ENOG410PHQM, ENOG410PGAC	None	VF21_03113, VF21_04721, VE04_04961, VC83_01701, VE00_04114, VE02_03968, VE00_02709, VE03_02036, VE01_08978, VC83_08937, VE01_05382, VE03_03035, VE02_05964, VE04_05173
orth621	0.368	0.1179	0.0388	ENOG410Q0VG	None	VE04_04416, VF21_04723, VE02_03966, VE01_10510, VF21_08642, VE01_05380, VE00_02711, VE04_05175
orth622	0.231	0.6572	0.6619	ENOG410Q0VG	None	VF21_00879, VE00_10884, VE02_05535, VE01_10040, VE04_08362
orth623	0.117	1	1	ENOG410PQ6A	None	VF21_04729, VE02_03960, VC83_08934, VE04_07835, VE00_10166, VE00_02717, VE03_03044, VE01_05374
orth624	0.117	1	1	ENOG410PQIZ	None	VF21_04731, VE01_05372, VE04_07833, VE02_03958, VE00_02720
orth625	0.159	1	0.1907	ENOG410PQIZ	None	VF21_00908, VE00_08099, VE02_04069
orth626	0.152	1	0.5424	ENOG410PGBV, ENOG410PIZG, ENOG410PKHA, ENOG410PMFY	None	VF21_04733, VE02_09653, VE01_03162, VE02_03956, VE00_02722, VF21_00497, VE04_01487, VE03_00116, VE04_01666, VE00_03678, VE01_05364, VC83_08932, VE03_02213
orth627	0.186	1	0.0981	ENOG410PJ2B	None	VE03_05687, VF21_04734, VE00_02723, VF21_09946, VE04_01486, VE03_03053, VE01_05363
orth628	0.232	1	0.9358	ENOG410PJ2B, ENOG410PKNA	None	VE02_09333, VE01_03907, VF21_05154, VE04_06244, VE04_03048, VE00_05184, VC83_06608, VE04_03041, VE01_09274, VE00_05021, VE02_10243
orth629	0.182	1	1	ENOG410PUBW, ENOG410PK8P	None	VE04_02280, VF21_04735, VF21_07753, VE00_02724, VE02_03953, VE03_03054, VE02_09602, VE04_01485, VE01_07427, VE00_08912, VE01_05362
orth630	0.119	1	0.3486	ENOG410PMQ4, ENOG410PRJP	None	VC83_08859, VE04_02895, VE00_02726, VF21_04738, VF21_06214, VE02_03951, VE01_03154, VE00_08455, VC83_08929, VE04_01482, VE03_03057, VE03_01494, VE02_04658, VE01_05360
orth631	0.096	1	0.2575	ENOG410PMPE, ENOG410PGDR	None	VC83_08858, VE00_02727, VF21_04739, VE02_03950, VF21_10138, VE04_01481, VE01_05359, VE03_03058
orth632	0.076	1	0.0539	ENOG410PGDR, ENOG410PUWP, ENOG410Q91D	None	VE02_05873, VE00_08453, VE04_02897, VF21_05484, VE01_02287, VE03_01496, VF21_00727, VE01_03152, VE02_04656, VE02_08891, VE04_06295
orth633	0.11	1	1	ENOG410PG1F	None	VE03_04782, VE01_04392, VE04_07367, VF21_06576, VE02_03936, VC83_08843, VF21_04753, VE00_03291, VE01_05387, VE00_02741, VE02_03279, VE03_08101, VE04_05170
orth634	0.03	1	1	ENOG410PHNE, ENOG410PF98	BUSCOfEOG7VMPFD	VC83_05751, VF21_04182, VE04_01915, VE01_03256, VE00_07228, VE04_02155, VE03_08109, VE01_05395, VE02_02830, VE00_02750, VC83_08835, VF21_04761, VE03_09225, VE02_06460
orth635	0.039	1	0.7427	ENOG410PIEF, ENOG410PJXH	None	VE04_04875, VC83_06428, VE01_05404, VE01_09138, VE04_01924, VC83_08827, VF21_04101, VF21_04770, VE00_06908, VE00_02759, VE03_00569, VE02_06451, VE02_02038, VE03_08122
orth636	0.166	1	1	ENOG410PW88, ENOG410PHAA	None	VE04_08839, VE02_06434, VE04_01088, VF21_04787, VE01_04527, VE01_05421, VE00_02776
orth637	0.143	1	1	ENOG410PHAA, ENOG410PM5B	None	VE01_03904, VE03_04216, VE02_10248, VE00_05018, VE04_03045, VE04_03044
orth638	0.02	1	0.7424	ENOG410PJMP, ENOG410PK5G	None	VE01_04231, VE00_10530, VE04_06901, VF21_09206, VC83_04062, VE00_02780
orth639	0.097	1	0.307	ENOG410PK5W	None	VE00_02784, VE04_07925, VE03_08810, VF21_10156, VE01_05649
orth640	0.076	1	0.694	ENOG410PK5W	None	VE04_05584, VE01_03903, VF21_09878, VE04_09395, VE01_05681, VE00_05017, VE03_07064, VF21_10299
orth641	0.21	1	1	ENOG410PWTT	None	VE04_08466, VF21_08344, VE01_07242, VF21_06962, VE03_03868, VE01_05647, VE02_10154, VE02_08147, VE03_06191, VE04_07923, VE00_02786, VE00_08208
orth642	0.125	1	1	ENOG410PI1D	None	VE02_04493, VE03_05036, VF21_06961, VF21_02303, VC83_01772, VE00_08040, VE01_05643, VE00_02789, VE03_02156, VE01_06113, VE04_04293, VE04_02917
orth643	0.126	1	1	ENOG410PHDB	None	VE03_05037, VE01_05064, VF21_06960, VF21_04619, VC83_01635, VE01_05642, VE02_03870, VE03_04146, VE04_01962, VE04_04294, VE00_04226, VE00_02790
orth644	0.083	1	0.7918	ENOG410PKZ6	None	VE01_05641, VE03_04147, VE02_03869, VF21_04618, VE03_05038, VC83_01636, VF21_06959, VE01_05063, VE04_01961, VE04_04295, VE00_04227, VE00_02791
orth645	0.113	1	0.9842	ENOG410PJST	None	VF21_06958, VE00_02792, VE04_04296, VE03_05040, VE01_05640
orth646	0.084	1	0.0013	ENOG410PFKH, ENOG410PF9Y, ENOG410PIT2	None	VE03_05244, VE01_02941, VE00_03827, VF21_01455, VE01_06206, VF21_05487, VE04_06638, VE04_05377, VE02_05870, VE00_04323, VE03_02236, VE02_06264
orth647	0.103	1	0.0005	ENOG410PGTM	None	VE00_02803, VE04_03988, VE00_10404, VE03_04743, VE03_03430, VF21_06947, VE01_05628, VE02_08136
orth648	0.323	1	1	ENOG410PWCF, ENOG410PMFP, ENOG410Q0N4	None	VC83_04777, VE03_07783, VE00_02820, VE02_08631, VF21_06930, VE00_06276, VE04_03574, VE03_08737
orth649	0.059	1	1	ENOG410PGXZ, ENOG410PUUA, ENOG410PJE3	None	VF21_06929, VE01_05610, VE00_02821, VE01_09594, VE00_08314, VE02_07981, VE04_08668, VE02_09276, VC83_07395, VF21_09745, VE04_05983, VE04_09940, VE03_08747
orth650	0.114	1	1	ENOG410PKU2	None	VE02_08795, VE04_05248, VE00_05579, VF21_07239, VE03_08680, VE04_00767, VE03_08748, VE01_05600, VE02_07980, VE00_02831, VC83_03467, VF21_06919
orth651	0.122	1	0.5959	ENOG410PJP5	None	VE04_07377, VF21_08364, VE01_05596, VE02_09867, VF21_06915, VE04_05252, VE03_10853, VE00_08188, VE02_07976, VE01_07263, VF21_05818, VE03_08752, VE00_02835
orth652	0.159	1	0.414	ENOG410PKDQ	None	VE04_06213, VE01_05595, VE04_01973, VF21_06914, VE01_03185, VE03_08753, VE00_02836, VE02_07975
orth653	0.156	1	1	ENOG410PJN5	None	VE01_03289, VE03_05691, VE00_07260, VF21_04150, VE02_02863, VE04_01720
orth654	0.14	1	0.8269	ENOG410PG1S	None	VE01_03288, VE04_01721, VE01_05594, VE04_06212, VE03_05692, VF21_06913, VF21_04151, VE02_02862, VE02_07974, VE03_08754, VE00_02837, VE00_07259
orth655	0.118	1	0.3188	ENOG410PKI9	None	VE01_05593, VE03_05690, VE04_06211, VE00_07261, VF21_06912, VE02_07973, VE02_02864, VE00_02838, VF21_04149, VE03_08755, VE04_01719
orth656	0.041	1	0.7717	ENOG410PGEN	None	VE01_05592, VE04_06210, VE01_03186, VF21_06911, VE03_08806, VE00_02839, VE02_07972, VE03_08756, VE04_01974
orth657	0.26	0.7888	0.2645	ENOG410PT1Q, ENOG410PS8M	None	VE04_05067, VE00_09134, VE04_06032, VE03_03138, VC83_00568, VE02_01452, VF21_01034, VE01_05177, VE00_02842
orth658	0.099	1	1	ENOG410PUTY, ENOG410PJJU, ENOG410PM34	None	VE01_02739, VF21_06906, VE04_05069, VE04_06432, VF21_03770, VE03_03548, VE00_02844, VE01_05588, VE00_10689, VE03_06114
orth659	0.069	1	0.6271	ENOG410PJGJ	None	VF21_06903, VE00_04290, VE02_07966, VE04_05072, VE01_02454, VE01_05585, VE04_04769, VE03_06118, VE00_02847
orth660	0.066	1	0	ENOG410PGR3	None	VE03_06122, VE01_05582, VE02_05096, VC83_07383, VE04_09557, VF21_06899, VE00_07059, VE00_02850
orth661	0.299	1	0.0232	ENOG410PZRV	None	VF21_10319, VE03_06123, VF21_01573, VE02_05097, VE03_04234, VE00_05649, VE04_08528, VE02_04403, VC83_01509, VE00_02852
orth662	0.132	1	0.0287	ENOG410PKM3, ENOG410PVPT	None	VE01_09599, VE03_06125, VE02_05293, VE00_04178, VE03_02120, VF21_06896, VE00_02855, VE02_10048, VF21_02336
orth663	0.092	1	1	ENOG410PM69	None	VC83_03500, VF21_06892, VE02_09657, VE03_08705, VE03_06128, VE02_04218, VE00_02860, VE00_05556, VE01_10656, VF21_06839, VE04_03506, VE01_08950
orth664	0.08	1	0.0993	ENOG410PHJI	None	VE01_07190, VE00_04490, VE03_01743, VE02_00711, VE02_09124, VE01_01572, VE03_06146, VE00_02882, VF21_06876, VE04_00036, VF21_04643
orth665	0.046	1	1	ENOG410PKB6	None	VE01_07191, VE00_04491, VE01_01571, VE03_01742, VE02_00710, VE02_09123, VE03_06147, VE00_02883, VE04_00037, VF21_04642, VF21_06875
orth666	0.098	1	1	ENOG410PN2U, ENOG410PKTP	None	VE01_07195, VE02_09119, VF21_07437, VE00_07005, VE02_05336, VE00_02888, VF21_06871, VE03_06151, VE01_09830, VE04_05896, VE03_06383, VE04_04103
orth667	0.105	1	0.2259	ENOG410PJ2Z	None	VE01_02025, VE01_07204, VC83_08192, VE02_09112, VE03_09245, VE04_07979, VE00_02898, VE03_06159, VF21_05124, VF21_06861, VE04_06978, VE00_05479
orth668	0.065	1	1	ENOG410PKS8	None	VE00_02899, VE01_07205, VE04_07980, VE01_04891, VF21_05978, VE03_08146, VE02_10148, VE04_00639, VE02_07394, VF21_06860, VE03_06160, VE00_09703
orth669	0.113	1	0.249	ENOG410QE50, ENOG410QE57	None	VE00_02914, VE01_10460, VE03_03817, VE02_02524, VC83_03259, VC83_05144, VE04_05295, VE00_09179, VE02_07819, VE03_07807, VE04_08639
orth670	0.18	1	0.5472	None	None	VE04_09634, VE00_02924, VE00_09140, VE01_10468, VF21_09983, VE02_02533
orth671	0.139	1	1	ENOG410Q6IV	None	VE01_10471, VE00_02925, VE00_08672, VE04_09937, VE02_02535, VF21_09984, VE03_03807, VC83_05131
orth672	0.028	1	1	ENOG410PGFX	None	VE01_06732, VE01_10476, VE03_05879, VC83_06047, VE02_02537, VE00_05083, VC83_05125, VE03_03803, VF21_09986, VE04_10077, VE02_07028, VE00_02929, VF21_08519
orth673	0.796	0.3246	0.3004	None	None	VE02_09013, VE00_02938, VE01_06822, VE00_02937
orth674	0.061	1	1	ENOG410PH58, ENOG410PH63	None	VE04_07281, VE02_09019, VE03_03789, VC83_05109, VE03_01015, VF21_04962, VE04_06628, VF21_01699, VE00_02946, VE01_00356, VC83_01035, VE01_06828, VE02_07559, VE00_08531
orth675	0.095	1	1	ENOG410PFYU	None	VE04_06626, VC83_05107, VE03_03787, VE01_06830, VF21_04964, VE04_07000, VE02_09021, VE01_01741, VE00_04345, VE03_02551, VE00_02948
orth676	0.102	1	1	ENOG410PG4C, ENOG410PPKF	None	VE01_05784, VE03_03767, VC83_05086, VE01_06849, VE04_08436, VE03_04708, VE02_01530, VE00_02969, VE04_00303, VF21_04984, VE02_06103, VF21_09293, VE00_03370
orth677	0.229	1	0.1734	ENOG410PHC2, ENOG410PFTD, ENOG410QAF4, ENOG410PF80	None	VE01_03300, VE03_03752, VF21_04999, VE02_01515, VC83_05073, VF21_04138, VE04_00288, VE01_06863, VE02_02873, VE00_02984, VE04_01708, VC83_04580, VE00_09619
orth678	0.044	1	0.0081	ENOG410PH8T, ENOG410PIDX	None	VE03_05871, VE04_00456, VE02_07036, VC83_06039, VE03_03741, VE00_05091, VE01_06875, VC83_05061, VE02_01504, VF21_08511, VE01_06740, VE00_02996, VF21_05011, VE04_08891
orth3400	1.135	0.0497	0.0497	None	None	VE02_06192, VC83_03028, VE04_04585, VE00_03932
orth680	0.099	1	0.0086	ENOG410PITA, ENOG410PHAT	None	VE00_03319, VF21_09428, VF21_09531, VE02_07941, VE04_05142, VE01_05835, VE01_04697, VE04_06015, VE02_07926
orth681	0.102	1	0.1624	ENOG410PM59	None	VE04_07836, VE03_03715, VE04_05278, VE00_03022, VE00_08456, VE01_08735, VE01_03155, VE03_01493, VE02_04659, VE02_01478, VF21_05037
orth682	0.2	1	0.1362	ENOG410PIFV, ENOG410PWAW, ENOG410PVCJ	None	VC83_04680, VE04_01312, VE01_04328, VE00_03026, VE00_04341, VE03_06633, VE02_10109
orth683	0.256	0.9593	0.7269	ENOG410PR07, ENOG410PNHD	None	VF21_00347, VE04_04583, VE03_00056, VE02_06189, VE00_03041, VC83_03027, VE00_03934, VE02_08411
orth684	0.092	1	0.6853	ENOG410PI55	None	VE04_03745, VE00_03044, VC83_00578, VE01_06697, VF21_03708, VE02_08408, VE02_04759, VE00_05027, VE01_00547, VF21_09567
orth685	0.205	1	0.0456	ENOG410PFE8, ENOG410Q4IV, ENOG410PG00	None	VE00_07207, VE04_05825, VE01_09049, VE00_03049, VF21_00914
orth686	0.095	0.4057	0.4146	ENOG410PK99	None	VE03_06051, VE02_09665, VE01_00555, VE00_03052, VE04_02534, VE04_02549, VE00_05625, VF21_03716
orth687	0.882	0.2849	0.2849	ENOG410PRBK	None	VE01_07617, VE04_01600, VE00_03053, VE00_05074, VE03_06811
orth688	0.201	1	0.1773	ENOG410PGNE, ENOG410PJ77	None	VE00_06191, VE03_06812, VE00_05075, VE01_07618, VE00_03054, VE01_05935, VE04_01599, VF21_02683, VE03_07666, VC83_02542, VE02_03250
orth689	0.236	1	0.8866	ENOG410PHPN, ENOG410PR9Z, ENOG410PX1X	None	VE02_02722, VE04_06770, VE03_06813, VE04_08392, VC83_03470, VE00_03055, VC83_03632, VE01_01138, VE01_03494, VF21_03571, VE00_06334
orth690	0.275	1	0	ENOG410Q8N3, ENOG410Q18J, ENOG410PKAU, ENOG410PK0T	None	VE04_01415, VE00_03058, VC83_07746, VE00_07805, VE01_09292, VE03_09675, VC83_06296
orth691	0.107	1	0.9863	ENOG410PJKB	None	VE03_07617, VE03_01827, VE00_03061, VE04_04039, VE02_02492, VC83_08031, VE01_08152, VE00_04054, VF21_08261, VF21_09935
orth692	0.052	1	1	ENOG410PQT5, ENOG410PNZN	None	VF21_03401, VE00_03072, VC83_06673, VE01_01379, VE04_04309, VE02_01016, VE02_05073, VE03_05394, VF21_01849, VC83_08421, VE00_06594, VE01_06023, VE04_06419, VE03_06591
orth693	0.111	1	1	ENOG410PJFG, ENOG410PGK5	None	VE03_01690, VF21_06452, VF21_03405, VC83_01968, VE00_03076, VE00_06793, VE01_01375, VE04_04313, VC83_06830, VE01_01455, VE04_01253, VE03_05398, VE02_03422
orth694	0.158	1	1	ENOG410PFIW, ENOG410PVU7	None	VF21_03430, VE02_01040, VE00_08599, VF21_06799, VE02_04257, VE04_07481, VE01_07988, VE03_05422, VE00_03101, VE04_01892, VE01_09649
orth695	0.069	1	0.1566	ENOG410PG5W, ENOG410PUHH	None	VE03_04519, VF21_03434, VE01_00066, VF21_06308, VE02_03317, VC83_04992, VC83_01315, VE02_01044, VE03_09671, VE00_03245, VE00_03105
orth696	0.154	1	0.0893	ENOG410PHMZ, ENOG410Q08T, ENOG410PKVQ	None	VF21_03436, VE02_04592, VE04_05419, VE00_09023, VE03_04985, VE02_01047, VE01_05703, VF21_08313, VE00_03108, VE04_09893, VE04_06721, VE03_05427, VE01_07972
orth697	0.08	1	0.5952	ENOG410PFXB	None	VE04_05417, VE00_08221, VF21_03438, VE02_01049, VE03_05428, VE01_02096, VE04_05206, VF21_05051, VC83_06710, VE01_07970, VE00_03110
orth698	0.088	1	0.0295	ENOG410PJ81, ENOG410PIAC	None	VE02_04594, VE04_05411, VE02_01055, VE00_09021, VF21_03444, VE01_07964, VE03_04983, VF21_08311, VE01_05705, VE04_06719, VE00_03116, VE03_05434
orth699	0.045	1	1	ENOG410PGZG, ENOG410PFHC	None	VE00_03122, VE00_03121, VE03_05441, VE03_05442, VC83_06641, VC83_06640, VE01_07958, VE04_09846, VE02_09686, VE01_07957, VF21_03450, VF21_03451
orth700	0.087	1	0.322	ENOG410PMIQ	None	VE02_04712, VE00_03124, VE01_03946, VF21_08715, VE04_03554, VE03_05220, VE02_09684, VE03_05444, VE00_05749, VE04_08605, VF21_03452, VE01_07955
orth9268	1.122	0.0163	0.0163	None	None	VF21_03324, VE03_03326
orth702	0.142	1	1	ENOG410PVFM, ENOG410PU7Y, ENOG410PJH8	None	VE04_08992, VE01_09233, VC83_00857, VE03_01518, VE04_03624, VE00_04781, VF21_00702, VE02_04627, VE01_03125, VE00_09468, VE03_06167, VC83_03551
orth703	0.129	1	0.2053	ENOG410PKR8	None	VE03_00162, VE00_03130, VE00_03621, VE01_03234, VF21_00440, VE02_02309, VE03_02980, VE04_06699, VC83_02940
orth6056	1.119	0	0	None	None	VE00_10618, VC83_07588
orth705	0.1	1	1	ENOG410PI27, ENOG410PIPY	None	VC83_01253, VE01_00177, VE03_04404, VE01_01200, VC83_03169, VE00_03139, VE00_03382, VE02_02769, VF21_01103, VE02_01735, VE04_06359, VF21_01267, VE03_05782, VE04_05480
orth706	0.049	1	1	None	None	VE00_03153, VE02_02755, VE03_04419, VE01_00163, VF21_01088
orth707	0.369	1	1	None	None	VE01_09446, VE03_10560, VE01_09439, VE00_11128
orth708	0.023	1	1	ENOG410PPNR	None	VF21_06002, VE04_00658, VE04_02941, VE01_00162, VE01_04871, VE00_03154, VE03_04420, VC83_01823, VF21_01087, VC83_01237, VE02_02754, VE03_09757, VE00_09681, VE02_07228
orth709	0.14	1	0.8467	ENOG410PN40, ENOG410PIU6	None	VE03_04429, VE00_03161, VE00_09321, VE04_02948, VE02_02747, VC83_01230, VF21_01080, VF21_02757, VE01_00155
orth710	0.217	0.9515	0.9511	ENOG410PYH5	None	VF21_01072, VE00_03168, VE04_02957, VE01_00147
orth711	0.095	1	1	ENOG410Q9NR, ENOG410PQ4J	None	VE00_09638, VC83_00191, VE02_08062, VF21_01556, VE01_08648, VE04_07578, VE03_01561, VE04_10091, VE03_09879, VE01_04586
orth712	0.021	1	0	ENOG410PHQT, ENOG410PHS3	None	VC83_01195, VF21_00345, VE02_06191, VE04_04584, VE00_03186, VE04_10250, VE01_00130, VE01_07087, VF21_08874, VE02_04038, VE03_04454, VE00_03933, VE03_00055
orth713	0.139	1	0.7607	ENOG410PK1Z	None	VE04_02021, VE00_03205, VF21_07001, VE00_07164, VE01_00126, VE03_04468, VE02_06651, VE02_04018, VE03_07284, VE01_09096, VE04_09021, VC83_04128, VF21_08854
orth714	0.044	1	0.9882	ENOG410PG1I, ENOG410PH8K	None	VE03_04476, VE00_05260, VE01_00108, VE00_03206, VC83_01278, VE03_06667, VC83_05229, VE01_01086, VE04_03350, VE02_01244, VF21_08852, VE04_02290, VE02_04016, VF21_09756
orth715	0.061	1	1	ENOG410PGNW	None	VE01_07625, VE01_00104, VE00_03210, VE03_03893, VF21_08848, VE03_04485, VC83_01282, VE04_01590, VE02_04012, VE04_02294
orth716	0.201	0.1791	0.1749	ENOG410PJMZ	None	VE03_01039, VF21_01681, VE01_00342, VE02_09562, VE00_11029, VE04_05166
orth717	0.06	1	0.2066	ENOG410PFUH, ENOG410PFVV, ENOG410PKZW	None	VF21_08847, VE03_04977, VF21_08305, VE02_04600, VE00_10256, VE03_04486, VE00_03211, VE01_05711, VC83_01283, VE01_00103, VE02_04011, VE04_02295
orth718	0.081	1	0.0026	ENOG410PG78, ENOG410PIRX	None	VE03_04688, VE01_00088, VF21_06289, VE03_04500, VE00_03226, VE02_06123, VF21_08588, VE00_08495, VC83_01300
orth719	0.019	1	0.9933	ENOG410PIDR, ENOG410QD8S	None	VF21_05093, VE00_05448, VE00_03231, VE04_07350, VE03_04505, VE03_06985, VC83_08159, VE02_01830, VE01_02056, VE04_04469
orth720	0.088	1	0.0033	ENOG410PUV5, ENOG410PHIA	None	VE01_00063, VE00_09088, VE02_03320, VF21_05879, VE01_08593, VF21_06311, VC83_02841, VE03_09812, VE03_00247, VE02_00624, VE00_03248, VE04_06554, VE04_02183
orth721	0.17	1	0.9664	ENOG410PV2F, ENOG410PWZP, ENOG410PP4C	None	VF21_02697, VE01_00061, VE01_05921, VF21_06313, VE02_07003, VE04_01128, VE02_03322, VE03_09814, VE00_03250, VE00_06208, VE04_02181
orth722	0.816	0.149	0.1554	None	None	VE02_05632, VE04_00390, VC83_05135, VE00_03254, VE00_07879
orth723	0.061	1	0.9712	ENOG410PXPJ, ENOG410QC6B, ENOG410PH4V	None	VF21_04622, VE04_01965, VE00_03281, VC83_01632, VE02_03873, VE04_07910, VE03_04143, VE01_05067, VE01_04383, VE00_04223
orth724	0.403	1	1	None	None	VE04_02338, VE04_07371, VF21_06581, VE00_03287, VE01_03727, VE00_09799, VE01_04388, VE02_03275
orth725	0.129	1	1	ENOG410QDJB	None	VE03_04753, VF21_06559, VE00_03302, VE01_05849, VC83_08353, VE04_04443, VE02_03287
orth726	0.07	1	0.2786	ENOG410PKCQ, ENOG410QDJB	None	VE04_07056, VE03_09363, VE03_05677, VE00_07431, VF21_07763
orth727	0.103	1	0.8454	ENOG410PMDX	None	VE01_05847, VE00_10033, VE01_09239, VE00_03304, VE02_03289, VE04_04445
orth728	0.084	1	1	ENOG410PH8X	None	VE01_05844, VE03_07342, VE03_04749, VE00_06338, VE02_02718, VE00_03307, VF21_06554, VE04_04447, VE04_05601, VE02_03292, VC83_03626, VE01_03498, VF21_03567
orth729	0.178	1	1	ENOG410PGVU	None	VE04_09637, VE01_05842, VE01_01485, VE00_03311, VF21_09421, VE02_07934, VF21_06423, VE00_06763, VE04_04449
orth730	0.143	1	1	ENOG410PNZX, ENOG410PQEE, ENOG410PPU3	None	VE03_08663, VE00_03312, VE01_04858, VE01_05841, VE04_04450, VF21_06604, VE00_09974, VE04_03900, VE01_09323, VE02_03252
orth731	0.063	1	0.3072	ENOG410PRJV, ENOG410PIHG	None	VE04_06011, VE00_03313, VE01_05831, VE00_03322
orth732	0.048	1	1	ENOG410PJFH	None	VE04_05144, VF21_09419, VE01_05838, VE00_03315, VE02_07933, VE04_06018, VE01_04695
orth733	0.035	1	1	ENOG410PM1W	None	VC83_02295, VE02_06024, VF21_10097, VE03_02923, VE01_10570, VE00_06446, VE04_03789, VF21_01604, VE02_09990
orth734	0.165	1	0.0663	ENOG410PM2M, ENOG410PMM2	None	VE01_05837, VE01_05834, VE00_03320, VE00_03317, VE04_06014, VE04_06017
orth735	0.072	1	1	ENOG410PFFH, ENOG410PIVQ	None	VE00_03318, VE01_05836, VE00_05495, VE04_07904, VE02_04765, VE01_03536, VE02_09811, VE03_07389, VF21_03528, VC83_03586
orth736	0.138	1	0.6752	ENOG410PNQG, ENOG410Q1N6, ENOG410PHEY	None	VF21_09429, VE02_07942, VE04_05337, VE04_06153, VE01_10330, VE02_08975, VE00_03323, VE00_10481, VE01_05830
orth737	0.05	1	0.1678	ENOG410PMT8	None	VE01_04687, VE02_07943, VE01_05829, VE00_03324, VF21_09430, VE04_05338, VE04_07766
orth738	0.155	1	0.4366	ENOG410PTDM, ENOG410Q4J7, ENOG410PN8P	None	VE04_05597, VE03_09724, VE02_02713, VE02_09101, VE01_09910, VE04_06407, VE00_06342, VF21_03562, VE01_03502
orth739	0.035	1	1	ENOG410PQ7S, ENOG410PNFX	None	VE02_09698, VE01_05828, VE04_05140, VF21_06791, VE00_03325, VF21_09431, VE04_05339, VE01_09642, VE01_04699, VE00_11110, VE04_01885
orth740	0.086	1	0.9994	ENOG410PR6J	None	VE00_03329, VE01_05824, VE03_04746, VF21_06551, VE04_05343, VC83_08338, VE02_03295
orth741	0.183	1	0	ENOG410PR6J, ENOG410PMK8	None	VE01_05865, VE04_03708, VE00_05223, VE04_08367, VF21_02753
orth742	0.087	1	1	ENOG410PMVQ	None	VE00_03333, VE01_05819, VE02_03300, VF21_10233, VE04_03036, VE04_02845, VE01_08622, VE02_07011, VF21_09326
orth743	0.22	0.1428	0.1457	ENOG410PHKC	None	VF21_00423, VE00_03603, VE02_02286, VC83_02962, VE01_07163, VE03_00113
orth744	0.122	1	0.4819	ENOG410PJE6	None	VE02_07323, VF21_03000, VE00_03334, VE02_03301, VE03_04732, VE04_03035, VF21_10234, VE01_05818, VE04_05187, VE01_07650, VE00_05175
orth745	0.139	1	0.2247	ENOG410PFA1	None	VE00_03336, VF21_08091, VE03_00268, VE01_05146, VE04_04928, VE00_10753
orth746	0.095	1	0.9706	ENOG410PZ4F	None	VE04_02503, VE00_05374, VE00_03339, VE02_01897, VF21_04851, VE03_00818, VE01_09524, VC83_03735
orth747	0.012	1	1	ENOG410PG3U	None	VE00_03340, VF21_04115, VE03_05651, VE02_05756, VE00_08710, VE04_10149, VE01_03325, VC83_05702
orth748	0.076	1	0.0073	ENOG410PJH8	None	VE04_05535, VE01_07246, VF21_08348, VE01_05789, VE00_08204, VF21_09288, VE02_06098, VE00_03365
orth749	0.123	1	1	ENOG410PHYF	None	VF21_05883, VE01_05785, VE02_00619, VC83_08301, VE00_03369, VC83_02845, VE03_00242, VE04_08435, VE01_08588, VE03_04709, VE00_09093, VE04_06549, VE02_06102, VF21_09292
orth750	0.039	1	1	ENOG410PHJB, ENOG410PM2K	None	VE01_05780, VE01_03203, VE03_00133, VF21_00471, VC83_08308, VE02_02338, VE04_07625, VE02_06108, VE00_03650, VE04_05679, VF21_09298, VC83_02910, VE00_03374, VE03_04704
orth751	0.908	0.0958	0.0963	None	None	VC83_08309, VE02_06109, VE04_05678, VE00_03375, VE03_04703, VE01_05779
orth752	0.112	1	0.4827	None	None	VE03_05686, VE04_10109, VE01_04415, VE00_07263, VE01_03292, VE04_01717, VF21_04147, VF21_00898
orth753	0.08	1	0	ENOG410Q7X3, ENOG410PG3B, ENOG410PHV0, ENOG410PHT7	None	VF21_01271, VE01_01204, VE00_07089, VE03_07754, VE02_07294, VC83_03174, VF21_00837, VE01_07411, VE00_03378, VE03_05778, VE04_05484, VE02_01731
orth754	0.356	1	0.9767	None	None	VE00_10083, VE01_01188, VF21_01259, VC83_03156, VE02_01745, VE00_03393, VE04_09725, VE03_07265, VE03_05795
orth755	0.011	1	0.0036	ENOG410PG3S, ENOG410PIQ7	None	VC83_00845, VE01_01177, VF21_01247, VF21_09365, VC83_03144, VE04_08582, VE00_03405, VE00_08461, VE01_03864, VE03_01486, VE03_05807, VE04_06466, VE02_01756, VE02_04664
orth756	0.051	1	1	ENOG410PJ3Q, ENOG410PIBP	None	VE01_01176, VE02_05252, VE04_03521, VC83_03143, VF21_01246, VE02_01757, VE00_03406, VE03_01577, VE03_05808, VE04_06465, VE00_04734, VE01_03083, VF21_00654
orth757	0.127	1	0.0025	ENOG410PKQH, ENOG410PI04	None	VE01_01172, VC83_03124, VF21_01242, VC83_08801, VE03_05813, VE04_09969, VE00_03410, VE02_09204, VF21_04798, VE03_02223, VE01_05423, VE00_09726
orth758	0.023	1	0.9846	ENOG410QE91, ENOG410PGVR	BUSCOfEOG7CRV0F	VC83_03117, VE00_06291, VE02_01770, VE04_08116, VE01_01164, VE01_02870, VE02_07773, VE00_03416, VE04_05764, VF21_01234, VF21_01384, VE03_09777, VC83_00633, VE03_05819
orth759	0.051	1	0.1472	ENOG410PFFB, ENOG410PGDF	None	VE01_01160, VE01_06567, VC83_03112, VE02_08956, VE03_06339, VE02_01774, VE00_07629, VE04_01161, VE00_03420, VC83_02716, VE03_10003, VE04_08067, VF21_01229, VF21_05408
orth760	0.138	1	0.2173	ENOG410PI6W	None	VE01_01156, VF21_10239, VE02_09467, VE00_03424, VF21_07783, VE04_09036, VE01_10211
orth761	0.047	1	1	ENOG410PI6W	None	VF21_03089, VE02_07259, VE00_04138, VE01_09004, VE03_02077, VE04_08028
orth762	0.097	1	1	ENOG410PHA7, ENOG410PG6P	None	VE00_08004, VE01_01155, VE04_04007, VE02_04479, VE00_03426, VC83_01786, VE01_06099, VF21_01224, VE03_03883, VE03_02170, VE04_09035, VF21_02289
orth763	0.147	1	1	None	None	VE03_10518, VE00_03431, VC83_06610, VE00_09303, VC83_09351
orth764	0.145	1	0.402	ENOG410PM3R, ENOG410PMJV, ENOG410PI5X	None	VF21_09418, VE04_05386, VE04_02759, VE00_03948, VE01_07102, VE02_04653, VF21_00724, VE03_01548, VE00_03450, VE01_02808, VE02_07932
orth765	0.202	1	0.5922	ENOG410PP9R, ENOG410PWYQ, ENOG410PV6N	None	VE04_05782, VC83_01202, VE02_01412, VE03_08848, VE03_06949, VE00_07858, VF21_05585, VE01_02838, VF21_10530, VE02_06739, VE00_03455
orth766	0.144	1	1	ENOG410PK6U	None	VF21_08729, VE04_02768, VE03_06951, VE01_02800, VE00_03457, VE02_06738
orth767	0.305	1	1	ENOG410PK6U	None	VE01_07759, VE01_09668, VE04_08961, VE00_10882
orth768	0.095	1	0.7637	ENOG410PNDF, ENOG410PGVI	None	VC83_00654, VE00_10703, VF21_08740, VE03_06962, VE01_02789, VE01_01439, VF21_06467, VE04_01240, VE02_06727, VE03_01705, VE02_03436, VC83_04878, VE00_03469, VE04_02380
orth769	0.114	1	0.1457	ENOG410PG68, ENOG410PJRJ	None	VC83_04873, VE01_06142, VE04_04667, VE04_06159, VE03_06972, VE02_05295, VE02_06717, VE03_02122, VE00_03479, VE01_02778, VF21_08750, VE00_08010, VF21_02334, VC83_01736
orth770	0.056	1	0.3334	ENOG410PHMS	None	VE00_05818, VE03_06974, VF21_08751, VE04_04666, VC83_05773, VC83_00298, VE02_06716, VE02_04112, VE03_06426, VE01_02777, VE04_07407, VE01_00801, VE00_03480, VF21_05532
orth771	0.271	0.056	0.0489	None	None	VE00_06397, VC83_03518, VE04_09923, VE02_08920, VE00_03481, VE02_09776
orth772	0.152	1	1	ENOG410PNN5, ENOG410PKRQ, ENOG410PHFK	None	VC83_01705, VF21_03108, VE00_04119, VE04_04956, VE01_08983, VE02_10152, VE00_03485, VE03_02044
orth773	0.005	1	1	ENOG410PN19	None	VE04_05560, VE00_10772, VE00_03490, VE04_04047
orth774	0.331	1	0.2609	ENOG410PSAA, ENOG410PXNP	None	VE00_05691, VE00_03495, VF21_04022, VE04_08198, VE01_07999, VE03_04332, VE02_02420
orth775	0.122	1	0.0383	ENOG410PJUD, ENOG410PNI1, ENOG410PKUF	None	VE01_06649, VE01_08043, VE02_02464, VE00_10116, VE00_03538, VF21_03979, VE04_02479, VE03_09156
orth776	0.157	1	0.4541	ENOG410PN5Q, ENOG410PQ9R	None	VE02_02471, VE04_07803, VE01_08051, VE00_04002, VE00_03545, VE01_08088, VE04_02470, VF21_07656, VE03_04283, VF21_03972
orth777	0.114	1	0.0338	ENOG410PGF2	None	VE01_08052, VE02_02472, VE01_04440, VE03_01699, VF21_06461, VE00_03546, VE04_02469, VE00_10851, VF21_03971, VE03_04282
orth778	0.053	1	0	ENOG410PFEU, ENOG410PFP9	None	VE01_06463, VE04_02033, VF21_05803, VE01_08058, VE00_03552, VE02_03146, VE03_03920, VC83_08071, VE03_04276, VF21_03965, VE04_05054, VE00_05945
orth779	0.028	1	0	ENOG410PGGI, ENOG410PIH4	None	VC83_01951, VE01_09488, VE03_01516, VE00_03581, VE04_05436, VF21_00703, VE00_04782, VE02_09256, VC83_00856, VE01_03126, VE03_06542, VE04_10083, VE02_04628, VF21_08632
orth780	0.099	1	0.0847	ENOG410PJA1, ENOG410QD88, ENOG410PJWX, ENOG410QD81	None	VE01_06685, VE00_03585, VF21_06140, VE03_08322, VE03_03885
orth781	0.052	1	0	ENOG410PJA1	None	VE01_10270, VE02_00378, VE03_05116, VE00_08069, VC83_02202, VF21_02795
orth782	0.109	1	0.0005	ENOG410PPD0	None	VF21_05662, VE01_06613, VE04_05628, VE00_03588, VE00_10135, VE02_01068, VC83_02667, VE03_10179
orth783	0.052	1	1	ENOG410QDJ6	None	VE03_00188, VE03_05032, VE01_08693, VE01_07153, VE02_06155, VC83_02953, VF21_00413, VE00_03591, VF21_04957, VE04_03124
orth784	0.271	0.1519	0.1512	ENOG410QDJ6	None	VE03_08847, VE04_05781, VC83_00590, VE02_01411, VE00_07859, VE01_02839
orth785	0.091	1	0.9712	ENOG410PH0U	None	VC83_02955, VE02_06157, VE03_00104, VE01_07155, VE01_05860, VE00_09859, VF21_00415, VE00_03594
orth786	0.136	1	1	ENOG410PNSR	None	VE01_07158, VF21_00418, VE00_03597, VE01_04371, VE02_02281
orth787	0.133	1	0.2409	ENOG410PQ57	None	VE02_07685, VE00_08386, VF21_10545, VC83_00070, VE03_02844, VE04_03160, VE01_08250
orth788	0.145	1	1	ENOG410PK5T	None	VC83_01714, VE00_04131, VE04_01061, VF21_03097, VE02_02282, VE04_01052, VE01_08994, VF21_00419, VE00_03598, VE03_02057, VE01_07159, VE02_07264
orth789	0.085	1	1	ENOG410PJS4	None	VE01_08939, VE04_00778, VE01_07160, VE02_02283, VC83_03504, VE00_03600, VE03_08695, VF21_00420, VE00_05567, VE03_00110, VF21_07252, VE02_04208
orth790	0.152	1	0.1761	ENOG410PSZT	None	VE04_03337, VF21_00421, VE00_03601, VE02_02284, VE00_09599, VE03_00111, VE01_07161, VE01_07455
orth791	0.108	1	0.1127	ENOG410PKSP, ENOG410PWH4	None	VF21_00422, VE03_09187, VE00_03602, VE01_07929, VE00_08667, VE01_07162, VE02_02285, VE04_05977, VC83_08102, VE03_00112, VC83_02959
orth792	0.023	1	0.6957	None	None	VE02_02294, VF21_00432, VE00_08913, VE00_03609
orth793	0.169	1	1	None	None	VE00_03610, VE01_04416, VE00_09128, VE04_10117, VE01_04970, VF21_00428, VE01_05183, VE02_02295, VF21_01030, VE02_01455
orth794	0.108	1	1	ENOG410PSWA	None	VE03_00174, VF21_00436, VE00_03617, VE04_09443, VE02_02304, VE01_10705
orth795	0.013	0.6272	0.3111	None	None	VC83_02944, VE00_10542
orth796	0.071	1	0.3022	ENOG410PG7J	None	VE03_00170, VE00_10401, VE00_03619, VE01_03236, VF21_00438, VE02_02307
orth797	0.061	1	1	ENOG410PKAF	BUSCOfEOG773XTK	VE02_02327, VE00_03639, VE03_00144, VE04_00433, VE01_03215, VC83_02921, VF21_00459
orth798	0.088	0.1409	0.1461	ENOG410PK1E	BUSCOfEOG715QG8	VC83_01655, VF21_03165, VE03_08818, VE00_04265, VE01_05111
orth799	0.107	1	0.004	ENOG410PN2Y, ENOG410PM0S	None	VE02_02334, VE03_07430, VE03_00137, VE00_03646, VE04_07621, VE01_07756, VF21_00466, VE01_03208, VC83_02914
orth800	0.026	1	0.0327	ENOG410PFBU, ENOG410PJKZ	None	VE03_00132, VE02_02339, VE01_03202, VE04_09474, VE00_09560, VE00_03651, VC83_02904, VF21_00472
orth801	0.027	0.591	0.0502	ENOG410PHXK, ENOG410PHSV	BUSCOfEOG7SJDGM, BUSCOfEOG7SJDGT	VE01_08767, VC83_02896, VE04_01655, VF21_06066, VE02_02344, VE02_05123, VE01_03173, VC83_05004, VE00_03657, VE03_00121, VE00_05913, VE03_08916, VF21_00477
orth802	0.204	0.422	0.4238	ENOG410PN5J	None	VE00_03660, VE01_03176, VE01_00036, VE04_01650, VE04_06201
orth803	0.131	1	0.9624	ENOG410PN5J, ENOG410PVS1, ENOG410PW0H	None	VE00_08581, VF21_06407, VE03_09447, VC83_03254, VE04_04178, VE00_03740, VF21_01162, VE01_03601, VE02_02567, VE01_00244, VE02_08006, VE03_01136, VE04_10323
orth804	0.139	1	0.3317	ENOG410PPE5	None	VF21_04141, VE03_05681, VE00_09622, VE01_03297, VE00_03661, VE02_02870, VE04_01711, VE04_04728, VE01_00035
orth805	0.136	1	0.0422	ENOG410PNBP, ENOG410PWDR, ENOG410Q0EU	None	VE00_03662, VE03_03937, VE01_04454, VE00_05232, VE03_03343, VE01_09364
orth806	0.169	1	0.9964	ENOG410PZZ4, ENOG410PTMN	None	VF21_05977, VE04_01982, VE02_07395, VE01_03195, VE01_04892, VE02_02349, VE03_08147, VE03_00126, VE00_03667, VE04_00638, VF21_00484
orth807	0.33	1	0.998	ENOG410PTMN	None	VE01_10038, VE02_05533, VE03_09526, VF21_00877, VE00_07046
orth808	0.066	1	1	ENOG410PMP7, ENOG410PFTS	None	VF21_07485, VE04_00331, VE01_03169, VF21_00492, VE00_06697, VC83_02880, VC83_05574, VE01_08870, VE04_01659, VE03_08410, VE00_03673, VE02_09648, VE02_02209, VE03_00202
orth809	0.276	1	0.3148	ENOG410PSJQ	None	VE02_00581, VE03_00197, VE03_00114, VF21_00499, VE04_06284, VE00_03681, VE00_03680
orth810	0.316	0.1825	0.1834	ENOG410PSNQ	None	VE01_08553, VE00_03684, VE04_06287
orth811	0.247	0.9885	0.989	ENOG410Q07K, ENOG410PWCI, ENOG410PTS0	None	VE01_07210, VE00_09820, VE02_10006, VF21_09486, VE04_07419
orth812	0.147	1	1	ENOG410PH78, ENOG410PM5I	None	VE02_00584, VE01_08554, VE04_06288, VE00_05693, VE00_03685, VC83_02884, VE03_00205, VF21_00502
orth813	0.115	1	1	ENOG410PP6F, ENOG410PIPM	None	VE02_00586, VF21_05049, VE02_01786, VE00_08223, VE01_08556, VE03_04484, VE04_05209, VE01_02099, VE00_03687, VF21_00504, VC83_09078, VE03_00207, VE04_06290
orth814	0.081	1	0.0551	ENOG410PHDM, ENOG410PKQE	None	VC83_02876, VE02_00593, VE04_07087, VE04_02603, VE01_08562, VE01_09390, VE03_00212, VE00_03693, VF21_00510
orth815	0.282	1	0.741	ENOG410PSIC	None	VE03_10090, VE00_11011, VE04_09294, VE02_02609, VE04_00034, VF21_01206, VE01_00292, VE00_03697
orth816	0.121	1	0.1186	ENOG410PJ3F	None	VE00_10317, VC83_01096, VE01_00290, VE02_02608, VE04_09081, VE00_03698, VE03_01095, VF21_01205
orth817	0.092	1	1	ENOG410PP68, ENOG410PQG9	None	VE02_02601, VE03_01101, VE03_01839, VE04_04975, VE00_03705, VF21_09491, VC83_01103, VE04_04337, VE01_09255, VE00_07772, VE01_00284, VC83_06332, VE02_03599, VF21_01198
orth818	0.112	1	0.0275	ENOG410PI29, ENOG410PI09	None	VE02_02600, VE01_04026, VE03_01102, VE00_03706, VE03_08478, VF21_07598, VE01_00283, VC83_06581, VE02_06592, VE00_10127, VC83_01104, VE04_04496, VF21_01197, VE04_04976
orth819	0.104	1	0.4481	ENOG410PM7P	None	VE03_01105, VE00_10720, VE04_04979, VE00_03709, VE04_09335, VE01_00280, VE03_01637, VE02_02597, VE01_01505, VF21_05260, VF21_01194, VE02_04325, VC83_01108
orth6169	1.111	0	0	None	None	VF21_06535, VE02_08087, VE04_04700, VC83_07773, VE00_07333, VE01_09692, VE03_07931
orth8016	1.085	0	0	None	None	VE01_04684, VF21_00254, VE00_01338, VE03_01922, VC83_06176, VF21_00041, VE04_07763
orth822	0.072	1	0.0465	ENOG410PJET	None	VE01_00270, VE00_03719, VE03_01744, VE02_00712, VF21_01183, VE01_01573, VE02_02587, VE04_04119, VE04_00035, VF21_04644, VE00_04489
orth823	0.101	1	1	ENOG410PKXK, ENOG410PKVD	None	VE03_05695, VE04_03744, VE00_03724, VC83_05725, VE02_02859, VE00_07256, VE01_03285, VF21_04154, VE01_00265, VE04_01724, VF21_01178, VC83_01125, VE03_01120
orth824	0.061	1	0.2149	ENOG410PIRK, ENOG410PFAP	None	VE02_06321, VE01_00263, VE04_03742, VE00_03726, VE00_04829, VE04_06103, VE01_04123, VE02_02581, VC83_01127, VF21_01176, VC83_08539, VF21_03616, VE03_01122, VE03_05961
orth825	0.114	1	1	ENOG410PHFN, ENOG410QEDT, ENOG410PVJ4	None	VE00_03734, VE01_00250, VE04_04172, VE04_05427, VF21_01168, VE03_01130, VE02_02573, VE01_06980, VC83_01135
orth826	0.064	1	0.0002	ENOG410PHRG, ENOG410PVJ4	None	VE02_00262, VE00_08900, VF21_07742, VE03_04680, VC83_02074, VE03_04352, VE04_02272, VE01_07436
orth827	0.018	1	0.1377	ENOG410PHIC, ENOG410PG72	None	VE01_00239, VE01_01603, VE00_04459, VE03_01142, VC83_05505, VF21_01158, VC83_01144, VE04_00005, VE00_03744, VE04_06834, VE02_00746, VF21_04683, VE02_02563, VE03_01778
orth828	0.029	1	0.2499	ENOG410PFJH, ENOG410PH57	None	VE02_02547, VE03_01160, VE03_08864, VF21_01056, VC83_01162, VC83_00577, VE02_01429, VE00_03761, VE01_05159, VF21_01143, VE04_05302, VE00_07842, VE04_07974, VE01_00223
orth829	0.219	1	0.1328	ENOG410PQGT	None	VE04_02968, VE04_02573, VE00_03777, VF21_01127, VE01_00206, VE00_10653, VE03_03816, VE02_02794, VC83_01180, VE03_01179
orth830	0.307	1	0.0775	ENOG410PSZM, ENOG410PTFP	None	VE00_03779, VE04_02571, VE02_04145, VE03_01181, VF21_01125, VE01_00765, VF21_05566, VE01_00204, VE02_02792, VE00_05786, VC83_01262, VE03_06396, VE04_04262
orth831	0.085	1	0.8668	ENOG410PG6M, ENOG410PI49, ENOG410PVJ2	None	VE00_03786, VE04_08282, VE01_10333, VE04_01236, VE01_00196, VE03_08348, VE02_02778
orth832	0.172	1	0.8417	ENOG410PG6M	None	VE00_05929, VE03_04737, VE01_06479, VF21_09635, VE02_03130, VE04_00545
orth833	0.093	1	0.408	ENOG410PM05	None	VE00_03793, VF21_02709, VE01_05910, VE04_01228, VE04_09959, VC83_02551, VE02_05444, VE02_02774, VE01_00188, VF21_01108, VE03_08329
orth834	0.616	0.0415	0.0608	None	None	VE00_03794, VE00_09302, VE02_08189, VE03_10772, VE03_03985
orth835	0.102	1	1	ENOG410PMU6, ENOG410PV1B	None	VE02_08009, VE01_02921, VE02_09443, VC83_05795, VE00_03807, VE00_04686, VF21_01433, VE04_08919, VF21_02983, VE03_06649, VE04_06324, VE03_09638, VE01_07656
orth836	0.21	1	0.1422	ENOG410PRW4	None	VE02_06245, VE00_03811, VE00_08992, VE04_06322, VE01_02923, VF21_01436, VE03_09642
orth837	0.073	1	0.6864	ENOG410PM19, ENOG410PJSS	None	VE00_03818, VF21_01444, VF21_01570, VE01_02930, VE00_09229, VE02_06253, VE04_07555, VE03_09649, VE01_04600, VE03_02948, VC83_00142, VE02_09712
orth838	0.06	1	1	ENOG410PIIW	None	VF21_01445, VE00_03819, VF21_01571, VE02_06254, VE03_02947, VE00_09230, VE01_04601, VE01_02931, VE04_09181, VC83_05807, VE04_09952, VE03_09650, VE02_09713
orth839	0.095	1	0.8851	ENOG410PKBA	None	VF21_01450, VE00_03822, VE02_06259, VF21_03747, VE01_08791, VC83_04972, VE04_06643, VE01_02936, VE00_05886, VE04_08128, VE03_06082, VE02_07487, VE03_02231
orth840	0.205	1	0.7327	ENOG410PMIY	None	VE00_03823, VF21_01451, VE01_08792, VC83_04971, VE04_06642, VE02_07488, VE02_06260, VE04_08129, VE01_02937, VE03_06084, VE00_05885, VE03_02232, VF21_03748
orth841	0.079	1	1	ENOG410PNZV	None	VE02_06261, VF21_01452, VE00_03824, VE04_06641, VE03_02233, VE00_04334, VE01_02938
orth842	0.073	1	0.8395	ENOG410PJHW, ENOG410PH2U	None	VE02_06262, VF21_01453, VE00_03825, VE00_05615, VE01_08894, VE04_02724, VE04_06640, VF21_07203, VE01_02939, VE02_00228, VE03_08371, VC83_03441, VE03_02234
orth843	0.122	1	0.6137	ENOG410PKCS	None	VE01_02940, VE02_06263, VF21_01454, VE00_03826, VE04_06639, VE00_04327, VE03_02235
orth844	0.09	1	0.5043	ENOG410PI98	None	VE01_02942, VE01_04874, VF21_01456, VE04_06637, VE00_03828, VF21_08463, VE00_09687, VE03_02237, VE02_06265
orth845	0.037	1	0.7256	ENOG410PFYT	None	VE04_08665, VE00_06178, VE01_02944, VE04_05904, VE02_06267, VF21_01458, VE02_01002, VE00_03830, VF21_03386, VC83_06658, VE03_02239, VE03_08021, VE01_01405
orth846	0.188	1	0.9235	ENOG410PHFU	None	VE01_02964, VE04_06429, VE00_04408, VE04_04569, VF21_01477, VE02_03687, VE00_03849, VE03_00679, VE03_02257, VC83_05834, VE01_09892, VE02_01350, VF21_07121
orth847	0.024	1	1	ENOG410PPNT, ENOG410PMYQ	BUSCOfEOG75J10D, BUSCOfEOG7N0CHC	VC83_05864, VE02_03716, VE03_05234, VE04_00862, VE04_06875, VC83_06515, VE01_03961, VE02_04696, VE01_02995, VE00_03879, VE03_02288, VE00_05731, VF21_08789, VF21_01506
orth848	0.077	1	0.8996	ENOG410PGKH, ENOG410PHM9, ENOG410PFH0	None	VE03_02294, VE01_03002, VE04_00856, VE02_03722, VE03_00337, VE00_07367, VC83_07092, VE01_10400, VE02_07644, VF21_01513, VE00_03886, VC83_05871, VF21_08554, VE04_03019
orth849	0.072	1	0.4934	ENOG410PFW6, ENOG410PIZA	None	VE00_09523, VE03_02306, VE02_09956, VF21_01525, VC83_05884, VE01_03014, VF21_04481, VE02_05838, VC83_09054, VE03_10013, VE01_02178, VE04_08141, VE00_03898, VE04_09177
orth850	0.086	1	0.4769	ENOG410PME5, ENOG410PK20	None	VC83_03409, VE03_09547, VE04_05228, VE03_09135, VE01_02247, VF21_10092, VE04_04806, VF21_00309, VE00_09200, VE02_05595, VF21_03059, VE00_03904, VC83_03057, VE03_00025, VE01_07572, VE02_05728
orth851	0.118	1	0.0638	ENOG410QDKT	None	VE03_00047, VE00_03928, VE04_09563, VE00_08317, VE02_10273, VF21_00334, VE01_09980
orth852	0.038	1	1	ENOG410PFZQ, ENOG410PH8R	None	VE01_06472, VE02_06183, VE00_05936, VF21_00354, VE00_03941, VE01_07095, VE03_00064, VC83_03019, VE04_04576, VE02_03136, VF21_05812, VE04_00539, VE03_03929, VC83_07963
orth853	0.161	1	0.4296	ENOG410PGFN, ENOG410PJ48, ENOG410PNHW	None	VE02_02938, VE00_03947, VE04_05385, VE01_07101, VF21_00360, VF21_03194, VE03_00501, VE03_01547, VE02_06177, VC83_07013, VE01_00612
orth854	0.027	1	1	ENOG410PIG8	None	VF21_00382, VE01_07123, VE00_03968, VE00_04779, VE03_00090, VE02_06125, VC83_02986, VE04_09422
orth855	0.086	0.1846	0.1857	ENOG410PFYM	None	VE00_03549, VE02_02475, VE01_08055, VC83_02002, VE03_04279, VF21_03968, VE04_02466
orth856	0.043	1	0	ENOG410PFZI	None	VE01_07130, VC83_02983, VC83_08317, VE00_03977, VE03_00094, VE00_08493, VE03_04690, VF21_00391, VE04_07431, VE02_06120, VE01_05770, VF21_08586, VE04_05726, VE02_06133
orth857	0.021	1	0.5319	ENOG410PFKS, ENOG410PM2G	None	VE00_03988, VE02_07854, VE01_10521, VC83_06461, VF21_00402, VE03_00182, VE04_08583, VE04_08787, VE01_07142, VE03_00526, VF21_08014, VE00_04949, VC83_02971
orth858	0.153	1	0.1418	ENOG410PR2N	None	VE00_03995, VE02_06151, VE03_00872, VE00_08503, VF21_00409
orth859	0.117	1	0.004	ENOG410PHSG, ENOG410PW83, ENOG410PIZ2	None	VE00_05569, VC83_03503, VE01_08124, VE03_09477, VE00_03998, VE03_08692, VE02_04206, VE04_00776, VE01_08937, VF21_07250, VE03_02217, VE04_06330
orth860	0.127	1	1	ENOG410PJY4, ENOG410PVVE, ENOG410Q4IR, ENOG410PUR4	None	VE01_08120, VE00_03999, VE00_04000, VF21_09558, VE02_08156, VE04_06326, VE03_03409, VE04_06328, VF21_10004
orth861	0.235	1	0.7386	ENOG410PUNW, ENOG410PW7T	None	VE00_10444, VE03_05634, VF21_07658, VE04_07806, VE00_04004, VE01_08092, VE02_10344
orth862	0.07	1	0.2152	ENOG410PFSV	None	VE04_00965, VE03_05633, VF21_07659, VE00_10451, VE00_04005, VE01_08093, VE04_00361
orth863	0.249	1	1	ENOG410PF97	None	VE00_11028, VE04_00966, VE01_08094, VE00_04006, VF21_07660
orth864	0.122	1	0.7495	ENOG410PMUR	None	VE01_04898, VE04_00973, VE01_08102, VE03_07482, VE00_04013, VF21_05968, VE00_10073
orth865	0.105	1	1	ENOG410PKRY, ENOG410PWV4	None	VF21_10575, VE02_01634, VE04_00975, VE01_08103, VE03_07483, VE00_04014, VE00_10074, VE03_09746
orth866	0.043	1	1	ENOG410PFQP, ENOG410PH5Y	None	VE02_05261, VE01_08130, VE02_01658, VC83_00761, VC83_02194, VC83_07917, VF21_10034, VE00_04036, VE01_03074, VE00_04725, VE03_01586, VE04_03512, VE03_09837, VF21_00645
orth867	0.103	1	0.6005	ENOG410PFQ9, ENOG410PH64, ENOG410Q64M	BUSCOfEOG7J9W16	VE04_07530, VE01_08133, VC83_07920, VE03_04537, VC83_09372, VF21_06344, VE02_02510, VE04_04720, VF21_08279, VE01_00027, VE00_07754, VE02_03360, VE00_04039, VE03_09834
orth868	0.088	1	0.389	ENOG410PKUS	None	VF21_04848, VE00_05370, VE04_02508, VE01_09520, VE00_04050, VE01_08145, VE03_00661, VE03_00823, VE04_06658
orth869	0.088	1	0.1295	ENOG410PKJG	None	VE02_09463, VE01_10214, VE03_09383, VE00_07453, VE00_04052, VF21_07786, VE04_06041, VE04_06656, VE03_05667, VE01_08147, VF21_08266, VE02_02497
orth870	0.062	1	0.6333	ENOG410PG3C	None	VE02_05933, VE00_10453, VE04_04789, VC83_01679, VE03_09414, VE00_04086, VF21_03143, VE01_10433
orth871	0.25	1	0.894	ENOG410PPDT, ENOG410Q1JC	None	VE02_01930, VC83_00898, VE02_10266, VE03_10433, VE00_04091, VE00_09484
orth872	0.127	1	0.307	ENOG410PKFS, ENOG410PHBF, ENOG410QA44, ENOG410PJ6Z	None	VE01_01043, VE04_04147, VF21_03137, VE01_10438, VE03_09409, VE00_04092
orth873	0.185	1	0.1371	ENOG410PHBF	None	VE01_09257, VE02_03601, VE03_01838, VE04_04336, VE00_07773, VF21_09493, VC83_06331
orth874	0.159	1	1	ENOG410PQ0N, ENOG410PMYU	None	VE03_06052, VE02_05942, VE00_04095, VE02_10153, VE03_02045, VE00_04120
orth875	0.502	0.3553	0.3402	ENOG410PUXH	None	VE01_08962, VE01_10443, VF21_03130, VF21_03132, VE00_04097, VE02_05944, VE04_06582, VE02_05947
orth876	0.371	1	0.2285	ENOG410PUXH	None	VF21_10186, VF21_06486, VE04_01289, VE01_10016, VE04_07189, VE03_05750, VE02_04621, VE00_00093, VE01_05888, VE00_04699
orth877	0.152	1	1	ENOG410PKCC	None	VE02_05948, VE04_08456, VF21_03129, VE01_08963, VE00_04098
orth878	0.119	1	0.646	ENOG410Q64S	None	VE02_01669, VF21_10219, VE01_10094, VE03_03835, VE00_10862, VC83_05160, VE04_09966
orth879	0.101	1	0.3507	ENOG410PWEU, ENOG410PV59	None	VF21_03128, VE01_08964, VC83_09306, VE00_10798, VE02_05949, VE04_08455, VE03_09995, VE00_04099
orth880	0.15	1	0.4005	ENOG410PVM2, ENOG410PNY5	None	VE00_04100, VE01_08965, VF21_03127, VC83_09317, VE00_10699, VE02_05950, VE03_09994, VE04_08454
orth881	0.206	1	0.354	ENOG410PJP7, ENOG410PV4K, ENOG410PP2U	None	VE00_04101, VE01_08966, VE01_08973, VE00_04109, VE04_04943, VF21_03118, VF21_03126, VE03_09404, VE02_05951, VC83_01688, VE02_05959
orth882	0.203	1	0.9671	ENOG410PPC2, ENOG410PV6I, ENOG410PWBG	None	VE00_08755, VE03_09397, VE00_04108, VF21_03119, VF21_08227, VE02_05958
orth883	0.049	1	0.1421	ENOG410PH09, ENOG410PIJI	None	VE01_08975, VE00_04111, VE03_09395, VE01_08766, VE02_05122, VC83_01697, VE04_04945, VE00_05914, VE04_08712, VC83_05005, VE03_08917, VF21_06067, VE02_05961, VF21_03116
orth884	0.208	0.7795	0.7814	ENOG410PXPR	None	VF21_03109, VE00_04118, VE04_04957, VE02_10151, VE01_08982, VE03_02041
orth885	0.498	0.3731	0.3732	ENOG410PSFU	None	VE01_06708, VE04_03756, VF21_09578, VE00_05038, VE03_05906
orth886	0.124	1	1	ENOG410PJV2, ENOG410PWIU	None	VE04_01068, VE03_08852, VE02_07270, VE04_01046, VE04_05740, VF21_03103, VE02_01416, VE00_04125, VE01_02834, VE01_08988, VF21_10534, VE00_07854, VE03_02051
orth887	0.083	1	0.0017	ENOG410Q2EG, ENOG410PK2J	None	VE04_01047, VE01_10266, VE01_08990, VF21_03101, VE04_05122, VE04_01066, VE03_05113, VE02_07268, VF21_02792, VE00_08066, VE02_06993, VE00_04127, VE03_02053, VC83_01720
orth888	0.159	1	0.8459	ENOG410PF8Z	None	VE00_05072, VE04_01602, VE01_07615, VE03_06809, VE01_08991, VE04_01048, VE04_01065, VF21_03100, VE00_04128, VE03_02054, VE02_07267, VC83_01721
orth889	0.082	1	0.4172	ENOG410PPTR, ENOG410Q7XN	None	VE00_11126, VF21_03099, VE01_08992, VE04_01049, VE04_01064, VE00_04129, VE02_07266
orth890	0.046	1	0.0006	ENOG410QDGU, ENOG410QDIX	None	VE00_04134, VE03_06126, VE03_05123, VE04_03545, VE01_08997, VE04_08024, VF21_02803, VE02_00370, VE01_10277, VE00_08076
orth891	0.148	1	1	None	None	VE03_10675, VC83_06598, VE00_10253, VE00_04142
orth892	0.027	1	0.1464	ENOG410PH4D, ENOG410PHVZ	None	VE01_05976, VE02_07253, VE02_03210, VC83_01710, VE04_08433, VE00_07115, VF21_02641, VE03_07709, VC83_05619, VF21_03083, VE04_04464, VE03_02083, VE00_04147, VE01_09010
orth893	0.131	1	0.0827	ENOG410PQAI	None	VE04_08762, VE02_07246, VE00_10275, VE03_08381, VE01_09017, VE00_04154
orth894	0.106	1	0.0178	ENOG410PFC6, ENOG410Q09I, ENOG410QCIZ	None	VE02_05263, VE03_03080, VE02_09828, VC83_01724, VE00_06196, VE04_01117, VE01_05930, VF21_02358, VF21_02687, VE03_02092, VE00_04155, VE01_09018
orth895	0.104	1	0.0036	ENOG410Q2P8, ENOG410PHJM	None	VC83_06349, VF21_04042, VE02_05264, VF21_02357, VE00_04372, VE01_09195, VE00_04156, VE02_01390, VE04_10021, VE03_02091, VE01_09019, VE03_00629
orth896	0.099	1	0.7788	ENOG410PFF2	None	VE02_05266, VE01_09021, VF21_02355, VE04_03262, VE00_04158, VE03_02095
orth897	0.087	1	0.9953	ENOG410QDXP, ENOG410PFF2	None	VC83_06768, VE00_06122, VE04_07684, VE04_03312, VE03_01630, VE02_04332, VF21_05253, VE01_01512
orth898	0.08	1	0.1331	ENOG410PGGP, ENOG410QDIG	None	VF21_10612, VE03_01673, VE01_09022, VE04_01821, VE01_01472, VF21_02354, VE02_08007, VE02_03406, VE04_03263, VE00_04159, VF21_06436, VC83_06813, VE03_02097, VE00_06776
orth899	0.113	1	0.1111	ENOG410QE5R	None	VE01_09028, VE00_08093, VC83_01748, VE03_04757, VE02_05277, VE04_05827, VE02_04065, VE03_02104, VF21_02346, VE00_04167, VE04_03270, VE01_09047
orth900	0.079	1	0.2353	ENOG410PIUD, ENOG410PWBT	None	VE01_09029, VF21_06857, VC83_01729, VE03_00270, VF21_02345, VE02_05278, VE00_09818, VE03_02105, VE01_07208, VE04_03271, VE04_07421, VE00_04168
orth901	0.084	1	1	ENOG410PNK9	None	VE04_06505, VE03_02106, VE00_04170, VE04_03273, VF21_03076, VE02_08501, VE03_09565, VE00_09218, VC83_03429
orth902	0.095	1	1	ENOG410PNEI	None	VE04_06893, VE03_09094, VE03_02117, VE01_09035, VE01_02002, VF21_02339, VE00_04175, VE00_09490, VF21_07534
orth903	0.104	1	0.4708	ENOG410PGZ2, ENOG410PVYT, ENOG410PHNZ	None	VE03_02119, VE01_09037, VE02_05292, VE00_04177, VE04_08865, VF21_02337
orth904	0.054	1	1	ENOG410PGZ2	None	VE01_09352, VE03_04794, VE00_05245, VE02_02963, VE03_10490, VE04_01464, VF21_08961
orth905	0.194	1	1	None	None	VE04_00206, VE04_00205, VE02_06389, VE02_06388, VF21_04581, VF21_04582, VE00_04185, VE00_04186
orth906	0.084	1	0.0278	ENOG410PK6M, ENOG410PJAS	None	VE01_05099, VE04_05131, VE04_00212, VE01_05017, VF21_03176, VE02_06393, VE00_04255, VE03_08831, VE03_07130, VF21_04586, VE00_04190, VE02_03376
orth907	0.442	0.363	0.3764	ENOG410PPHU	None	VE03_04179, VF21_04587, VE02_06394, VE01_05018, VE04_08273, VE04_00213, VC83_01570, VE03_01936, VE00_04191, VF21_03485
orth1553	1.084	0	0	None	None	VE03_08080, VE03_09043, VE00_09953, VE00_09659
orth909	0.188	1	1	ENOG410PNAK, ENOG410PKU7	None	VE01_05021, VE03_01792, VE04_00216, VE02_00762, VE01_01618, VF21_04699, VE00_09669, VE00_04194
orth910	0.163	1	1	ENOG410PY2J	None	VE02_07964, VC83_04911, VE04_00227, VE02_03842, VE03_06765, VE01_10286, VE03_04170, VC83_01600, VE00_07951, VF21_04597, VE00_04202, VE01_05040, VF21_08436
orth911	0.077	0.7514	0.0003	ENOG410PFN7, ENOG410PVJ2	None	VF21_04600, VE02_03845, VC83_01603, VE03_04167, VE04_00230, VE01_05043, VE00_04205
orth912	0.053	1	1	ENOG410PFM6	None	VF21_04603, VE01_10601, VC83_09342, VC83_01606, VE02_03849, VE03_04164, VE01_05046, VE00_04208, VE00_07962, VE03_02204, VE02_07142, VF21_02241, VE04_00234
orth913	0.056	1	0.0013	ENOG410PFSV	None	VF21_04610, VC83_01614, VE01_04068, VE02_03860, VE04_01953, VE03_04156, VE01_05054, VE00_04337, VE00_04216
orth914	0.051	1	1	ENOG410PFM7	None	VF21_04620, VE03_06313, VE03_04145, VE01_06593, VC83_01634, VE02_03871, VF21_05383, VE01_05065, VE00_07656, VE04_01963, VE00_04225, VE02_07794, VE04_10025
orth915	0.189	1	0.1418	ENOG410QDJ4, ENOG410QDHR	None	VC83_01638, VC83_05552, VE00_06720, VE02_02183, VF21_04617, VF21_07512, VE03_01559, VE01_08847, VE01_05062, VE04_01960, VE04_00357, VE00_04228, VE03_04148, VE02_03868
orth916	0.338	1	1	ENOG410PITF	None	VF21_04615, VE00_06198, VE02_03866, VE03_04150, VE00_04230, VE01_05059, VE04_01958
orth917	0.055	1	0	ENOG410PJUU, ENOG410PGKJ	None	VE03_04136, VC83_05719, VE03_05700, VE01_03280, VE02_02854, VE00_07251, VC83_01624, VF21_09347, VE04_07162, VE01_05075, VE04_07161, VE00_04237, VE04_01729, VF21_04159
orth918	0.091	1	0.5876	ENOG410PW8K, ENOG410PGZU, ENOG410QE38	None	VC83_05723, VE03_05697, VE03_04134, VE00_07254, VE01_03283, VC83_01622, VE04_07159, VE01_05077, VE02_02857, VF21_04156, VE04_07164, VE04_01726, VE00_04239
orth919	0.086	1	0.0665	ENOG410PHBS, ENOG410Q1IE	None	VC83_06385, VE04_03525, VE03_04131, VE02_07806, VE04_06951, VE01_09590, VE02_09195, VE01_05088, VE03_07821, VE00_09193, VF21_03187, VE00_04242, VC83_01641, VF21_01939
orth920	0.093	1	0.2735	ENOG410PF97	None	VE03_04006, VE02_06355, VF21_02909, VE03_04130, VE04_06950, VE01_05089, VE00_10650, VE01_01766, VF21_03186, VE02_09194, VE00_04243, VE04_04551, VC83_01642
orth921	0.179	0.2664	0.1252	ENOG410PIDG	None	VE03_04128, VF21_03184, VE00_04245, VE02_09193, VE01_05091
orth922	0.065	1	0.3092	ENOG410PIDG	None	VF21_07858, VC83_03663, VE04_05183, VE01_07647, VE02_09221, VE01_03467, VE00_10920, VE03_09577
orth923	0.129	1	0.5138	ENOG410PG7N, ENOG410PUYM, ENOG410PRMF	None	VE04_05126, VE00_10486, VE03_08836, VF21_03181, VE02_09190, VE01_05094, VE00_04250
orth924	0.097	1	0.0454	ENOG410PHHW, ENOG410PFN7	None	VE02_08862, VE00_04973, VE01_05095, VE04_05127, VE01_10507, VE03_02847, VF21_03180, VF21_09370, VE03_08835, VE00_04251, VE02_09189
orth925	0.123	1	1	ENOG410PP0S	None	VE03_08832, VE00_04254, VF21_03177, VE04_05130, VE01_05098
orth926	0.004	1	1	ENOG410PUNC, ENOG410PP0S	None	VE00_04333, VE01_09368
orth927	0.108	1	0.7264	ENOG410QB18, ENOG410PGF6, ENOG410PUAF	None	VC83_09319, VF21_03173, VE04_05134, VE04_05742, VE02_08115, VE03_01962, VE03_10259, VE00_10697, VE01_07984, VE00_04258, VE01_05102
orth928	0.178	1	0.463	ENOG410PZEQ, ENOG410PJ52, ENOG410PWCN, ENOG410PVG5, ENOG410PVFB	None	VE04_05135, VF21_03172, VE03_07433, VE01_05103, VE00_09667, VE01_07755, VE02_08114, VE00_08536, VE00_04259
orth6940	1.072	0	0	None	None	VE02_07599, VF21_06272, VE00_09418, VE04_03694, VC83_09387, VE01_04473, VE03_06270
orth930	0.129	1	0.826	ENOG410PFRH, ENOG410PPHE	None	VE00_07279, VE03_08544, VC83_07145, VE04_03862, VF21_05897, VE02_08757, VE01_08365
orth931	0.223	1	0.9746	ENOG410PNTH	None	VF21_03167, VE00_05328, VE00_04263, VE01_05109, VE03_08822, VE04_10163, VE02_08109, VE04_04853, VC83_07594, VC83_04392
orth932	0.12	1	1	ENOG410PGQB, ENOG410PUNB, ENOG410PKEI	None	VF21_05854, VE00_04287, VE03_00286, VE04_06437, VE04_01262, VE01_02743, VE00_04919, VE02_00649, VE01_08619
orth933	0.118	1	0.3128	ENOG410PJUG, ENOG410PP5P	None	VE00_04295, VE04_07129, VE03_10797, VF21_10456, VE01_05292, VE03_02998, VE00_08840, VE04_08387, VE02_03085
orth934	0.191	1	0.8003	ENOG410PRAW, ENOG410PSRE	None	VE04_09066, VE00_04298, VE01_00050, VF21_06324, VE04_02170, VC83_03229, VE03_09823, VE02_03341, VE00_07735
orth935	0.626	0.213	0.213	ENOG410PX6M	None	VE00_04301, VE00_04952, VE01_04211, VE04_08766
orth936	0.009	1	1	ENOG410PWJA, ENOG410PPAM, ENOG410PJN3	None	VE02_10076, VE01_01678, VE00_04310, VE00_04306
orth937	0.164	1	1	ENOG410PKIX	None	VE03_04619, VE00_04307, VE02_09858
orth938	0.081	1	0.5525	ENOG410PIEB, ENOG410PG5N	None	VE03_07851, VE00_04763, VE01_10363, VE03_01538, VC83_09246, VE04_03244, VE04_01951, VE02_05225, VE01_03110, VF21_01911, VF21_00683, VE02_04743
orth939	0.107	1	0.0322	ENOG410PJKT, ENOG410PFFN	None	VF21_06321, VE01_00053, VE01_04308, VC83_00445, VE01_04450, VE04_02173, VF21_10010, VE04_05938, VE03_03257, VE00_07732, VE03_09819, VE00_04308, VE02_03338, VE02_06925, VC83_03224
orth940	0.03	1	0.9945	ENOG410PR68, ENOG410PXCX, ENOG410Q9YR	None	VE01_07078, VE00_11130, VE01_01045, VE04_04149, VE04_06910, VE00_04312
orth941	0.08	1	0.7385	ENOG410PVJF, ENOG410PKXD	None	VE04_01842, VE01_00006, VE01_03315, VE00_04313
orth942	0.075	0.3506	0.3264	ENOG410PJPY	None	VE01_10382, VE00_11053, VF21_01932, VE03_07827, VE04_05640, VE02_04724
orth943	0.061	1	0.1299	ENOG410PM6E	None	VE01_05025, VE00_04331, VE01_01111, VE02_09272, VE02_10135, VF21_00335, VE00_09163, VF21_10113
orth944	0.133	1	0.6746	ENOG410PT0Y	None	VC83_02296, VE03_02924, VE02_06023, VE02_09988, VE01_07751, VF21_04906, VE01_10569, VE00_04332, VE04_03788, VE00_06445, VF21_01603
orth945	0.291	0.3281	0.0286	ENOG410PGHH, ENOG410PITG	None	VE02_09856, VE04_00611, VE03_05075, VE01_05489, VE00_08434, VE04_08398, VE00_04340, VF21_00787, VF21_08477, VE01_09937
orth946	0.205	1	0.9218	ENOG410PIWW, ENOG410PITH	None	VE04_00759, VE00_04347, VE02_00577, VE03_03948, VE00_10939, VE01_01744, VF21_02892, VE03_07045
orth947	0.115	1	0.9266	ENOG410PH46, ENOG410PHDV	None	VE03_08846, VE01_02840, VE04_05780, VE02_00573, VE04_00755, VF21_10528, VE02_01410, VE00_07861, VC83_00592, VE00_04351, VE01_01747, VF21_02896, VE03_00544
orth948	0.199	1	1	ENOG410PV7Z, ENOG410PJIV	None	VE03_00539, VE00_04353, VE04_00751, VF21_02985, VE02_03375, VE01_01751
orth949	0.114	1	1	ENOG410PM91	None	VE02_02715, VE04_06259, VE01_00012, VE04_05599, VE00_06340, VE01_03500, VF21_03564
orth950	0.156	1	0.0512	ENOG410PMT0, ENOG410PXX0	None	VE04_00746, VF21_02902, VE03_03992, VE00_04357, VE00_05049, VE04_00557, VE01_01757, VE01_04368, VE02_00567
orth951	0.128	1	1	ENOG410PFUH	None	VE00_04358, VE04_00745, VF21_02903, VE02_00566, VE00_05048, VE01_01758, VE03_03993
orth952	0.085	1	0.3544	ENOG410PMHX, ENOG410PJ41	None	VE00_04359, VE00_05050, VE04_00744, VE03_03994, VF21_02904, VE02_00565, VE01_01759, VE04_00558
orth953	0.092	0.3286	0.0275	ENOG410PISY	None	VE02_02092, VF21_04051, VC83_06358, VE03_00620, VE04_05194, VE00_04362, VE01_09188
orth954	0.055	1	1	ENOG410PHM5	None	VE03_08169, VE00_10059, VE02_09972, VE01_04913, VF21_05732
orth955	0.105	1	0.3552	ENOG410PG4P	None	VE01_07592, VF21_04047, VE03_06894, VF21_03042, VC83_06353, VC83_03397, VE04_05191, VE00_05121, VE00_04367, VE03_00624, VE04_02396, VE01_09191, VE02_01394
orth9857	1.071	0.0164	0.0172	None	None	VE02_08446, VF21_05591
orth957	0.091	1	0.0024	ENOG410PI3X	None	VE03_00670, VE00_04400, VF21_07130, VE02_04110, VC83_07544, VE04_05555, VE00_05820, VE01_09901, VF21_05530, VE02_01359, VC83_00300, VE03_06428, VE04_07941, VE01_00803
orth958	0.146	1	1	ENOG410PVH5, ENOG410PJSE	None	VE00_09584, VE03_00165, VE03_04939, VE00_04421, VE04_04391, VE01_09878, VF21_07106, VE02_01336, VC83_07481
orth1252	1.07	0.0001	0.0001	None	None	VE02_09905, VE00_06388, VE02_09595, VE03_06292, VE04_07211, VE00_10852
orth960	0.02	1	0.1632	ENOG410PI0S, ENOG410PFQV	None	VE02_01888, VE03_04948, VE02_01327, VF21_04859, VE00_04430, VC83_03743, VC83_07489, VE01_09532, VE04_01445, VF21_07097, VE00_05382, VE01_09870, VE03_00810, VE04_09347
orth961	0.059	1	0.0139	ENOG410PMED, ENOG410PKSM	None	VE02_01324, VE02_09567, VC83_01466, VE01_09867, VE01_07258, VE03_04951, VE03_10857, VE04_02755, VE04_06458, VE00_08193, VF21_07094, VC83_07492, VE00_04433, VF21_08357
orth962	0.112	1	1	ENOG410PK1H, ENOG410PJH2	None	VE00_04445, VE01_01617, VE03_05193, VE02_00760, VE04_05398, VE01_03925, VE00_05767, VF21_04697, VE03_00783
orth963	0.016	1	0.0935	ENOG410PHZF, ENOG410PG4N	None	VE04_00044, VE00_04498, VE03_01791, VE01_01616, VC83_06870, VE02_00703, VE01_01564, VE00_04446, VC83_05490, VF21_04696, VE02_00759, VF21_04635, VE03_01735
orth964	0.1	1	1	ENOG410PPMK	None	VF21_00575, VE00_04465, VE02_00740, VE00_06012, VF21_04677, VE03_08288, VE01_01597, VC83_05511, VC83_00709, VE04_06442, VE01_07686, VE03_01768, VE02_05209
orth965	0.035	1	0.3605	ENOG410PKB8, ENOG410PK8K	None	VE02_00730, VE00_04471, VE01_01591, VE01_02223, VC83_00668, VE03_10089, VE00_09445, VE04_00016, VF21_04663, VF21_09317, VE03_01762, VE02_05702, VE04_07139, VC83_03088
orth966	0.021	1	1	ENOG410PGSK, ENOG410PFKB	None	VE03_01758, VE00_04475, VE02_09508, VE00_07398, VE02_00726, VE04_03681, VC83_07124, VF21_04659, VF21_03685, VC83_05525, VE03_06015, VE01_01587, VE04_00020, VE01_00523
orth967	0.062	1	0	ENOG410PG1J, ENOG410PIMR	None	VE00_04477, VE02_00724, VE01_06090, VE04_03998, VE03_01756, VE02_04470, VE03_02179, VC83_05523, VF21_02280, VE01_01585, VC83_01795, VF21_04657, VE04_00022, VE00_07995
orth968	0.086	1	1	ENOG410PG7M	None	VE03_06851, VE02_00709, VE00_04492, VC83_01619, VE04_06953, VE03_01741, VE02_09197, VE00_05666, VE04_00038, VE01_01570, VE01_05086, VF21_03189, VF21_04641
orth969	0.142	1	1	ENOG410PG7M	None	VE02_02170, VE01_08833, VF21_09722, VE04_02739, VE00_06733
orth970	0.094	1	0.0035	ENOG410PK8Q, ENOG410PNDE	None	VE00_04503, VE01_10257, VC83_02219, VE03_05106, VE02_06985, VF21_02784, VE00_08058
orth971	0.051	1	0.05	ENOG410PG3G	None	VE00_04507, VE00_10246, VE03_08932, VE02_05107, VE01_08752, VF21_06082, VC83_05019
orth972	0.104	1	0.0046	ENOG410PYSU, ENOG410PQY3, ENOG410PKQ2, ENOG410PFCG	None	VE03_09557, VE01_01559, VE02_00696, VF21_05206, VF21_03068, VE00_04508, VE04_09441, VC83_06864, VE00_09210, VE04_10337, VE02_08493, VC83_03421, VE03_01730, VE01_07562
orth973	0.058	1	0.4682	ENOG410PM2E, ENOG410PH5Q	None	VE00_09815, VF21_02493, VE00_04511, VE02_00699, VE04_02324, VF21_05203, VE01_01556, VE03_07593, VC83_06866, VE01_03715, VE03_01727
orth974	0.082	1	0.1986	ENOG410PY85, ENOG410PY95	None	VE04_03894, VF21_05220, VE01_01543, VE00_10288, VE01_07750, VE03_01715, VE00_04524
orth975	0.621	0.5972	0.5988	None	None	VE02_05628, VF21_10419, VE00_07883, VE00_04529, VE04_00386
orth6199	1.05	0	0	ENOG410PPZ0	None	VC83_07817, VF21_09275
orth977	0.208	1	0	ENOG410PN55, ENOG410PXB4	None	VE01_05855, VF21_09879, VE04_08294, VE00_05145, VE01_05680, VE04_05585
orth978	0.181	1	0.8178	ENOG410PTHY, ENOG410PX3J	None	VE02_00347, VE04_05369, VE01_07527, VE03_05145, VF21_02823, VC83_04762, VE04_09820, VE00_04534, VE00_04535
orth979	0.064	1	0.0083	ENOG410PIQ8, ENOG410PKFB	None	VE02_00346, VE04_05368, VE00_10569, VE01_07526, VE03_05146, VF21_02824, VC83_02178, VF21_00726, VE02_04655, VE00_04536
orth980	0.121	1	1	ENOG410PKXT, ENOG410PPKS	None	VE00_09595, VE02_00345, VE02_05403, VF21_03932, VE03_05840, VE01_07525, VE04_02410, VE03_05147, VE04_05367, VC83_02179, VF21_02825, VE01_06762, VE00_02000, VE00_04537
orth981	0.073	1	0.0002	ENOG410PFJ5, ENOG410PIW8	None	VC83_08624, VF21_07313, VE02_00337, VE03_07543, VC83_02156, VE00_06082, VE03_05155, VE00_04545, VE01_07517, VE01_03769, VF21_02833, VE02_01169, VE04_05890, VE04_08038
orth982	0.22	1	0.7274	ENOG410PX66, ENOG410PZM2	None	VC83_02154, VE00_04548, VE03_05158, VE02_00334, VF21_02836, VF21_02835, VE00_04547, VE01_07515, VE01_07514, VE03_05157, VE02_00335
orth983	0.071	1	0	ENOG410PFW5, ENOG410PF89, ENOG410PM6P	None	VE02_00323, VE02_03767, VE00_04559, VE04_04025, VE01_07503, VC83_02142, VE04_06525, VE01_03835, VF21_09616, VC83_00827, VE00_08483, VF21_02847, VE03_01464
orth984	NA	NA	NA	ENOG410PH1K, ENOG410PH7V	BUSCOfEOG70CRGK, BUSCOfEOG7W41M9	VE03_10908, VE01_07491, VE01_02859, VE03_07773, VE04_09280, VE04_07155, VE00_04571, VF21_02859, VE00_06303, VE02_07764, VE02_00311, VC83_00619, VF21_10224, VC83_02129
orth985	0.037	1	0.0001	ENOG410PHIB, ENOG410QDX9	None	VE02_00309, VE01_07489, VE00_04573, VE03_04398, VE04_07423, VE00_07918, VF21_02861, VC83_02127
orth986	0.099	1	1	ENOG410PVW8, ENOG410PVAP, ENOG410PII6	None	VE03_08617, VE04_06395, VE01_07047, VE01_03578, VF21_10211, VE04_08572, VE02_06306, VE03_04603, VE02_04803, VE00_05538, VE00_04612
orth987	0.048	1	0.85	ENOG410PGB2, ENOG410PFU0	BUSCOfEOG7TJ3SJ	VE01_00769, VF21_09900, VF21_05562, VE02_06315, VC83_04031, VE03_04625, VE04_04258, VE00_04623, VE03_06399, VE01_07036, VE00_05789, VE02_04141, VE04_07885, VC83_00279
orth988	0.087	1	1	ENOG410PI4D	None	VE00_07349, VE02_03827, VE01_09708, VE04_07249, VE04_04093, VF21_06519, VC83_04009, VE03_04632, VE00_04630, VF21_06165, VE01_07029, VE03_07947, VE02_07419
orth9380	1.022	0.0079	0.0079	None	None	VE02_08103, VE01_05116, VF21_03160
orth990	0.102	1	0.3749	ENOG410PIPE, ENOG410PHCE	None	VE00_04651, VC83_08326, VE03_09134, VE02_03806, VE03_04653, VE04_02977, VE00_08509, VF21_06186, VF21_08599, VE01_05759, VE04_04071, VE01_07009, VE02_08646
orth991	0.19	1	1	ENOG410PXJM	None	VC83_08117, VE01_02020, VF21_07518, VE02_09442, VE00_09564, VE00_04687, VE04_08920, VF21_02982, VE03_06830, VE02_04515, VE01_07657, VC83_03344, VE04_10165
orth992	0.289	0.5775	0.1634	ENOG410Q043, ENOG410PXME	None	VE03_08607, VE00_08987, VE01_03047, VE02_08363, VE00_04701, VF21_00619
orth993	0.04	1	0.315	ENOG410PK6I, ENOG410PKGJ	None	VE01_03062, VC83_06365, VC83_00750, VF21_00634, VF21_04060, VE04_04509, VE04_00180, VE00_06867, VE02_02082, VE00_04716, VE02_06829, VE01_09179, VE03_00613, VE03_01595
orth994	0.269	1	1	ENOG410PRCU, ENOG410PQBQ, ENOG410Q0CZ	None	VE03_02563, VE04_03520, VF21_08951, VE01_03082, VE02_05253, VE00_04733, VE04_01455, VE03_01578, VE02_02953, VF21_00653, VE00_05235, VE01_09361
orth995	0.024	1	1	ENOG410PI28, ENOG410PFGW	None	VE00_05592, VE01_08917, VF21_07226, VE04_09324, VC83_03479, VE04_07300, VE01_03091, VE00_04742, VE03_08346, VE02_05244, VC83_00777, VE02_00251, VF21_00662, VE03_01568
orth996	0.042	1	1	ENOG410PGAZ	None	VE04_01935, VE03_01565, VC83_00780, VF21_00665, VE02_05241, VE01_03094, VE00_04745
orth997	0.096	1	1	ENOG410PJ4E	None	VE01_09956, VF21_05048, VE03_04482, VE02_01785, VE00_08224, VE04_05210, VE01_02100
orth998	0.146	1	0.1753	ENOG410PH2N	None	VE03_10454, VE00_04752, VF21_00673, VE04_01941, VE01_03100, VE03_01552, VE02_05233, VC83_00788
orth999	0.103	1	1	ENOG410PH2N	None	VC83_06105, VE01_09631, VE00_09058, VE03_01995, VF21_00137, VF21_00158, VE02_03620
orth1000	NA	NA	NA	ENOG410PJVE, ENOG410PGV1	None	VE00_04754, VC83_00786, VF21_06228, VE02_01990, VE03_03605, VC83_07324, VE01_04515, VE03_03648, VE04_01943, VE00_07491, VF21_00675, VE04_01099, VE01_03102, VE02_05232, VE03_01550
orth1001	0.16	1	0.7159	ENOG410PT1N, ENOG410PWFX	None	VE03_07850, VE03_01537, VE00_04764, VE00_07703, VE01_03111, VE01_10364, VE04_03245, VC83_09245, VE04_01952, VE02_05224, VF21_00684, VE02_04742, VF21_01912
orth1002	NA	NA	NA	ENOG410PK7J, ENOG410PMC2, ENOG410PV6H	None	VE02_09566, VE03_01535, VE00_04766, VE03_10856, VE03_08943, VE01_07259, VE00_08192, VF21_08356, VF21_00686, VE01_03113, VE02_05222, VE04_06457, VE04_07666
orth1003	NA	NA	NA	ENOG410PSHW	None	VE00_06333, VE00_04767, VE01_03114, VE03_09161, VE00_04961, VE04_05182, VE03_04889, VE01_07646, VF21_00687, VE02_05221, VE04_07667
orth1004	0.073	1	1	ENOG410PKXX	None	VE02_04619, VE04_08995, VE00_04775, VE01_03121, VF21_00695, VE03_01522, VE00_05626
orth1005	0.587	0.7088	0.7108	ENOG410Q7FI	None	VE00_05627, VF21_00696, VE00_04776, VE02_04620, VE01_03122
orth1006	NA	NA	NA	ENOG410PIWB, ENOG410PICG, ENOG410PKA9	BUSCOfEOG7D59XT	VF21_02378, VE02_00006, VC83_04414, VF21_00701, VE00_04780, VE02_04626, VE01_07870, VE04_03937, VE01_03124, VE03_05596, VE00_08360, VE03_01520, VC83_00858
orth1007	0.097	1	0.0889	ENOG410PV80, ENOG410PH62	None	VE00_09155, VE02_08336, VE03_05927, VF21_10270, VE03_10870, VF21_03585, VE00_04797, VE01_01671, VE01_04090, VE04_00265, VE02_09078, VC83_05539, VC83_00436, VE04_09624
orth1008	0.024	1	0.0003	ENOG410PHU2, ENOG410PHEF	None	VF21_08078, VE01_05125, VE00_04804, VE04_09051, VE03_05936, VE02_08988, VC83_04945, VE00_05858, VF21_03592, VE03_06908, VE04_00257, VE02_07387, VE01_04098, VC83_08511
orth1009	0.218	1	1	ENOG410PPVM	None	VE03_05940, VE00_04808, VC83_08515, VF21_03596, VE01_04102, VE04_00253, VE02_07383
orth1010	0.094	1	1	ENOG410PPVM	None	VE00_07948, VE01_10289, VE02_10177, VE03_06769, VE04_07293, VF21_08439, VE04_03400, VE01_04245, VC83_07353
orth1011	0.176	1	0.0181	ENOG410PIZG	None	VE03_05946, VF21_03602, VE00_04814, VE00_05016, VE01_04108, VE04_00247, VE02_07377
orth1012	0.193	1	0.0011	ENOG410PIEE	None	VE03_05947, VE03_05523, VE00_04815, VF21_03603, VC83_08523, VE04_00246, VE01_04109, VE02_07376, VE01_10636
orth1013	0.273	0.6732	0.6733	ENOG410PIEE	None	VE00_09858, VE01_05856
orth1014	0.12	1	0.9174	ENOG410PMAP, ENOG410PK6Z	None	VE03_01075, VE00_04816, VE02_09912, VE01_04110, VE03_05948, VC83_08524, VF21_03604, VE04_00245
orth1015	0.112	1	0.0048	ENOG410PIJR, ENOG410PVE4	None	VF21_10555, VC83_00079, VE02_07675, VE04_07230, VE00_08396, VE01_08260, VE03_02835, VE02_08523
orth1016	0.102	1	0.8478	ENOG410PUHF	None	VE04_01094, VF21_07930, VE03_05950, VE01_04112, VE03_03602, VE00_04818, VE01_04521, VE00_07485, VF21_03606, VE02_07373, VC83_08526, VE04_00243, VE03_03651, VE02_01985
orth1017	0.15	1	0.2833	ENOG410PMY2, ENOG410PJ7I	None	VE03_05952, VE04_05425, VE00_04820, VE01_06978, VE00_10911, VE01_04114, VE03_08984, VF21_03608, VE02_07371, VF21_06221, VC83_08532, VE04_00241
orth1018	0.139	0.1777	0.0371	ENOG410PQ06, ENOG410PYAV	None	VE03_05954, VF21_03610, VE00_04822, VE00_11093, VE01_04116, VE02_07369, VE04_08215
orth1019	NA	NA	NA	ENOG410PJ7F, ENOG410PFQ7	None	VE03_05955, VE03_05371, VE02_09679, VE00_04823, VE03_05451, VE01_04117, VC83_06636, VF21_03457, VE01_07951, VE00_09942, VE04_08216
orth1020	0.353	1	0	ENOG410PT0C, ENOG410QCTM	None	VE00_04838, VC83_08547, VE01_04131, VE00_04837, VE04_02253, VE04_02252, VE02_06329, VE02_06330, VE03_05969, VE03_05970, VF21_03625, VF21_03624, VE01_04132
orth1021	0.085	0.2836	0.2305	ENOG410PNU2	None	VE01_04145, VE02_06343, VE00_04851, VC83_08562, VF21_03638, VE03_05985
orth9969	1.015	0	0	None	None	VC83_07622, VE02_06906
orth1023	0.117	1	1	ENOG410PG6P	BUSCOfEOG7MD4ZK	VE00_04859, VE00_06158, VC83_06732, VF21_03647, VF21_10282, VE02_06352, VE03_07996, VE03_05993, VE02_00978, VE04_06129, VE04_04743, VE01_04156, VE01_01429
orth1024	0.162	1	0.0473	ENOG410PV75, ENOG410PM0T	None	VE02_06383, VC83_07087, VE00_08306, VE04_04836, VE01_10405, VF21_08559, VE02_07639, VE00_04865, VE01_10235, VE03_00332, VF21_04577
orth1025	0.085	1	1	ENOG410PJ3D	None	VC83_09318, VE02_09088, VE00_10698, VE04_03415, VE04_07197, VE00_04878
orth1026	0.14	1	0.0539	ENOG410PN18	None	VE03_00317, VE01_04875, VE01_05255, VE04_00652, VE03_05916, VF21_05994, VE03_10051, VE00_09688, VF21_08578, VE00_04879, VE04_07196, VE02_09087, VE02_07235
orth1027	0.046	1	0.0041	ENOG410PHXX, ENOG410PWK5, ENOG410PFB0	None	VE03_00316, VE01_05247, VF21_09872, VF21_10189, VE00_08807, VE02_00682, VE04_02491, VE01_02174, VE02_03500, VE00_04887
orth1028	0.154	1	0.5538	ENOG410PNVX, ENOG410PHZM, ENOG410Q2YH	None	VE01_08499, VE03_00312, VE00_09141, VE02_00677, VE02_09756, VF21_09767, VF21_05821, VE01_05243, VE04_02487, VE00_04891, VE03_05270
orth1029	0.113	1	0.553	ENOG410PFRH	None	VE01_05241, VE03_00310, VE02_00675, VC83_02791, VF21_05823, VE04_02485, VE00_04893
orth1030	0.113	0.5813	0.5858	ENOG410PFRH	None	VC83_09393, VE04_03702, VE00_09426, VE01_04465, VF21_06280, VE03_06278, VE02_07606
orth1031	0.047	1	0.0472	ENOG410PII4, ENOG410PKZA	None	VE03_00303, VE04_10030, VC83_02800, VE02_00667, VE00_06315, VF21_05830, VE01_05233, VE04_04716, VF21_07864, VC83_03657, VE03_09584, VE01_03473, VE00_04900, VE02_09227
orth1032	0.125	1	0.0059	ENOG410PK8D, ENOG410PMUD, ENOG410PV5S	None	VE03_00302, VE01_10054, VC83_02801, VE02_00664, VE03_01820, VE04_04714, VC83_04192, VE02_04084, VE00_08124, VF21_00893, VF21_05834, VC83_04186, VE00_04902, VE01_05231, VE04_02556
orth1033	0.154	1	1	ENOG410PH0B, ENOG410PNB2	None	VE03_00297, VF21_05840, VE02_00659, VE04_04869, VE01_08634, VE00_05004, VE04_04710, VE01_03891, VE02_07099, VF21_09516, VE00_04907
orth1034	0.103	1	0.3441	ENOG410PMCK, ENOG410PHJE, ENOG410PHH6	None	VE02_00656, VE04_04708, VF21_01877, VE03_00294, VE01_06052, VE04_08825, VE01_08632, VF21_05844, VE02_08361, VC83_08446, VE00_04910, VE03_06618, VE00_06619
orth1035	0.068	1	1	ENOG410PK54, ENOG410PJPK	None	VE03_00293, VF21_05845, VE02_07196, VE00_08860, VE04_04707, VE02_00655, VE01_00582, VE01_08631, VE03_07121, VE00_04911, VF21_06050
orth1036	0.09	1	0.7368	ENOG410PVQ9	None	VE03_00278, VE02_00641, VE02_02109, VF21_02216, VE03_07486, VF21_05862, VE00_04927, VE01_08611, VE01_00949, VE00_06558, VE04_01270, VE04_08336
orth1037	0.078	1	1	ENOG410PUYI	None	VE00_08907, VE03_03956, VF21_05866, VE03_00274, VF21_07747, VE01_08606, VE04_01275, VE02_00637, VE02_00257, VE00_04931, VC83_02827, VE01_07432
orth1038	0.022	1	1	ENOG410PV5X, ENOG410PH3G	None	VE03_04533, VF21_05869, VE01_08603, VE01_00023, VE03_00265, VF21_06348, VC83_09376, VE00_07758, VE00_04935, VC83_02830, VE04_01278, VE02_03364, VE02_00634
orth1039	0.155	1	0.1015	ENOG410PVKU, ENOG410PTCT	None	VE00_04937, VE04_01280, VE02_00632, VE03_05883, VF21_08522, VE00_05080, VE02_07025, VE01_06729, VE03_00255, VF21_05871, VE01_08601
orth1040	0.035	1	0.0425	ENOG410PH3R, ENOG410PHHN	None	VE02_07861, VE04_03674, VE01_10528, VF21_00557, VE02_05191, VE00_04942, VE03_00533, VE03_08270, VE00_06029, VE04_08234, VC83_06454, VE01_07705, VF21_08007
orth1041	0.102	1	1	ENOG410PFAI, ENOG410PUX3, ENOG410PFIW	None	VE04_04415, VE00_06948, VF21_08023, VC83_06471, VE03_07110, VE02_08857, VE01_10511, VE03_07451, VE02_04438, VE04_04524, VC83_03278, VF21_06364, VE01_03644, VE00_04959
orth1042	0.043	1	0.0152	ENOG410PFZD, ENOG410PFKE, ENOG410PVPY	None	VE04_03718, VE01_06677, VE00_09347, VE00_04963, VF21_05368, VE03_05287, VE04_03414, VE04_07774
orth9272	1.011	0.0259	0.0277	ENOG410PZYA	None	VF21_04035, VE03_00636
orth1044	0.059	1	1	ENOG410PG15	None	VF21_09886, VE00_04968, VC83_09349, VF21_10053, VE03_06476, VE04_06590, VE02_09784, VE03_08509, VE02_08239, VE01_04061, VE00_10521
orth1045	0.192	1	1	ENOG410PPX0	None	VE04_04142, VE03_03550, VE02_10092, VE00_09290, VE00_04975, VF21_03766, VE02_08559, VF21_09377, VE01_02748, VE03_06239
orth1046	0.082	1	1	ENOG410PHZ0, ENOG410Q5VM	None	VE03_10862, VE00_04991, VC83_01457, VF21_08362, VE04_09323, VE01_07253, VE02_09572, VE02_07086, VE00_08197, VE03_07088, VE01_03878, VF21_10442, VC83_06500, VE04_06463
orth8044	1.009	0	0	None	None	VE04_07982, VF21_00344, VE00_03931
orth1048	0.183	1	0.9997	ENOG410PT3W, ENOG410PXI2	None	VE04_04864, VF21_09511, VC83_06506, VE01_00386, VE04_06010, VE02_07095, VE01_03886, VE00_05000, VE03_07078, VE00_10893
orth1049	0.183	1	1	ENOG410PF84, ENOG410Q55H	None	VE04_04867, VC83_01759, VE00_08026, VF21_02317, VF21_09514, VE02_04507, VE03_07076, VE02_07097, VE01_03889, VE01_06126, VE03_02139, VE04_04082, VE00_05002
orth1050	0.104	1	1	ENOG410PHJC, ENOG410PW20	None	VE02_05056, VE01_06004, VF21_09515, VE04_04868, VE03_06570, VE00_05003, VE04_01697, VE03_07075, VE01_03890, VE02_07098, VE00_06575, VF21_01832
orth1051	0.102	1	0.5281	ENOG410PRNH, ENOG410PUXK, ENOG410PUGD, ENOG410PVT1	None	VE03_05622, VE01_03906, VF21_09945, VE00_05020, VE00_10479, VE02_05731, VE04_03042, VE03_07061, VE04_03047
orth1052	0.146	1	0.3556	ENOG410PSWN	None	VE04_05820, VE01_09054, VE04_03751, VE02_04056, VE03_05901, VF21_00919, VE02_00968, VE00_07202, VE03_07327, VE01_06703, VF21_09573, VE00_05033
orth1053	0.291	1	0.1273	None	None	VE02_00965, VE04_03753, VE01_06705, VE03_05903, VE00_10824, VF21_09575, VE00_05035
orth1054	0.098	1	0.2748	ENOG410PK4V	None	VE01_06712, VE03_05847, VE02_01860, VE02_08995, VE04_06977, VE01_02026, VE00_05478, VF21_08540, VE00_05041, VE04_07999
orth1055	0.062	1	1	ENOG410PMZ2	None	VE04_07247, VF21_08539, VE03_05846, VF21_06521, VE01_06713, VE02_08997, VE00_07347, VE02_10203, VE00_05042, VE01_09706, VE03_07945, VE04_07998
orth1056	0.063	1	0.5986	ENOG410PN0S	None	VF21_08538, VE03_05845, VE02_08998, VE02_10204, VE04_07246, VF21_06522, VE00_07346, VE04_07997, VE00_05043, VE01_06714, VE01_09705, VE03_07944
orth1057	0.137	1	0.0132	ENOG410PGYJ, ENOG410PK4A	None	VE03_05844, VE01_04037, VE04_01397, VE02_08999, VE01_06715, VE03_08491, VF21_07587, VF21_08537, VE00_10645, VE02_06581, VE00_05044
orth1058	0.367	1	0.9949	None	None	VE00_05055, VF21_10182, VF21_10424, VE02_09053, VE00_07906, VE02_05610, VE04_00374
orth1059	0.221	1	0.6093	ENOG410PKJ9	None	VE00_05056, VE00_06746, VE04_07127, VF21_06619, VF21_06830, VE02_08681, VE01_09123
orth1060	0.029	1	1	ENOG410PG9Z, ENOG410PN2Q, ENOG410Q6US	BUSCOfEOG7H1JX5	VF21_10557, VE02_07673, VE00_05059, VC83_00081, VE00_08398, VE04_07228, VE01_08262, VE03_02833
orth1061	0.164	1	1	ENOG410PHSE, ENOG410Q7RZ	None	VE03_06807, VE01_07612, VE00_05069, VE03_06792, VE04_01605, VE00_07032, VF21_06153, VE02_10061, VC83_09420
orth1062	0.212	1	0.9998	ENOG410PIW4, ENOG410QDD9	None	VE00_05071, VF21_09014, VE01_07614, VE03_02592, VE04_01603, VE03_06808, VE01_03807, VE02_03748, VC83_00807, VE00_07555
orth1063	0.314	0.7639	0.783	ENOG410PYBH	None	VE04_01601, VE00_05073, VE00_08302, VE03_06810, VE01_07616
orth1064	0.384	0.0503	0.0503	ENOG410PZER	None	VE02_07024, VF21_08524, VE00_05079, VE01_06728
orth1065	0.645	0.9996	1	None	None	VE04_03336, VE00_10086, VE01_07457
orth1066	0.117	1	0.4761	ENOG410PVK1, ENOG410PG1N	None	VC83_00661, VE03_05874, VE00_05088, VE01_06737, VE00_06409, VE02_06237, VE04_00459, VE04_07220, VF21_08514, VE02_07033, VC83_06042, VF21_09446, VE01_07895, VE03_05494
orth1067	0.213	0.1694	0.001	ENOG410PKAU	None	VE00_05098, VE02_04708, VE03_07797, VE04_01211
orth1068	0.262	0.8873	0.0316	ENOG410PKAU, ENOG410PNP7	None	VE03_10871, VE00_07039, VE04_09455, VE03_10625, VE02_06518, VC83_08121
orth1069	0.15	1	0.4748	ENOG410PJ1Q	None	VE00_07713, VE03_07841, VE00_05144, VE02_04733, VE04_05631, VF21_01923, VE01_10373, VC83_09254
orth8691	1.007	0	0	ENOG410PM6E	None	VE01_07746, VE00_07958
orth1071	0.23	1	1	None	None	VF21_08482, VE03_05070, VE00_05149, VE04_00618, VE00_08440, VE02_07351, VE03_10346, VC83_02258, VE01_09931
orth9812	1.007	0.0006	0.0026	None	None	VE02_03924, VF21_10603
orth1073	0.071	1	0.0431	ENOG410Q8TI, ENOG410PIUQ	None	VE00_05156, VE02_07474, VF21_03019, VE00_11037, VE01_08823, VE03_08745, VE04_07573, VE03_03474
orth1074	0.093	1	1	ENOG410PG2G	None	VE03_08186, VE00_05163, VE00_10591, VE02_08225, VC83_01814, VE02_07312
orth7234	1.003	0	0.0001	ENOG410PVYA	None	VE01_05308, VE04_01748, VE02_03098, VF21_07964, VE00_02672, VE03_01445
orth1076	0.035	1	1	ENOG410PIPJ	None	VE02_07321, VE03_09109, VC83_08212, VF21_03002, VE04_09331, VE03_06843, VF21_07520, VE01_02017, VE04_05190, VE00_09566, VE00_05172, VE02_04516, VE01_07641
orth1077	0.112	1	0.1791	ENOG410PHRT	None	VE02_02206, VE01_08867, VE02_07324, VE04_00334, VE00_06700, VF21_07488, VC83_05571, VE03_08407, VE04_05186, VE01_07649, VF21_02999, VE00_05176
orth1078	0.196	0.9721	1	ENOG410PU0M, ENOG410PX8G	None	VE01_09222, VE03_09337, VF21_05490, VE03_04399, VE00_05191, VC83_05527
orth1079	0.314	1	0.9769	ENOG410PYW0, ENOG410Q00Q, ENOG410PYNR	None	VE02_05866, VE04_01423, VE01_10186, VF21_05497, VE00_05194, VE00_07813, VE01_09300, VE04_08214, VE03_09697
orth1080	0.058	1	0.7489	ENOG410PGND	None	VE03_03667, VE04_09316, VE01_10183, VE03_03586, VE01_04536, VE03_09962, VE00_05196, VC83_06283, VE04_06350, VE02_01970, VE02_05863, VE00_07471, VF21_07915, VC83_00237, VF21_05500
orth1081	0.078	1	1	ENOG410PI5I	None	VE03_09518, VC83_02181, VE02_05857, VE00_05202, VE01_10048, VE04_04797, VE00_08127, VE02_05544, VE01_10177, VF21_05508, VF21_00888, VC83_06276
orth1082	0.076	1	0.0018	ENOG410PM50	None	VE00_05211, VF21_09170, VE01_10167, VE03_09659, VE04_05958, VE02_02943, VF21_05516
orth1083	0.05	1	1	ENOG410PK1K	None	VE03_09519, VE04_04798, VE01_10047, VE04_06435, VE01_02741, VF21_00887, VE00_08128, VE02_05543
orth9477	0.998	0	0	None	None	VE01_06230, VE04_00520
orth1085	0.118	1	1	ENOG410PVSM, ENOG410PWH8, ENOG410PFI5	None	VE03_09521, VE01_10045, VE04_04800, VE02_01796, VE04_05159, VE00_08130, VF21_05061, VF21_00885, VE02_05541, VE01_02088
orth1086	0.182	1	1	ENOG410PPV9	None	VF21_01693, VE00_05214, VF21_00841, VE00_10300
orth1087	0.14	1	0.1394	ENOG410PHTQ, ENOG410PUUN	None	VE00_06169, VE00_05215, VE01_10163, VC83_06647, VE04_05963, VF21_05519, VE02_00991, VE04_06613, VF21_09812, VE01_01415, VE02_02947, VE03_08013
orth1088	0.216	0.4678	0.4162	ENOG410PWVJ, ENOG410PNZC	None	VE04_01297, VE03_08309, VE00_05217, VF21_02729, VE02_05464, VE00_06235, VE01_05895
orth1089	0.245	1	1	ENOG410PU09, ENOG410Q12Q, ENOG410PN7U	None	VE03_08308, VE04_01296, VF21_02730, VF21_08945, VE00_05218, VE02_02949, VE02_05465, VE04_05964, VE01_05894, VE00_06236, VE03_09655, VE01_10158, VC83_08263
orth1090	0.182	1	0.2548	ENOG410PICS, ENOG410PK78, ENOG410Q0GR, ENOG410PQAK	None	VE01_06604, VF21_01696, VE03_08980, VF21_08948, VE04_01451, VE02_09177, VE03_09148, VE02_02951, VE04_04852, VE00_05221, VE00_05776
orth1091	0.084	1	0.1547	ENOG410PKR9, ENOG410PMU0, ENOG410QDJV	None	VE01_06465, VE04_02031, VF21_05805, VE01_10152, VE02_03144, VE03_03922, VE00_05943, VC83_08073, VE00_05222
orth1092	0.115	1	1	ENOG410PFFN	None	VE01_09847, VE03_03346, VE04_05262, VE01_10151, VE02_05319, VF21_07457, VE00_06988, VE00_05224, VE03_06369
orth1093	0.09	1	0.4908	ENOG410PG8R, ENOG410PFFN	None	VE02_09403, VE01_01386, VE04_06161, VE00_10458, VE03_08673, VE03_01291, VE01_09338, VE02_02975, VF21_05743, VF21_09336
orth1094	0.103	1	0.8478	ENOG410PSVU, ENOG410PNC6	None	VE01_00763, VF21_05568, VC83_00274, VE04_04264, VE01_10150, VE00_05784, VE03_03345, VE03_06394, VE00_05225, VE02_04147
orth1095	0.12	1	0.0099	ENOG410PIRA, ENOG410Q2BI	None	VE00_10574, VF21_00710, VE02_04637, VE01_03135, VE03_07322, VE00_05229, VE04_05563, VE03_03344, VE01_09367
orth1096	0.194	1	1	ENOG410PMMX	None	VE02_02952, VE01_09363, VE03_03259, VE00_05233, VE04_01452
orth1097	0.153	1	0.0137	ENOG410PMMX	None	VE03_05619, VF21_05877, VE00_09086, VF21_09312, VE04_06556, VE03_00249, VE01_08595, VC83_02834
orth1098	0.172	1	1	ENOG410PIEH, ENOG410PQ1N	None	VC83_08271, VF21_08950, VF21_05878, VE00_09087, VF21_09313, VE04_01453, VE02_00625, VE04_06555, VE03_03260, VE01_08594, VE00_05234, VE03_00248, VC83_02835
orth1099	0.163	1	0.3358	ENOG410PH6G	None	VE02_08159, VE03_04795, VE01_09353, VE00_05244, VF21_05165, VE02_02962, VE03_09953, VE04_01463, VF21_08960
orth1100	0.182	1	1	ENOG410PM74	None	VE01_03181, VE03_02562, VE02_09493, VE03_02595, VF21_02587, VE00_05694
orth1101	0.037	1	0.1911	ENOG410PUWG, ENOG410Q8MJ	None	VE01_09350, VE01_01135, VE03_04792, VE03_09956, VE02_05772, VF21_05166, VE00_05247, VE02_02965, VF21_08963, VE04_01466, VE04_06767
orth1102	0.136	1	1	ENOG410PM7W	None	VC83_08417, VE02_05069, VE04_06415, VE01_06019, VE00_06590, VF21_01845, VE03_06587
orth1103	0.143	1	0.9712	ENOG410PY9J	None	VE01_01042, VE01_01061, VE04_03238, VE00_05285, VE03_06692, VE02_01269, VE02_04749, VE00_07696, VE03_10131, VF21_01904, VF21_02122
orth3086	0.99	0.0048	0.0046	None	None	VE02_05058, VE00_06579, VC83_02486, VE03_06572, VE01_06006, VE04_01695, VF21_01834
orth1105	0.065	1	0.2087	ENOG410PM06, ENOG410QEBY, ENOG410QDV4, ENOG410Q182	None	VC83_05276, VF21_07856, VC83_01740, VE00_05307, VF21_02146, VE01_01020, VE03_06713, VE02_09219, VE00_10922, VE01_03465, VE03_09575, VE02_01292, VE04_09945
orth1106	0.082	1	0.911	ENOG410PGV0, ENOG410PGZK	None	VE00_05313, VF21_02150, VE03_08613, VE04_03373, VE04_06944, VE00_05542, VE01_03582, VE03_06718, VE02_01296, VE01_01016, VC83_05280
orth1107	0.026	1	0.8584	ENOG410PKJI, ENOG410PJ39	None	VE00_10081, VE02_01305, VE00_05322, VE04_06196, VF21_02159, VC83_05309, VE01_01007, VE03_06728
orth1108	0.041	1	0	ENOG410PGYQ, ENOG410PIIE	None	VE01_07732, VE02_01313, VF21_02167, VE00_05331, VE03_06736, VE01_00999, VE04_09487, VC83_05299
orth1109	0.158	1	0.4001	ENOG410Q2YI, ENOG410PGYQ, ENOG410PGE6	None	VE03_03670, VE03_03583, VE02_01967, VE00_07468, VE01_04539, VE04_08724, VF21_07912, VC83_00234
orth1110	0.084	0.6067	0.0284	ENOG410PQUX	None	VE04_06076, VE04_08753, VE00_05333, VC83_03696, VE02_01940, VE02_08963, VF21_04811, VE00_09555, VE01_05436, VE03_00868, VE01_10317
orth1111	0.249	1	0.1486	ENOG410PPEK, ENOG410Q806, ENOG410Q8M5	None	VE03_00859, VE04_08804, VE02_01932, VC83_03706, VE00_05342, VF21_04820, VE01_05427
orth7762	0.988	0	0	None	None	VE04_05754, VE00_03260
orth1113	0.396	1	0.1092	ENOG410Q5TD	None	VE00_05364, VE02_01903, VE01_02878, VE02_08624, VF21_04847, VF21_01392, VE01_07424, VE00_06283, VE04_02194, VE04_02195
orth1114	0.056	1	1	ENOG410PJK0, ENOG410PHYH, ENOG410Q72T	None	VE00_05367, VE00_07092, VE02_03187, VE04_02879, VF21_04844, VE04_02511, VC83_05592, VE01_06000, VE02_01906, VE01_09517, VF21_09784, VC83_03730, VE03_07730, VE03_00827
orth1115	0.151	0.3409	0.0666	ENOG410PPK2	None	VF21_04849, VE00_05371, VE04_02507, VE00_10360, VE01_09521, VE01_00384, VC83_03732, VE02_01901, VE03_00822
orth1116	0.158	1	0.1455	ENOG410PHDX, ENOG410PUGH	None	VE00_05375, VE04_02502, VE02_01896, VF21_04852, VE01_09525, VE03_00817, VC83_03736
orth1117	0.058	1	1	ENOG410PMNX	None	VE02_07965, VE03_06766, VE01_10287, VE03_05676, VE00_07950, VF21_08437
orth1118	0.072	1	0.9381	ENOG410QDJB, ENOG410PGSS	None	VE04_02501, VE00_05376, VF21_04853, VE02_01895, VE01_09526, VE03_00816
orth1119	0.082	1	0	ENOG410Q1FC, ENOG410Q1TP, ENOG410PFTW	None	VE03_07432, VF21_04855, VE00_05378, VC83_03740, VE04_02499, VE02_01893, VE03_00814, VE01_09528, VE00_08537
orth1120	0.302	1	0.5826	ENOG410PMB2	None	VE04_01436, VE01_02008, VE02_01880, VE00_05390, VE04_06190, VE03_09100, VE00_09574, VF21_04867, VE03_00801, VE01_09540, VF21_07528, VE02_04523
orth1121	0.088	1	1	ENOG410PFGP	None	VE04_01433, VE03_00798, VE01_09543, VE02_01877, VE00_05393, VC83_03755, VE01_06652, VF21_04870, VE04_03362, VC83_02620, VE00_06653, VE03_01546, VF21_05623
orth1122	0.116	1	0.0003	ENOG410PK13, ENOG410PK3X, ENOG410PKNM	None	VE01_00182, VE04_01221, VE03_10146, VE00_10491, VF21_05056, VE04_05201, VE01_02092, VE03_07016, VE02_01791, VF21_00738, VE00_05413
orth1123	0.211	1	1	ENOG410PP29, ENOG410PVDQ	None	VE04_03747, VE02_01798, VE01_02086, VE03_05897, VE01_06699, VC83_08128, VF21_09569, VE00_05029, VF21_05063, VE02_04757, VE04_05161, VE00_05416
orth1124	0.335	1	0.199	ENOG410PY2B, ENOG410PP29, ENOG410PXKW, ENOG410PNY2	None	VE04_00152, VE01_03035, VE01_05815, VE03_08911, VE02_08257, VC83_00726, VE00_10205, VF21_00608
orth3653	0.973	0	0	None	None	VE03_02031, VF21_06820, VE02_04234, VC83_03495, VE04_07518, VE00_08621, VE01_09677
orth1126	0.013	1	0.9865	ENOG410QDCN, ENOG410PFNB	None	VE02_08498, VE01_07557, VE03_07001, VE04_07472, VE02_01813, VE00_05444, VF21_03073, VC83_03426, VF21_05077, VE00_09215, VE01_02060, VE04_10341, VE03_09562, VC83_08155
orth6986	0.967	0	0	None	None	VE03_10423, VC83_09551, VE00_10976, VC83_09517
orth1128	0.027	1	0.0113	ENOG410PG62, ENOG410PFKA	None	VE03_07352, VE03_09259, VE04_08511, VE00_06352, VE02_01847, VE04_04226, VE00_05465, VF21_03552, VF21_05109, VC83_08178, VE02_02703, VC83_03616, VE01_03512, VE01_02039
orth1129	0.033	1	1	ENOG410PFG7, ENOG410PGBA, ENOG410PFPZ	None	VC83_08189, VE03_09249, VE02_04378, VE04_07285, VE04_09360, VE01_10344, VE02_01857, VF21_08141, VF21_05119, VC83_01484, VE00_05475, VE03_04266, VE01_02029, VE00_10925
orth1130	0.174	1	0.0401	ENOG410PGMM	None	VF21_00550, VE02_01861, VE01_07713, VE03_09244, VE01_02024, VE03_08262, VE02_05182, VE00_06037, VE00_05481, VE04_06980, VF21_05126, VE04_04532
orth1131	0.245	0.9783	0.9671	ENOG410PHZV, ENOG410PKFE	None	VE04_09248, VE02_01862, VE03_09243, VE01_02023, VE00_05482, VF21_05127
orth1132	0.065	1	0.7256	ENOG410PHZV	None	VF21_06381, VE02_08235, VE00_06932, VE02_04422, VF21_10133
orth1133	0.197	0.4223	0.3127	ENOG410PRS8	None	VE04_07453, VE03_01386, VE00_10548, VF21_10296, VE01_03336, VE00_05485
orth1134	0.086	1	1	ENOG410PIHD	None	VE01_02560, VE04_07451, VF21_07176, VE03_01388, VE03_05369, VE04_01998, VE01_03338, VE00_05487
orth1135	0.41	0.9897	0.9897	ENOG410PIHD	None	VE04_03501, VE03_03477, VE00_11069, VE01_07175, VE02_08656
orth1136	0.204	0.992	1	ENOG410PHYB	None	VE00_08545, VE02_09179, VE00_05488, VF21_01694
orth1137	0.116	1	0.6738	ENOG410PW0K	None	VE04_00967, VE00_07908, VF21_09564, VE00_05490, VF21_05439
orth1138	0.083	1	0.3611	ENOG410PMPG	None	VE01_03549, VF21_03514, VE04_07261, VE03_07402, VE00_05508, VE02_04778, VE00_07924
orth1139	0.128	1	0.4445	ENOG410PIWX, ENOG410PVE9	None	VE01_03550, VE04_06896, VF21_00707, VE00_10578, VF21_03513, VE03_07403, VE04_08955, VE00_05509, VE02_04632, VE03_01489, VE01_03130, VE02_04779
orth1140	0.258	1	1	ENOG410PS5U	None	VE01_03562, VE00_08754, VE04_06853, VE00_05522
orth1141	0.07	1	1	ENOG410PVR0, ENOG410PGA3	None	VE02_09381, VE00_11088, VF21_08333, VE04_03156, VE03_02503, VE01_07229, VF21_03501, VE04_06852, VE01_03563, VE03_06198, VE00_05523
orth1142	0.214	1	0.0501	ENOG410PWUJ, ENOG410PVYN	None	VF21_03502, VE00_08642, VE04_05659, VE04_06851, VE00_05524, VE01_07793, VE01_03564
orth1143	0.174	0.1537	0.0122	ENOG410PRJI, ENOG410Q6ZA	None	VE04_03466, VF21_00013, VE00_09837, VE04_03159, VF21_00282, VE03_01959, VF21_09469, VE01_04728, VE02_03585, VE03_06178, VE02_09885, VE01_07226
orth1144	0.282	1	1	ENOG410PJU0	None	VE01_03570, VE00_10822, VE00_05529, VE04_06668, VF21_03493, VE03_08625, VE02_04794
orth1145	0.081	1	0.8605	ENOG410PIEI	None	VE01_03585, VE03_08611, VF21_09862, VE00_09296, VE04_03376, VE03_03559, VE00_05546
orth1146	0.105	1	1	ENOG410PI4W, ENOG410PN1U, ENOG410PKP8, ENOG410PPKP	None	VE01_02757, VE03_03560, VE03_08610, VE04_07067, VF21_09860, VE04_03377, VE04_02245, VE00_09297, VE00_05547, VE01_03586
orth1147	0.317	0.7039	0.231	ENOG410Q1N0, ENOG410PWC3, ENOG410PV2Q	None	VE03_05188, VE04_03378, VE02_00821, VE00_11152, VE01_03587, VC83_07828, VE00_05548
orth1148	0.129	1	0.9246	ENOG410PNR3	None	VE03_08606, VE04_03380, VC83_04046, VE00_09754, VE02_04806, VE03_08963, VE00_05551, VE04_08373, VE02_06510
orth1149	0.173	1	0.5477	ENOG410PMFV, ENOG410PQV7, ENOG410PUVD	None	VE04_00785, VF21_06843, VE02_04214, VE00_05560, VF21_10359, VE03_08702, VE00_10550, VE01_08946
orth1150	0.034	1	0.0117	ENOG410PKBI	None	VE00_05568, VE01_08938, VC83_06620, VF21_07251, VE03_08694, VE02_04207, VE00_09928, VE04_00777, VE01_07937, VF21_03471, VE03_05464, VE04_08228, VE02_06206
orth1151	0.274	1	0	ENOG410PWPK, ENOG410PVMT, ENOG410PMMR, ENOG410PWU6	None	VE01_02759, VE04_07065, VE00_05574, VE01_03590, VE00_09301, VF21_09856, VE03_05267
orth1152	0.158	1	0.0772	ENOG410PFZ6	None	VF21_00544, VE00_06042, VE00_05576, VE04_00770, VE01_08932, VE02_08792, VE03_08683, VF21_07242, VE03_08258, VE04_04537, VE02_08508
orth1153	0.162	1	1	ENOG410PIUC, ENOG410PWJY, ENOG410PM9G	None	VE04_00769, VE00_08812, VE01_05264, VE00_05577, VE04_02427, VE02_03055, VE01_08931, VF21_08996, VF21_07241, VE03_02969
orth1154	0.134	1	0.7268	ENOG410PKU2, ENOG410PI8N	None	VE00_04762, VE03_01539, VE01_03109, VE04_01950, VE01_08929, VE02_05226, VF21_00682
orth1155	0.105	1	0.0002	ENOG410PJ7Y, ENOG410PK31	None	VE00_05591, VF21_07227, VE03_08840, VE01_08918, VE04_08758, VE02_01403, VC83_00606, VE02_00252, VF21_10522, VE03_08345, VC83_03478, VE00_07868, VE01_02846
orth1156	0.079	1	0.9678	ENOG410PJD9, ENOG410PFSH	None	VE02_03169, VF21_07210, VC83_08051, VE03_03902, VC83_03449, VE01_08901, VF21_05784, VE02_00235, VE04_09419, VE00_05608, VE00_05964, VE01_06442, VE03_08364, VE04_02717
orth9670	0.957	0	0	None	None	VE01_06784, VE04_09832
orth1158	0.064	1	1	ENOG410PJ68, ENOG410PFUQ	None	VE04_08560, VE01_08748, VC83_01511, VE01_04962, VE03_04232, VC83_05023, VE00_10250, VE03_08936, VE02_05103, VE04_05543, VE02_04405, VF21_06086, VE00_05651
orth1159	0.168	1	0.7915	ENOG410PJXY, ENOG410Q86Z, ENOG410PXUN, ENOG410QCK8	None	VF21_04544, VE01_09834, VE00_07001, VC83_09418, VF21_07442, VE02_05334, VE00_05661, VE04_04107, VE02_04414, VC83_02760, VE03_06381
orth7413	0.948	0.0017	0.0018	None	None	VE03_09434, VE00_08565, VF21_06394, VE04_03217
orth1161	0.376	1	0.085	None	None	VE01_10509, VE04_02079, VE03_08641, VF21_04549, VE01_04982, VE00_05664, VE00_09664
orth1162	0.111	1	0.0364	ENOG410PKUG	None	VE04_02084, VE03_04210, VE01_04988, VF21_04554, VE00_07459, VE00_05670, VE02_08780, VE04_04345, VE01_10222, VE02_06360, VC83_01533
orth1163	0.015	0.0808	0.0823	ENOG410PFPI	None	VE01_07328, VE03_04852, VC83_04306, VE02_05897, VE00_02461, VE04_02341, VF21_00771
orth1164	0.107	1	0.7658	ENOG410PMBP	None	VE04_05234, VE02_01431, VE03_08866, VE00_05689, VF21_01054, VE00_07840, VE01_05161, VF21_05746
orth1165	0.074	1	1	ENOG410PMQI, ENOG410PUG7	None	VE00_08116, VE00_05698, VE01_04364, VF21_05745, VE04_10262
orth1166	0.141	1	0.0025	ENOG410PGKK	None	VE00_08401, VE04_05274, VE02_07670, VE00_05701, VE04_06693, VC83_00085, VE03_02830, VE01_08265, VE01_06501
orth1167	0.111	1	0.7321	ENOG410PNVS, ENOG410PQAK, ENOG410PNW3	None	VE03_10876, VF21_06852, VE03_06746, VE01_07278, VE00_05713, VC83_08093, VF21_08773, VE02_10245, VE04_07716, VE01_03975, VE00_11108, VE02_04681
orth1168	0.188	1	1	ENOG410PHH6, ENOG410PMTB	None	VE00_05726, VE04_05587, VE03_05239, VE01_03965
orth1169	0.068	1	1	ENOG410PJZ5, ENOG410PWA3	None	VE00_09591, VE03_05241, VE04_04599, VE01_05142, VE03_10873, VF21_08783
orth1170	0.102	1	0.3942	ENOG410PHUX, ENOG410PKTU	None	VE03_05233, VE02_03232, VE04_00887, VE04_06874, VE01_03960, VC83_06514, VC83_02530, VE02_04697, VE00_05732, VF21_08790, VE00_07138, VE01_05953, VE03_07685, VF21_02664
orth1171	0.054	1	0.3784	ENOG410Q09I, ENOG410PFC6	None	VE04_01285, VE03_05231, VE01_03958, VF21_05876, VC83_06512, VE04_06872, VE00_09085, VE00_05734, VE02_00627, VE03_00250, VC83_02833, VE01_08596, VE02_04699
orth1172	0.073	1	0.0537	ENOG410PICX	None	VE02_04700, VE03_05230, VE00_09550, VE00_05737, VE01_03957, VF21_08793
orth1173	0.091	0.0735	0.0349	ENOG410PSYM	None	VE02_04701, VE01_02678, VE00_09913, VE03_05229, VE04_03564, VF21_03831, VC83_06587, VE01_03956, VF21_08794, VE00_05738
orth1174	0.08	1	0.0038	ENOG410PGYF	None	VF21_10331, VF21_03937, VE02_05399, VE03_08981, VE04_06230, VE04_05399, VF21_08698, VE02_05397, VE03_05194, VE01_06759, VE02_08719, VE00_05766, VE01_03926
orth1175	0.079	1	0.0077	ENOG410PFEN	None	VE02_09915, VF21_10130, VF21_08611, VE02_10147, VE00_09716, VE03_09122
orth1176	0.135	1	0.0116	ENOG410PXDE, ENOG410Q7GA, ENOG410PHCM	None	VE00_05770, VE04_05394, VE03_07055, VE00_10010
orth1177	0.002	1	1	ENOG410PKJ4	None	VE01_00010, VE01_00762, VE04_06257, VC83_00275, VE00_05783, VE00_08921
orth1178	0.039	1	0.5637	ENOG410PMTH, ENOG410PK5G	None	VE03_09511, VE00_06923, VE02_06530, VE02_03334, VE03_02422, VE00_05799
orth1179	0.21	1	0.9101	ENOG410PPNE, ENOG410PNRJ	None	VE02_06668, VC83_00301, VC83_04145, VF21_06980, VE00_07183, VE04_05097, VE00_05821, VE02_04109, VE01_00804, VF21_05529, VE03_06429, VE01_09078, VE04_07942, VE03_07302
orth1180	0.093	1	1	ENOG410PMG2	None	VE01_10024, VE03_09542, VE04_08232, VE00_05826, VE00_07070, VF21_05525, VE02_05520, VF21_00863, VE03_06434, VE04_03646, VE01_00809
orth1181	0.075	1	0.0019	ENOG410PH10, ENOG410PGQ2	None	VE00_11178, VE01_05136, VE02_08979, VE02_10300, VF21_08089, VE01_08744, VE03_06918, VE04_05287, VE04_06675, VE00_05849, VC83_04933
orth1182	0.093	1	1	ENOG410PFT2	None	VF21_04858, VE01_08079, VC83_03742, VE01_09531, VE00_05381, VE00_05861, VC83_02206, VE00_10079, VF21_10110
orth1183	0.318	1	0.3816	ENOG410PX4Z, ENOG410PVZR, ENOG410PYVG, ENOG410QB0Z	None	VE03_06105, VF21_10169, VE01_05120, VE02_09861, VE04_07786, VE00_10120, VE01_04019, VE02_06600, VE03_05277, VF21_07606, VE04_07966, VE00_05867
orth1184	0.113	1	1	ENOG410QDP9, ENOG410PV7X, ENOG410Q60Y, ENOG410Q7XM	None	VE04_02018, VE03_06102, VE00_07167, VF21_03762, VE02_09864, VE00_05868, VE04_10124, VC83_04957, VE03_07287, VF21_06998, VE02_06654, VE01_09093, VE01_10704
orth1185	0.199	1	0.154	ENOG410PX8U	None	VE01_08806, VE03_06100, VF21_03761, VE00_10594, VC83_04958, VE00_05871
orth1186	0.126	1	0.4176	ENOG410PPHD, ENOG410PN36	None	VE01_08797, VE02_07493, VF21_03753, VE00_05880, VE02_02985, VE00_09969, VE03_06089, VF21_06609, VE04_07708, VE01_09328
orth1187	0.291	0.2317	0.0025	ENOG410PRWN	None	VF21_03746, VE02_07486, VE00_07704, VC83_04973, VE02_04741, VE03_07849, VE01_10365, VE04_03246, VE00_05887, VE03_06081, VE01_08790, VC83_09248, VE04_08127, VF21_01913
orth1188	0.059	1	0.6888	ENOG410PMV0	None	VE04_01292, VE02_07478, VE03_06072, VF21_02733, VC83_04979, VE03_08305, VE01_08785, VE01_05891, VE00_05895, VE00_06239, VF21_03738, VE02_05468
orth1189	0.144	1	0	ENOG410QE3V, ENOG410Q74Q	None	VE01_09850, VE02_05128, VE01_08772, VE04_08599, VC83_02742, VF21_07460, VF21_06061, VE04_07233, VE03_09907, VC83_04999, VE00_06985, VE02_05316, VE03_06366, VE00_05908
orth1190	0.032	1	0.6372	ENOG410PHTI	None	VC83_05006, VF21_08172, VE02_01679, VE01_08765, VE01_10084, VE03_03845, VE02_05121, VE00_05915, VC83_05172, VE04_08713, VE04_03872, VF21_06068, VE03_08918, VE00_08291
orth9383	0.948	0	0	None	None	VF21_04340, VE01_00851
orth9914	0.948	0.0042	0.0219	None	None	VE04_09004, VE02_10185
orth1193	0.151	1	1	ENOG410PN3S	None	VC83_07031, VE00_08872, VE03_04740, VE01_06482, VE00_05926, VE01_00596, VF21_06038, VE02_07209, VF21_09632, VE04_00548, VE02_03127, VE03_00518, VE04_08932
orth1194	0.093	1	0.1483	ENOG410PFK0, ENOG410PUDP	None	VC83_08045, VE04_07935, VE00_06979, VC83_02735, VE01_09857, VE03_03880, VE01_06439, VF21_05778, VE02_03172, VE03_06359, VE04_10123, VF21_07472, VE02_05309, VE00_05967
orth1195	0.064	1	0.0203	ENOG410PIX0	None	VE00_08318, VF21_05764, VE03_03865, VE02_09522, VC83_07947, VE04_01562, VE01_06425, VE00_05981
orth1196	0.101	1	1	ENOG410PJ70, ENOG410PKK0	None	VF21_06523, VE04_02800, VE02_08075, VE03_03856, VE00_07345, VE01_06415, VE03_07943, VE00_05991, VE01_09704, VE04_01553
orth1197	0.177	1	1	ENOG410PGXE, ENOG410Q7Z8	None	VE04_06630, VE01_07541, VE03_08214, VE01_07673, VE02_00363, VE02_09298, VE04_05845, VE00_05999, VE03_08225, VC83_00714, VE03_05130, VF21_00589, VE00_08082, VF21_02809
orth1198	0.39	1	0.0068	ENOG410PY6X, ENOG410Q595	None	VF21_00552, VE02_05177, VE01_07711, VE04_08415, VC83_00692, VE01_02543, VE02_05185, VE03_08264, VE00_10466, VE00_06035, VF21_05282, VE04_04531
orth1199	0.053	1	0.1487	ENOG410QE2B, ENOG410PH5Q, ENOG410PFZ6	None	VE02_05066, VC83_08414, VE01_07718, VE00_06587, VE04_01686, VF21_01842, VE01_06016, VE03_06584, VC83_00677
orth1200	NA	NA	NA	ENOG410PFEB, ENOG410PHEH	None	VE00_09119, VE04_05147, VE03_03153, VE00_06055, VE04_02854, VE02_01464, VF21_09061, VF21_01021, VE01_03796, VE02_10004, VC83_02211, VC83_00553, VE01_05192
orth1201	0.093	1	1	ENOG410PGTG	None	VE03_08667, VC83_03507, VE01_09331, VE04_05152, VE02_02981, VE01_03791, VE00_06057, VE04_03254, VE02_10002, VF21_09063, VE00_09964, VF21_10243
orth1202	0.095	1	0.0016	ENOG410PFE6, ENOG410QDWU	None	VF21_07311, VC83_08621, VE02_01167, VE03_07541, VE00_06080, VE04_09858, VC83_01835, VE01_03771
orth1203	0.055	1	0.6366	ENOG410PFE6	None	VE03_07439, VE00_06936, VE01_03632, VE02_04426, VE04_08917, VF21_06376
orth1204	0.136	1	1	ENOG410PH61	None	VF21_07324, VC83_08635, VE03_07555, VE04_06387, VE00_06094, VF21_02219, VE02_02106, VE03_01193, VE02_01181, VE01_01143, VE01_03757, VE00_06561
orth1205	0.042	1	1	ENOG410PUP5, ENOG410PFJV	None	VE00_10839, VE02_01189, VC83_08644, VE04_01183, VE03_07563, VF21_07332, VE01_03749, VE00_06102
orth1206	0.196	1	0.979	ENOG410PYZQ, ENOG410Q0MS	None	VE01_03748, VC83_08645, VE02_01190, VE04_01182, VE02_01192, VE04_01181, VE01_03747, VE00_06104, VE00_06103, VF21_07335, VF21_07334
orth1207	0.118	1	0.1439	ENOG410PFA3, ENOG410PG43	None	VE04_01168, VE01_02877, VC83_08659, VE03_07576, VE01_03733, VE00_06284, VF21_01391, VE04_08715, VF21_07348, VE03_09784, VE02_07780, VC83_00641, VE02_01205, VE00_06117
orth1208	0.118	1	0.5575	ENOG410PMJZ, ENOG410PGES	None	VE04_04886, VE00_06126, VE03_03332, VE00_09149
orth1209	0.042	1	0.4403	ENOG410PH07, ENOG410PFI2	None	VE04_03322, VC83_06757, VE00_06133, VE03_07975, VE02_01463, VE00_09120, VE03_03152, VE04_02855, VE02_04344, VF21_01022, VE01_01521, VC83_00554, VE01_05191, VF21_05243
orth1210	0.116	1	1	ENOG410PHZY, ENOG410PH8I	None	VF21_05234, VE00_06142, VE03_07984, VC83_06748, VE02_04353, VE03_08053, VE01_06654, VC83_02624, VE04_03360, VF21_05621, VE02_01109, VE01_01530, VE00_06655
orth1211	0.193	1	0.049	ENOG410PIY2, ENOG410PWHC	None	VE00_06143, VE00_06510, VF21_05233, VF21_02169, VC83_06746, VE02_04354, VC83_05296, VE04_07322, VE02_02158, VE01_01531
orth1212	0.21	1	1	ENOG410PN3U	None	VE03_07987, VE02_04356, VE00_06146, VF21_05231
orth1213	0.137	1	1	ENOG410PWY0	None	VE04_05831, VE00_06363, VE01_03522, VE03_07362, VE02_02693, VC83_03606, VF21_03542
orth1214	0.062	1	0.5839	ENOG410PJZ7	None	VC83_06736, VE03_07999, VE02_00975, VF21_06475, VE03_08669, VE00_06153, VE04_06132, VE01_01432, VE01_09333, VE02_02979, VE00_10462
orth1215	0.069	1	0.7593	ENOG410PMTG	None	VE00_06168, VE02_00990, VE01_01417, VC83_06716, VF21_09813, VE04_03070, VE03_08012
orth1216	0.159	1	0.6186	ENOG410PVYI, ENOG410PMTG, ENOG410QCDH	None	VE00_09266, VE04_04217, VE04_06708, VE01_01116, VF21_09651
orth1217	0.114	1	0.954	ENOG410PJZG	None	VE04_05903, VE02_01001, VC83_06657, VE00_06177, VE03_08020, VE01_01406, VF21_09802
orth1218	0.19	1	0.0207	ENOG410PVHN, ENOG410PVM4	None	VE00_10456, VE02_03882, VE01_09340, VF21_09340, VE03_08675, VE04_06163, VE01_01382, VE03_01287, VE02_02974
orth1219	0.125	1	0.7914	ENOG410PNWW, ENOG410PS8G	None	VE04_05906, VE00_06180, VC83_03390, VC83_06660, VE02_01004, VE01_01403, VE03_08023, VF21_03388
orth1220	0.041	1	1	ENOG410PQ6F	None	VF21_01671, VE04_04766, VE00_08377, VE03_02857, VE01_08240, VE02_00955, VC83_00053
orth1221	0.034	1	0	ENOG410PG7H, ENOG410PGET	None	VE04_01087, VE02_01009, VE00_06185, VF21_07923, VE01_01398, VE02_01978, VE04_08808, VC83_00252, VE03_03595, VE00_07478, VC83_06666, VE03_05390, VF21_03393, VE03_03658, VE01_04528
orth7468	0.941	0	0	None	None	VE00_09458, VE04_03613
orth1223	0.05	1	0.0469	ENOG410Q774, ENOG410PJKR, ENOG410QDB5, ENOG410Q1MI	None	VE00_06192, VE01_05879, VE04_01113, VE00_06249, VF21_02682, VE01_05934, VE03_08298, VE02_03249, VE02_05476, VE03_07665, VC83_02586, VC83_02541, VE04_09946, VF21_02743
orth1224	0.073	1	0.1811	ENOG410PJPQ	None	VE01_00004, VE00_06207, VE00_08935, VE01_05922
orth1225	0.127	1	1	ENOG410PKGA, ENOG410QD9Y, ENOG410QDA2	None	VE02_09382, VF21_02700, VE01_05918, VE00_11089, VE02_07006, VE00_06211, VF21_08334, VE03_06181, VE04_03155, VE03_09855, VE04_01131, VE01_07230
orth1226	0.205	0.2557	0.003	ENOG410PKGY	None	VF21_02701, VE02_07007, VE03_09856, VE01_05917, VE00_09605, VE00_06212, VE04_01132
orth1227	0.138	1	0.376	ENOG410PT2J, ENOG410PRDN	None	VF21_02703, VE03_09858, VE01_05915, VE03_01796, VE00_06214, VE02_00766, VE01_01622, VE04_01134, VC83_02546, VE00_09673
orth1228	0.196	1	0.2849	ENOG410PM0V, ENOG410PUVP	None	VE03_05684, VF21_02704, VE01_05914, VE03_08802, VE00_09625, VE01_03294, VE00_06215, VE02_02867, VE04_01715, VF21_04145, VE04_01135, VC83_05716, VC83_02545
orth1229	0.101	1	0.7937	ENOG410PJV3	None	VE01_04009, VE02_09879, VE00_07419, VE01_05905, VF21_02714, VE03_09859, VE04_03590, VE00_06216, VE04_01307, VE02_05449, VF21_07615, VE03_05266
orth1230	0.104	1	0.1883	ENOG410PQI6, ENOG410PNWV	None	VE00_06219, VE00_09016, VF21_02710, VE03_04213, VE02_05445, VC83_02553, VE01_05909, VE04_01311, VE03_08330
orth1231	0.11	1	0.1169	ENOG410PPRC, ENOG410PGW4	None	VE01_05902, VE03_06323, VE04_01147, VE00_07645, VF21_05393, VE00_06227, VE04_01303, VF21_02721, VE02_05455, VE02_07784, VE01_06583
orth1232	0.109	1	0.3311	ENOG410PNJD, ENOG410PMN4, ENOG410PP4E	None	VE04_00157, VE00_06244, VE00_11186, VE03_08302, VE02_05473, VF21_02738, VE02_08253, VE04_09879, VE01_05884, VF21_00612, VE01_03039, VE03_01620, VC83_02583, VC83_07982
orth1233	0.08	1	0.0018	ENOG410PS8C	None	VE01_04923, VE03_08179, VE00_06248, VE00_10585, VF21_09590, VE01_05880, VE03_08299, VE02_08231, VE02_05477, VC83_02587, VF21_02742
orth8371	0.938	0.0004	0.0004	ENOG410Q5ET	None	VE02_03991, VE00_03233, VE01_00081, VE03_04507, VE04_04467, VF21_06296
orth1235	0.134	1	0.9994	ENOG410PKKR	None	VE00_10427, VE01_08497, VF21_06480, VE01_05823, VE04_07969, VE03_02965, VE02_03296, VE02_10013
orth1236	0.037	1	1	ENOG410PJ64, ENOG410PGFV, ENOG410PMGV	None	VF21_00178, VE00_06255, VE04_06168, VE03_01973, VE02_03641, VE03_07858, VE04_09096, VE00_09078, VE01_04606, VC83_06250, VF21_00117
orth1237	0.104	1	0.9868	ENOG410PGUZ	None	VE03_07778, VE04_03578, VF21_01417, VE00_06280, VE02_08627, VE01_02881, VE04_06171, VE00_06258, VF21_01395, VE02_08024, VE01_02904, VE03_10027
orth1238	0.129	1	1	ENOG410PISA	None	VC83_04509, VE04_06174, VE00_06261, VF21_01414, VE03_10030, VE02_08027, VE01_02901
orth1239	0.076	1	0.3932	ENOG410PISA	None	VE04_04592, VE01_06515, VE03_00900, VE03_05373, VE00_09842
orth1240	0.087	1	1	ENOG410PX5J	None	VE04_08505, VE03_07791, VE00_06268, VF21_01407, VE01_02895, VE02_08637, VC83_00648
orth1241	0.11	1	1	ENOG410PV40, ENOG410PWFK	None	VE04_08467, VE03_07785, VE01_02889, VF21_01403, VE00_06274, VE02_10155, VE00_08207, VE04_03570, VF21_08345, VE01_07243
orth1242	0.096	1	0.0024	ENOG410PG84	None	VE01_02695, VE00_06285, VE03_03505, VE02_05029, VE04_04830, VE00_09890, VF21_03813
orth9682	0.935	0	0	ENOG410PTRD	None	VE04_10310, VE01_04844
orth1244	0.054	1	1	ENOG410PFM9, ENOG410PFIW	None	VF21_07870, VE04_05402, VE00_06320, VC83_03652, VE04_02896, VE00_08454, VE03_01495, VE02_04657, VE01_03153, VE02_02740, VE03_09589, VE01_03478
orth1245	0.099	1	1	ENOG410PJMH, ENOG410PFBH	BUSCOfEOG7B5X74	VE03_09602, VE02_02725, VE01_03490, VF21_01675, VE00_06329, VE04_04762, VE02_00959, VE04_08245, VC83_03642, VE03_02853, VE00_08381, VE01_08244, VC83_00057, VF21_03574
orth1246	0.13	1	1	ENOG410PKGR	None	VE04_05595, VE02_02711, VE00_09551, VE04_06260, VE00_06344, VE01_03504, VF21_03560, VE01_00013
orth1247	0.112	1	0.4851	ENOG410PHKQ	None	VE03_07350, VE03_07348, VC83_03620, VC83_03618, VE00_06350, VF21_03556, VE04_09676, VF21_03554, VE00_06348, VE01_03510, VE02_02707, VE02_02705, VE01_03508
orth1248	0.045	1	0.4155	ENOG410PGMX, ENOG410PFHQ	None	VC83_05583, VE03_07353, VE02_02217, VE04_00322, VE04_08512, VE01_08879, VE00_06689, VF21_07476, VE00_06353, VF21_03551, VE02_02702, VE03_08419, VC83_03615, VE01_03513
orth1249	0.236	0.0626	0.0006	ENOG410QA6P	None	VE00_11132, VE04_05834, VE03_07359, VC83_03609, VE01_03519, VF21_03545, VE00_06359, VE02_02696
orth1250	0.053	1	0.0483	ENOG410PG6Z, ENOG410PW4Y, ENOG410PM4T	None	VE04_01226, VC83_02164, VE00_06422, VE03_07373, VE03_05483, VE01_03528, VE02_06225, VF21_03536, VE00_06372, VE04_05955, VE02_02685, VF21_09457
orth1251	0.046	1	1	ENOG410PHFT	None	VE01_03530, VE01_05734, VE02_08552, VE03_09117, VE04_03801, VE03_07378, VE00_06374, VE00_09711, VF21_09700, VE02_02683, VE04_05953
orth9099	0.934	0	0	None	None	VE01_07086, VE03_00054
orth1253	0.192	1	0.7816	ENOG410PWAZ, ENOG410PFX0, ENOG410PW93	None	VE00_06389, VE04_00383, VE03_06291, VF21_10413, VE04_07212, VE00_07887, VE02_05625, VC83_03961
orth1254	0.327	0.9102	0.0487	None	None	VF21_07610, VE02_06604, VE00_06395, VE00_07414
orth1255	0.203	0.9402	0.1047	ENOG410PISR	None	VF21_02367, VE01_07881, VE00_11051, VE03_05607, VE02_09692, VE00_06398, VC83_04403, VE04_07148
orth1256	0.451	1	0.9826	ENOG410PZPV, ENOG410PTIR	None	VE00_06403, VE04_04744, VC83_04504, VE04_08348, VF21_05442, VE01_04157, VC83_03525
orth1257	0.272	1	0.9832	ENOG410PTIR	None	VE03_06131, VC83_02520, VE00_10560, VC83_07733
orth1258	0.037	1	0.0018	ENOG410Q7KG, ENOG410PF8Q	None	VE03_01830, VE00_06413, VE02_06233, VC83_02183, VF21_09500, VE02_03607, VE01_07898, VF21_09449, VE00_07782, VC83_06323, VE03_05491, VE01_09265
orth1259	0.134	1	1	ENOG410PPDY	None	VE04_03474, VE00_06414, VE02_06232, VE04_09445, VF21_04502, VC83_02184, VE01_07899, VE02_05821, VF21_09450, VE03_01189, VE03_05490, VE01_02154, VE00_10152
orth1260	0.065	1	0.0333	ENOG410PIT2, ENOG410PJ3N	None	VE03_05486, VE04_06186, VE03_09105, VE00_06418, VE01_02012, VE00_09570, VE02_06228, VE01_07904, VE02_04519, VF21_07524, VF21_09454, VE04_05934
orth1261	0.163	1	0.887	ENOG410Q0AR, ENOG410PSEK	None	VF21_09464, VE03_01806, VE04_02790, VE00_06429, VE03_05475, VF21_04709, VE01_07915, VE02_00772, VE02_06218, VE04_10222, VE00_09680, VE01_01629
orth1262	0.038	1	0.0402	ENOG410PINT, ENOG410PM14	None	VC83_01758, VE01_06127, VE00_08025, VC83_06623, VE01_07924, VF21_02318, VE03_02138, VE02_06210, VE03_05467, VE00_06438, VF21_03476, VE04_09409, VE02_04508, VE04_04081
orth1263	0.373	0.9965	1	ENOG410PFRT	None	VE04_03631, VF21_06493, VE01_03690, VE00_10836, VE00_06440, VE02_09304
orth1264	0.084	1	0.0002	ENOG410PFJV, ENOG410PFYI, ENOG410PH7W, ENOG410PUWE	None	VE03_01683, VC83_06823, VE04_03632, VE04_01261, VE01_01463, VF21_06445, VE00_06785, VE02_03415, VE01_03689, VE02_09303, VF21_06492, VE00_06441
orth1265	0.049	1	0.8898	ENOG410PHDQ, ENOG410PUCA	None	VE02_01980, VF21_07925, VC83_00247, VE04_03633, VF21_06491, VE04_01089, VE03_03597, VE00_07480, VE01_04526, VE01_03688, VE02_09302, VE03_03656, VE00_06442
orth1266	0.037	1	0.0726	ENOG410PKYU, ENOG410PJG6	None	VE02_07800, VE03_06307, VE01_06599, VE02_06025, VE03_02922, VE04_03790, VC83_02686, VE01_08178, VE04_04858, VE00_06447, VF21_01605, VF21_05377, VE00_07662
orth1267	0.126	0.3839	0.341	ENOG410PH68	None	VE04_08754, VC83_02292, VE02_06026, VE03_02921, VE04_03791, VE01_08179, VE00_09554, VE00_06448, VE02_08962, VE01_10316, VF21_01606
orth9371	0.934	0.002	0.002	None	None	VE04_10137, VF21_02636, VE02_03205, VE01_05981
orth1269	0.032	1	1	ENOG410PRNU, ENOG410PRH8	None	VC83_00015, VC83_06372, VE01_09172, VE03_02895, VF21_04067, VE02_00916, VE01_08204, VE00_06874, VE04_01899, VE00_06474, VE02_02074, VE03_00605, VE04_04516, VF21_01632
orth1270	0.027	1	0.018	ENOG410PGJG	None	VE03_02893, VE02_00918, VC83_00017, VE00_10365, VE04_01901, VE00_06476, VE01_08206, VF21_01634
orth1271	0.062	1	0.0011	ENOG410PKNY, ENOG410PFX0, ENOG410PJV5	None	VF21_10231, VE01_00927, VE02_03381, VE03_02889, VE02_00923, VE04_01905, VE00_06850, VE03_08429, VF21_01639, VC83_00022, VE00_06480, VE04_07820, VC83_05366, VE01_08210
orth1272	0.104	0.0922	0.0667	ENOG410PHG7	None	VC83_05298, VE02_01314, VF21_02168, VE00_06509, VE03_07537, VE01_00998
orth1273	0.05	1	0.2137	ENOG410PFTB	BUSCOfEOG7RRFGJ	VE02_08761, VE03_05020, VE01_05668, VE00_10199, VF21_09838, VC83_07425
orth1274	0.064	1	1	ENOG410QDUM, ENOG410PKE3	None	VE00_06515, VE02_03773, VF21_02174, VC83_05291, VE04_00738, VE01_00993, VE02_02153, VF21_09610, VE03_07531, VE00_08477, VE03_01470, VE01_03841, VC83_00833
orth1275	0.183	1	0.2639	ENOG410PWRP, ENOG410PTHY, ENOG410PX3J	None	VE00_06521, VE00_07110, VE02_03204, VE03_06931, VE01_05982, VF21_10432, VF21_02179, VC83_03138, VE01_00988, VE02_02148, VE03_07714
orth1276	0.086	1	1	ENOG410Q17M, ENOG410PI4J	None	VE00_06522, VF21_02180, VE02_09126, VE01_10593, VE03_07523, VE01_00987, VE02_02147, VF21_02254, VE00_07968
orth1277	0.026	1	0.0315	ENOG410PK1N, ENOG410PJ6M	None	VE00_06532, VE02_01691, VC83_04861, VE02_02137, VF21_02190, VF21_08185, VC83_05320, VE04_02587, VE04_04643, VE03_07663, VE00_08276, VE03_07513, VE01_10074, VE01_00977
orth1278	0.272	1	0.1532	ENOG410PMZI	None	VE02_05063, VE03_04768, VF21_02221, VE02_02105, VE00_06584, VE04_01690, VE03_06577, VF21_01839, VE01_06011, VE00_06562
orth1279	0.189	1	0.7608	ENOG410PW51, ENOG410PWEW, ENOG410PIIU	None	VE01_02274, VE02_04566, VE00_06568, VE04_00708, VE02_09083, VE00_08920
orth1280	NA	NA	NA	ENOG410PGA1, ENOG410Q4IF, ENOG410PJNA, ENOG410PVK7	None	VE03_09127, VE02_05060, VE01_06008, VF21_08606, VE04_02247, VE01_05752, VE04_01693, VE00_06581, VE03_06574, VF21_01836, VE00_09721, VE02_08653, VC83_02488
orth1281	0.19	1	0.8034	ENOG410PPAR	None	VC83_00729, VE02_08258, VC83_08418, VE04_00151, VE01_03034, VE02_05070, VF21_01846, VE03_06588, VE03_08910, VE04_06416, VE01_06020, VE00_10206, VF21_00607, VE00_06591
orth1282	0.059	1	0.0225	ENOG410PGKD, ENOG410PFFE	None	VC83_08430, VE02_07539, VE03_06600, VE00_08776, VF21_01858, VE03_02521, VE04_05928, VE00_06602, VF21_01720, VE04_08338, VE01_00396, VE02_08527, VC83_01013, VE01_06035
orth1283	0.193	1	0.1323	ENOG410PG00, ENOG410PJII, ENOG410PFE8	None	VF21_01860, VC83_08432, VE04_02801, VE03_06602, VF21_09192, VE00_10383, VE04_06541, VE00_06604, VE02_08529, VE01_01640, VE01_06037
orth1284	0.089	1	0.0457	ENOG410PJ47, ENOG410PU8P	None	VF21_01874, VE02_07137, VE01_07992, VE01_04820, VF21_02236, VE04_09467, VE03_02206, VC83_08794, VE00_09733, VE00_06622, VE04_08306
orth1285	0.137	1	0.5059	ENOG410PNUX	None	VF21_01872, VE02_00622, VF21_05881, VC83_02843, VE03_00245, VE00_09090, VE01_08591, VE00_06624, VE04_06552
orth1286	0.134	1	1	ENOG410PVAH	None	VE01_04888, VE04_09200, VE01_00873, VF21_05981, VE02_07391, VE00_08122, VE02_06538, VE00_06636, VE00_09700, VF21_04316
orth8369	0.932	0	0	None	None	VE02_03959, VE00_02719
orth1288	0.14	1	0.9948	ENOG410PUCH, ENOG410PKUF	None	VE03_04786, VE03_08054, VE00_06649, VE04_03365, VE02_01104, VF21_05627
orth1289	0.079	1	1	ENOG410PH44, ENOG410PKUF	None	VE01_09960, VE01_00406, VF21_01729, VE00_09603, VE03_05648, VE04_09838
orth1290	0.131	1	0.2384	ENOG410PJHV, ENOG410PIXK, ENOG410PIN0	None	VE03_09480, VE01_06651, VE04_07291, VF21_10081, VC83_02619, VE02_01106, VE04_03363, VE03_01545, VE00_06652, VF21_05624, VE02_07845
orth1291	0.191	1	0.0231	ENOG410PIN0, ENOG410PIXK	None	VE01_10285, VE03_06764, VE02_07963, VF21_10082, VE00_07952, VE01_04242, VF21_08435
orth1292	0.028	1	1	ENOG410PK7W	None	VE00_10713, VE02_02211, VF21_07483, VE04_00329, VE00_06695, VE01_08872, VC83_05576, VE03_08412
orth1293	0.133	1	1	ENOG410PMS4	None	VE02_02184, VE00_06719, VE03_08546, VE03_01558, VE01_08848, VF21_05895, VF21_07511, VE04_03860, VE00_07277, VC83_07143, VE04_00356, VE01_08367, VE02_10117
orth1294	0.092	0.3965	0.3378	ENOG410PKKN	None	VE01_08842, VE00_06725, VE04_08353, VF21_07516, VE02_02176, VE03_08386
orth1295	0.044	1	0.2675	ENOG410PKKN, ENOG410Q31S	None	VE04_05639, VE01_10381, VE01_06966, VE04_07332, VE00_11052, VF21_09248, VF21_01931, VE03_07828, VE02_04725
orth1296	0.026	1	0.2513	ENOG410PHRD, ENOG410PGGT, ENOG410Q7S2	None	VE03_03946, VE00_06726, VE01_08841, VE04_08354, VE00_09853, VF21_09624, VE02_09355, VE04_07626, VE03_10884, VE02_02177, VF21_09715, VC83_05549, VE01_06500
orth1297	0.098	1	0	ENOG410PM09	None	VF21_09726, VC83_08325, VE00_06738, VE03_06508, VE01_05760, VE02_02166, VE02_08645, VE04_02734, VE00_08508, VF21_08598, VE01_08828, VE04_04070
orth1298	0.059	1	1	ENOG410PKRU	None	VC83_08324, VF21_09727, VE00_06739, VE03_09137, VE01_05761, VE04_02733, VE02_02165, VE01_08827, VE03_06507, VE04_04069, VF21_08596, VE02_08644, VE00_08506
orth1299	0.081	1	0.5457	ENOG410PJ8U	None	VE02_04317, VC83_06784, VE01_01497, VE04_04965, VE00_06751, VE03_01645, VF21_10005, VE02_08381, VE03_03410, VF21_05268
orth1300	0.091	1	1	ENOG410PJ8U	None	VE04_04890, VF21_09182, VE02_09928, VE00_10385, VE03_07324, VE01_01654
orth1301	0.047	1	0.0268	ENOG410PFZC, ENOG410PFVA	None	VE02_00024, VE03_01669, VE04_01825, VF21_02397, VE01_07845, VE00_08342, VE04_02702, VE03_05578, VE02_03402, VC83_06809, VE01_01476, VE00_06772, VF21_06432, VC83_04432
orth1302	0.123	1	0.0015	ENOG410PHB0, ENOG410PJQU	None	VE03_06564, VE03_09380, VE03_01698, VE02_09469, VF21_06460, VE00_07448, VF21_07780, VE00_06801, VE04_03721, VE01_01445, VE04_01247, VE01_10209, VE02_03430, VC83_06838
orth1303	0.479	0.0787	0.0646	None	None	VE03_10068, VE00_06804, VE03_09922, VC83_08407, VE02_03327, VC83_08096, VE02_09306, VF21_05492
orth8747	0.931	0	0	ENOG410PMF7	None	VE04_04398, VE02_03982, VF21_05890
orth1305	0.123	1	0.6291	ENOG410PIBV	None	VE02_06540, VE01_00876, VE03_08468, VC83_05413, VE00_08653, VE04_09825, VE02_09758, VE00_06807, VF21_04313
orth1306	0.153	1	1	ENOG410PKGN	None	VE00_06824, VF21_04295, VE02_06558, VE04_02648, VE01_00894, VE03_08450, VC83_05399
orth1307	0.171	0.4863	0.3682	ENOG410PWGP	None	VE04_06709, VF21_07020, VE00_10557, VE04_06256
orth1308	0.101	1	0.1037	ENOG410PH27	None	VE03_08851, VE02_10285, VE04_05741, VE02_01415, VE04_10299, VE00_06841, VE02_02024, VF21_10533, VF21_01212, VE00_07855
orth1309	0.057	1	0.3595	ENOG410QAWD, ENOG410PG9N	None	VF21_10229, VF21_09648, VE03_01506, VE01_00929, VE02_03383, VE00_06852, VE03_08427, VE04_08368, VC83_05364
orth1310	0.175	1	1	ENOG410PG9N	None	VE00_09977, VF21_06601, VE01_09320
orth1311	0.097	1	1	ENOG410PHUJ, ENOG410PKP5	None	VE02_08300, VC83_06382, VE02_02071, VE00_06877, VF21_04070, VE01_09169, VE01_01669, VE04_08443, VF21_05447, VE00_09654, VE03_00602
orth1312	0.137	0.9231	0.0211	ENOG410PR46, ENOG410PQAS	None	VE02_02044, VE00_06902, VF21_04095, VC83_06422, VE03_00575, VE01_09144
orth1313	0.192	0.1777	0.0697	ENOG410PS2K	None	VF21_10028, VF21_08458, VE04_04994, VE03_06787, VE02_01652, VE02_08033, VE01_10307, VE00_07931, VC83_00264
orth1314	0.056	1	0.0004	ENOG410PK7Y, ENOG410PGVP	None	VE03_03464, VF21_03841, VE02_02043, VE00_06903, VF21_04096, VE02_08615, VC83_06423, VC83_02392, VE01_09143, VE04_06972, VE03_00574, VE01_02652, VE00_10332, VE04_04280
orth1315	0.052	1	0.9993	ENOG410PG8A, ENOG410PI73, ENOG410Q846	None	VE02_08947, VE04_01152, VE01_03638, VE00_06942, VE00_07638, VE03_07445, VC83_02708, VE03_06330, VE02_04432, VE04_07590, VC83_03302, VF21_05400, VF21_06370, VE01_06576
orth1316	0.066	1	0	ENOG410PG5H, ENOG410PF8W, ENOG410QDM5	None	VE03_07469, VF21_09408, VE00_07181, VF21_06985, VC83_06063, VE00_06970, VC83_04143, VE02_04461, VE04_08054, VE02_06666, VE01_03663, VE03_07300, VE01_09080, VE04_09695
orth1317	0.126	1	0.3668	ENOG410PGE1	None	VE04_08471, VE03_07964, VE03_07470, VE00_07366, VE02_04462, VC83_04892, VC83_06062, VE04_04056, VE00_06971, VE02_07437, VE01_03664, VE01_09728, VF21_09409, VF21_06501
orth1318	0.075	1	0.1077	ENOG410PFW2	None	VE03_07474, VE04_09630, VF21_09018, VE01_03816, VE00_09358, VE04_09094, VE02_04465, VF21_09413, VE01_03667, VC83_03296, VE00_06974, VC83_00810, VE03_01447, VE02_03752
orth1319	0.096	1	0.287	ENOG410PUQP	None	VF21_07771, VE00_07439, VE01_10200, VE03_09371, VE00_07002, VF21_07441, VE01_09833, VE04_04106, VE04_03729
orth1320	0.191	1	0.785	ENOG410PJP7, ENOG410Q5CH, ENOG410PM5P, ENOG410PFPF	None	VE02_08705, VE04_02634, VF21_07425, VE00_07016, VE03_06818, VE03_09948, VE01_09818, VF21_08971
orth1321	0.239	0.8106	0.7395	ENOG410PJP7	None	VC83_01011, VC83_04116, VE00_07420, VE03_05265, VE02_08469
orth1322	0.083	1	0.0051	ENOG410PK9U	None	VE03_06816, VF21_07423, VE00_07018, VE02_08703, VE04_02632, VE01_09816, VF21_09169
orth1323	0.036	1	0.0468	ENOG410PH3V	BUSCOfEOG7G7KXG	VC83_09334, VE00_07972, VE03_02197, VE01_10661, VE02_09130, VF21_02258, VE04_07049
orth1324	0.115	1	1	ENOG410Q9IW, ENOG410QEER	None	VE03_09527, VE01_10037, VF21_00148, VF21_00147, VE01_09640, VE00_07047, VE02_05532, VE04_09656, VE03_00236, VE04_01883, VE00_11112, VE02_09700, VF21_00876
orth1325	0.121	1	0	ENOG410PISH	None	VE02_09977, VE03_09530, VF21_02248, VE00_07050, VE04_08164, VE01_10596, VE01_10034, VE00_07965, VE01_04067, VF21_00873, VE02_05529
orth1326	0.033	1	0.8166	ENOG410PQC8	None	VE00_09522, VE04_02950, VE02_04634, VE00_07057, VE04_05696, VE01_06268, VE01_03132, VE03_05519
orth1327	0.025	1	0	ENOG410PIAR, ENOG410PF9U	None	VF21_02304, VE03_09539, VE01_10027, VE00_08039, VE00_07067, VC83_01771, VE04_03649, VC83_04209, VE02_05523, VE03_02155, VF21_00866, VE01_06114, VE04_02916, VE02_04494
orth1328	0.102	1	0.0342	ENOG410PK92	None	VF21_07300, VE03_03441, VE02_01575, VE01_07422, VF21_00848, VE04_00931, VE02_07283, VE04_02192, VE01_00631, VE00_07078, VE03_07736, VE00_10902, VE04_02197
orth1329	0.067	1	0.8138	ENOG410PFCN, ENOG410PMJV	None	VE03_03442, VF21_00847, VE02_01576, VE00_10901, VE04_02198, VE02_07284, VE04_00930, VF21_07299, VE04_02191, VE01_00630, VE03_07737, VE00_07079, VE01_07421
orth1330	0.118	1	0.1557	ENOG410PGN3, ENOG410PMSM	None	VE00_10571, VE02_03193, VF21_00713, VC83_05598, VF21_09790, VE04_02885, VE00_07098, VE01_05994, VE01_03139, VE03_07725, VE04_02910, VE02_04642
orth1331	0.047	1	1	ENOG410PFNP, ENOG410PMNS	None	VF21_09794, VE02_08278, VC83_05605, VE02_03197, VE04_02889, VE01_05990, VE02_09389, VE04_03147, VE03_07722, VE03_06188, VE00_07102, VE01_07238, VE00_08211
orth1332	0.062	1	0.7694	ENOG410PJPT	None	VE02_03212, VE01_05974, VE03_06806, VE00_07117, VE04_04462, VE04_10239, VC83_02494, VE00_10603, VE03_07707, VF21_02643
orth1333	0.33	1	0.0426	ENOG410PKAU, ENOG410QCU8, ENOG410PMNF, ENOG410PVW1	None	VE04_09070, VE02_01551, VE02_09465, VE00_11122, VE00_07149, VC83_07589, VC83_07985
orth1334	0.057	1	1	ENOG410PFGT, ENOG410PKSC	BUSCOfEOG741ZBG	VC83_04132, VE00_07168, VE03_03150, VE04_02017, VE04_02857, VF21_01024, VF21_06997, VE03_07288, VE00_09122, VC83_00556, VE01_05189, VE02_06655, VE02_01461, VE01_09092
orth1335	0.276	1	1	ENOG410PUK8, ENOG410PXYN	None	VE00_08585, VE02_09488, VE00_07175, VE04_02010, VF21_06409, VE04_10319, VF21_06990, VE01_03598, VE03_07295, VE03_09452, VE01_09085, VE02_01270, VE02_06663
orth1336	0.106	1	1	ENOG410PJ53, ENOG410Q28T	None	VF21_06989, VF21_10340, VE04_02009, VE01_07927, VE00_07176, VE00_07266, VE03_07296, VE02_06664, VE01_09084, VE03_01439, VE04_05979
orth1337	0.089	1	0.0079	ENOG410PMQE	None	VE01_03239, VF21_04200, VE02_02812, VE04_04426, VE00_09112, VE03_00222, VE02_00600, VE00_07210, VF21_00517, VE01_08569, VC83_02869, VE04_02610
orth1338	0.12	1	1	ENOG410PHQP	None	VE02_04565, VC83_05769, VE03_09213, VE04_04427, VE03_01958, VF21_10147, VE01_05671, VE04_05024, VE01_03240, VF21_04199, VE02_02813, VE00_09050, VE00_07211, VE00_10880
orth1339	0.052	1	0.0058	ENOG410PIP5, ENOG410PGXD	BUSCOfEOG7KWSTM	VE04_02148, VE00_07220, VF21_04190, VE01_03249, VE04_07202, VC83_00887, VE03_09218, VE03_02536, VE02_06747, VE02_02822, VE01_04745, VC83_05759, VF21_09038, VE00_07518
orth1340	0.082	1	1	ENOG410PKIY, ENOG410PH1Q	None	VC83_05721, VE01_03282, VE02_02856, VE03_08668, VE03_05698, VE00_07253, VE04_03255, VE01_09332, VF21_04157, VE04_01727, VE00_10463, VF21_10242, VE02_02980
orth1341	0.109	0.9076	0	ENOG410PHVS	None	VE04_01608, VE01_07609, VE01_03291, VE00_07262, VE03_05689, VE02_02865, VF21_04148, VE04_01718
orth1342	0.193	0.9986	1	ENOG410PHVS	None	VE01_00005, VE00_08936
orth1343	0.197	1	0.0222	ENOG410PWFY, ENOG410Q5IT, ENOG410PJ8S, ENOG410QE14	None	VC83_06149, VE00_10443, VE03_01400, VE00_07274, VE02_04294, VF21_05836, VE01_09249, VE02_10022
orth1344	0.05	1	0.2853	ENOG410PKJP	None	VF21_01305, VE04_00495, VF21_10616, VE00_02122, VE03_05746, VE02_06631, VC83_08739, VE01_01240
orth1345	0.088	0.7352	0.4984	ENOG410PUT5	None	VE03_08540, VE00_07282, VE02_08754, VF21_05901, VE04_03865, VE01_08362
orth1346	0.181	0.4177	0.3132	ENOG410QDYC	None	VE04_03638, VE01_05026, VF21_00336, VE02_09271, VE00_09160, VF21_10116, VE01_03683
orth1347	0.157	1	0.0006	ENOG410PTVY, ENOG410PV5I	None	VF21_02239, VE00_07307, VE02_04267, VF21_05924, VE03_01433, VE02_07140, VE01_08340
orth1348	0.182	1	0.0326	ENOG410PTVY	None	VE04_07372, VE03_06737, VE01_07267, VF21_08369, VE00_08184, VE02_09871
orth1349	0.142	1	0.065	ENOG410PSCJ	None	VE04_08660, VE03_08856, VE02_01419, VE01_08321, VF21_05942, VE03_01412, VC83_04784, VE00_07318, VE02_04284, VE04_05738, VC83_09176, VE00_07851, VC83_00588, VF21_10537, VE01_02831
orth1350	0.241	1	0.6064	ENOG410PK9Z	None	VF21_06524, VE00_07726, VE02_08076, VE00_07344, VC83_07762, VE03_07942, VE01_09703, VE04_08043
orth1351	0.16	1	0.952	ENOG410QEEZ, ENOG410PGT4	None	VE00_07348, VF21_06520, VE01_01057, VE04_04158, VE04_07248, VE02_07417, VE00_08497, VE03_07946, VE01_09707
orth1352	0.126	1	0.132	ENOG410PN1U	None	VE04_07250, VE01_09709, VE00_07350, VF21_04484, VF21_06518, VE02_07420, VE03_07948, VE01_03565
orth1353	0.133	1	1	ENOG410PN1U, ENOG410PNYD	None	VE01_00852, VE04_06089, VE03_06466, VC83_05445, VE00_08972, VF21_04339, VE02_09625
orth1354	0.139	1	0.0136	ENOG410PH1M	None	VF21_09184, VE01_01652, VE03_07953, VE02_09926, VE00_10387, VE00_07353, VE03_07326, VE02_07424, VE01_09712, VF21_06514, VE04_04889
orth1355	0.11	1	0.946	ENOG410PK95	None	VE03_07961, VE01_09725, VE00_07363, VE03_10684, VE02_07434, VF21_06504, VC83_06379, VE04_04059
orth1356	0.097	1	0.5475	ENOG410PH7J, ENOG410Q8T4	None	VE03_09093, VE01_04557, VE04_04020, VE02_01950, VE00_09515, VF21_07564, VC83_08257, VF21_07895, VE02_04562, VE01_01972
orth1357	0.075	1	0.1034	ENOG410PHY0, ENOG410PH4R	None	VE01_00509, VE02_00004, VE00_07384, VE01_07872, VE03_00354, VC83_07109, VE04_03935, VE03_05598, VF21_03671, VC83_04412, VE00_08362, VF21_02376, VE02_08342
orth1358	0.209	1	1	ENOG410PFQ3, ENOG410PP9X, ENOG410Q79Y	None	VE02_09512, VE04_09212, VE01_00519, VE00_09424, VE04_03700, VC83_07120, VE01_04467, VF21_06278, VE03_06279, VE00_07394, VF21_03681, VE02_07605, VE03_06011
orth1359	0.068	1	0.0043	ENOG410PFD7	None	VC83_07026, VE00_08877, VF21_03692, VC83_07127, VE00_07405, VE04_03686, VE01_00601, VE03_06023, VE03_00513, VE04_07644, VF21_06033, VE02_10244, VE02_07214, VE01_00529
orth1360	0.068	1	0	ENOG410PKP8	None	VE01_04018, VE00_07411, VE00_07821, VE02_06601, VF21_07607, VE03_05276, VE04_07967
orth1361	0.092	1	0	ENOG410PUJ3, ENOG410PMPY, ENOG410PIWG	None	VC83_06550, VE00_07412, VE00_09741, VE03_05215, VE01_04017, VE04_07968, VE02_06602, VE04_06124, VF21_07608, VE03_05275, VE01_01673
orth1362	0.088	1	0.0156	ENOG410QEG9, ENOG410PK0A, ENOG410QEGA	None	VE04_03595, VE03_06885, VE00_07413, VE01_04016, VE02_06603, VF21_07609, VE03_05274
orth1363	0.139	0.4466	0.4491	ENOG410PK0A	None	VE00_09877, VE04_04234, VE02_06084, VF21_09213, VE01_04220
orth1364	0.097	1	0.0305	ENOG410PHTN, ENOG410PG1C	None	VF21_07556, VE04_03594, VC83_06552, VE00_09507, VE02_04554, VE01_04014, VE00_07415, VE02_06605, VE03_09741, VF21_07611, VE03_05273
orth1365	0.28	1	0.0001	ENOG410QEFI, ENOG410QEFM, ENOG410PIUX, ENOG410QE8B	None	VE02_10213, VF21_05711, VE00_09000, VE02_05285, VE00_07428, VF21_05831, VC83_03550
orth1366	0.083	0.1889	0.1585	ENOG410PFUH, ENOG410PIJ6	None	VF21_07764, VE03_09364, VE04_08819, VE01_02766, VE00_07432, VE00_08927
orth1367	0.089	1	0.4632	None	None	VE03_09369, VE04_03731, VF21_07769, VE00_07437, VE01_10198, VC83_02456
orth1368	0.105	1	0.4654	None	None	VE02_01968, VE03_03584, VE03_03669, VE04_06352, VE00_07469, VE01_04538, VC83_05188, VF21_07913, VC83_00235
orth1369	0.272	1	1	ENOG410PTSP, ENOG410PX6K, ENOG410PY1Y, ENOG410PZU1	None	VE00_07447, VE03_09379, VE00_07829, VF21_07779, VE03_08875, VE02_09470, VC83_07068, VE01_10208
orth1370	0.044	1	1	ENOG410PFDQ, ENOG410Q9CZ	None	VE00_07456, VE03_09382, VE00_07451, VF21_07784, VE01_10212, VC83_01468, VE04_06043, VE02_08783, VF21_07790, VE01_10218, VE03_07382, VE04_04348, VE02_09466
orth1371	0.139	1	0.7094	ENOG410PK8N	None	VE03_06788, VF21_07785, VE00_07452, VE01_10213, VF21_08459, VE02_09464, VE04_04995, VE04_06042, VE02_08032, VE01_10308, VE00_07930
orth9700	0.924	0.0011	0.0011	None	None	VE02_02728, VE01_09067
orth1373	0.018	1	1	ENOG410PFD1	None	VE04_04030, VE02_01969, VF21_09029, VE02_03763, VE03_03585, VE00_09372, VE03_03668, VE03_01452, VC83_00824, VE01_03830, VE01_04537, VE04_06351, VE00_07470, VF21_07914, VC83_00236
orth1374	0.114	1	0.8749	ENOG410PQMY	None	VE03_03609, VE01_04511, VE00_07495, VE01_00008, VE04_01103, VE00_08928, VE03_03644, VF21_06232
orth1375	0.159	1	0.3937	ENOG410PUKJ, ENOG410PPF8	None	VE02_01996, VE04_01105, VE00_08582, VE03_09448, VE03_03610, VE00_07497, VF21_06234, VE03_03643, VE01_04509, VE04_10322
orth1376	0.09	1	1	ENOG410PSY4	None	VE01_07216, VE03_03616, VE00_09827, VE02_09247, VE04_04687, VE03_03637, VF21_09479, VE02_02005, VE00_07504, VE01_04502, VE03_06169, VF21_06241
orth1377	0.061	1	0	ENOG410PKEX, ENOG410PUJ3	None	VE01_04496, VF21_06247, VE03_03622, VE00_10403, VF21_06285, VE03_03631, VC83_09397, VE00_07510, VE04_05801, VE02_02008, VE02_09717, VE04_08249
orth1378	0.048	1	0.9993	ENOG410PFTA, ENOG410PHK3	None	VF21_09007, VE02_04595, VF21_08310, VE04_09449, VE00_09020, VE01_05706, VE03_04982, VE00_07549, VE03_02585, VC83_07526, VE04_07988, VE02_03741, VC83_00798, VE01_10653
orth1379	0.355	1	0.1378	ENOG410PXXD	None	VE01_03808, VE03_00895, VF21_09015, VC83_00364, VE00_07989, VE03_02594, VE02_03749, VE00_07556, VE04_06822
orth1380	0.152	1	0.2245	ENOG410PNMU, ENOG410PKMH	None	VE03_03675, VE01_04542, VE00_07611, VE04_05593, VE03_05252, VE00_05717, VE03_03578, VE02_01965, VE01_03971, VE02_04682, VE00_07558, VE04_05613, VF21_08774, VC83_00232, VC83_06540, VF21_07910
orth1381	0.13	0.2116	0.2159	ENOG410PR7F	None	VE00_07559, VE01_04543, VE00_07610, VE04_05614, VE02_01964
orth1382	0.043	0.3344	0.3335	ENOG410PIWY	None	VE03_03677, VE03_03576, VE02_01963, VE00_07560, VF21_07908, VE00_07609, VE04_05615, VE01_04544, VC83_00231
orth1383	0.506	0.9064	0.0706	None	None	VE00_07562, VE01_04546, VE03_03574, VE02_01961, VE03_03679, VC83_00229, VE04_05617, VE00_07607, VF21_07906
orth8671	0.921	0	0	None	None	VE00_02876, VE01_05728
orth1385	0.269	0.5793	0.5799	ENOG410PQQJ	None	VE03_03572, VE00_07564, VE01_04548, VE02_01959, VC83_00227, VE03_03681, VF21_07904, VE00_07605
orth1386	0.155	1	1	ENOG410PHYK	None	VE03_03571, VE00_07565, VE01_04549, VE02_01958, VE04_06846, VE03_03682, VF21_07903, VC83_00225, VE00_07604
orth1387	0.123	1	1	ENOG410PRS5	None	VE03_03570, VE00_07566, VE01_04550, VE04_06847, VE03_03683, VE00_07603, VE02_01957, VF21_07902, VC83_00224
orth7900	0.902	0.0111	0.0143	ENOG410PVDG	None	VE04_06860, VE00_08796
orth1389	0.065	1	1	ENOG410PQR5	None	VE01_04552, VE02_01955, VE03_03569, VE00_07568, VE03_03684, VF21_07900, VE00_07601, VC83_00223, VE04_06849
orth1390	0.124	1	1	ENOG410PQ3P	None	VF21_07899, VE01_04553, VE02_01954, VE03_03568, VE00_07569, VC83_00222, VE03_03685, VE04_06850, VE00_07600
orth1391	0.118	0.3773	0.3461	ENOG410PK3Z	None	VE02_01953, VE00_07570, VF21_07898, VE01_04554, VE03_03567, VE00_07599, VE03_03686, VC83_00221
orth1392	0.086	1	1	ENOG410PNXY	None	VE00_07571, VE02_01952, VE01_04555, VE00_07598, VE03_03566, VF21_07897, VE03_03687, VC83_00220
orth1393	0.058	1	0.5395	ENOG410PN2B, ENOG410PP0P	None	VE01_04556, VE02_01951, VE00_07572, VE03_03565, VE02_01569, VE00_07597, VE01_00636, VF21_07896, VE03_03366, VE04_05972, VF21_07306, VE00_00150, VC83_07267, VE03_03688, VC83_00219
orth1394	0.143	1	0.4075	ENOG410PQGQ, ENOG410PMZ6	None	VE01_10624, VE00_07573, VE02_01948, VE00_07596, VE01_04560, VE04_05704, VF21_07893, VE03_08757
orth1395	0.391	0.7168	0.7172	ENOG410PN7N	None	VE00_07595, VE01_04559, VE00_07574, VF21_07894, VE02_01949
orth1396	0.141	0.7272	0.5819	ENOG410PHWG	BUSCOfEOG7X3R0Z	VE00_07594, VE00_07575, VF21_07892, VE02_01947, VE01_04561, VC83_00216, VE03_03694
orth1397	0.425	0.8736	0.862	ENOG410PK6B	None	VE00_07576, VE00_07593, VE02_01946, VE01_04562, VE03_03695, VE03_10473, VC83_00215
orth1398	0.292	0.2572	0.1699	ENOG410PQSE	None	VE00_07577, VE02_01944, VE01_04563, VF21_01535, VE03_03696, VE00_07592
orth1399	0.123	1	0.0427	ENOG410PFVI	None	VE03_09342, VE00_07578, VE01_04564, VE03_03697, VF21_01536, VE00_07591, VE02_01943
orth1400	0.043	0.4686	0.4674	ENOG410PG9R	None	VE03_03698, VE00_07579, VE01_04565, VF21_01537, VE02_01942, VE00_07590, VC83_00214
orth1401	0.081	1	0.9196	ENOG410PKCD	None	VE00_07589, VE03_03699, VF21_01538, VE00_00991, VE00_07580, VE03_03215, VE04_08014, VE01_04566, VE02_06421, VE01_04286, VE02_09541, VC83_00486, VC83_00213, VF21_00942
orth1402	0.293	0.8491	0.5178	ENOG410PS93	None	VE00_07588, VF21_01539, VE03_03700, VE00_07581, VE01_04567, VE02_09542, VC83_00212
orth5554	0.89	0.0196	0.0166	None	None	VE04_02960, VE00_03085, VE00_03084, VF21_03414, VC83_06688
orth6793	0.883	0.0011	0.0012	None	None	VE04_02110, VE00_10563, VE04_05022, VC83_01205, VC83_08996
orth1405	0.142	1	1	ENOG410PTRN	None	VE03_03704, VE01_04569, VE00_07584, VF21_01542, VE00_07585, VE01_04571, VE02_09547
orth1406	0.066	1	0.23	ENOG410PMHV, ENOG410PNK0	None	VE00_07615, VE01_06553, VE00_09824, VE01_07213, VC83_02729, VE04_08818, VE02_09735, VE03_06352, VF21_05423
orth1407	0.12	1	1	ENOG410PJVZ, ENOG410PM62, ENOG410PUVM	None	VE00_07700, VC83_08486, VE03_03998, VE03_07854, VE01_10303, VE04_03241, VF21_08454, VE04_06734, VF21_01908, VE01_10360, VE02_04746, VE00_07935
orth1408	0.018	1	0.0011	ENOG410PGUD, ENOG410PH1P	None	VE01_10369, VE04_08411, VE02_04737, VE03_04550, VE03_07845, VF21_06329, VE00_07709, VE01_00045, VC83_03237, VC83_09259, VF21_01918, VE04_08183, VE02_03346, VE00_07740
orth1409	0.179	1	1	ENOG410PUJ5, ENOG410PWEH, ENOG410PZW3	None	VE03_01074, VE01_10379, VE00_07719, VC83_03959, VE04_05637, VE03_07834, VE02_04727
orth1410	0.24	1	1	ENOG410PUHG, ENOG410PWGZ	None	VF21_06004, VE00_09345, VE04_00660, VE01_04869, VE02_07225, VE03_09755
orth1411	0.083	1	1	ENOG410PKPA	None	VE00_07724, VF21_09837, VE02_08760, VE01_05669, VE04_08989, VC83_07446, VE03_05014, VE00_10200
orth1412	0.085	1	0.0198	ENOG410PXIM, ENOG410PJX2, ENOG410Q24F	None	VF21_06415, VF21_06320, VC83_00186, VE00_08587, VE02_09486, VE01_00054, VE01_03596, VE04_10318, VE02_03337, VE04_02174, VE00_07731, VE03_09818, VE03_09454
orth1413	0.293	1	0.0145	ENOG410PJDS	None	VE04_08413, VF21_07019, VF21_06327, VE03_04553, VE00_10016, VE01_00047, VE00_07738, VE02_03344, VE03_09826
orth1414	0.135	1	1	ENOG410PSV1, ENOG410PR3D, ENOG410PXDM	None	VE03_04544, VE04_06204, VC83_01462, VF21_06335, VC83_01974, VE00_09106, VC83_08999, VE02_03352, VE02_00606, VF21_00523, VE00_07746, VE01_08575, VE04_02615, VE03_00228
orth1415	0.371	0.6492	0.4818	ENOG410PSQR	None	VE04_06740, VE03_04528, VE03_04529, VC83_03177, VE02_03368, VE01_00018, VE01_00019, VE00_07762, VE00_07763, VE02_03369, VE04_06739, VF21_06353
orth1416	0.228	1	1	ENOG410PTIB, ENOG410PN9Z	None	VF21_04462, VE01_01151, VC83_06306, VE04_06247, VC83_05177, VE02_06686, VF21_05449, VE00_09541, VE03_09035, VE03_10814, VE00_07791, VE01_09277, VE04_04377, VE02_08298
orth1417	0.102	1	0.0052	ENOG410PW2A	None	VE04_07375, VF21_08366, VE02_09869, VE03_10851, VE00_07815, VF21_05817, VE00_08186, VE03_02061, VE01_07265
orth1418	0.59	0.3225	0.3225	ENOG410PPAZ	None	VE00_11161, VE02_09904, VE00_07823, VE02_09594
orth1419	0.011	1	0.2328	ENOG410PGQF, ENOG410PJ1G, ENOG410PHH4	BUSCOfEOG7XPZGS	VE03_08869, VE01_10664, VC83_09332, VE00_07837, VE00_07975, VE03_02194, VE04_05237, VE04_08702, VC83_00582, VE01_05164, VF21_02262, VE02_01434, VF21_01050, VE02_09701
orth1420	0.208	1	0.746	ENOG410PNAD, ENOG410PIA0, ENOG410PVD5	None	VE02_01424, VC83_00570, VF21_10540, VE03_08860, VE04_05733, VE01_02826, VE00_07927, VE00_07847
orth1421	0.071	1	1	ENOG410PGYW, ENOG410Q19W	None	VE04_05739, VE03_08855, VE02_01418, VF21_01546, VE03_03708, VE00_09649, VE01_04575, VE04_06597, VE00_07852, VE01_02832, VF21_10536
orth1422	0.294	0.383	0.0246	ENOG410PP79	None	VE00_08661, VE04_07852, VE04_08898, VF21_05436, VF21_10532, VE00_07856
orth1423	0.093	1	0	ENOG410PIYM, ENOG410PJBB	None	VE03_08844, VE02_01408, VE01_07442, VE03_04357, VE02_00268, VE00_08895, VE00_07863, VC83_02080, VC83_00601, VE01_02842, VE04_09942, VF21_07736, VF21_10526, VE04_05778
orth1424	0.417	1	0.2279	ENOG410Q58C, ENOG410Q15I, ENOG410PSMF	None	VE00_07876, VC83_04110, VE00_09137, VE04_00393
orth1425	0.576	0.1535	0.155	None	None	VF21_10438, VE00_10776, VE02_05630, VE04_00388, VE00_07881
orth1426	0.268	0.7456	0.0678	ENOG410PNU7	None	VC83_01206, VE04_03627, VE00_09472, VF21_02102, VE04_09038, VC83_04111, VF21_01970, VE00_07893
orth9180	0.882	0.0048	0.0049	None	None	VE03_10573, VE02_05171, VC83_02575, VC83_00310
orth1428	0.233	1	0.0956	ENOG410PX11, ENOG410PW93	None	VE04_03629, VC83_01208, VE00_09474, VE04_05610, VF21_01973, VE00_07895, VF21_02099, VC83_04114
orth9502	0.878	0.0085	0.0085	None	None	VE01_08838, VE04_02744
orth1430	0.267	1	0.0004	ENOG410PFRJ	None	VE04_05900, VF21_07551, VE01_01986, VE02_04550, VE00_09503, VE03_09082, VF21_01107, VC83_08244, VE03_03231, VE01_07198, VE00_07897, VE04_07329
orth1431	0.48	0.395	0.395	ENOG410PVGA, ENOG410PHEM	None	VE03_10891, VE00_10465, VE02_08463, VE00_07899
orth1432	0.273	1	0.9427	ENOG410PQ2B	None	VC83_07027, VE00_08876, VE04_07643, VE03_00514, VE01_00600, VE00_07909, VE02_07213, VF21_06034
orth1433	0.239	0.4884	0.3061	ENOG410PQBM, ENOG410PRW1, ENOG410PT8P	None	VE00_07920, VE04_09196, VE00_07928, VE01_01854
orth1434	0.226	1	0.1262	ENOG410PURU, ENOG410PVGC, ENOG410PWQY	None	VE04_05816, VF21_08702, VE01_05277, VE04_02441, VE02_03069, VE00_08825, VF21_08983, VE00_07922, VE03_02984, VE02_08722, VC83_01439
orth1435	0.142	1	0.2386	ENOG410PNTZ	None	VE03_06777, VE00_10701, VE00_07940, VC83_00254, VE02_08045, VE01_10297, VC83_09314, VF21_08447, VF21_06146, VE04_03411, VE04_07897, VE01_00374
orth1436	0.118	1	0.8779	ENOG410PMUN	None	VE04_03401, VE02_00618, VE03_06770, VF21_08440, VC83_02846, VF21_05884, VE01_10290, VE02_10178, VE00_07947, VE00_09094, VE03_00241, VE04_06548, VE01_08587
orth1437	0.112	1	0.1817	ENOG410PKSF, ENOG410Q5N0	None	VE00_07966, VE04_05212, VE01_10595, VE01_02103, VE00_08227
orth1438	0.044	1	0.0001	ENOG410PHHR, ENOG410PVK0	None	VE03_02200, VC83_09337, VE00_11080, VC83_02196, VE01_10592, VE02_09127, VE04_07046, VF21_02255, VE02_09348, VE00_07969
orth1439	0.044	1	0.0013	ENOG410PGZ3, ENOG410PGWY	None	VE01_09947, VE03_05085, VE00_08024, VE04_00601, VE02_04510, VE00_08425, VC83_01757, VC83_02245, VE03_02137, VE01_06128, VE02_06961, VE04_04080, VF21_08468, VF21_02320
orth1440	0.3	1	0.0061	ENOG410PRBC	None	VE04_08111, VE00_01397, VE01_10252, VE04_08109, VE01_10254, VE03_05099, VE03_05100, VE00_08052, VE02_06976, VF21_02778, VE02_06979
orth1441	0.351	1	0.9978	ENOG410PRBC	None	VE00_08662, VE03_10219, VC83_04049, VE01_03815, VE04_06819, VE03_04574
orth1442	0.057	1	0.2702	ENOG410PMK1	None	VC83_00728, VE01_10268, VE04_00150, VE01_03033, VF21_00606, VE02_00380, VE04_09674, VE03_05114, VF21_02793, VE00_10207, VE00_08067, VE02_08259, VE03_08909, VC83_02204
orth1443	0.113	1	0.8436	ENOG410Q1AN, ENOG410Q5K8, ENOG410PHGV	None	VE04_03548, VF21_09553, VE01_10274, VF21_02799, VE02_00374, VE00_08073
orth1444	0.178	1	0.0045	ENOG410Q1AN, ENOG410PHGV	None	VE00_10155, VE03_09620, VE04_03477, VF21_04505, VF21_10003, VE02_05824, VE03_03408, VE01_02151, VE02_08379
orth1445	0.077	1	0.001	ENOG410PMME, ENOG410PFCI	None	VE02_00357, VE04_06635, VC83_00387, VC83_02171, VE00_09738, VE01_07536, VF21_02815, VE03_05135, VE00_08087
orth1446	0.112	1	0.7131	ENOG410PH8B, ENOG410PKPS, ENOG410PIAV	None	VE01_05939, VE00_10624, VF21_02678, VE04_02568, VE03_07670, VE04_00903, VE03_07335, VE01_09043, VE02_03246, VE00_08100
orth1447	0.088	1	0.8404	ENOG410PGHT, ENOG410PME8	None	VE03_01822, VE01_10056, VE02_06966, VE01_09952, VE03_05090, VE00_08420, VE04_02558, VF21_00896, VE00_08109, VE02_04081, VE04_07768, VF21_02769
orth1448	0.13	1	0.548	ENOG410PY54	None	VE03_01807, VE04_02791, VE00_10390, VE01_01630, VE02_00773, VE00_08113
orth1449	0.136	1	1	ENOG410PQPS	None	VE02_09217, VE00_11084, VE01_03463, VE00_08117, VE03_09573, VF21_07854
orth1450	0.077	1	1	ENOG410PW4T, ENOG410PW06	None	VE00_08132, VE03_01555, VE03_03886, VE00_10022
orth1451	0.085	1	1	None	None	VE01_04162, VF21_03652, VE00_08135
orth1452	0.163	1	1	None	None	VE01_04163, VE02_08577, VC83_08566, VF21_03653, VE04_08085, VE00_08136, VE03_06001
orth1453	0.078	1	1	ENOG410Q2R2, ENOG410QEDA	None	VE02_08588, VE00_08147, VF21_03664, VC83_08584, VE00_10941, VE03_09503, VF21_05970, VE01_04896, VE04_09532, VE03_08152, VE04_00633, VE01_04174
orth1454	0.148	1	1	ENOG410PNVV	None	VE01_07273, VF21_08375, VE01_05275, VE00_08823, VE04_02439, VE00_08178, VE03_06743, VE02_03067, VF21_08985, VE03_02982, VF21_01215, VE04_06681
orth1455	0.135	1	0.9751	ENOG410PWX1, ENOG410PN7G	None	VE01_07271, VF21_08373, VE02_07956, VE00_08683, VE03_07101, VE03_06741, VE00_08180, VF21_08430, VE04_06683
orth1456	0.153	1	0.0753	ENOG410PJ2G, ENOG410PJ1J	None	VE00_11070, VE04_08644, VE01_07252, VF21_10392, VE04_08879, VE00_08198
orth1457	0.075	1	0	ENOG410PFPV, ENOG410PKFC	None	VE04_03148, VE03_02379, VE02_09388, VE04_03961, VE00_08212, VE01_07237, VE03_06187, VF21_08341
orth1458	0.056	1	0.0008	ENOG410PFPV	None	VE02_03618, VE01_09632, VF21_00156, VE03_01997, VF21_00139, VE04_09763, VC83_06101, VE00_09057
orth1459	0.496	0.2544	0.2523	ENOG410PRYR	None	VF21_08338, VE04_08608, VE01_02665, VE04_03151, VE00_08216, VE02_04093, VE01_07234
orth1460	0.42	0.7594	0.7594	ENOG410PRYR	None	VE00_11104, VE01_09301, VE04_09453
orth1461	0.123	1	0.3408	ENOG410PXCY, ENOG410PPN8, ENOG410PVEB	None	VF21_08336, VE02_09384, VE04_00650, VF21_05992, VE04_03153, VE01_07232, VE01_04879, VE02_07238, VE03_06183, VE00_08218, VE03_10048, VE00_09691
orth1462	0.107	1	0.9991	ENOG410PKCR	None	VF21_10065, VE01_02123, VE04_00580, VE03_07037, VC83_07903, VE02_09154, VF21_04531, VE02_00775, VE04_03938, VE00_08243, VE00_10605, VE01_07869
orth1463	0.483	0.1488	0.0811	ENOG410PRF8, ENOG410PT2C, ENOG410PXX8	None	VF21_04528, VE00_09516, VE00_08246, VC83_09072, VE01_02126
orth1464	0.111	1	1	ENOG410PGP7	None	VF21_08198, VF21_10260, VE02_01704, VE02_03492, VE01_10062, VE00_09158, VE04_02599, VE01_03681, VE03_07649, VE04_03641, VE00_08263
orth1465	0.201	0.3908	0.3685	ENOG410PKV0	None	VE02_09277, VE00_08313, VE04_05984, VE01_09593
orth1466	0.03	1	0.1181	ENOG410PH0A	None	VE01_04865, VF21_06008, VE00_09340, VE03_09751, VE04_09534, VE02_07051
orth1467	0.071	0.3108	0.2529	ENOG410PJC1, ENOG410PGID	None	VE04_02695, VF21_02389, VE02_00017, VE01_07852, VE03_05585, VE00_08349
orth1468	0.342	0.6094	0.6094	ENOG410PG2K	None	VE00_09161, VF21_10115
orth1469	0.093	1	0.0001	ENOG410PIUH, ENOG410PVZ7, ENOG410Q7JY	None	VE02_07240, VE04_00648, VF21_01668, VE01_04881, VF21_05990, VE03_02861, VE01_08237, VC83_01813, VE03_10045, VC83_00049, VE02_00951, VE00_08373, VE00_09693, VE04_08447
orth1470	0.072	1	0.0004	ENOG410Q9IT	None	VF21_01679, VE01_08248, VF21_05885, VE02_00962, VE02_00617, VE00_09095, VE00_08385, VE03_00240, VE04_07514, VE03_02849, VE01_08586, VE04_09662
orth1471	0.028	1	0.2195	ENOG410PK3Q	None	VE01_09950, VE03_05088, VE00_08422, VE04_00598, VF21_02767, VE02_06964, VE00_08541
orth1472	0.011	1	1	ENOG410PVJJ, ENOG410QDY7	None	VE00_08690, VC83_02244
orth1473	0.02	1	1	ENOG410PP13, ENOG410PQRW	None	VE04_00615, VC83_02256, VE01_01717, VE00_08437, VE04_01038, VF21_09956, VE03_05642, VE02_05751, VE02_07348, VE00_08704, VC83_05705
orth1474	0.083	1	1	ENOG410PK7G	None	VE01_02700, VC83_02425, VE04_00722, VE02_10170, VE03_03510, VE03_01478, VF21_09362, VF21_03808, VE00_09885, VE00_08465, VE01_03859, VE02_05024
orth1475	0.136	1	0.0237	ENOG410Q7HW, ENOG410PKNR	None	VE00_08592, VE02_09823, VE04_00727, VE03_09929, VE03_07610, VF21_09356, VE04_05395, VE00_08471, VE01_03922, VF21_01826, VE01_03853
orth1476	0.238	1	0	ENOG410PFHM, ENOG410PHCM	None	VE00_10006, VE01_09994, VE02_06805, VE04_01631, VE00_08473, VE03_09870
orth1477	0.119	1	0.129	ENOG410PI86	None	VC83_00837, VE04_00735, VF21_07849, VE02_06804, VE00_10007, VE04_01630, VE01_09995, VE02_03776, VE00_08474, VF21_09607, VE01_03844, VE03_01473, VE01_02769, VE03_09869
orth1478	0.129	1	0.9679	ENOG410PK87	None	VE04_06868, VC83_08311, VE00_09129, VE01_05775, VE03_03144, VE03_04696, VE01_05182, VE02_01447, VE04_05674, VF21_01039, VF21_08581, VE02_06114, VE00_08487
orth1479	0.091	1	0.0131	ENOG410PIXU	None	VE01_04044, VE04_01390, VF21_07579, VE02_10355, VE00_10411, VE01_05767, VE03_08496, VE03_04686, VE04_05729, VE00_08499, VF21_08590
orth1480	0.179	1	0.5698	ENOG410PXA5, ENOG410PP9I, ENOG410PQ8T	None	VE02_05174, VE04_09513, VE00_09369, VF21_09439, VE00_08507
orth1481	0.127	1	1	ENOG410PWEW, ENOG410PIIU	None	VE01_05673, VC83_07454, VE00_08539, VE00_09049, VE04_05026
orth1482	0.113	1	0.202	ENOG410PWGV	None	VE04_06203, VE04_02840, VF21_04261, VE00_10432, VE01_00039, VE00_08542
orth1483	0.027	1	0	ENOG410PF9E, ENOG410PFIJ	None	VC83_08232, VF21_01683, VE03_09079, VC83_01040, VE01_00344, VF21_07548, VE02_09564, VE00_09500, VE03_01036, VE02_04547, VE04_07326, VE00_08550, VE04_05164, VE01_01989
orth9518	0.877	0	0	None	None	VE04_03602, VC83_03520, VE04_03607, VE01_09458
orth1485	0.057	1	0.0005	ENOG410PGST, ENOG410PGGK	None	VE04_03210, VE01_09616, VE03_09440, VE00_09073, VF21_06401, VE00_08574, VF21_00173, VE03_01978, VC83_06061, VF21_00122, VC83_06255, VE02_07999, VE04_06454, VE02_03636, VE01_03609
orth1486	0.147	0.51	0.0367	ENOG410PKE1	None	VE04_04833, VC83_02421, VE00_09887, VE02_05026, VE01_02698, VF21_03810, VE03_03508
orth1487	0.082	1	1	ENOG410PHGC	None	VF21_06417, VE00_08589, VE04_08550, VE00_09022, VE01_03594, VE03_09455
orth1488	0.281	1	1	ENOG410PQC8, ENOG410PR3U	None	VE00_08590, VE00_08950, VE04_08551, VF21_06419, VE02_09482, VE02_06535, VF21_02727, VE03_09456, VE01_03593
orth1489	0.178	1	0.9826	ENOG410PG9N	None	VE04_08755, VE01_09652, VE02_08961, VE00_09553, VE00_08601, VE02_04254, VE04_01894, VE01_10315
orth1490	0.137	1	0.0938	ENOG410PM5N, ENOG410PJRZ, ENOG410PYUS	None	VF21_09343, VE00_08651, VE01_10239, VE00_10982, VE03_01375
orth4198	0.87	0.0159	0.0159	None	None	VE00_01582, VE02_00043, VC83_04450
orth9693	0.866	0.0059	0.0059	None	None	VE01_08314, VC83_04776
orth1493	0.286	0.1001	0.0241	ENOG410PJJV, ENOG410PG00	None	VE02_07241, VE01_07602, VE03_04751, VF21_05989, VE01_04882, VE04_00647, VE00_09694
orth1494	0.202	1	1	ENOG410PPAZ	None	VE01_05573, VE00_10675, VE00_08659, VE01_02141
orth1495	0.082	1	0.0485	ENOG410PII7, ENOG410PFXI	None	VE03_03428, VE00_08669, VE04_05975, VE00_09111, VE01_07931
orth1496	0.101	0.6821	0.0001	ENOG410PIHX	None	VE00_08709, VE01_01681, VF21_04114, VE02_05755, VE03_05650, VC83_05703
orth1497	0.118	0.5173	0.4508	ENOG410PGIP	None	VE04_03472, VF21_04499, VE00_10150, VE03_09623, VE02_05818, VE01_02157
orth1498	0.396	0.2613	0.0012	ENOG410PXTH, ENOG410PTDD	None	VE01_03321, VE03_02958, VF21_01565, VE00_09629, VF21_04119, VE02_05761, VE01_04594, VE02_08071, VE00_08714, VE03_05655, VE04_10206, VE04_07880
orth1499	0.091	1	0.9278	ENOG410PG0V, ENOG410Q09S	None	VF21_04122, VE04_01841, VE02_05763, VE00_08717, VE03_05657, VE00_09778, VE03_08149
orth1500	0.236	0.0777	0.0397	ENOG410PKBS	None	VE02_05768, VF21_04126, VE04_01846, VE00_08722, VE01_03311, VE03_05661
orth1501	0.007	1	1	ENOG410PIGJ, ENOG410PNBP	None	VE04_03690, VE00_09907
orth1502	0.046	1	0.5747	ENOG410PFVQ	None	VF21_04127, VE02_05769, VE03_05203, VE04_01847, VE00_08723, VE01_03310, VE00_08930
orth1503	0.118	0.9995	1	ENOG410PHH6	None	VE01_03990, VE04_01834, VE00_11102, VF21_07798
orth1504	0.039	1	0.0031	ENOG410PI9E, ENOG410PIR4	None	VE02_07700, VE00_09234, VC83_00161, VE01_10550, VF21_01576, VF21_08210, VE03_02944, VE04_09723, VE02_10070, VE01_00306, VE04_03297, VE00_08737
orth1505	0.084	1	0.1647	ENOG410PQC1	None	VE02_09699, VE03_00237, VF21_06790, VE00_08778, VE02_07537, VE03_02518, VF21_01722, VE01_09641, VE00_11111, VE04_01884, VE01_00398
orth1506	0.113	1	0.2482	ENOG410PWU7	None	VE04_10188, VE01_06410, VE00_11171, VE00_08785, VE03_03431
orth3236	0.865	0	0	None	None	VE01_09844, VE04_05259, VE02_05322, VE03_06371, VF21_07454, VC83_02748, VE00_06991
orth1508	0.056	1	0.0008	ENOG410PGWA	None	VE01_05273, VE03_09887, VE04_02437, VF21_01548, VE01_04577, VE00_08821, VE02_03065, VE02_08054, VC83_01585, VE04_06595, VF21_08987, VE03_02979, VC83_00199, VE00_09647
orth1509	0.069	1	0.5539	ENOG410PH8N, ENOG410PGFT	None	VC83_01442, VE00_08829, VF21_09663, VE04_09604, VE03_09050, VE00_09279, VE02_06700, VE03_02988, VF21_08979, VE01_01129, VE02_03073, VE01_05281, VC83_05198
orth1510	0.193	0.1333	0.1085	ENOG410PVSF, ENOG410PYUJ	None	VE03_07119, VE00_08862, VE02_07199, VF21_06048, VE01_00585
orth1511	0.563	0.3016	0.3018	ENOG410PVSF	None	VE03_09359, VE02_02729, VE02_03983, VF21_05889, VF21_10380, VE01_09068, VE00_09958, VE04_04397
orth1512	0.062	1	0.0383	ENOG410PQ7B, ENOG410PIM7, ENOG410PU9K	None	VE01_01650, VE00_09150, VE00_08910, VE03_03333, VF21_07751, VE01_07429, VC83_02061, VE03_04338, VE04_04887, VE02_09600, VE02_09318, VE04_02278
orth1513	0.091	1	0.0162	ENOG410PFT2	None	VF21_07752, VE01_07428, VE00_08911, VE03_08946, VE00_09839, VF21_07629, VC83_02062, VE03_04339, VE04_04589, VE01_06518, VE02_09601, VE04_02279, VE02_08276
orth1514	0.163	1	0.0021	ENOG410PQKQ	None	VE00_10710, VE04_08409, VE02_04364, VE01_01540, VE01_03371, VF21_05223, VE04_05687, VE00_08924, VE03_01712
orth1515	0.208	1	1	ENOG410PY9P, ENOG410PN1X, ENOG410PYJR	None	VE00_09992, VF21_08159, VE01_03370, VC83_04399, VE00_08926, VE04_05686, VE01_10009, VE04_09045
orth1516	0.154	1	0.0046	ENOG410PKI9	None	VE01_00001, VE00_08932, VE00_10867, VE04_01976, VE01_03188
orth1517	0.129	1	0.5787	ENOG410PPDP, ENOG410PV9T, ENOG410PV1Z	None	VE00_08948, VE00_09592, VE04_09916, VE03_02143
orth1518	0.411	0.9818	0.9823	ENOG410PQHM	None	VE02_09584, VE00_09001, VE00_11147, VE01_08371, VE04_10353
orth1519	0.12	1	1	None	None	VC83_00694, VE00_10779, VE00_09005, VC83_08402
orth1520	0.138	0.1593	0.1514	ENOG410PJ81	None	VE00_07030, VE02_08692, VE03_06794, VF21_06155, VE04_02619, VE01_09804
orth7475	0.864	0	0	ENOG410PH2N	None	VE04_03622, VE00_09467
orth1522	0.239	1	0.9957	ENOG410PQC8	None	VE02_08068, VF21_01562, VE00_09632, VE01_04591, VE03_09874, VE04_10273
orth1523	0.334	0.4489	0.4142	ENOG410Q2UP, ENOG410PKD8	None	VE04_09872, VE01_07574, VE00_09195, VE00_09084
orth1524	0.211	1	0.6736	ENOG410PSN3, ENOG410PRSK	None	VC83_09527, VF21_05886, VC83_02847, VE02_00616, VE00_09096, VE04_07513, VE00_10695, VE01_08585
orth1525	0.085	1	0	ENOG410PJ3A	None	VE01_04045, VE02_10097, VE02_10354, VF21_07578, VE00_10410, VE00_09138, VE03_08497, VF21_10383, VE01_02760, VE04_07051, VC83_06560, VE04_01389
orth1526	0.087	1	0.0003	ENOG410PFBH, ENOG410PWCZ, ENOG410PJMH, ENOG410PKW8	None	VE00_09146, VE03_06502, VF21_09730, VE00_10386, VE02_09927, VE02_02161, VE01_01653, VE03_07325, VE01_08824, VF21_09183
orth1527	0.437	0.0999	0.0999	ENOG410PJII, ENOG410PXRT, ENOG410PQD8	None	VE00_10761, VE00_09157, VE02_07610, VF21_07630, VE03_03957
orth1528	0.109	1	1	ENOG410PNHF, ENOG410Q8MT, ENOG410PMK3	None	VF21_09664, VF21_09025, VE03_09049, VC83_05197, VE00_09366, VE01_03826, VC83_00820, VE02_06699, VE02_03759, VE00_09280, VE03_01444, VE04_07746, VE01_01130
orth1529	0.152	1	0.8533	ENOG410PH4X, ENOG410PKUW, ENOG410PMS5	None	VE03_10092, VE00_09285, VE03_09045, VF21_09668
orth1530	0.095	1	0.5091	ENOG410QE52	None	VC83_00655, VF21_06468, VE00_10704, VE04_01239, VE03_01706, VE02_03437, VE01_01438
orth1531	0.034	1	0.0195	ENOG410QDYH, ENOG410PJEN, ENOG410PKKK	None	VE01_07081, VE04_06913, VE00_09590, VE00_09307
orth1532	0.17	1	0.3152	ENOG410PH2C, ENOG410PITD	None	VE04_00659, VE03_05034, VE01_06270, VE00_09357, VF21_06003, VE00_09346, VE02_07227, VE01_04870, VE03_09756, VC83_01824
orth1533	0.131	0.2373	0.2381	ENOG410PFNX	None	VE00_09380, VF21_03797, VE02_05013, VE01_02711, VC83_02435, VE03_03521
orth1534	0.04	1	0.9574	ENOG410PIFK	None	VE02_04362, VE00_10707, VE03_10597, VE03_01710, VE01_01537, VF21_05225, VE04_09479
orth1535	0.074	0.5535	0.5364	ENOG410PVVQ	None	VF21_03783, VE00_09395, VE04_07366, VE01_02725, VE02_08677, VE03_03535
orth1536	0.084	1	0.9854	ENOG410PVWF, ENOG410PVVQ, ENOG410PG6B	None	VE03_08664, VE01_09325, VF21_09650, VF21_06606, VE02_02988, VE00_09972
orth1537	0.104	1	0.5749	ENOG410PFMP	None	VE00_09405, VE01_04486, VE04_02995, VF21_06286, VE02_09720, VF21_06259, VE03_06256
orth1538	0.056	1	0.1148	ENOG410PFMP	None	VE04_07287, VE01_10346, VE03_05616, VE02_04380, VC83_01486, VE03_04264, VE00_10923, VF21_08139
orth1539	0.068	1	1	ENOG410PJ9W	None	VE03_07600, VF21_06263, VE00_09817, VE01_04482, VE02_07590, VE01_03712, VF21_02489, VE04_02321, VE02_07151, VE00_09409, VE03_06261
orth5241	0.862	0	0	None	None	VE04_07360, VF21_00002, VE01_04742, VF21_00293, VE00_01384, VC83_06122, VE02_03595, VE03_01844
orth7948	0.86	0.0005	0.0005	None	None	VE00_06411, VE04_07218
orth1542	0.054	1	0.0366	ENOG410PFUR, ENOG410PFWY	None	VE04_03806, VE04_08592, VE03_09111, VE01_05740, VC83_08393, VE01_07407, VE00_09706, VE02_08546, VF21_09706
orth1543	0.004	1	1	ENOG410PU9M, ENOG410PJAS	None	VF21_10618, VE00_09548, VE00_09549, VF21_02988
orth1544	0.157	0.0534	0.0319	ENOG410PZQ0	None	VE00_09583, VE00_11012, VF21_09177, VE01_01659, VE02_10113, VE04_08445, VE03_01814
orth1545	0.077	1	0.0005	ENOG410PGDT, ENOG410QAAB	None	VE00_05249, VE03_04790, VE01_09348, VE04_07541, VE03_09958, VE02_02967, VE04_01468, VF21_08965
orth1546	0.094	1	0.0929	ENOG410PHT6	None	VE04_04236, VE03_06881, VE02_04652, VF21_09215, VE00_09600, VF21_00723, VE03_04069, VE02_06082, VE00_09875, VE01_03149, VE01_04218, VE04_02900
orth1547	0.112	1	0.9999	ENOG410PGIV	BUSCOfEOG741ZD8	VC83_08013, VE03_03967, VF21_07639, VE04_07485, VE02_07619, VE00_09601, VE01_06531, VE00_10769
orth1548	0.097	1	0.5493	ENOG410PK5V, ENOG410PVU9, ENOG410PUKB, ENOG410PMNB, ENOG410PVU7, ENOG410PI3I	None	VE01_01306, VE01_08819, VE00_09608, VE04_03927, VE02_05686, VF21_01367, VE04_07577, VF21_07781, VE00_02062, VF21_05750
orth1549	0.092	1	1	ENOG410PMCP, ENOG410PUZA	None	VE01_04926, VE03_08183, VE03_09723, VE04_03464, VE00_10589, VE04_03972, VE02_08227, VF21_09594
orth1550	0.154	1	0.7351	ENOG410PPJ2	None	VF21_04131, VE01_03307, VE00_09612, VE04_01851, VE00_09610, VE03_05663, VE02_10279
orth1551	0.135	1	0.0488	ENOG410PIKC, ENOG410PM5U, ENOG410PHCA	None	VE03_09880, VF21_01555, VC83_00190, VE00_10163, VE04_09711, VE04_10145, VE00_09640, VC83_08076
orth1552	0.079	1	0.5043	ENOG410PKK4	None	VE03_03705, VE00_11006, VE01_02672, VF21_01543, VE01_04572, VE02_09548, VC83_00207, VE00_09652
orth211	0.856	0	0	ENOG410PWP0	None	VF21_04489, VE03_05564, VE00_08692, VE01_06054, VE01_01729, VE04_09228, VE02_05739, VF21_02881
orth1554	0.073	1	0.378	ENOG410PIPD, ENOG410PK13	None	VE03_01795, VE04_00561, VE01_06493, VC83_05487, VE02_00765, VC83_09076, VE01_01621, VF21_04702, VE00_10871, VE00_09672
orth1555	0.163	1	0.896	ENOG410PK39	None	VE03_09130, VE03_01803, VF21_08603, VE01_01626, VE02_00770, VE00_09724, VE01_05755, VE04_04075, VE00_09677, VF21_04706, VE04_08451, VE02_08650
orth1556	0.081	1	1	ENOG410PU1S	None	VE04_02789, VE03_01805, VE00_10277, VF21_04708, VE00_09679, VE01_01628, VE02_00771
orth7897	0.855	0.0138	0.0138	None	None	VE04_06813, VF21_06093, VE00_02940
orth1558	0.091	1	0.001	ENOG410PJ7Z, ENOG410QARI	None	VE04_01222, VE03_08966, VE00_09757, VE01_06954, VE00_10490, VC83_03968, VE01_00183, VE02_06507, VE04_10291
orth1559	0.145	1	0.1556	ENOG410PM2P	None	VE04_01225, VF21_08307, VE00_09758, VE01_06955, VE03_08967, VC83_03969, VE01_00187, VE00_10489, VE04_10290, VE02_06506
orth1560	0.17	1	0.1399	ENOG410PI7H, ENOG410PV6B, ENOG410PRPJ	None	VF21_01965, VE00_09777, VC83_01845, VF21_10105, VE00_10020
orth1561	0.393	0.5881	0.5248	None	None	VC83_03313, VE00_09949, VE00_09789, VE03_06389
orth1562	0.212	0.7497	0.7497	None	None	VE00_09792, VF21_10458, VC83_05537, VE00_11026
orth1563	0.258	1	1	ENOG410PJ1P, ENOG410PGP6	None	VE04_07610, VE03_05525, VF21_01581, VE04_06779, VE00_09803, VE00_09801, VE01_01841
orth1564	0.2	1	0.0081	ENOG410PHD1, ENOG410Q8KM, ENOG410QAT7	None	VE00_09811, VE00_10829, VC83_08672, VE04_02331, VE03_07588, VE02_01218, VE04_08424, VF21_07360, VE01_03720, VE01_01664
orth1565	0.253	1	1	ENOG410PY4E	None	VE01_03718, VE02_01220, VE04_02328, VE00_09813, VE03_07590, VF21_07362
orth1566	0.222	1	1	ENOG410PY4E, ENOG410PG60	None	VE04_01393, VE02_06577, VE01_04041, VE03_08492, VF21_07583, VE00_10415, VC83_06564
orth1567	0.126	1	1	ENOG410PIK2, ENOG410PVBF	None	VE01_10336, VE01_07747, VF21_08148, VE04_07608, VF21_09622, VE02_09960, VE04_04488, VE00_09851, VE02_09357, VE01_06504, VE00_09984
orth1568	0.094	1	0.9656	ENOG410PRR5	None	VE02_08713, VE02_07867, VE03_06203, VE03_01773, VF21_08001, VE00_10845, VE00_09860, VC83_03464
orth1569	0.205	1	1	ENOG410PFIB	None	VE01_04221, VE04_04233, VE03_04072, VF21_09212, VE00_09878, VE02_06085
orth1570	0.1	1	0.3837	ENOG410PJ9X	None	VF21_09903, VE03_04627, VC83_04027, VE01_07033, VE04_04089, VE00_10899, VE02_06318
orth1571	0.073	0.9109	0.4826	ENOG410PM7D	None	VE00_09909, VE04_07342, VE04_04597, VE01_02669, VE01_05140
orth1572	0.095	1	1	ENOG410PGFE, ENOG410PNN1, ENOG410Q8CA	None	VE04_08561, VE01_08749, VE02_05104, VE00_10249, VE03_08935, VE02_09809, VC83_05022, VF21_06085
orth1573	0.316	0.1988	0.0003	ENOG410PRR5	None	VE03_05459, VE02_09471, VE04_05712, VE00_09938, VE02_09838, VE04_05710, VE00_09933, VF21_03464, VE02_06201, VE01_07942, VE01_07944
orth1574	0.068	1	1	ENOG410PHNP	None	VF21_10355, VE02_02977, VE02_09682, VE03_08671, VE03_05447, VE01_09335, VE04_08606, VF21_03454, VE00_09945, VE04_03258, VC83_06639, VE01_07954, VE00_10460
orth1575	0.008	1	1	ENOG410PRV0, ENOG410PI6B, ENOG410PU6S	None	VE01_04692, VE04_05949, VE00_10485, VE00_10028
orth1576	0.057	1	0	ENOG410PIIB	None	VE00_10031, VE03_06055, VC83_07058, VE00_11139, VE01_00571, VE02_09283, VF21_03725
orth1577	0.079	0.9946	1	ENOG410PFN0	None	VE00_10038, VE00_10053, VE01_05365, VE04_01488
orth1578	0.141	1	0.9418	ENOG410PHB8, ENOG410PV4W	None	VE01_02468, VE00_07151, VE00_10039, VE00_10052, VE01_05366, VE04_02821, VE04_01489, VE02_03440, VF21_02578
orth1579	0.452	0.278	0.2786	None	None	VE00_10041, VE01_05367, VE00_10050, VE04_01490
orth1580	0.192	0.9304	0.9304	ENOG410PKYM	None	VE00_10049, VE00_10042, VE04_01491, VE01_05368
orth1581	0.122	0.6986	0.6986	ENOG410PIE4	None	VE00_10048, VE00_10043, VE04_07830, VE01_05369
orth1582	0.09	1	0.0032	ENOG410PHV5, ENOG410PIZW	None	VE03_06644, VE04_07831, VE01_10353, VC83_08474, VE00_10044, VE00_10047, VE01_05370, VE00_07688, VE02_04753, VF21_01900
orth7973	0.854	0.0058	0.0059	None	None	VE04_07379, VE00_08190, VE01_07261
orth1584	0.069	1	0.0003	ENOG410PUHJ, ENOG410PW3B, ENOG410PJBH	None	VE00_10118, VC83_09528, VE04_07899, VE03_03427, VE00_10694, VE01_00376, VF21_06148
orth1585	0.28	1	0.9611	ENOG410PQ5J, ENOG410PNUZ	None	VE03_09627, VE01_02254, VF21_07879, VE00_10182, VE03_00857, VE02_02731, VE03_01527, VF21_04419
orth9968	0.854	0	0	None	None	VE02_08283, VC83_07590
orth1587	0.106	1	1	ENOG410PGRE	None	VF21_08302, VE00_10259, VE03_04974, VE01_05714, VE02_04603, VE04_06534, VC83_07518
orth1588	0.075	1	1	ENOG410PK2Y, ENOG410PFM3	BUSCOfEOG7QVMCR	VE00_10305, VE02_07441, VE03_07968, VC83_04212, VF21_06496, VE04_08938, VE01_09731
orth1589	0.126	1	1	ENOG410PHWX	None	VE00_10273, VE01_05080, VE04_07781, VE01_01049, VE00_10747
orth1590	0.137	0.5184	0.5321	ENOG410PV5R, ENOG410Q0BC	None	VE04_04325, VE00_10438, VE01_07752, VE00_10276, VE01_07070
orth9808	0.853	0	0	ENOG410QDUK	None	VF21_03948, VE02_03541
orth1592	0.21	1	0.9485	ENOG410PJKG, ENOG410PVEY	None	VE04_05912, VE01_07395, VF21_00834, VE00_10308, VE03_07757, VC83_04235, VE04_07631, VE00_10876, VE02_07298
orth1593	0.149	1	0.5984	ENOG410PI9C	None	VE00_10372, VC83_01094, VE02_02610, VE03_01093, VE01_00293, VE00_10319, VE04_09293, VF21_01207
orth1594	0.28	1	0.473	None	None	VF21_09187, VE04_04882, VE00_10375, VE02_10258, VE00_10664, VE01_01646, VE03_09991
orth1595	0.29	0.7421	0.5211	ENOG410PMIS, ENOG410PQ6V	None	VE01_08494, VE00_10424, VF21_06484, VE03_02961, VE04_09002, VE04_08900, VE00_10879
orth1596	0.155	1	1	ENOG410PWGV	None	VF21_07625, VE04_04593, VE03_03955, VE00_09843, VE01_06514, VE02_08272
orth1597	0.197	1	0.8943	ENOG410PFSE, ENOG410PM2P	None	VE01_09204, VE04_07805, VE04_03201, VE00_10448, VE00_11138, VF21_04033, VF21_10050, VE01_08091, VE02_01382, VE00_10452
orth6053	0.851	0.0071	0.0075	None	None	VF21_01967, VE00_06399, VE04_08862, VF21_02105, VC83_07576, VE04_00371
orth1599	0.076	1	1	ENOG410PHEM, ENOG410PVGA	None	VC83_09443, VE01_04931, VE04_03967, VE03_08189, VC83_03926, VE02_08222, VF21_09598, VE00_10471, VE00_10991
orth1600	0.224	0.0667	0.0246	ENOG410PKSX	BUSCOfEOG78M0B3	VE03_08190, VE01_04932, VE04_03966, VC83_09445, VE02_08221, VF21_09599, VE00_10992, VE00_10472
orth1601	0.043	0.3642	1	ENOG410PFUG	None	VE03_08191, VE01_04933, VE04_03965, VF21_09600, VC83_01483, VE02_08220, VE00_10993, VE00_10473
orth1602	0.958	0.1363	0.1425	None	None	VE04_07614, VC83_01207, VE00_10979, VE00_10475, VE04_03468
orth1603	0.045	1	0.0167	ENOG410QDM5, ENOG410QDKX, ENOG410PIBX	None	VC83_09355, VE00_10980, VE01_04053, VF21_07572, VE00_10513, VE02_08245, VE03_07053, VE04_01383, VE03_08503
orth1604	0.262	1	1	None	None	VE00_11000, VC83_00376, VC83_05588, VE02_10382, VE00_10523, VE02_10365
orth1605	0.163	1	0.5749	ENOG410PH9M, ENOG410PJ3X, ENOG410Q82M, ENOG410PUMR	None	VE01_08655, VE04_05529, VE00_11149, VE02_10189, VE01_10531, VC83_07140, VF21_08800, VE00_10558, VE04_06355, VE02_09376, VC83_08976, VE03_07263
orth1606	0.057	1	0	ENOG410PFT2, ENOG410PVW0	None	VF21_07591, VE03_08484, VE01_04033, VE02_06585, VE04_08845, VE00_10641, VE00_10841, VC83_06570
orth1607	0.071	1	0.1792	ENOG410QA9P	None	VF21_07590, VC83_06569, VE01_04034, VE03_08485, VE02_06584, VE00_10642, VE00_10842, VE04_01400
orth1608	0.414	0.9389	0.0797	None	None	VF21_09927, VE03_08853, VE00_10680, VE01_07773, VE00_10679
orth1609	0.08	1	0.0522	ENOG410PH4X	None	VE04_07634, VE01_10477, VE02_09050, VE00_10873
orth1610	0.116	1	0.0379	ENOG410PH4X, ENOG410PW91	None	VE01_09243, VE00_10877, VE04_10236, VE03_06388, VE00_10037
orth1611	0.17	1	1	ENOG410PNEF	None	VE00_11077, VE02_05607, VE00_10889, VC83_08458, VE02_07017
orth1612	0.18	1	1	ENOG410PKBE	None	VE01_04491, VE02_02014, VE04_03001, VF21_06253, VE03_06251, VE00_10969
orth1613	0.143	1	0.8788	ENOG410PKBE, ENOG410PNW3, ENOG410Q9XV	None	VE01_05655, VE01_00257, VE00_11099, VE04_03736, VF21_09850, VF21_04666, VE02_00734, VE04_07891, VE03_08759
orth1614	0.25	1	1	ENOG410QAXI	None	VE00_11125, VE00_11014, VE03_09345, VE04_07107, VE01_01207, VE04_01288, VE01_05887, VF21_00481
orth1615	0.071	1	0.3456	ENOG410PJ5D, ENOG410QC5Y	None	VC83_00002, VE03_02907, VC83_07741, VE01_08193, VE00_06462, VF21_01620, VE02_06040
orth1616	0.113	1	1	ENOG410PGAF	BUSCOfEOG7VQJP2	VC83_00004, VE03_02906, VF21_01621, VE00_06463, VE02_06041, VE01_08194, VC83_07738, VE04_07754
orth1617	0.016	1	1	ENOG410PHWT, ENOG410PFNY	None	VE01_08195, VC83_00005, VE03_02905, VF21_01886, VE04_08831, VC83_08450, VF21_01622, VE03_06630, VE00_06464, VE01_06060, VE02_06042, VE02_08832, VE04_07755, VE00_07673
orth1618	0.206	1	0.0159	None	None	VE03_02904, VC83_00006, VF21_01623, VE00_06465, VE02_06043, VE04_07756, VE01_08196
orth1619	0.1	1	1	ENOG410QEDC	None	VE03_02900, VC83_00007, VE02_06044, VF21_01627, VE00_06466, VE01_08197, VE04_09224
orth1620	0.111	1	0.8304	None	None	VC83_00010, VE03_02903, VE02_00911, VE04_09736, VF21_01624, VE00_06469, VE01_08199
orth1621	0.048	1	0.9453	ENOG410PITP	BUSCOfEOG789CMF	VC83_00011, VE03_02899, VE02_00912, VE01_08200, VE00_06470, VF21_01628, VE04_01895
orth1622	0.013	0.9918	1	ENOG410PFJR	BUSCOfEOG7PK9BN	VC83_00012, VE03_02898, VE01_08201, VE02_00913, VE00_06471, VF21_01629, VE04_01896
orth1623	0.18	1	0.2786	ENOG410PJ49	None	VC83_00013, VE03_02897, VE02_00914, VE01_08202, VE00_06472, VF21_01630, VE04_01897
orth1624	0.175	0.9528	0.9394	ENOG410PKAE	None	VE03_02896, VC83_00014, VE02_00915, VE01_08203, VE04_01898, VE00_06473, VF21_01631
orth1625	0.132	1	1	ENOG410PMUE	None	VC83_00016, VE03_02894, VE01_08205, VE02_00917, VE04_01900, VE00_06475, VF21_01633
orth1904	0.842	0.0034	0.0034	None	None	VE03_03196, VC83_00508, VF21_00976, VE04_00960, VE02_05505, VE01_04256, VE00_00958
orth1627	0.216	1	0.0757	None	BUSCOfEOG7JX3CZ	VE03_02890, VE01_08209, VE04_01904, VE02_00922, VF21_01638, VC83_00021, VE00_06479
orth1628	0.132	0.3138	0.3155	ENOG410PQWT	None	VE03_02888, VE02_00924, VF21_01640, VE01_08211, VC83_00023, VE00_06481
orth1629	0.048	1	1	ENOG410PTQG	None	VE03_02887, VE04_01907, VE01_08212, VE02_00925, VF21_01641, VE00_06482, VC83_00024
orth1630	0.069	0.5562	0.0324	ENOG410PHHT	BUSCOfEOG7XM36Z	VE04_01908, VE03_02886, VE01_08213, VE02_00926, VF21_01642, VE00_06483, VC83_00025
orth1631	0.116	1	1	ENOG410PH0W	BUSCOfEOG7CRV06	VE03_02885, VE04_01909, VE01_08214, VE02_00927, VF21_01643, VC83_00026, VE00_06484
orth1632	0.192	1	0.9986	ENOG410PMM1	None	VE02_00928, VE03_02884, VE01_08215, VE04_01910, VF21_01644, VC83_00027, VE00_06485
orth1633	0.099	1	0.4373	ENOG410PFD5	None	VE02_00929, VE03_02883, VE04_01911, VE01_08216, VF21_01645, VC83_00028, VE00_06486
orth8621	0.837	0	0	None	None	VE00_03070, VE01_01397, VF21_03399
orth1635	0.064	1	0	ENOG410PM3A	None	VE03_02880, VC83_00030, VE01_08219, VE02_00932, VF21_02766, VE00_06489, VF21_01648, VE04_00811
orth1636	0.155	1	0.2822	ENOG410PJMM	BUSCOfEOG74BK23	VE03_02879, VC83_00031, VE02_00933, VE01_08220, VE00_06490, VF21_01649, VE04_00812
orth1637	0.056	0.2108	0.1904	ENOG410PIY3	BUSCOfEOG7VB2QQ	VE03_02878, VC83_00032, VE02_00934, VE01_08221, VF21_01650, VE00_06491, VE04_00813
orth1638	0.147	0.3267	0.316	ENOG410PGYX	None	VE04_00814, VC83_00033, VE01_08222, VE02_00935, VF21_01651, VE00_06492, VE03_02877
orth1639	0.197	1	0.3235	ENOG410PK86	None	VC83_00034, VE02_00936, VE03_02876, VF21_01652, VE01_08223, VE04_00815, VE00_06494
orth6890	0.833	0.0303	0.0411	None	None	VE01_10384, VC83_09269, VE00_11055, VF21_01934, VE03_07825, VE02_04722
orth1641	0.055	1	1	ENOG410PFT2	None	VF21_10071, VE02_00938, VC83_00036, VE01_08225, VF21_01654, VE04_00817, VE00_06496
orth1642	0.128	0.4241	0.2368	ENOG410PP33, ENOG410PP2T	None	VC83_00037, VE02_00939, VE03_02874, VE01_08226, VE00_06497, VE04_00818, VF21_01655
orth1643	0.017	0.9843	1	ENOG410PR7A	None	VE03_02873, VC83_00038, VF21_01656, VE00_06498, VE01_08227, VE04_00819, VE02_00940
orth1644	0.155	1	0.7088	None	None	VE04_00820, VE03_02872, VC83_00039, VE00_06499, VF21_01657, VE01_08228, VE02_00941
orth1645	0.14	0.1386	0.129	ENOG410PICF	BUSCOfEOG7NW6K5	VE04_00821, VE03_02871, VC83_00040, VE00_06500, VE01_08229, VE02_00942, VF21_01658
orth1646	0.158	0.0553	0.0187	ENOG410PMAJ	None	VE03_02870, VE02_00943, VE01_08230, VE00_06501, VC83_00041, VF21_01659
orth9860	0.831	0	0	ENOG410PRT3	None	VF21_09375, VE02_08557
orth1648	0.072	0.1114	0.1257	ENOG410PQYF	None	VE03_02867, VF21_01662, VE01_08233, VC83_00044, VE02_00946, VE00_06504
orth1649	0.038	1	0.1717	ENOG410PIHA	None	VE03_02866, VF21_01663, VC83_00045, VE01_08234, VE02_00947, VE00_06505, VE04_09888
orth1650	0.098	1	1	ENOG410PMZB, ENOG410PN0B	None	VE03_02865, VF21_01664, VE01_08235, VC83_04441, VE02_00948, VE02_00033, VE03_05569, VC83_00046, VF21_02406, VE00_06506, VE01_07836
orth7103	0.829	0.0116	0.0111	None	None	VF21_05351, VE00_00890, VE02_04841, VE01_01702, VE04_01023
orth1652	0.161	1	0.3323	ENOG410PPX5	None	VE02_00950, VF21_01666, VE00_06508, VE03_02863, VC83_00048
orth1653	0.014	1	0.1994	ENOG410PH37, ENOG410PV24	None	VF21_01667, VE03_02862, VE01_08236, VE03_02784, VE00_08372, VE02_00952, VE04_09486, VC83_00050
orth1654	0.116	0.1379	0.0184	ENOG410PKA0	None	VE04_04768, VF21_01669, VC83_00051, VE03_02859, VE02_00953, VE01_08238, VE00_08375
orth1655	0.085	1	1	ENOG410PQM3	BUSCOfEOG7B320D	VC83_00052, VF21_01670, VE00_08376, VE04_04767, VE02_00954, VE03_02858, VE01_08239
orth1656	0.059	0.062	0.0392	ENOG410PGCV	BUSCOfEOG74R20H	VE04_04765, VF21_01672, VE01_08241, VE03_02856, VE00_08378, VC83_00054, VE02_00956
orth9614	0.828	0	0	None	None	VE04_08022, VE01_02820
orth1658	0.06	1	1	ENOG410PFJC	BUSCOfEOG79PJXX	VE01_08243, VF21_01674, VE04_04763, VE02_00958, VE03_02854, VE00_08380, VC83_00056
orth1659	0.011	0.1143	0.1143	ENOG410PGDI	BUSCOfEOG7B5X74	VC83_00058, VE04_04761, VF21_01676, VE03_02852, VE00_08382, VE01_08245
orth1660	0.046	1	1	ENOG410PFWV	BUSCOfEOG74R219	VE02_00960, VC83_00059, VE04_04760, VF21_01677, VE00_08383, VE01_08246, VE03_02851
orth1661	0.033	1	1	ENOG410PKH7	None	VF21_01678, VE02_00961, VE04_04759, VE00_08384, VE01_08247, VE03_02850, VC83_00060
orth1662	0.052	1	0.0003	ENOG410PJ54	None	VE01_09581, VF21_01947, VE04_03537, VE02_07813, VC83_00061, VE00_09185, VE03_07813
orth1663	0.25	0.9523	0.9531	ENOG410PS2H	None	VE04_03535, VE01_09582, VE02_07812, VE00_09186, VC83_00062, VE03_07814
orth1664	0.099	0.8199	0.8248	ENOG410PG7A	BUSCOfEOG76TB3F	VE01_09583, VE04_03534, VF21_01945, VE02_07811, VC83_00063, VE00_09187, VE03_07815
orth1665	0.061	1	1	ENOG410PKQ4	None	VE04_03533, VF21_01944, VE01_09584, VE02_07810, VC83_00064, VE00_09188, VE03_07816
orth8800	0.826	0.0153	0.0153	ENOG410PZT0	None	VE00_04363, VE03_00621
orth1667	0.106	1	1	None	None	VF21_01942, VE04_03531, VE01_09586, VC83_00066, VE00_09190, VE03_07819, VE02_07808
orth1668	0.418	0.0928	0.0816	None	None	VE00_09191, VF21_01941, VE01_09587, VE04_03530, VC83_00067, VE03_07820, VE02_07807
orth1669	0.152	1	0.1303	ENOG410PFJU	BUSCOfEOG7GJ6P5	VE04_07373, VE02_09870, VF21_07196, VE01_07266, VE04_08344, VF21_08368, VE03_06200, VE00_08185, VE03_08378, VC83_00068, VE01_08887, VE02_00221
orth1670	0.056	1	0	ENOG410PMDH	None	VE03_10080, VE02_07684, VF21_10546, VE00_08387, VC83_00071, VE03_02843, VE01_08251
orth1671	0.082	1	1	ENOG410PNFP	None	VE02_07683, VE04_07072, VF21_10547, VC83_00072, VE03_02842, VE01_08252, VE00_08388
orth1672	0.174	0.313	0.2628	ENOG410Q0SF, ENOG410PQXM, ENOG410PTY3	None	VE02_07681, VF21_10549, VE04_07074, VE00_08390, VC83_00074, VE03_02840, VE01_08254
orth1673	0.12	1	0.9901	ENOG410PHSF	BUSCOfEOG7SFJ59	VE02_07680, VE04_07075, VF21_10550, VE00_08391, VE03_02839, VE01_08255, VC83_00075
orth1674	0.105	0.0769	0.0152	ENOG410PFZ0	None	VE02_07678, VE03_02837, VF21_10552, VE04_07077, VE00_08393, VC83_00076, VE01_08257
orth1675	0.103	1	0.2306	ENOG410PKFU	None	VE02_07679, VF21_10551, VE00_08392, VE03_02838, VE04_07076, VC83_00077, VE01_08256
orth1676	0.169	1	1	ENOG410PMMA	None	VF21_10554, VE02_07676, VE04_07231, VE00_08395, VC83_00078, VE03_02836, VE01_08259
orth1677	0.122	1	0.1045	ENOG410QEE6	BUSCOfEOG76TB2T	VE01_08261, VF21_10556, VE02_07674, VE04_07229, VE00_08397, VE03_02834, VC83_00080
orth1678	0.028	1	1	ENOG410PG1H	None	VF21_10558, VE02_07672, VE04_07227, VE00_08399, VE01_08263, VC83_00083, VE03_02832
orth1679	0.059	0.2197	0.0031	ENOG410PGFG	BUSCOfEOG77HDQH	VE00_08400, VF21_10559, VE02_07671, VE02_07894, VE01_08264, VC83_00084, VF21_10249, VE04_07226, VE03_02831
orth1680	0.159	1	0.7959	ENOG410PIBM, ENOG410Q0XX	BUSCOfEOG7HQNJB	VE00_08402, VE04_05273, VE02_07669, VF21_10560, VE03_02829, VC83_00086, VE01_08266
orth1681	0.056	0.7453	0.7453	ENOG410PSKU	None	VE04_05272, VE00_08403, VE02_07668, VC83_00087, VF21_10561, VE03_02828, VE01_08267
orth1682	0.218	0.5923	0.5357	ENOG410PFFK	BUSCOfEOG70CRG6	VE04_05271, VE00_08404, VC83_00088, VE02_07667, VE01_08268, VE03_02827, VF21_10562
orth1683	0.054	1	1	ENOG410PI61	None	VE04_05270, VC83_00089, VE00_08405, VE02_07666, VE01_08269, VF21_10563, VE03_02826
orth1684	0.257	1	1	ENOG410PNBY	None	VE00_08406, VE02_07665, VE04_05269, VF21_10564, VE03_02825, VE01_08270, VC83_00090
orth1685	0.178	1	1	ENOG410PXZY	None	VC83_00091, VE00_08407, VE02_07664, VE04_05268, VF21_10565, VE03_02824, VE01_08271
orth6994	0.821	0.0003	0.0003	None	None	VE04_00084, VE02_09393, VE01_00727, VE00_00233, VF21_03376
orth1687	0.16	0.7894	0.7931	ENOG410PMYM	None	VE04_05266, VE00_08409, VE02_07662, VF21_10566, VE03_02822, VC83_00093, VE01_08273
orth1688	0.142	1	0.9964	ENOG410PPHP	None	VE04_05265, VE00_08410, VE02_07661, VF21_10567, VE03_02821, VC83_00094, VE01_08274
orth1689	0.072	0.7608	0.7608	ENOG410PIU7	None	VE00_08411, VE04_09574, VE02_07660, VE03_02820, VC83_00096, VF21_10568, VE01_08275
orth1690	0.114	1	1	ENOG410PND5, ENOG410PMB7	None	VE04_03235, VF21_09223, VE02_09552, VC83_00098, VE01_02517, VE00_00384, VE03_02817
orth1691	0.069	1	0.8967	ENOG410PG8P	None	VE04_03229, VF21_09228, VC83_00104, VE02_09557, VE01_02523, VE03_02812, VE00_00379
orth1692	0.224	0.2485	0.1543	ENOG410PQQR	None	VE04_03228, VF21_09229, VC83_00105, VE01_02524, VE02_09558, VE00_00378, VE03_02811
orth9316	0.821	0	0	ENOG410PJIF	None	VE03_05181, VE02_05291
orth1694	0.028	1	0.0022	ENOG410PFXY	None	VF21_07188, VE02_02392, VE01_02549, VC83_00115, VE00_00355, VE03_02785
orth1695	0.076	1	0.1818	ENOG410PK4Y	None	VE02_02397, VE01_02546, VC83_00116, VF21_07192, VE04_06477, VE00_00358, VE03_02788
orth9532	0.819	0.0032	0.0032	ENOG410Q5NF	None	VE04_04327, VE01_07073
orth1697	0.038	1	1	ENOG410PG28	BUSCOfEOG7PK97G	VE04_09595, VC83_00118, VE02_02399, VE01_02541, VE00_00361, VE03_02794, VF21_09246
orth1698	0.05	0.147	0.0893	ENOG410PFU8	None	VE02_02400, VE04_09594, VC83_00119, VE01_02540, VE03_02795, VE00_00362, VF21_09245
orth1699	0.088	0.7171	0.7216	ENOG410PHHJ	BUSCOfEOG77DJF5	VE01_02539, VE02_02401, VE00_00363, VE03_02796, VC83_00120, VF21_09244, VE04_08204
orth1700	0.196	1	1	ENOG410PH3X	None	VE01_02538, VE03_02797, VE02_02403, VE00_00364, VC83_00121, VE04_08203, VF21_09243
orth9501	0.815	0.0007	0.0008	None	None	VE04_02688, VF21_04243, VE02_02639, VE01_01932, VC83_07647
orth1702	0.373	1	0.9811	None	None	VE01_02536, VE02_02405, VE00_00366, VF21_09241, VE03_02800, VE04_08201, VC83_00123
orth1703	0.144	1	0.3204	ENOG410PIRU, ENOG410PW9D	None	VF21_09238, VE00_04751, VE02_05234, VE04_09938, VE01_02533, VC83_00126, VF21_00672, VE04_01940, VE01_03099, VE00_00369, VE03_02803, VE02_02408, VE03_01553
orth1704	0.057	1	1	ENOG410PPV8	None	VE04_10089, VE01_02530, VF21_09235, VE04_03222, VE00_00372, VE02_02411, VC83_00128, VE03_02806
orth1705	0.077	1	1	ENOG410PP9M	None	VF21_09234, VE04_03223, VE00_00373, VE02_02412, VE01_02529, VE03_02807, VC83_00129
orth1706	0.12	0.2213	0.2203	ENOG410PH2S	None	VE04_03224, VF21_09233, VE03_02808, VE02_02413, VC83_00130, VE00_00374, VE01_02528
orth1707	0.096	1	1	ENOG410PJC6	BUSCOfEOG783N5X	VE04_03225, VF21_09232, VC83_00132, VE03_02809, VE02_02414, VE01_02527, VE00_00375
orth1708	0.299	0.3987	0.4058	ENOG410PQ5S	None	VF21_06338, VC83_00133, VE04_04725, VE02_03355, VE00_07749, VE03_04542, VE01_00032
orth1709	0.09	1	0.0066	ENOG410PP1I	None	VE01_04597, VF21_01567, VE03_02952, VE02_08074, VE00_09226, VC83_00137, VE04_10026
orth1710	0.024	1	0.0168	ENOG410PIAD	None	VE04_06098, VE00_09244, VE03_02951, VE02_06036, VC83_00139, VE01_08185, VF21_01616
orth1711	0.162	1	0.0172	ENOG410PFHB	None	VE01_04598, VF21_01568, VE03_02950, VE00_09227, VE04_06472, VC83_00140, VE02_09710
orth2468	0.814	0	0	None	None	VE01_09779, VF21_08045, VE03_10845, VE02_06853, VE00_02555, VC83_01405, VE04_01002
orth1713	0.058	1	1	ENOG410PIJW	None	VF21_01572, VE03_02946, VE00_09231, VE02_09714, VC83_00158, VE01_04602
orth1714	0.078	1	1	ENOG410PHG0	None	VE03_02943, VF21_01575, VE04_09404, VE01_10549, VE02_10071, VC83_00160, VE00_09233
orth1715	0.021	1	1	ENOG410PPRB	None	VE01_10553, VE02_06007, VF21_01587, VE00_09237, VE03_02940, VC83_00162
orth1716	0.085	1	0.8693	ENOG410PS1G	None	VE01_10552, VE02_06006, VF21_01586, VE00_09236, VE03_02941, VE04_09684, VC83_00164
orth1717	0.046	1	0.0803	ENOG410PIYS	None	VF21_01588, VE03_02939, VE02_06008, VE01_10554, VE00_09238, VC83_00165
orth1718	0.039	0.9188	0.59	ENOG410PJA9	BUSCOfEOG7380GZ	VF21_01589, VE03_02938, VE02_06009, VE01_10555, VC83_00166, VE00_09239
orth1719	0.424	0.3027	0.3071	ENOG410Q8G4, ENOG410PN1K	None	VE01_10556, VE02_06010, VF21_01590, VE03_02937, VE04_06368, VE00_09240, VC83_00167
orth1720	0.12	1	1	ENOG410PGSR	None	VF21_07173, VE01_02563, VE00_00341, VE04_02001, VC83_00168, VE03_05366, VE02_02379
orth1721	0.163	1	0.2013	ENOG410PFQN	None	VE04_01996, VE02_02383, VE01_02558, VF21_07178, VE00_00345, VE03_05378, VC83_00174
orth1722	0.032	1	1	ENOG410PFE0	BUSCOfEOG7ZD25S	VE04_01995, VE02_02384, VF21_07179, VE01_02557, VE00_00346, VE03_05379, VC83_00175
orth1723	0.01	0.99	0.9912	ENOG410PHEE	None	VE04_01994, VE02_02385, VE01_02556, VF21_07180, VE03_05380, VE00_00347, VC83_00176
orth1724	0.07	0.9951	1	ENOG410PRN1	None	VE02_02387, VE00_00349, VE04_01992, VE03_05382, VF21_07182, VC83_00178, VE01_02554
orth1725	0.139	1	0.7719	ENOG410PIDK	None	VE04_01991, VE03_05383, VF21_07183, VE01_02553, VE02_02388, VC83_00179, VE00_00350
orth1726	0.171	1	0.6567	ENOG410PX8R	None	VE02_02391, VE03_05387, VE01_02550, VF21_07187, VE00_00354, VC83_00181, VE04_01989
orth1727	0.217	0.8185	0.8205	ENOG410PS65	None	VE02_02390, VE01_02551, VE03_05386, VF21_07186, VC83_00182, VE00_00353
orth1728	0.088	1	0.9981	ENOG410PH12	None	VC83_00183, VE00_00352, VE03_05385, VF21_07185
orth1729	0.576	0.0566	0.0568	None	None	VE04_01990, VF21_07184, VE02_02389, VE01_02552, VC83_00184, VE00_00351, VE03_05384
orth1730	0.004	1	1	None	None	VC83_00185, VE00_08803
orth1731	0.231	0.6132	0.6194	ENOG410PQ30	None	VE03_09882, VE04_10116, VF21_01553, VE01_04583, VC83_00188, VE00_09642, VE02_08059
orth1732	0	1	1	ENOG410PSIN	None	VE03_09881, VE01_04584, VF21_01554, VE02_08060, VE00_09641, VC83_00189
orth1733	0.054	1	1	ENOG410PFY3	None	VE02_08063, VF21_01557, VE01_04587, VE00_09637, VE04_07579, VC83_00192, VE03_09878
orth1734	0	1	1	ENOG410PRTW	None	VE01_04588, VF21_01558, VE02_08064, VE00_09636, VE03_09877, VC83_00193, VE04_07580
orth1735	0.242	1	0.9088	ENOG410PPSK	None	VC83_00194, VF21_01559, VE01_04589, VE02_08065, VE00_09635, VE03_09876, VE04_07581
orth1736	0.031	1	1	ENOG410PGTN	BUSCOfEOG74J9JF	VF21_01560, VE01_04590, VE00_09634, VE02_08066, VE03_09875, VC83_00195, VE04_07582
orth1737	0.092	1	1	ENOG410PJ3K	None	VE02_08069, VE03_02959, VF21_01563, VE01_04592, VE00_09631, VC83_00197, VE04_07882
orth1738	0.129	1	0.3823	ENOG410PJGE	None	VE03_09886, VE01_04578, VF21_01549, VE02_08055, VC83_00200, VE04_06594, VE00_09646
orth1739	0.14	1	0.9785	ENOG410PQRF	None	VE03_09884, VC83_00201, VF21_01551, VE02_08057, VE01_04581, VE04_06592, VE00_09644
orth1740	0.139	0.6339	0.5169	ENOG410PJ2X	None	VC83_00202, VE03_09883, VE01_04582, VF21_01552, VE04_06591, VE00_09643, VE02_08058
orth1741	0.098	1	1	None	None	VE04_06596, VF21_01547, VE01_04576, VE03_09888, VC83_00203, VE00_09648, VE02_08053
orth1742	0.136	0.3719	0.1383	ENOG410PH18	None	VE03_03707, VE01_04574, VF21_01545, VC83_00205, VE04_06598, VE00_09650, VE02_09550
orth1743	0.124	1	0.9355	ENOG410PQDU	None	VE03_03706, VF21_01544, VE01_04573, VE02_09549, VE04_10063, VC83_00206, VE00_09651
orth1744	0.166	1	0.1851	ENOG410PN3I, ENOG410PMRK	None	VE00_03584, VE00_09344, VE04_04424, VC83_00217, VE01_03237
orth1745	0.068	1	1	ENOG410PNN8, ENOG410Q9S7	None	VE01_04540, VE03_03671, VE02_01966, VE03_03582, VE04_08723, VE00_07467, VC83_00233, VF21_07911
orth1746	0.232	0.0879	0.0827	None	None	VE02_01972, VC83_00238, VE01_04534, VF21_07917, VE00_07473, VE04_06349
orth1747	0.143	1	1	ENOG410PNBI, ENOG410PNSB	None	VF21_07920, VE02_07325, VE03_03052, VE02_01975, VE00_05178, VE04_05181, VE01_04531, VE04_06346, VE03_03482, VC83_00241, VF21_02997, VE01_07645
orth1748	0.135	1	0.1669	ENOG410PI6B	None	VE04_01092, VE02_01983, VC83_00244, VE03_03600, VF21_07928, VE01_04523, VE00_07483, VE03_03653
orth1749	0.262	1	0.2084	ENOG410PRJ1	None	VE03_03599, VE02_01982, VE04_01091, VF21_07927, VC83_00245, VE00_07482, VE01_04524, VE03_03654
orth1750	0.062	1	0.0018	ENOG410PFSC, ENOG410PWKH	None	VE03_03598, VE04_01090, VE02_01981, VF21_06494, VE00_07481, VE01_04525, VE03_03655, VE01_03691, VF21_07926, VC83_00246, VE02_09305
orth1751	0.069	1	0.6919	ENOG410PN3F	None	VE04_01086, VF21_07922, VC83_00251, VE03_03594, VE02_01977, VE03_03659, VE01_04529, VE00_07477
orth1752	0.222	1	0.6553	ENOG410PJYS	None	VE03_06776, VC83_00253, VE00_07941, VE01_10296, VF21_08446, VE02_08046, VE04_03410
orth1753	0.042	0.3181	0.3342	ENOG410PQBE	None	VE03_09926, VE04_09703, VC83_00256, VE00_05778, VE01_00756, VE02_09621, VF21_05575
orth1754	0.043	0.8058	0.3077	ENOG410PN84	None	VE03_09925, VC83_00257, VE00_05779, VE01_00757, VF21_05574, VE02_09622
orth7367	0.813	0	0	ENOG410PXVC	None	VF21_02595, VE01_02477, VE00_01073, VE04_02810
orth1756	0.173	1	0.6159	ENOG410PFCW	BUSCOfEOG7NW6JP	VC83_00259, VE02_04151, VE03_09923, VE00_05781, VF21_05572, VE04_04267, VE01_00759
orth1757	0.14	1	0.0017	ENOG410PJV4, ENOG410PNYE	None	VE02_09462, VC83_00260, VE03_09384, VF21_07787, VE01_00764, VF21_05567, VE00_05785, VE03_06395, VE02_04146, VE04_04263
orth1758	0.082	1	1	ENOG410PN11, ENOG410PPHE	None	VE04_06736, VF21_08456, VE03_06785, VC83_00261, VE02_08035, VE00_07933, VE01_10305
orth1759	0.19	1	1	ENOG410PYPI	None	VE03_03808, VC83_00262, VE00_04785, VF21_10464
orth1760	0.03	0.4258	0.1253	ENOG410PFA8	BUSCOfEOG7SBNX9	VE03_06780, VF21_08452, VE04_06732, VE00_07937, VE02_08040, VC83_00268, VE01_10301
orth1761	0.378	1	0.2948	None	None	VE04_06731, VC83_00269, VF21_08451, VE00_07938, VE03_06779, VE02_08041, VE01_10300, VE01_09312, VE04_09765
orth1762	0.104	1	0.0442	ENOG410PN1J	None	VE02_08453, VE02_10207, VE04_00094, VE00_00242, VF21_03385, VE01_00736, VC83_00270, VE03_03273
orth1763	0.083	1	0.9472	ENOG410PHEY, ENOG410PJPI	None	VE04_02954, VE03_04436, VE00_03167, VC83_01226, VC83_00271, VF21_01074, VE01_00150
orth1764	0.056	1	0.0329	ENOG410PJPI, ENOG410PVAP	None	VE02_08454, VE04_09393, VE04_00093, VE01_07075, VF21_03384, VE00_00241, VE01_00735, VE03_03274
orth1765	0.116	1	1	ENOG410PMTS	None	VE03_09927, VC83_00272, VE02_09614, VF21_05580, VE01_00751, VE00_05775, VE04_00716
orth1766	0.116	0.4201	0.4205	ENOG410PFGM	None	VF21_05564, VE01_00767, VC83_00277, VE00_05787, VE02_04143, VE03_06397, VE04_04260
orth1767	0.044	0.2875	0.2875	ENOG410PFAQ	BUSCOfEOG7XSTS6	VE01_00768, VF21_05563, VE04_04259, VE03_06398, VE00_05788, VE02_04142, VC83_00278
orth1768	0.031	0.9958	1	ENOG410PG18	BUSCOfEOG7966V3	VC83_00280, VF21_05561, VE01_00770, VE00_05790, VE03_06400, VE02_04140, VE04_04257
orth7412	0.813	0	0	ENOG410PPPR	None	VE00_08572, VF21_06399, VE01_03611, VE04_03212
orth1770	0.2	0.4538	0.4627	None	None	VC83_00283, VE00_05545, VE03_02068
orth1771	0.047	1	1	ENOG410PHHM	None	VE04_04917, VE04_04670, VF21_05548, VE01_00785, VE00_05802, VE02_04128, VE03_06411, VE02_10078, VC83_00284
orth1772	0.045	1	1	ENOG410PHEJ	None	VE01_00786, VF21_05547, VE00_05803, VE03_06412, VE02_04127, VE04_05995, VC83_00285
orth1773	0.053	1	1	ENOG410PM5F	BUSCOfEOG7QC87H	VF21_05546, VE01_00787, VE00_05804, VE03_06413, VE02_04126, VC83_00286, VE04_05996
orth1774	0.08	1	0.9553	ENOG410Q85N	None	VF21_05545, VE01_00788, VE03_06414, VE02_04125, VC83_00287, VE00_05805, VE04_05997
orth1775	0.019	0.9937	0.995	ENOG410PKEM	None	VF21_05544, VE00_05806, VE01_00789, VE04_05998, VC83_00288, VE02_04124, VE03_06415
orth1776	0.359	0.552	0.5265	None	None	VF21_05542, VE01_00791, VC83_00289, VE02_04122, VE00_05808
orth6274	0.81	0	0	None	None	VE03_03861, VF21_05760, VC83_07951, VE02_09518, VE00_05985, VE01_06421
orth1778	0.057	1	0.0382	ENOG410PFIZ	None	VE01_00794, VC83_00292, VE00_05811, VE04_06002, VE03_06419, VE02_04119, VF21_05539
orth1779	0.053	1	0.4412	ENOG410PFX7	BUSCOfEOG7MWH55	VE01_00795, VC83_00293, VE00_05812, VE04_08679, VE03_06420, VE02_04118, VF21_05538
orth1780	0.158	1	0.4635	ENOG410PGSG	BUSCOfEOG7RFTRP	VC83_00294, VE01_00796, VE00_05813, VF21_05537, VE03_06421, VE04_08680, VE02_04117
orth1781	0.061	0.0807	0.0816	ENOG410PQJU, ENOG410PN3P	BUSCOfEOG7PP5JH	VC83_00295, VE01_00797, VF21_05536, VE00_05814, VE03_06422, VE02_04116
orth1782	0.225	1	1	None	None	VF21_00383, VE00_05819, VC83_02987, VE03_00089, VE00_03969, VC83_00299, VE02_04111, VE04_09544, VE03_06427, VE04_07408, VF21_05531, VE01_00802, VE02_06126
orth1783	0.052	1	0	ENOG410PG6S, ENOG410PJJB	None	VE04_08233, VE02_04107, VE00_05825, VE02_07805, VE01_00808, VF21_05526, VC83_00302, VE03_06433
orth6989	0.808	0	0	None	None	VE00_04473, VE02_00728, VF21_04661, VE01_01589, VE03_01760, VE04_00018
orth1785	0.102	1	0.8584	ENOG410PGZM	BUSCOfEOG7C2R8R	VF21_00554, VE04_03678, VE03_08267, VE01_07709, VE02_05187, VF21_09077, VE00_06032, VE02_01155
orth1786	0.673	0.4366	0.4371	ENOG410PSJK	None	VC83_00312, VE04_00797, VE02_03468, VE00_01108, VF21_02554, VE01_02436, VE03_02635
orth1787	0.058	1	1	ENOG410PSMJ	BUSCOfEOG77HDTF	VE02_03470, VE04_00799, VF21_02552, VE00_01109, VE01_02434, VE03_02636, VC83_00313
orth1788	0.048	1	0.0589	ENOG410PJ85, ENOG410PM79	None	VE00_01110, VF21_09556, VE04_00733, VF21_02551, VE01_02433, VE02_03471, VE04_00800, VE03_02637, VE01_03847, VC83_00314, VC83_09241
orth1789	0.035	0.517	0.5385	ENOG410PQ6J	None	VE00_01111, VE02_03472, VF21_02550, VE01_02432, VE03_02638, VE04_00801, VC83_00315
orth1790	0.085	1	1	ENOG410PJMN	BUSCOfEOG7ZKSP0	VE02_03473, VE00_01112, VF21_02549, VE01_02431, VE03_02639, VE04_00802, VC83_00316
orth1791	0.157	0.3563	0.1954	ENOG410PM3J	None	VE00_01113, VE04_00803, VE02_03474, VF21_02548, VE01_02430, VE03_02640, VC83_00317
orth1792	0.122	0.4401	0.4464	ENOG410PPD9	BUSCOfEOG7MD52F	VE00_01114, VE02_03475, VF21_02547, VC83_00318, VE01_02429, VE03_02641, VE04_00804
orth1793	0.067	1	0.2541	ENOG410PFJW	BUSCOfEOG72G1GK	VE02_03476, VF21_02546, VC83_00319, VE00_01115, VE01_02428, VE03_02642, VE04_00805
orth1794	0.101	0.1418	0.1413	ENOG410PQ0P, ENOG410PRQJ	None	VE02_03477, VE00_01116, VF21_02545, VE01_02427, VE03_02643, VC83_00320, VE04_00806
orth1795	0.105	1	0.0026	None	None	VE00_01117, VE02_03478, VF21_02544, VE01_02426, VC83_00321, VE04_00807
orth1796	0.127	1	0.7055	ENOG410PFQT	BUSCOfEOG7JHMH0	VE00_01118, VE02_03479, VF21_02542, VE04_00808, VE01_02425, VE03_02645, VC83_00323
orth1797	0.04	0.947	1	ENOG410PH0P	BUSCOfEOG7QZGNM	VE00_01119, VF21_02541, VE02_03480, VE04_00809, VE01_02424, VC83_00324, VE03_02646
orth1798	0.09	0.0541	0.0508	ENOG410PR0P	None	VE00_01121, VE02_03481, VF21_02540, VE01_02423, VC83_00325, VE03_02647
orth1799	0.06	1	1	ENOG410PKXJ	None	VE00_01122, VE04_01517, VE02_03482, VE03_02648, VE01_02422, VF21_02539, VC83_00326
orth1800	0.185	0.2509	0.2159	ENOG410PRZW	None	VE04_01516, VE00_01123, VE02_03483, VF21_02538, VE03_02649, VC83_00327
orth1801	0.095	1	0.0471	ENOG410PF8P	None	VE00_01124, VE04_01515, VE02_03484, VE01_02419, VC83_00328, VE03_02650, VF21_02537
orth1802	0.2	0.1959	0.1157	ENOG410PT7U	None	VE00_01125, VE03_02651, VF21_02536, VE02_03485, VC83_00329, VE01_02418, VE04_01514
orth7719	0.808	0.0134	0.0137	None	None	VE04_05418, VE00_03109, VF21_03437, VE02_01048, VE01_07971
orth1804	0.075	1	1	ENOG410PIU3	None	VE04_01511, VE02_03488, VE03_02653, VE00_01128, VC83_00332, VE01_02415, VF21_02533
orth1805	0.013	0.985	1	ENOG410PQQA	None	VE03_02655, VE00_01130, VC83_00334, VE02_03490, VE04_01509, VE01_02413, VF21_02531
orth1806	0.05	1	1	ENOG410PHF0, ENOG410PI7M	None	VE03_02656, VC83_00335, VE02_03491, VE04_01508, VE01_02412, VF21_02530, VE00_01131
orth1807	0.036	0.5146	0.53	ENOG410PR62	None	VE01_02409, VC83_00338, VE04_01505, VE03_02659, VE02_06465, VF21_02527, VE00_01134
orth1808	0.354	1	0.2072	ENOG410PIII	BUSCOfEOG7MD4ZH	VE04_01500, VE03_02664, VE01_02404, VE00_01138, VC83_00342, VF21_02522, VE02_06470
orth1809	0.078	1	1	ENOG410PF8S, ENOG410Q8NB	BUSCOfEOG7Q8CWT	VE03_02663, VE04_01501, VE01_02405, VC83_00343, VE02_06469, VF21_02523, VE00_01137
orth1810	0.022	0.7584	0.7663	ENOG410PFV3	BUSCOfEOG7QNVWW	VE03_02676, VE00_01150, VE01_02392, VC83_00350, VC83_02550, VE04_04937, VF21_02511, VE02_06483
orth1811	0.188	0.2216	0.2231	ENOG410PGAN	None	VE04_03677, VF21_00555, VE01_07708, VC83_00353, VE02_05188, VE00_06031, VE03_08268
orth1812	0.223	1	1	ENOG410PKVN	None	VE04_04779, VE01_02464, VC83_00355, VE03_02605, VF21_02572, VE00_01086, VE02_03447
orth1813	0.694	0.9994	1	None	None	VC83_00356, VE00_04322
orth1814	0.05	1	1	ENOG410PIGA	BUSCOfEOG7CCC3Q	VE01_02465, VE02_03446, VE03_02604, VF21_02573, VE00_01085, VC83_00358
orth1815	0.144	1	1	ENOG410PSBM	None	VE03_02599, VF21_02588, VE02_07136, VE01_02472, VE04_02817, VE00_01080, VC83_00359
orth1816	0.116	0.739	0.6331	ENOG410PHYC	BUSCOfEOG7SV14M	VE03_02598, VC83_00360, VE02_07135, VE01_02473, VF21_02589, VE04_02816, VE00_01079
orth1817	0.186	1	1	None	None	VE04_02814, VF21_02591, VC83_00362, VE01_02475, VE02_07133, VE03_02596, VE00_01077
orth9504	0.807	0	0	None	None	VE01_01633, VE04_02794
orth1819	0.183	1	1	ENOG410PQMA	None	VE02_03455, VE01_02457, VE04_04772, VC83_00371, VF21_02564, VE03_02613, VE00_01095
orth1820	0.043	1	0.9787	ENOG410Q5PS	BUSCOfEOG7SN8MQ	VE02_03453, VE01_02459, VE04_04774, VC83_00372, VE03_02611, VF21_02566, VE00_01093
orth1821	0.06	0.8846	0.8651	ENOG410PIHS	BUSCOfEOG73FQZ2	VE02_03452, VE04_04775, VC83_00373, VE01_02460, VE03_02610, VF21_02567, VE00_01092
orth1822	0.088	1	1	ENOG410PQQ7	None	VE02_03450, VE04_04776, VC83_00374, VE01_02461, VF21_02569, VE00_01091, VE03_02608
orth1823	0.065	1	0.6338	ENOG410PFRV	BUSCOfEOG79PJXZ	VE04_04777, VC83_00375, VE01_02462, VE03_02607, VE02_03449, VF21_02570, VE00_01090
orth1824	0.445	1	1	ENOG410PRBS	None	VE04_02806, VE01_02481, VC83_00381, VE03_08993, VF21_02599, VE02_07127, VE00_01069
orth1825	0.041	1	1	ENOG410PIR3, ENOG410PJ7W	None	VC83_00382, VE01_02482, VE04_02805, VF21_02600, VE02_07125, VE03_08994, VE00_01068, VE04_09356
orth1826	0.041	0.4928	0.0083	ENOG410PGM7	None	VC83_00388, VE01_02488, VF21_02606, VE03_09000, VE02_07119, VE04_09221, VE00_01062
orth9922	0.805	0	0	None	None	VE04_02106, VC83_01843
orth1828	0.118	0.3664	0.2509	ENOG410PMBB	None	VF21_02608, VC83_00390, VE04_09496, VE01_02490, VE02_07117, VE03_09002, VE00_01060
orth9632	0.801	0.0002	0.0002	ENOG410PRJR	None	VE04_08748, VE02_01922, VE01_09500
orth1830	0.115	1	0.5422	ENOG410QE7C, ENOG410QE7B	BUSCOfEOG74FFB1	VE02_07115, VC83_00392, VE01_02492, VF21_02610, VE03_09004, VE00_01058
orth1831	0.169	0.1066	0.1137	ENOG410PIBH	BUSCOfEOG7H4F3P	VE00_01056, VE01_02494, VF21_02612, VE03_09006, VE02_07113, VE04_08628, VC83_00394
orth1832	0.053	0.5895	0.5943	ENOG410PJ71	BUSCOfEOG7J9W0C	VC83_00395, VE01_02495, VF21_02613, VE03_09007, VE00_01055, VE02_07112, VE04_08629
orth1833	0.111	1	0.2864	ENOG410PQ28	None	VC83_00396, VE01_02496, VF21_02614, VE00_01054, VE02_07111, VE03_09008
orth1834	0.119	1	0.0039	ENOG410PHSH	BUSCOfEOG783N68	VE04_10037, VC83_00397, VF21_02615, VE01_02497, VE00_01053, VE02_07110, VE03_09009
orth1835	0.123	1	0.2839	None	None	VE01_02498, VF21_02616, VE03_09011, VE00_01052, VC83_00398, VE02_07109
orth9970	0.8	0	0	ENOG410PNA3	None	VC83_08005, VE02_10025
orth1837	0.063	0.1138	0.045	ENOG410PFY6	BUSCOfEOG706124	VC83_00402, VE03_09015, VE01_02502, VE02_09228, VF21_02620, VE00_01048
orth1838	0.054	1	0.0061	ENOG410QDS6, ENOG410QDS9	None	VE02_09229, VC83_00403, VE04_09157, VE03_09016, VE00_01047, VE01_02503, VF21_02621
orth1839	0.012	1	1	ENOG410PN0Q	BUSCOfEOG7N37RH	VE00_01041, VF21_02626, VE03_09021, VE02_09234, VE04_09658, VE01_04353, VC83_00413
orth1840	0.038	1	0.4632	ENOG410PG7I	None	VC83_00414, VE03_09022, VF21_02627, VE04_01334, VE00_01040, VE02_09235, VE01_04352
orth1841	0.09	0.3768	0.1481	ENOG410QCKW, ENOG410PX65	None	VE01_04327, VE00_01027, VF21_09741, VE03_09023, VE02_09638, VE04_07462, VC83_00420
orth1842	0.213	1	0.1454	None	None	VE01_04326, VE00_01026, VE03_09025, VF21_09740, VE02_09639, VE04_07461, VC83_00421
orth9786	0.798	0	0	None	None	VF21_07382, VE02_00131
orth1844	0.3	1	0.1253	ENOG410PX66, ENOG410PKXS, ENOG410PZM2	None	VE00_01023, VE01_04323, VE04_07458, VE02_08193, VF21_09737, VE03_09028, VC83_00423
orth1845	0.112	0.4025	0.3427	None	None	VF21_09736, VE01_04322, VE00_01022, VE02_09642, VC83_00426, VE03_09029
orth1846	0.12	0.3398	0.4094	None	None	VF21_09732, VE01_04319, VE00_01018, VE03_10141, VC83_00428, VC83_00427, VE04_06313, VE02_09645
orth1847	0.152	1	0.648	ENOG410PGRI	None	VE00_01017, VF21_09731, VE01_04317, VE03_10140, VE04_09530, VC83_00429, VE02_09646
orth1848	0.076	1	0.8555	ENOG410PRE4, ENOG410PPYD	None	VE00_01016, VE01_04316, VE04_10070, VE03_03269, VF21_10017, VC83_00431
orth9530	0.797	0	0	ENOG410PJ5C	None	VE04_04150, VE01_01046
orth1850	0.078	1	0	ENOG410PI88	None	VE03_05926, VF21_07012, VE00_04794, VE02_08339, VF21_03582, VE04_09821, VE01_04087, VE04_00268, VE01_02197, VC83_00433
orth1851	0.079	1	0.5518	ENOG410PI5E	None	VE02_08337, VE03_05924, VE00_04796, VF21_03584, VE04_00266, VE01_04089, VC83_00435
orth1852	0.107	1	1	ENOG410PIZE	None	VE00_04798, VE02_08333, VE03_05928, VE01_04091, VE04_00264, VF21_03586, VC83_00437
orth1853	0.064	1	0.2479	ENOG410PJZ9	None	VE00_04800, VE02_08331, VC83_00439, VE03_05930, VE01_04093, VE04_00262, VF21_03588
orth1854	0.2	0.0928	0.1006	ENOG410PT1V	None	VE00_04801, VE02_08330, VC83_00441, VE03_05931, VE04_00261, VE01_04094, VF21_03589
orth1855	0.069	1	0.8436	ENOG410PIAX	BUSCOfEOG7673KQ	VE00_04802, VC83_00442, VF21_03590, VE03_05932, VE04_00260, VE02_08329, VE01_04095
orth1856	0.121	1	0.9801	ENOG410PIZ6	None	VE00_09742, VE01_04309, VC83_00444, VE01_04403, VE04_05939, VF21_10011, VE04_04499, VE03_03258, VE02_06926
orth1857	0.252	1	0.9403	ENOG410PPPA	None	VE02_04154, VE03_03943, VC83_07743, VE01_06497, VE02_09351, VE00_09856, VC83_00446, VE04_00363
orth1858	0.209	0.4815	0.489	ENOG410PPHU	None	VE01_07916, VE00_06430, VF21_03484
orth1859	0.083	1	1	ENOG410PMGD	None	VE04_01352, VE01_04306, VE02_06401, VC83_00447, VE03_03252, VF21_00922, VE00_01011
orth1860	0.05	1	1	ENOG410PFCM	BUSCOfEOG78WM14	VC83_00448, VE00_01010, VE04_01351, VE02_06402, VE01_04305, VE03_03251, VF21_00923
orth1861	0.101	0.5793	0.2923	ENOG410PJ9T	None	VC83_00449, VE01_04304, VE02_06403, VE04_01350, VE00_01009, VE03_03250, VF21_00924
orth1862	0.084	1	0.0411	ENOG410PHNI	BUSCOfEOG7F2527	VE02_06404, VE01_04303, VE04_01349, VC83_00450, VE00_01008, VE03_03249, VF21_00925
orth1863	0.27	1	0.9797	ENOG410PN3D	None	VE01_04302, VE02_06405, VE04_01348, VC83_00452, VE03_03248, VE00_01007, VF21_00926
orth1864	0.113	1	1	ENOG410PPTY	None	VE01_04300, VE02_06407, VE04_01346, VC83_00455, VF21_00928, VE03_03246, VE00_01005
orth1865	0.086	0.5254	0.5256	ENOG410PINB	None	VE04_01345, VC83_00456, VE02_06408, VF21_00929, VE01_04299, VE03_03245, VE00_01004
orth1866	0.085	1	0.9983	ENOG410PGG4	None	VE04_01344, VE02_06409, VC83_00457, VE00_01003, VE01_04298, VE03_03244, VF21_00930
orth1867	0.128	0.2126	0.1525	ENOG410PKIA	None	VC83_00458, VE04_01343, VF21_00931, VE01_04297, VE00_01002, VE02_06410, VE03_03243
orth1868	0.076	1	1	ENOG410PHCU	BUSCOfEOG79W9FW	VE04_01341, VC83_00460, VF21_00933, VE02_06412, VE01_04295, VE00_01000, VE03_03241
orth8133	0.796	0.0108	0.011	ENOG410PR9B, ENOG410PWY1	None	VF21_06828, VE03_00658, VE04_08776, VE00_08629, VE01_08956
orth1870	0.186	0.2322	0.1786	ENOG410PQTV	None	VF21_00935, VC83_00462, VE00_00998, VE04_01339, VE02_06414, VE03_03239, VE01_04293
orth1871	0.096	0.9877	0.9879	ENOG410PP88	None	VC83_00463, VE00_00997, VF21_00936, VE02_06415, VE04_01338, VE03_03238, VE01_04292
orth1872	0.06	1	1	ENOG410PGE4	None	VE00_00996, VF21_00937, VC83_00464, VE01_04291, VE03_03237, VE04_01337, VE02_06416
orth1873	0.18	1	0.3484	ENOG410PIPW, ENOG410PG66	BUSCOfEOG7G7KZ2	VE00_00995, VC83_00465, VE02_06417, VF21_00938, VE03_03236, VE04_01336, VE01_04290
orth1874	0.103	1	0.0529	ENOG410PHR6	None	VE00_00994, VC83_00466, VF21_00939, VE03_03235, VE02_06418, VE04_01335, VE01_04289
orth1875	0.281	1	0.4138	None	None	VE00_06425, VF21_09460, VC83_00471, VE02_06222, VE01_07911, VE03_05479
orth1876	0.232	1	0.8938	None	None	VE00_06424, VE03_09277, VC83_00472, VF21_09459, VE01_07910, VE02_06223, VE03_05480
orth1877	0.35	0.2152	0.2172	None	None	VE02_06224, VE03_05482, VE00_06423, VC83_00474, VF21_09458, VE01_07908
orth1878	0.019	0.9672	1	ENOG410PPA2	BUSCOfEOG73281W	VE00_00981, VF21_00952, VE03_03226, VC83_00475, VE02_05481, VE04_00938
orth1879	0.023	0.9984	1	ENOG410PPIW	None	VE00_00982, VE03_03225, VE04_00937, VE01_04277, VE02_05480, VC83_00476, VF21_00951
orth1880	0.051	1	1	ENOG410PQX3	None	VE00_00983, VC83_00477, VE04_00936, VE03_03224, VE01_04278, VE02_05479, VF21_00950
orth1881	0.107	1	0.0894	ENOG410PM4C	None	VE00_00984, VE04_09146, VF21_00949, VE03_03223, VE01_04279, VE02_05478, VC83_00478
orth8358	0.796	0.0001	0.0001	None	None	VE00_05925, VE01_05291, VE02_03084
orth1883	0.038	1	1	ENOG410PNSF	BUSCOfEOG71CFZH	VE00_00987, VF21_00946, VE02_06425, VC83_00482, VE01_04282, VE03_03220, VE04_07796
orth1884	0.056	0.5552	0.4984	ENOG410PI1H	BUSCOfEOG7RJQ17	VE03_03219, VE02_06424, VE00_00988, VC83_00483, VE01_04283, VF21_00945, VE04_07797
orth1885	0.006	0.9992	1	ENOG410PJG8	None	VE02_06423, VE03_03218, VC83_00484, VE00_00989, VE04_07798, VE01_04284, VF21_00944
orth1886	0.036	0.4783	0.401	ENOG410PFFF	BUSCOfEOG7NPG3J	VE02_06422, VE00_00990, VE03_03217, VE04_08015, VC83_00485, VE01_04285, VF21_00943
orth1887	0.149	0.3434	0.3445	ENOG410PG1U	BUSCOfEOG7B05RP	VC83_00487, VE03_03214, VE04_00942, VE00_00976, VF21_00958, VE01_04274, VE02_05487
orth1888	0.051	0.5756	0.5756	ENOG410PQ6M	BUSCOfEOG7F51DX	VC83_00488, VE02_05488, VE03_03213, VE04_00943, VE00_00975, VF21_00959, VE01_04273
orth1889	0.046	0.1325	0.1329	ENOG410PGEW	None	VE02_05489, VC83_00489, VE04_00944, VE03_03212, VE00_00974, VF21_00960, VE01_04272
orth1890	0.294	0.4761	0.4793	ENOG410PRZZ	None	VE04_00945, VE03_03211, VC83_00490, VF21_00961, VE00_00973, VE02_05490, VE01_04271
orth1891	0.077	1	1	ENOG410PJD2	None	VE04_00946, VE03_03210, VC83_00491, VF21_00962, VE00_00972, VE02_05491, VE01_04270
orth1892	0.169	0.9416	0.8804	ENOG410Q7SM, ENOG410PG8X	BUSCOfEOG7TQV8N	VE03_03209, VE04_00947, VC83_00492, VF21_00963, VE00_00971, VE02_05492, VE01_04269
orth1893	0.075	0.3604	0.3614	ENOG410PHSW	BUSCOfEOG754J1G	VE03_03208, VE04_00948, VC83_00493, VF21_00964, VE00_00970, VE01_04268, VE02_05493
orth1894	0.248	0.2963	0.2391	ENOG410PNAH	None	VE00_00969, VE04_00949, VC83_00494, VE03_03207, VF21_00965, VE01_04267, VE02_05494
orth1895	0.1	0.9088	0.5929	ENOG410PH8Q	None	VE00_00968, VC83_00495, VE04_00950, VF21_00966, VE03_03206, VE01_04266, VE02_05495
orth1896	0.213	1	1	ENOG410PHT2	BUSCOfEOG79931N	VC83_00497, VE00_00967, VE03_03205, VE04_00951, VF21_00967, VE01_04265, VE02_05496
orth1897	0.1	1	1	None	None	VC83_00498, VE01_06695, VE03_05893, VE02_04761, VE00_05025, VF21_09565
orth1898	0.17	0.3718	0.3756	None	None	VE02_05503, VE04_00958, VC83_00499, VE00_00960, VE03_03198, VF21_00974, VE01_04258
orth1899	0.111	1	1	ENOG410PIQS	None	VE04_00957, VE02_05502, VC83_00500, VE03_03199, VF21_00973, VE01_04259, VE00_00961
orth1900	0.133	0.883	0.2871	ENOG410PI4F	BUSCOfEOG7QNVW5	VF21_00971, VE00_00963, VE03_03201, VE04_00955, VC83_00502, VE02_05500, VE01_04261
orth1901	0.114	1	0.1327	ENOG410Q04X, ENOG410PIYR	BUSCOfEOG7PK977	VF21_00970, VE03_03202, VE00_00964, VE03_10235, VE02_05499, VC83_00503, VE04_00954, VE01_04262
orth1902	0.276	0.6074	0.445	ENOG410PQ5R, ENOG410PNZT	None	VE03_03204, VE04_00952, VE00_00966, VC83_00505, VE01_04264, VE02_05497, VF21_00968
orth1903	0.142	1	0.8314	ENOG410PW0K	None	VE00_05024, VE01_06694, VE03_05892, VC83_00506, VE02_04762
orth7958	0.795	0.0063	0.0063	None	None	VE01_07677, VE00_03255, VE04_07314
orth1905	0.172	0.9926	0.8088	ENOG410PFM1	None	VE03_03195, VC83_00509, VE04_00961, VE02_05506, VE01_04255, VF21_00977, VE00_00957
orth1906	0.038	0.8401	0.8379	ENOG410PMXY	None	VE03_03194, VC83_00510, VE04_00962, VE02_05507, VE01_04254, VF21_00978, VE00_00956
orth1907	0.063	1	1	ENOG410PKWX	BUSCOfEOG72C5C8	VE02_05508, VC83_00511, VE04_00963, VE03_03193, VE01_04253, VE00_00955, VF21_00979
orth8789	0.794	0	0	ENOG410PM7C	None	VF21_10294, VE00_10547
orth1909	0.044	0.3146	0.3202	ENOG410PH6D	BUSCOfEOG75J0XC	VC83_00513, VE01_04251, VE02_05510, VE00_00953, VF21_00981, VE03_03185
orth1910	0.099	1	1	ENOG410PIIK	BUSCOfEOG7B5X6H	VE01_04250, VC83_00514, VE04_02850, VE02_05511, VE00_00952, VF21_00982, VE03_03186
orth1911	0.042	0.8454	0.8435	ENOG410PJSH	BUSCOfEOG7F253S	VC83_00516, VE02_05516, VE04_09083, VF21_00988, VE03_03189, VE01_05227, VE00_00948
orth1912	0.124	1	0.9992	ENOG410PTB4	None	VF21_00989, VE01_05226, VE03_03190, VC83_00517, VE00_00947
orth1913	0.152	1	0.0763	ENOG410PIR0	None	VE02_02252, VE03_03191, VC83_00518, VE00_00946, VF21_00990, VE01_05225
orth9836	0.794	0	0	None	None	VE02_06474, VF21_02518
orth1915	0.076	1	0.0046	ENOG410PFUA, ENOG410PIXX	None	VE01_06456, VC83_00520, VE02_02254, VF21_00992, VE04_09826, VE00_00944, VE03_03183, VC83_08064, VE01_05223
orth1916	0.021	0.4026	0.2926	ENOG410PKB4	None	VC83_00522, VE02_02255, VE00_00943, VF21_00993, VE03_03182, VE01_05222
orth1917	0.072	1	1	ENOG410PI0Y	None	VC83_00523, VE04_07130, VE02_02256, VE00_00941, VE03_03180, VF21_00994, VE01_05221
orth9862	0.793	0.0451	0.0451	ENOG410PYCU	None	VE02_08864, VF21_09371
orth1919	0.044	0.636	0.6143	ENOG410PG4H	None	VE04_05330, VE02_02257, VC83_00525, VE00_00940, VE03_03179, VE01_05219, VF21_00995
orth1920	0.54	0.7948	0.8009	None	None	VE02_02258, VE00_00939, VC83_00526, VE04_05329, VF21_00996, VE03_03178, VE01_05218
orth1921	0.024	1	0.6155	ENOG410PHIT	BUSCOfEOG7673K5	VE02_02259, VE00_00938, VC83_00527, VE04_05328, VE01_05217, VE03_03177, VF21_00997
orth1922	0.056	1	1	ENOG410PFAD	None	VE04_05327, VC83_00528, VE00_00937, VE02_02260, VE03_03176, VE01_05216, VF21_00998
orth1923	0.061	1	1	ENOG410PHXS	BUSCOfEOG7P2Z21	VE04_05325, VE00_00935, VE02_02262, VF21_01000, VE03_03174, VE01_05214, VC83_00529
orth1924	0.052	0.8435	0.8793	ENOG410PI47	None	VE04_01085, VE00_00934, VC83_00530, VF21_01001, VE02_02263, VE01_05213, VE03_03173
orth1925	0.18	1	1	ENOG410PKY4	None	VE04_01084, VE02_02264, VF21_01002, VC83_00531, VE00_00933, VE03_03172, VE01_05212
orth1926	0.196	1	0.5227	ENOG410PJQE	None	VE00_00932, VE04_01083, VE02_02265, VC83_00532, VF21_01003, VE01_05211, VE03_03171
orth1927	0.083	1	1	ENOG410PFDG	None	VE00_00931, VE04_01082, VE02_02266, VF21_01004, VE03_03170, VE01_05210, VC83_00533
orth1928	0.149	1	1	ENOG410PSED	None	VE00_00930, VE04_01081, VF21_01005, VE02_02267, VC83_00534, VE01_05209, VE03_03169
orth1929	0.115	1	1	ENOG410Q0WT	None	VE02_02268, VE04_01080, VF21_01006, VC83_00535, VE00_00929, VE01_05208, VE03_03168
orth1930	0.231	0.7195	0.6777	ENOG410PPWC	None	VE04_01079, VE02_02269, VF21_01007, VE00_00928, VE03_03167, VE01_05207, VC83_00536
orth1931	0.05	1	1	ENOG410PKAQ	BUSCOfEOG7V1G00	VE00_00927, VE04_01078, VE02_02270, VF21_01008, VC83_00537, VE03_03166, VE01_05206
orth1932	0.22	0.9524	0.9524	ENOG410PK7Z	None	VE00_00926, VE02_02271, VF21_01009, VC83_00538, VE04_01077, VE03_03165, VE01_05205
orth1933	0.102	1	1	ENOG410PQHE	BUSCOfEOG7TJ3VQ	VC83_00539, VE02_02272, VE00_00925, VF21_01010, VE04_01076, VE03_03164, VE01_05204
orth1934	0.136	1	0.9612	ENOG410PMUZ	None	VE02_02273, VE00_00924, VF21_01011, VE04_01075, VE01_05203, VE03_03163, VC83_00540
orth1935	0.062	0.9462	1	ENOG410PGYS	None	VE00_00923, VE02_02274, VF21_01012, VE04_01074, VE01_05202, VE03_03162, VC83_00541
orth1936	0.141	0.8971	0.8975	ENOG410PFB9, ENOG410PPAY	None	VE00_00922, VE02_02275, VE04_01073, VF21_01013, VE01_05201, VE03_03161, VC83_00542
orth1937	0.094	1	0.9978	ENOG410PWVQ	None	VE02_02276, VE00_00921, VE04_01072, VF21_01014, VE01_05200, VE03_03160, VC83_00543
orth9932	0.792	0	0	None	None	VE04_07961, VC83_03537
orth1939	0.132	0.5548	0.5521	ENOG410PG38	None	VE03_03158, VE04_01069, VE00_00918, VE02_02278, VF21_01016, VE01_05197, VC83_00545
orth1940	0.058	0.564	0.5681	ENOG410PQMN	BUSCOfEOG76TB4Q	VE00_00917, VE01_05196, VF21_01017, VC83_00546, VE03_03157
orth1941	0.362	1	1	ENOG410PMSV	None	VF21_01019, VE04_02852, VE03_03155, VE00_09117, VE02_01466, VC83_00548, VE01_05194
orth1942	0.066	1	1	ENOG410PJZE	None	VE00_09118, VE04_02853, VE03_03154, VE02_01465, VC83_04354, VF21_01020, VC83_00552, VE01_05193
orth1943	0.032	0.3527	0.3628	ENOG410PH0J	BUSCOfEOG7PZS7F	VE03_03151, VE00_09121, VE04_02856, VF21_01023, VE02_01462, VC83_00555, VE01_05190
orth9344	0.789	0.0057	0.0092	None	None	VE01_07116, VE04_01805, VF21_00375
orth1945	0.141	1	1	ENOG410PICP	BUSCOfEOG7GBG71	VE04_02859, VE03_03148, VE00_09124, VF21_01026, VE01_05187, VC83_00558, VE02_01459
orth9242	0.788	0.0028	0.0028	None	None	VE03_05785, VE04_08763
orth1947	0.051	1	1	ENOG410PRJ6	BUSCOfEOG7WT4D5	VC83_00560, VE03_03146, VE00_09126, VE02_01457, VE01_05185, VF21_01028
orth1948	0.198	0.3447	0.3476	ENOG410PHIW	None	VC83_00561, VE03_03145, VE00_09127, VE04_06870, VE02_01456, VE01_05184, VF21_01029
orth1949	0.11	0.3864	0.3892	ENOG410QDWA, ENOG410PJCP	None	VC83_00564, VE00_09130, VE03_03143, VE04_06867, VE01_05181, VE02_01448, VF21_01038
orth4863	0.778	0.0054	0.0054	ENOG410PUC2	None	VE04_09568, VC83_05473, VF21_04364, VE00_05836, VE02_09066, VE01_00817
orth1951	0.112	1	0.9983	ENOG410PFXU	None	VC83_00566, VE00_09132, VE04_06034, VF21_01036, VE02_01450, VE01_05179
orth1952	0.061	0.9676	0.9697	ENOG410PMZ9	BUSCOfEOG7FJH92	VC83_00571, VE03_08859, VE00_07848, VE02_01423, VE01_02827, VE04_05734
orth1953	0.142	0.5717	0.3714	ENOG410PIC2	BUSCOfEOG7FJH92	VF21_10539, VE02_01422, VC83_00572, VE03_08858, VE00_07849, VE01_02828, VE04_05735
orth1954	0.032	1	1	ENOG410PI65	BUSCOfEOG7QVMBN	VC83_00573, VE02_01421, VE03_08857, VF21_10538, VE01_02829, VE00_07850, VE04_05736
orth1955	0.058	1	1	ENOG410PFTZ	None	VC83_00576, VF21_10543, VE03_08863, VE02_01428, VE01_05158, VE00_07843, VE04_07975
orth1956	0.037	1	1	ENOG410PIRI	BUSCOfEOG7GTTCX	VE04_03746, VE01_06698, VE03_05896, VC83_00579, VF21_09568, VE00_05028, VE02_04758
orth3661	0.774	0.016	0.016	None	None	VE04_08345, VC83_03528, VE02_08927, VE00_06405
orth1958	0.175	0.9932	0.7836	ENOG410PJSM	None	VE02_01435, VE00_07836, VE03_08870, VC83_00583, VE01_05165, VF21_01049, VE04_05238
orth1959	0.126	0.7458	0.7528	ENOG410PSEV	None	VE02_01437, VE03_08872, VE00_07834, VE04_05240, VC83_00584, VF21_01047, VE01_05167
orth1960	0.095	1	1	ENOG410PKKB, ENOG410PH27	None	VC83_00593, VE01_10191, VE01_02835, VC83_06086, VE04_08252
orth1961	0.136	0.9842	0.7504	ENOG410Q09V, ENOG410PNT5	None	VE00_07831, VC83_00594, VF21_01041, VE04_06027, VE02_01445, VE03_03136, VE01_05173
orth1962	0.297	0.1893	0.0735	ENOG410PQ7G	None	VF21_01042, VE00_07830, VC83_00596, VE04_09090, VE02_01442, VE03_03135, VE01_05171
orth1963	0.319	1	1	ENOG410PTSP	None	VE02_01441, VE03_06244, VE04_09089, VE00_01673, VC83_00597, VF21_01043, VE01_08408, VF21_02091, VC83_04581, VF21_01981, VE04_04250, VE02_08809, VE01_05170
orth1964	0.053	0.6547	0.6368	ENOG410PK80	None	VE03_08845, VE02_01409, VE00_07862, VC83_00600, VE01_02841, VE04_05779, VF21_10527
orth1965	0.161	1	1	ENOG410PND4	None	VE03_08843, VE02_01407, VE04_05776, VC83_00602, VE00_07864, VE01_02843, VF21_10525
orth1966	0.171	0.1391	0.1391	ENOG410PTGE	None	VE03_08842, VE02_01406, VE04_05775, VC83_00603, VE00_07865, VF21_10524, VE01_02844
orth1967	0.219	0.0171	0.0588	ENOG410PP0Q	None	VE03_08841, VE02_01404, VE04_05774, VC83_00605, VE00_07867, VF21_10523, VE01_02845
orth8362	0.774	0.0004	0.0004	ENOG410PV3G, ENOG410PG00	None	VE00_03065, VE02_03248
orth1969	0.048	0.5832	0.5818	ENOG410PH8Z	None	VE01_02851, VE00_06311, VE02_01399, VC83_00609, VF21_10518, VE03_09791, VE04_07825
orth1970	0.034	1	1	ENOG410PISN	BUSCOfEOG7H4F2V	VE01_02852, VC83_00611, VE00_06310, VE02_01398, VF21_10517, VE03_09790, VE04_07826
orth1971	0.209	0.2623	0.0698	ENOG410PW3U	None	VE01_02855, VE00_06307, VE03_04613, VE04_07829, VC83_00613, VE03_09786, VF21_10514, VE02_01395
orth1972	0.089	1	0.2667	ENOG410PKEC	None	VE01_02856, VE04_07152, VE00_06306, VF21_10513, VE02_07761, VC83_00614, VE03_09785
orth9010	0.774	0.0002	0.0002	ENOG410PG00, ENOG410Q4IV	None	VE04_08686, VE01_01233
orth9012	0.774	0.0232	0.0238	ENOG410PJ82	None	VE01_01447, VE03_10168
orth1975	0.069	0.2846	0.2872	ENOG410PHKA	BUSCOfEOG7HHX1P	VE00_06299, VE04_06751
orth1976	0.103	0.9086	0.9088	ENOG410PJ60	BUSCOfEOG7HHX1P	VE04_07158, VE00_06300, VE01_02862, VE02_07766, VC83_00625, VF21_01376
orth1977	0.089	0.4894	0.364	ENOG410PNQZ	None	VE04_06752, VE01_02863, VE03_07769, VE00_06298, VE02_07767, VF21_01377, VC83_00626
orth1978	0.056	1	1	ENOG410PQW4	None	VE03_07767, VE01_02865, VC83_00627, VF21_01379, VE00_06296
orth1979	0.073	1	1	ENOG410QDDJ	None	VE00_06295, VE04_06754, VE01_02866, VE03_07766, VC83_00628, VE02_07769, VF21_01380
orth1980	0.044	1	0.4845	ENOG410PFGK	None	VE04_06756, VE01_02867, VE00_06294, VE03_03832, VE03_07765, VE01_10098, VE02_01664, VE02_07770, VC83_00629, VC83_05157, VF21_01381
orth1981	0.109	1	0.992	ENOG410PSBJ	None	VE00_06292, VE01_02869, VE03_07763, VE02_07772, VC83_00632, VF21_01383
orth1982	0.068	1	1	ENOG410PIMY	None	VE01_02871, VE00_06290, VE04_05763, VE03_09778, VF21_01385, VC83_00634, VE02_07774
orth1983	0.083	0.4497	0.0556	None	None	VE01_02872, VE00_06289, VE02_07775, VE03_09779, VE04_05762, VF21_01386, VC83_00635
orth1984	0.066	1	1	ENOG410PTQJ	None	VE01_02873, VE00_06288, VE04_05761, VE03_09780, VE02_07776, VC83_00636, VF21_01387
orth1985	0.044	1	0.9999	ENOG410PI5J	None	VE04_05760, VE01_02874, VE00_06287, VE03_09781, VF21_01388, VE02_07777, VC83_00637
orth1986	0.038	1	0.9761	ENOG410PG84, ENOG410Q6TT	None	VE01_02876, VE04_05758, VE03_09783, VF21_01390, VC83_00639, VE02_07779
orth1987	0.042	1	0.9478	ENOG410PIU9, ENOG410PHIN, ENOG410PFKH	None	VE03_07781, VE02_08630, VE00_06277, VE01_02884, VE04_03575, VC83_00642, VF21_01398
orth1988	0.075	1	0.9719	ENOG410PKW4	None	VE03_07784, VE01_02888, VE00_06275, VF21_01401, VE04_03571, VC83_00643, VE02_08633
orth1989	0.185	0.2763	0.1285	ENOG410PWWI	None	VE03_07788, VE01_02892, VE00_06271, VE04_03567, VC83_00645
orth1990	0.111	1	0.0217	ENOG410Q6XP, ENOG410PI7Q	None	VE03_07789, VE01_02893, VE02_08635, VE00_06270, VF21_01405, VC83_00646, VE04_09468
orth1991	0.183	1	0.4028	ENOG410PIZ7, ENOG410PT8J	None	VE03_07792, VE02_08638, VF21_01408, VE04_08504, VE00_06267, VE01_02896, VC83_00649
orth1992	0.156	1	0.4049	ENOG410PHMD	BUSCOfEOG7G1VFT	VE02_08639, VE03_07793, VF21_01409, VC83_00650, VE04_08503, VE00_06266, VE01_02897
orth1993	0.061	1	0.8448	ENOG410PIBT	None	VC83_00651, VE00_10848, VF21_06464, VE03_01702, VE04_01243, VE01_01442, VE02_03433, VC83_09546
orth1994	0.056	1	0.5019	ENOG410Q1WF	None	VC83_00653, VF21_06466, VE04_01241, VE01_01440, VE03_01704, VE02_03435, VE00_10846
orth1995	0.197	1	0.0519	ENOG410PVV0, ENOG410PWEM, ENOG410Q542	None	VF21_07538, VF21_05303, VC83_00658, VC83_04108, VE01_02000
orth1996	0.245	0.3352	0.3352	ENOG410PWEM	None	VE00_02484, VF21_00747
orth1997	0.1	1	0.1693	ENOG410QEB3, ENOG410QEAZ	None	VE00_06410, VC83_00662, VE02_06236, VE01_07896, VF21_09447, VE03_01455, VE03_05493, VE04_07219
orth1998	0.136	0.0738	0.0186	ENOG410PG7D	None	VC83_00663, VE02_06238, VE00_06408, VE04_07221, VF21_09445, VE03_05495, VE01_07894
orth1999	0.047	1	1	ENOG410PMV6	BUSCOfEOG7G4QT6	VE02_06239, VE00_06407, VE04_07222, VE01_07893, VF21_09444, VE03_05496, VC83_00664
[truncated: 7,978 more rows]
