# Supplementary material for: Extreme sensitivity to ultraviolet light in the fungal pathogen causing white-nose syndrome of bats
Source: Nat Commun. 2018 Jan 2;9:35. doi: 10.1038/s41467-017-02441-z (PMC5750222; doi:10.1038/s41467-017-02441-z)
Supplement: Supplementary file 13 — Supplementary Data 10 [file 41467_2017_2441_MOESM13_ESM.xlsx]

## Sheet: CAZyme.all.results
CAZY domain	Psp_23342-1-I1	Psp_WSF 3629	Psp_24MN13	Psp_05NY08	Psp_03VT05	P_verrucosus	P_destructans
AA11	4	5	6	3	3	3	5
AA12	1	1	1	1	1	1	0
AA13	2	2	2	2	1	2	1
AA2	3	3	3	3	3	3	3
AA3	17	25	18	16	13	23	6
AA4	1	2	4	3	1	3	1
AA6	1	2	2	2	2	3	0
AA7	14	14	12	10	10	11	5
AA8	4	3	3	2	3	3	1
AA9	21	21	18	20	14	21	4
CBM14	0	1	1	1	1	1	1
CBM18	0	1	0	0	0	0	0
CBM20	6	4	5	2	1	5	0
CBM21	1	1	1	1	1	1	1
CBM24	0	1	0	0	0	0	0
CBM35	1	1	1	1	1	1	0
CBM36	0	1	0	1	0	0	0
CBM38	0	2	1	0	1	0	0
CBM42	2	2	2	2	2	2	0
CBM43	1	0	1	1	1	1	0
CBM46	1	0	0	0	0	0	0
CBM50	2	3	3	3	1	4	1
CBM6	0	0	3	0	0	1	0
CBM67	2	2	3	5	2	3	1
CE1	5	7	7	8	7	10	0
CE10	20	24	23	27	23	29	8
CE12	5	5	6	8	5	5	0
CE15	1	1	2	1	1	2	0
CE16	3	4	3	3	3	3	0
CE2	1	2	2	2	2	2	0
CE3	5	3	9	8	8	8	1
CE4	3	2	2	2	2	2	2
CE5	3	4	4	4	4	4	0
CE7	0	0	1	0	0	0	0
CE8	4	5	5	6	4	6	1
CE9	1	1	1	1	1	1	1
GH1	5	6	7	5	4	7	0
GH10	3	5	5	4	3	5	0
GH105	3	3	2	3	2	3	0
GH106	1	1	2	1	1	1	0
GH11	4	4	4	4	3	5	0
GH114	1	1	2	1	1	2	0
GH115	1	1	1	1	1	1	0
GH12	1	0	0	2	1	0	0
GH125	2	2	2	2	2	2	2
GH127	1	1	1	2	1	2	0
GH128	3	2	1	1	1	2	1
GH13	12	12	12	10	11	13	1
GH131	2	2	2	2	2	2	0
GH132	5	2	2	2	2	2	2
GH133	1	1	1	1	1	1	1
GH15	5	6	4	4	3	6	1
GH16	12	10	7	10	8	10	7
GH17	2	2	1	3	2	1	2
GH18	20	27	24	18	23	20	8
GH2	11	12	13	11	12	15	3
GH20	3	2	3	3	3	4	1
GH24	1	1	1	1	1	1	0
GH25	1	1	1	1	1	1	0
GH26	1	1	2	1	1	2	0
GH27	1	2	3	1	1	3	0
GH28	8	12	11	12	12	13	4
GH29	1	1	4	1	0	1	0
GH3	15	15	20	18	15	19	7
GH30	1	4	4	3	3	4	0
GH31	6	6	6	7	7	6	2
GH32	4	8	7	5	6	6	0
GH33	1	1	1	1	1	1	1
GH35	5	5	7	7	6	7	0
GH36	2	2	1	2	1	2	0
GH37	1	1	1	1	1	2	1
GH38	1	1	1	1	1	1	1
GH43	13	13	17	15	12	20	1
GH45	4	3	3	3	3	3	1
GH47	6	6	5	6	6	6	6
GH49	1	1	1	1	1	1	0
GH5	18	21	22	24	18	24	4
GH51	2	2	2	3	2	2	0
GH53	1	1	1	1	1	1	0
GH54	2	2	2	3	2	2	0
GH55	7	7	6	5	5	8	2
GH6	3	2	2	3	3	3	0
GH62	2	2	2	2	1	2	0
GH64	1	1	1	1	1	1	0
GH65	2	1	1	1	2	1	1
GH67	1	1	1	1	1	1	0
GH7	6	6	9	7	7	8	1
GH71	1	1	2	1	1	2	0
GH72	5	5	5	5	5	5	5
GH74	1	1	2	1	1	2	1
GH75	2	2	1	2	2	2	2
GH76	8	8	8	8	7	9	8
GH78	5	7	7	10	8	8	3
GH79	1	1	3	2	1	3	0
GH81	1	2	2	1	1	2	1
GH84	1	0	1	1	1	1	0
GH88	3	5	4	4	3	6	0
GH92	2	1	1	1	1	1	0
GH93	2	3	3	3	1	4	1
GH94	1	1	1	1	1	1	0
GH95	2	3	2	4	1	3	0
GT1	3	1	4	0	2	3	1
GT15	3	3	3	3	3	3	4
GT17	2	2	1	2	2	1	2
GT2	2	2	2	2	2	2	2
GT20	3	3	3	3	3	3	3
GT21	1	1	1	1	1	1	1
GT22	4	4	3	4	4	4	4
GT24	1	1	1	2	1	1	1
GT25	1	0	1	0	0	0	0
GT3	1	1	1	1	1	1	1
GT32	3	5	4	3	5	4	3
GT33	1	1	1	1	1	1	1
GT34	2	2	2	3	2	2	2
GT35	1	1	1	1	1	1	1
GT39	3	3	3	3	3	3	3
GT4	4	4	4	4	4	4	4
GT48	1	1	1	1	1	1	1
GT5	1	1	1	1	1	1	0
GT50	1	1	0	1	1	0	1
GT57	2	2	2	2	2	2	2
GT58	1	1	1	1	1	1	1
GT59	1	2	1	1	1	1	1
GT62	3	3	3	3	3	3	3
GT66	0	1	1	1	1	1	1
GT69	5	4	4	3	4	4	4
GT76	1	1	1	1	1	1	1
GT8	3	3	1	4	3	3	2
GT90	3	3	1	3	2	1	2
PL1	9	7	10	8	8	9	1
PL11	1	1	1	0	0	1	0
PL3	3	4	4	3	3	4	1
PL4	4	4	4	4	2	4	0
PL7	2	3	2	2	2	3	0
PL9	1	2	2	1	1	1	0
