# Supplementary material for: Extreme sensitivity to ultraviolet light in the fungal pathogen causing white-nose syndrome of bats
Source: Nat Commun. 2018 Jan 2;9:35. doi: 10.1038/s41467-017-02441-z (PMC5750222; doi:10.1038/s41467-017-02441-z)
Supplement: Supplementary file 14 — Supplementary Data 11 [file 41467_2017_2441_MOESM14_ESM.xlsx]

## Sheet: biolog_normalized
Carbon_Source	Pdestructans	Pverr	Psp23342	Psp24Mn13	Psp5NY8	Psp3VT5	Psp WSF3629
Negative Control	0	0	0	0	0	0	0
L-Arabinose	0.0330237	0.502369	1.16846	0.942954	1.108	1.20834	0.670391
N-Acetyl-D-Glucosamine	0.68937	0.921835	1.22629	1.1107	1.266	1.28011	0.789106
D-Saccharic Acid	0	0.266796	0.413793	0.471053	0	0	0.418156
Succinic Acid	0	0.200474	0	0.154194	0.379	0.323505	0.375698
D-Galactose	0.0333677	0.793928	1.20438	1.06862	1.12133	0.872601	0.86257
L-Aspartic Acid	0.0374957	0.115848	0.375	0.425586	0.406333	0.363004	0.450559
L-Proline	0	0.08441	0.4375	0.264615	0.178333	0.188873	0.47905
D-Alanine	0	0	0	0	0	0	0
D-Trehalose	0.792226	0.703919	1.02694	1.02655	1.05533	1.01196	0.974022
D-Mannose	0.783626	0.677218	0.899425	0.849195	0.915333	0.863421	0.80838
Dulcitol	0	0	0	0	0	0	0
D-Serine	0.0760234	0.077304	0.160201	0.123129	0.156333	0.204451	0.26257
D-Sorbitol	0.0505676	1.05082	1.53161	1.25981	1.45133	0.297079	0.847765
Glycerol	0.0853113	0	0.0132902	0.0587405	0.0313333	0.638665	0.327654
L-Fucose	0	0.0165805	0	0.607173	0.113667	0	0.462011
D-Glucuronic Acid	0	0.512489	0.433908	0.537419	0.605667	0.657302	0.535475
D-Gluconic Acid	0	0.602498	0.778376	0.64784	0.646	0.66509	0.757542
D,L-a-GlycerolPhosphate	0	0	0	0	0	0	0.154469
D-Xylose	0	0.776701	1.06825	0.952273	0.965333	0.941307	0.844134
L-Lactic Acid	0	0.0236865	0	0.0200508	0	0	0.239385
Formic Acid	0	0	0	0	0	0	0.102793
D-Mannitol	0	0.409776	0.599497	0.34736	0.638667	0.377191	0.378771
L-Glutamic Acid	0.461644	0.396425	0.478089	0.474442	0.501667	0.450904	0.455028
D-Glucose-6-Phosphate	0.0533196	0	0.142241	0.0378424	0.0623333	0.117385	0.42905
D-Galactonic Acid-g-Lactone	0	0.0271318	0.0316092	0.0488563	0.001	0.0845619	0.37067
D,L-Malic Acid	0.223598	0.294358	0.443966	0.419655	0.400333	0.308762	0.513687
D-Ribose	0	0.0374677	1.28233	1.05225	1.327	0.41363	0.845251
Tween 20	0.417613	0.242463	0.313218	0.333804	0.462333	0.327677	0.356425
L-Rhamnose	0.398005	0.634582	0.838721	0.819543	0.984667	0.918498	0.602793
D-Fructose	0.99484	0.903531	1.27407	0.977125	1.345	1.17524	1.01872
Acetic Acid	0.0509116	0.26292	0.447557	0.298786	0.174	0.371905	0.335754
a-D-Glucose	1	1	1	1	1	1	1
Maltose	0	0.964255	1.09878	0.935611	1.27633	0.349374	0.977095
D-Melibiose	0	0.30814	1.15338	0.975431	0.175333	0.0353268	0.897486
Thymidine	0	0	0	0	0	0	0.0782123
L-Asparagine	0.762986	0.567614	0.815374	0.614233	0.682	0.633936	0.68324
D-Aspartic Acid	0.0488476	0.0368217	0.108477	0.0934764	0.0346667	0	0.343017
D-Glucosaminic Acid	0	0	0	0.0474442	0	0.0214186	0.352793
1,2-Propanediol	0	0	0.0513649	0.0429257	0	0.000556328	0.278492
Tween 40	0.570003	0.468131	0.828305	0.680316	0.768667	0.647566	0.562291
a-Keto-Glutaric Acid	0	0.239233	0	0.0979949	0.415667	0.37274	0.354469
a-Keto-Butyric Acid	0	0.425926	0.440374	0.414855	0.174333	0.248401	0.344413
a-Methyl-D-Galactoside	0	0	0	0	0	0	0.250838
a-D-Lactose	0	0.703704	1.21624	1.13894	1.272	1.04757	0.657263
Lactulose	0	0.0917313	0.148348	0.267721	0.752	1.0128	0.230447
Sucrose	0	0.911714	1.14009	1.05394	1.095	1.2217	1.04246
Uridine	0	0	0	0	0	0	0.078771
L-Glutamine	0.860337	0.559862	0.852371	0.634567	0.690333	0.726287	0.745531
m-Tartaric Acid	0	0	0.198994	0.480373	0.079	0.0383866	0.388827
D-Glucose-1-Phosphate	0	0.0437123	0.0560345	0	0	0.000278164	0.469553
D-Fructose-6-Phosphate	0	0	0	0.0240045	0	0.111822	0.253352
Tween 80	0.602339	0.347761	0.968032	0.761649	0.683667	0.616134	0.605866
a-Hydroxy Glutaric Acid-g-Lactone	0.0560716	0.0872093	0	0	0	0.106537	0.230726
a-Hydroxy Butyric Acid	0	0.101206	0	0.00875459	0	0.0308762	0.3
b-Methyl-D-Glucoside	0.0199518	0.397502	1.40553	1	1.32933	0.702364	0.949162
Adonitol	0	0.951981	1.19792	1.11099	1.384	1.07344	0.991899
Maltotriose	0	0.882644	1.4005	1.18554	1.37733	0.330737	1.08408
2-Deoxy Adenosine	0	0.000215332	0.0452586	0	0	0.0119611	0.182402
Adenosine	0	0	0	0	0.325	0	0.0821229
Glycyl-L-Aspartic Acid	0.111455	0.330534	0.331537	0.347077	0.536	0.432823	0.441899
Citric Acid	0.475404	0.436908	0.623922	0.548715	0.507	0.0283727	0.593575
m-Inositol	0	0.00301464	1.5176	0.792149	0.386667	0.494298	0.503352
D-Threonine	0	0.0902239	0	0	0	0.0127955	0.27514
Fumaric Acid	0.108015	0.35056	0.0301724	0.234679	0.606333	0.304868	0.662011
Bromo Succinic Acid	0	0.223514	0.112069	0.181305	0.238	0.191099	0.42095
Propionic Acid	0.418645	0.394703	0.479167	0.287489	0.184333	0.39249	0.434078
Mucic Acid	0	0.0878553	0	0	0	0	0.22067
Glycolic Acid	0	0.0230405	0	0	0	0	0.247207
Glyoxylic Acid	0	0	0	0	0	0	0.110056
D-Cellobiose	0.199862	0.98708	1.36351	1.06552	1.21133	1.00751	1.10475
Inosine	0	0.00689061	0.128592	0.0415137	0.695667	0.135188	0.246927
Glycyl-Lglutamic Acid	0.222566	0.457795	0.537356	0.537701	0.790667	0.657024	0.644134
Tricarballylic Acid	0	0.120586	0.177083	0.138661	0.518667	0.350765	0.380726
L-Serine	0.507052	0.338932	0.727011	0.168596	0.605333	0.563282	0.60838
L-Threonine	0	0.0101206	0.0844109	0.034736	0.102667	0.118498	0.262849
L-Alanine	0.70657	0.795004	0.729167	0.591923	0.736667	0.759666	0.794693
L-Alanyl-Glycine	0.627107	0.83441	1.02443	0.596442	0.889667	0.74993	0.772905
Acetoacetic Acid	0	0	0.0510057	0.009037	0	0.0119611	0.271229
N-Acetyl-b-D-Mannosamine	0	0.0626615	0	0	0	0	0.233799
Mono Methyl Succinate	0	0.12683	0.0560345	0.153629	0.701667	0.388039	0.423464
Methyl Pyruvate	0	0.119294	0.029454	0.0519627	0	0.0556328	0.294413
D-Malic Acid	0	0.177003	0.0700431	0.0714487	0.063	0.089847	0.184078
L-Malic Acid	0.155143	0.304694	0.454741	0.421067	0.432667	0.208067	0.486592
Glycyl-L-Proline	0.173375	0.425065	0.405172	0.465123	0.811667	0.606676	0.598324
p-Hydroxy Phenyl Acetic Acid	0	0.161499	0.0991379	0.0502683	0.235333	0.482337	0.350559
m-Hydroxy Phenyl Acetic Acid	0	0.534668	0.911997	0.844112	1.00167	0.648122	0.743575
Tyramine	0	0.0478036	0.22342	0.129342	0.140667	0.140473	0.293855
D-Psicose	0	0.035745	0	0	0.122333	0.059249	0.228212
L-Lyxose	0	0	0	0.333522	0.006	0	0.119274
Glucuronamide	0	0	0	0	0	0	0.120112
Pyruvic Acid	0	0.0202412	0	0	0.0413333	0	0.227933
L-Galactonic Acid-g-Lactone	0	0.456072	0.170259	0.478114	0.598	0.530459	0.580447
D-Galacturonic Acid	0	0.508829	0.0977011	0.442248	0.515333	0.40306	0.536313
Phenylethylamine	0	0	0.0352011	0	0	0.00278164	0.0329609
2-Aminoethanol	0	0	0.258621	0.281841	0.399	0.296523	0.321508
Chondroitin Sulfate C	0.0540076	0.00387597	0.1875	0.0782265	0.0473333	0.0737135	0.0567039
a-Cyclodextrin	0	0.0282084	0	0.0313471	0	0	0
b-Cyclodextrin	0	0	0.510417	0	0	0	0
g-Cyclodextrin	0	0.463824	0.883621	0.322225	0.929667	0	0.545531
Dextrin	0.285518	0.692076	1.22126	0.878283	0.965667	0.818081	0.709218
Gelatin	0	0.260551	0.644756	0.455239	0.407333	0.369124	0.217318
Glycogen	0.164775	0.39944	1.2245	0.753177	0.646	0.566064	0.326816
Inulin	0	0.467916	0	0.738774	0.890667	0.226982	0.440503
Laminarin	0.831785	0.584841	0.975216	0.919797	1.06067	0.740195	0.705587
Mannan	0	0	0	0	0	0	0
Pectin	0	0.18174	0.48204	0.340864	0.321667	0.154103	0.122067
N-Acetyl-D-Galactosamine	0.155831	0.083764	0.182112	0.160124	0.0476667	0.124061	0.0815642
N-Acetyl-N-euraminic Acid	0	0.491387	1.07148	0.981079	1.29533	0.963004	0.478771
b-D-Allose	0	0	0	0	0	0.804729	0
Amygdalin	0.174407	0.152885	0.201149	0.203615	0.359	0.15299	0.131285
D-Arabinose	0	0	0	0.107879	0.029	0.0141864	0
D-Arabitol	0	0.671189	0.859555	0.628918	1.18433	0.949374	0.718436
L-Arabitol	0	0	0.103807	0	0.484	0.0631433	0
Arbutin	0	0.39621	0	0.80401	0	0.200556	0
2-Deoxy-D-Ribose	0	0	0	0	0	0	0
i-Erythritol	0	0	0	0	1.00467	0.698192	0
D-Fucose	0	0	0	0	0	0	0
3-0-b-D-Galactopyranosyl-D-Arabinose	0	0	0	0	0	0.377747	0
Gentiobiose	1.07155	0.692937	1.5704	1.03135	1.26933	0.921558	0.837989
L-Glucose	0	0	0.0646552	0	0	0.01363	0
Lactitol	0	0	0	0	0	0	0
D-Melezitose	0	0.72093	0.608477	0.730302	0	0	0.704749
Maltitol	0	0.00452196	0	0.0658006	0.286333	0	0
a-Methyl-D-Glucoside	0	0.217054	0.174569	0.42248	0.548667	0	0.231006
b-Methyl-D-Galactoside	0	0.354651	0.516164	0.557752	0.596667	0.400278	0.200838
3-Methyl Glucose	0	0	0	0	0	0	0
b-Methyl-D-glucuronic Acid	0	0.600991	0.414871	0.888732	1.00633	0.784423	0.240503
a-Methyl-D-Mannoside	0	0	0	0	0	0	0
b-Methyl-D-Xyloside	0	0	0	0.0155323	0	0	0
Palatinose	0	0.134367	0.493894	0.380966	0.517667	0.388317	0.312011
D-Raffinose	0.116271	0.760767	1.50898	0.925445	1.23333	0.439499	0.812849
Salicin	0.103543	0.482343	0.618894	0.777182	0.965667	0.858136	0.641341
Sedoheptulosan	0	0	0.100934	0	0	0	0
L-Sorbose	0	0.572997	1.38147	0.541372	0.754333	0.0703755	0.50419
Stachyose	0	0.747847	1.5995	0.505507	1.22567	0	0.761173
D-Tagatose	0	0	0	0	0	0	0
Turanose	0	0.73385	0.962644	1.11748	0.748333	0.00361613	0.901117
Xylitol	0	0.215332	0.12069	0.201356	0.926667	0	0.0796089
N-Acetyl-D-Glucosaminitol	0	0	0	0	0	0	0
g-Amino Butyric Acid	0	0.643626	0.300647	0.714487	0.826333	0.509597	0.160056
d-Amino Valeric Acid	0	0	0	0.0158147	0	0	0
Butyric Acid	0.146887	0.157623	0.365661	0.173962	0.29	0.208623	0
Capric Acid	0	0.0254091	0.104885	0.0463146	0	0.102643	0.191061
Caproic Acid	0.452356	0.685616	0.941451	0.892686	0.675333	0.652573	0.421508
Citraconic Acid	0	0	0.191092	0.0864163	0.431667	0.0614743	0
Citramalic Acid	0	0	0	0	0.369	0	0
D-Glucosamine	0.677331	0.624892	0.389727	0.936176	0.623667	0.58637	0.732961
2-Hydroxy Benzoic Acid	0	0.374677	0	0	0	0	0.133799
4-Hydroxy Benzoic Acid	0	0.117356	0.375359	0.175374	1.032	0.553268	0.0804469
b-Hydroxy Butyric Acid	0	0	0.101293	0.0996894	0.330667	0.00639777	0.0807263
g-Hydroxy Butyric Acid	0	0	0.184626	0.0607173	0.239667	0.170236	0.00893855
a-Keto-Valeric Acid	0	0.223514	0.522629	0.471336	0.347	0.191377	0.0703911
Itaconic Acid	0	0	0	0	0	0	0
5-Keto-D-gluconic Acid	0	0	0.0438218	0	0.311333	0.0439499	0
D-Lactic Acid	0.189886	0.143411	0.427083	0.171985	0.321333	0.400834	0.315363
Methyl Ester Malonic Acid	0	0.29522	0.0998563	0.367975	0.355	0.371905	0.194413
Melibionic Acid	0.137255	0.555556	1.26868	0.892686	0.239	0.0375522	0.496648
Oxalic Acid	0	0.0155039	0.0657328	0.064671	0	0	0
Oxalomalic Acid	0	0	0	0.104773	0	0	0
Quinic Acid	0	0.50323	1.3671	0.999718	0.942667	0.783588	0.381564
D-Ribono-1,4-Lactone	0	0	0	0.00621293	0	0	0
Sebacic Acid	0.70313	0.4059	0.966954	0.572155	0.867667	0.471766	0.277654
Sorbic Acid	0	0.439707	0.100934	0.480655	0.716	0.372184	0.177374
Succinamic Acid	0	0	0.109555	0.24061	0	0	0
D-Tartaric Acid	0	0.0482343	0	0.213217	0	0	0
L-Tartaric Acid	0	0.112188	0.470905	0.198531	0.192667	0	0.0622905
Acetamide	0.142071	0.149009	0.306034	0.162948	0.205	0.181363	0.214804
L-Alaninamide	0.658755	0.493325	0.453305	0.288901	0.737667	0.712378	0.374022
N-Acetyl-L-glutamic Acid	0	0	0	0.0319119	0.024	0.020306	0
L-Arginine	0	0.295004	0.333693	0.365151	0.294333	0.415021	0.308659
Glycine	0.154111	0.238372	0.618534	0.428692	0.427	0.315438	0.31257
L-Histidine	0	0	0	0.0228749	0	0	0
L-Homoserine	0	0	0	0	0	0	0
Hydroxy-L-Proline	0	0	0	0	0	0	0
L-Isoleucine	0	0.262274	0.340876	0.24061	0.234333	0.248957	0.152514
L-Leucine	0	0.0650301	0.266164	0.220842	0.374	0.198887	0.0960894
L-Lysine	0	0.0919466	0.0991379	0.104773	0	0.0378303	0.0310056
L-Methionine	0	0	0	0	0	0	0
L-Ornithine	0.162711	0.299957	0.514368	0.541937	0.512667	0.489847	0.431564
L-Phenylalanine	0.00963192	0.231266	0.267601	0.254448	0.248	0.131293	0.220112
L-Pyroglutamic Acid	0.527692	0.562231	0.77694	0.898616	0.695	0.707928	0.642737
L-Valine	0.157207	0.355512	0.382543	0.36035	0.416333	0.354381	0.346927
D,L-Carnitine	0	0	0.0280172	0	0	0	0.0287709
Sec-Butylamine	0	0	0	0	0	0	0
D.L-Octopamine	0	0	0	0	0	0	0
Putrescine	0	0	0	0	0	0	0
Dihydroxy Acetone	0	0	0	0	0	0.0606398	0
2,3-Butanediol	0	0	0	0	0	0	0
2,3-Butanone	0	0	0	0	0	0	0
3-Hydroxy 2-Butanone	0	0	0	0	0	0	0
