# Supplementary material for: Extreme sensitivity to ultraviolet light in the fungal pathogen causing white-nose syndrome of bats
Source: Nat Commun. 2018 Jan 2;9:35. doi: 10.1038/s41467-017-02441-z (PMC5750222; doi:10.1038/s41467-017-02441-z)
Supplement: Supplementary file 15 — Supplementary Data 12 [file 41467_2017_2441_MOESM15_ESM.xlsx]

## Sheet: MEROPS.all.results
MEROPS family	Psp_23342-1-I1	Psp_WSF3629	Psp_24MN13	Psp_05NY08	Psp_03VT05	P_verrucosus	P_destructans
A01A	16	15	12	12	12	13	9
A22B	1	1	1	1	1	1	1
A28	1	1	1	1	1	1	1
C01B	1	1	0	1	1	1	1
C02A	3	3	2	3	3	3	2
C12	5	4	2	5	4	4	4
C13	1	1	1	1	1	1	1
C14B	4	2	2	2	2	2	2
C15	2	1	0	1	1	1	1
C19	17	17	14	17	15	16	15
C26	11	13	13	14	12	14	9
C40	1	1	1	1	1	1	0
C44	4	4	3	3	4	4	5
C48	4	4	4	3	3	3	6
C50	1	1	1	1	1	1	1
C54	1	1	1	1	1	1	1
C56	5	4	4	3	3	4	2
C65	1	2	2	1	1	2	1
C85A	2	2	2	3	2	2	2
C85B	1	1	1	1	1	1	1
C97	2	2	2	2	2	2	2
G01	2	2	2	2	2	2	1
I09	1	1	1	1	1	1	1
I32	1	1	1	1	1	1	1
I66	0	1	2	1	1	1	0
I87	2	2	2	2	2	2	3
M01	4	5	4	4	4	4	4
M03A	5	3	3	3	3	3	5
M04	0	0	0	0	0	1	0
M10A	0	0	0	0	0	1	0
M12B	1	1	1	1	0	1	1
M12X	1	0	0	0	1	0	0
M14A	1	3	0	2	1	2	1
M16A	1	1	1	1	1	1	1
M16B	3	3	3	3	3	3	3
M16C	2	2	2	2	2	2	2
M18	2	2	3	2	2	2	2
M19	1	2	1	1	1	1	1
M20A	2	2	2	4	5	2	1
M20D	5	4	5	9	6	6	1
M20F	2	2	2	2	2	2	2
M24A	3	3	3	3	3	3	2
M24B	5	4	4	7	7	4	4
M24X	2	2	2	2	2	2	2
M28A	4	4	4	4	4	4	2
M28B	2	2	2	2	2	2	2
M28X	1	1	1	1	1	1	1
M35	1	1	1	1	1	1	0
M36	1	2	1	1	1	1	1
M38	9	9	12	12	9	11	7
M41	2	2	0	2	2	2	2
M43B	1	2	1	1	1	1	1
M48A	1	1	1	1	1	1	1
M48C	1	1	1	2	1	1	1
M49	2	2	1	2	2	2	2
M67A	6	4	3	5	4	4	4
M67C	1	1	1	1	1	1	1
M67X	2	2	2	2	2	2	2
M76	1	1	1	1	1	1	1
M77	0	0	1	0	0	0	0
M79	1	1	1	1	1	1	1
M80	3	3	3	3	3	3	3
N09	0	0	0	0	1	0	0
P01	1	1	1	1	1	1	0
S01C	1	1	1	1	1	1	1
S08A	9	7	7	6	6	6	4
S08B	1	1	1	1	1	1	1
S09A	0	0	1	0	0	1	0
S09B	1	1	1	1	1	1	1
S09C	6	11	10	8	7	11	2
S09X	49	48	46	46	43	50	22
S10	5	5	4	5	5	5	4
S12	12	16	19	13	14	16	2
S14	1	1	1	1	1	1	1
S16	2	2	2	2	2	2	2
S26A	2	2	1	2	2	2	2
S26B	1	1	1	1	1	1	1
S28	3	2	3	3	3	3	1
S33	31	36	36	34	33	38	24
S53	4	4	3	4	4	5	2
S54	3	3	3	3	3	3	3
S59	1	1	1	1	1	1	1
S64	0	1	0	1	0	0	0
S66	2	1	1	1	1	1	0
T01A	13	13	11	13	13	13	13
T01X	1	1	1	1	1	1	1
T02	2	2	1	2	2	2	2
T03	2	2	2	2	2	2	2
T05	1	1	0	1	1	1	1
