# Supplementary material for: Extreme sensitivity to ultraviolet light in the fungal pathogen causing white-nose syndrome of bats
Source: Nat Commun. 2018 Jan 2;9:35. doi: 10.1038/s41467-017-02441-z (PMC5750222; doi:10.1038/s41467-017-02441-z)
Supplement: Supplementary file 16 — Supplementary Data 13 [file 41467_2017_2441_MOESM16_ESM.xlsx]

## Sheet: interproscan.results
IPR Domain	Psp_23342-1-I1	Psp_WSF3629	Psp_24MN13	Psp_05NY08	Psp_03VT05	P_verrucosus	P_destructans	Descriptions
IPR000008	15	16	13	16	16	16	17	C2 domain
IPR000009	1	1	1	1	1	1	1	Protein phosphatase 2A regulatory subunit PR55
IPR000011	2	2	2	2	2	2	2	Ubiquitin/SUMO-activating enzyme E1
IPR000014	3	4	3	3	3	3	3	PAS domain
IPR000022	4	4	4	4	4	4	3	Carboxyl transferase
IPR000023	1	1	1	1	1	1	1	Phosphofructokinase domain
IPR000026	1	1	1	1	1	1	1	Guanine-specific ribonuclease N1/T1/U2
IPR000028	3	3	3	3	3	3	0	Chloroperoxidase
IPR000031	1	1	1	1	1	1	1	Phosphoribosylaminoimidazole carboxylase PurE domain
IPR000033	1	1	2	0	1	1	0	LDLR class B repeat
IPR000039	1	0	0	0	0	0	1	Ribosomal protein L18e
IPR000043	1	1	1	1	1	1	1	Adenosylhomocysteinase
IPR000048	4	4	4	4	4	4	5	IQ motif, EF-hand binding site
IPR000049	1	1	0	2	1	1	1	Electron transfer flavoprotein, beta-subunit, conserved site
IPR000054	1	1	1	1	1	1	1	Ribosomal protein L31e
IPR000056	1	1	1	1	1	1	1	Ribulose-phosphate 3-epimerase-like
IPR000058	2	2	1	2	2	2	2	Zinc finger, AN1-type
IPR000061	2	2	1	2	2	2	2	SWAP/Surp
IPR000064	3	3	3	3	3	3	0	Endopeptidase, NLPC/P60 domain
IPR000070	4	5	5	6	5	6	1	Pectinesterase, catalytic
IPR000073	38	45	43	44	38	46	24	Alpha/beta hydrolase fold-1
IPR000077	0	1	0	0	0	1	1	Ribosomal protein L39e
IPR000086	13	13	9	14	12	13	13	NUDIX hydrolase domain
IPR000089	9	10	8	9	11	9	9	Biotin/lipoyl attachment
IPR000092	6	5	3	4	4	3	3	Polyprenyl synthetase
IPR000095	4	3	4	3	4	3	3	CRIB domain
IPR000101	2	2	2	2	2	2	2	Gamma-glutamyltranspeptidase
IPR000103	8	8	7	9	6	7	2	Pyridine nucleotide-disulphide oxidoreductase, class-II
IPR000109	5	6	5	5	4	4	3	Proton-dependent oligopeptide transporter family
IPR000111	2	2	4	1	1	3	0	Glycoside hydrolase family 27/36, conserved site
IPR000114	1	1	1	1	1	1	1	Ribosomal protein L16
IPR000115	1	1	1	1	1	1	1	Phosphoribosylglycinamide synthetase
IPR000116	0	1	0	0	0	0	0	High mobility group protein HMGA
IPR000120	19	10	19	14	15	15	6	Amidase
IPR000131	1	1	1	1	1	1	1	ATPase, F1 complex, gamma subunit
IPR000133	2	2	2	2	2	2	2	ER lumen protein retaining receptor
IPR000146	1	1	1	2	2	1	1	Fructose-1,6-bisphosphatase class 1/Sedoheputulose-1,7-bisphosphatase
IPR000156	2	2	2	2	2	2	2	Ran binding domain
IPR000159	3	3	3	3	3	3	3	Ras-associating (RA) domain
IPR000163	2	2	2	2	2	2	2	Prohibitin
IPR000164	4	4	3	3	3	3	19	Histone H3/CENP-A
IPR000165	4	5	5	3	3	5	2	Glucoamylase
IPR000169	2	2	0	2	2	2	1	Cysteine peptidase, cysteine active site
IPR000172	19	25	23	18	20	24	9	Glucose-methanol-choline oxidoreductase, N-terminal
IPR000178	1	1	1	1	1	1	1	Translation initiation factor aIF-2, bacterial-like
IPR000182	48	47	43	47	44	50	34	GNAT domain
IPR000183	1	1	1	1	1	1	1	Ornithine/DAP/Arg decarboxylase
IPR000184	1	1	1	1	1	1	1	Bacterial surface antigen (D15)
IPR000192	7	8	6	8	8	8	7	Aminotransferase class V domain
IPR000194	4	4	4	4	4	4	4	ATPase, F1/V1/A1 complex, alpha/beta subunit, nucleotide-binding domain
IPR000195	11	12	13	12	12	12	12	Rab-GTPase-TBC domain
IPR000196	1	1	1	2	1	1	1	Ribosomal protein L19/L19e domain
IPR000198	8	8	6	8	8	8	8	Rho GTPase-activating protein domain
IPR000209	14	11	11	11	11	12	7	Peptidase S8/S53 domain
IPR000210	20	15	14	19	17	18	12	BTB/POZ domain
IPR000212	1	1	1	1	1	1	1	DNA helicase, UvrD/REP type
IPR000217	4	4	4	4	4	4	4	Tubulin
IPR000218	2	2	2	2	2	2	2	Ribosomal protein L14b/L23e
IPR000219	6	6	6	6	6	6	6	Dbl homology (DH) domain
IPR000222	3	3	3	3	3	3	3	PPM-type phosphatase, divalent cation binding
IPR000223	2	2	2	2	2	2	2	Peptidase S26A, signal peptidase I
IPR000225	7	6	5	6	6	6	6	Armadillo
IPR000228	1	1	1	1	1	1	2	RNA 3'-terminal phosphate cyclase
IPR000231	2	2	2	2	2	2	2	Ribosomal protein L30e
IPR000232	4	4	3	3	3	3	3	Heat shock factor (HSF)-type, DNA-binding
IPR000235	2	2	2	2	2	2	2	Ribosomal protein S5/S7
IPR000237	2	2	1	2	2	2	2	GRIP
IPR000241	1	1	0	1	1	1	1	Putative RNA methylase domain
IPR000242	3	3	3	3	3	3	2	PTP type protein phosphatase
IPR000243	3	3	2	3	3	3	3	Peptidase T1A, proteasome beta-subunit
IPR000244	0	0	1	0	0	0	0	Ribosomal protein L9
IPR000245	5	5	4	5	5	5	3	V-ATPase proteolipid subunit
IPR000246	2	2	2	2	3	2	3	Peptidase T2, asparaginase 2
IPR000250	2	2	2	2	2	2	1	Peptidase G1
IPR000253	13	16	9	13	13	12	12	Forkhead-associated (FHA) domain
IPR000254	21	33	29	43	25	34	3	Cellulose-binding domain, fungal
IPR000257	1	1	1	1	1	1	1	Uroporphyrinogen decarboxylase (URO-D)
IPR000261	4	4	4	4	4	4	4	EH domain
IPR000262	5	6	8	11	12	7	4	FMN-dependent dehydrogenase
IPR000266	2	2	1	2	2	2	2	Ribosomal protein S17/S11
IPR000268	1	1	1	1	1	1	1	DNA-directed RNA polymerase, subunit N/Rpb10
IPR000269	4	3	3	4	4	4	2	Copper amine oxidase
IPR000270	4	3	3	3	4	3	3	PB1 domain
IPR000271	1	1	0	1	1	1	1
IPR000277	7	7	5	6	6	6	5	Cys/Met metabolism, pyridoxal phosphate-dependent enzyme
IPR000283	1	1	1	1	1	1	1	NADH:ubiquinone oxidoreductase, 75kDa subunit, conserved site
IPR000286	5	7	5	5	5	5	5	Histone deacetylase superfamily
IPR000289	1	1	1	1	1	1	1	Ribosomal protein S28e
IPR000292	1	2	0	0	0	0	0	Formate/nitrite transporter
IPR000297	2	2	2	2	2	2	2	Peptidyl-prolyl cis-trans isomerase, PpiC-type
IPR000300	4	4	4	4	4	4	4	Inositol polyphosphate-related phosphatase
IPR000304	1	1	1	1	3	1	1	Pyrroline-5-carboxylate reductase
IPR000305	0	1	0	1	1	1	1	GIY-YIG nuclease superfamily
IPR000306	5	4	4	4	4	4	4	FYVE zinc finger
IPR000307	1	1	1	1	1	1	1	Ribosomal protein S16
IPR000308	3	3	3	3	3	3	3	14-3-3 protein
IPR000312	1	1	1	1	1	1	1	Glycosyl transferase, family 3
IPR000313	1	1	1	1	1	1	1	PWWP domain
IPR000319	1	1	1	1	1	1	1	Aspartate-semialdehyde dehydrogenase, conserved site
IPR000322	6	6	6	7	7	6	4	Glycoside hydrolase family 31
IPR000326	5	6	5	5	6	5	4	Phosphatidic acid phosphatase type 2/haloperoxidase
IPR000330	24	25	26	26	32	23	28	SNF2-related, N-terminal domain
IPR000331	1	1	1	1	1	1	1	Rap GTPase activating protein domain
IPR000334	4	3	3	3	3	3	1	Glycoside hydrolase, family 45
IPR000340	8	9	7	10	9	8	7	Dual specificity phosphatase, catalytic domain
IPR000352	3	3	1	3	3	3	3	Peptide chain release factor class I/class II
IPR000357	1	1	1	1	1	1	1	HEAT repeat
IPR000358	1	1	1	1	1	1	3	Ribonucleotide reductase small subunit
IPR000361	2	2	1	2	2	2	2	FeS cluster biogenesis
IPR000362	5	4	4	4	4	3	3	Fumarate lyase family
IPR000366	1	1	1	1	1	1	1	GPCR fungal pheromone mating factor, STE2
IPR000374	1	1	1	1	1	1	1	Phosphatidate cytidylyltransferase
IPR000375	13	12	8	8	13	10	8	Dynamin central domain
IPR000380	1	1	1	1	1	1	1	DNA topoisomerase, type IA
IPR000383	3	3	5	3	3	5	0	Xaa-Pro dipeptidyl-peptidase-like domain
IPR000385	1	1	2	1	1	1	1	MoaA/nifB/pqqE, iron-sulphur binding, conserved site
IPR000387	12	14	12	15	13	13	10	Tyrosine specific protein phosphatases domain
IPR000396	1	1	1	1	1	1	1	Cyclic-AMP phosphodiesterase, class-II
IPR000398	1	1	1	1	1	1	1	Thymidylate synthase
IPR000399	1	1	1	1	2	1	1	TPP-binding enzyme, conserved site
IPR000403	8	8	7	8	8	8	8	Phosphatidylinositol 3-/4-kinase, catalytic domain
IPR000406	1	1	2	1	1	2	1	Rho protein GDP-dissociation inhibitor
IPR000407	2	2	2	2	2	2	2	Nucleoside phosphatase GDA1/CD39
IPR000408	6	6	3	6	6	6	4	Regulator of chromosome condensation, RCC1
IPR000409	1	1	1	1	1	1	1	BEACH domain
IPR000415	1	1	0	1	1	1	1	Nitroreductase-like
IPR000417	1	1	1	1	1	1	1	Hydroxyethylthiazole kinase
IPR000421	3	2	3	2	3	2	2	Coagulation factor 5/8 C-terminal domain
IPR000422	1	2	1	1	1	1	1	3,4-dihydroxy-2-butanone 4-phosphate synthase, RibB
IPR000424	1	1	0	1	1	1	1	Primosome PriB/single-strand DNA-binding
IPR000425	2	2	3	2	2	3	0	Major intrinsic protein
IPR000426	7	7	5	6	6	7	7	Proteasome alpha-subunit, N-terminal domain
IPR000432	6	7	6	7	6	6	6	DNA mismatch repair protein MutS, C-terminal
IPR000433	3	5	4	4	4	4	3	Zinc finger, ZZ-type
IPR000439	1	1	1	1	1	1	1	Ribosomal protein L15e
IPR000445	1	1	1	1	1	1	1	Helix-hairpin-helix motif
IPR000447	1	1	1	2	3	1	1	FAD-dependent glycerol-3-phosphate dehydrogenase
IPR000453	1	1	1	1	1	1	1	Chorismate synthase
IPR000454	1	1	1	1	1	1	1	ATPase, F0 complex, subunit C
IPR000456	1	1	1	1	1	1	1	Ribosomal protein L17
IPR000462	5	5	3	6	6	5	5	CDP-alcohol phosphatidyltransferase
IPR000465	1	1	1	1	1	1	1	XPA
IPR000467	8	8	6	8	8	7	8	G-patch domain
IPR000473	1	1	0	1	1	1	1	Ribosomal protein L36
IPR000477	1	1	1	5	1	1	1	Reverse transcriptase domain
IPR000489	1	1	1	1	2	1	1	Pterin-binding domain
IPR000490	2	1	1	1	1	1	1	Glycoside hydrolase family 17
IPR000494	1	1	1	0	0	1	1	Receptor L-domain
IPR000504	73	71	62	70	69	69	69	RNA recognition motif domain
IPR000506	1	1	0	2	1	1	1	Acetohydroxy acid isomeroreductase C-terminal
IPR000509	1	1	0	1	1	1	1	Ribosomal protein L36e
IPR000511	2	2	2	2	2	2	2	Cytochrome c/c1 haem-lyase
IPR000514	0	0	0	1	0	0	0	Glycoside hydrolase, family 39
IPR000529	1	1	1	1	1	1	1	Ribosomal protein S6
IPR000530	1	1	1	1	1	1	1	Ribosomal protein S12e
IPR000533	1	1	1	1	1	1	1	Tropomyosin
IPR000534	2	2	2	2	2	2	2	Semialdehyde dehydrogenase, NAD-binding
IPR000535	1	1	1	1	1	1	1	Major sperm protein (MSP) domain
IPR000537	2	2	2	2	3	3	2	UbiA prenyltransferase family
IPR000541	1	1	1	1	1	1	1	Cytoplasmic tRNA 2-thiolation protein 1
IPR000542	5	3	2	2	3	2	2	Acyltransferase ChoActase/COT/CPT
IPR000544	1	0	0	1	1	1	0	Octanoyltransferase
IPR000547	4	5	5	5	5	5	4	Clathrin, heavy chain/VPS, 7-fold repeat
IPR000550	1	1	1	1	1	1	1	7,8-Dihydro-6-hydroxymethylpterin-pyrophosphokinase, HPPK
IPR000552	1	1	1	1	1	1	1	Ribosomal protein L44e
IPR000554	1	1	1	1	1	1	1	Ribosomal protein S7e
IPR000555	10	8	7	9	8	8	8	JAB1/MPN/MOV34 metalloenzyme domain
IPR000558	1	1	1	1	1	1	1	Histone H2B
IPR000559	1	1	1	1	1	1	1	Formate-tetrahydrofolate ligase, FTHFS
IPR000560	6	8	5	5	5	7	6	Histidine phosphatase superfamily, clade-2
IPR000569	6	6	6	6	6	6	6	HECT domain
IPR000571	18	18	15	19	19	17	17	Zinc finger, CCCH-type
IPR000572	3	5	3	3	3	4	2	Oxidoreductase, molybdopterin-binding domain
IPR000573	5	4	3	5	4	4	4	Aconitase A/isopropylmalate dehydratase small subunit, swivel domain
IPR000577	0	0	0	1	1	0	0	Carbohydrate kinase, FGGY
IPR000581	5	3	3	3	4	3	2	Dihydroxy-acid/6-phosphogluconate dehydratase
IPR000582	2	2	2	2	2	2	2	Acyl-CoA-binding protein, ACBP
IPR000585	1	1	1	1	0	1	0	Hemopexin-like domain
IPR000587	2	1	1	3	4	1	1	Creatinase, N-terminal
IPR000589	2	2	2	2	2	2	2	Ribosomal protein S15
IPR000590	1	1	2	1	1	1	1	Hydroxymethylglutaryl-coenzyme A synthase, active site
IPR000591	4	4	4	3	3	4	4	DEP domain
IPR000592	1	1	1	1	1	1	1	Ribosomal protein S27e
IPR000593	2	2	2	2	2	2	2	RasGAP protein, C-terminal
IPR000594	8	8	8	9	8	8	8	THIF-type NAD/FAD binding fold
IPR000595	4	5	3	5	4	4	4	Cyclic nucleotide-binding domain
IPR000597	2	2	2	2	2	2	2	Ribosomal protein L3
IPR000602	1	1	1	1	1	1	1	Glycoside hydrolase family 38, N-terminal domain
IPR000608	21	20	20	21	21	20	20	Ubiquitin-conjugating enzyme E2
IPR000612	3	3	2	3	3	3	3	Proteolipid membrane potential modulator
IPR000620	1	2	0	1	2	1	0	EamA domain
IPR000623	1	1	1	1	1	1	1	Shikimate kinase/Threonine synthase-like 1
IPR000626	14	13	12	14	14	13	12	Ubiquitin domain
IPR000627	5	10	7	9	9	11	1	Intradiol ring-cleavage dioxygenase, C-terminal
IPR000629	18	18	20	18	18	18	18	ATP-dependent RNA helicase DEAD-box, conserved site
IPR000630	2	2	1	2	2	2	2	Ribosomal protein S8
IPR000631	1	1	2	1	1	1	1	ATP-dependent (S)-NAD(P)H-hydrate dehydratase
IPR000634	4	4	3	5	4	4	4	Serine/threonine dehydratase, pyridoxal-phosphate-binding site
IPR000637	3	2	4	4	5	4	5	HMG-I/HMG-Y, DNA-binding, conserved site
IPR000639	6	11	7	9	10	10	3	Epoxide hydrolase-like
IPR000640	6	6	6	7	6	6	6	Translation elongation factor EFG, V domain
IPR000641	1	1	3	1	1	1	0	CbxX/CfqX
IPR000642	2	2	0	2	2	2	2	Peptidase M41
IPR000644	9	9	8	9	9	9	10	CBS domain
IPR000648	5	5	5	5	5	5	5	Oxysterol-binding protein
IPR000649	5	5	4	5	5	5	5	Initiation factor 2B-related
IPR000651	4	4	4	4	4	4	4	Ras-like guanine nucleotide exchange factor, N-terminal
IPR000652	1	1	1	2	2	1	1	Triosephosphate isomerase
IPR000653	0	0	1	0	0	0	0	DegT/DnrJ/EryC1/StrS aminotransferase
IPR000659	1	1	0	1	1	1	1	Pyridoxamine 5'-phosphate oxidase
IPR000669	1	1	1	1	1	1	1	Mannitol dehydrogenase
IPR000672	2	2	1	2	2	2	2	Tetrahydrofolate dehydrogenase/cyclohydrolase
IPR000674	1	1	1	1	1	1	1	Aldehyde oxidase/xanthine dehydrogenase, a/b hammerhead
IPR000675	4	4	4	4	4	4	0	Cutinase
IPR000679	6	7	6	5	6	6	6	Zinc finger, GATA-type
IPR000682	2	1	1	2	1	2	1	Protein-L-isoaspartate(D-aspartate) O-methyltransferase
IPR000683	7	8	13	9	11	12	4	Oxidoreductase, N-terminal
IPR000684	1	1	1	1	1	1	1	RNA polymerase II, heptapeptide repeat, eukaryotic
IPR000687	2	2	2	2	2	2	2	RIO kinase
IPR000689	1	1	1	1	1	1	1	Ubiquinone biosynthesis monooxygenase COQ6
IPR000690	3	3	2	4	3	3	3	Zinc finger, C2H2-type matrin
IPR000692	1	1	1	1	1	1	1	Fibrillarin
IPR000697	1	1	1	1	1	1	1	WH1/EVH1 domain
IPR000700	1	1	1	1	1	1	1	PAS-associated, C-terminal
IPR000701	1	1	1	1	1	1	1	Succinate dehydrogenase/Fumarate reductase, transmembrane subunit
IPR000702	2	2	2	2	2	2	2	Ribosomal protein L6
IPR000704	3	3	3	3	3	3	3	Casein kinase II, regulatory subunit
IPR000705	1	1	1	1	1	1	1	Galactokinase
IPR000706	1	1	1	1	1	1	1	N-acetyl-gamma-glutamyl-phosphate reductase, type 1
IPR000711	1	1	1	1	1	1	1	ATPase, OSCP/delta subunit
IPR000715	1	1	1	1	1	1	1	Glycosyl transferase, family 4
IPR000717	14	14	12	15	14	14	14	Proteasome component (PCI) domain
IPR000719	164	187	158	164	156	150	138	Protein kinase domain
IPR000722	3	3	3	3	3	3	3	RNA polymerase, alpha subunit
IPR000727	13	12	10	13	12	12	11	Target SNARE coiled-coil homology domain
IPR000730	1	1	1	1	1	1	1	Proliferating cell nuclear antigen, PCNA
IPR000731	4	4	4	3	3	4	3	Sterol-sensing domain
IPR000740	1	1	1	1	1	1	1	GrpE nucleotide exchange factor
IPR000742	2	1	1	1	0	1	0	EGF-like domain
IPR000743	8	12	12	13	12	14	6	Glycoside hydrolase, family 28
IPR000744	1	1	1	1	1	1	1	NSF attachment protein
IPR000751	1	1	1	1	1	1	1	M-phase inducer phosphatase
IPR000754	2	2	2	2	2	2	2	Ribosomal protein S9
IPR000757	13	12	11	11	11	11	9	Glycoside hydrolase, family 16
IPR000760	3	4	3	2	3	3	2	Inositol monophosphatase
IPR000763	1	1	1	1	1	2	1	Catalase-peroxidase haem
IPR000764	2	2	2	2	2	2	2	Uridine kinase-like
IPR000771	2	2	2	2	2	2	1	Ketose-bisphosphate aldolase, class-II
IPR000772	3	7	2	1	2	3	1	Ricin B, lectin domain
IPR000778	1	1	1	1	1	2	1	Cytochrome b245, heavy chain
IPR000782	4	3	3	3	3	3	2	FAS1 domain
IPR000783	1	1	1	1	1	1	1	RNA polymerase, subunit H/Rpb5 C-terminal
IPR000788	1	1	1	1	1	1	1	Ribonucleotide reductase large subunit, C-terminal
IPR000789	1	1	1	1	1	1	1	Cyclin-dependent kinase, regulatory subunit
IPR000791	5	3	4	4	6	4	1	GPR1/FUN34/yaaH
IPR000793	4	4	4	4	4	4	4	ATPase, F1/V1/A1 complex, alpha/beta subunit, C-terminal
IPR000795	14	14	14	15	14	14	14	Transcription factor, GTP-binding domain
IPR000796	3	3	3	2	2	2	2	Aspartate/other aminotransferase
IPR000801	3	3	1	2	2	2	1	Putative esterase
IPR000802	1	1	1	1	1	1	0	Arsenical pump membrane protein, ArsB
IPR000805	1	1	2	1	1	2	0	Glycoside hydrolase, family 26
IPR000806	1	1	1	1	1	1	1	Rab GDI protein
IPR000807	1	1	1	1	1	1	1	Imidazoleglycerol-phosphate dehydratase
IPR000808	3	3	3	3	3	3	3	Mrp, conserved site
IPR000811	1	1	1	1	1	1	1	Glycosyl transferase, family 35
IPR000812	2	2	2	2	2	2	2	Transcription factor TFIIB
IPR000814	1	1	1	1	1	1	1	TATA-box binding protein
IPR000818	1	1	1	1	1	1	1	TEA/ATTS
IPR000832	1	1	1	2	1	2	1	GPCR, family 2, secretin-like
IPR000834	1	3	0	2	1	1	1	Peptidase M14, carboxypeptidase A
IPR000836	5	4	3	4	5	4	4	Phosphoribosyltransferase domain
IPR000842	2	2	2	3	2	2	2	Phosphoribosyl pyrophosphate synthetase, conserved site
IPR000845	2	9	4	3	2	2	1	Nucleoside phosphorylase domain
IPR000850	5	4	2	4	3	3	3	Adenylate kinase/UMP-CMP kinase
IPR000851	2	2	2	2	2	2	2	Ribosomal protein S5
IPR000860	2	3	2	2	2	2	1	Porphobilinogen deaminase
IPR000866	4	3	3	3	3	3	2	Alkyl hydroperoxide reductase subunit C/ Thiol specific antioxidant
IPR000868	10	11	10	11	8	10	4	Isochorismatase-like
IPR000870	1	1	1	1	1	1	1	Homoserine kinase
IPR000872	1	1	1	1	1	1	1	Tafazzin
IPR000873	54	55	49	61	52	53	32	AMP-dependent synthetase/ligase
IPR000876	1	1	1	1	1	1	1	Ribosomal protein S4e
IPR000878	2	2	1	2	2	2	2	Tetrapyrrole methylase
IPR000889	1	1	1	2	1	1	1	Glutathione peroxidase
IPR000890	1	1	1	1	1	1	1	Aliphatic acid kinase, short-chain
IPR000891	4	5	3	5	4	4	4	Pyruvate carboxyltransferase
IPR000892	1	1	1	1	1	1	1	Ribosomal protein S26e
IPR000897	2	2	2	2	2	2	2	Signal recognition particle, SRP54 subunit, GTPase domain
IPR000898	3	3	3	2	2	3	2	Indoleamine 2,3-dioxygenase
IPR000903	1	1	1	1	2	1	1	Myristoyl-CoA:protein N-myristoyltransferase
IPR000904	4	4	4	4	4	4	4	Sec7 domain
IPR000905	2	2	2	2	2	2	2	Gcp-like domain
IPR000907	0	2	1	0	0	1	0	Lipoxygenase
IPR000909	4	4	5	4	4	5	5	Phosphatidylinositol-specific phospholipase C, X domain
IPR000911	2	2	1	2	2	2	2	Ribosomal protein L11/L12
IPR000915	1	1	1	1	1	1	1	60S ribosomal protein L6E
IPR000917	5	5	5	5	5	5	2	Sulfatase, N-terminal
IPR000924	4	5	5	4	4	5	3	Glutamyl/glutaminyl-tRNA synthetase
IPR000926	1	1	1	1	1	1	1	GTP cyclohydrolase II, RibA
IPR000933	1	1	4	1	0	1	0	Glycoside hydrolase, family 29
IPR000938	4	3	3	3	4	4	4	CAP Gly-rich domain
IPR000941	1	1	1	1	2	1	1	Enolase
IPR000949	1	1	1	1	1	1	1	ELM2 domain
IPR000953	12	8	10	9	11	7	16	Chromo/chromo shadow domain
IPR000959	1	1	1	1	1	1	1	POLO box duplicated domain
IPR000960	1	0	0	1	1	1	1	Flavin monooxygenase FMO
IPR000961	13	11	12	11	12	12	11	AGC-kinase, C-terminal
IPR000965	1	1	1	2	1	1	1	GPR domain
IPR000967	1	1	1	1	0	1	1	Zinc finger, NF-X1-type
IPR000969	1	1	0	1	1	1	1	Structure-specific recognition protein
IPR000971	3	3	2	1	1	1	1	Globin
IPR000977	3	3	3	4	3	3	3	DNA ligase, ATP-dependent
IPR000979	1	1	0	1	1	1	1	Phosphodiesterase MJ0936/Vps29
IPR000980	1	1	1	1	1	1	2	SH2 domain
IPR000988	2	2	2	2	2	2	2	Ribosomal protein L24e-related
IPR000994	10	9	9	12	12	9	8	Peptidase M24, structural domain
IPR000996	1	1	1	1	1	1	1	Clathrin light chain
IPR000997	0	1	0	0	0	0	0	Cholinesterase
IPR000999	10	9	6	9	7	6	6	Ribonuclease III domain
IPR001000	3	5	5	4	3	5	4	Glycoside hydrolase, family 10
IPR001002	14	23	16	15	12	13	5	Chitin-binding, type 1
IPR001005	15	15	15	15	12	14	15	SANT/Myb domain
IPR001012	6	6	4	6	6	6	6	UBX domain
IPR001015	1	1	1	1	1	1	1	Ferrochelatase
IPR001017	3	4	3	3	4	4	3	Dehydrogenase, E1 component
IPR001019	4	4	4	4	4	3	3	Guanine nucleotide binding protein (G-protein), alpha subunit
IPR001025	7	7	6	6	6	6	6	Bromo adjacent homology (BAH) domain
IPR001030	6	4	5	5	4	4	4	Aconitase/3-isopropylmalate dehydratase large subunit, alpha/beta/alpha domain
IPR001031	5	6	6	5	3	6	3	Thioesterase
IPR001040	3	3	3	3	3	3	3	Translation Initiation factor eIF- 4e
IPR001041	4	4	4	4	4	4	4	2Fe-2S ferredoxin-type iron-sulfur binding domain
IPR001044	1	1	1	1	1	1	1	XPG/Rad2 endonuclease, eukaryotes
IPR001045	1	1	1	1	1	1	1	Spermidine/spermine synthases
IPR001046	1	1	2	1	1	2	1	NRAMP family
IPR001047	1	1	1	1	1	1	1	Ribosomal protein S8e
IPR001048	3	3	3	3	3	3	3	Aspartate/glutamate/uridylate kinase
IPR001054	1	1	2	2	1	2	1	Adenylyl cyclase class-3/4/guanylyl cyclase
IPR001055	1	1	1	1	1	1	1	Adrenodoxin
IPR001057	1	1	1	1	1	1	1	Glutamate/acetylglutamate kinase
IPR001060	4	4	3	4	4	4	4	FCH domain
IPR001063	2	2	2	2	2	2	2	Ribosomal protein L22/L17
IPR001071	1	1	0	1	1	1	1	Cellular retinaldehyde binding/alpha-tocopherol transport
IPR001075	1	1	1	1	1	1	1	NIF system FeS cluster assembly, NifU, C-terminal
IPR001077	18	16	15	14	13	16	4	O-methyltransferase, family 2
IPR001078	3	3	3	3	4	3	3	2-oxoacid dehydrogenase acyltransferase, catalytic domain
IPR001083	2	2	2	2	2	2	2	Copper fist DNA-binding domain
IPR001085	2	2	2	3	2	2	2	Serine hydroxymethyltransferase
IPR001086	1	1	1	1	1	1	1	Prephenate dehydratase
IPR001087	9	11	12	11	10	11	4	GDSL lipase/esterase
IPR001093	1	1	1	1	1	1	1	IMP dehydrogenase/GMP reductase
IPR001094	3	4	4	4	5	4	4	Flavodoxin-like
IPR001096	1	1	1	1	1	1	1	Peptidase C13, legumain
IPR001098	1	1	0	1	1	1	1	DNA-directed DNA polymerase, family A, palm domain
IPR001099	2	1	1	1	1	1	0	Chalcone/stilbene synthase, N-terminal
IPR001104	3	3	3	3	3	3	3	3-oxo-5-alpha-steroid 4-dehydrogenase, C-terminal
IPR001107	5	5	5	5	5	5	6	Band 7 domain
IPR001110	1	1	1	1	1	1	1	Uncharacterised protein family UPF0012, conserved site
IPR001114	1	1	1	1	1	1	1	Adenylosuccinate synthetase
IPR001117	9	9	8	8	10	9	5	Multicopper oxidase, type 1
IPR001126	4	4	4	4	4	4	5	UmuC domain
IPR001128	78	84	81	75	75	79	48	Cytochrome P450
IPR001129	2	2	2	2	2	2	2	Membrane-associated, eicosanoid/glutathione metabolism (MAPEG) protein
IPR001130	3	2	1	2	2	2	2	TatD family
IPR001131	1	1	1	1	1	1	1	Peptidase M24B, X-Pro dipeptidase/aminopeptidase P, conserved site
IPR001135	1	1	1	1	1	1	1	NADH-quinone oxidoreductase, subunit D
IPR001137	4	3	3	3	3	4	0	Glycoside hydrolase, family 11
IPR001138	154	163	138	157	136	182	82	Zn(2)-C6 fungal-type DNA-binding domain
IPR001139	1	4	6	3	3	4	1	Glycoside hydrolase, family 30
IPR001141	1	1	1	1	1	1	1	Ribosomal protein L27e
IPR001147	1	1	1	1	1	1	1	Ribosomal protein L21e
IPR001148	2	1	2	2	2	2	2	Alpha carbonic anhydrase
IPR001154	1	1	1	1	1	1	1	DNA topoisomerase II, eukaryotic-type
IPR001155	5	6	4	7	5	4	3	NADH:flavin oxidoreductase/NADH oxidase, N-terminal
IPR001161	1	1	1	1	1	1	1	Helicase XPB/Ssl2
IPR001163	15	15	14	16	15	16	15	LSM domain, eukaryotic/archaea-type
IPR001164	5	5	3	5	5	5	5	Arf GTPase activating protein
IPR001171	2	2	4	2	2	3	2	Ergosterol biosynthesis ERG4/ERG24
IPR001173	5	6	4	2	4	4	4	Glycosyltransferase 2-like
IPR001179	3	3	3	3	3	3	3	FKBP-type peptidyl-prolyl cis-trans isomerase domain
IPR001180	4	4	4	4	4	4	4	Citron homology (CNH) domain
IPR001189	2	2	3	3	3	3	3	Manganese/iron superoxide dismutase
IPR001190	0	0	0	0	0	1	0	SRCR domain
IPR001192	2	2	2	2	2	2	2	Phosphoinositide phospholipase C family
IPR001194	2	2	2	2	2	2	2	DENN domain
IPR001196	1	1	1	1	1	1	1	Ribosomal protein L15, conserved site
IPR001199	25	26	27	32	26	27	20	Cytochrome b5-like heme/steroid binding domain
IPR001202	11	14	10	11	13	13	11	WW domain
IPR001204	2	2	1	3	2	2	1	Phosphate transporter
IPR001206	2	2	2	2	2	2	2	Diacylglycerol kinase, catalytic domain
IPR001208	6	6	6	6	6	6	6	MCM domain
IPR001209	2	2	2	2	2	2	2	Ribosomal protein S14
IPR001210	1	1	1	1	1	1	1	Ribosomal protein S17e
IPR001214	22	25	20	24	25	25	22	SET domain
IPR001216	3	3	1	3	3	3	3	Cysteine synthase/cystathionine beta-synthase, pyridoxal-phosphate attachment site
IPR001221	1	1	1	1	1	1	1	Phenol hydroxylase reductase
IPR001222	3	3	2	4	3	4	5	Zinc finger, TFIIS-type
IPR001223	23	34	26	21	28	23	9	Glycoside hydrolase family 18, catalytic domain
IPR001226	1	1	1	1	0	1	1	Flavodoxin, conserved site
IPR001227	20	18	17	16	10	17	10	Acyl transferase domain
IPR001229	1	1	3	2	3	3	1	Jacalin-like lectin domain
IPR001232	2	2	1	2	2	2	2	S-phase kinase-associated protein 1-like
IPR001236	3	2	4	2	2	4	2	Lactate/malate dehydrogenase, N-terminal
IPR001240	1	1	1	1	1	1	1	N-(5'phosphoribosyl) anthranilate isomerase (PRAI)
IPR001241	1	1	1	1	1	1	1	DNA topoisomerase, type IIA
IPR001242	9	13	10	7	6	8	3	Condensation domain
IPR001245	7	10	10	6	4	3	4	Serine-threonine/tyrosine-protein kinase catalytic domain
IPR001247	6	6	2	5	6	6	6	Exoribonuclease, phosphorolytic domain 1
IPR001248	5	4	5	6	6	5	1	Purine-cytosine permease
IPR001250	2	2	3	3	3	2	2	Mannose-6-phosphate isomerase, type I
IPR001251	6	6	6	6	6	6	7	CRAL-TRIO lipid binding domain
IPR001252	2	2	1	2	2	2	2	Malate dehydrogenase, active site
IPR001253	2	2	1	2	2	2	2	Translation initiation factor 1A (eIF-1A)
IPR001260	1	1	1	1	1	1	1	Coproporphyrinogen III oxidase, aerobic
IPR001261	4	4	4	5	7	4	3	ArgE/DapE/ACY1/CPG2/YscS, conserved site
IPR001263	3	3	2	3	3	3	3	Phosphoinositide 3-kinase, accessory (PIK) domain
IPR001266	1	1	1	1	1	1	1	Ribosomal protein S19e
IPR001268	1	1	1	1	1	1	1	NADH:ubiquinone oxidoreductase, 30kDa subunit
IPR001269	4	4	4	4	4	4	4	tRNA-dihydrouridine synthase
IPR001270	3	3	2	2	3	2	4	ClpA/B family
IPR001272	1	1	0	1	1	1	1	Phosphoenolpyruvate carboxykinase, ATP-utilising
IPR001278	1	1	1	1	1	2	1	Arginine-tRNA ligase
IPR001279	22	24	27	23	25	26	10	Metallo-beta-lactamase
IPR001282	1	1	1	1	1	1	1	Glucose-6-phosphate dehydrogenase
IPR001283	2	3	3	2	2	3	2	Cysteine-rich secretory protein, allergen V5/Tpx-1-related
IPR001287	1	1	1	1	1	1	0	Nitrite reductase, copper-type
IPR001288	1	1	0	1	1	1	1	Translation initiation factor 3
IPR001289	1	1	1	1	1	1	1	Nuclear transcription factor Y subunit A
IPR001293	1	1	1	1	1	1	1	Zinc finger, TRAF-type
IPR001295	0	1	0	0	0	0	0	Dihydroorotate dehydrogenase, conserved site
IPR001296	4	4	5	4	4	5	4	Glycosyl transferase, family 1
IPR001300	3	3	2	3	3	3	2	Peptidase C2, calpain, catalytic domain
IPR001303	5	5	6	4	4	7	3	Class II aldolase/adducin N-terminal
IPR001305	4	4	4	4	4	4	4	Heat shock protein DnaJ, cysteine-rich domain
IPR001307	1	1	0	1	1	1	1	Thiosulphate sulfurtransferase, conserved site
IPR001308	1	1	1	1	1	1	1	Electron transfer flavoprotein, alpha subunit
IPR001310	4	4	3	4	5	4	4	Histidine triad (HIT) protein
IPR001312	4	5	4	4	4	4	4	Hexokinase
IPR001313	6	6	6	6	6	6	6	Pumilio RNA-binding repeat
IPR001326	2	1	1	1	1	1	1	Translation elongation factor EF1B, beta/delta chains, conserved site
IPR001328	1	1	1	1	1	1	2	Peptidyl-tRNA hydrolase
IPR001330	3	3	3	3	3	3	4	PFTB repeat
IPR001331	1	1	1	1	1	1	1	Guanine-nucleotide dissociation stimulator, CDC24, conserved site
IPR001338	2	1	1	1	1	1	0	Hydrophobin
IPR001339	1	1	1	1	1	1	1	mRNA capping enzyme, catalytic domain
IPR001341	1	1	1	1	1	1	1	Aspartate kinase domain
IPR001342	1	1	1	1	1	1	1	Homoserine dehydrogenase, catalytic
IPR001345	1	1	1	1	1	1	1	Phosphoglycerate/bisphosphoglycerate mutase, active site
IPR001347	3	3	1	3	3	3	2	Sugar isomerase (SIS)
IPR001348	1	1	1	1	1	1	1	ATP phosphoribosyltransferase HisG
IPR001349	1	1	1	1	1	1	1	Cytochrome c oxidase, subunit VIa
IPR001351	1	1	1	1	1	1	1	Ribosomal protein S3, C-terminal
IPR001352	1	1	1	1	1	1	1	Ribonuclease HII/HIII
IPR001353	14	14	12	14	14	14	14	Proteasome, subunit alpha/beta
IPR001354	4	4	4	4	3	4	1	Mandelate racemase/muconate lactonizing enzyme/methylaspartate ammonia-lyase
IPR001356	6	6	4	8	6	6	6	Homeobox domain
IPR001357	21	17	13	18	17	16	16	BRCT domain
IPR001360	5	6	7	5	5	7	0	Glycoside hydrolase, family 1
IPR001362	4	8	8	5	6	6	0	Glycoside hydrolase, family 32
IPR001365	6	6	6	6	6	7	5	Adenosine/AMP deaminase domain
IPR001369	1	1	1	1	1	1	1	PNP/MTAP phosphorylase
IPR001370	1	1	1	1	1	1	1	BIR repeat
IPR001372	1	1	1	1	1	1	1	Dynein light chain, type 1/2
IPR001373	4	4	3	4	4	4	4	Cullin, N-terminal
IPR001374	7	6	4	6	6	6	6	R3H domain
IPR001375	4	3	4	3	2	5	2	Peptidase S9, prolyl oligopeptidase, catalytic domain
IPR001377	1	1	1	1	1	1	1	Ribosomal protein S6e
IPR001380	1	1	1	1	1	1	1	Ribosomal protein L13e
IPR001381	4	5	4	4	4	4	2	3-dehydroquinate dehydratase type I
IPR001382	6	6	6	6	6	6	6	Glycoside hydrolase family 47
IPR001384	1	1	1	1	1	1	0	Peptidase M35, deuterolysin
IPR001387	1	1	1	1	1	1	1	Cro/C1-type helix-turn-helix domain
IPR001388	4	4	3	5	4	4	4	Synaptobrevin
IPR001392	2	2	2	2	2	2	2	Clathrin adaptor, mu subunit
IPR001394	16	15	13	16	15	15	14	Peptidase C19, ubiquitin carboxyl-terminal hydrolase
IPR001395	33	30	30	32	26	30	13	Aldo/keto reductase/potassium channel subunit beta
IPR001398	1	1	0	1	1	1	1	Macrophage migration inhibitory factor
IPR001401	13	12	8	8	12	9	6	Dynamin, GTPase domain
IPR001404	1	1	1	1	1	1	1	Heat shock protein Hsp90 family
IPR001406	2	2	2	2	2	2	2	Pseudouridine synthase I, TruA
IPR001412	10	11	12	12	12	12	10	Aminoacyl-tRNA synthetase, class I, conserved site
IPR001423	1	1	1	1	1	1	1	Lysophospholipase patatin, conserved site
IPR001424	4	4	3	3	3	4	3	Superoxide dismutase, copper/zinc binding domain
IPR001425	1	1	2	1	1	2	1	Archaeal/bacterial/fungal rhodopsin
IPR001431	2	2	2	2	2	2	2	Peptidase M16, zinc-binding site
IPR001433	15	16	15	12	12	14	9	Oxidoreductase FAD/NAD(P)-binding
IPR001440	13	15	13	14	15	15	13	Tetratricopeptide repeat 1
IPR001441	3	2	2	3	2	2	2	Decaprenyl diphosphate synthase-like
IPR001447	3	2	2	2	2	2	1	Arylamine N-acetyltransferase
IPR001451	9	9	10	8	9	9	8	Hexapeptide repeat
IPR001452	23	24	23	24	24	24	24	SH3 domain
IPR001453	2	2	2	2	3	2	2	MoaB/Mog domain
IPR001461	14	14	10	12	12	12	9	Aspartic peptidase
IPR001464	1	1	1	1	1	1	1	Annexin
IPR001465	1	1	1	1	1	1	1	Malate synthase
IPR001466	12	16	19	14	15	16	4	Beta-lactamase-related
IPR001468	1	1	1	1	1	2	1	Indole-3-glycerol phosphate synthase, conserved site
IPR001469	1	1	1	1	1	1	1	ATPase, F1 complex, delta/epsilon subunit
IPR001473	1	1	1	1	1	1	1	Clathrin, heavy chain, propeller, N-terminal
IPR001474	1	1	1	1	1	1	1	GTP cyclohydrolase I
IPR001478	3	3	3	3	3	3	3	PDZ domain
IPR001480	0	1	1	0	0	1	0	Bulb-type lectin domain
IPR001487	7	7	7	7	7	7	7	Bromodomain
IPR001494	10	10	10	10	10	10	10	Importin-beta, N-terminal domain
IPR001498	2	2	2	2	2	2	2	Impact, N-terminal
IPR001499	1	1	1	1	1	1	1	GPCR fungal pheromone mating factor, STE3
IPR001506	0	0	0	0	0	1	0	Peptidase M12A, astacin
IPR001509	13	19	20	15	12	27	4	NAD-dependent epimerase/dehydratase, N-terminal domain
IPR001510	1	2	1	2	2	1	1	Zinc finger, PARP-type
IPR001514	2	2	2	2	2	2	2	DNA-directed RNA polymerase, 30-40kDa subunit, conserved site
IPR001515	1	1	1	1	1	1	1	Ribosomal protein L32e
IPR001518	1	1	1	1	1	1	1	Argininosuccinate synthase
IPR001522	1	1	1	1	1	1	1	Fatty acid desaturase, type 1, C-terminal
IPR001524	3	3	2	3	3	3	0	Glycoside hydrolase, family 6, conserved site
IPR001525	2	3	3	3	3	3	3	C-5 cytosine methyltransferase
IPR001529	0	1	0	2	1	1	2	DNA-directed RNA polymerase, M/15kDa subunit
IPR001533	1	1	0	1	1	1	1	Transcriptional coactivator/pterin dehydratase
IPR001537	1	1	1	1	1	1	1	tRNA/rRNA methyltransferase, SpoU type
IPR001544	6	6	5	6	6	6	7	Aminotransferase class IV
IPR001547	19	21	23	23	20	24	5	Glycoside hydrolase, family 5
IPR001557	3	2	4	2	2	4	2	L-lactate/malate dehydrogenase
IPR001563	5	5	4	5	5	5	4	Peptidase S10, serine carboxypeptidase
IPR001564	1	1	1	1	1	1	1	Nucleoside diphosphate kinase
IPR001567	5	3	3	3	3	3	4	Peptidase M3A/M3B
IPR001568	1	1	1	1	1	1	0	Ribonuclease T2-like
IPR001569	1	1	1	1	1	1	1	Ribosomal protein L37e
IPR001570	0	0	0	0	0	1	0	Peptidase M4, C-terminal
IPR001576	1	1	1	1	1	1	1	Phosphoglycerate kinase
IPR001578	5	4	2	5	4	4	4	Peptidase C12, ubiquitin carboxyl-terminal hydrolase
IPR001579	14	23	16	15	20	16	7	Glycoside hydrolase, chitinase active site
IPR001580	1	1	1	1	1	1	1	Calreticulin/calnexin
IPR001584	0	0	0	1	0	0	0	Integrase, catalytic core
IPR001585	2	3	1	2	2	2	1	Transaldolase/Fructose-6-phosphate aldolase
IPR001589	2	2	2	3	2	2	2	Actinin-type actin-binding domain, conserved site
IPR001590	2	1	1	1	1	1	1	Peptidase M12B, ADAM/reprolysin
IPR001593	1	1	1	1	1	1	1	Ribosomal protein S3Ae
IPR001594	6	6	6	6	6	6	6	Zinc finger, DHHC-type, palmitoyltransferase
IPR001597	3	3	3	4	4	3	4	Aromatic amino acid beta-eliminating lyase/threonine aldolase
IPR001602	1	1	1	1	1	1	1	Uncharacterised protein family UPF0047
IPR001604	1	1	1	1	1	1	1	DNA/RNA non-specific endonuclease
IPR001606	4	4	4	4	4	4	4	ARID DNA-binding domain
IPR001607	3	3	3	4	2	3	3	Zinc finger, UBP-type
IPR001608	2	2	1	2	2	2	2	Alanine racemase, N-terminal
IPR001609	5	5	4	5	4	5	5	Myosin head, motor domain
IPR001610	2	2	1	2	2	2	2	PAC motif
IPR001611	10	11	11	11	11	11	11	Leucine-rich repeat
IPR001613	0	0	0	1	1	0	0	Flavin amine oxidase
IPR001619	4	4	4	4	4	4	3	Sec1-like protein
IPR001623	29	30	25	30	29	30	29	DnaJ domain
IPR001631	1	1	1	1	1	1	1	DNA topoisomerase I
IPR001632	1	1	1	1	1	1	1	G-protein, beta subunit
IPR001636	1	1	1	1	1	1	1	Phosphoribosylaminoimidazole-succinocarboxamide synthase
IPR001645	4	4	4	5	4	5	4	Folylpolyglutamate synthetase
IPR001648	1	1	1	1	1	1	1	Ribosomal protein S18
IPR001650	75	72	71	84	76	72	76	Helicase, C-terminal
IPR001656	1	1	1	1	1	1	1	Pseudouridine synthase, TruD
IPR001660	6	7	6	6	6	6	6	Sterile alpha motif domain
IPR001661	1	1	2	2	1	2	1	Glycoside hydrolase, family 37
IPR001662	1	1	1	1	1	1	1	Translation elongation factor EF1B, gamma chain, conserved
IPR001667	1	1	1	1	1	1	1	DDH domain
IPR001670	1	5	3	4	4	6	1	Alcohol dehydrogenase, iron-type
IPR001672	1	1	1	1	1	1	1	Phosphoglucose isomerase (PGI)
IPR001674	1	1	1	1	1	1	1	GMP synthase, C-terminal
IPR001678	3	3	3	3	3	3	3	SAM-dependent methyltransferase RsmB/NOP2-type
IPR001680	120	134	113	120	116	119	111	WD40 repeat
IPR001683	15	15	14	17	15	15	15	Phox homologous domain
IPR001684	1	1	1	1	1	1	1	Ribosomal protein L27
IPR001692	2	2	2	2	2	2	1	Histidinol dehydrogenase, conserved site
IPR001697	1	1	1	1	1	1	1	Pyruvate kinase
IPR001698	1	1	1	1	1	1	1	F-actin-capping protein subunit beta
IPR001705	1	0	0	1	0	1	1	Ribosomal protein L33
IPR001708	2	2	2	2	2	2	2	Membrane insertase OXA1/ALB3/YidC
IPR001709	10	11	11	10	10	11	8	Flavoprotein pyridine nucleotide cytochrome reductase
IPR001711	3	2	2	2	2	2	2	Phospholipase C, phosphatidylinositol-specific, Y domain
IPR001714	2	2	2	2	2	2	2	Peptidase M24, methionine aminopeptidase
IPR001715	6	5	6	7	6	5	5	Calponin homology domain
IPR001719	1	1	0	1	1	1	1	AP endonuclease 2
IPR001721	1	1	1	1	1	1	1	ACT-like domain
IPR001722	6	7	9	8	7	10	2	Glycoside hydrolase, family 7
IPR001727	1	1	1	1	1	1	1	Uncharacterised protein family UPF0016
IPR001731	1	2	1	1	1	1	2	Delta-aminolevulinic acid dehydratase
IPR001733	1	1	1	1	1	1	1	Peptidase S26B
IPR001734	4	3	3	3	3	3	2	Sodium/solute symporter
IPR001736	4	4	3	4	4	5	5	Phospholipase D/Transphosphatidylase
IPR001737	1	1	1	1	1	2	1	Ribosomal RNA adenine methyltransferase KsgA/Erm
IPR001748	1	1	1	1	1	1	1	G10 protein
IPR001752	11	11	11	11	10	11	11	Kinesin motor domain
IPR001753	14	13	15	18	14	15	9	Crotonase superfamily
IPR001754	1	2	1	1	1	1	1	Orotidine 5'-phosphate decarboxylase domain
IPR001757	21	23	25	22	26	24	23	P-type ATPase
IPR001762	1	1	1	1	1	1	1	Disintegrin domain
IPR001763	9	9	8	9	9	9	10	Rhodanese-like domain
IPR001764	15	17	21	18	17	20	9	Glycoside hydrolase, family 3, N-terminal
IPR001765	5	4	4	3	3	4	3	Carbonic anhydrase
IPR001766	4	4	4	5	4	4	4	Fork head domain
IPR001772	1	1	1	1	1	1	1	Kinase associated domain 1 (KA1)
IPR001780	1	1	1	1	1	1	1	Ribosomal protein L35A
IPR001781	3	5	2	4	5	5	3	Zinc finger, LIM-type
IPR001783	1	1	1	1	1	1	1	Lumazine-binding protein
IPR001789	14	13	9	13	12	12	10	Signal transduction response regulator, receiver domain
IPR001790	2	2	2	2	2	2	2	Ribosomal protein L10P
IPR001792	2	1	1	1	1	1	1	Acylphosphatase-like domain
IPR001796	1	1	1	1	1	1	1	Dihydrofolate reductase domain
IPR001804	6	5	6	6	5	7	4	Isocitrate and isopropylmalate dehydrogenases family
IPR001805	1	1	1	1	1	1	1	Adenosine kinase
IPR001806	28	28	27	27	27	27	28	Small GTPase superfamily
IPR001807	3	3	3	3	3	3	3	Chloride channel, voltage gated
IPR001810	52	60	54	49	54	58	33	F-box domain
IPR001830	3	3	3	3	3	3	3	Glycosyl transferase, family 20
IPR001834	8	8	8	7	7	7	3	NADH:cytochrome b5 reductase (CBR)
IPR001837	1	1	1	1	1	1	1	Adenylate cyclase-associated CAP
IPR001841	56	53	45	51	50	53	52	Zinc finger, RING-type
IPR001842	1	2	1	1	1	1	1	Peptidase M36, fungalysin
IPR001844	1	1	1	1	1	1	1	Chaperonin Cpn60
IPR001848	2	2	2	2	2	2	2	Ribosomal protein S10
IPR001849	23	21	17	22	20	21	21	Pleckstrin homology domain
IPR001852	1	1	2	1	1	1	1	Pyridoxal 5'-phosphate synthase subunit PdxS/SNZ
IPR001853	2	3	2	3	2	2	2	DSBA-like thioredoxin domain
IPR001854	1	1	1	1	1	1	1	Ribosomal protein L29
IPR001857	1	1	1	1	1	1	1	Ribosomal protein L19
IPR001859	0	1	1	1	1	1	1	Trypanosoma cruzi ribosomal protein P2-like
IPR001865	2	2	1	2	2	2	2	Ribosomal protein S2
IPR001870	5	4	4	3	3	3	3	B30.2/SPRY domain
IPR001874	1	2	1	1	1	1	0	Dehydroquinase, class II
IPR001875	1	0	0	0	0	0	0	Death effector domain
IPR001876	4	4	3	5	5	4	4	Zinc finger, RanBP2-type
IPR001878	8	7	7	9	9	6	46	Zinc finger, CCHC-type
IPR001882	2	2	1	2	2	2	2	Biotin-binding site
IPR001884	2	2	2	2	2	2	3	Translation elongation factor IF5A
IPR001891	2	2	1	2	2	2	2	Malic oxidoreductase
IPR001892	2	2	2	2	2	2	2	Ribosomal protein S13
IPR001895	4	4	4	4	4	4	4	Ras guanine-nucleotide exchange factors catalytic domain
IPR001898	1	1	1	1	1	1	1	Sodium/sulphate symporter
IPR001901	1	1	1	1	1	1	1	Protein translocase complex, SecE/Sec61-gamma subunit
IPR001902	3	3	3	3	3	3	3	SLC26A/SulP transporter
IPR001905	2	1	3	2	2	2	2	Ammonium transporter
IPR001907	1	1	1	1	1	1	1	ATP-dependent Clp protease proteolytic subunit
IPR001910	2	3	3	4	3	3	2	Inosine/uridine-preferring nucleoside hydrolase domain
IPR001911	1	1	1	1	1	1	1	Ribosomal protein S21
IPR001912	2	2	2	2	2	2	2	Ribosomal protein S4/S9, N-terminal
IPR001915	2	2	2	3	2	2	2	Peptidase M48
IPR001917	3	2	1	2	2	2	2	Aminotransferase, class-II, pyridoxal-phosphate binding site
IPR001920	0	1	0	0	0	0	0	Asp/Glu racemase
IPR001921	1	1	1	1	1	1	1	Ribosomal protein L7A/L8
IPR001925	1	1	1	1	1	1	1	Porin, eukaryotic type
IPR001926	10	11	9	12	12	11	11	Tryptophan synthase beta subunit-like PLP-dependent enzyme
IPR001929	1	1	1	1	1	1	0	Germin
IPR001930	3	4	4	3	3	4	3	Peptidase M1, alanine aminopeptidase/leukotriene A4 hydrolase
IPR001931	1	1	1	1	1	1	1	Ribosomal protein S21e
IPR001932	7	8	7	7	7	7	7	PPM-type phosphatase domain
IPR001936	4	4	4	4	3	4	4	Ras GTPase-activating protein
IPR001937	1	3	1	1	1	1	1	Galactose-1-phosphate uridyl transferase, class I
IPR001938	1	1	1	1	1	1	1	Thaumatin
IPR001940	1	1	1	1	1	1	1	Peptidase S1C
IPR001944	4	6	7	6	8	4	2	Glycoside hydrolase, family 35
IPR001945	1	1	1	1	1	1	1	Xeroderma pigmentosum group D protein
IPR001948	2	2	3	2	2	2	2	Peptidase M18
IPR001949	1	1	1	1	1	1	1	NADH:ubiquinone oxidoreductase, 51kDa subunit, conserved site
IPR001950	2	2	1	2	2	2	3	Translation initiation factor SUI1
IPR001951	3	3	3	3	3	3	3	Histone H4
IPR001952	2	2	2	2	2	2	2	Alkaline phosphatase
IPR001958	4	6	5	5	3	3	3	Tetracycline resistance protein TetA/multidrug resistance protein MdtG
IPR001962	2	2	2	2	2	2	2	Asparagine synthase
IPR001965	20	20	17	20	19	21	20	Zinc finger, PHD-type
IPR001969	11	11	10	11	10	13	8	Aspartic peptidase, active site
IPR001971	2	2	2	2	2	2	2	Ribosomal protein S11
IPR001972	2	2	2	2	2	2	3	Stomatin family
IPR001976	1	1	1	1	1	1	1	Ribosomal protein S24e
IPR001977	1	1	1	3	1	1	2	Dephospho-CoA kinase
IPR001985	1	1	1	1	1	1	1	S-adenosylmethionine decarboxylase
IPR001986	1	1	1	2	1	1	1	Enolpyruvate transferase domain
IPR001991	0	1	0	1	1	0	0	Sodium:dicarboxylate symporter
IPR001995	1	3	4	4	2	3	0	Peptidase A2A, retrovirus, catalytic
IPR002004	2	2	2	2	2	2	2	Polyadenylate-binding protein/Hyperplastic disc protein
IPR002008	2	2	1	2	2	2	2	DNA polymerase family X, beta-like
IPR002013	4	4	4	4	4	4	4	SAC domain
IPR002014	5	5	5	5	5	5	5	VHS domain
IPR002015	2	2	1	2	2	2	2	Proteasome/cyclosome repeat
IPR002016	4	4	4	5	4	5	4	Haem peroxidase, plant/fungal/bacterial
IPR002018	25	26	26	24	22	28	12	Carboxylesterase, type B
IPR002019	1	1	1	1	1	1	1	Urease, beta subunit
IPR002020	4	3	2	3	4	3	3	Citrate synthase
IPR002022	8	8	9	7	7	8	2	Pectate lyase/Amb allergen
IPR002023	1	1	1	2	1	1	1	NADH-quinone oxidoreductase subunit E-like
IPR002026	1	1	1	1	1	1	1	Urease, gamma/gamma-beta subunit
IPR002028	1	1	1	1	1	1	1	Tryptophan synthase, alpha chain
IPR002030	1	1	1	1	1	1	1	Mitochondrial brown fat uncoupling protein
IPR002034	2	3	1	3	2	2	2	Alpha-isopropylmalate/homocitrate synthase, conserved site
IPR002035	15	14	14	16	15	16	12	von Willebrand factor, type A
IPR002041	11	10	8	11	10	10	12	Ran GTPase
IPR002042	1	1	1	1	1	1	1	Uricase
IPR002043	1	1	1	1	1	1	1	Uracil-DNA glycosylase
IPR002044	6	6	6	3	3	7	1	Carbohydrate binding module family 20
IPR002048	23	23	20	23	22	23	21	EF-hand domain
IPR002052	3	2	1	3	2	2	2	DNA methylase, N-6 adenine-specific, conserved site
IPR002053	1	1	1	1	1	1	1	Glycoside hydrolase, family 25
IPR002054	2	2	1	2	2	2	2	DNA-directed DNA polymerase X
IPR002056	1	1	0	1	1	1	1	Protein import receptor MAS20
IPR002058	3	3	3	3	3	3	3	PAP/25A-associated
IPR002060	3	3	3	3	3	3	2	Squalene/phytoene synthase
IPR002067	21	21	12	24	21	19	19	Mitochondrial carrier protein
IPR002068	3	3	2	2	2	2	2	Alpha crystallin/Hsp20 domain
IPR002073	1	1	0	1	1	1	3	3'5'-cyclic nucleotide phosphodiesterase, catalytic domain
IPR002075	2	2	2	2	2	2	2	Nuclear transport factor 2
IPR002076	3	3	2	3	2	2	2	ELO family
IPR002081	2	2	2	2	1	2	1	Cryptochrome/DNA photolyase class 1
IPR002082	1	1	1	1	1	1	1	Aspartate carbamoyltransferase
IPR002083	2	2	2	2	2	2	1	MATH/TRAF domain
IPR002085	59	77	64	69	64	77	24	Alcohol dehydrogenase superfamily, zinc-type
IPR002088	2	2	2	2	2	2	3	Protein prenyltransferase, alpha subunit
IPR002092	1	1	1	1	1	1	1	DNA-directed RNA polymerase, phage-type
IPR002099	2	2	2	2	2	2	2	DNA mismatch repair protein family
IPR002100	2	7	2	2	3	3	3	Transcription factor, MADS-box
IPR002108	4	4	4	4	4	4	4	Actin-depolymerising factor homology domain
IPR002109	6	4	4	4	4	4	6	Glutaredoxin
IPR002110	127	136	109	102	91	100	53	Ankyrin repeat
IPR002112	1	0	0	1	1	0	1	Transcription factor Jun
IPR002113	2	2	2	2	2	2	2	Adenine nucleotide translocator 1
IPR002115	0	0	0	1	0	1	1	Protein-tyrosine phosphatase, low molecular weight, mammalian
IPR002119	3	2	2	2	2	2	2	Histone H2A
IPR002121	1	1	1	1	1	1	1	HRDC domain
IPR002123	5	5	5	5	5	5	5	Phospholipid/glycerol acyltransferase
IPR002124	1	1	2	1	1	1	1	Cytochrome c oxidase, subunit Vb
IPR002125	6	5	3	6	5	5	5	Cytidine and deoxycytidylate deaminases, zinc-binding
IPR002129	8	6	6	7	6	6	6	Pyridoxal phosphate-dependent decarboxylase
IPR002130	9	8	8	10	9	10	9	Cyclophilin-type peptidyl-prolyl cis-trans isomerase domain
IPR002132	1	1	1	1	1	1	1	Ribosomal protein L5
IPR002133	1	1	1	1	1	1	1	S-adenosylmethionine synthetase
IPR002136	2	2	2	2	2	2	2	Ribosomal protein L4/L1e
IPR002139	2	3	2	3	1	3	1	Ribokinase
IPR002140	1	1	1	1	1	1	1	Ribosome maturation protein Sdo1/SBDS
IPR002143	1	1	2	1	1	1	2	Ribosomal protein L1
IPR002150	1	0	1	0	0	1	0	Ribosomal protein L31
IPR002151	6	5	1	1	1	4	3	Kinesin light chain
IPR002155	8	6	6	8	8	7	5	Thiolase
IPR002156	3	2	3	3	2	3	3	Ribonuclease H domain
IPR002161	1	1	1	1	1	1	1	Pyridoxal 5'-phosphate synthase subunit PdxT/SNO
IPR002164	2	2	2	2	2	2	2	Nucleosome assembly protein (NAP)
IPR002168	1	0	1	1	1	2	1	Lipase, GDXG, active site
IPR002171	2	2	2	2	2	2	2	Ribosomal protein L2
IPR002172	1	1	0	1	1	1	1	Low-density lipoprotein (LDL) receptor class A repeat
IPR002173	2	2	2	2	1	2	1	Carbohydrate/puine kinase, PfkB, conserved site
IPR002180	1	1	1	1	1	1	1	6,7-dimethyl-8-ribityllumazine synthase
IPR002182	22	11	16	11	8	13	5	NB-ARC
IPR002189	1	1	1	1	1	1	1	F-actin-capping protein subunit alpha
IPR002190	1	1	1	1	1	1	1	MAGE homology domain
IPR002192	0	1	0	0	0	0	0	Pyruvate phosphate dikinase, PEP/pyruvate-binding
IPR002194	7	7	7	8	7	7	7	Chaperonin TCP-1, conserved site
IPR002195	3	2	2	2	2	2	2	Dihydroorotase, conserved site
IPR002196	1	1	1	1	1	1	0	Glycoside hydrolase, family 24
IPR002198	117	130	123	123	114	145	47	Short-chain dehydrogenase/reductase SDR
IPR002202	2	1	1	1	1	1	1	Hydroxymethylglutaryl-CoA reductase, class I/II
IPR002204	2	3	3	3	3	3	1	3-hydroxyisobutyrate dehydrogenase-related, conserved site
IPR002205	1	1	1	1	1	1	1	DNA topoisomerase, type IIA, subunit A/C-terminal
IPR002207	2	2	2	2	2	2	2	Plant ascorbate peroxidase
IPR002208	1	1	0	1	1	1	1	SecY/SEC61-alpha family
IPR002213	9	8	11	10	7	10	5	UDP-glucuronosyl/UDP-glucosyltransferase
IPR002218	2	1	1	1	1	1	1	tRNA uridine 5-carboxymethylaminomethyl modification enzyme MnmG-related
IPR002219	3	3	3	3	3	3	3	Protein kinase C-like, phorbol ester/diacylglycerol-binding domain
IPR002220	7	8	9	7	6	9	3	DapA-like
IPR002222	1	2	2	2	2	2	2	Ribosomal protein S19/S15
IPR002225	2	2	2	2	2	2	2	3-beta hydroxysteroid dehydrogenase/isomerase
IPR002226	2	4	3	2	3	3	2	Catalase haem-binding site
IPR002227	4	6	5	4	2	5	1	Tyrosinase copper-binding domain
IPR002241	4	9	10	5	5	8	1	Glycoside hydrolase, family 27
IPR002252	2	2	1	2	1	2	0	Glycoside hydrolase family 36
IPR002259	1	1	1	1	1	1	1	Equilibrative nucleoside transporter
IPR002283	4	1	1	3	2	2	0	Isopenicillin N synthase
IPR002290	126	137	124	129	117	124	102	Serine/threonine/dual specificity protein kinase, catalytic domain
IPR002292	1	1	1	1	1	1	1	Ornithine/putrescine carbamoyltransferase
IPR002293	32	34	38	38	38	37	20	Amino acid/polyamine transporter I
IPR002297	1	1	0	1	1	1	1	DNA-directed DNA-polymerase, family A, mitochondria
IPR002300	5	5	5	5	5	5	5	Aminoacyl-tRNA synthetase, class Ia
IPR002301	2	2	2	2	2	2	2	Isoleucine-tRNA ligase
IPR002302	1	1	1	1	1	1	1	Leucine-tRNA ligase
IPR002303	1	1	1	1	1	1	1	Valine-tRNA ligase
IPR002305	5	4	4	4	4	4	4	Aminoacyl-tRNA synthetase, class Ic
IPR002306	4	2	2	2	2	2	2	Tryptophan-tRNA ligase
IPR002307	2	2	2	2	2	2	2	Tyrosine-tRNA ligase
IPR002312	6	5	4	5	5	5	4	Aspartyl/Asparaginyl-tRNA synthetase, class IIb
IPR002313	2	2	2	2	2	2	1	Lysine-tRNA ligase, class II
IPR002314	6	7	7	7	7	7	6	Aminoacyl-tRNA synthetase, class II (G/ P/ S/T)
IPR002315	1	1	1	1	1	1	1	Glycyl-tRNA synthetase
IPR002316	2	2	2	2	2	2	2	Proline-tRNA ligase, class IIa
IPR002317	1	2	2	2	2	2	2	Serine-tRNA ligase, type1
IPR002318	1	1	1	1	1	1	1	Alanine-tRNA ligase, class IIc
IPR002319	2	2	2	2	2	2	2	Phenylalanyl-tRNA synthetase
IPR002320	2	2	2	2	2	2	2	Threonine-tRNA ligase, class IIa
IPR002326	1	1	1	1	1	1	1	Cytochrome c1
IPR002327	1	1	1	1	1	1	2	Cytochrome c, class IA/ IB
IPR002328	24	29	27	32	28	34	4	Alcohol dehydrogenase, zinc-type, conserved site
IPR002344	1	1	1	1	1	1	1	Lupus La protein
IPR002346	1	1	1	1	2	1	1	Molybdopterin dehydrogenase, FAD-binding
IPR002347	106	117	117	112	102	133	40	Glucose/ribitol dehydrogenase
IPR002355	8	6	6	5	6	7	6	Multicopper oxidase, copper-binding site
IPR002358	1	1	1	1	1	1	1	Ribosomal protein L6, conserved site
IPR002359	1	1	1	1	1	1	1	Ribosomal protein L6, conserved site-2
IPR002364	5	7	5	5	4	5	3	Quinone oxidoreductase/zeta-crystallin, conserved site
IPR002365	1	2	1	1	2	1	2	Terpene synthase, conserved site
IPR002372	1	1	0	1	1	1	0	Pyrrolo-quinoline quinone repeat
IPR002376	2	2	2	2	2	2	2	Formyl transferase, N-terminal
IPR002379	6	6	5	6	6	6	4	V-ATPase proteolipid subunit C-like domain
IPR002397	1	1	1	2	1	1	0	Cytochrome P450, B-class
IPR002401	49	52	46	50	51	54	27	Cytochrome P450, E-class, group I
IPR002402	2	4	3	2	2	4	2	Cytochrome P450, E-class, group II
IPR002403	17	15	17	12	14	15	8	Cytochrome P450, E-class, group IV
IPR002409	4	3	3	4	4	5	3	Aflatoxin biosynthesis regulatory protein
IPR002410	2	2	2	2	2	2	1	Peptidase S33
IPR002413	0	1	0	0	0	1	0	Ves allergen
IPR002415	2	2	1	2	2	2	2	H/ACA ribonucleoprotein complex, subunit Nhp2, eukaryote
IPR002420	1	1	1	1	1	1	1	Phosphatidylinositol 3-kinase, C2 domain
IPR002423	10	10	11	11	10	10	10	Chaperonin Cpn60/TCP-1 family
IPR002424	0	0	0	0	0	1	0	Alcohol dehydrogenase, insect-type
IPR002433	1	1	1	1	1	1	1	Ornithine decarboxylase
IPR002452	2	2	2	2	2	2	2	Alpha tubulin
IPR002453	1	1	1	1	1	1	1	Beta tubulin
IPR002454	1	1	1	1	1	1	1	Gamma tubulin
IPR002464	10	10	10	10	10	10	9	DNA/RNA helicase, ATP-dependent, DEAH-box type, conserved site
IPR002466	1	1	1	1	1	1	1	Adenosine deaminase/editase
IPR002467	1	1	1	1	1	1	1	Peptidase M24A, methionine aminopeptidase, subfamily 1
IPR002468	2	2	2	2	2	2	1	Peptidase M24A, methionine aminopeptidase, subfamily 2
IPR002469	1	2	2	2	3	2	1	Dipeptidylpeptidase IV, N-terminal domain
IPR002470	0	0	1	0	0	1	0	Peptidase S9A, prolyl oligopeptidase
IPR002472	1	1	1	1	1	1	1	Palmitoyl protein thioesterase
IPR002474	2	2	2	3	2	2	2	Carbamoyl-phosphate synthase, small subunit N-terminal domain
IPR002478	4	4	3	4	5	4	5	PUA domain
IPR002480	1	2	2	1	1	2	1	DAHP synthetase, class II
IPR002483	3	3	3	3	3	3	3	PWI domain
IPR002489	1	1	1	1	1	1	1	Glutamate synthase, alpha subunit, C-terminal
IPR002490	1	1	1	1	1	1	1	V-type ATPase, V0 complex, 116kDa subunit family
IPR002495	3	3	1	4	2	2	3	Glycosyl transferase, family 8
IPR002496	1	1	1	1	1	1	1	Phosphoribosyl-AMP cyclohydrolase domain
IPR002498	2	2	2	2	2	2	2	Phosphatidylinositol-4-phosphate 5-kinase, core
IPR002500	2	2	2	2	2	2	2	Phosphoadenosine phosphosulphate reductase
IPR002501	2	2	2	2	2	2	3	Pseudouridine synthase II, N-terminal
IPR002504	3	3	3	3	3	3	3	NAD kinase
IPR002509	3	2	2	2	2	2	2	NodB homology domain
IPR002523	9	9	7	8	8	7	8	Mg2+ transporter protein, CorA-like/Zinc transport protein ZntB
IPR002524	6	6	6	6	6	7	6	Cation efflux protein
IPR002528	2	2	3	2	2	3	1	Multi antimicrobial extrusion protein
IPR002539	4	2	4	5	4	4	2	MaoC-like domain
IPR002547	1	1	1	1	1	1	1	tRNA-binding domain
IPR002550	1	1	2	2	2	2	4	Domain of unknown function DUF21
IPR002553	8	8	8	8	8	8	8	Clathrin/coatomer adaptor, adaptin-like, N-terminal
IPR002554	1	1	1	1	1	1	1	Protein phosphatase 2A, regulatory B subunit, B56
IPR002557	0	1	1	1	1	1	1	Chitin binding domain
IPR002558	1	1	1	1	1	1	1	I/LWEQ domain
IPR002562	6	3	5	5	4	3	4	3'-5' exonuclease domain
IPR002563	2	4	3	3	4	3	1	Flavin reductase like domain
IPR002569	1	1	1	1	1	1	1	Peptide methionine sulphoxide reductase MsrA
IPR002575	32	42	29	34	33	26	19	Aminoglycoside phosphotransferase
IPR002579	1	1	1	1	1	1	1	Peptide methionine sulphoxide reductase MrsB
IPR002587	1	1	1	1	1	1	1	Myo-inositol-1-phosphate synthase
IPR002589	1	1	1	1	1	1	1	Macro domain
IPR002591	6	5	5	6	4	6	5	Type I phosphodiesterase/nucleotide pyrophosphatase/phosphate transferase
IPR002594	1	1	1	2	1	1	1	Glycoside hydrolase, family 12
IPR002610	2	2	2	2	2	2	2	Peptidase S54, rhomboid
IPR002616	2	2	3	2	5	2	2	tRNA-guanine(15) transglycosylase-like
IPR002618	2	2	1	2	2	2	2	UTP--glucose-1-phosphate uridylyltransferase family
IPR002625	3	3	1	3	3	3	3	Smr domain
IPR002629	1	1	2	3	2	2	1	Cobalamin-independent methionine synthase MetE, C-terminal/archaeal
IPR002634	3	3	3	3	3	3	3	BolA protein
IPR002637	1	1	1	1	1	1	1	Ham1-like protein
IPR002638	2	3	1	2	2	2	2	Quinolinate phosphoribosyl transferase, C-terminal
IPR002639	1	1	0	1	1	1	1	Urease accessory protein UreF
IPR002641	15	15	12	9	9	9	6	Patatin/Phospholipase A2-related
IPR002642	2	2	3	2	2	4	2	Lysophospholipase, catalytic domain
IPR002645	3	3	3	3	3	3	3	STAS domain
IPR002646	1	2	1	2	2	1	1	Poly A polymerase, head domain
IPR002650	1	1	0	1	1	1	1	Sulphate adenylyltransferase
IPR002652	1	1	1	1	1	1	1	Importin-alpha, importin-beta-binding domain
IPR002655	1	1	1	3	1	1	1	Acyl-CoA oxidase, C-terminal
IPR002656	5	5	4	5	4	5	4	Acyltransferase 3
IPR002657	1	1	2	2	2	2	2	Bile acid:sodium symporter/arsenical resistance protein Acr3
IPR002661	1	1	1	1	1	1	1	Ribosome recycling factor
IPR002668	1	1	1	1	1	1	1	Concentrative nucleoside transporter N-terminal domain
IPR002669	1	1	1	1	1	1	1	Urease accessory protein UreD
IPR002671	1	1	1	1	1	1	1	Ribosomal protein L22e
IPR002672	1	1	1	1	1	1	1	Ribosomal protein L28e
IPR002673	1	1	1	1	1	1	1	Ribosomal protein L29e
IPR002674	1	1	1	1	1	1	1	Ribosomal protein L37ae
IPR002675	1	1	1	1	1	1	1	Ribosomal protein L38e
IPR002677	1	1	1	1	1	1	1	Ribosomal protein L32p
IPR002678	2	3	2	2	2	3	2	GTP cyclohydrolase 1 type 2/Nif3
IPR002680	1	1	1	2	2	1	1	Alternative oxidase
IPR002684	1	1	1	1	1	1	1	Biotin synthase/Biotin biosynthesis bifunctional protein BioAB
IPR002685	3	3	3	3	3	3	5	Glycosyl transferase, family 15
IPR002687	3	3	3	3	3	3	3	Nop domain
IPR002695	1	1	1	1	1	1	1	AICARFT/IMPCHase bienzyme
IPR002698	1	1	1	1	1	1	1	5-formyltetrahydrofolate cyclo-ligase
IPR002699	1	1	1	1	1	1	1	ATPase, V1 complex, subunit D
IPR002710	1	2	2	2	2	2	2	Dilute domain
IPR002713	2	2	2	2	2	2	2	FF domain
IPR002715	2	2	2	2	2	2	2	Nascent polypeptide-associated complex NAC domain
IPR002716	2	2	2	2	2	2	2	PIN domain
IPR002717	3	3	3	4	3	3	3	Histone acetyltransferase domain, MYST-type
IPR002730	1	1	1	1	1	1	1	Ribonuclease P/MRP, subunit p29
IPR002731	1	1	0	1	1	0	0	ATPase, BadF/BadG/BcrA/BcrD type
IPR002733	1	1	0	1	1	1	0	AMMECR1 domain
IPR002734	3	1	0	1	1	1	1	Bacterial bifunctional deaminase-reductase, C-terminal
IPR002735	2	2	2	2	2	2	2	Translation initiation factor IF2/IF5
IPR002737	1	1	1	1	1	1	1	MEMO1 family
IPR002738	1	1	1	1	1	1	1	RNase P subunit p30
IPR002740	1	1	1	1	1	1	1	EVE domain
IPR002744	1	1	1	1	1	1	0	Domain of unknown function DUF59
IPR002745	1	1	1	1	1	1	1	Phosphotransferase KptA/Tpt1
IPR002755	1	1	1	1	1	1	1	DNA primase, small subunit
IPR002759	1	1	1	1	1	1	1	Ribonuclease P/MRP protein subunit
IPR002761	1	1	1	1	1	1	0	Diphthamide synthase domain
IPR002765	1	1	1	1	1	1	1	Uncharacterised protein family UPF0145
IPR002767	1	1	1	1	1	1	1	Thiamine-binding protein
IPR002769	1	1	1	1	1	1	1	Translation initiation factor IF6
IPR002772	13	14	18	16	15	18	6	Glycoside hydrolase family 3 C-terminal domain
IPR002773	1	1	1	1	1	1	1	Deoxyhypusine synthase
IPR002775	1	1	1	1	1	1	1	DNA/RNA-binding protein Alba-like
IPR002777	4	4	4	4	4	4	4	Prefoldin beta-like
IPR002778	1	1	1	1	1	0	1	Signal recognition particle, SRP19 subunit
IPR002784	1	1	1	1	1	1	1	Ribosomal protein L14
IPR002791	1	1	1	1	1	1	1	Domain of unknown function DUF89
IPR002794	1	1	1	1	1	1	1	Protein of unknown function DUF92, TMEM19
IPR002809	1	1	1	1	1	1	1	Protein of unknown function DUF106, transmembrane
IPR002813	1	1	0	1	1	1	1	Arginine biosynthesis protein ArgJ
IPR002815	1	1	1	1	1	1	1	Spo11/DNA topoisomerase VI subunit A
IPR002818	8	7	6	7	6	8	3	DJ-1/PfpI
IPR002820	1	1	1	1	1	1	1	Molybdopterin cofactor biosynthesis C (MoaC) domain
IPR002821	2	2	2	1	2	2	1	Hydantoinase/oxoprolinase
IPR002828	2	1	1	1	1	1	1	Survival protein SurE-like phosphatase/nucleotidase
IPR002833	1	1	1	1	1	1	1	Peptidyl-tRNA hydrolase, PTH2
IPR002836	1	1	1	1	1	1	1	PDCD5-related protein
IPR002838	2	2	2	2	2	2	2	Mitochondrial biogenesis protein AIM24
IPR002842	1	1	1	1	1	1	1	ATPase, V1/A1 complex, subunit E
IPR002843	1	1	1	1	1	1	1	ATPase, V0 complex, c/d subunit
IPR002848	2	2	2	2	2	2	2	Translin
IPR002853	1	1	1	1	1	1	1	Transcription factor TFIIE, alpha subunit
IPR002860	1	0	0	0	0	0	0	BNR repeat
IPR002867	4	6	4	6	4	6	6	IBR domain
IPR002869	1	1	1	1	1	1	1	Pyruvate-flavodoxin oxidoreductase, central domain
IPR002870	0	1	0	1	1	0	1	Peptidase M12B, propeptide
IPR002871	1	1	1	2	1	1	1	NIF system FeS cluster assembly, NifU, N-terminal
IPR002872	1	1	0	1	3	1	1	Proline dehydrogenase domain
IPR002876	1	1	1	1	1	1	1	Transcriptional regulator TACO1-like
IPR002877	5	3	4	7	4	4	4	Ribosomal RNA methyltransferase FtsJ domain
IPR002880	1	1	1	1	1	1	1	Pyruvate flavodoxin/ferredoxin oxidoreductase, N-terminal
IPR002882	1	1	0	1	1	1	1	LPPG:FO 2-phospho-L-lactate transferase CofD/UPF0052
IPR002884	1	1	1	1	1	1	1	Proprotein convertase, P
IPR002885	10	10	10	10	9	10	10	Pentatricopeptide repeat
IPR002888	1	1	1	1	2	1	1	[2Fe-2S]-binding
IPR002889	11	14	16	16	11	13	6	Carbohydrate-binding WSC
IPR002891	2	2	1	2	2	2	2	Adenylyl-sulfate kinase
IPR002893	8	6	5	7	5	6	3	Zinc finger, MYND-type
IPR002905	1	1	1	1	1	1	1	tRNA methyltransferase, Trm1
IPR002908	1	1	1	1	1	1	1	Frataxin/CyaY
IPR002909	1	8	1	1	1	1	2	IPT domain
IPR002912	4	4	3	4	4	3	4	ACT domain
IPR002915	0	0	0	1	1	0	0	DeoC/FbaB/ lacD aldolase
IPR002921	6	5	4	5	5	5	5	Fungal lipase-like domain
IPR002922	1	1	1	1	1	1	1	Thiazole biosynthetic enzyme Thi4 family
IPR002925	8	10	8	8	8	9	6	Dienelactone hydrolase
IPR002928	1	1	1	1	1	1	1	Myosin tail
IPR002930	1	1	1	1	1	1	1	Glycine cleavage system H-protein
IPR002931	3	3	3	3	3	3	3	Transglutaminase-like
IPR002932	1	1	1	1	1	1	1	Glutamate synthase domain
IPR002933	9	9	10	16	14	11	4	Peptidase M20
IPR002934	4	4	4	4	4	4	4	Polymerase, nucleotidyl transferase domain
IPR002935	3	2	1	2	2	2	0	O-methyltransferase, family 3
IPR002937	6	7	7	7	9	8	4	Amine oxidase
IPR002938	40	35	38	36	32	47	15	FAD-binding domain
IPR002939	5	5	5	5	5	5	5	Chaperone DnaJ, C-terminal
IPR002942	5	6	5	6	6	6	5	RNA-binding S4 domain
IPR002974	3	5	3	4	3	4	2	Cytochrome P450, E-class, CYP52
IPR002975	3	4	3	4	4	3	3	Fungal G-protein, alpha subunit
IPR002993	1	1	1	2	1	1	1	Ornithine decarboxylase antizyme
IPR002994	1	1	1	1	1	1	1	Surfeit locus 1/Shy1
IPR002995	1	1	1	1	1	1	1	Surfeit locus 4
IPR002999	1	1	1	1	1	1	1	Tudor domain
IPR003000	5	7	7	5	5	6	9	Sirtuin family
IPR003005	0	1	0	1	1	1	1	Amphiphysin
IPR003008	5	5	5	5	5	5	5	Tubulin/FtsZ, GTPase domain
IPR003010	6	7	7	9	7	9	6	Carbon-nitrogen hydrolase
IPR003016	4	4	4	4	5	4	4	2-oxo acid dehydrogenase, lipoyl-binding site
IPR003018	2	2	2	3	2	2	2	GAF domain
IPR003020	1	1	0	1	2	1	1	Bicarbonate transporter, eukaryotic
IPR003021	1	1	1	1	1	1	1	Rad1/Rec1/Rad17
IPR003029	5	6	6	6	6	6	7	S1 domain
IPR003033	2	2	3	2	1	2	1	SCP2 sterol-binding domain
IPR003034	5	5	5	6	7	5	4	SAP domain
IPR003038	1	1	1	1	1	1	1	DAD/Ost2
IPR003084	3	3	3	3	3	3	3	Histone deacetylase
IPR003094	4	3	4	4	4	5	3	Fructose-2,6-bisphosphatase
IPR003096	1	1	1	2	1	1	1	Smooth muscle protein/calponin
IPR003097	5	6	6	6	6	6	5	FAD-binding, type 1
IPR003099	1	1	1	1	1	1	0	Prephenate dehydrogenase
IPR003100	3	3	3	3	3	3	3	PAZ domain
IPR003101	1	0	0	0	0	0	0	Coactivator CBP, KIX domain
IPR003103	2	1	2	2	2	2	1	BAG domain
IPR003105	2	2	1	2	1	2	2	SRA-YDG
IPR003107	8	8	7	8	8	8	9	HAT (Half-A-TPR) repeat
IPR003108	1	1	1	1	1	1	1	Growth-arrest-specific protein 2 domain
IPR003111	3	3	2	3	3	3	3	ATP-dependent protease La (LON), substrate-binding domain
IPR003114	3	3	3	4	3	3	3	Phox-associated domain
IPR003120	1	1	0	1	1	1	1	Transcription factor, STE-like
IPR003121	2	2	2	2	2	2	2	SWIB/MDM2 domain
IPR003123	3	3	3	3	3	3	3	VPS9 domain
IPR003124	3	4	2	4	3	3	3	WH2 domain
IPR003126	2	2	2	2	2	2	2	Zinc finger, UBR-type
IPR003130	3	3	3	4	4	3	3	Dynamin GTPase effector
IPR003131	0	1	1	1	1	0	0	Potassium channel tetramerisation-type BTB domain
IPR003135	1	1	1	1	1	1	1	ATP-grasp fold, ATP-dependent carboxylate-amine ligase-type
IPR003137	5	5	5	5	4	5	3	PA domain
IPR003140	6	5	4	5	5	5	2	Phospholipase/carboxylesterase/thioesterase
IPR003146	1	0	1	0	0	1	0	Proteinase inhibitor, carboxypeptidase propeptide
IPR003150	2	2	2	2	2	2	2	DNA-binding RFX-type winged-helix domain
IPR003151	3	3	3	3	3	3	3	PIK-related kinase, FAT
IPR003152	4	4	3	4	4	4	4	FATC domain
IPR003154	1	1	1	1	1	1	1	S1/P1 nuclease
IPR003156	1	1	1	1	1	1	1	DHHA1 domain
IPR003162	1	1	1	1	2	1	1	Transcription initiation factor TAFII31
IPR003163	6	7	5	6	5	5	5	Transcription regulator HTH, APSES-type DNA-binding domain
IPR003164	1	1	1	1	1	1	1	Clathrin adaptor, alpha-adaptin, appendage, C-terminal subdomain
IPR003165	3	4	3	3	3	3	3	Piwi domain
IPR003166	1	1	1	1	1	1	1	Transcription factor TFIIE beta subunit, DNA-binding domain
IPR003169	2	2	2	2	2	2	2	GYF domain
IPR003171	2	2	2	2	2	2	2	Methylenetetrahydrofolate reductase
IPR003172	1	1	1	1	1	1	1	MD-2-related lipid-recognition domain
IPR003173	1	1	1	2	1	1	1	Transcriptional coactivator p15 (PC4)
IPR003194	2	2	2	2	2	2	2	Transcription initiation factor IIA, gamma subunit
IPR003195	2	2	2	2	2	2	2	Transcription initiation factor IID, 18kDa subunit
IPR003196	1	1	1	1	1	1	1	Transcription initiation factor IIF, beta subunit
IPR003197	1	1	1	2	1	1	1	Cytochrome b-c1 complex subunit 7
IPR003204	1	1	1	1	1	1	1	Cytochrome c oxidase, subunit Va/VI
IPR003210	1	1	1	1	1	1	1	Signal recognition particle, SRP14 subunit
IPR003213	2	2	1	3	2	2	2	Cytochrome c oxidase, subunit VIb
IPR003226	1	1	1	1	1	1	1	Metal-dependent protein hydrolase
IPR003228	1	1	1	1	1	1	1	Transcription initiation factor TFIID
IPR003231	1	1	1	2	1	1	1	Acyl carrier protein (ACP)
IPR003256	1	1	1	1	1	1	1	Ribosomal protein L24
IPR003265	4	4	3	4	4	4	3	HhH-GPD domain
IPR003280	1	1	2	1	1	2	1	Two pore domain potassium channel
IPR003284	0	1	0	0	0	0	0	Salmonella virulence plasmid 65kDa B protein
IPR003285	1	1	1	1	1	1	1	Yeast eukaryotic release factor
IPR003307	2	2	2	3	2	2	2	W2 domain
IPR003309	1	0	0	0	1	0	0	SCAN domain
IPR003313	0	0	1	0	1	1	0	AraC-type arabinose-binding/dimerisation domain
IPR003323	4	3	4	5	4	4	4	OTU domain
IPR003337	2	2	2	2	2	2	2	Trehalose-phosphatase
IPR003338	1	1	1	1	1	1	1	CDC48, N-terminal subdomain
IPR003342	3	3	3	3	3	3	3	Glycosyl transferase family 39/83
IPR003344	1	2	3	3	2	2	1	Big-1 (bacterial Ig-like domain 1) domain
IPR003347	6	6	6	7	6	6	5	JmjC domain
IPR003349	2	2	2	2	2	2	2	JmjN domain
IPR003358	1	1	1	1	1	1	1	tRNA (guanine-N-7) methyltransferase, Trmb type
IPR003370	1	2	2	1	1	2	1	Chromate transporter
IPR003377	1	1	1	1	1	1	1	Cornichon
IPR003378	1	1	1	0	0	1	0	Fringe-like
IPR003379	1	1	1	1	1	1	1	Carboxylase, conserved domain
IPR003382	3	2	2	3	2	2	2	Flavoprotein
IPR003386	1	1	2	1	1	1	1	Lecithin:cholesterol/phospholipid:diacylglycerol acyltransferase
IPR003388	1	1	1	1	1	1	1	Reticulon
IPR003392	1	1	1	1	1	1	1	Patched
IPR003395	6	6	7	6	6	6	6	RecF/RecN/SMC, N-terminal
IPR003397	5	5	4	5	5	5	5	Mitochondrial inner membrane translocase subunit Tim17/Tim22/Tim23/peroxisomal protein PMP24
IPR003421	1	1	1	1	1	1	1	Opine dehydrogenase
IPR003422	1	1	1	1	1	1	1	Cytochrome b-c1 complex, subunit 6
IPR003428	1	1	1	1	1	1	1	Mitochondrial glycoprotein
IPR003431	1	1	1	1	1	1	0	Beta propeller phytase
IPR003437	1	1	1	1	1	1	1	Glycine dehydrogenase (decarboxylating)
IPR003439	56	52	57	53	50	57	34	ABC transporter-like
IPR003440	1	1	1	1	1	1	1	Glycosyl transferase, family 48
IPR003445	2	2	2	2	2	2	2	Cation transporter
IPR003448	1	1	0	1	1	1	0	Molybdopterin biosynthesis MoaE
IPR003462	1	1	0	1	1	1	1	Ornithine cyclodeaminase/mu-crystallin
IPR003480	6	9	7	7	6	9	2	Transferase
IPR003492	1	1	1	1	1	1	1	Batten's disease protein Cln3
IPR003495	3	3	3	3	3	3	4	CobW/HypB/UreG domain
IPR003500	1	1	1	2	2	1	1	Sugar-phosphate isomerase, RpiB/LacA/LacB family
IPR003507	2	1	1	1	1	1	0	Peptidase family S66
IPR003511	3	3	3	3	3	3	3	HORMA domain
IPR003527	3	3	3	3	3	3	3	Mitogen-activated protein (MAP) kinase, conserved site
IPR003545	1	1	1	1	1	1	2	Telomerase reverse transcriptase
IPR003578	27	28	25	27	27	26	28	Small GTPase superfamily, Rho type
IPR003579	31	30	29	32	31	31	33	Small GTPase superfamily, Rab type
IPR003583	1	1	1	1	1	1	1	Helix-hairpin-helix DNA-binding motif, class 1
IPR003590	2	4	2	3	2	3	3	Leucine-rich repeat, ribonuclease inhibitor subtype
IPR003591	9	9	8	9	10	8	8	Leucine-rich repeat, typical subtype
IPR003593	116	111	100	110	112	111	93	AAA+ ATPase domain
IPR003594	22	21	20	23	19	19	18	Histidine kinase-like ATPase, C-terminal domain
IPR003595	5	5	3	6	6	5	4	Protein-tyrosine phosphatase, catalytic
IPR003601	1	1	1	1	1	1	1	DNA topoisomerase, type IA, domain 2
IPR003602	1	1	1	1	1	1	1	DNA topoisomerase, type IA, DNA-binding domain
IPR003604	8	9	7	9	9	9	8	Zinc finger, U1-type
IPR003607	3	2	0	2	2	2	2	HD/PDEase domain
IPR003609	6	5	2	3	1	4	3	PAN/Apple domain
IPR003613	4	5	4	4	4	4	4	U box domain
IPR003614	1	0	0	0	0	0	0	Knottin, scorpion toxin-like
IPR003615	4	7	4	4	8	2	6	HNH nuclease
IPR003616	5	5	3	6	4	5	5	Post-SET domain
IPR003617	1	1	1	1	1	1	1	Transcription elongation factor, TFIIS/CRSP70, N-terminal, sub-type
IPR003618	2	2	2	2	2	2	3	Transcription elongation factor S-II, central domain
IPR003648	1	1	0	1	1	1	1	Splicing factor motif
IPR003653	5	9	5	3	4	3	7	Ulp1 protease family, C-terminal catalytic domain
IPR003656	1	1	1	1	1	1	2	Zinc finger, BED-type
IPR003660	1	1	1	1	1	1	1	HAMP domain
IPR003661	10	9	7	8	8	8	6	Signal transduction histidine kinase, dimerisation/phosphoacceptor domain
IPR003663	90	105	103	107	97	121	24	Sugar/inositol transporter
IPR003673	2	4	6	6	4	5	2	CoA-transferase family III
IPR003674	0	1	1	1	1	1	1	Oligosaccharyl transferase, STT3 subunit
IPR003675	1	1	1	1	1	1	1	CAAX amino terminal protease
IPR003689	6	5	5	6	6	6	6	Zinc/iron permease
IPR003691	1	1	1	1	1	1	1	Putative fluoride ion transporter CrcB
IPR003692	2	1	1	1	1	1	1	Hydantoinase B/oxoprolinase
IPR003695	1	1	1	1	1	1	1	Ppx/GppA phosphatase
IPR003697	1	1	1	1	1	1	1	Maf-like protein
IPR003698	1	1	1	1	1	1	1	Lipoyl synthase
IPR003700	1	1	1	1	2	1	1	Ketopantoate hydroxymethyltransferase
IPR003701	1	1	1	1	1	1	1	DNA double-strand break repair protein Mre11
IPR003702	1	1	1	1	1	1	1	Acetyl-CoA hydrolase/transferase
IPR003703	2	2	2	3	2	2	2	Acyl-CoA thioesterase
IPR003710	3	2	2	1	2	3	2	Ketopantoate reductase ApbA/PanE
IPR003712	1	1	1	1	1	1	1	Cyanate lyase, C-terminal
IPR003719	1	1	1	1	1	1	0	Phenazine biosynthesis PhzF protein
IPR003721	1	1	1	1	1	1	1	Pantoate-beta-alanine ligase
IPR003726	1	2	2	1	1	2	0	Homocysteine-binding domain
IPR003732	1	1	1	1	1	1	1	D-aminoacyl-tRNA deacylase DTD
IPR003733	1	1	1	1	1	1	1	Thiamine phosphate synthase
IPR003734	3	3	2	3	3	3	3	Domain of unknown function DUF155
IPR003736	0	0	1	1	1	1	2	Phenylacetic acid degradation-related domain
IPR003737	1	1	2	1	1	2	2	N-acetylglucosaminyl phosphatidylinositol deacetylase-related
IPR003738	1	0	0	1	1	1	1	SOS response associated peptidase (SRAP)
IPR003739	1	1	1	1	1	1	0	Lysine-2,3-aminomutase/glutamate 2,3-aminomutase
IPR003746	1	0	0	0	0	0	1	Protein of unknown function DUF167
IPR003749	1	1	1	1	1	1	1	ThiamineS/Molybdopterin converting factor subunit 1
IPR003750	1	1	1	1	1	1	1	Putative RNA methyltransferase
IPR003754	1	1	1	1	1	1	1	Tetrapyrrole biosynthesis, uroporphyrinogen III synthase
IPR003764	0	0	1	0	1	0	0	N-acetylglucosamine-6-phosphate deacetylase
IPR003767	2	2	3	2	2	2	1	Malate/L-lactate dehydrogenase
IPR003769	1	1	1	1	1	1	1	Adaptor protein ClpS, core
IPR003779	1	3	4	3	3	4	1	Carboxymuconolactone decarboxylase-like
IPR003780	1	1	1	1	1	1	1	COX15/CtaA family
IPR003781	3	3	2	3	3	3	3	CoA-binding
IPR003782	1	1	1	1	1	1	1	Copper chaperone SCO1/SenC
IPR003788	2	2	2	2	2	2	2	Putative S-adenosyl-L-methionine-dependent methyltransferase MidA
IPR003789	2	1	1	2	2	2	1	Aspartyl/glutamyl-tRNA amidotransferase subunit B-related
IPR003806	0	1	1	1	0	1	0	ATP-grasp fold, DUF201-type
IPR003807	6	6	4	6	5	6	6	Domain of unknown function DUF202
IPR003812	4	4	2	3	5	3	2	Fido domain
IPR003817	2	2	3	2	3	2	2	Phosphatidylserine decarboxylase-related
IPR003819	18	12	9	13	11	12	7	TauD/TfdA-like domain
IPR003822	3	3	5	2	4	3	6	Paired amphipathic helix
IPR003827	1	1	1	1	1	1	1	tRNA wybutosine-synthesizing protein
IPR003829	2	2	2	3	2	3	1	Pirin, N-terminal domain
IPR003830	1	2	1	1	1	1	1	(2R)-phospho-3-sulpholactate synthase, ComA
IPR003837	1	1	1	1	1	1	1	Glu-tRNAGln amidotransferase C subunit
IPR003846	1	1	1	1	1	1	1	Uncharacterised protein family UPF0061
IPR003855	0	1	2	1	2	1	2	Potassium transporter
IPR003864	7	9	7	5	6	5	6	Calcium-dependent channel, 7TM region, putative phosphate
IPR003874	1	1	1	1	1	1	1	CDC45 family
IPR003877	5	4	4	3	3	3	3	SPRY domain
IPR003882	2	1	1	1	1	1	1	Pistil-specific extensin-like protein
IPR003890	4	4	4	4	4	4	4	MIF4G-like, type 3
IPR003891	2	2	2	2	2	2	2	Initiation factor eIF-4 gamma, MA3
IPR003892	5	6	6	6	6	6	6	Ubiquitin system component Cue
IPR003903	6	6	3	6	6	6	7	Ubiquitin interacting motif
IPR003923	1	1	1	1	1	1	1	Transcription initiation factor TFIID, 23-30kDa subunit
IPR003952	1	1	1	1	1	1	1	Fumarate reductase/succinate dehydrogenase, FAD-binding site
IPR003953	4	3	5	4	4	3	4	FAD-dependent oxidoreductase 2, FAD binding domain
IPR003954	6	5	5	5	5	4	4	RNA recognition motif domain, eukaryote
IPR003956	1	1	1	1	1	1	1	Transcription factor, NFYB/HAP3, conserved site
IPR003958	6	6	5	6	6	6	6	Transcription factor CBF/NF-Y/archaeal histone domain
IPR003959	45	46	40	44	47	41	47	ATPase, AAA-type, core
IPR003960	21	23	13	21	20	21	22	ATPase, AAA-type, conserved site
IPR003961	3	4	4	3	2	3	2	Fibronectin type III
IPR003965	1	0	1	2	1	1	1	Fatty acid synthase
IPR004000	10	10	9	12	10	10	9	Actin family
IPR004001	2	2	2	2	2	2	2	Actin, conserved site
IPR004006	1	3	4	4	3	3	1	DhaK domain
IPR004007	1	3	4	3	3	3	1	DhaL domain
IPR004009	1	1	1	1	1	1	1	Myosin, N-terminal, SH3-like
IPR004013	1	1	1	1	1	1	1	PHP domain
IPR004014	12	11	13	12	13	13	12	Cation-transporting P-type ATPase, N-terminal
IPR004015	1	1	1	1	1	1	1	SKI-interacting protein SKIP, SNW domain
IPR004018	1	1	1	1	1	1	1	RPEL repeat
IPR004022	1	1	1	1	1	1	1	DDT domain
IPR004023	1	1	1	1	1	1	1	Mago nashi protein
IPR004026	1	1	1	2	1	1	1	Ada DNA repair, metal-binding
IPR004033	1	2	1	1	1	1	1	UbiE/COQ5 methyltransferase
IPR004036	1	1	1	1	1	1	1	Endonuclease III-like, conserved site-2
IPR004037	3	3	3	3	3	3	3	Ribosomal protein L7Ae conserved site
IPR004038	6	6	6	6	6	6	6	Ribosomal protein L7Ae/L30e/S12e/Gadd45
IPR004039	3	3	3	3	3	3	3	Rubredoxin-type fold
IPR004042	0	0	0	0	1	0	0	Intein DOD homing endonuclease
IPR004043	2	1	1	1	1	1	1	LCCL domain
IPR004044	1	1	1	1	1	1	1	K Homology domain, type 2
IPR004045	22	19	14	19	19	24	14	Glutathione S-transferase, N-terminal
IPR004046	16	17	9	15	16	18	11	Glutathione S-transferase, C-terminal
IPR004083	1	1	1	1	1	1	1	Regulatory associated protein of TOR
IPR004087	9	9	9	9	9	9	9	K Homology domain
IPR004088	13	13	13	13	13	13	12	K Homology domain, type 1
IPR004095	3	3	3	3	3	3	3	TGS
IPR004097	1	1	1	1	1	1	1	DHHA2 domain
IPR004098	1	1	1	1	1	1	1	Prp18
IPR004099	3	3	4	4	3	4	3	Pyridine nucleotide-disulphide oxidoreductase, dimerisation domain
IPR004100	4	4	4	4	4	4	4	ATPase, F1 complex alpha/beta subunit, N-terminal domain
IPR004101	4	4	4	5	4	5	4	Mur ligase, C-terminal
IPR004102	2	1	1	1	1	1	1	Poly(ADP-ribose) polymerase, regulatory domain
IPR004104	3	4	5	5	5	5	2	Oxidoreductase, C-terminal
IPR004108	1	1	1	1	1	1	1	Iron hydrogenase, large subunit, C-terminal
IPR004113	4	4	6	6	4	5	3	FAD-linked oxidase, C-terminal
IPR004114	1	1	1	1	1	1	1	THUMP domain
IPR004115	1	1	1	1	1	1	1	GAD-like domain
IPR004116	0	0	0	0	0	1	1	Amelogenin
IPR004119	0	0	0	1	0	0	0	Protein of unknown function DUF227
IPR004123	1	1	1	1	1	1	1	Dim1 family
IPR004125	1	1	1	1	1	1	1	Signal recognition particle, SRP54 subunit, M-domain
IPR004127	2	2	2	2	2	2	2	Prefoldin alpha-like
IPR004129	1	2	1	1	1	1	1	Glycerophosphoryl diester phosphodiesterase
IPR004130	3	3	3	3	3	3	3	GPN-loop GTPase
IPR004134	1	1	0	1	1	1	1	Peptidase C1B, bleomycin hydrolase
IPR004136	10	8	8	8	9	10	5	Nitronate monooxygenase
IPR004140	1	1	1	1	1	1	1	Exocyst complex protein Exo70
IPR004143	3	2	2	3	3	3	3	Biotinyl protein ligase (BPL) and lipoyl protein ligase (LPL), catalytic domain
IPR004147	4	4	4	4	4	4	4	UbiB domain
IPR004148	5	5	6	5	5	5	5	BAR domain
IPR004152	6	5	5	5	5	5	6	GAT domain
IPR004154	10	10	9	10	10	10	10	Anticodon-binding
IPR004155	2	2	1	2	2	2	2	PBS lyase HEAT-like repeat
IPR004160	4	4	3	4	4	4	4	Translation elongation factor EFTu/EF1A, C-terminal
IPR004161	10	11	12	12	11	11	11	Translation elongation factor EFTu/EF1A, domain 2
IPR004164	1	3	2	1	2	2	1	Coenzyme A transferase active site
IPR004165	1	3	3	2	2	3	2	Coenzyme A transferase family I
IPR004167	3	3	3	3	4	3	3	E3-binding domain
IPR004176	1	1	1	1	1	1	1	Clp, N-terminal
IPR004177	2	2	2	3	2	2	2	DDHD domain
IPR004179	4	4	3	5	4	4	4	Sec63 domain
IPR004181	3	3	3	3	3	3	4	Zinc finger, MIZ-type
IPR004182	2	2	1	3	2	2	2	GRAM domain
IPR004183	4	2	3	3	3	3	0	Extradiol ring-cleavage dioxygenase, class III enzyme, subunit B
IPR004192	1	1	1	1	1	1	1	Ubiquinol cytochrome reductase, transmembrane domain
IPR004193	1	1	1	1	1	1	1	Glycoside hydrolase, family 13, N-terminal
IPR004198	1	1	1	1	1	1	1	Zinc finger, C5HC2-type
IPR004199	3	5	3	4	4	5	2	Beta galactosidase small chain/ domain 5
IPR004201	2	2	2	2	2	2	2	CDC48, domain 2
IPR004202	1	1	1	1	1	1	1	Cytochrome c oxidase subunit VIIc
IPR004203	1	1	1	1	1	1	1	Cytochrome c oxidase subunit IV family
IPR004205	1	1	1	1	1	1	1	Cytochrome b-c1 complex subunit 8
IPR004206	1	1	0	1	1	1	1	mRNA triphosphatase Cet1-like
IPR004217	4	4	3	4	4	4	4	Tim10/DDP family zinc finger
IPR004226	1	1	1	1	1	1	1	Tubulin binding cofactor A
IPR004235	0	0	1	1	1	1	1	Scytalone dehydratase
IPR004240	1	1	1	1	1	1	1	Nonaspanin (TM9SF)
IPR004241	1	1	1	1	1	1	1	Autophagy protein Atg8 ubiquitin-like
IPR004254	5	5	6	6	5	5	3	AdipoR/Haemolysin-III-related
IPR004273	1	1	0	1	1	1	1	Dynein heavy chain domain
IPR004274	5	5	5	6	5	5	5	FCP1 homology domain
IPR004276	5	7	10	8	6	9	4	Glycosyltransferase family 28, N-terminal domain
IPR004294	4	4	4	3	2	3	1	Carotenoid oxygenase
IPR004299	4	4	4	4	4	4	4	Membrane bound O-acyl transferase, MBOAT
IPR004302	4	3	4	4	1	4	1	Chitin-binding, domain 3
IPR004303	1	1	1	1	1	1	0	Protein-arginine deiminase
IPR004305	1	1	1	1	1	1	1	Thiaminase-2/PQQC
IPR004307	1	1	1	1	1	1	1	TspO/MBR-related protein
IPR004308	1	1	1	1	1	1	1	Glutamate-cysteine ligase catalytic subunit
IPR004313	1	2	1	1	1	1	1	Acireductone dioxygenase ARD family
IPR004327	2	2	2	2	2	2	2	Phosphotyrosyl phosphatase activator, PTPA
IPR004328	3	3	2	4	3	3	3	BRO1 domain
IPR004331	9	8	6	8	8	8	9	SPX domain
IPR004332	0	0	0	1	2	0	12	Transposase, MuDR, plant
IPR004342	2	2	2	2	2	2	2	EXS, C-terminal
IPR004343	1	1	1	1	1	1	1	Plus-3 domain
IPR004344	1	1	1	1	1	1	1	Tubulin-tyrosine ligase/Tubulin polyglutamylase
IPR004345	2	2	2	2	2	2	2	TB2/DP1/HVA22-related protein
IPR004352	1	1	2	1	1	2	0	Glycoside-hydrolase family GH114, TIM-barrel domain
IPR004353	1	1	1	1	1	1	1	Vacuolar fusion protein MON1
IPR004358	12	11	8	13	10	10	9	Signal transduction histidine kinase-related protein, C-terminal
IPR004360	6	3	6	5	4	7	4	Glyoxalase/fosfomycin resistance/dioxygenase domain
IPR004361	1	1	1	1	1	1	2	Glyoxalase I
IPR004364	8	8	7	8	7	7	7	Aminoacyl-tRNA synthetase, class II (D/K/N)
IPR004365	6	5	5	6	5	5	4	OB-fold nucleic acid binding domain, AA-tRNA synthetase-type
IPR004367	4	3	3	3	3	3	3	Cyclin, C-terminal domain
IPR004370	1	1	0	0	0	1	0	4-oxalocrotonate tautomerase
IPR004372	1	1	1	1	1	1	1	Acetate/propionate kinase
IPR004380	0	1	0	0	0	0	0	Aspartate racemase
IPR004393	1	2	0	1	1	1	1	Nicotinate-nucleotide pyrophosphorylase
IPR004396	2	2	1	2	2	2	2	Ribosome-binding ATPase YchF/Obg-like ATPase 1
IPR004399	1	1	1	1	1	1	1	Hydroxymethylpyrimidine kinase/phosphomethylpyrimidine kinase
IPR004400	1	1	1	1	1	1	1	Urease accessory protein UreG
IPR004403	1	1	1	1	1	1	1	Peptide chain release factor eRF1/aRF1
IPR004404	1	1	1	2	2	2	2	Dihydroxy-acid dehydratase
IPR004405	1	1	0	1	1	1	1	Translation release factor pelota
IPR004408	1	1	1	1	1	1	1	Biotin--acetyl-CoA-carboxylase ligase
IPR004412	0	0	0	0	0	0	1	Glutamyl-tRNA(Gln) amidotransferase A subunit
IPR004413	1	0	0	1	1	1	1	Aspartyl/glutamyl-tRNA(Asn/Gln) amidotransferase, B subunit
IPR004416	1	1	1	1	1	1	1	tRNA uridine 5-carboxymethylaminomethyl modification enzyme MnmG
IPR004418	1	1	1	1	1	1	1	Homoaconitase, mitochondrial
IPR004429	1	1	1	1	1	1	1	Isopropylmalate dehydrogenase
IPR004430	1	1	1	1	1	1	1	3-isopropylmalate dehydratase, large subunit
IPR004431	1	1	0	1	1	1	1	3-isopropylmalate dehydratase, small subunit
IPR004434	2	2	1	2	2	2	2	Isocitrate dehydrogenase NAD-dependent
IPR004443	2	2	2	2	2	2	2	YjeF N-terminal domain
IPR004450	1	1	1	1	1	1	1	Threonine synthase-like
IPR004457	1	1	1	1	1	1	1	Zinc finger, ZPR1-type
IPR004467	1	1	0	1	1	1	1	Orotate phosphoribosyl transferase domain
IPR004468	3	2	3	2	2	2	1	CTP synthase
IPR004472	1	1	0	1	1	1	1	Dethiobiotin synthase BioD
IPR004480	2	2	2	2	1	2	3	Monothiol glutaredoxin-related
IPR004481	1	1	1	2	1	1	1	Sodium/potassium/calcium exchanger
IPR004489	1	1	1	1	1	1	1	Succinate dehydrogenase/fumarate reductase iron-sulphur protein
IPR004493	1	1	1	1	1	1	1	Leucyl-tRNA synthetase, class Ia, archaeal/eukaryotic cytosolic
IPR004499	1	1	1	1	1	1	1	Proline-tRNA ligase, class IIa, archaeal-type
IPR004500	1	1	1	1	1	1	1	Prolyl-tRNA synthetase, class IIa, bacterial-type
IPR004507	0	0	0	1	0	0	0	Flavin prenyltransferase UbiX/Pad1
IPR004511	1	1	1	1	1	1	1	Phosphoadenosine phosphosulphate/adenosine 5'-phosphosulphate reductase
IPR004514	1	1	2	1	1	1	1	Glutamine-tRNA synthetase
IPR004516	1	1	1	1	1	1	1	Histidine-tRNA ligase/ATP phosphoribosyltransferase regulatory subunit
IPR004520	1	1	1	1	1	1	1	tRNA modification GTPase MnmE
IPR004521	2	2	2	2	3	2	4	Uncharacterised domain CHP00451
IPR004522	2	2	2	2	2	2	2	Asparagine-tRNA ligase
IPR004523	3	3	2	3	2	2	1	Aspartyl-tRNA synthetase, archaeal-type
IPR004524	1	1	1	1	1	1	1	Aspartate-tRNA ligase, bacterial/mitochondrial-type
IPR004526	2	1	2	2	1	1	1	Glutamyl-tRNA synthetase, archaeal/eukaryotic cytosolic
IPR004527	1	1	1	1	1	1	1	Glutamate-tRNA ligase, bacterial/mitochondrial
IPR004529	1	1	1	1	1	1	1	Phenylalanyl-tRNA synthetase, class IIc, alpha subunit
IPR004530	1	1	1	1	1	1	1	Phenylalanyl-tRNA synthetase, class IIc, mitochondrial
IPR004531	1	1	1	1	1	1	1	Phenylalanyl-tRNA synthetase, class IIc, beta subunit, archae/euk cytosolic
IPR004533	1	1	1	1	1	1	1	CDP-diacylglycerol--serine O-phosphatidyltransferase
IPR004539	1	1	1	1	1	1	1	Translation elongation factor EF1A, eukaryotic/archaeal
IPR004540	1	1	1	1	1	1	1	Translation elongation factor EFG/EF2
IPR004541	1	1	1	1	1	1	1	Translation elongation factor EFTu/EF1A, bacterial/organelle
IPR004547	1	1	1	1	1	1	1	Glucosamine-6-phosphate isomerase
IPR004551	1	1	0	1	1	1	1	Diphthine synthase
IPR004552	1	1	1	1	1	1	1	1-acyl-sn-glycerol-3-phosphate acyltransferase
IPR004554	1	1	1	1	1	1	1	Hydroxymethylglutaryl-CoA reductase, eukaryotic/arcaheal type
IPR004556	1	0	0	0	0	0	1	Modification methylase HemK
IPR004567	1	1	1	1	1	1	1	Type II pantothenate kinase
IPR004568	2	2	1	2	2	1	2	Phosphopantetheine-protein transferase domain
IPR004572	1	1	1	2	1	1	1	Protoporphyrinogen oxidase
IPR004574	1	1	1	1	1	1	1	Alkylated DNA repair protein AlkB
IPR004575	1	1	1	1	1	1	1	Cdk-activating kinase assembly factor MAT1/Tfb3
IPR004579	1	1	1	1	1	1	1	ERCC1/RAD10/SWI10 family
IPR004580	0	1	0	0	1	0	0	DNA repair protein, Rad18
IPR004582	1	1	2	1	1	1	1	Checkpoint protein Rad17/Rad24
IPR004583	2	2	2	2	2	2	2	DNA repair protein Rad4
IPR004584	1	1	1	1	1	1	1	DNA repair protein Rad50, eukaryotes
IPR004585	1	1	1	1	1	1	1	DNA recombination/repair protein Rad52
IPR004591	1	1	1	2	1	1	1	Replication factor A protein 1
IPR004595	1	1	0	1	1	0	1	TFIIH C1-like domain
IPR004598	1	1	1	1	1	1	1	Transcription factor TFIIH subunit p52/Tfb2
IPR004600	1	1	1	1	1	1	1	TFIIH subunit Tfb4/p34
IPR004601	1	1	2	1	1	1	0	UV-endonuclease UvdE
IPR004607	1	1	1	1	1	1	1	Phosphoribosylglycinamide formyltransferase
IPR004621	2	2	2	2	2	2	2	Eukaryotic-type methylenetetrahydrofolate reductase
IPR004625	1	1	1	1	1	1	1	Pyridoxal phosphate (active vitamin B6) biosynthesis, pyridoxal kinase
IPR004631	1	2	0	2	2	1	1	4-aminobutyrate aminotransferase, eukaryotic
IPR004636	1	1	1	1	1	1	1	Acetylornithine/Succinylornithine transaminase family
IPR004640	0	1	0	1	1	1	1	Co-chaperone Hsc20
IPR004648	3	2	3	3	2	2	1	Tetrapeptide transporter, OPT1/isp4
IPR004651	1	1	1	2	1	1	1	Histidine biosynthesis, HisF
IPR004662	1	1	1	1	1	1	1	Acetylglutamate kinase
IPR004676	2	1	1	1	1	1	1	Cadmium resistance transporter
IPR004686	1	1	1	1	1	1	1	Tricarboxylate/iron carrier
IPR004695	1	1	1	1	1	2	1	Voltage-dependent anion channel
IPR004698	1	1	1	1	1	0	1	Zinc/iron permease, fungal/plant
IPR004706	1	1	2	2	2	2	2	Arsenical-resistance protein Acr3
IPR004709	1	1	1	1	1	1	1	Na+/H+ exchanger
IPR004712	1	1	1	1	1	1	1	Na+/H+ antiporter, fungi
IPR004713	2	1	1	1	1	2	1	Calcium/proton exchanger
IPR004721	1	1	1	1	1	1	1	Dihydroorotase homodimeric type
IPR004728	1	1	1	1	1	1	1	Translocation protein Sec62
IPR004730	1	1	1	1	1	1	1	Transaldolase type 1
IPR004733	1	1	0	1	1	1	1	Phosphoribosylformylglycinamidine cyclo-ligase
IPR004737	2	1	1	0	1	0	2	Nitrate transporter
IPR004739	1	1	1	1	1	1	1	GMP synthase, N-terminal
IPR004762	2	2	3	3	4	4	3	Amino acid permease, fungi
IPR004765	1	1	1	1	1	1	1	Niemann-Pick C type protein
IPR004769	1	1	1	1	1	1	1	Adenylosuccinate lyase
IPR004773	1	1	1	1	1	1	1	Potassium/sodium transporter Trk/HKT
IPR004776	1	1	1	1	1	1	2	Auxin efflux carrier
IPR004788	1	1	1	1	1	1	1	Ribose 5-phosphate isomerase, type A
IPR004789	1	1	1	1	1	1	1	Acetolactate synthase, small subunit
IPR004790	1	1	1	1	1	1	1	Isocitrate dehydrogenase NADP-dependent
IPR004798	4	2	4	2	2	4	2	Calcium/proton exchanger CAX
IPR004802	1	1	1	1	1	1	2	tRNA pseudouridine synthase B family
IPR004803	1	1	0	1	1	1	1	Queuine tRNA-ribosyltransferase
IPR004806	1	1	0	1	1	1	1	UV excision repair protein Rad23
IPR004808	1	1	1	1	1	1	1	AP endonuclease 1
IPR004813	9	7	8	8	9	7	4	Oligopeptide transporter, OPT superfamily
IPR004815	1	1	1	1	1	1	1	Lon protease, bacterial/eukaryotic-type
IPR004821	3	3	3	3	3	3	2	Cytidyltransferase-like domain
IPR004823	3	3	3	3	3	3	3	TATA box binding protein associated factor (TAF)
IPR004827	20	24	24	23	23	24	20	Basic-leucine zipper domain
IPR004834	3	4	1	4	3	3	3	Fungal chitin synthase
IPR004835	6	7	3	7	5	6	6	Chitin synthase
IPR004837	12	7	11	9	7	10	6	Sodium/calcium exchanger membrane region
IPR004838	3	3	2	2	2	2	2	Aminotransferases, class-I, pyridoxal-phosphate-binding site
IPR004839	18	20	17	15	15	15	14	Aminotransferase, class I/classII
IPR004840	9	12	12	11	11	14	8	Amino acid permease, conserved site
IPR004841	11	12	11	13	14	12	9	Amino acid permease/ SLC12A domain
IPR004843	23	25	22	24	21	25	19	Calcineurin-like phosphoesterase domain, apaH type
IPR004853	4	4	4	4	4	4	4	Sugar phosphate transporter domain
IPR004854	2	2	2	2	2	2	2	Ubiquitin fusion degradation protein UFD1
IPR004855	1	1	1	1	1	1	1	Transcription factor IIA, alpha/beta subunit
IPR004856	2	2	2	2	2	2	2	Glycosyl transferase, ALG6/ALG8
IPR004859	2	2	2	2	2	2	2	Putative 5-3 exonuclease
IPR004861	1	1	1	1	1	1	1	Protein-tyrosine phosphatase, SIW14-like
IPR004870	1	1	1	1	1	1	1	Nucleoporin, Nup155-like
IPR004871	4	3	3	4	3	3	3	Cleavage/polyadenylation specificity factor, A subunit, C-terminal
IPR004877	0	4	3	2	1	3	2	Cytochrome b561 domain
IPR004879	1	1	1	1	1	1	1	Domain of unknown function DUF255
IPR004882	1	1	1	1	1	1	1	Luc7-related
IPR004886	5	5	5	5	5	5	5	Glucanosyltransferase
IPR004887	1	1	1	1	1	1	1	Glutathione synthase, substrate-binding, eukaryotic
IPR004888	2	2	2	2	2	2	2	Glycoside hydrolase family 63
IPR004895	1	1	1	1	1	1	1	Prenylated rab acceptor PRA1
IPR004898	3	4	4	3	3	4	2	Pectate lyase, catalytic
IPR004907	1	1	1	1	1	1	1	ATPase, V1 complex, subunit C
IPR004908	1	1	1	1	1	1	1	ATPase, V1 complex, subunit H
IPR004910	2	2	0	3	2	2	2	Yippee/Mis18
IPR004911	1	1	1	1	1	1	1	Gamma interferon inducible lysosomal thiol reductase GILT
IPR004918	1	1	1	1	1	1	1	Cdc37
IPR004919	1	1	1	1	1	1	1	Domain of unknown function DUF262
IPR004923	1	1	1	1	1	1	2	Iron permease FTR1/Fip1/EfeU
IPR004927	0	0	0	0	0	0	1	Alkylmercury lyase
IPR004932	1	1	1	1	1	1	1	Retrieval of early ER protein Rer1
IPR004939	1	1	1	1	1	1	1	Anaphase-promoting complex, subunit 10/DOC domain
IPR004942	1	1	0	1	1	1	1	Roadblock/LAMTOR2 domain
IPR004953	1	1	1	1	1	1	1	EB1, C-terminal
IPR004971	1	1	0	1	1	1	1	mRNA (guanine-N(7))-methyltransferase domain
IPR004977	1	1	1	1	1	1	1	Ribosomal protein S25
IPR005000	3	6	6	4	3	4	2	HpcH/HpaI aldolase/citrate lyase domain
IPR005002	1	1	1	1	1	1	1	Eukaryotic phosphomannomutase
IPR005011	1	1	1	1	1	1	1	SNU66/SART1 family
IPR005013	1	1	1	1	1	1	1	Dolichyl-diphosphooligosaccharide--protein glycosyltransferase 48 kDa subunit
IPR005016	1	1	1	1	1	1	1	Serine incorporator/TMS membrane protein
IPR005018	0	0	0	1	1	0	0	DOMON domain
IPR005024	7	8	6	9	8	7	8	Snf7 family
IPR005025	4	5	5	5	4	6	1	NADPH-dependent FMN reductase-like
IPR005031	1	1	1	1	1	1	1	Coenzyme Q-binding protein COQ10, START domain
IPR005033	2	2	1	2	2	2	2	YEATS
IPR005034	3	2	2	2	2	2	2	Dicer dimerisation domain
IPR005036	1	2	2	2	2	2	1	CBM21 (carbohydrate binding type-21) domain
IPR005037	1	1	1	1	1	1	1	Pre-mRNA-splicing factor 38
IPR005043	1	1	1	1	1	1	1	CAS/CSE, C-terminal
IPR005045	1	1	1	1	1	1	1	CDC50/LEM3 family
IPR005052	2	2	2	2	2	2	2	Legume-like lectin
IPR005061	1	1	1	1	1	1	1	Domain of unknown function DUF292, eukaryotic
IPR005062	2	2	2	2	2	2	2	SAC3/GANP/THP3
IPR005065	2	3	3	3	2	4	0	Platelet-activating factor acetylhydrolase
IPR005066	3	5	3	3	3	4	2	Moybdenum cofactor oxidoreductase, dimerisation
IPR005078	1	1	1	1	1	1	1	Peptidase C54
IPR005084	1	2	5	2	1	2	0	Carbohydrate binding module family 6
IPR005097	5	6	4	6	4	5	2	Saccharopine dehydrogenase, NADP binding domain
IPR005100	1	1	1	1	1	1	1	Transcription elongation factor Spt5, NGN domain
IPR005101	2	2	3	2	1	2	1	Cryptochrome/DNA photolyase, FAD-binding domain
IPR005102	1	1	2	1	2	2	0	Carbohydrate binding X2 domain
IPR005103	21	21	20	20	15	21	5	Glycoside hydrolase, family 61
IPR005106	1	1	1	1	1	1	1	Aspartate/homoserine dehydrogenase, NAD-binding
IPR005107	1	1	1	1	1	1	1	CO dehydrogenase flavoprotein, C-terminal
IPR005109	3	3	3	3	3	3	3	Anp1
IPR005110	1	1	1	1	2	1	1	MoeA, N-terminal and linker domain
IPR005111	1	1	1	1	1	1	1	MoeA, C-terminal, domain IV
IPR005112	1	1	1	1	1	1	1	dDENN domain
IPR005113	2	2	2	2	2	2	2	uDENN domain
IPR005117	2	2	3	2	2	2	2	Nitrite/Sulfite reductase ferredoxin-like domain
IPR005120	1	1	1	1	1	1	1	Regulator of nonsense-mediated decay, UPF3
IPR005121	1	1	1	1	1	1	1	Phenylalanine-tRNA ligase, beta subunit, ferrodoxin-fold anticodon-binding
IPR005122	2	2	1	2	2	2	2	Uracil-DNA glycosylase-like
IPR005123	20	16	16	18	16	20	10	Oxoglutarate/iron-dependent dioxygenase
IPR005124	1	1	1	1	1	1	1	Vacuolar (H+)-ATPase G subunit
IPR005135	9	9	7	9	9	10	8	Endonuclease/exonuclease/phosphatase
IPR005139	1	1	1	1	1	1	1	Peptide chain release factor
IPR005140	2	3	1	2	2	2	2	eRF1 domain 1/Pelota-like
IPR005141	2	2	1	2	2	2	2	eRF1 domain 2
IPR005142	2	2	1	2	2	2	2	eRF1 domain 3
IPR005144	1	1	1	1	1	1	1	ATP-cone domain
IPR005145	1	1	1	1	1	1	1	Putative GTP-binding controlling metal-binding domain
IPR005146	1	1	1	1	1	1	1	B3/B4 tRNA-binding domain
IPR005147	1	1	1	1	1	1	1	tRNA synthetase, B5-domain
IPR005148	1	1	1	1	1	2	1	Arginyl tRNA synthetase N-terminal domain
IPR005151	1	1	1	1	1	1	1	Tail specific protease
IPR005152	2	1	2	2	2	2	0	Lipase, secreted
IPR005154	1	1	1	1	1	1	0	Alpha glucuronidase, N-terminal
IPR005155	1	1	0	1	1	1	1	Ribosome biogenesis factor NIP7-like
IPR005160	2	2	2	2	2	2	2	Ku70/Ku80 C-terminal arm
IPR005161	2	2	2	2	2	2	2	Ku70/Ku80, N-terminal alpha/beta
IPR005162	3	0	0	1	1	1	3	Retrotransposon gag domain
IPR005164	0	0	1	0	0	1	1	Allantoicase
IPR005176	1	1	1	1	1	1	1	Potentiating neddylation domain
IPR005178	1	1	1	1	2	1	1	Organic solute transporter subunit alpha/Transmembrane protein 184
IPR005185	1	1	1	1	1	1	1	Inner membrane component domain
IPR005192	1	1	1	1	1	1	0	Glycoside hydrolase, family 49
IPR005193	2	2	2	2	1	2	0	Glycoside hydrolase, family 62, arabinosidase
IPR005195	2	1	1	1	2	1	1	Glycoside hydrolase, family 65, central catalytic
IPR005196	3	2	2	2	2	2	1	Glycoside hydrolase, family 65, N-terminal
IPR005197	1	1	2	1	1	3	0	Glycoside hydrolase family 71
IPR005198	8	8	9	8	7	9	8	Glycoside hydrolase, family 76
IPR005200	1	2	2	1	1	2	1	Endo-1,3(4)-beta-glucanase
IPR005225	43	43	40	45	43	43	44	Small GTP-binding protein domain
IPR005248	1	1	1	1	1	1	1	Probable nicotinate-nucleotide adenylyltransferase
IPR005251	1	1	0	1	1	1	1	Methylthioribose-1-phosphate isomerase
IPR005256	1	1	0	1	1	1	1	Anthranilate synthase component I, PabB-like
IPR005260	1	0	0	1	1	0	0	Aspartate kinase, monofunctional class
IPR005269	2	2	2	2	2	2	1	Cytokinin riboside 5'-monophosphate phosphoribohydrolase LOG
IPR005282	1	1	1	1	1	1	1	Lysosomal cystine transporter
IPR005290	1	1	1	1	1	1	1	Ribosomal protein S15, bacterial-type
IPR005294	1	1	1	1	1	1	1	ATPase, F1 complex, alpha subunit
IPR005301	3	3	3	3	3	3	3	MOB kinase activator family
IPR005302	4	4	1	4	4	4	3	Molybdenum cofactor sulfurase, C-terminal
IPR005303	3	4	1	3	3	3	3	MOSC, N-terminal beta barrel
IPR005304	1	1	1	2	1	1	1	Ribosomal biogenesis, methyltransferase, EMG1/NEP1
IPR005314	1	1	1	1	1	1	1	Peptidase C50, separase
IPR005317	1	2	0	2	1	1	1	Dipeptidyl-peptidase 3
IPR005321	1	1	1	1	1	1	0	Peptidase S58, DmpA
IPR005324	2	2	2	2	2	2	2	Ribosomal protein S5, C-terminal
IPR005326	1	1	1	1	1	1	1	Plectin/S10, N-terminal
IPR005330	1	1	1	1	1	1	1	MHYT domain
IPR005334	1	1	1	1	1	1	1	Tctex-1
IPR005336	3	3	2	2	2	2	2	Mitochondrial pyruvate carrier
IPR005338	1	0	1	2	0	1	0	Anhydro-N-acetylmuramic acid kinase
IPR005339	1	1	1	1	1	1	1	GINS complex, subunit Psf1
IPR005341	1	1	0	1	1	1	1	Mitochondrial import inner membrane translocase subunit Tim16
IPR005343	1	1	1	1	1	1	1	Nucleolar complex protein 2
IPR005344	1	1	0	1	1	1	1	Per33/Pom33 family
IPR005345	1	1	1	1	1	1	1	PHF5-like
IPR005349	1	1	1	1	1	1	1	Uncharacterised protein family UPF0136, Transmembrane
IPR005351	0	1	1	0	0	1	1	Uncharacterised protein family UPF0139
IPR005352	1	1	1	1	1	1	1	Erg28
IPR005365	1	1	2	1	1	1	1	Nitrogen permease regulator 3
IPR005373	1	1	1	1	1	1	1	Uncharacterised protein family UPF0183
IPR005378	1	1	1	1	1	1	1	Vacuolar protein sorting-associated protein 35
IPR005399	2	1	1	1	1	2	1	Potassium channel, voltage-dependent, beta subunit, KCNAB-related
IPR005455	2	1	2	2	1	2	1	Profilin
IPR005467	11	10	7	12	9	9	7	Histidine kinase domain
IPR005474	3	3	5	4	4	5	2	Transketolase, N-terminal
IPR005475	6	6	7	7	8	8	5	Transketolase-like, pyrimidine-binding domain
IPR005478	1	3	2	3	3	3	1	Transketolase, bacterial-like
IPR005479	6	7	8	8	7	7	6	Carbamoyl-phosphate synthetase large subunit-like, ATP-binding domain
IPR005480	2	2	2	2	2	2	2	Carbamoyl-phosphate synthetase, large subunit oligomerisation domain
IPR005481	4	5	5	5	5	5	4	Biotin carboxylase-like, N-terminal domain
IPR005482	5	5	5	5	5	5	4	Biotin carboxylase, C-terminal
IPR005483	2	2	3	3	2	2	2	Carbamoyl-phosphate synthase large subunit, CPSase domain
IPR005484	1	1	1	1	1	1	1	Ribosomal protein L18/L5
IPR005485	1	1	1	1	1	1	1	Ribosomal protein L5 eukaryotic/L18 archaeal
IPR005486	1	1	0	1	1	1	0	Glucokinase regulatory protein, conserved site
IPR005488	1	1	0	1	1	0	0	N-acetylmuramic acid 6-phosphate etherase MurQ
IPR005493	0	2	0	2	1	1	1	Ribonuclease E inhibitor RraA/Dimethylmenaquinone methyltransferase
IPR005502	1	1	1	1	1	1	1	ADP-ribosylation/Crystallin J1
IPR005511	1	1	1	1	1	1	1	Senescence marker protein-30 (SMP-30)
IPR005517	3	3	3	3	3	3	3	Translation elongation factor EFG/EF2, domain IV
IPR005522	2	2	1	2	2	2	2	Inositol polyphosphate kinase
IPR005532	1	2	1	1	1	1	1	Sulfatase-modifying factor enzyme
IPR005545	1	1	0	0	0	1	0	YCII-related
IPR005549	1	1	1	1	1	1	1	Kinetochore protein Nuf2
IPR005550	1	1	1	1	1	1	1	Kinetochore protein Ndc80
IPR005554	1	1	1	1	1	1	1	Nrap protein
IPR005556	5	2	2	2	2	2	2	SUN family
IPR005570	1	1	1	1	1	1	1	RNA polymerase, Rpb8
IPR005571	1	1	1	1	1	1	1	RNA polymerase, Rpb5, N-terminal
IPR005574	2	2	2	2	2	2	2	RNA polymerase II, Rpb4
IPR005576	3	3	2	3	3	3	3	RNA polymerase Rpb7, N-terminal
IPR005578	1	1	1	1	0	1	1	Yif1 family
IPR005579	1	1	1	1	1	1	1	Cgr1-like
IPR005592	1	1	1	1	1	1	1	Mono-/di-acylglycerol lipase, N-terminal
IPR005593	1	1	1	1	2	1	1	Xylulose 5-phosphate/Fructose 6-phosphate phosphoketolase
IPR005595	1	1	1	1	1	1	0	Translocon-associated protein (TRAP), alpha subunit
IPR005599	4	4	4	4	4	4	4	GPI mannosyltransferase
IPR005600	2	1	1	2	1	1	0	Gal4 dimerisation domain
IPR005605	1	1	1	1	1	1	1	Sporulation/nuclear morphology, Spo7
IPR005606	1	1	1	1	1	1	2	Sec20
IPR005607	1	2	2	2	2	2	2	BSD domain
IPR005612	3	3	2	3	3	3	3	CCAAT-binding factor
IPR005613	1	1	1	1	1	1	1	Actin interacting protein 3
IPR005615	1	1	1	1	1	1	1	Glutathione synthase, eukaryotic
IPR005624	1	1	2	2	2	2	0	Haem-degrading
IPR005627	1	1	1	1	1	1	1	Copper homeostasis protein CutC
IPR005629	1	1	1	1	1	1	1	Beta-glucan synthesis-associated, SKN1
IPR005630	1	2	0	1	1	1	0	Terpene synthase, metal-binding domain
IPR005631	1	1	0	1	1	1	1	Flavinator of succinate dehydrogenase
IPR005633	1	1	1	1	1	1	1	Ribosomal protein L23/L25, N-terminal
IPR005635	1	1	1	1	1	1	1	Inner centromere protein, ARK-binding domain
IPR005639	0	0	1	0	0	1	0	Delta endotoxin, N-terminal
IPR005645	5	5	3	7	4	5	4	Serine hydrolase FSH
IPR005647	1	1	1	1	1	1	1	Meiotic nuclear division protein 1
IPR005651	1	1	1	1	1	1	1	Uncharacterised protein family UPF0434/Trm112
IPR005654	1	1	1	1	1	1	1	ATPase, AFG1-like
IPR005656	2	2	1	1	1	1	1	MmgE/PrpD
IPR005668	1	2	1	1	1	1	1	2-isopropylmalate synthase
IPR005674	3	3	5	3	3	4	0	CocE/Serine esterase
IPR005676	1	1	1	1	1	1	1	Aspartate-semialdehyde dehydrogenase, peptidoglycan lacking
IPR005677	1	1	1	1	1	1	1	Fumarate hydratase, class II
IPR005678	1	1	1	1	1	1	1	Mitochondrial inner membrane translocase complex, subunit Tim17
IPR005679	1	1	1	1	1	1	1	Ribosomal protein S12, bacteria
IPR005680	1	1	1	1	1	1	1	Ribosomal protein S23, eukaryotic/archaeal
IPR005683	1	1	0	1	1	1	1	Mitochondrial import receptor subunit Tom22
IPR005687	1	1	0	1	1	1	1	Mitochondrial outer membrane translocase complex, subunit Tom70
IPR005703	1	1	1	1	1	1	1	Ribosomal protein S3, eukaryotic/archaeal
IPR005706	1	1	0	1	1	1	1	Ribosomal protein S2, bacteria/mitochondria/plastid
IPR005707	1	1	1	1	1	1	1	Ribosomal protein S2, eukaryotic/archaeal
IPR005708	1	2	3	5	3	3	1	Homogentisate 1,2-dioxygenase
IPR005710	1	1	1	1	1	1	1	Ribosomal protein S4/S9, eukaryotic/archaeal
IPR005711	1	1	1	1	1	1	1	Ribosomal protein S5, eukaryotic/archaeal
IPR005713	0	1	1	1	1	1	1	Ribosomal protein S19A/S15e
IPR005715	1	1	1	1	1	1	1	Glutamate 5-kinase/delta-1-pyrroline-5-carboxylate synthase
IPR005716	1	1	1	1	1	1	1	Ribosomal protein S5/S7, eukaryotic/archaeal
IPR005719	1	1	0	1	1	1	1	Dihydroorotate dehydrogenase, class 2
IPR005720	1	1	0	1	1	1	3	Dihydroorotate dehydrogenase domain
IPR005721	1	1	1	1	1	1	1	Ribosomal protein L22/L17, eukaryotic/archaeal
IPR005722	1	1	1	1	1	1	1	ATPase, F1 complex, beta subunit
IPR005723	1	1	1	1	1	1	1	ATPase, V1 complex, subunit B
IPR005725	1	1	1	1	1	1	1	ATPase, V1 complex, subunit A
IPR005727	1	1	1	1	1	1	1	Ribosomal protein L22, bacterial/chloroplast-type
IPR005729	1	1	1	1	1	1	1	Ribosomal protein S10, eukaryotic/archaeal
IPR005745	1	1	1	1	1	1	1	Ribosomal protein L14, bacterial-type
IPR005746	3	3	3	3	3	3	3	Thioredoxin
IPR005749	1	1	1	1	1	1	1	Ribosomal protein L15, bacterial-type
IPR005755	1	1	1	1	1	1	1	Ribosomal protein L13, eukaryotic/archaeal
IPR005756	1	1	1	1	1	1	1	Ribosomal protein L26/L24P, eukaryotic/archaeal
IPR005764	1	1	1	1	1	1	1	Adenine phosphoribosyl transferase
IPR005772	1	1	1	1	1	1	1	ATPase, V1 complex, subunit F, eukaryotic
IPR005782	1	1	1	1	1	1	1	P-type ATPase, subfamily IIA, SERCA-type
IPR005786	3	3	2	3	3	3	4	Branched-chain amino acid aminotransferase II
IPR005787	1	1	1	1	1	1	1	Threonine dehydratase, biosynthetic
IPR005788	2	2	2	2	2	2	2	Disulphide isomerase
IPR005792	1	1	1	1	1	1	1	Protein disulphide isomerase
IPR005801	2	2	2	2	2	2	2	ADC synthase
IPR005804	7	7	6	8	7	7	7	Fatty acid desaturase domain
IPR005805	1	1	1	1	1	1	1	Rieske iron-sulphur protein, C-terminal
IPR005809	1	1	1	1	1	1	1	Succinyl-CoA synthetase, beta subunit
IPR005810	2	2	1	2	2	2	2	Succinyl-CoA ligase, alpha subunit
IPR005811	3	3	2	3	3	3	3	ATP-citrate lyase/succinyl-CoA ligase
IPR005814	8	9	7	9	9	6	6	Aminotransferase class-III
IPR005818	1	1	1	1	1	1	1	Linker histone H1/H5, domain H15
IPR005819	1	1	1	1	1	1	1	Histone H5
IPR005821	1	1	1	1	1	1	1	Ion transport domain
IPR005822	2	2	2	2	2	2	2	Ribosomal protein L13
IPR005823	1	1	1	1	1	1	1	Ribosomal protein L13, bacterial-type
IPR005824	3	3	3	3	3	3	3	KOW
IPR005825	2	2	2	2	2	2	2	Ribosomal protein L24/L26, conserved site
IPR005828	113	122	132	136	124	145	40	Major facilitator, sugar transporter-like
IPR005829	92	99	113	104	93	123	29	Sugar transporter, conserved site
IPR005835	3	3	3	4	3	3	3	Nucleotidyl transferase domain
IPR005841	1	1	1	1	1	1	1	Alpha-D-phosphohexomutase superfamily
IPR005843	2	2	2	2	2	2	2	Alpha-D-phosphohexomutase, C-terminal
IPR005844	2	2	2	2	2	2	2	Alpha-D-phosphohexomutase, alpha/beta/alpha domain I
IPR005845	1	1	1	1	1	1	1	Alpha-D-phosphohexomutase, alpha/beta/alpha domain II
IPR005846	1	1	1	1	1	1	1	Alpha-D-phosphohexomutase, alpha/beta/alpha domain III
IPR005848	1	1	1	1	1	1	1	Urease, alpha subunit
IPR005849	1	3	1	1	1	1	1	Galactose-1-phosphate uridyl transferase, N-terminal
IPR005850	1	2	1	1	1	1	1	Galactose-1-phosphate uridyl transferase, C-terminal
IPR005854	1	1	1	1	1	1	1	Amidophosphoribosyltransferase
IPR005855	1	1	0	0	1	1	1	Glucosamine-fructose-6-phosphate aminotransferase, isomerising
IPR005857	1	1	0	1	1	1	1	Cystathionine beta-synthase
IPR005861	1	1	0	1	1	1	0	Histidinol-phosphate aminotransferase family
IPR005873	1	1	0	1	1	1	1	Density-regulated protein DRP1
IPR005874	1	1	1	1	1	1	1	Eukaryotic translation initiation factor SUI1
IPR005875	1	1	1	1	1	1	1	Phosphoribosylaminoimidazole carboxylase, ATPase subunit
IPR005880	1	1	1	1	1	1	1	Ribosomal protein L2, bacterial/organellar-type
IPR005886	1	1	0	1	1	1	1	UDP-glucose 4-epimerase GalE
IPR005888	1	1	0	1	1	1	1	dTDP-glucose 4,6-dehydratase
IPR005900	1	1	0	1	1	1	1	6-phosphogluconolactonase, DevB-type
IPR005910	1	1	1	1	1	1	1	Histone acetyltransferase ELP3
IPR005913	1	1	1	1	1	1	1	dTDP-4-dehydrorhamnose reductase family
IPR005914	3	2	1	4	4	3	1	Acetoacetyl-CoA synthase
IPR005930	1	1	1	1	1	1	1	Pyruvate carboxylase
IPR005931	1	1	1	1	1	1	1	Delta-1-pyrroline-5-carboxylate dehydrogenase
IPR005935	1	1	1	1	1	1	1	Diphosphomevalonate/phosphomevalonate decarboxylase
IPR005936	2	2	0	2	2	2	1	Peptidase, FtsH
IPR005937	6	6	4	6	6	6	6	26S proteasome subunit P45
IPR005938	1	1	1	1	1	1	1	AAA ATPase, CDC48 family
IPR005940	1	1	1	1	1	1	1	Anthranilate phosphoribosyl transferase
IPR005944	1	1	1	1	1	1	0	Proline iminopeptidase
IPR005946	3	3	3	4	3	3	3	Ribose-phosphate diphosphokinase
IPR005955	1	1	0	1	1	1	1	Maleylacetoacetate isomerase
IPR005956	1	1	1	1	1	1	1	4-hydroxyphenylpyruvate dioxygenase
IPR005959	3	1	3	5	4	3	1	Fumarylacetoacetase
IPR005982	1	1	0	1	1	1	1	Thioredoxin reductase
IPR005990	1	1	1	1	1	1	1	Inosine-5'-monophosphate dehydrogenase
IPR005995	1	1	1	1	1	1	1	Phosphoglycerate mutase, 2,3-bisphosphoglycerate-independent
IPR005996	1	1	1	1	1	1	1	Ribosomal protein L30, bacterial-type
IPR005998	1	1	0	1	1	1	1	Ribosomal protein L7, eukaryotic
IPR005999	1	1	1	1	2	1	1	Glycerol kinase
IPR006001	2	2	1	2	2	2	1	Carbohydrate kinase, thermoresistant glucokinase
IPR006003	2	1	0	1	1	1	1	Carbohydrate kinase, FGGY-related
IPR006005	1	1	1	1	1	1	1	Glutamate synthase, NADH/NADPH, small subunit 1
IPR006011	4	3	3	4	3	3	3	Syntaxin, N-terminal domain
IPR006012	2	2	2	2	2	2	2	Syntaxin/epimorphin, conserved site
IPR006015	1	1	1	1	1	1	1	Universal stress protein A
IPR006016	2	2	2	2	2	2	2	UspA
IPR006032	2	2	2	2	2	2	2	Ribosomal protein S12/S23
IPR006034	1	1	2	1	1	1	1	Asparaginase/glutaminase
IPR006035	8	4	5	4	4	5	3	Ureohydrolase
IPR006042	1	1	1	1	2	1	1	Xanthine/uracil permease
IPR006043	3	4	2	3	4	3	3	Xanthine/uracil/vitamin C permease
IPR006045	4	5	4	5	4	6	1	Cupin 1
IPR006046	3	4	4	3	3	4	0	Alpha amylase
IPR006047	13	13	14	11	14	14	5	Glycosyl hydrolase, family 13, catalytic domain
IPR006048	2	2	2	2	2	2	1	Alpha-amylase/branching enzyme, C-terminal all beta
IPR006050	2	2	2	2	1	2	1	DNA photolyase, N-terminal
IPR006056	1	1	1	1	1	1	1	RidA family
IPR006058	2	2	2	2	2	2	2	2Fe-2S ferredoxin, iron-sulphur binding site
IPR006062	2	2	1	3	2	2	2	Histidine biosynthesis
IPR006066	2	2	2	2	2	2	2	Nitrite/sulphite reductase iron-sulphur/sirohaem-binding site
IPR006067	2	2	3	2	2	2	3	Nitrite/sulphite reductase 4Fe-4S domain
IPR006068	10	10	11	10	12	11	11	Cation-transporting P-type ATPase, C-terminal
IPR006070	1	1	1	1	2	1	2	YrdC-like domain
IPR006073	14	14	12	15	14	13	13	GTP binding domain
IPR006074	2	2	2	2	2	2	2	GTP1/OBG, conserved site
IPR006075	1	0	1	1	1	1	1	Aspartyl/Glutamyl-tRNA(Gln) amidotransferase, subunit B/E, catalytic
IPR006076	17	13	16	14	13	16	11	FAD dependent oxidoreductase
IPR006083	3	3	2	2	3	2	1	Phosphoribulokinase/uridine kinase
IPR006084	5	5	4	5	5	5	5	XPG/Rad2 endonuclease
IPR006085	4	4	4	4	4	4	4	XPG N-terminal
IPR006086	4	4	4	4	4	4	4	XPG-I domain
IPR006089	4	4	4	6	4	4	4	Acyl-CoA dehydrogenase, conserved site
IPR006091	13	16	18	20	18	18	10	Acyl-CoA oxidase/dehydrogenase, central domain
IPR006093	1	1	1	0	0	0	0	Oxygen oxidoreductase covalent FAD-binding site
IPR006094	37	37	39	33	30	35	17	FAD linked oxidase, N-terminal
IPR006095	2	2	1	2	2	2	2	Glutamate/phenylalanine/leucine/valine dehydrogenase
IPR006096	2	2	1	2	2	2	2	Glutamate/phenylalanine/leucine/valine dehydrogenase, C-terminal
IPR006097	1	1	0	1	1	1	1	Glutamate/phenylalanine/leucine/valine dehydrogenase, dimerisation domain
IPR006101	6	8	7	7	7	9	3	Glycoside hydrolase, family 2
IPR006102	11	12	14	11	12	16	7	Glycoside hydrolase, family 2, immunoglobulin-like beta-sandwich
IPR006103	7	9	8	8	8	10	4	Glycoside hydrolase family 2, catalytic domain
IPR006104	11	12	14	10	12	16	8	Glycosyl hydrolases family 2, sugar binding domain
IPR006108	3	4	5	2	3	3	3	3-hydroxyacyl-CoA dehydrogenase, C-terminal
IPR006109	1	1	1	1	1	1	1	Glycerol-3-phosphate dehydrogenase, NAD-dependent, C-terminal
IPR006110	1	1	1	1	1	1	1	RNA polymerase, subunit omega/K/RPB6
IPR006111	1	1	1	1	1	1	1	Archaeal RpoK/eukaryotic RPB6 RNA polymerase subunit
IPR006113	1	1	1	1	1	1	1	6-phosphogluconate dehydrogenase, decarboxylating
IPR006114	1	1	1	1	3	1	1	6-phosphogluconate dehydrogenase, C-terminal
IPR006115	6	7	8	7	8	8	4	6-phosphogluconate dehydrogenase, NADP-binding
IPR006121	4	5	7	5	6	6	5	Heavy metal-associated domain, HMA
IPR006122	2	2	3	2	2	2	2	Heavy metal-associated domain, copper ion-binding
IPR006124	1	1	1	1	1	1	1	Metalloenzyme
IPR006130	2	2	2	2	2	2	2	Aspartate/ornithine carbamoyltransferase
IPR006131	2	2	2	2	2	2	2	Aspartate/ornithine carbamoyltransferase, Asp/Orn-binding domain
IPR006132	2	2	2	2	2	2	2	Aspartate/ornithine carbamoyltransferase, carbamoyl-P binding
IPR006133	4	4	4	5	4	4	4	DNA-directed DNA polymerase, family B, exonuclease domain
IPR006134	4	4	4	5	4	4	4	DNA-directed DNA polymerase, family B, multifunctional domain
IPR006137	1	1	1	1	1	2	1	NADH:ubiquinone oxidoreductase-like, 20kDa subunit
IPR006138	1	1	1	1	1	2	1	NADH-ubiquinone oxidoreductase, 20 Kd subunit
IPR006139	8	8	10	8	8	11	6	D-isomer specific 2-hydroxyacid dehydrogenase, catalytic domain
IPR006140	9	9	12	9	10	12	7	D-isomer specific 2-hydroxyacid dehydrogenase, NAD-binding domain
IPR006145	1	1	0	1	1	1	1	Pseudouridine synthase, RsuA/RluB/C/D/E/F
IPR006148	2	2	1	2	2	2	2	Glucosamine/galactosamine-6-phosphate isomerase
IPR006150	0	0	0	1	0	0	0	Cysteine-rich repeat
IPR006151	2	4	2	2	2	2	1	Quinate/shikimate 5-dehydrogenase/glutamyl-tRNA reductase
IPR006153	5	5	6	6	6	5	7	Cation/H+ exchanger
IPR006162	15	16	13	14	8	15	7	Phosphopantetheine attachment site
IPR006164	2	2	2	2	2	2	2	Ku70/Ku80 beta-barrel domain
IPR006165	1	1	1	1	1	1	1	Ku70
IPR006166	3	3	3	3	3	3	3	ERCC4 domain
IPR006167	1	1	0	1	1	1	1	DNA repair protein
IPR006168	1	1	1	1	1	1	1	Glycerol-3-phosphate dehydrogenase, NAD-dependent
IPR006169	1	1	0	1	1	1	1	GTP1/OBG domain
IPR006171	2	2	2	2	2	2	2	Toprim domain
IPR006172	4	4	4	5	4	4	4	DNA-directed DNA polymerase, family B
IPR006175	4	6	5	4	4	6	1	YjgF/YER057c/UK114 family
IPR006176	3	4	5	2	3	3	3	3-hydroxyacyl-CoA dehydrogenase, NAD binding
IPR006179	2	2	3	2	2	2	2	5'-Nucleotidase/apyrase
IPR006180	1	1	1	1	1	1	1	3-hydroxyacyl-CoA dehydrogenase, conserved site
IPR006181	2	3	2	2	2	2	2	D-amino acid oxidase, conserved site
IPR006183	1	1	1	1	2	1	1	6-phosphogluconate dehydrogenase
IPR006184	1	1	1	1	1	1	1	6-phosphogluconate-binding site
IPR006186	8	8	7	8	8	8	8	Serine/threonine-specific protein phosphatase/bis(5-nucleosyl)-tetraphosphatase
IPR006195	16	17	14	16	16	16	16	Aminoacyl-tRNA synthetase, class II
IPR006196	2	2	1	2	2	2	2	RNA-binding domain, S1, IF1 type
IPR006203	3	4	3	3	3	3	3	GHMP kinase, ATP-binding, conserved site
IPR006204	5	6	4	5	5	5	5	GHMP kinase N-terminal domain
IPR006205	1	2	1	1	1	2	1	Mevalonate kinase
IPR006206	2	3	2	2	2	3	2	Mevalonate/galactokinase
IPR006214	2	2	2	2	2	2	2	Bax inhibitor 1-related
IPR006215	0	1	1	0	0	1	0	Glycoside hydrolase, melibiase
IPR006218	2	2	2	2	2	2	2	DAHP synthetase I/KDSA
IPR006219	2	2	2	2	2	2	2	DHAP synthase, class 1
IPR006221	1	1	1	1	1	2	1	Anthranilate synthase/para-aminobenzoate synthase like domain
IPR006222	1	1	2	2	1	2	2	Glycine cleavage T-protein-like, N-terminal
IPR006223	1	1	1	1	1	1	1	Glycine cleavage system T protein
IPR006224	1	1	0	1	1	1	1	Pseudouridine synthase, RluC/RluD, conserved site
IPR006235	1	1	1	1	1	1	1	O-acetylhomoserine/O-acetylserine sulfhydrylase
IPR006236	1	1	1	1	1	1	1	D-3-phosphoglycerate dehydrogenase
IPR006238	1	1	1	1	1	1	1	Cystathionine beta-lyase, eukaryotic
IPR006239	1	1	1	0	1	1	1	3(2),5 -bisphosphate nucleotidase HAL2
IPR006248	2	2	1	3	2	2	2	Aconitase, mitochondrial-like
IPR006252	1	1	1	1	1	1	1	Malate synthase A
IPR006254	3	2	2	2	2	2	2	Isocitrate lyase
IPR006255	1	1	1	1	1	1	1	Dihydrolipoamide succinyltransferase
IPR006257	1	1	1	1	1	1	1	Dihydrolipoyllysine-residue acetyltransferase component of pyruvate dehydrogenase complex
IPR006258	1	1	1	1	1	1	1	Dihydrolipoamide dehydrogenase
IPR006259	1	1	0	1	1	1	1	Adenylate kinase subfamily
IPR006264	1	1	1	1	1	1	1	3-phosphoshikimate 1-carboxyvinyltransferase
IPR006266	1	1	0	1	1	1	1	UMP-CMP kinase
IPR006274	2	2	2	3	2	2	2	Carbamoyl-phosphate synthase, small subunit
IPR006275	2	2	1	1	2	2	2	Carbamoyl-phosphate synthase, large subunit
IPR006276	1	1	1	2	1	1	1	Cobalamin-independent methionine synthase
IPR006282	1	1	1	1	1	1	1	Thiamin pyrophosphokinase
IPR006285	1	1	1	2	1	1	1	Ubiquitin-like modifier-activating enzyme Atg7
IPR006289	1	1	1	1	1	1	1	Transcription elongation factor, TFIIS
IPR006297	1	1	1	1	1	1	1	Elongation factor 4
IPR006311	1	1	0	1	0	1	1	Twin-arginine translocation pathway, signal sequence
IPR006314	0	1	1	1	0	1	0	Dyp-type peroxidase
IPR006317	1	1	1	1	1	1	1	Ubiquinol-cytochrome c reductase, iron-sulphur subunit
IPR006322	1	1	1	1	1	1	1	Glutathione reductase, eukaryote/bacterial
IPR006325	1	1	1	1	1	1	1	Signal recognition particle, SRP54 subunit, eukaryotic
IPR006328	1	1	0	2	1	1	0	Haloacid dehalogenase, type II
IPR006329	1	1	1	1	1	1	1	AMP deaminase
IPR006330	2	2	2	2	2	3	1	Adenosine/adenine deaminase
IPR006349	1	1	1	1	1	1	1	2-phosphoglycolate phosphatase, eukaryotic
IPR006353	3	3	3	3	3	3	2	HAD-superfamily hydrolase, subfamily IIA, CECR5
IPR006357	4	4	4	4	4	4	3	HAD-superfamily hydrolase, subfamily IIA
IPR006361	1	1	1	1	1	1	1	Uroporphyrinogen decarboxylase HemE
IPR006367	2	2	1	2	2	2	1	Sirohaem synthase, N-terminal
IPR006369	1	1	0	1	1	1	1	Protohaem IX farnesyltransferase
IPR006370	1	1	1	1	1	1	1	4-hydroxybenzoate polyprenyltransferase
IPR006379	4	4	3	4	4	4	4	HAD-superfamily hydrolase, subfamily IIB
IPR006383	2	3	3	3	3	3	3	HAD-superfamily hydrolase, subfamily IB, PSPase-like
IPR006384	1	2	2	2	2	2	2	Pyridoxal phosphate phosphatase-related
IPR006390	1	1	0	1	1	1	1	Dihydropteroate synthase
IPR006406	0	0	1	0	0	0	0	Nicotinate phosphoribosyltransferase
IPR006407	1	1	1	1	1	1	1	1,4-alpha-glucan-branching enzyme, GlgB
IPR006408	3	1	4	2	2	4	2	P-type ATPase, subfamily IIB
IPR006411	1	1	1	1	1	1	1	Fructose-bisphosphate aldolase, class II, yeast/E. coli subtype
IPR006413	1	1	1	1	1	1	1	P-type ATPase, subfamily IIA, PMR1-type
IPR006414	3	3	3	3	3	3	3	P-type ATPase, subfamily IID
IPR006421	1	1	1	1	1	1	1	Glycogen debranching enzyme, metazoa
IPR006424	1	2	1	1	1	2	1	Glyceraldehyde-3-phosphate dehydrogenase, type I
IPR006426	1	1	1	1	1	1	1	Asparagine synthase, glutamine-hydrolyzing
IPR006439	7	6	5	7	6	6	5	HAD hydrolase, subfamily IA
IPR006440	1	1	0	0	1	0	0	Death on curing protein
IPR006449	2	2	2	2	2	2	1	Farnesyl-diphosphate farnesyltransferase
IPR006461	2	2	1	3	2	1	1	PLAC8 motif-containing protein
IPR006509	1	1	1	1	1	1	1	Splicing factor, RBM39-like
IPR006515	1	1	0	1	1	1	1	Polyadenylate binding protein, human types 1, 2, 3, 4
IPR006519	1	1	0	1	1	1	1	Ribosomal protein L11, bacterial-type
IPR006529	1	1	1	1	1	1	1	U2 snRNP auxilliary factor, large subunit, splicing factor
IPR006530	0	1	0	0	0	0	0	YD repeat
IPR006534	2	2	2	2	2	2	2	P-type ATPase, subfamily IIIA
IPR006539	5	6	5	5	5	5	5	P-type ATPase, subfamily IV
IPR006544	2	2	2	2	2	2	2	P-type ATPase, subfamily V
IPR006549	2	1	1	1	0	1	1	HAD-superfamily hydrolase,subfamily IIIA
IPR006551	2	1	0	0	0	0	1	Polynucleotide 3'-phosphatase
IPR006553	4	4	4	4	4	4	4	Leucine-rich repeat, cysteine-containing subtype
IPR006554	2	2	2	2	2	2	2	Helicase-like, DEXD box c2 type
IPR006555	2	2	2	2	2	2	2	ATP-dependent helicase, C-terminal
IPR006560	2	2	1	2	2	2	2	AWS domain
IPR006565	3	2	2	3	2	3	3	Bromodomain associated domain
IPR006567	1	1	1	1	1	1	1	PUG domain
IPR006568	1	1	1	1	1	1	1	PSP, proline-rich
IPR006569	6	6	5	6	6	6	5	CID domain
IPR006571	2	2	2	2	2	2	2	TLDc domain
IPR006572	1	1	1	1	1	1	1	Zinc finger, DBF-type
IPR006575	5	5	5	5	5	5	5	RWD domain
IPR006577	2	2	2	2	2	2	2	UAS
IPR006581	1	1	1	1	1	1	1	VPS10
IPR006583	1	0	1	1	0	1	0	PAN-3 domain
IPR006584	0	1	4	1	0	1	0	Cellulose binding, type IV
IPR006586	0	1	0	1	1	0	1	ADAM, cysteine-rich
IPR006589	13	13	12	11	11	14	2	Glycosyl hydrolase, family 13, subfamily, catalytic domain
IPR006590	2	2	2	2	2	2	2	RNA polymerase II, Rpb4, core
IPR006591	1	1	0	1	1	1	1	RNA polymerase archaeal subunit P/eukaryotic subunit RPABC4
IPR006592	3	3	3	3	3	3	3	RNA polymerase, N-terminal
IPR006593	3	5	5	4	3	5	4	Cytochrome b561/ferric reductase transmembrane
IPR006594	8	9	8	9	9	9	8	LIS1 homology motif
IPR006595	5	5	4	5	5	5	5	CTLH, C-terminal LisH motif
IPR006597	6	7	6	6	5	5	6	Sel1-like repeat
IPR006598	4	4	3	4	5	4	2	Lipopolysaccharide-modifying protein
IPR006599	2	2	2	2	2	2	2	CARP motif
IPR006600	1	2	1	1	1	1	1	HTH CenpB-type DNA-binding domain
IPR006603	8	8	8	8	8	8	7	PQ-loop repeat
IPR006614	1	1	1	1	1	1	1	Peroxin/Ferlin domain
IPR006615	1	1	0	1	1	1	1	Peptidase C19, ubiquitin-specific peptidase, DUSP domain
IPR006620	5	4	4	6	4	4	4	Prolyl 4-hydroxylase, alpha subunit
IPR006626	5	7	8	6	4	9	1	Parallel beta-helix repeat
IPR006630	2	2	2	2	2	2	2	RNA-binding protein Lupus La
IPR006634	5	5	5	5	5	6	5	TRAM/LAG1/CLN8 homology domain
IPR006636	3	3	2	3	3	3	3	Heat shock chaperonin-binding
IPR006638	4	4	4	5	4	4	4	Elongator protein 3/MiaB/NifB
IPR006639	1	1	1	1	1	1	1	Presenilin/signal peptide peptidase
IPR006640	2	2	2	2	2	2	1	SprT-like
IPR006641	1	1	1	1	1	1	1	YqgF/RNase H-like domain
IPR006642	3	3	2	2	3	2	1	Zinc finger, Rad18-type putative
IPR006644	1	1	1	1	1	1	1	Dystroglycan-type cadherin-like
IPR006645	1	1	1	1	1	1	1	NusG, N-terminal
IPR006650	2	2	2	2	2	2	1	Adenosine/AMP deaminase active site
IPR006652	2	2	2	2	2	2	2	Kelch repeat type 1
IPR006653	1	1	1	1	1	1	1	Tryptophan synthase, beta chain, conserved site
IPR006654	1	1	1	1	1	1	1	Tryptophan synthase, beta chain
IPR006656	1	1	1	2	2	1	1	Molybdopterin oxidoreductase
IPR006657	0	0	0	1	1	0	0	Molybdopterin dinucleotide-binding domain
IPR006671	10	8	8	7	8	9	8	Cyclin, N-terminal
IPR006674	8	5	5	6	5	6	4	HD domain
IPR006675	0	0	0	1	0	0	0	HDIG domain
IPR006676	1	1	1	1	1	1	1	tRNA-splicing endonuclease
IPR006677	2	3	3	3	3	3	3	tRNA intron endonuclease, catalytic domain-like
IPR006680	22	21	19	22	19	24	10	Amidohydrolase-related
IPR006683	10	7	5	8	7	8	7	Thioesterase superfamily
IPR006685	2	3	1	2	2	2	2	Mechanosensitive ion channel MscS
IPR006687	1	1	1	1	1	1	1	Small GTPase superfamily, SAR1-type
IPR006689	8	7	7	8	8	8	7	Small GTPase superfamily, ARF/SAR type
IPR006692	3	2	2	3	2	2	2	Coatomer, WD associated region
IPR006693	1	1	0	1	1	1	1	Partial AB-hydrolase lipase domain
IPR006694	8	8	6	11	8	8	8	Fatty acid hydroxylase
IPR006708	1	1	1	1	1	1	1	Pex19 protein
IPR006709	1	1	1	1	1	1	1	Small-subunit processome, Utp14
IPR006710	15	16	23	19	14	20	7	Glycoside hydrolase, family 43
IPR006721	1	1	1	1	1	1	1	ATPase, F1 complex, epsilon subunit, mitochondrial
IPR006722	2	2	1	2	2	2	2	Trafficking protein particle complex subunit 2
IPR006735	1	1	1	1	1	1	1	Protein of unknown function DUF602
IPR006746	1	1	0	1	1	1	1	26S proteasome non-ATPase regulatory subunit Rpn12
IPR006751	1	1	1	1	1	1	1	TAFII55 protein, conserved region
IPR006757	0	1	0	0	0	0	0	Opioid growth factor receptor (OGFr) conserved domain
IPR006759	1	1	1	1	1	1	1	Glycosyl transferase family 54
IPR006760	1	1	1	1	2	1	2	Endosulphine
IPR006762	2	2	2	2	2	2	2	Gtr1/RagA G protein
IPR006767	2	2	1	2	2	2	2	Cwf19-like protein, C-terminal domain-2
IPR006768	2	2	2	2	2	2	2	Cwf19-like, C-terminal domain-1
IPR006769	1	1	1	1	1	1	1	Coiled-coil domain containing protein 109, C-terminal
IPR006773	1	1	1	1	1	1	1	26S proteasome complex ubiquitin receptor, subunit Rpn13
IPR006785	2	2	1	2	2	2	1	Peroxisome membrane anchor protein Pex14p, N-terminal
IPR006789	1	1	0	1	1	1	1	Actin-related protein 2/3 complex subunit 5
IPR006796	1	0	0	0	0	0	0	Dickkopf, N-terminal cysteine-rich
IPR006797	2	2	2	2	2	2	2	PRELI/MSF1 domain
IPR006805	2	2	2	2	2	2	2	Anthranilate synthase component I, N-terminal
IPR006806	1	1	1	1	1	1	1	ETC complex I subunit
IPR006808	1	1	1	1	1	1	1	ATPase, F0 complex, subunit G, mitochondrial
IPR006809	1	1	0	1	1	1	1	TAFII28-like protein
IPR006811	1	1	1	1	1	1	1	RNA polymerase II subunit A
IPR006813	2	2	1	2	2	2	2	Glycosyl transferase, family 17
IPR006816	1	1	1	1	1	1	1	ELMO domain
IPR006818	1	1	1	1	1	1	1	Histone chaperone, ASF1-like
IPR006822	1	1	1	1	1	1	1	Coatomer, epsilon subunit
IPR006823	1	1	1	2	1	1	1	Neutral/alkaline nonlysosomal ceramidase
IPR006828	1	1	1	1	1	1	1	Association with the SNF1 complex (ASC) domain
IPR006838	2	1	1	1	1	1	2	FAR-17a/AIG1-like protein
IPR006840	1	1	1	1	1	1	1	ChaC-like protein
IPR006845	3	3	3	3	3	3	3	Pex, N-terminal
IPR006846	1	1	1	1	1	1	1	Ribosomal protein S30
IPR006847	1	1	1	1	1	1	1	Translation initiation factor IF-2, N-terminal
IPR006849	2	2	2	2	2	2	1	IKI3
IPR006855	2	2	2	2	2	2	2	Vertebrate-like NAGS Gcn5-related N-acetyltransferase (GNAT) domain
IPR006856	1	1	0	0	0	0	1	Mating-type protein MAT alpha 1, HMG-box
IPR006861	1	1	0	1	1	1	1	Hyaluronan/mRNA-binding protein
IPR006876	2	2	2	2	2	2	2	LMBR1-like membrane protein
IPR006880	1	1	0	1	1	1	1	INO80 complex subunit B-like conserved region
IPR006885	1	1	1	1	1	1	1	NADH dehydrogenase ubiquinone Fe-S protein 4, mitochondrial
IPR006886	1	1	1	1	1	1	1	DNA-directed RNA polymerase III subunit Rpc5
IPR006887	1	1	1	1	1	1	1	Domain of unknown function DUF625
IPR006895	3	3	3	3	3	3	3	Zinc finger, Sec23/Sec24-type
IPR006896	3	3	3	3	3	3	3	Sec23/Sec24, trunk domain
IPR006900	3	3	3	3	3	3	3	Sec23/Sec24, helical domain
IPR006903	3	3	3	3	3	3	2	RNA polymerase II-binding domain
IPR006905	1	1	1	1	0	1	0	Tryptophan halogenase
IPR006906	1	1	1	1	1	1	1	Timeless protein
IPR006909	2	2	1	2	2	2	2	Rad21/Rec8-like protein, C-terminal, eukaryotic
IPR006910	2	2	2	2	2	2	2	Rad21/Rec8-like protein, N-terminal
IPR006913	18	19	14	18	20	17	5	Glutathione-dependent formaldehyde-activating enzyme/centromere protein V
IPR006925	1	1	1	1	1	1	1	Vps16, C-terminal
IPR006926	1	1	1	1	1	1	1	Vps16, N-terminal
IPR006931	1	1	1	1	1	1	1	Calcipressin
IPR006935	4	4	4	4	4	4	4	Helicase/UvrB, N-terminal
IPR006939	2	2	2	2	2	2	2	SNF5/SMARCB1/INI1
IPR006941	2	2	2	2	2	2	2	Ribonuclease CAF1
IPR006953	1	1	1	1	1	1	1	Vesicle tethering protein Uso1/P115-like , head domain
IPR006955	1	1	1	1	1	1	1	Uso1/p115-like vesicle tethering protein, C-terminal
IPR006958	1	1	1	1	1	1	1	Mak16 protein
IPR006963	1	1	1	1	1	1	1	Molybdopterin oxidoreductase, 4Fe-4S domain
IPR006964	1	1	1	1	1	1	1	NUDE protein, C-terminal
IPR006966	1	1	1	1	1	1	1	Peroxin-3
IPR006968	1	1	1	1	1	1	1	Root UVB sensitive family
IPR006969	0	1	1	1	1	1	0	Stigma-specific protein Stig1
IPR006973	1	1	1	0	1	1	1	Pre-mRNA-splicing factor Cwf15/Cwc15
IPR006976	1	1	0	1	1	1	1	VanZ-like
IPR006977	2	2	2	2	2	2	2	Yip1 domain
IPR006982	1	1	1	1	1	1	1	Glutamate synthase, central-N
IPR006984	2	2	2	2	2	2	2	rRNA-processing protein Fcf1/Utp23
IPR006993	1	0	0	1	1	0	1	SH3-binding, glutamic acid-rich protein
IPR006994	1	1	1	1	1	1	1	Transcription factor 25
IPR006995	1	1	1	1	1	1	1	ATPase, F0 complex, subunit J
IPR007005	1	1	1	1	1	1	1	XAP5 protein
IPR007010	1	1	1	1	2	1	1	Poly(A) polymerase, RNA-binding domain
IPR007011	1	0	0	0	0	0	0	Seed maturation protein
IPR007012	1	1	1	1	2	1	1	Poly(A) polymerase, central domain
IPR007014	1	1	1	1	1	1	1	FUN14
IPR007015	1	1	1	1	1	1	1	DNA polymerase V
IPR007018	1	1	1	1	1	1	1	Mediator complex, subunit Med6
IPR007019	1	1	1	2	1	1	1	Surfeit locus 6
IPR007023	1	1	1	1	1	1	1	Ribosomal biogenesis regulatory protein
IPR007034	2	2	1	2	2	2	2	Ribosome biogenesis protein BMS1/TSR1, C-terminal
IPR007036	0	1	1	1	1	1	0	Succinylglutamate desuccinylase/aspartoacylase
IPR007042	1	1	1	1	1	1	1	Arsenite-resistance protein 2
IPR007051	1	1	1	1	1	1	1	CHORD domain
IPR007052	4	4	4	4	4	4	4	CS domain
IPR007062	1	1	1	1	1	1	1	Protein phosphatase inhibitor 2 (IPP-2)
IPR007064	1	1	1	1	1	1	1	NMD3
IPR007065	1	1	0	1	1	1	1	HPP
IPR007066	3	3	3	3	3	3	3	RNA polymerase Rpb1, domain 3
IPR007070	1	1	1	1	1	1	1	GPI ethanolamine phosphate transferase 1
IPR007073	1	1	1	1	1	1	1	RNA polymerase Rpb1, domain 7
IPR007075	1	1	1	1	1	1	1	RNA polymerase Rpb1, domain 6
IPR007080	3	3	3	3	3	3	3	RNA polymerase Rpb1, domain 1
IPR007081	3	3	3	3	3	3	3	RNA polymerase Rpb1, domain 5
IPR007083	3	3	3	3	3	3	3	RNA polymerase Rpb1, domain 4
[truncated: 4,118 more rows]
