# Supplementary material for: Extreme sensitivity to ultraviolet light in the fungal pathogen causing white-nose syndrome of bats
Source: Nat Commun. 2018 Jan 2;9:35. doi: 10.1038/s41467-017-02441-z (PMC5750222; doi:10.1038/s41467-017-02441-z)
Supplement: Supplementary file 17 — Supplementary Data 14 [file 41467_2017_2441_MOESM17_ESM.xlsx]

## Sheet: pfam.results
pFAM domain	Psp_23342-1-I1	Psp_WSF3629	Psp_24MN13	Psp_05NY08	Psp_03VT05	P_verrucosus	P_destructans	Descriptions
PF00004	6	6	4	6	5	5	6	ATPase family associated with various cellular activities (AAA)
PF00005	10	10	8	8	8	13	5	ABC transporter
PF00006	4	4	4	4	4	4	4	ATP synthase alpha/beta family, nucleotide-binding domain
PF00009	5	5	6	5	5	6	6	Elongation factor Tu GTP binding domain
PF00012	7	7	7	7	6	7	7	Hsp70 protein
PF00013	1	1	1	1	1	1	1	KH domain
PF00022	6	6	5	7	6	6	6	Actin
PF00023	12	11	7	8	6	8	0	Ankyrin repeat
PF00025	5	5	4	5	5	5	5	ADP-ribosylation factor family
PF00026	9	9	8	9	8	9	9	Eukaryotic aspartyl protease
PF00044	1	1	1	1	1	1	1	Glyceraldehyde 3-phosphate dehydrogenase, NAD binding domain
PF00063	4	4	3	4	4	4	4	Myosin head (motor domain)
PF00067	41	44	42	49	43	55	20	Cytochrome P450
PF00069	59	60	51	61	60	60	56	Protein kinase domain
PF00071	14	14	8	15	13	14	14	Ras family
PF00076	5	5	5	5	5	5	5	RNA recognition motif. (a.k.a. RRM, RBD, or RNP domain)
PF00083	98	109	111	116	104	130	23	Sugar (and other) transporter
PF00085	2	2	2	2	2	2	2	Thioredoxin
PF00091	4	4	4	4	4	4	4	Tubulin/FtsZ family, GTPase domain
PF00102	1	1	1	1	1	1	1	Protein-tyrosine phosphatase
PF00106	4	5	2	4	4	5	3	short chain dehydrogenase
PF00108	7	6	5	7	7	6	4	Thiolase, N-terminal domain
PF00109	18	16	11	11	7	14	8	Beta-ketoacyl synthase, N-terminal domain
PF00113	1	1	1	1	2	1	1	Enolase, C-terminal TIM barrel domain
PF00117	1	2	2	1	1	2	1	Glutamine amidotransferase class-I
PF00118	9	9	7	10	9	9	9	TCP-1/cpn60 chaperonin family
PF00120	3	2	2	2	2	2	1	Glutamine synthetase, catalytic domain
PF00121	1	1	0	0	1	1	1	Triosephosphate isomerase
PF00122	3	3	4	3	3	4	3	E1-E2 ATPase
PF00125	1	1	0	1	1	1	1	Core histone H2A/H2B/H3/H4
PF00128	9	8	7	6	6	8	0	Alpha amylase, catalytic domain
PF00133	4	3	3	4	3	4	4	tRNA synthetases class I (I, L, M and V)
PF00135	25	24	23	21	17	25	9	Carboxylesterase family
PF00136	3	3	2	3	3	2	3	DNA polymerase family B
PF00141	1	1	1	1	1	2	1	Peroxidase
PF00144	0	1	2	0	1	2	0	Beta-lactamase
PF00150	2	3	2	3	1	3	0	Cellulase (glycosyl hydrolase family 5)
PF00152	7	7	6	6	7	7	6	tRNA synthetases class II (D, K and N)
PF00153	23	24	14	25	25	23	23	Mitochondrial carrier protein
PF00155	7	7	6	6	6	6	6	Aminotransferase class I and II
PF00160	1	2	1	2	2	2	0	Cyclophilin type peptidyl-prolyl cis-trans isomerase/CLD
PF00162	1	1	1	1	1	1	1	Phosphoglycerate kinase
PF00164	1	1	1	1	1	1	1	Ribosomal protein S12/S23
PF00168	1	1	1	1	1	1	1	C2 domain
PF00171	24	24	26	34	32	30	12	Aldehyde dehydrogenase family
PF00174	3	1	2	3	3	3	2	Oxidoreductase molybdopterin binding domain
PF00176	16	15	16	16	15	15	15	SNF2 family N-terminal domain
PF00179	1	2	2	3	2	3	3	Ubiquitin-conjugating enzyme
PF00180	8	5	6	7	6	8	5	Isocitrate/isopropylmalate dehydrogenase
PF00183	1	1	1	1	1	1	1	Hsp90 protein
PF00191	1	1	1	1	1	1	1	Annexin
PF00198	2	2	2	2	3	2	2	2-oxoacid dehydrogenases acyltransferase (catalytic domain)
PF00199	2	5	5	3	3	4	2	Catalase
PF00202	4	7	5	7	6	4	4	Aminotransferase class-III
PF00206	2	2	2	2	2	2	2	Lyase
PF00208	2	2	1	2	2	2	2	Glutamate/Leucine/Phenylalanine/Valine dehydrogenase
PF00215	1	2	1	1	1	1	1	Orotidine 5'-phosphate decarboxylase / HUMPS family
PF00218	1	1	1	1	1	1	1	Indole-3-glycerol phosphate synthase
PF00224	1	1	1	1	1	1	1	Pyruvate kinase, barrel domain
PF00225	10	10	10	10	9	10	9	Kinesin motor domain
PF00227	4	4	3	4	4	4	4	Proteasome subunit
PF00231	1	1	1	1	1	1	1	ATP synthase
PF00232	4	5	6	5	4	7	0	Glycosyl hydrolase family 1
PF00233	1	1	0	1	1	1	1	3'5'-cyclic nucleotide phosphodiesterase
PF00244	2	2	2	2	2	2	2	14-3-3 protein
PF00245	2	2	0	2	2	2	2	Alkaline phosphatase
PF00246	1	1	0	1	1	1	1	Zinc carboxypeptidase
PF00248	19	19	17	22	16	19	7	Aldo/keto reductase family
PF00251	1	3	2	1	1	1	0	Glycosyl hydrolases family 32 N-terminal domain
PF00262	1	1	1	1	1	1	1	Calreticulin family
PF00264	2	1	0	1	0	1	0	Common central domain of tyrosinase
PF00266	1	1	1	1	1	1	1	Aminotransferase class-V
PF00268	1	1	1	1	1	1	3	Ribonucleotide reductase, small chain
PF00270	0	0	1	0	0	0	0	DEAD/DEAH box helicase
PF00275	1	1	1	1	1	1	1	EPSP synthase (3-phosphoshikimate 1-carboxyvinyltransferase)
PF00282	4	3	2	3	3	3	3	Pyridoxal-dependent decarboxylase conserved domain
PF00285	3	2	2	2	2	2	2	Citrate synthase, C-terminal domain
PF00290	1	1	1	1	1	1	1	Tryptophan synthase alpha chain
PF00291	9	8	5	10	9	9	6	Pyridoxal-phosphate dependent enzyme
PF00294	2	3	2	3	1	2	1	pfkB family carbohydrate kinase
PF00295	2	4	4	4	4	5	1	Glycosyl hydrolases family 28
PF00296	3	3	3	3	0	3	0	Luciferase-like monooxygenase
PF00297	1	1	1	1	1	1	1	Ribosomal protein L3
PF00303	1	1	0	1	1	1	1	Thymidylate synthase
PF00305	0	0	1	0	0	1	0	Lipoxygenase
PF00307	1	1	1	2	1	1	1	Calponin homology (CH) domain
PF00310	1	1	1	1	1	1	1	Glutamine amidotransferases class-II
PF00314	1	1	0	1	1	1	1	Thaumatin family
PF00316	1	1	0	2	2	1	1	Fructose-1-6-bisphosphatase, N-terminal domain
PF00318	1	1	0	1	1	1	1	Ribosomal protein S2
PF00324	10	11	10	13	14	12	8	Amino acid permease
PF00328	2	2	2	3	2	2	2	Histidine phosphatase superfamily (branch 2)
PF00330	4	4	4	5	4	4	4	Aconitase family (aconitate hydratase)
PF00331	3	5	5	4	3	5	0	Glycosyl hydrolase family 10
PF00334	1	1	0	1	1	1	1	Nucleoside diphosphate kinase
PF00342	1	1	1	1	1	1	1	Phosphoglucose isomerase
PF00343	1	1	1	1	1	1	1	Carbohydrate phosphorylase
PF00344	1	1	0	1	1	1	1	SecY translocase
PF00346	1	1	1	1	1	1	1	Respiratory-chain NADH dehydrogenase, 49 Kd subunit
PF00348	4	3	3	3	3	3	3	Polyprenyl synthetase
PF00349	3	4	3	3	3	3	3	Hexokinase
PF00350	2	2	2	2	2	2	2	Dynamin family
PF00352	1	1	1	1	1	1	1	Transcription factor TFIID (or TATA-binding protein, TBP)
PF00365	1	1	1	1	1	1	1	Phosphofructokinase
PF00368	1	1	1	1	1	1	1	Hydroxymethylglutaryl-coenzyme A reductase
PF00370	1	1	1	2	2	1	1	FGGY family of carbohydrate kinases, N-terminal domain
PF00378	3	3	2	3	3	3	3	Enoyl-CoA hydratase/isomerase
PF00384	1	1	1	2	2	1	1	Molybdopterin oxidoreductase
PF00388	2	2	1	2	2	2	2	Phosphatidylinositol-specific phospholipase C, X domain
PF00390	2	2	1	2	2	2	2	Malic enzyme, N-terminal domain
PF00393	1	1	1	1	1	1	1	6-phosphogluconate dehydrogenase, C-terminal domain
PF00398	1	1	1	1	1	1	1	Ribosomal RNA adenine dimethylase
PF00400	6	13	6	9	6	8	5	WD domain, G-beta repeat
PF00403	0	0	1	0	0	0	0	Heavy-metal-associated domain
PF00406	1	1	1	1	1	1	1	Adenylate kinase
PF00415	2	1	1	2	1	1	1	Regulator of chromosome condensation (RCC1) repeat
PF00416	1	1	1	1	1	1	1	Ribosomal protein S13/S18
PF00425	1	1	1	1	1	1	1	chorismate binding enzyme
PF00443	2	3	2	3	3	3	3	Ubiquitin carboxyl-terminal hydrolase
PF00448	2	2	1	2	2	2	2	SRP54-type protein, GTPase domain
PF00449	0	1	1	1	1	1	1	Urease alpha-subunit, N-terminal domain
PF00450	5	5	4	5	5	5	3	Serine carboxypeptidase
PF00454	2	2	2	2	2	2	2	Phosphatidylinositol 3- and 4-kinase
PF00456	3	3	4	4	4	5	2	Transketolase, thiamine diphosphate binding domain
PF00457	4	3	3	3	3	4	0	Glycosyl hydrolases family 11
PF00459	3	3	3	2	3	3	2	Inositol monophosphatase family
PF00463	3	2	1	2	2	2	2	Isocitrate lyase family
PF00464	2	2	2	3	2	2	2	Serine hydroxymethyltransferase
PF00465	1	4	3	4	4	5	1	Iron-containing alcohol dehydrogenase
PF00475	1	1	1	1	1	1	1	Imidazoleglycerol-phosphate dehydratase
PF00476	1	1	0	1	1	1	1	DNA polymerase family A
PF00478	1	1	1	1	1	1	1	IMP dehydrogenase / GMP reductase domain
PF00479	1	1	1	1	1	1	1	Glucose-6-phosphate dehydrogenase, NAD binding domain
PF00481	2	2	1	2	2	2	2	Protein phosphatase 2C
PF00483	1	1	0	1	1	1	1	Nucleotidyl transferase
PF00485	1	1	1	1	1	1	1	Phosphoribulokinase / Uridine kinase family
PF00488	5	5	4	6	5	5	5	MutS domain V
PF00490	1	1	0	1	1	1	2	Delta-aminolevulinic acid dehydratase
PF00491	5	3	3	3	3	4	1	Arginase family
PF00493	6	6	5	6	6	6	6	MCM2/3/5 family
PF00494	1	1	1	1	1	1	1	Squalene/phytoene synthase
PF00501	38	42	36	40	37	39	22	AMP-binding enzyme
PF00503	3	3	3	4	3	3	3	G-protein alpha subunit
PF00514	2	2	1	2	2	2	2	Armadillo/beta-catenin-like repeat
PF00515	2	1	0	0	1	1	0	Tetratricopeptide repeat
PF00520	1	1	1	1	1	1	1	Ion transport protein
PF00550	2	1	0	1	1	1	1	Phosphopantetheine attachment site
PF00557	2	2	1	2	2	2	2	Metallopeptidase family M24
PF00561	1	1	0	1	1	1	1	alpha/beta hydrolase fold
PF00562	1	1	1	1	1	2	1	RNA polymerase Rpb2, domain 6
PF00565	1	1	1	1	1	1	1	Staphylococcal nuclease homologue
PF00566	0	1	0	0	1	0	0	Rab-GTPase-TBC domain
PF00574	1	1	1	1	1	1	1	Clp protease
PF00575	1	1	1	1	1	1	1	S1 RNA binding domain
PF00579	3	2	2	3	3	3	3	tRNA synthetases class I (W and Y)
PF00580	1	1	1	1	1	1	1	UvrD/REP helicase N-terminal domain
PF00591	1	1	1	1	1	1	1	Glycosyl transferase family, a/b domain
PF00613	1	1	1	1	1	1	1	Phosphoinositide 3-kinase family, accessory domain (PIK domain)
PF00616	1	1	1	1	1	1	1	GTPase-activator protein for Ras-like GTPase
PF00617	1	1	1	1	1	1	1	RasGEF domain
PF00623	3	3	3	3	3	3	3	RNA polymerase Rpb1, domain 2
PF00625	1	1	1	1	1	1	1	Guanylate kinase
PF00632	6	6	5	6	6	6	6	HECT-domain (ubiquitin-transferase)
PF00637	1	1	1	1	1	1	1	Region in Clathrin and VPS
PF00644	1	1	1	1	0	1	1	Poly(ADP-ribose) polymerase catalytic domain
PF00648	1	1	1	1	1	1	1	Calpain family cysteine protease
PF00656	2	1	1	1	1	1	1	Caspase domain
PF00664	10	9	10	9	7	9	6	ABC transporter transmembrane region
PF00667	2	3	2	2	2	2	1	FAD binding domain
PF00668	5	6	2	4	2	4	2	Condensation domain
PF00670	1	1	1	1	1	1	1	S-adenosyl-L-homocysteine hydrolase, NAD binding domain
PF00675	1	1	0	1	1	1	1	Insulinase (Peptidase family M16)
PF00676	3	4	3	3	4	4	3	Dehydrogenase E1 component
PF00682	2	3	1	3	2	2	2	HMGL-like
PF00687	1	1	1	1	1	1	1	Ribosomal protein L1p/L10e family
PF00698	5	2	1	1	1	2	1	Acyl transferase domain
PF00701	0	0	0	1	1	0	0	Dihydrodipicolinate synthetase family
PF00704	10	15	11	11	13	11	6	Glycosyl hydrolases family 18
PF00705	1	1	1	1	1	1	1	Proliferating cell nuclear antigen, N-terminal domain
PF00709	1	1	1	1	1	1	1	Adenylosuccinate synthetase
PF00710	1	1	1	1	1	1	1	Asparaginase, N-terminal
PF00719	1	1	0	1	2	1	1	Inorganic pyrophosphatase
PF00723	5	6	3	3	2	6	1	Glycosyl hydrolases family 15
PF00724	3	4	2	5	4	3	2	NADH:flavin oxidoreductase / NADH oxidase family
PF00728	2	1	2	2	2	3	1	Glycosyl hydrolase family 20, catalytic domain
PF00732	6	12	8	4	4	10	1	GMC oxidoreductase
PF00733	1	1	1	1	1	1	1	Asparagine synthase
PF00735	4	4	4	4	4	4	4	Septin
PF00742	1	1	1	1	1	1	1	Homoserine dehydrogenase
PF00743	0	0	0	1	1	0	1	Flavin-binding monooxygenase-like
PF00749	4	5	4	3	3	5	3	tRNA synthetases class I (E and Q), catalytic domain
PF00750	1	1	1	1	1	2	1	tRNA synthetases class I (R)
PF00755	5	3	2	2	3	2	2	Choline/Carnitine o-acyltransferase
PF00756	0	0	0	0	1	0	0	Putative esterase
PF00762	1	1	0	1	1	1	0	Ferrochelatase
PF00764	1	1	1	1	1	1	1	Arginosuccinate synthase
PF00773	3	2	2	2	1	3	2	RNB domain
PF00780	2	2	2	2	2	2	2	CNH domain
PF00793	2	2	2	2	2	2	2	DAHP synthetase I family
PF00795	2	2	2	2	2	2	2	Carbon-nitrogen hydrolase
PF00800	1	1	1	1	1	1	1	Prephenate dehydratase
PF00806	2	2	1	2	2	1	2	Pumilio-family RNA binding repeat
PF00809	1	1	0	1	1	1	1	Pterin binding enzyme
PF00810	1	1	1	1	1	1	1	ER lumen protein retaining receptor
PF00814	1	1	1	1	1	1	1	Glycoprotease family
PF00815	2	2	2	2	2	2	1	Histidinol dehydrogenase
PF00827	1	1	1	1	1	1	1	Ribosomal L15
PF00833	1	1	1	1	1	1	1	Ribosomal S17
PF00834	1	1	0	1	1	1	1	Ribulose-phosphate 3 epimerase family
PF00838	1	1	1	1	1	1	1	Translationally controlled tumour protein
PF00840	6	6	8	7	7	7	0	Glycosyl hydrolase family 7
PF00850	5	6	5	5	5	5	5	Histone deacetylase domain
PF00854	2	3	3	3	2	2	2	POT family
PF00860	1	1	1	1	1	1	1	Permease family
PF00871	1	1	1	1	1	1	1	Acetokinase family
PF00884	4	4	3	4	4	4	2	Sulfatase
PF00885	1	1	0	1	1	1	1	6,7-dimethyl-8-ribityllumazine synthase
PF00888	3	2	2	3	3	3	3	Cullin family
PF00890	2	2	2	2	2	2	2	FAD binding domain
PF00899	4	4	4	4	4	4	4	ThiF family
PF00909	2	1	1	2	2	2	2	Ammonium Transporter Family
PF00916	3	2	2	3	3	2	3	Sulfate permease family
PF00920	3	3	3	3	3	3	2	Dehydratase family
PF00923	1	1	1	1	1	1	1	Transaldolase
PF00925	1	1	1	1	1	1	1	GTP cyclohydrolase II
PF00926	1	1	0	1	1	1	1	3,4-dihydroxy-2-butanone 4-phosphate synthase
PF00928	2	2	2	2	2	2	2	Adaptor complexes medium subunit family
PF00930	1	1	1	1	1	1	1	Dipeptidyl peptidase IV (DPP IV) N-terminal region
PF00933	6	4	7	5	4	5	1	Glycosyl hydrolase family 3 N terminal domain
PF00940	1	1	1	1	1	1	1	DNA-dependent RNA polymerase
PF00956	1	1	1	1	1	1	1	Nucleosome assembly protein (NAP)
PF00962	2	2	2	2	2	2	2	Adenosine/AMP deaminase
PF00982	2	3	2	3	3	2	2	Glycosyltransferase family 20
PF00994	1	1	1	1	1	1	1	Probable molybdopterin binding domain
PF00995	4	4	4	4	4	4	3	Sec1 family
PF00996	1	1	1	1	1	1	1	GDP dissociation inhibitor
PF00999	3	3	3	3	3	3	3	Sodium/hydrogen exchanger family
PF01008	3	3	2	3	3	3	3	Initiation factor 2 subunit family
PF01014	1	1	1	1	1	1	1	Uricase
PF01015	1	1	1	1	1	1	1	Ribosomal S3Ae family
PF01019	2	2	2	2	2	2	2	Gamma-glutamyltranspeptidase
PF01027	1	1	1	1	1	1	0	Inhibitor of apoptosis-promoting Bax1
PF01028	1	1	1	1	1	1	1	Eukaryotic DNA topoisomerase I, catalytic core
PF01031	2	2	2	2	2	2	2	Dynamin central region
PF01039	4	4	4	4	3	4	3	Carboxyl transferase domain
PF01040	1	1	0	1	1	1	1	UbiA prenyltransferase family
PF01041	0	0	1	0	0	0	0	DegT/DnrJ/EryC1/StrS aminotransferase family
PF01053	5	5	3	4	4	5	4	Cys/Met metabolism PLP-dependent enzyme
PF01055	6	6	6	6	7	6	2	Glycosyl hydrolases family 31
PF01061	11	12	13	13	11	15	5	ABC-2 type transporter
PF01068	1	0	1	2	0	1	1	ATP dependent DNA ligase domain
PF01070	5	6	6	9	10	5	4	FMN-dependent dehydrogenase
PF01071	1	1	1	1	1	1	1	Phosphoribosylglycinamide synthetase, ATP-grasp (A) domain
PF01073	1	1	1	1	1	1	1	3-beta hydroxysteroid dehydrogenase/isomerase family
PF01074	1	1	1	1	1	1	1	Glycosyl hydrolases family 38 N-terminal domain
PF01077	1	1	0	1	1	1	1	Nitrite and sulphite reductase 4Fe-4S domain
PF01083	1	2	2	1	2	2	0	Cutinase
PF01086	1	1	1	1	1	1	1	Clathrin light chain
PF01087	1	1	1	1	1	1	1	Galactose-1-phosphate uridyl transferase, N-terminal domain
PF01088	3	3	1	3	2	2	3	Ubiquitin carboxyl-terminal hydrolase, family 1
PF01090	1	1	0	1	1	1	1	Ribosomal protein S19e
PF01092	1	1	1	1	1	1	1	Ribosomal protein S6e
PF01105	1	1	0	1	1	1	0	emp24/gp25L/p24 family/GOLD
PF01115	1	1	1	1	1	1	1	F-actin capping protein, beta subunit
PF01116	2	2	2	2	2	2	1	Fructose-bisphosphate aldolase class-II
PF01120	0	0	1	0	0	0	0	Alpha-L-fucosidase
PF01125	1	1	1	1	1	0	0	G10 protein
PF01131	1	1	1	1	1	1	1	DNA topoisomerase
PF01134	1	1	1	1	1	1	1	Glucose inhibited division protein A
PF01135	1	1	0	1	1	1	1	Protein-L-isoaspartate(D-aspartate) O-methyltransferase (PCMT)
PF01144	1	3	3	2	2	3	1	Coenzyme A transferase
PF01148	1	1	1	1	1	1	1	Cytidylyltransferase family
PF01150	2	2	2	2	2	2	2	GDA1/CD39 (nucleoside phosphatase) family
PF01151	2	2	1	2	2	2	2	GNS1/SUR4 family
PF01154	1	1	2	1	1	1	1	Hydroxymethylglutaryl-coenzyme A synthase N terminal
PF01156	2	1	1	2	2	2	2	Inosine-uridine preferring nucleoside hydrolase
PF01163	1	1	1	1	1	1	1	RIO1 family
PF01174	1	1	0	1	1	1	1	SNO glutamine amidotransferase family
PF01179	4	3	3	3	4	4	1	Copper amine oxidase, enzyme domain
PF01180	1	1	0	1	1	1	1	Dihydroorotate dehydrogenase
PF01182	1	1	0	1	1	1	1	Glucosamine-6-phosphate isomerases/6-phosphogluconolactonase
PF01184	1	1	3	2	2	3	1	GPR1/FUN34/yaaH family
PF01189	1	1	1	1	1	1	1	16S rRNA methyltransferase RsmB/F
PF01201	1	1	0	1	1	1	1	Ribosomal protein S8e
PF01204	1	1	1	1	1	2	1	Trehalase
PF01207	2	2	1	2	2	2	2	Dihydrouridine synthase (Dus)
PF01208	1	1	1	1	1	1	1	Uroporphyrinogen decarboxylase (URO-D)
PF01209	1	1	1	1	1	1	1	ubiE/COQ5 methyltransferase family
PF01212	3	3	1	4	3	2	2	Beta-eliminating lyase
PF01213	1	1	1	1	1	1	1	Adenylate cyclase associated (CAP) N terminal
PF01214	2	2	2	2	2	2	2	Casein kinase II regulatory subunit
PF01215	1	1	0	1	1	1	1	Cytochrome c oxidase subunit Vb
PF01217	2	1	1	2	2	2	1	Clathrin adaptor complex small chain
PF01218	1	1	1	1	1	1	1	Coproporphyrinogen III oxidase
PF01220	1	2	1	1	1	1	0	Dehydroquinase class II
PF01222	2	2	3	2	2	3	2	Ergosterol biosynthesis ERG4/ERG24 family
PF01223	1	1	1	1	1	1	1	DNA/RNA non-specific endonuclease
PF01226	1	2	0	0	0	0	0	Formate/nitrite transporter
PF01227	1	1	1	1	1	1	1	GTP cyclohydrolase I
PF01231	1	1	1	1	1	1	1	Indoleamine 2,3-dioxygenase
PF01233	1	1	1	1	2	1	1	Myristoyl-CoA:protein N-myristoyltransferase, N-terminal domain
PF01237	3	3	2	3	3	3	3	Oxysterol-binding protein
PF01238	2	2	1	3	2	2	2	Phosphomannose isomerase type I
PF01244	1	2	0	1	1	0	0	Membrane dipeptidase (Peptidase family M19)
PF01251	1	1	1	1	1	1	1	Ribosomal protein S7e
PF01255	1	1	1	1	1	1	1	Putative undecaprenyl diphosphate synthase
PF01256	1	1	0	1	1	1	0	Carbohydrate kinase
PF01257	1	1	1	2	1	1	1	Thioredoxin-like [2Fe-2S] ferredoxin
PF01259	1	1	1	1	1	1	1	SAICAR synthetase
PF01262	1	0	0	1	1	0	1	Alanine dehydrogenase/PNT, C-terminal domain
PF01263	2	1	1	3	2	2	1	Aldose 1-epimerase
PF01264	1	1	0	1	1	1	1	Chorismate synthase
PF01265	1	1	1	1	1	1	1	Cytochrome c/c1 heme lyase
PF01266	3	2	2	3	1	4	2	FAD dependent oxidoreductase
PF01267	1	1	1	1	1	1	1	F-actin capping protein alpha subunit
PF01268	1	1	0	1	1	1	1	Formate--tetrahydrofolate ligase
PF01269	1	1	1	1	1	1	1	Fibrillarin
PF01274	1	1	1	1	1	1	1	Malate synthase
PF01280	1	1	1	2	1	1	1	Ribosomal protein L19e
PF01283	1	1	0	1	1	1	1	Ribosomal protein S26e
PF01293	1	1	0	1	1	1	0	Phosphoenolpyruvate carboxykinase
PF01294	1	1	1	1	1	1	1	Ribosomal protein L13e
PF01300	1	1	1	1	1	1	1	Telomere recombination
PF01301	4	4	6	4	4	4	0	Glycosyl hydrolases family 35
PF01326	0	1	0	0	0	0	0	Pyruvate phosphate dikinase, PEP/pyruvate binding domain
PF01341	3	3	1	3	3	3	0	Glycosyl hydrolases family 6
PF01369	2	2	2	2	2	2	2	Sec7 domain
PF01370	1	1	0	1	1	1	1	NAD dependent epimerase/dehydratase family
PF01379	2	3	1	1	2	2	1	Porphobilinogen deaminase, dipyromethane cofactor binding domain
PF01380	1	1	0	0	1	1	1	SIS domain
PF01384	2	1	1	3	2	2	1	Phosphate transporter family
PF01406	1	1	1	1	1	1	1	tRNA synthetases class I (C) catalytic domain
PF01409	1	1	1	1	1	1	1	tRNA synthetases class II core domain (F)
PF01411	1	1	1	1	1	1	1	tRNA synthetases class II (A)
PF01425	14	8	13	12	11	15	6	Amidase
PF01432	4	2	1	2	1	2	1	Peptidase family M3
PF01433	3	4	3	3	3	3	3	Peptidase family M1
PF01434	1	1	0	1	0	2	2	Peptidase family M41
PF01454	1	1	1	1	1	1	1	MAGE family
PF01459	1	1	1	1	1	1	2	Eukaryotic porin
PF01474	1	1	1	1	1	1	1	Class-II DAHP synthetase family
PF01487	1	1	1	1	1	1	1	Type I 3-dehydroquinase
PF01490	5	5	5	5	4	5	5	Transmembrane amino acid transporter protein
PF01493	1	1	1	1	1	1	1	GXGXG motif
PF01494	5	4	4	5	6	6	0	FAD binding domain
PF01496	1	1	1	1	1	1	1	V-type ATPase 116kDa subunit family
PF01504	0	1	1	1	1	1	1	Phosphatidylinositol-4-phosphate 5-Kinase
PF01513	1	1	0	1	1	1	1	ATP-NAD kinase
PF01532	6	6	5	6	6	6	6	Glycosyl hydrolase family 47
PF01536	1	1	1	1	1	1	1	Adenosylmethionine decarboxylase
PF01554	2	2	3	2	1	3	1	MatE
PF01557	8	6	6	10	9	8	3	Fumarylacetoacetate (FAA) hydrolase family
PF01564	1	1	1	1	1	1	1	Spermine/spermidine synthase
PF01566	1	1	1	1	1	1	1	Natural resistance-associated macrophage protein
PF01571	1	1	1	1	1	1	1	Aminomethyltransferase folate-binding domain
PF01583	2	2	1	2	2	2	2	Adenylylsulphate kinase
PF01591	3	2	1	3	3	3	2	6-phosphofructo-2-kinase
PF01592	0	1	1	2	1	1	1	NifU-like N terminal domain
PF01593	0	0	0	1	0	0	1	Flavin containing amine oxidoreductase
PF01602	8	8	8	8	8	8	8	Adaptin N terminal region
PF01603	1	1	1	1	1	1	1	Protein phosphatase 2A regulatory B subunit (B56 family)
PF01619	1	1	0	1	2	1	1	Proline dehydrogenase
PF01625	1	1	0	1	1	1	1	Peptide methionine sulfoxide reductase
PF01633	1	0	0	0	0	0	0	Choline/ethanolamine kinase
PF01634	1	1	1	1	1	1	1	ATP phosphoribosyltransferase
PF01644	3	3	1	4	3	3	3	Chitin synthase
PF01645	1	0	1	1	1	1	1	Conserved region in glutamate synthase
PF01652	2	2	2	2	2	2	2	Eukaryotic initiation factor 4E
PF01663	1	1	1	1	1	1	1	Type I phosphodiesterase / nucleotide pyrophosphatase
PF01676	1	1	1	1	1	1	1	Metalloenzyme superfamily
PF01680	1	1	1	1	1	1	1	SOR/SNZ family
PF01702	1	1	1	1	1	1	1	Queuine tRNA-ribosyltransferase
PF01704	2	2	1	2	2	2	2	UTP--glucose-1-phosphate uridylyltransferase
PF01709	1	1	1	1	1	1	1	Transcriptional regulator
PF01715	1	1	0	1	1	1	1	IPP transferase
PF01725	1	1	1	1	1	1	1	Ham1 family
PF01728	3	3	2	4	2	2	3	FtsJ-like methyltransferase
PF01729	0	2	0	1	1	1	1	Quinolinate phosphoribosyl transferase, C-terminal domain
PF01735	1	1	2	1	1	3	1	Lysophospholipase catalytic domain
PF01747	1	1	0	1	1	1	1	ATP-sulfurylase
PF01758	1	0	1	2	0	1	0	Sodium Bile acid symporter family
PF01761	1	1	1	1	1	1	1	3-dehydroquinate synthase
PF01774	1	1	0	1	1	1	1	UreD urease accessory protein
PF01775	1	1	1	1	1	1	1	Ribosomal proteins 50S-L18Ae/60S-L20/60S-L18A
PF01784	1	1	1	1	1	1	1	NIF3 (NGG1p interacting factor 3)
PF01786	1	1	1	2	2	1	1	Alternative oxidase
PF01793	3	3	3	3	3	3	4	Glycolipid 2-alpha-mannosyltransferase
PF01798	3	3	3	3	3	3	3	snoRNA binding domain, fibrillarin
PF01803	0	0	1	0	0	0	0	LIM-domain binding protein
PF01808	1	1	1	1	1	1	1	AICARFT/IMPCHase bienzyme
PF01813	1	1	1	1	1	1	1	ATP synthase subunit D
PF01822	1	2	1	2	2	1	1	WSC domain
PF01828	2	2	2	2	1	2	1	Peptidase A4 family
PF01833	0	6	0	0	0	0	0	IPT/TIG domain
PF01853	3	3	3	4	3	3	3	MOZ/SAS family
PF01866	2	2	2	2	2	2	2	Putative diphthamide synthesis protein
PF01875	1	1	1	1	1	1	1	Memo-like protein
PF01876	1	1	0	1	1	1	1	RNase P subunit p30
PF01885	1	1	1	1	1	1	1	RNA 2'-phosphotransferase, Tpt1 / KptA family
PF01896	1	1	1	1	1	1	1	DNA primase small subunit
PF01912	1	1	1	1	1	1	1	eIF-6 family
PF01915	7	5	8	5	5	8	0	Glycosyl hydrolase family 3 C-terminal domain
PF01916	1	1	1	1	1	1	1	Deoxyhypusine synthase
PF01933	1	1	0	1	1	1	1	Uncharacterised protein family UPF0052
PF01937	1	1	1	1	1	1	1	Protein of unknown function DUF89
PF01940	1	1	1	1	1	1	1	Integral membrane protein DUF92
PF01946	1	1	1	1	1	1	1	Thi4 family
PF01960	1	1	0	1	1	1	1	ArgJ family
PF01967	1	1	0	1	1	1	1	MoaC family
PF01979	4	4	4	3	3	4	2	Amidohydrolase family
PF01987	2	2	2	2	2	2	2	Mitochondrial biogenesis AIM24
PF01988	2	1	1	2	2	2	2	VIT family
PF01991	1	1	0	1	1	1	1	ATP synthase (E/31 kDa) subunit
PF01992	1	1	1	1	1	1	1	ATP synthase (C/AC39) subunit
PF01997	2	2	2	1	2	2	2	Translin family
PF02005	1	1	1	1	1	1	1	N2,N2-dimethylguanosine tRNA methyltransferase
PF02015	4	3	2	3	2	3	0	Glycosyl hydrolase family 45
PF02016	2	1	1	0	1	1	0	LD-carboxypeptidase
PF02046	1	0	1	0	1	1	0	Cytochrome c oxidase subunit VIa
PF02065	2	2	1	1	1	1	0	Melibiase
PF02076	1	1	0	1	1	1	1	Pheromone A receptor
PF02077	1	1	1	1	1	1	1	SURF4 family
PF02089	1	1	1	1	1	1	1	Palmitoyl protein thioesterase
PF02102	1	1	1	1	1	1	0	Deuterolysin metalloprotease (M35) family
PF02109	1	1	1	1	1	1	1	DAD family
PF02110	1	1	1	1	1	1	1	Hydroxyethylthiazole kinase family
PF02112	1	1	1	1	1	1	1	cAMP phosphodiesterases class-II
PF02115	1	1	1	1	1	1	1	RHO protein GDP dissociation inhibitor
PF02116	1	1	1	1	1	1	1	Fungal pheromone mating factor STE2 GPCR
PF02127	2	2	1	2	2	2	2	Aminopeptidase I zinc metalloprotease (M18)
PF02128	1	2	1	1	1	1	0	Fungalysin metallopeptidase (M36)
PF02133	2	1	1	2	3	1	1	Permease for cytosine/purines, uracil, thiamine, allantoin
PF02138	1	1	1	1	1	1	1	Beige/BEACH domain
PF02141	1	1	1	1	1	1	1	DENN (AEX-3) domain
PF02144	1	1	1	1	1	1	1	Repair protein Rad1/Rec1/Rad17
PF02145	1	1	1	0	0	1	1	Rap/ran-GAP
PF02146	2	2	1	2	2	2	2	Sir2 family
PF02156	1	1	2	1	1	2	0	Glycosyl hydrolase family 26
PF02167	1	1	1	1	1	1	1	Cytochrome C1 family
PF02171	3	3	3	3	3	3	3	Piwi domain
PF02200	1	1	0	1	1	1	1	STE like transcription factor
PF02219	2	2	2	2	2	2	2	Methylenetetrahydrofolate reductase
PF02222	1	1	1	1	1	1	1	ATP-grasp domain
PF02230	2	1	1	1	1	1	1	Phospholipase/Carboxylesterase
PF02233	0	0	1	0	0	0	0	NAD(P) transhydrogenase beta subunit
PF02259	1	1	1	1	1	1	1	FAT domain
PF02265	1	1	0	1	1	1	1	S1/P1 Nuclease
PF02270	1	1	1	1	1	1	1	Transcription initiation factor IIF, beta subunit
PF02330	1	1	1	1	1	1	1	Mitochondrial glycoprotein
PF02347	1	1	1	1	1	1	1	Glycine cleavage system P-protein
PF02353	2	2	2	2	2	2	2	Mycolic acid cyclopropane synthetase
PF02364	1	1	1	1	1	1	1	1,3-beta-glucan synthase component
PF02366	3	3	3	3	3	3	3	Dolichyl-phosphate-mannose-protein mannosyltransferase
PF02374	1	1	1	1	1	1	1	Anion-transporting ATPase
PF02383	4	4	4	4	4	4	4	SacI homology domain
PF02390	1	1	1	1	1	1	1	Putative methyltransferase
PF02417	0	2	2	1	1	2	1	Chromate transporter
PF02436	1	1	0	0	0	1	0	Conserved carboxylase domain
PF02450	1	1	1	1	1	1	1	Lecithin:cholesterol acyltransferase
PF02463	4	4	3	4	4	4	4	RecF/RecN/SMC N terminal domain
PF02475	1	1	0	1	1	1	1	Met-10+ like-protein
PF02487	1	1	1	1	1	1	1	CLN3 protein
PF02515	2	3	4	4	3	3	2	CoA-transferase family III
PF02516	0	1	1	1	1	1	1	Oligosaccharyl transferase STT3 subunit
PF02535	2	2	2	1	1	2	1	ZIP Zinc transporter
PF02538	1	1	1	1	1	1	1	Hydantoinase B/oxoprolinase
PF02548	1	1	1	1	2	1	1	Ketopantoate hydroxymethyltransferase
PF02569	1	1	1	1	1	1	1	Pantoate-beta-alanine ligase
PF02574	0	0	1	0	0	0	0	Homocysteine S-methyltransferase
PF02580	0	1	1	1	0	1	1	D-Tyr-tRNA(Tyr) deacylase
PF02581	1	1	1	1	1	1	1	Thiamine monophosphate synthase/TENI
PF02582	1	1	0	1	1	1	1	Uncharacterised ACR, YagE family COG1723
PF02586	1	0	0	0	1	1	1	SOS response associated peptidase (SRAP)
PF02598	1	1	1	1	1	1	1	Putative RNA methyltransferase
PF02615	2	2	1	2	2	2	1	Malate/L-lactate dehydrogenase
PF02628	1	1	1	1	1	1	1	Cytochrome oxidase assembly protein
PF02630	1	1	1	1	1	1	1	SCO1/SenC
PF02636	1	1	1	1	1	1	1	Putative S-adenosyl-L-methionine-dependent methyltransferase
PF02666	2	2	1	2	2	2	2	Phosphatidylserine decarboxylase
PF02668	5	3	2	2	1	3	1	Taurine catabolism dioxygenase TauD, TfdA family
PF02676	1	1	1	1	1	1	1	Methyltransferase TYW3
PF02679	1	2	1	1	1	1	1	(2R)-phospho-3-sulfolactate synthase (ComA)
PF02696	1	1	1	1	1	1	1	Uncharacterized ACR, YdiU/UPF0061 family
PF02705	0	1	2	1	1	1	1	K+ potassium transporter
PF02714	2	4	3	2	2	2	2	Calcium-dependent channel, 7TM region, putative phosphate
PF02724	1	1	1	1	1	1	1	CDC45-like protein
PF02731	1	1	1	1	1	1	1	SKIP/SNW domain
PF02733	1	3	4	3	3	3	1	Dak1 domain
PF02738	1	1	1	1	1	1	1	Molybdopterin-binding domain of aldehyde dehydrogenase
PF02744	1	1	1	1	1	1	1	Galactose-1-phosphate uridyl transferase, C-terminal domain
PF02776	1	1	1	1	1	1	1	Thiamine pyrophosphate enzyme, N-terminal TPP binding domain
PF02779	1	1	1	1	1	1	1	Transketolase, pyrimidine binding domain
PF02781	1	1	1	1	1	1	1	Glucose-6-phosphate dehydrogenase, C-terminal domain
PF02782	1	1	1	2	1	1	1	FGGY family of carbohydrate kinases, C-terminal domain
PF02784	1	1	1	1	1	1	1	Pyridoxal-dependent decarboxylase, pyridoxal binding domain
PF02786	6	7	7	7	7	7	6	Carbamoyl-phosphate synthase L chain, ATP binding domain
PF02792	1	1	1	1	1	1	1	Mago nashi protein
PF02799	1	1	1	1	2	1	1	Myristoyl-CoA:protein N-myristoyltransferase, C-terminal domain
PF02800	2	2	1	1	1	1	1	Glyceraldehyde 3-phosphate dehydrogenase, C-terminal domain
PF02826	5	5	5	5	5	5	5	D-isomer specific 2-hydroxyacid dehydrogenase, NAD binding domain
PF02836	4	6	5	5	5	7	2	Glycosyl hydrolases family 2, TIM barrel domain
PF02854	1	1	1	1	1	1	1	MIF4G domain
PF02867	1	1	1	1	1	1	1	Ribonucleotide reductase, barrel domain
PF02882	1	1	1	1	1	1	1	Tetrahydrofolate dehydrogenase/cyclohydrolase, NAD(P)-binding domain
PF02889	1	1	0	2	1	1	1	Sec63 Brl domain
PF02906	1	1	1	1	1	1	1	Iron only hydrogenase large subunit, C-terminal domain
PF02913	3	3	2	3	3	3	3	FAD linked oxidases, C-terminal domain
PF02929	2	5	3	4	4	5	1	Beta galactosidase small chain
PF02934	1	0	1	1	1	1	1	GatB/GatE catalytic domain
PF02940	1	1	0	1	1	1	1	mRNA capping enzyme, beta chain
PF02966	1	1	1	1	1	1	1	Mitosis protein DIM1
PF02982	0	0	0	1	1	1	1	Scytalone dehydratase
PF02990	1	1	1	1	1	1	1	Endomembrane protein 70
PF02991	1	1	1	1	1	1	1	Autophagy protein Atg8 ubiquitin like
PF03006	3	4	2	4	4	4	3	Haemolysin-III related
PF03009	1	1	1	1	1	1	1	Glycerophosphoryl diester phosphodiesterase family
PF03028	0	1	0	1	1	1	1	Dynein heavy chain and region D6 of dynein motor
PF03029	3	3	3	3	3	3	3	Conserved hypothetical ATP binding protein
PF03031	1	2	2	2	2	2	2	NLI interacting factor-like phosphatase
PF03051	1	1	0	1	1	1	1	Peptidase C1-like family
PF03055	4	4	3	3	2	3	0	Retinal pigment epithelial membrane protein
PF03060	8	5	6	6	7	6	4	Nitronate monooxygenase
PF03062	1	0	0	0	0	0	1	MBOAT, membrane-bound O-acyltransferase family
PF03068	1	1	0	1	0	1	0	Protein-arginine deiminase (PAD)
PF03070	0	0	0	0	0	0	1	TENA/THI-4/PQQC family
PF03074	1	1	1	1	1	1	1	Glutamate-cysteine ligase
PF03095	2	2	2	1	2	2	2	Phosphotyrosyl phosphate activator (PTPA) protein
PF03097	2	2	2	3	2	1	2	BRO1-like domain
PF03104	2	2	2	3	2	2	2	DNA polymerase family B, exonuclease domain
PF03105	2	2	2	2	2	2	2	SPX domain
PF03114	2	2	2	2	2	2	2	BAR domain
PF03124	2	2	2	2	2	2	2	EXS family
PF03133	1	1	0	1	1	1	1	Tubulin-tyrosine ligase family
PF03142	3	3	2	3	2	3	3	Chitin synthase
PF03151	1	1	1	1	1	1	1	Triose-phosphate Transporter family
PF03152	1	1	1	1	1	1	1	Ubiquitin fusion degradation protein UFD1
PF03153	1	1	1	1	1	1	1	Transcription factor IIA, alpha/beta subunit
PF03155	2	2	2	2	2	2	2	ALG6, ALG8 glycosyltransferase family
PF03159	2	2	2	2	2	2	2	XRN 5'-3' exonuclease N-terminus
PF03164	1	1	1	1	1	1	1	Trafficking protein Mon1
PF03169	9	7	8	8	6	7	4	OPT oligopeptide transporter protein
PF03177	2	2	2	2	2	2	2	Non-repetitive/WGA-negative nucleoporin C-terminal
PF03178	2	0	2	0	1	2	1	CPSF A subunit region
PF03190	1	1	0	1	1	1	1	Protein of unknown function, DUF255
PF03194	1	1	1	1	1	1	1	LUC7 N_terminus
PF03198	5	5	5	5	5	5	5	Glucanosyltransferase
PF03200	1	0	0	0	1	0	0	Glycosyl hydrolase family 63 C-terminal domain
PF03211	3	4	4	3	3	4	0	Pectate lyase
PF03215	1	1	0	1	1	1	1	Rad17 cell cycle checkpoint protein
PF03223	1	1	1	1	1	1	1	V-ATPase subunit C
PF03224	1	1	1	1	1	1	1	V-ATPase subunit H
PF03232	1	1	0	1	1	1	1	Ubiquinone biosynthesis protein COQ7
PF03239	1	1	1	1	1	1	2	Iron permease FTR1 family
PF03248	1	1	1	1	1	1	1	Rer1 family
PF03256	1	1	1	1	1	1	1	Anaphase-promoting complex, subunit 10 (APC10)
PF03291	1	1	0	1	1	1	1	mRNA capping enzyme
PF03311	1	0	0	0	0	0	0	Cornichon protein
PF03332	1	1	1	1	1	1	1	Eukaryotic phosphomannomutase
PF03343	1	1	1	1	1	1	1	SART-1 family
PF03345	1	1	1	1	1	1	1	Oligosaccharyltransferase 48 kDa subunit beta
PF03348	1	1	1	1	1	1	1	Serine incorporator (Serinc)
PF03367	1	1	1	1	1	1	1	ZPR1 zinc-finger domain
PF03371	1	1	1	1	1	1	1	PRP38 family
PF03381	1	1	1	1	1	1	1	LEM3 (ligand-effect modulator 3) family / CDC50 family
PF03388	1	1	1	1	1	1	1	Legume-like lectin family
PF03398	1	1	1	1	1	1	1	Regulator of Vps4 activity in the MVB pathway
PF03399	1	1	1	1	1	1	1	SAC3/GANP family
PF03404	1	1	1	1	1	1	1	Mo-co oxidoreductase dimerisation domain
PF03416	1	1	1	0	1	1	1	Peptidase family C54
PF03441	0	0	1	1	0	1	0	FAD binding domain of DNA photolyase
PF03443	16	14	12	13	11	16	1	Glycosyl hydrolase family 61
PF03446	2	1	1	1	1	1	0	NAD binding domain of 6-phosphogluconate dehydrogenase
PF03452	3	3	3	3	3	3	3	Anp1
PF03462	0	0	0	1	1	0	1	PCRF domain
PF03531	1	1	0	1	1	1	1	Structure-specific recognition protein (SSRP1)
PF03534	0	1	0	0	0	0	0	Salmonella virulence plasmid 65kDa B protein
PF03537	1	1	2	1	1	2	0	Glycoside-hydrolase family GH114
PF03547	1	0	0	0	1	1	0	Membrane transport protein
PF03561	0	0	0	0	0	1	0	Allantoicase repeat
PF03568	1	1	1	1	1	1	1	Peptidase family C50
PF03571	2	2	0	2	1	1	2	Peptidase family M49
PF03576	1	1	0	1	1	1	0	Peptidase family S58
PF03583	2	1	2	2	2	2	0	Secretory lipase
PF03587	1	1	1	2	1	1	1	EMG1/NEP1 methyltransferase
PF03595	1	1	1	1	0	2	1	Voltage-dependent anion channel
PF03619	1	1	1	1	2	1	1	Organic solute transporter Ostalpha
PF03630	1	1	0	1	1	1	1	Fumble
PF03635	1	1	1	1	1	1	1	Vacuolar protein sorting-associated protein 35
PF03637	1	1	1	1	1	0	0	Mob1/phocein family
PF03639	1	2	2	1	1	2	1	Glycosyl hydrolase family 81
PF03643	1	1	1	1	1	1	1	Vacuolar protein sorting-associated protein 26
PF03659	1	1	2	1	1	2	0	Glycosyl hydrolase family 71
PF03660	1	1	0	1	1	1	1	PHF5-like protein
PF03663	5	5	5	5	5	5	5	Glycosyl hydrolase family 76
PF03664	2	2	2	2	1	2	0	Glycosyl hydrolase family 62
PF03666	1	1	1	1	1	1	1	Nitrogen Permease regulator of amino acid transport activity 3
PF03676	1	1	0	1	1	1	1	Uncharacterised protein family (UPF0183)
PF03690	1	1	1	1	1	1	1	Uncharacterised protein family (UPF0160)
PF03702	1	0	1	2	0	1	0	Uncharacterised protein family (UPF0075)
PF03718	1	1	1	1	1	1	0	Glycosyl hydrolase family 49
PF03727	3	4	2	3	3	3	3	Hexokinase
PF03737	0	1	0	0	0	0	0	Demethylmenaquinone methyltransferase
PF03747	1	1	1	0	0	1	0	ADP-ribosylglycohydrolase
PF03770	1	1	1	1	1	1	1	Inositol polyphosphate kinase
PF03798	1	1	1	1	1	1	1	TLC domain
PF03801	1	1	1	1	1	1	1	HEC/Ndc80p family
PF03813	1	1	1	1	1	1	1	Nrap protein
PF03820	1	1	1	1	1	1	1	Tricarboxylate carrier
PF03824	1	0	0	0	0	1	1	High-affinity nickel-transport protein
PF03849	1	1	1	1	1	1	1	Transcription factor Tfb2
PF03850	1	1	1	1	1	1	1	Transcription factor Tfb4
PF03851	1	1	2	1	1	1	0	UV-endonuclease UvdE
PF03856	4	2	2	2	2	2	2	Beta-glucosidase (SUN family)
PF03878	1	1	1	1	1	1	1	YIF1
PF03881	1	1	2	1	1	1	0	Fructosamine kinase
PF03894	1	1	1	1	2	1	1	D-xylulose 5-phosphate/D-fructose 6-phosphate phosphoketolase
PF03901	3	3	3	3	3	3	3	Alg9-like mannosyltransferase family
PF03907	1	1	1	1	1	1	1	Spo7-like protein
PF03914	0	1	1	0	0	1	1	CBF/Mak21 family
PF03917	1	1	1	1	1	1	1	Eukaryotic glutathione synthase, ATP binding domain
PF03935	1	1	0	1	1	1	1	Beta-glucan synthesis-associated protein (SKN1)
PF03949	2	2	1	2	2	2	1	Malic enzyme, NAD binding domain
PF03952	1	1	1	1	1	1	1	Enolase, N-terminal domain
PF03959	1	1	0	1	1	1	1	Serine hydrolase (FSH1)
PF03969	1	1	1	1	1	1	1	AFG1-like ATPase
PF03972	2	2	1	1	1	1	1	MmgE/PrpD family
PF03982	1	1	0	1	1	1	1	Diacylglycerol acyltransferase
PF03985	1	1	1	1	1	1	1	Paf1
PF03997	1	1	1	1	1	1	1	VPS28 protein
PF03998	1	1	0	1	1	1	0	Utp11 protein
PF03999	1	0	1	1	0	0	1	Microtubule associated protein (MAP65/ASE1 family)
PF04005	1	1	1	1	1	1	1	Hus1-like protein
PF04006	1	1	1	1	1	1	1	Mpp10 protein
PF04030	1	1	1	1	1	1	1	D-arabinono-1,4-lactone oxidase
PF04031	1	1	1	1	1	1	1	Las1-like
PF04034	0	0	1	1	1	1	0	Domain of unknown function (DUF367)
PF04037	0	0	0	0	1	0	1	Domain of unknown function (DUF382)
PF04042	1	0	0	0	0	0	0	DNA polymerase alpha/epsilon subunit B
PF04045	1	1	1	1	1	1	1	Arp2/3 complex, 34 kD subunit p34-Arc
PF04049	0	1	0	1	1	1	1	Anaphase promoting complex subunit 8 / Cdc23
PF04053	1	1	1	2	1	1	1	Coatomer WD associated region
PF04054	1	1	1	1	1	1	1	CCR4-Not complex component, Not1
PF04056	1	1	0	1	1	1	1	Ssl1-like
PF04061	1	1	1	1	1	1	1	ORMDL family
PF04062	1	1	0	1	1	1	1	ARP2/3 complex ARPC3 (21 kDa) subunit
PF04065	1	1	1	1	1	1	1	Not1 N-terminal domain, CCR4-Not complex component
PF04078	1	1	1	1	1	1	1	Cell differentiation family, Rcd1-like
PF04080	1	1	1	1	1	1	1	Per1-like
PF04082	1	2	1	2	1	1	1	Fungal specific transcription factor domain
PF04084	1	1	1	1	1	1	1	Origin recognition complex subunit 2
PF04086	1	1	1	1	1	1	1	Signal recognition particle, alpha subunit, N-terminal
PF04088	1	1	0	1	1	1	1	Peroxin 13, N-terminal region
PF04091	1	1	1	1	0	1	1	Exocyst complex subunit Sec15-like
PF04097	1	1	1	1	1	1	1	Nup93/Nic96
PF04098	1	1	1	1	1	1	1	Rad52/22 family double-strand break repair protein
PF04099	1	1	1	1	0	1	1	Sybindin-like family
PF04100	1	1	1	1	1	1	1	Vps53-like, N-terminal
PF04104	1	1	1	1	1	1	1	Eukaryotic and archaeal DNA primase, large subunit
PF04108	1	0	0	1	1	1	1	Autophagy protein Apg17
PF04109	1	1	1	2	1	1	1	Autophagy protein Apg9
PF04111	1	1	0	1	1	1	1	Autophagy protein Apg6
PF04112	1	1	1	1	1	1	1	Mak10 subunit, NatC N(alpha)-terminal acetyltransferase
PF04113	1	1	1	1	1	1	1	Gpi16 subunit, GPI transamidase component
PF04114	1	1	1	1	1	1	1	Gaa1-like, GPI transamidase component
PF04115	1	1	0	1	1	1	0	Ureidoglycolate lyase
PF04118	1	1	1	1	1	1	1	Dopey, N-terminal
PF04121	1	1	1	1	1	1	1	Nuclear pore protein 84 / 107
PF04124	1	1	0	1	1	1	1	Dor1-like family
PF04129	1	1	1	1	1	1	2	Vps52 / Sac2 family
PF04130	5	5	4	5	5	5	4	Spc97 / Spc98 family
PF04137	1	1	1	1	1	1	1	Endoplasmic Reticulum Oxidoreductin 1 (ERO1)
PF04139	1	1	0	0	0	1	1	Rad9
PF04142	1	1	2	1	1	2	1	Nucleotide-sugar transporter
PF04147	1	1	1	1	1	1	1	Nop14-like family
PF04148	1	1	1	1	1	1	1	Transmembrane adaptor Erv26
PF04152	1	1	1	1	1	1	1	Mre11 DNA-binding presumed domain
PF04157	1	1	1	1	1	1	1	EAP30/Vps36 family
PF04161	1	1	1	1	1	1	1	Arv1-like family
PF04176	1	1	1	1	1	1	1	TIP41-like family
PF04177	1	1	0	1	1	1	1	TAP42-like family
PF04180	1	1	1	1	1	1	1	Low temperature viability protein
PF04185	2	2	3	2	2	2	1	Phosphoesterase family
PF04188	0	1	0	0	1	0	1	Mannosyltransferase (PIG-V)
PF04189	1	1	1	1	1	1	1	Gcd10p family
PF04190	1	1	1	1	1	1	1	Protein of unknown function (DUF410)
PF04191	1	1	1	1	1	1	1	Phospholipid methyltransferase
PF04192	1	1	0	2	1	1	1	Utp21 specific WD40 associated putative domain
PF04209	1	2	3	4	2	3	1	homogentisate 1,2-dioxygenase
PF04227	1	1	1	1	1	1	1	Indigoidine synthase A like protein
PF04252	1	1	1	1	1	1	1	Predicted SAM-dependent RNA methyltransferase
PF04258	1	1	1	1	1	1	1	Signal peptide peptidase
PF04261	0	1	1	1	0	1	0	Dyp-type peroxidase family
PF04299	1	1	1	0	0	1	0	Putative FMN-binding domain
PF04303	1	0	0	2	2	1	1	PrpF protein
PF04321	1	1	0	1	1	1	1	RmlD substrate binding domain
PF04371	0	1	0	0	0	0	0	Porphyromonas-type peptidyl-arginine deiminase
PF04387	0	1	0	1	1	1	1	Protein tyrosine phosphatase-like protein, PTPLA
PF04420	1	1	0	1	1	1	1	CHD5-like protein
PF04442	1	1	1	1	1	1	1	Cytochrome c oxidase assembly protein CtaG/Cox11
PF04446	1	1	1	1	1	1	1	tRNAHis guanylyltransferase
PF04450	1	1	0	1	1	1	0	Peptidase of plants and bacteria
PF04479	7	5	7	4	5	8	0	RTA1 like protein
PF04502	1	2	1	2	2	2	2	Family of unknown function (DUF572)
PF04506	1	1	1	2	1	1	1	Rft protein
PF04511	1	1	0	1	1	1	1	Der1-like family
PF04516	1	1	1	1	1	1	1	CP2 transcription factor
PF04547	1	1	1	2	1	1	1	Calcium-activated chloride channel
PF04563	2	2	2	2	2	2	2	RNA polymerase beta subunit
PF04597	1	1	1	1	1	1	1	Ribophorin I
PF04616	4	7	8	5	5	8	0	Glycosyl hydrolases family 43
PF04641	1	1	1	1	1	1	1	Rtf2 RING-finger
PF04652	1	1	1	1	1	1	1	Vta1 like
PF04658	1	1	1	1	1	1	1	TAFII55 protein conserved region
PF04670	1	2	2	2	2	2	2	Gtr1/RagA G protein conserved region
PF04722	1	1	1	1	1	1	1	Ssu72-like protein
PF04724	1	1	0	1	1	0	1	Glycosyltransferase family 17
PF04729	1	1	1	1	1	1	1	ASF1 like histone chaperone
PF04733	1	1	1	1	1	1	1	Coatomer epsilon subunit
PF04734	1	1	1	2	1	1	1	Neutral/alkaline non-lysosomal ceramidase, N-terminal
PF04750	1	1	1	1	1	1	1	FAR-17a/AIG1-like protein
PF04752	1	1	0	1	1	1	1	ChaC-like protein
PF04756	1	1	1	2	1	1	1	OST3 / OST6 family, transporter family
PF04757	1	1	0	1	1	1	1	Pex2 / Pex12 amino terminal region
PF04762	1	1	1	1	1	1	1	IKI3 family
PF04791	1	1	1	1	1	1	1	LMBR1-like membrane protein
PF04802	1	1	1	1	1	1	1	Component of IIS longevity pathway SMK-1
PF04811	3	3	3	3	3	3	3	Sec23/Sec24 trunk domain
PF04821	1	1	1	1	1	1	1	Timeless protein
PF04840	1	1	1	1	1	1	1	Vps16, C-terminal region
PF04841	1	1	1	1	1	1	1	Vps16, N-terminal region
PF04847	0	1	1	0	1	1	0	Calcipressin
PF04855	1	1	1	1	1	1	1	SNF5 / SMARCB1 / INI1
PF04857	1	1	1	1	1	1	1	CAF1 family ribonuclease
PF04869	1	1	1	1	1	1	1	Uso1 / p115 like vesicle tethering protein, head region
PF04882	1	1	1	1	1	1	1	Peroxin-3
PF04884	1	1	1	1	1	1	1	Vitamin B6 photo-protection and homoeostasis
PF04889	1	1	0	0	1	1	1	Cwf15/Cwc15 cell cycle control protein
PF04898	1	1	1	1	1	1	1	Glutamate synthase central domain
PF04909	1	0	1	0	0	1	0	Amidohydrolase
PF04910	1	1	1	1	1	1	1	Transcriptional repressor TCF25
PF04912	1	1	0	1	1	1	1	Dynamitin
PF04921	1	1	1	1	1	1	1	XAP5, circadian clock regulator
PF04922	1	2	1	1	1	1	1	DIE2/ALG10 family
PF04926	1	1	1	1	1	1	0	Poly(A) polymerase predicted RNA binding domain
PF04928	1	1	1	1	1	1	1	Poly(A) polymerase central domain
PF04931	1	1	1	1	1	1	1	DNA polymerase phi
PF04935	1	1	0	2	1	1	1	Surfeit locus protein 6
PF04939	1	1	1	1	1	1	1	Ribosome biogenesis regulatory protein (RRS1)
PF04950	2	2	1	2	2	2	2	40S ribosome biogenesis protein Tsr1 and BMS1 C-terminal
PF04981	1	1	0	1	1	1	1	NMD3 family
PF04987	1	1	0	1	1	1	1	Phosphatidylinositolglycan class N (PIG-N)
PF04992	1	1	1	1	1	1	1	RNA polymerase Rpb1, domain 6
PF04997	2	2	2	2	2	2	2	RNA polymerase Rpb1, domain 1
PF04998	3	3	3	3	3	3	3	RNA polymerase Rpb1, domain 5
PF05004	1	1	1	1	1	1	1	Interferon-related developmental regulator (IFRD)
PF05007	1	1	0	0	1	1	1	Mannosyltransferase (PIG-M)
PF05019	1	1	1	1	1	1	1	Coenzyme Q (ubiquinone) biosynthesis protein Coq4
PF05020	1	1	1	1	1	1	1	NPL4 family, putative zinc binding region
PF05021	1	1	1	1	1	1	1	NPL4 family
PF05028	1	1	1	1	0	1	0	Poly (ADP-ribose) glycohydrolase (PARG)
PF05091	1	1	1	1	1	1	1	Eukaryotic translation initiation factor 3 subunit 7 (eIF-3)
PF05139	1	1	1	1	1	1	1	Erythromycin esterase
PF05148	1	1	1	1	1	1	1	Hypothetical methyltransferase
PF05153	1	1	1	1	2	1	0	Myo-inositol oxygenase
PF05158	1	1	1	1	1	1	1	RNA polymerase Rpc34 subunit
PF05176	1	1	1	1	1	1	1	ATP10 protein
PF05179	1	1	0	1	1	1	1	RNA pol II accessory factor, Cdc73 family, C-terminal
PF05183	3	3	2	3	2	2	2	RNA dependent RNA polymerase
PF05185	1	1	1	1	1	1	1	PRMT5 arginine-N-methyltransferase
PF05193	1	1	1	1	1	1	1	Peptidase M16 inactive domain
PF05208	1	1	1	1	1	1	1	ALG3 protein
PF05238	1	1	0	1	1	1	1	Kinetochore protein CHL4 like
PF05241	2	2	2	2	2	2	2	Emopamil binding protein
PF05255	1	1	0	1	1	1	1	Uncharacterised protein family (UPF0220)
PF05270	2	2	2	2	2	2	0	Alpha-L-arabinofuranosidase B (ABFB) domain
PF05277	2	2	2	2	2	2	2	Protein of unknown function (DUF726)
PF05282	1	1	1	1	1	1	1	AAR2 protein
PF05291	1	1	1	1	1	1	1	Bystin
PF05327	1	1	1	1	1	1	1	RNA polymerase I specific transcription initiation factor RRN3
PF05346	1	1	1	1	1	1	1	Eukaryotic membrane protein family
PF05362	2	2	2	2	2	2	2	Lon protease (S16) C-terminal proteolytic domain
PF05368	3	5	2	4	3	4	2	NmrA-like family
PF05378	1	1	1	1	1	1	1	Hydantoinase/oxoprolinase N-terminal region
PF05426	2	3	1	1	0	3	0	Alginate lyase
PF05502	1	1	1	1	1	1	1	Dynactin p62 family
PF05508	1	1	1	1	1	1	1	RanGTP-binding protein
PF05529	1	1	1	1	1	1	1	B-cell receptor-associated protein 31-like
PF05536	1	1	1	1	1	1	1	Neurochondrin
PF05546	1	1	1	1	1	1	1	She9 / Mdm33 family
PF05557	1	1	0	1	1	1	1	Mitotic checkpoint protein
PF05577	0	1	0	0	0	0	1	Serine carboxypeptidase S28
PF05592	2	2	3	5	4	3	1	Bacterial alpha-L-rhamnosidase
PF05602	1	1	1	1	1	1	1	Cleft lip and palate transmembrane protein 1 (CLPTM1)
PF05603	1	1	1	1	1	1	1	Protein of unknown function (DUF775)
PF05625	1	1	1	1	1	1	1	PAXNEB protein
PF05631	1	1	1	1	1	1	1	Sugar-tranasporters, 12 TM
PF05637	2	2	2	3	2	2	2	galactosyl transferase GMA12/MNN10 family
PF05648	1	1	0	1	1	1	1	Peroxisomal biogenesis factor 11 (PEX11)
PF05653	2	2	2	2	2	2	2	Magnesium transporter NIPA
PF05693	1	1	1	1	1	1	1	Glycogen synthase
PF05705	1	1	0	0	0	0	0	Eukaryotic protein of unknown function (DUF829)
PF05712	1	1	1	1	1	1	1	MRG
PF05719	1	1	1	2	1	1	1	Golgi phosphoprotein 3 (GPP34)
PF05721	1	1	0	1	1	1	1	Phytanoyl-CoA dioxygenase (PhyH)
PF05730	1	1	1	1	0	1	0	CFEM domain
PF05742	1	1	0	1	1	1	1	Transport and Golgi organisation 2
PF05786	1	1	1	1	1	1	1	Condensin complex subunit 2
PF05794	1	1	2	1	1	1	1	T-complex protein 11
PF05856	1	1	1	1	1	1	1	ARP2/3 complex 20 kDa subunit (ARPC4)
PF05871	1	1	1	1	1	1	1	ESCRT-II complex subunit
PF05875	2	2	2	3	2	2	2	Ceramidase
PF05879	1	1	1	1	1	1	1	Root hair defective 3 GTP-binding protein (RHD3)
PF05891	1	1	1	1	1	1	1	AdoMet dependent proline di-methyltransferase
PF05907	1	1	1	1	1	1	1	Eukaryotic protein of unknown function (DUF866)
PF05971	1	1	1	1	1	1	1	Protein of unknown function (DUF890)
PF05983	1	1	1	1	1	1	1	MED7 protein
PF05988	1	1	1	1	1	1	1	Bacterial protein of unknown function (DUF899)
PF05997	1	1	0	1	1	1	1	Nucleolar protein,Nop52
PF06011	3	3	3	3	3	3	3	Transient receptor potential (TRP) ion channel
PF06012	1	1	1	1	1	1	1	Domain of Unknown Function (DUF908)
PF06025	1	1	1	1	1	1	1	Domain of Unknown Function (DUF913)
PF06027	1	1	1	1	1	1	1	Solute carrier family 35
PF06032	0	0	0	0	1	0	0	Protein of unknown function (DUF917)
PF06046	1	1	1	1	1	1	1	Exocyst complex component Sec6
PF06052	1	1	1	1	1	1	1	3-hydroxyanthranilic acid dioxygenase
PF06068	2	2	2	2	2	2	2	TIP49 C-terminus
PF06087	2	2	1	2	2	2	2	Tyrosyl-DNA phosphodiesterase
PF06100	1	1	1	0	0	0	0	MCRA family
PF06159	1	0	0	1	1	1	1	Protein of unknown function (DUF974)
PF06202	1	1	1	1	1	1	1	Amylo-alpha-1,6-glucosidase
PF06218	1	2	0	1	1	1	1	Nitrogen permease regulator 2
PF06246	1	1	1	1	1	1	1	Isy1-like splicing family
PF06371	1	1	1	1	1	1	1	Diaphanous GTPase-binding Domain
PF06398	2	2	2	2	1	2	2	Integral peroxisomal membrane peroxin
PF06415	1	1	1	1	1	1	1	BPG-independent PGAM N-terminus (iPGM_N)
PF06418	2	2	2	2	2	2	1	CTP synthase N-terminus
PF06419	1	1	1	1	1	1	1	Conserved oligomeric complex COG6
PF06420	1	1	1	1	1	1	1	Mitochondrial genome maintenance MGM101
PF06424	0	0	0	0	0	0	1	PRP1 splicing factor, N-terminal
PF06427	1	1	1	2	1	1	1	UDP-glucose:Glycoprotein Glucosyltransferase
PF06432	1	1	1	1	1	1	1	Phosphatidylinositol N-acetylglucosaminyltransferase
PF06437	1	1	1	1	1	1	1	IMP-specific 5'-nucleotidase
PF06472	2	2	2	2	2	2	2	ABC transporter transmembrane region 2
PF06516	0	2	1	0	0	1	0	Purine nucleoside permease (NUP)
PF06602	1	1	1	1	1	1	1	Myotubularin-like phosphatase domain
PF06609	0	0	5	0	3	4	0	Fungal trichothecene efflux pump (TRI12)
PF06644	1	1	1	1	1	1	1	ATP11 protein
PF06650	1	1	1	1	1	1	1	SHR-binding domain of vacuolar-sorting associated protein 13
PF06682	1	1	0	1	1	1	1	SOCE-associated regulatory factor of calcium homoeostasis
PF06699	1	1	0	1	1	1	1	GPI biosynthesis protein family Pig-F
PF06703	1	1	0	1	1	1	1	Microsomal signal peptidase 25 kDa subunit (SPC25)
PF06728	1	1	1	1	1	1	1	GPI transamidase subunit PIG-U
PF06732	1	1	1	1	1	1	1	Pescadillo N-terminus
PF06733	2	2	2	2	2	2	2	DEAD_2
PF06738	1	1	1	1	3	1	1	Putative threonine/serine exporter
PF06775	1	1	1	1	1	1	1	Putative adipose-regulatory protein (Seipin)
PF06814	1	1	1	1	1	1	1	Lung seven transmembrane receptor
PF06824	2	2	2	2	2	2	2	Protein of unknown function (DUF1237)
PF06862	1	1	1	1	1	1	1	Utp25, U3 small nucleolar RNA-associated SSU processome protein 25
PF06870	1	1	1	1	1	1	1	A49-like RNA polymerase I associated factor
PF06884	1	1	1	1	2	1	1	Protein of unknown function (DUF1264)
PF06911	1	1	1	1	1	1	1	Senescence-associated protein
PF06957	1	1	1	2	1	1	1	Coatomer (COPI) alpha subunit C-terminus
PF06963	1	1	2	1	1	2	2	Ferroportin1 (FPN1)
PF06991	0	0	1	0	0	0	0	Microfibril-associated/Pre-mRNA processing
PF06999	2	2	2	2	2	2	2	Sucrase/ferredoxin-like
PF07000	1	1	1	1	1	1	1	Protein of unknown function (DUF1308)
PF07005	1	1	0	0	1	1	0	Putative sugar-binding N-terminal domain
PF07063	0	1	0	0	0	0	0	Domain of unknown function (DUF1338)
PF07064	1	1	1	1	1	1	1	RIC1
PF07065	1	1	1	1	1	1	1	D123
PF07080	2	3	0	1	1	1	0	Protein of unknown function (DUF1348)
PF07093	1	1	1	1	1	1	1	SGT1 protein
PF07156	1	0	1	1	1	1	0	Prenylcysteine lyase
PF07217	2	2	2	2	2	2	2	Heterokaryon incompatibility protein Het-C
PF07249	1	1	1	0	0	1	0	Cerato-platanin
PF07281	1	1	1	1	1	1	1	Insulin-induced protein (INSIG)
PF07286	1	1	1	0	1	1	0	Protein of unknown function (DUF1445)
PF07287	1	1	6	2	3	6	0	Protein of unknown function (DUF1446)
PF07335	2	2	0	2	2	2	2	Fungal chitosanase of glycosyl hydrolase group 75
PF07350	1	1	0	3	1	1	1	Protein of unknown function (DUF1479)
PF07393	2	2	2	2	2	2	2	Exocyst complex component Sec10
PF07470	2	2	2	2	1	2	0	Glycosyl Hydrolase Family 88
PF07477	1	1	1	1	1	1	0	Glycosyl hydrolase family 67 C-terminus
PF07488	1	1	1	1	1	1	0	Glycosyl hydrolase family 67 middle domain
PF07519	5	2	6	3	2	5	0	Tannase and feruloyl esterase
PF07539	1	1	1	1	1	1	1	Down-regulated in metastasis
PF07555	1	0	1	1	1	1	0	beta-N-acetylglucosaminidase
PF07574	1	1	1	1	1	1	1	Nse1 non-SMC component of SMC5-6 complex
PF07632	0	1	1	1	0	1	0	Protein of unknown function (DUF1593)
PF07651	2	2	2	2	2	2	2	ANTH domain
PF07690	2	3	2	3	2	4	3	Major Facilitator Superfamily
PF07714	3	2	1	2	2	2	2	Protein tyrosine kinase
PF07718	1	1	1	1	1	1	1	Coatomer beta C-terminal region
PF07728	1	1	1	1	1	1	1	AAA domain (dynein-related subfamily)
PF07745	1	1	1	1	1	1	0	Glycosyl hydrolase family 53
PF07748	1	1	1	1	1	1	1	Glycosyl hydrolases family 38 C-terminal domain
PF07766	1	1	1	1	1	1	1	LETM1-like protein
PF07767	1	1	1	1	1	1	1	Nop53 (60S ribosomal biogenesis)
PF07774	1	1	0	1	1	1	0	Protein of unknown function (DUF1620)
PF07798	1	1	1	1	1	1	1	Protein of unknown function (DUF1640)
PF07814	1	1	1	1	1	1	1	Wings apart-like protein regulation of heterochromatin
PF07817	1	1	1	1	1	1	1	GLE1-like protein
PF07819	1	1	1	1	1	1	1	PGAP1-like protein
PF07855	1	1	1	1	1	1	1	Protein of unknown function (DUF1649)
PF07859	0	0	1	1	2	1	0	alpha/beta hydrolase fold
PF07910	1	1	1	1	1	1	1	Peptidase family C78
PF07919	1	1	1	1	1	1	1	Gryzun, putative trafficking through Golgi
PF07923	1	1	1	1	1	1	1	N1221-like protein
PF07933	1	1	1	1	1	1	1	Protein of unknown function (DUF1681)
PF07938	1	0	1	1	0	1	0	Fungal fucose-specific lectin
PF07942	1	1	1	1	1	1	2	N2227-like protein
PF07944	2	2	2	2	2	2	0	Beta-L-arabinofuranosidase, GH127
PF07946	1	1	0	1	1	1	1	Protein of unknown function (DUF1682)
PF07958	1	1	1	1	1	1	1	Protein of unknown function (DUF1688)
PF07969	1	0	0	0	1	0	0	Amidohydrolase family
PF07970	1	1	1	1	1	1	1	Endoplasmic reticulum vesicle transporter
PF07971	2	1	1	2	1	1	0	Glycosyl hydrolase family 92
PF07976	0	0	1	0	1	1	0	Phenol hydroxylase, C-terminal dimerisation domain
PF07992	3	3	3	3	3	4	3	Pyridine nucleotide-disulphide oxidoreductase
PF07993	2	2	1	2	2	2	2	Male sterility protein
PF07994	1	1	0	1	1	1	1	Myo-inositol-1-phosphate synthase
PF08045	1	1	1	1	1	1	1	Cell division control protein 14, SIN component
PF08082	1	1	1	1	1	1	1	PRO8NT (NUC069), PrP8 N-terminal domain
PF08083	1	1	1	1	1	1	1	PROCN (NUC071) domain
PF08101	1	1	1	1	1	1	1	Domain of unknown function (DUF1708)
PF08118	1	1	1	1	1	1	1	Yeast mitochondrial distribution and morphology (MDM) proteins
PF08123	1	1	1	1	1	1	1	Histone methylation protein DOT1
PF08145	1	1	1	1	1	1	1	BOP1NT (NUC169) domain
PF08148	1	1	1	1	1	1	1	DSHCT (NUC185) domain
PF08167	1	1	1	1	1	1	1	rRNA processing/ribosome biogenesis
PF08193	1	1	1	1	1	1	1	INO80 complex subunit Ies4
PF08214	1	1	1	1	1	1	1	Histone acetylation protein
PF08229	1	1	1	1	1	1	1	ER membrane protein SH3
PF08235	1	1	0	1	1	1	1	LNS2 (Lipin/Ned1/Smp2)
PF08267	1	1	1	2	1	1	1	Cobalamin-independent synthase, N-terminal domain
PF08302	1	1	1	1	1	1	1	Fungal tRNA ligase phosphodiesterase domain
PF08303	1	1	1	1	1	1	1	tRNA ligase kinase domain
PF08314	1	1	1	1	1	1	1	Secretory pathway protein Sec39
PF08317	1	1	0	1	1	1	1	Spc7 kinetochore protein
PF08318	1	1	1	1	1	1	1	COG4 transport protein
PF08324	1	1	1	1	1	1	1	PUL domain
PF08326	1	1	1	1	1	1	1	Acetyl-CoA carboxylase, central region
PF08367	1	1	1	1	1	1	1	Peptidase M16C associated
PF08385	1	1	0	1	1	1	1	Dynein heavy chain, N-terminal region 1
PF08393	1	1	0	1	1	1	1	Dynein heavy chain, N-terminal region 2
PF08418	1	1	1	1	1	1	1	DNA polymerase alpha subunit B N-terminal
PF08423	2	2	2	2	2	2	2	Rad51
PF08426	1	1	0	1	1	1	1	ICE2
PF08427	1	1	1	1	1	1	1	Domain of unknown function (DUF1741)
PF08429	1	1	1	1	1	1	1	PLU-1-like protein
PF08432	1	1	1	1	1	1	1	AAA-ATPase Vps4-associated protein 1
PF08433	1	1	0	1	1	1	1	Chromatin associated protein KTI12
PF08442	1	1	1	1	1	1	1	ATP-grasp domain
PF08449	1	1	1	1	1	1	1	UAA transporter family
PF08450	1	1	1	1	1	1	1	SMP-30/Gluconolaconase/LRE-like region
PF08490	1	1	1	2	1	1	1	Domain of unknown function (DUF1744)
PF08491	1	1	0	1	1	1	2	Squalene epoxidase
PF08506	1	1	1	1	1	1	1	Cse1
PF08510	1	0	1	1	1	1	1	PIG-P
PF08531	2	2	3	2	1	3	1	Alpha-L-rhamnosidase N-terminal domain
PF08538	2	2	2	2	2	2	2	Protein of unknown function (DUF1749)
PF08540	1	1	2	1	1	2	1	Hydroxymethylglutaryl-coenzyme A synthase C terminal
PF08543	1	1	1	1	1	1	1	Phosphomethylpyrimidine kinase
PF08549	1	1	1	1	1	1	1	Fungal domain of unknown function (DUF1750)
PF08552	1	1	0	1	1	1	1	Inositolphosphorylceramide synthase subunit Kei1
PF08553	1	1	1	1	1	1	1	VID27 cytoplasmic protein
PF08558	1	1	0	1	1	1	1	Telomere repeat binding factor (TRF)
PF08559	1	1	1	1	1	1	1	Cut8, nuclear proteasome tether protein
PF08566	1	1	1	1	1	1	1	Mitochondrial import protein Pam17
PF08568	1	1	0	1	1	1	1	Uncharacterised protein family, YAP/Alf4/glomulin
PF08569	1	1	1	1	1	1	1	Mo25-like
PF08572	1	1	1	1	1	1	1	pre-mRNA processing factor 3 (PRP3)
PF08584	0	1	0	0	1	0	1	Ribonuclease P 40kDa (Rpp40) subunit
PF08597	1	1	1	1	1	1	1	Translation initiation factor eIF3 subunit
PF08603	1	1	1	1	1	1	1	Adenylate cyclase associated (CAP) C terminal
PF08610	1	1	1	1	1	1	1	Peroxisomal membrane protein (Pex16)
PF08614	0	1	1	1	1	0	1	Autophagy protein 16 (ATG16)
PF08617	1	1	1	1	1	1	1	Kinase binding protein CGI-121
PF08619	1	1	1	1	1	1	1	Alkali metal cation/H+ antiporter Nha1 C terminus
PF08622	1	1	0	1	1	1	1	Svf1-like N-terminal lipocalin domain
PF08624	2	2	2	2	2	2	2	Chromatin remodelling complex Rsc7/Swp82 subunit
PF08626	1	1	0	1	1	1	1	Transport protein Trs120 or TRAPPC9, TRAPP II complex subunit
PF08631	1	1	0	0	0	1	0	Meiosis protein SPO22/ZIP4 like
PF08633	0	0	0	0	1	1	0	Rox3 mediator complex subunit
PF08634	1	1	1	1	1	1	1	Mitochondrial protein Pet127
PF08637	1	1	1	1	1	1	1	ATP synthase regulation protein NCA2
PF08638	1	1	1	1	1	1	1	Mediator complex subunit MED14
PF08639	0	0	1	1	1	1	1	DNA replication regulator SLD3
PF08643	1	1	0	1	1	1	1	Fungal family of unknown function (DUF1776)
PF08645	1	0	0	0	0	0	1	Polynucleotide kinase 3 phosphatase
PF08646	0	1	1	2	1	1	1	Replication factor-A C terminal domain
PF08658	1	1	1	2	1	1	1	Rad54 N terminal
PF08659	3	5	2	2	2	3	2	KR domain
PF08689	0	1	0	0	0	1	0	Mediator complex subunit Med5
PF08696	1	1	1	1	1	1	1	DNA replication factor Dna2
PF08704	1	1	1	1	1	1	1	tRNA methyltransferase complex GCD14 subunit
PF08719	1	0	0	1	1	1	0	Domain of unknown function (DUF1768)
PF08733	1	1	1	1	1	1	1	PalH/RIM21
PF08737	1	1	1	1	1	1	1	Rgp1
PF08740	0	1	0	0	0	0	0	BCS1 N terminal
PF08752	1	1	0	1	1	1	1	Coatomer gamma subunit appendage platform subdomain
PF08760	1	1	1	1	1	1	0	Domain of unknown function (DUF1793)
PF08801	2	2	1	2	2	2	3	Nup133 N terminal like
PF08939	1	0	0	0	1	0	1	Domain of unknown function (DUF1917)
PF08996	1	1	1	1	1	1	1	DNA Polymerase alpha zinc finger
PF09044	0	0	1	0	0	1	0	Kp4
PF09073	1	1	1	1	1	1	1	BUD22
PF09084	1	1	1	2	1	1	1	NMT1/THI5 like
PF09088	1	1	1	1	1	1	1	MIF4G like
PF09090	1	1	0	1	1	1	1	MIF4G like
PF09139	1	1	1	1	1	1	1	Mitochondrial matrix Mmp37
PF09159	1	1	1	1	1	1	1	Mitochondrial resolvase Ydc2 / RNA splicing MRS1
PF09174	1	1	1	1	1	1	1	Maf1 regulator
PF09206	2	2	2	3	2	2	0	Alpha-L-arabinofuranosidase B, catalytic
PF09224	1	1	0	0	0	0	0	Domain of unknown function (DUF1961)
PF09284	1	1	1	1	1	1	0	Rhamnogalacturonan lyase B, N-terminal
PF09295	1	1	1	1	1	1	1	ChAPs (Chs5p-Arf1p-binding proteins)
PF09302	0	0	0	0	1	0	0	XLF-Cernunnos, XRcc4-like factor, NHEJ component
PF09334	3	2	1	3	2	2	2	tRNA synthetases class I (M)
PF09351	2	2	2	2	2	2	1	Domain of unknown function (DUF1993)
PF09359	0	0	1	1	1	1	1	VTC domain
PF09362	5	5	6	5	5	4	2	Domain of unknown function (DUF1996)
PF09363	1	1	1	1	2	1	1	XFP C-terminal domain
PF09364	1	1	1	1	2	1	1	XFP N-terminal domain
PF09384	1	1	0	1	1	1	1	UTP15 C terminal
PF09402	1	1	1	1	1	1	1	Man1-Src1p-C-terminal domain
PF09416	0	0	1	0	0	0	0	RNA helicase (UPF2 interacting domain)
PF09419	1	1	1	1	1	1	1	Mitochondrial PGP phosphatase
PF09420	1	1	0	1	1	0	1	Ribosome biogenesis protein Nop16
PF09427	2	2	1	1	1	2	1	Domain of unknown function (DUF2014)
PF09451	1	1	1	1	1	1	1	Autophagy-related protein 27
PF09468	1	1	1	1	1	1	1	Ydr279p protein family (RNase H2 complex component)
PF09496	1	1	1	1	1	1	1	Cenp-O kinetochore centromere component
PF09507	1	1	1	1	1	1	1	DNA polymerase subunit Cdc27
PF09511	1	1	1	1	1	1	1	RNA ligase
PF09531	1	1	1	1	1	1	1	Nucleoporin protein Ndc1-Nup
PF09587	0	1	0	0	0	0	0	Bacterial capsule synthesis protein PGA_cap
PF09668	1	1	1	1	1	1	1	Aspartyl protease
PF09692	1	1	1	1	1	1	1	Argonaute siRNA chaperone (ARC) complex subunit Arb1
PF09728	1	1	1	1	1	1	1	Myosin-like coiled-coil protein
PF09732	1	1	1	1	1	1	1	Cactus-binding C-terminus of cactin protein
PF09734	1	1	1	1	1	1	1	RNA polymerase III transcription factor (TF)IIIC subunit
PF09742	1	1	1	1	1	1	1	Dyggve-Melchior-Clausen syndrome protein
PF09749	1	1	0	1	1	1	1	Uncharacterised conserved protein
PF09751	1	1	1	1	1	1	1	Nuclear protein Es2
PF09757	1	1	1	1	1	1	1	Arb2 domain
PF09763	1	1	1	1	1	1	1	Exocyst complex component Sec3
PF09768	1	1	1	1	1	1	1	Peptidase M76 family
PF09770	1	1	1	1	1	1	1	Topoisomerase II-associated protein PAT1
PF09774	0	1	0	0	0	1	1	Caffeine-induced death protein 2
PF09783	1	1	1	1	1	1	1	Vacuolar import and degradation protein
PF09792	0	0	1	1	2	0	0	Ubiquitin 3 binding protein But2 C-terminal domain
PF09794	1	1	1	1	1	1	1	Transport protein Avl9
PF09797	1	0	0	0	0	0	0	N-acetyltransferase B complex (NatB) non catalytic subunit
PF09802	1	1	1	1	1	1	1	Preprotein translocase subunit Sec66
PF09804	1	1	1	1	1	1	1	Uncharacterized conserved protein (DUF2347)
PF09810	1	1	0	1	1	1	1	Exonuclease V - a 5' deoxyribonuclease
PF09814	1	1	1	1	1	1	1	HECT-like Ubiquitin-conjugating enzyme (E2)-binding
PF09825	1	1	1	1	1	1	1	Biotin-protein ligase, N terminal
PF09994	1	2	1	1	1	2	2	Uncharacterized alpha/beta hydrolase domain (DUF2235)
PF09995	1	1	1	1	1	1	0	Uncharacterized protein conserved in bacteria (DUF2236)
PF10022	3	4	4	3	3	5	0	Uncharacterized protein conserved in bacteria (DUF2264)
PF10032	1	1	1	1	1	1	1	Phosphate transport (Pho88)
PF10033	1	1	1	1	1	1	1	Autophagy-related protein 13
PF10156	1	1	1	1	1	1	1	Subunit 17 of Mediator complex
PF10165	1	1	0	1	1	1	1	Guanine nucleotide exchange factor synembryn
PF10173	1	1	1	1	1	1	1	Mitochondrial K+-H+ exchange-related
PF10176	0	1	1	1	1	1	1	Protein of unknown function (DUF2370)
PF10186	1	1	1	1	1	1	1	Vacuolar sorting 38 and autophagy-related subunit 14
PF10214	1	1	0	1	1	1	1	RNA polymerase I-specific transcription-initiation factor
PF10230	0	0	0	0	0	1	0	Lipid-droplet associated hydrolase
PF10236	1	1	0	1	1	1	1	Mitochondrial ribosomal death-associated protein 3
PF10237	1	0	0	1	0	0	1	Probable N6-adenine methyltransferase
PF10255	1	1	1	1	1	1	1	RNA polymerase I-associated factor PAF67
PF10257	1	1	1	1	1	1	1	Retinoic acid induced 16-like protein
PF10259	1	1	1	1	1	1	1	Rogdi leucine zipper containing protein
PF10261	1	1	1	1	1	1	0	Inositol phospholipid synthesis and fat-storage-inducing TM
PF10275	1	1	2	1	1	1	1	Peptidase C65 Otubain
PF10281	1	1	1	1	1	1	1	Putative stress-responsive nuclear envelope protein
PF10282	1	2	2	3	2	2	0	Lactonase, 7-bladed beta-propeller
PF10287	0	1	0	1	1	1	1	Putative TOS1-like glycosyl hydrolase (DUF2401)
PF10291	1	0	0	0	0	0	0	Muniscin C-terminal mu homology domain
PF10293	1	1	1	1	1	1	1	Domain of unknown function (DUF2405)
PF10296	1	1	0	1	1	1	1	Maintenance of mitochondrial morphology protein 1
PF10300	1	1	1	1	1	1	1	Protein of unknown function (DUF3808)
PF10307	1	0	0	0	0	0	0	Hypothetical protein (DUF2410)
PF10310	1	1	1	1	1	1	1	Protein of unknown function (DUF2413)
PF10311	1	1	1	1	1	1	1	Increased loss of mitochondrial DNA protein 1
PF10312	1	1	1	1	1	1	1	Conserved mid region of cactin
PF10329	1	1	1	1	1	1	2	Region of unknown function (DUF2417)
PF10343	1	1	1	1	1	1	1	Potential Queuosine, Q, salvage protein family
PF10344	1	1	1	1	1	1	1	Mitochondrial protein from FMP27
PF10345	1	1	1	1	1	1	1	Cohesin loading factor
PF10347	1	0	1	1	1	1	1	RNA pol II promoter Fmp27 protein domain
PF10354	1	1	0	1	1	1	0	Domain of unknown function (DUF2431)
PF10355	1	0	0	0	0	0	0	Protein of unknown function (Ytp1)
PF10357	1	1	1	1	1	1	1	Domain of Kin17 curved DNA-binding protein
PF10359	1	1	1	1	1	1	1	RNA pol II promoter Fmp27 protein domain
PF10361	1	1	1	1	1	1	2	Protein of unknown function (DUF2434)
PF10373	0	1	1	1	1	1	1	Est1 DNA/RNA binding domain
PF10408	1	1	1	1	1	1	1	Ubiquitin elongating factor core
PF10433	4	3	3	3	3	3	3	Mono-functional DNA-alkylating methyl methanesulfonate N-term
PF10435	3	3	4	3	3	3	0	Beta-galactosidase, domain 2
PF10436	1	1	1	2	1	1	1	Mitochondrial branched-chain alpha-ketoacid dehydrogenase kinase
PF10443	1	1	1	1	1	1	1	RNA12 protein
PF10454	1	1	1	0	1	1	1	Protein of unknown function (DUF2458)
PF10455	1	1	0	1	1	1	1	Bin/amphiphysin/Rvs domain for vesicular trafficking
PF10483	1	1	1	1	1	1	1	Elongator subunit Iki1
PF10487	1	1	1	1	1	1	1	Nucleoporin subcomplex protein binding to Pom34
PF10494	1	1	0	1	1	1	1	Serine-threonine protein kinase 19
PF10510	1	1	1	1	1	1	1	Phosphatidylinositol-glycan biosynthesis class S protein
PF10521	1	1	1	0	1	1	0	Protein of unknown function (DUF2454)
PF10558	1	1	0	1	1	1	1	Mitochondrial 18 KDa protein (MTP18)
PF10585	1	1	1	1	1	1	1	Ubiquitin-activating enzyme active site
PF10596	1	1	1	1	0	1	1	U6-snRNA interacting domain of PrP8
PF10597	1	1	1	1	1	1	1	U5-snRNA binding site 2 of PrP8
PF10602	1	1	1	1	1	1	1	26S proteasome subunit RPN7
PF10609	3	3	3	3	3	3	3	NUBPL iron-transfer P-loop NTPase
PF10681	1	1	1	1	1	1	1	Chaperone for protein-folding within the ER, fungal
PF10744	1	1	1	1	0	1	0	Mediator of RNA polymerase II transcription subunit 1
PF11017	1	0	0	0	0	1	0	Protein of unknown function (DUF2855)
PF11175	0	1	1	1	1	1	0	Protein of unknown function (DUF2961)
PF11262	1	1	1	1	1	1	1	Transcription factor/nuclear export subunit protein 2
PF11274	1	1	0	1	1	1	1	Protein of unknown function (DUF3074)
PF11312	2	1	1	1	1	1	1	Putative SAM-dependent methyltransferase
PF11327	2	2	2	2	2	2	1	Protein of unknown function (DUF3129)
PF11566	1	1	1	1	1	1	1	PI31 proteasome regulator N-terminal
PF11635	1	1	1	1	1	1	1	Mediator complex subunit 16
PF11696	1	1	1	1	1	1	1	Protein of unknown function (DUF3292)
PF11700	1	1	2	2	2	1	1	Vacuole effluxer Atg22 like
PF11701	0	1	1	0	0	1	0	Myosin-binding striated muscle assembly central
PF11702	2	0	0	0	0	0	0	Protein of unknown function (DUF3295)
PF11705	1	1	1	1	1	1	1	DNA-directed RNA polymerase III subunit Rpc31
PF11707	1	1	1	1	1	1	1	Ribosome 60S biogenesis N-terminal
PF11708	1	1	1	1	1	1	1	Pre-mRNA splicing Prp18-interacting factor
PF11709	1	1	1	1	1	1	1	Mitochondrial ribosomal protein subunit
PF11711	1	1	1	1	1	1	1	Inner membrane protein import complex subunit Tim54
PF11715	1	1	1	1	1	1	1	Nucleoporin Nup120/160
PF11718	1	1	1	1	1	1	1	Pre-mRNA 3'-end-processing endonuclease polyadenylation factor C-term
PF11719	1	1	1	1	1	1	1	DNA replication and checkpoint protein
PF11735	5	4	4	3	4	4	4	Cryptococcal mannosyltransferase 1
PF11754	0	0	0	1	1	0	0	Velvet factor
PF11790	2	2	2	1	1	2	1	Glycosyl hydrolase catalytic core
PF11807	3	2	2	2	2	2	0	Domain of unknown function (DUF3328)
PF11816	1	1	1	1	1	1	1	Domain of unknown function (DUF3337)
PF11861	1	1	1	1	1	1	1	Domain of unknown function (DUF3381)
PF11864	1	1	1	1	1	1	1	Domain of unknown function (DUF3384)
PF11882	1	1	1	1	1	1	1	Domain of unknown function (DUF3402)
PF11885	2	2	1	2	2	2	2	Protein of unknown function (DUF3405)
PF11894	1	1	0	1	1	1	1	Nuclear pore complex scaffold, nucleoporins 186/192/205
PF11899	1	0	1	1	1	1	1	Protein of unknown function (DUF3419)
PF11913	1	1	1	1	1	1	1	Protein of unknown function (DUF3431)
PF11917	1	2	2	0	2	0	2	Protein of unknown function (DUF3435)
PF11927	2	1	1	1	1	1	1	Protein of unknown function (DUF3445)
PF11931	1	1	1	1	1	1	1	Domain of unknown function (DUF3449)
PF11935	1	1	1	1	1	1	1	Domain of unknown function (DUF3453)
PF11951	10	8	6	7	4	8	1	Fungal specific transcription factor domain
PF11957	1	1	1	1	1	1	1	THO complex subunit 1 transcription elongation factor
PF11968	1	1	1	1	1	1	1	Putative methyltransferase (DUF3321)
PF11991	0	0	1	0	0	0	0	Tryptophan dimethylallyltransferase
PF12002	1	1	1	1	1	1	1	MgsA AAA+ ATPase C terminal
PF12006	3	1	1	1	1	1	0	Protein of unknown function (DUF3500)
PF12044	2	2	2	2	2	2	1	Putative peptidase family
PF12051	2	2	2	1	2	2	0	Protein of unknown function (DUF3533)
PF12063	0	1	0	0	0	0	1	Domain of unknown function (DUF3543)
PF12074	0	1	1	2	1	1	1	Domain of unknown function (DUF3554)
PF12110	1	1	1	1	1	1	1	Nuclear protein 96
PF12134	1	1	1	1	1	1	1	PRP8 domain IV core
PF12138	0	0	1	0	0	1	0	Spherulation-specific family 4
PF12157	1	2	1	1	1	1	1	Protein of unknown function (DUF3591)
PF12171	0	0	0	0	1	0	0	Zinc-finger double-stranded RNA-binding
PF12222	1	1	0	1	1	1	1	Peptide N-acetyl-beta-D-glucosaminyl asparaginase amidase A
PF12230	1	1	1	1	1	1	1	Pre-mRNA splicing factor PRP21 like protein
PF12231	1	1	1	1	1	1	1	Rap1-interacting factor 1 N terminal
PF12234	1	1	1	1	1	1	1	RAVE protein 1 C terminal
PF12239	1	1	0	1	1	1	1	Protein of unknown function (DUF3605)
PF12246	1	1	1	1	1	1	1	Temperature dependent protein affecting M2 dsRNA replication
PF12257	1	1	1	1	0	1	1	Protein of unknown function (DUF3608)
PF12271	2	2	2	2	2	2	2	Chitin synthase III catalytic subunit
PF12348	1	1	0	1	1	1	0	CLASP N terminal
PF12349	1	1	1	1	1	1	1	Sterol-sensing domain of SREBP cleavage-activation
PF12396	0	0	1	1	1	1	0	Protein of unknown function (DUF3659)
PF12449	1	1	0	1	1	1	1	Protein of unknown function (DUF3684)
PF12471	1	1	1	1	1	1	1	GTP cyclohydrolase N terminal
PF12519	1	1	1	1	1	1	1	Mitochondrial distribution and morphology protein 10
PF12520	2	5	6	3	2	1	9	Protein of unknown function (DUF3723)
PF12588	0	0	1	0	1	0	0	Phophatidylserine decarboxylase
PF12632	1	1	1	1	1	1	1	Mysoin-binding motif of peroxisomes
PF12689	1	1	0	1	1	1	1	Acid Phosphatase
PF12708	6	6	6	5	6	7	1	Pectate lyase superfamily protein
PF12717	1	1	1	1	1	1	1	non-SMC mitotic condensation complex subunit 1
PF12718	1	1	1	1	1	1	1	Tropomyosin like
PF12722	1	1	1	1	1	1	1	High-temperature-induced dauer-formation protein
PF12726	1	1	1	1	1	1	1	SEN1 N terminal
PF12735	1	1	1	1	1	1	1	TRAPP trafficking subunit Trs65
PF12739	1	1	1	1	1	1	1	ER-Golgi trafficking TRAPP I complex 85 kDa subunit
PF12761	1	1	1	1	1	1	1	Actin cytoskeleton-regulatory complex protein END3
PF12763	1	1	1	1	1	1	1	Cytoskeletal-regulatory complex EF hand
PF12767	1	1	0	1	1	1	1	Transcriptional regulator of RNA polII, SAGA, subunit
PF12774	1	1	0	1	1	1	1	Hydrolytic ATP binding site of dynein motor region D1
PF12796	22	37	28	25	24	26	5	Ankyrin repeats (3 copies)
PF12807	0	1	1	0	1	1	1	Translation initiation factor eIF3 subunit 135
PF12812	1	1	0	1	1	1	1	PDZ-like domain
PF12813	1	1	1	2	1	1	1	XPG domain containing
PF12816	1	1	1	1	1	1	1	Golgi CORVET complex core vacuolar protein 8
PF12824	1	1	1	1	1	1	1	Mitochondrial ribosomal protein subunit L20
PF12825	1	1	1	1	1	1	1	Domain of unknown function in PX-proteins (DUF3818)
PF12831	1	1	1	1	0	1	0	FAD dependent oxidoreductase
PF12894	1	1	0	0	0	0	0	Anaphase-promoting complex subunit 4 WD40 domain
PF12896	1	1	1	1	1	1	1	Anaphase-promoting complex, cyclosome, subunit 4
PF12922	1	1	1	1	1	1	1	non-SMC mitotic condensation complex subunit 1, N-term
PF12929	1	1	1	1	1	1	1	Stretch-activated Ca2+-permeable channel component
PF12931	1	1	1	1	1	1	1	Sec23-binding domain of Sec16
PF13001	1	1	1	1	1	1	1	Proteasome stabiliser
PF13019	1	1	1	1	1	1	1	Telomere stability and silencing
PF13086	0	0	0	0	2	0	0	AAA domain
PF13087	2	2	3	2	3	2	2	AAA domain
PF13093	1	1	1	1	1	1	1	Kinetochore complex Fta4 of Sim4 subunit, or CENP-50
PF13136	1	1	0	1	1	1	1	Protein of unknown function (DUF3984)
PF13176	1	0	0	0	0	0	0	Tetratricopeptide repeat
PF13234	1	1	1	1	1	1	1	rRNA-processing arch domain
PF13236	1	1	1	1	1	1	1	Clustered mitochondria
PF13307	1	1	0	1	1	1	1	Helicase C-terminal domain
PF13350	1	2	2	1	1	1	1	Tyrosine phosphatase family
PF13361	0	1	1	1	1	1	1	UvrD-like helicase C-terminal domain
PF13364	3	2	2	3	2	2	0	Beta-galactosidase jelly roll domain
PF13374	8	8	4	5	3	6	2	Tetratricopeptide repeat
PF13378	3	3	2	3	2	3	0	Enolase C-terminal domain-like
PF13423	1	1	1	1	1	1	1	Ubiquitin carboxyl-terminal hydrolase
PF13424	9	6	5	6	3	7	3	Tetratricopeptide repeat
PF13434	1	1	0	1	1	1	1	L-lysine 6-monooxygenase (NADPH-requiring)
PF13507	1	1	1	1	1	1	1	CobB/CobQ-like glutamine amidotransferase domain
PF13520	14	13	13	15	14	17	8	Amino acid permease
PF13561	23	22	19	29	29	33	8	Enoyl-(Acyl carrier protein) reductase
PF13598	1	0	0	0	0	0	0	Domain of unknown function (DUF4139)
PF13606	12	8	3	7	6	9	0	Ankyrin repeat
PF13622	1	2	1	2	1	2	1	Thioesterase-like superfamily
PF13637	10	20	10	10	5	11	0	Ankyrin repeats (many copies)
PF13688	1	1	1	1	1	1	1	Metallo-peptidase family M12
PF13714	2	1	1	1	1	1	1	Phosphoenolpyruvate phosphomutase
PF13718	1	1	1	1	1	1	1	GNAT acetyltransferase 2
PF13725	1	1	1	1	1	1	1	Possible tRNA binding domain
PF13741	1	0	1	1	1	1	1	Mitochondrial ribosomal protein S25
PF13805	2	2	2	2	2	2	2	Eisosome component PIL1
PF13857	7	8	1	4	2	2	0	Ankyrin repeats (many copies)
PF13862	1	1	1	1	1	1	1	p21-C-terminal region-binding protein
PF13869	1	1	1	1	1	1	1	Nucleotide hydrolase
PF13875	1	1	1	1	1	1	1	Domain of unknown function (DUF4202)
PF13912	0	0	0	0	1	0	0	C2H2-type zinc finger
PF13932	1	1	1	1	1	1	1	GidA associated domain
PF13933	1	1	1	1	1	1	1	Putative peptidase family
PF13934	1	1	1	1	1	1	1	Nuclear pore complex assembly
PF13949	1	1	1	2	2	0	1	ALIX V-shaped domain binding to HIV
PF14022	2	2	2	1	1	1	0	Protein of unknown function (DUF4238)
PF14027	3	2	2	2	2	2	2	Protein of unknown function (DUF4243)
PF14033	3	3	3	1	2	2	1	Protein of unknown function (DUF4246)
PF14124	1	1	1	1	1	1	1	Domain of unknown function (DUF4291)
PF14222	1	1	0	1	1	1	1	Cell morphogenesis N-terminal
PF14269	1	1	1	1	0	1	0	Arylsulfotransferase (ASST)
PF14273	1	1	1	1	0	1	0	Domain of unknown function (DUF4360)
PF14306	1	1	0	1	1	1	1	PUA-like domain
PF14498	2	3	1	3	1	3	0	Glycosyl hydrolase family 65, N-terminal domain
PF14500	1	1	1	1	1	1	1	Dos2-interacting transcription regulator of RNA-Pol-II
PF14538	1	1	0	1	1	1	1	Raptor N-terminal CASPase like domain
PF14580	1	1	0	1	1	1	1	Leucine-rich repeat
PF14612	1	1	1	1	1	1	1	IEC3 subunit of the Ino80 complex, chromatin re-modelling
PF14617	1	1	1	1	1	1	1	U3-containing 90S pre-ribosomal complex subunit
PF14618	1	1	1	1	1	1	1	Domain of unknown function (DUF4452)
PF14623	1	1	1	2	1	1	0	Hint-domain
PF14629	1	1	1	1	1	1	1	Origin recognition complex (ORC) subunit 4 C-terminus
PF14630	1	1	0	1	1	1	1	Origin recognition complex (ORC) subunit 5 C-terminus
PF14633	1	1	1	1	1	1	2	SH2 domain
PF14661	0	1	1	1	1	1	1	HAUS augmin-like complex subunit 6 N-terminus
PF14664	1	1	1	1	1	1	1	Rapamycin-insensitive companion of mTOR, N-term
PF14681	2	2	2	2	2	2	2	Uracil phosphoribosyltransferase
PF14700	1	1	1	1	1	1	1	DNA-directed RNA polymerase N-terminal
PF14701	1	1	1	1	1	1	1	Glucanotransferase of human glycogen debranching enzyme
PF14702	1	1	1	1	1	1	1	Central domain of human glycogen debranching enzyme
PF14765	7	8	2	4	2	4	2	Polyketide synthase dehydratase
PF14806	1	1	1	1	1	1	1	Coatomer beta subunit appendage platform
PF14826	1	1	0	1	1	1	1	FACT complex subunit SPT16 N-terminal lobe domain
PF14831	1	1	1	1	1	1	1	Domain of unknown function (DUF4484)
PF14833	1	1	1	1	1	1	0	NAD-binding of NADP-dependent 3-hydroxyisobutyrate dehydrogenase
PF14863	0	0	1	0	0	1	0	Alkyl sulfatase dimerisation
PF14881	0	1	0	0	0	0	0	Tubulin domain
PF14938	1	1	0	1	1	1	1	Soluble NSF attachment protein, SNAP
PF15402	1	0	0	0	1	1	0	N-terminus of kinetochore NMS complex subunit Spc7
PF15446	1	1	1	1	1	1	1	PHD/FYVE-zinc-finger like domain
PF15458	1	0	0	0	0	1	0	Nineteen complex-related protein 2
PF15901	1	1	1	1	1	1	1	Sortilin, neurotensin receptor 3, C-terminal
PF15902	1	1	1	1	1	1	1	Sortilin, neurotensin receptor 3,
PF15924	1	1	1	1	1	1	1	ALG11 mannosyltransferase N-terminus
PF15979	1	1	1	1	1	1	0	Glycosyl hydrolase family 115
PF16010	2	1	1	1	1	1	0	Cytochrome domain of cellobiose dehydrogenase
PF16035	0	0	1	0	0	0	0	Chalcone isomerase like
PF16073	4	3	4	2	3	4	4	Starter unit:ACP transacylase in aflatoxin biosynthesis
PF16113	1	1	1	1	1	1	1	Enoyl-CoA hydratase/isomerase
PF16114	1	1	1	1	1	1	1	ATP citrate lyase citrate-binding
PF16134	1	1	1	1	1	1	1	THO complex subunit 2 N-terminus
PF16155	1	1	1	1	1	1	0	Domain of unknown function (DUF4863)
PF16172	1	1	1	1	0	1	1	DOCK N-terminus
PF16187	1	1	1	1	1	1	1	Middle or third domain of peptidase_M16
PF16201	0	0	0	0	1	1	0	Nucleolar pre-ribosomal-associated protein 1
PF16203	1	1	1	1	1	1	1	ERCC3/RAD25/XPB C-terminal helicase
PF16335	1	1	1	1	1	1	1	Domain of unknown function (DUF4965)
PF16363	1	1	0	2	2	1	1	GDP-mannose 4,6 dehydratase
PF16399	1	1	1	1	1	1	1	Intron-binding protein aquarius N-terminus
PF16413	1	1	1	1	1	1	1	DNA mismatch repair protein Mlh1 C-terminus
PF16414	1	1	1	1	1	1	1	Niemann-Pick C1 N terminus
PF16415	1	1	1	1	1	1	1	CCR4-NOT transcription complex subunit 1 CAF1-binding domain
PF16420	1	1	1	2	1	1	1	Ubiquitin-like modifier-activating enzyme ATG7 N-terminus
PF16483	1	1	1	1	1	1	0	Beta-1,3-glucanase
PF16491	1	1	1	1	1	1	1	CAAX prenyl protease N-terminal, five membrane helices
PF16499	2	5	5	3	1	5	0	Alpha galactosidase A
PF16507	1	1	1	1	1	1	1	Proteasome-substrate-size regulator, mid region
PF16653	1	2	0	1	1	1	1	Saccharopine dehydrogenase C-terminal domain
PF16661	1	1	1	1	1	1	1	Metallo-beta-lactamase superfamily domain
PF16796	0	1	1	1	1	1	1	Microtubule binding
PF16815	1	1	1	1	1	1	1	Protein HRI1
PF16870	1	1	1	1	1	1	1	2-oxoglutarate dehydrogenase C-terminal
PF16875	2	2	1	1	1	1	0	Glycosyl hydrolase family 36 N-terminal domain
PF16908	1	1	1	1	1	1	1	Vacuolar sorting-associated protein 13, N-terminal
PF16909	1	1	1	1	1	1	1	Vacuolar-sorting-associated 13 protein C-terminal
PF16923	1	1	1	1	1	1	1	Glycosyl hydrolase family 63 N-terminal domain
PF16944	1	1	1	1	1	1	1	Fungal potassium channel
PF16950	1	1	1	1	1	1	1	SAM-binding_domain
PF16969	1	1	1	1	1	1	1	RNA-binding signal recognition particle 68
PF16983	1	1	1	1	1	1	1	Molybdate transporter of MFS superfamily
PF17048	1	1	1	2	1	1	1	Neutral/alkaline non-lysosomal ceramidase, C-terminal
PF17100	0	0	1	0	0	0	0	N-terminal domain of NWD NACHT-NTPase
PF17104	0	0	0	0	0	1	0	Domain of unknown function (DUF5102)
PF17110	1	0	1	1	1	1	1	Subunit 11 of the general transcription factor TFIIH
PF17111	2	3	5	2	0	3	1	Fungal N-terminal domain of STAND proteins
PF17119	0	1	0	0	1	0	1	Mitochondrial protein up-regulated during meiosis
PF17124	0	0	1	0	0	1	0	ThiJ/PfpI family-like
PF17135	1	1	1	2	1	1	1	Ribosomal protein 60S L18 and 50S L18e
PF17144	1	1	1	1	1	1	1	Ribosomal large subunit proteins 60S L5, and 50S L18
PF17167	1	1	0	1	1	1	0	Glycosyl hydrolase 36 superfamily, catalytic domain
PF17184	1	1	1	1	1	1	1	Rit1 N-terminal domain
