# Supplementary material for: Extreme sensitivity to ultraviolet light in the fungal pathogen causing white-nose syndrome of bats
Source: Nat Commun. 2018 Jan 2;9:35. doi: 10.1038/s41467-017-02441-z (PMC5750222; doi:10.1038/s41467-017-02441-z)
Supplement: Supplementary file 18 — Supplementary Data 15 [file 41467_2017_2441_MOESM18_ESM.xlsx]

## Sheet: Pdestructans
#Cluster_1
#GeneID	Chromosome:start-stop	Strand	ClusterPred	Backbone Enzyme	Backbone Domains	Product	smCOGs	EggNog	InterPro	PFAM	GO terms	Notes	MIBiG Blast	Protein Seq	DNA Seq
VC83_00058	scaffold_1:161287-162420	-	flanking	.	.	hypothetical protein	.	Transport protein yif1	IPR005578	PF03878	.	BUSCO:BUSCOfEOG7B5X74	.	MQRPTYGQPPPPNSPPLHHPVPQHVSTVPQLRSPPPPVPQQQSGYGNPYQQQAGPGAAAPSHAFGAYGGFMNDQTAQMGFQVGQTALKHGQEYVEQNFNRYINVPALKHYFDVSNSYVVNKLFLVLFPWRHKPWSRKQTIGPNGQEGWFLPPREDLNSPDMYIPVMAFVTYILLSTLLAGLRGAFQPELLGYTASAAFAIVFLEILGLKLGSYLLSISNDSQLLDLVAYSGYKFVGIIVTLVLSEIINRGQGTGGWAGWTIFGYTFLANAFFLLRSLKYVLLPENSTDNSRGAMHTVARSQKNRRTQFLFLYSYIVQFVFMWALSRP	ATGCAACGACCTACATATGGGCAACCCCCCCCTCCAAATTCGCCACCTTTACATCATCCAGTCCCCCAGCATGTTTCGACCGTACCTCAGCTCCGCTCCCCTCCCCCGCCAGTCCCCCAGCAACAGTCAGGATATGGCAATCCCTATCAACAGCAAGCTGGCCCTGGAGCAGCAGCTCCTAGCCACGCATTTGGCGCGTATGGGGGGTTTATGAACGACCAGACAGCTCAGATGGGATTCCAAGTCGGCCAAACAGCTTTGAAACATGGACAGGAATACGTCGAGCAAAATGTAAGAGGGTAGACAAAGTTATTCTTACAGAAGCTAACGTGCAGCAGTTCAATCGCTACATTAATGTCCCAGCTCTCAAGCATTACTTCGATGTCTCGAACTCTTACG…
VC83_00059	scaffold_1:162681-164909	+	flanking	.	.	hypothetical protein	.	signal recognition particle	IPR000897;IPR003593;IPR007222;IPR011012;IPR013822;IPR027417	PF00448;PF04086	GO:0005785 - signal recognition particle receptor complex [Evidence IEA];GO:0005047 - signal recognition particle binding [Evidence IEA];GO:0005525 - GTP binding [Evidence IEA];GO:0003924 - GTPase activity [Evidence IEA];GO:0006886 - intracellular protein transport [Evidence IEA];GO:0006810 - transport [Evidence IEA];GO:0006614 - SRP-dependent cotranslational protein targeting to membrane [Eviden…	BUSCO:BUSCOfEOG74R219	.	MLDTFEIITTSGVVLWSRTYTPTSPAIINGLIKNVFIEERTRAGGAGASDDISAANNPPYKHDQHTLKWTTVKELNLIFVAVYRSLLHLSWIDKLVDNIKTLFVDLYGDQLRRPHTTGVECHFDKYFDQQIRELEATAATHDLSVPSTPPHFDQKLAPGDDEPPPIPGVLSRGQSRQANLTSSESTPIATPDTSRPSTPSSHILTTKGGPGGKISRRARKTNLVSSGDEASRKGKGGKAPTAKKGRRWDADGNADEDDDTQLDYSIPSIDVTNDGEAEGSGLPGAMEAVDQESWGSRTGKGQFVLKDLDDQVHAILSSADSKKAATTTAPSGIVGSSLSAIGGLFRNVVGGKVLSKADLDKAMKGMEDHLLKKNVAREAAMRLCEGVERELIGTKTGNF…	ATGTTGGATACCTTTGAGATCATCACAACTTCCGGTGTTGTGTTGTGGTCAAGGACATACACTCCGACTAGCCCAGCTATTATCAACGGCCTCATCAAGAATGTCTTCATCGAGGAGCGCACACGTGCCGGTGGCGCTGGTGCTTCAGACGACATTTCTGCCGCCAATAACCCCCCTTACAAGCACGACCAGCATACTCTAAAATGGACGACAGTGAAGGAGCTAAATTTGATCTTTGTTGTGAGTAAATTGGAAGCAGCCATATATACATGTTCTAATTGCGCATATAGGCTGTGTACAGATCACTCCTCCACCTTTCCTGGATCGACAAACTCGTGGACAATATAAAGACTCTATTTGTGGACCTCTATGGCGACCAGCTTAGAAGGCCGCATACCA…
VC83_00060	scaffold_1:165301-166341	-	flanking	.	.	hypothetical protein	.	3' exoribonuclease family protein	IPR001247;IPR015847;IPR020568	.	.	.	.	MTTTTPQTLTFPRPTFAKLAPHSYLLAHLNTPSPTRANARLPTSPRPPHTHKGSLTHANGSAVIRIGDTTAVCGVRGEVLLADAVGYSETRLSGGAAPATAATSGTRHKGGMKSTAQELDLLVPNIELATGCAPEFLPGMPPSKMTQELVARVYALLHASALVGDECLKIWGPVVDGEDEEDEEGEKEEGSEVKAFWVLYIDILFISLDGNAFEAAWAALLGALQDVYLPAVRWAEDRQAVVCEDDVSSATRLELRGLPVAVGFAVFRAKEGAGKKGEYWVLIDPDMFEEGLCEETVTVLLDCATGETRLIGVEKVGGAMLGREQMVRLIKQAEKRWVEWRNVLKG	ATGACCACCACCACCCCCCAAACCCTCACCTTCCCCCGCCCAACCTTCGCCAAACTCGCCCCTCACTCCTACCTCCTCGCGCACCTCAACACCCCCTCCCCCACCCGCGCCAACGCCCGCCTCCCCACCTCCCCCCGCCCCCCACACACCCACAAAGGCTCCCTCACCCACGCCAACGGGAGCGCCGTGATCCGCATCGGCGACACGACCGCCGTGTGCGGCGTCCGCGGAGAGGTGCTGTTGGCTGATGCAGTGGGGTACTCTGAGACGCGCCTCTCTGGCGGTGCTGCTCCTGCTACTGCTGCTACTTCCGGGACGCGCCATAAGGGAGGCATGAAGAGCACAGCGCAGGAACTGGATTTGCTCGTCCCGAATATCGAACTCGCGACTGGGTGCGCG…
VC83_00061	scaffold_1:167350-168797	+	flanking	.	.	hypothetical protein	.	IFRD domain protein	IPR007701;IPR011989;IPR016024	PF05004	GO:0005488 - binding [Evidence IEA]	.	.	MRDLRRQALESHKTVSRKAQSKVSSRASSAAGSRTSSHAGSRNASRHGSDEEENNLSDSTNWSTNSIDELLSAEAVEGDGTDAWQQTLSARIEEIIDRKRSSIQGRELAYAVYVHLLTTHYAFDTISSRKSDLLAAFLKSTKAESSEKETQLAIRAIAVTLITSPSNSAYATVFPAIQRIYTSSESIAAKTTAISSLGSILMYGGAADEATEELLDELLEIIESDGTSIDAADEASVVVAALESWGFLATSLDDMEDRTEDAIEAFVEQLESTDAAVQIAAGENIALLFEKSYTDREEDDGPPEEVEDEEGFPLDNSLVKRYNVYRQTNQLQHTLRQLAAVSSKSISRKDRKHLHSSFSDILCTVEHPQRGPRYQKAIDQETGKRYGSRMKVKVHGGGS…	ATGCGCGACCTCAGACGTCAAGCTCTCGAGAGCCACAAGACCGTGTCGCGAAAGGCCCAGTCCAAGGTCTCCTCGCGTGCCTCCTCCGCCGCTGGATCCCGCACATCATCCCACGCAGGTTCGAGAAATGCAAGCAGGCACGGCTCAGACGAAGAGGAGAATAACCTAAGTGACAGCACGAACTGGAGGTTTGTACCCCGCGCCTACCCCGCCAACCCCGCTCAAGAGATAAAACTAACCTCCCACACAGTACAAACTCGATCGACGAACTACTCTCCGCCGAAGCCGTCGAGGGCGACGGCACCGACGCCTGGCAACAGACCCTCAGTGCCCGCATCGAAGAGATTATCGACCGCAAGCGTAGCAGCATCCAAGGCCGCGAGCTTGCCTACGCAGTCT…
VC83_00062	scaffold_1:170694-171150	-	flanking	.	.	hypothetical protein	.	conserved hypothetical protein	.	.	.	.	.	MSTSTSSSYVFPSGQWSTPATAPDAHDELASDNDDLDSLPSSIDSSEESSEYSSDAQKEWEASLQQIELLLTMVVVPYVGKYFGRKCAYWSWAKYMEWMYAVEVRYTNKAAFRAAGAVEAAATL	ATGTCGACCTCAACATCTTCCTCATACGTCTTCCCATCTGGACAATGGTCGACGCCAGCCACTGCCCCGGATGCTCATGATGAGCTCGCATCAGACAATGATGATCTCGACTCCCTACCATCATCGATAGACAGCTCGGAGGAAAGCTCGGAGTACAGCTCCGATGCACAGAAGGAGTGGGAGGCCAGCCTGCAGCAGATCGAGCTCCTGCTCACAATGGTTGTTGTGCCGTACGTGGGAAAATATTTCGGGAGGAAGTGTGCTTATTGGAGTGAGTCCACTTTTCTGCGTTGCATTTATTTGAGGGTTGCGATACAGATGGGGCTTGGGAACAGATACTGACTACGATACAGGCTGGGCGAAATACATGGAATGGATGTACGCAGTCGAAGTGAGATA…
VC83_00063	scaffold_1:171565-172701	+	flanking	.	.	hypothetical protein	.	initiation factor 2	IPR002735;IPR016189;IPR016190	.	GO:0003743 - translation initiation factor activity [Evidence IEA];GO:0006413 - translational initiation [Evidence IEA]	BUSCO:BUSCOfEOG76TB3F	.	MAGEDTIAERKPRKSVAFSEGATIVDENGEISTEGANGSKDTAMSHSSPDAEEAKEDDDDVANMLKGMKKKKAKKPKADDEAGEADAAADGGLDLTMKKKKKKKVPKEGEDDFAAKLAALDMDKEEGDEEAVAKPEKVEDSGDMEKGTGIWAHNDIKPIGYELLLTRFFSLLAQKNPDHASSGSRSYKIPPPQCLREGNKKTIFANLNEICKRMKRTDEHVTSYLFAELGTSGSVDGSRRLVIKGRFQQKQIENVLRRYIMEYVTCKTCRSPDTELNKGENRLYFITCNSCGSRRSVTAIKTGFSAQVGKRKRQQG	ATGGCGGGCGAGGTAAATACAAACCCACGCTGGATGAGGGGCGAAATGCCACATCAGGTCAGACTAACACGTTTGCGACAGGATACTATCGCAGAGCGCAAACCGCGCAAGTCTGTCGCGTTCAGCGAGGGAGCAACTATCGTGGATGAGAATGGAGAGATCTCCACCGAGGGAGCCAACGGATCGAAGGACACAGCAATGTCGCACTCGAGTTTGTCACCCCACATTTCACCTACAAATTCACCTGTGGCGACTAACAATATTCCAGGCCCCGACGCAGAAGAGGCAAAAGAGGATGACGATGATGTCGCCAACATGCTTAAGGGCATGAAGAAGAAGAAGGCCAAGAAGCCCAAGGCTGATGACGAAGCTGGCGAGGCTGACGCAGCTGCTGACGGT…
VC83_00064	scaffold_1:173711-175012	+	flanking	.	.	hypothetical protein	.	DUF124 domain protein	IPR002838;IPR016031	PF01987	.	.	.	MSGYYPPPPGSQPAQQHFAPPPATPTPPAPAQGQYYPPPRPAAAPSNPQSYPPPPAPGQQAQKQYAPPPNFSHRTSYQKPASPPAPAPLPQYAPPPGVAADQYPDEKQEYEEEQQQQQQGVNMHAGAPAAGHFMGAVATQDDVGTFNGGSYRISHRDTNSIITLQLAFGCPLSVKPGCMIAMSPTVTLKGNMKFSMTKIMAGHISHSTFTGPGELLLAPQALGDITSIRLTGNEQWSVGKDALLASTQGVVKDFKRQGLGKAMFSGEGLFVFKISGTGIMWITSFGAIIRKDLQEGERYVVDNGHLIAWNTKYVLERIASGGIISGIASGEGLVCKFTGPGTIFLQTRNPAGFAQWMAAQSAAGM	ATGTCTGGCTACTATCCCCGTAAGGATCCCATTCCTCTACCCCACTCCTTCGTGATCCTTCAAGCTCCACCTTCATTTCACTCTGAAGCTAACAACATTTAATTACAGCTCCCCCGGGCAGTCAACCAGCCCAGCAGCATTTTGCCCCGCCCCCGGCAACTCCTACTCCTCCGGCCCCGGCTCAAGGGCAATACTACCCACCGCCCCGACCGGCTGCCGCGCCTTCAAACCCGCAATCATACCCTCCGCCCCCTGCTCCAGGCCAGCAGGCACAAAAACAATATGCACCGCCCCCGAACTTCTCTCACCGCACATCGTACCAGAAGCCCGCCAGTCCGCCTGCTCCGGCGCCTCTTCCGCAATATGCGCCCCCGCCGGGGGTAGCCGCTGACCAGTATC…
VC83_00065	scaffold_1:175920-178829	+	cluster	.	.	hypothetical protein	.	NA	.	.	.	.	.	MSKPPPHSGRGKKPELSPTPEQTPRQKTAKQPRLWNSGISPAEKGKSAVSPSKQPSKEPSEELSKQTLRQPQQQLPKQPPKQTPRQAQRQTPTQKQTKQTPKELPKQMSKQPPKQPTKTNSWRSSTSRNTGESPHVSSVRDVHKWSPFHKRGYETASILGSPSKKLPSPVPKDSKVGSLPGSNHSPAKDDEYFSSLLKRSRLSIDAPSKAPNAFEIPSQNDKGPRFDQICDNKSPVSGVRPSGTKARCLFPPGFIAERDEEQDIPSRFANETIICERMQPSRRTGKLRSPVGTPVDESQESWLPADNTGGDWQAWRPPQSLRTTPEPIRDPAILSRQLRQRLLNFTSDSVDELRDVPMRAMFVPGGAAPPDQRIEAAYLNPEAHILAIDPNITLHTPRL…	ATGTCGAAACCTCCGCCACATAGCGGTCGTGGGAAGAAGCCCGAATTGTCGCCAACACCCGAACAAACCCCACGGCAGAAGACTGCAAAACAACCCCGGCTCTGGAATTCGGGGATTTCGCCAGCAGAAAAAGGAAAATCAGCGGTATCCCCATCGAAGCAGCCATCGAAGGAGCCATCGGAGGAGTTATCGAAGCAAACACTGAGGCAGCCACAACAGCAGCTACCAAAGCAGCCACCAAAGCAGACTCCAAGGCAGGCTCAAAGGCAGACTCCAACGCAAAAGCAGACAAAGCAGACGCCAAAAGAACTGCCAAAGCAGATGTCAAAACAGCCACCAAAACAACCAACAAAAACCAATTCATGGCGCAGTAGCACATCCCGAAACACAGGTGAAAGC…
VC83_00066	scaffold_1:179508-181532	+	cluster	.	.	hypothetical protein	.	NA	IPR019680	.	GO:0016592 - mediator complex [Evidence IEA];GO:0001104 - RNA polymerase II transcription cofactor activity [Evidence IEA];GO:0006357 - regulation of transcription from RNA polymerase II promoter [Evidence IEA]	.	.	MATPTPVGKHPASLRAGLTPPVSTPFSASKSVNLSPQQYKKSPANSNQYAHPTASSFGGINFDSPTTAAALATLPLGDLGLDASAGGLGGGLGHLGGGLGLGTGLGGLQGIGRLDEDERKRRKLMQIVDTLKAVKGRVSEDGIERLARSVGLECLWETGMGRGGKSKTLIIAGTGLSIDIEFTDNVVETVTLGFPESPESVTRHADQAGRILLDDLKLSKDETVLTKRVDRFAGNLDRMARLDKLSVMPQLNCHEAVAGIYDSLERLHKWEVARLTEEEAMSGKTQEQIVRAALLQKSGRPAMNAHGNVGLCLEYWQERHATSQGEGCKTWSLLLECDQSSSMVYPPVRVSSAWISPSVAKSNPTADDVLLSASDVVLDWQDPPNILLTSNPDQKDDSG…	ATGGCTACCCCGACGCCTGTCGGAAAGCATCCCGCCAGCCTCAGGGCAGGCTTAACGCCACCTGTCTCCACGCCTTTCTCGGCGAGCAAATCGGTCAATCTCTCGCCTCAGCAGTACAAGAAGAGCCCCGCAAACTCGAACCAATACGCGCACCCGACAGCCTCCTCGTTCGGCGGGATAAATTTTGACAGCCCGACTACAGCAGCGGCTTTGGCGACACTGCCGCTGGGAGACCTTGGGCTCGATGCATCGGCTGGTGGATTGGGGGGTGGGCTGGGACACCTGGGCGGGGGGTTGGGGCTGGGGACTGGACTGGGCGGGCTACAAGGGATCGGAAGGCTTGATGAGGATGAGCGGAAGAGGAGGAAGTTGATGCAGATTGTTGATACCCTAAAGGCA…
VC83_00067	scaffold_1:182246-185236	+	cluster	.	.	hypothetical protein	.	NA	.	.	.	.	.	MAPGRISLRAGQESWATEEQWENDGEYDGEYDGEYDGKYDGEYDGEYDAEWDSNDDATDSYATDGEWDSKSADAEEASAPATEEPETVGPKNEEPAPVSTKEAPGNPGNPGTLLVDEEASLPNEENDSVTNFDSFDADKTPQQAHQAGDEPVDPQVPQEEKPKLTPEEQAMKDRESWQLAVADRKERLREGQMAKNDRARKLFDIFQKDRKEEKLKTPKKVVAVKSSRYKNRINNRGLVGELGKKVAGKVADVVAEKLAERLASKKAGAEENKEEITDKKPGEEVLTASGSSNNFVDQTFMDNLMKAIEGPNLPVMEGLPGVTSYDEDAPSNPEDPRRIHRVLKVVLGSELFEELSELSLDDYEAQDQAAREQLVNKVVFTVKGNPATEKIKIELLEGL…	ATGGCACCTGGACGTATCAGTCTCAGAGCTGGGCAAGAGTCATGGGCCACCGAAGAACAATGGGAGAATGATGGGGAGTACGATGGGGAGTATGATGGGGAATATGATGGGAAGTATGATGGGGAGTATGATGGAGAGTATGACGCTGAATGGGATTCTAACGATGATGCCACTGACAGCTATGCCACCGACGGTGAATGGGACTCAAAATCTGCAGATGCGGAGGAAGCCTCTGCACCAGCAACTGAAGAGCCAGAAACTGTAGGGCCAAAAAATGAAGAGCCAGCTCCAGTGTCCACCAAAGAAGCTCCAGGTAACCCAGGCAACCCAGGCACGTTGTTGGTCGACGAAGAAGCTTCGCTACCAAATGAGGAGAATGACAGCGTTACCAACTTCGAC…
VC83_00068	scaffold_1:186220-188013	+	cluster	terpene		farnesyl-diphosphate farnesyltransferase	.	Catalyzes the condensation of 2 two farnesyl pyrophosphate moieties to form squalene. It is the first committed enzyme of the sterol biosynthesis pathway. Required for the biosynthesis of ergosterol	IPR002060;IPR006449;IPR008949;IPR019845	.	GO:0016021 - integral component of membrane [Evidence IEA];GO:0016765 - transferase activity, transferring alkyl or aryl (other than methyl) groups [Evidence IEA];GO:0004310 - farnesyl-diphosphate farnesyltransferase activity [Evidence IEA];GO:0016740 - transferase activity [Evidence IEA];GO:0008610 - lipid biosynthetic process [Evidence IEA];GO:0009058 - biosynthetic process [Evidence IEA]	Probable squalene synthase;BUSCO:BUSCOfEOG7GJ6P5	putative_phytoene_synthase from BGC0000664 (BAG23657.1:pident=26.32, evalue=2e-06)	MVSASQALYLALHPFQLRSIIQWKVWHDPVHTRDKKTECETLQKCFVHLENTSRSFSMVIQELNPELLVPVALFYLILRGLDTVEDDMTIPLEEKEPILRDFHNIMEKDGWNFNGNGPDEKDRGLLVDFDVVIMEYKKVKPVYQAIIKDITDKMGNGMAEYANNAEHNVNGVNTIKDYELYCHYVAGLVGDGLTRLFVESGLANPALLQRPHLSESMGQFLQKTNIIRDIREDLDDKRRFWPKEIWSKHVEKFEDLFKPENQTAALACSSEMVLNSLRHADECLFYLAGIKDQSVFNFTAIPQAMAIATLELVFQNPKIFHQNIKITKSDACELMIQSTQNLRIVCGVFRTYTRKIAKKNSPTDPNFLEISIACGKIEQFIESIFPSQDPKVATLAATD…	ATGGTTTCTGCTAGCCAGGCTCTATACCTTGCGCTCCATCCTTTCCAGCTGCGCTCAATTATCCAATGGTTCGTGAGGACATTCTGAACCCAAAGCGACGATGCTAACCCGTCGCATGTAGGAAGGTATGGCATGATCCAGTCCATACTCGGGACAAAAAAACAGAATGCGAAACTCTCCAAAAATGCTTCGTGCATCTGGAAAATACAAGCCGCAGTTTCAGCATGGTCATTCAAGAGCTGAACCCAGAGTTGCTCGTCCCGGTTGCCCTCTTCTACCTGATCCTTCGCGGTCTTGACACAGTCGAAGACGACATGACCATTCCGTTGGAGGAGAAAGAGCCGATACTGAGAGATTTCCATAACATCATGGAGAAGGATGGCTGGAATTTCAATGGTA…
VC83_00069	scaffold_1:193509-194622	-	cluster	.	.	hypothetical protein	.	NA	.	.	.	.	.	MISKLVSHDCIWSPTSSKCGYCTAQHSPCVPLPWFLGEEFAALRAAEEATPLIPADIAAAATEANRVALLAAQSMPKFRSDVERDLYEEARATQAALESGLAQIRSSLRRLRTEQESVPALLGELVAAVGKLPTAAAPAVAPTRGDGRKEGEDGEVGAAYGA	ATGATTAGCAAGCTAGTTGTGGGTCGCACTTGATTTCTAATACATTTACCAAGCCTGGTTAGACATGGAAAGTCATGGAAAATGAGAGAACTACACTCCTTTGGCATAAATAGGATTGCCCTTTCCTTAAGAAAGGGCAAGCAGGCAATACAGTAAATCGACTATCACATACTTCCACGTCTTTTACAAGCTTCCAAGCATTGATCTTGTTATTCTCTGTTTTTGAAAAGTCAGTGAGGTGCTAACCTCTGACTTACCCCTGAGTTCTCAGACTCAACATTTGTTGCAACTTGTCTAAACCACTTCACCACATCATACACCTGATTGCTGCGTTGTGGAATAGTCTAAGCTACAACCCTTTGGCTCTGTTTCCTAAGACAGTGTGTTGTCTTAGTAAAT…
VC83_00070	scaffold_1:200569-201678	+	flanking	.	.	hypothetical protein	.	Protein of unknown function (DUF3712)	IPR022185	.	.	.	.	MSLHKGETGETQLEHNADHANVEKPKRGRLGALIRKYWWALLIVFAIVALVIILPLVLVGFPRIIQDKVNKSTLTIDGIAVTNTKTNTVQISINSTVSSSNSISAVIDGFDAIMYLEDKLPHTPIMTLRMPETKTGLAIVNVTQEINGTANQPFIDFNSWYLWNSSLAVTIEGETFVHVKGLKAAKVSFKKTVTLTGINGFKGLEVTKANIALIPDSRGDNFNGYASIPNPSVLTFEVGNATFANYFEKAKIGTLYIDDMYIRPGINNVSVRANISQVPIIEALGKKPYCTDGVLPFDLMGESVINHGQPLPYFAESLALHAQSTSIGVGEALLESTKTKLYSCPA	ATGAGTCTTCATAAGGGCGAGACTGGCGAGACCCAGCTCGAGCACAACGCCGACCACGCCAATGTCGAGAAGCCCAAGCGAGGCCGCTTGGGTGCTCTCATCAGGAAGTACTGGTGGGCGCTCTTGATCGTGTTTGCCATCGTCGCGCTCGTTATCATTCTTCCTCTGTAAGCTATATATATTTACCGCCTTTTGCCGTTATCGCCCCGCGCGCATCTCCTCTAACAGCACGCCAGCGTCCTCGTCGGGTTCCCCCGCATCATCCAGGACAAGGTCAACAAGTCCACCCTGACCATCGACGGCATCGCCGTCACCAACACCAAGACGAACACCGTCCAGATCTCCATCAACTCCACCGTGTCCAGCTCCAACTCCATCTCCGCCGTCATCGACGGCTTC…
VC83_00071	scaffold_1:202598-204096	-	flanking	.	.	hypothetical protein	.	conserved hypothetical protein	.	.	.	.	.	MATQQGNGGGDSDEGWWPEGKDNRNGWRLDIVSLLAVIGESSMAEHSQAMTASWIGCLPRIIPAPQVLLKPTRPTRMPHSTASVVGVMNGIQIPTLNYFPNIVHPIEDLAPFSFRVYRIRHSCHALSQHNDPRSWRSVNSRHNSTLPRHNGFFTTASNFLRGDWLRRTDPEKAPTFSPLNLLSIFSCVLTWAIFAVSVYNRDAIACLALIAISLVSTIVGYASLWSPQLMKRTSGAVVPEGDVVIRTREGAFIVVKCDENVARELYTGTEECTYLVHSVRAYRALIGLATFILMVAVVLLGNCNFDQQAAIGSAYIVLNGLYWAASLVPKKEFWDLKMYEREDITPDDCRDADRAQPGGEPDDLPSFTRTMWYAIRVTGEVEWVRTSGAAPKTKEWMRW…	ATGGCAACGCAACAAGGCAACGGCGGCGGCGACAGCGACGAGGGGTGGTGGCCAGAGGGCAAGGACAACCGGAACGGTTGGCGTCTAGACATCGTGTCCCTCCTCGCGGTTATCGGCGAATCTTCAATGGCCGAACACTCACAAGCCATGACAGCCTCCTGGATAGGCTGCCTACCACGAATTATACCCGCGCCACAAGTCCTGCTAAAGCCTACCAGGCCAACACGGATGCCACACTCCACCGCCAGCGTGGTAGGCGTGATGAACGGCATCCAAATCCCCACCCTCAACTACTTCCCCAACATCGTCCATCCCATCGAAGACCTGGCCCCCTTCTCCTTCCGCGTCTACAGGATACGACACTCCTGCCACGCCCTCTCCCAACACAACGACCCCCGC…
VC83_00072	scaffold_1:205071-205970	+	flanking	.	.	hypothetical protein	.	conserved hypothetical protein	.	.	.	.	.	MSKRSVFTTITPLPPSVTRQHVLDTFHNHVEMIDLNPLVEERHRIKPPPKATPEEFHCIWYEVTDRVQYLPGGVYSGKVSYPVCFHDLPNGIQTHCYAPMGLQIKGKWSLGGSLPGEPREPVEMGLNVPMVGLYVREDVDMKCNIMLTNFVKKTFKKSHAELVARLSVKAQLQEAAATNSTLASQATSPHLSYAGSVHYSVGPPGFPPQNMSMFPPGLQPPPHYSQGHVQQNQYQPCDPRMSMQSSFGQQSVQGAYQQQPPPSQFAPSELSNTETSKQGDAKKANSAPPTQESPPVELP	ATGTCGAAGCGCTCAGTCTTCACGACAATCACCCCGCTTCCACCGAGCGTCACCCGCCAGCATGTCCTGGACACATTCCACAACCACGTCGAGATGATCGACCTGAACCCCCTGGTGGAAGAGCGGCATCGGATCAAACCACCACCGAAAGCCACCCCGGAAGAGTTCCACTGCATCTGGTACGAAGTGACGGATCGCGTGCAATACTTGCCCGGCGGCGTATACTCCGGCAAAGTGTCGTACCCCGTCTGCTTCCACGACCTCCCCAATGGCATCCAGACTCATTGCTATGCGCCGATGGGGCTACAGATCAAAGGGAAATGGTCGCTGGGTGGATCTCTGCCGGGCGAGCCGCGAGAACCGGTTGAGATGGGCCTCAACGTGCCTATGGTCGGCTTA…
VC83_00073	scaffold_1:206265-208188	-	flanking	.	.	hypothetical protein	.	Adenosine/AMP deaminase	IPR001365;IPR032466	.	GO:0019239 - deaminase activity [Evidence IEA]	.	.	MGGICSWEKGNEASDKARWPVRRPDEGDDIAQRIPAEKTLEKLSDTKINTMANHTTPLTLDAYNAERASVLAVERAEGFDGRARETASELQNKANEIVVAIRQRDAELVHGGALDMLGKVITPDKHFVGNASNITSTSLFKIAQQMPKGAHLHCHFNSCLPPQFLLRHANNNAHMYIKSDLALNSEDNKERAEIQFQMHVIEEEKHLEHSTSLLHDSYKSSFHADDKRKGWYSYDKFLQEYPGGESAAEEWLASKLFFTEEEVYGISQTTANIWLRFGTRTRMLKGLFGHESAFRAYTDACIQDFIRDNIQYAEIRPNFPSNSLVKSDATGFIDNVGLLQIIADAVTSQRQSGAPFTGLKVIYCCPRSFSKERVAASLVECIALKRKFPDLICGYDLVG…	ATGGGTGGCATTTGTTCTTGGGAAAAAGGCAATGAGGCTTCAGATAAGGCTCGCTGGCCCGTGAGGAGGCCCGACGAGGGGGACGATATAGCTCAGAGAATACCCGCTGAGAAGACGCTTGAGAAGCTGTCAGACACAAAAATTAATACGATGGCGAACCATACCACCCCCCTAACTTTGGACGCATACAACGCCGAGCGCGCCTCGGTCCTAGCAGTCGAGAGGGCAGAGGGCTTCGATGGACGAGCAAGAGAAACGGCTTCTGAGTTACAAAACAAAGCAAACGAAATTGTTGTCGCGATTAGACAGAGAGATGCAGAGTTGGTTCATGGTGGGGCGCTGGACATGTTAGGGAAAGTAATTACCCCAGATAAGCATTTCGTTGGGAATGCTTCCAAT…
VC83_00074	scaffold_1:208621-210126	-	flanking	.	.	hypothetical protein	.	SRP40, C-terminal domain	IPR007718	.	.	.	.	MNPNLVPVAKRKSKAPVGEKPDWLFGNGASKPAATPQVSLSQPKAGKKTAVKGAKATTTEKSTKTPPSPELLNLVGEFLTEFGFNNTGNLFASERKDRTKSEGWQGRPAAAVKTTSVTLGNIYEKFRETKNGNTGDKQKDTQEAPTKKEVVPKKAEAKKTKEKRKPIAAKESSSSSGDSDSDVEMGDVKAITTTASKKSSSSSSSGSSSSESSDSDSDDEKEVPAAKAAAPKAKVNALKRKASSDSSSSSSSDSDSDSDSDSSSEDEAPKRKKSKTTPAAAESTSSSDSDSDSSDSDSSSSESDSAAKKSAKSSSDSSSSDSDSSSSDSDSDSSSDSDSSTQSAAAKVPLPDSGSDSCSDSDSDSSSDEEMGDATAKSDSTATLASSDSDDSSSADKKT…	ATGAACCCCAATCTTGTGCCTGTGGCCAAGAGAAAGTCAAAGGCACCCGTGGGCGAAAAACCAGACTGGCTGTTTGGAAATGGTGCCTCAAAGCCCGCCGCAACTCCTCAAGTTTCTTTATCTCAACCCAAAGCTGGAAAGAAAACGGCAGTTAAAGGTGCCAAAGCAACCACCACCGAGAAATCCACGAAGACTCCTCCTTCTCCCGAATTACTCAATCTTGTCGGTGAATTCCTGACCGAATTCGGCTTCAACAATACTGGCAATCTTTTTGCTTCTGAGCGCAAAGATCGCACCAAGTCCGAGGGATGGCAGGGTCGCCCTGCGGCTGCTGTCAAGACGACTTCAGTCACTCTCGGAAATATCTACGAGAAATTCCGCGAGACTAAGAATGGCAAC…
#Cluster_2
#GeneID	Chromosome:start-stop	Strand	ClusterPred	Backbone Enzyme	Backbone Domains	Product	smCOGs	EggNog	InterPro	PFAM	GO terms	Notes	MIBiG Blast	Protein Seq	DNA Seq
VC83_00651	scaffold_1:2477494-2479445	-	cluster	.	.	hypothetical protein	SMCOG1005:Drug_resistance_transporter,_EmrB/QacA	MFS drug efflux transporter	IPR011701;IPR020846	.	GO:0016021 - integral component of membrane [Evidence IEA];GO:0055085 - transmembrane transport [Evidence IEA]	.	MFS_transporter from BGC0000120 (AIG62136.1:pident=40.53, evalue=4e-126)	MVSPNPTEKSSIHSLPIPGADADIEQAPEPESPPTGRQIHGFQWFLVIVAVLSSMFMYSLDGTIVADLVPSIANEFHAVPLLPWLSVGFMVGSIVTVLPLGKLYGKYNAKHLYLISVVLFLAASALCGAAPNMSAMIVGRVLLGMAGNGIYFGILTLLSVHTGDTERPTYLSMVGLIWGVGTVLGPVVGGGFDKVNWRWAFYLNLIIGGLFAPVYVFLLPAFDPSPSTSFVARGKNFDLLGATLSIASILSLVMAINFGNALYSWDSAPIIVLFVLAGVLLILFAIQQKLALFTTKSERMFPAHLLRSKEACLLFIAAAGCNAAGFLPVYYIPVYFQFSRGDNALEAAVRLLPLIIVLSATIMAQGFFMSKLGYYQPWYLVGSALLLVGDVLLSRIDEN…	ATGGTTTCCCCAAATCCCACCGAGAAATCCTCTATCCACTCCCTCCCCATCCCTGGCGCTGACGCAGACATCGAGCAAGCACCCGAACCTGAATCTCCTCCCACCGGCCGCCAAATCCACGGTTTCCAATGGTTCCTCGTCATTGTCGCTGTCTTGAGCAGCATGTTCATGTACTCACTTGACGGCACCATAGTGGCTGATCTCGTGCCCTCCATCGCCAACGAGTTCCACGCTGTGCCGCTCCTCCCATGGCTCTCCGTCGGTTTTATGGTCGGTTCTATTGTCACCGTCTTGCCGCTGGGGAAGCTCTACGGAAAATATAACGCCAAACACTTATATCTCATCTCCGTCGTGCTCTTCCTCGCAGCATCGGCACTGTGTGGTGCCGCACCGAATATG…
VC83_00652	scaffold_1:2480350-2482300	-	cluster	.	.	hypothetical protein	SMCOG1034:cytochrome_P450	Cytochrome P450	IPR001128;IPR002401;IPR017972	PF00067	GO:0005506 - iron ion binding [Evidence IEA];GO:0020037 - heme binding [Evidence IEA];GO:0016705 - oxidoreductase activity, acting on paired donors, with incorporation or reduction of molecular oxygen [Evidence IEA];GO:0055114 - oxidation-reduction process [Evidence IEA]	.	GsfF from BGC0000070 (ADI24958.2:pident=34.21, evalue=8e-88)	MAERENGYCRDGAHWSLFKNARKPAIFEVKIFKLTVFYLLQHLSFTPHHISYSEGANTAYRMENSTPPPSSLHNSYSHRLPHLTYLTPLLRPYIYIPLLLTAYILYHRYLTGLSHIPGPFSGTFSNFWKISAAWHEEMPKRNIAAHRKYGPLVRVGANMISVDDPAAMSTIYGFKPIYSKTAFYPIVEALYKGKLLANLFTTRSEQYHARLKRASVTAYSMTALADLEPHVQPVIDLFLKRIDEVGAGGTKAFDIGSWLQFFTFDALGEINFSEQLGFLETGTDVGKSIGTIDGLLAYLSVVGQAPWMHRFLLGNPVLPHVLPLESSNEVQNFAIKMINKRKSPSTTKPHRDILARLLEVSEKDPSKLTFEEIIALTTTNLIAGSDSTAIGLRAILYFL…	ATGGCTGAAAGGGAGAATGGCTACTGCAGAGATGGGGCGCATTGGAGTTTGTTCAAGAATGCACGAAAGCCCGCAATTTTTGAAGTTAAGATCTTCAAGCTCACTGTCTTCTATCTTCTTCAACATCTATCTTTTACCCCTCATCACATTTCATATTCTGAGGGCGCCAACACAGCATACAGAATGGAAAACTCCACCCCCCCCCCTTCCTCCCTCCACAACAGCTACTCCCACCGCCTCCCCCACCTCACCTACCTCACCCCCCTTCTCCGCCCCTACATCTACATCCCCCTCCTCCTCACCGCCTACATCCTCTACCACCGCTACCTCACCGGGCTTTCCCACATCCCCGGACCCTTCTCCGGCACCTTCAGCAACTTTTGGAAAATCAGCGCGGCA…
VC83_00653	scaffold_1:2482926-2483602	+	cluster	.	.	hypothetical protein	SMCOG1298:putative_carboxymuconolactone_decarboxylase	NA	IPR029032	.	.	.	putative_decarboxylase from BGC0000159 (ABW96539.1:pident=28.02, evalue=4e-09)	MSAPTEPRPDPFRHTCLVPYVEAATAPPAIAEKINVLPFRRNIFLLLAHSPGLFPHMMGLIGGCFNKDVRKIPLLDWQLIVLRTATTLGAKYEYDVNLPVAEIFNLGEEKIAAIGCTALSVRQGEGPWTARQRVILRVVDEQLATYTNTPGTIKDAVEILGHAELVEVLIILGTYSTLARIINGLRIDDDQPVRPEGLEDMLKASVTE	ATGTCTGCCCCCACTGAACCCCGCCCTGACCCATTCCGCCACACCTGCCTCGTCCCCTATGTCGAAGCTGCCACAGCACCGCCCGCCATCGCCGAAAAGATCAATGTCCTGCCCTTCCGTCGCAATATCTTCCTTCTTTTGGCGCACTCCCCCGGCTTGTTCCCACACATGATGGGGCTTATCGGCGGTTGCTTCAACAAGGATGTTCGCAAGATCCCCTTGCTAGACTGGGTAAGTCCTCTCACCTTGTACACCAGGTAAGAACCAGTTAACGGAAACAGCAACTCATCGTCCTCCGCACCGCCACCACCCTCGGTGCAAAATATGAATACGACGTCAACCTCCCCGTCGCCGAGATCTTCAACTTGGGCGAAGAAAAGATCGCCGCCATCGGCTGCA…
VC83_00654	scaffold_1:2484636-2485691	-	cluster	PKS/NRPS-like protein	PKS_ER (25-183)	hypothetical protein	SMCOG1028:crotonyl-CoA_reductase_/_alcohol_dehydrogenase	Inherit from KOG: trans-2-enoyl-CoA reductase	IPR002085;IPR011032;IPR013149;IPR013154;IPR016040;IPR020843	.	GO:0008270 - zinc ion binding [Evidence IEA];GO:0016491 - oxidoreductase activity [Evidence IEA];GO:0055114 - oxidation-reduction process [Evidence IEA]	.	HbmAIII from BGC0000074 (AAY28227.1:pident=23.30, evalue=3e-09)	MAQVLTIASGTQVPAVNFHAQRYFVDDLEANEVIIKMLAAPINPLDILVLAGVYPVKPSHTHLDEPILGYDGVGEVLKVGRSVTSLSLGDLVVPSKFGTGTWRTHAVLDAASLQKVTRPTDLAFASILRIGIAPAFCLVEDMRALKPGDYIIQNAGTSLLAQFVIQFARRRGANVINVVRDREAYELEKVETALHKLGAEIVIMESALAGDARVKNKRITLALDSVFGASGRGLVKALAVGGTYVHLGFLSGAAGGSVAIDRTDLFARQLTMKGFRGTAQVGLRSAEEQVDLFNWFVELFNSGELQLPALGLQKVKWSVGDPKGSKGGLLEAVERAKSGALGQRKQIILFE	ATGGCCCAAGTTCTCACCATCGCAAGCGGCACCCAGGTGCCAGCTGTGAACTTCCACGCCCAACGATATTTTGTTGATGACCTCGAGGCCAACGAGGTTATCATCAAAATGCTCGCAGCCCCAATCAACCCCCTTGACATCCTCGTGCTCGCAGGCGTCTACCCGGTTAAGCCATCCCACACCCACCTCGACGAGCCCATCCTTGGCTACGACGGCGTGGGCGAGGTCCTCAAGGTCGGAAGAAGCGTCACCAGTCTCTCTCTCGGCGATCTCGTTGTGCCGAGCAAGTTCGGGACGGGCACTTGGCGCACCCATGCTGTGCTCGACGCTGCGTCACTCCAGAAGGTTACACGTCCTACGGACCTGGCTTTCGCATCTATCCTCCGCATTGGGATTGCC…
VC83_00655	scaffold_1:2486969-2493748	+	cluster	NRPS	AMP-binding (82-471);Condensation_DCL (676-945);AMP-binding (1116-1508);PCP (1618-1685);Condensation_DCL (1734-1997)	Nonribosomal Peptide Synthase (NRPS)	SMCOG1002:AMP-dependent_synthetase_and_ligase	Condensation domain	IPR000873;IPR001242;IPR009081;IPR010071;IPR020845;IPR025110	PF00501	GO:0003824 - catalytic activity [Evidence IEA];GO:0008152 - metabolic process [Evidence IEA]	.	from BGC0000334 (ctg1_orf003:pident=26.78, evalue=0.0)	MAIQVVQRSPATVFLRGRKLFLELELDQVSGFEDIFKALNSSASDIEALTAGSDGLVHSLFERQAKKTPNAIAVQFENQDELTYQKLNETANGMARQLSWAKNTIVPIAVSRSINLIVALLAVLKAGAAYVLLSTDSPAERNRFIVNDTKALFVITDSTTEGSFKPTQEVSIEHLVTVSQAMSPKYLTNVNNYQDPSDTAYVIYTSGTTGHPKGVILPHSAAHTGISALPDLDSSRPFRQLLCHSPIFSAAQRTILGALCRGGTLCLASKENITLYLSDTIEGMGISSLEITPSMLKLIDPSSAASAIKRITLGGEAVGPELVETWAGKVELVSAYGLSECTQLNMRHLLKPGHSARTIGMPSDSTTYIVLAPNTLNRVPPMTPGELCLGGDQLGKGYL…	ATGGCTATTCAAGTTGTGCAGCGATCCCCTGCCACGGTGTTTCTCAGGGGCCGCAAGCTCTTCCTTGAGTTGGAGCTTGATCAAGTCTCAGGCTTTGAGGACATATTCAAAGCCCTCAATTCTTCCGCATCCGATATCGAAGCCTTGACGGCTGGGTCAGATGGTCTCGTCCACTCGTTGTTTGAGAGACAGGCCAAGAAGACTCCGAATGCCATCGCCGTTCAGTTCGAGAACCAAGATGAGCTGACCTACCAGAAGCTTAACGAAACTGCCAATGGTATGGCACGGCAGTTGTCTTGGGCCAAAAATACCATTGTGCCCATTGCCGTCTCTAGGTCTATAAACCTGATTGTTGCCTTACTGGCAGTTTTGAAGGCCGGAGCAGCCTACGTGCTCCTC…
VC83_00656	scaffold_1:2494114-2494524	+	cluster	.	.	hypothetical protein	.	NA	.	.	.	.	.	MPTRGDYFVQGRNSTAILEVMERELLDFKQKLCELSTGIQEKRSTVLQLCNRANAIRLAGIRHRVTEAVDYELKAAALFGETMSPQIQLRDAFLQEHNRVGDFTQEIAKAENGDSDD	ATGCCAACACGTGGCGACTACTTTGTCCAAGGACGAAATTCTACAGCTATGTCGAAAGTTTGCATCTATTTACATAAACAATATCGTACTAACTACCCAGAACGCAGATTAGAGGTTATGGAACGTGAGCTTCTAGACTTCAAGCAAAAGCTATGTGAGCTGTCTACTGGAATTCAAGAAAAAAGAAGCACTGTCCTTCAGCTATGCAACCGCGCAAATGCAATCCGTCTTGCAGGCATTAGACATCGTGTCACTGAAGCTGTCGACTACGAGTTAAAGGCTGCTGCCCTTTTCGGAGAAACGATGAGCCCCCAGATCCAACTAAGAGATGCCTTCCTTCAGGAACACAACCGGGTTGGAGATTTTACACAAGAGATCGCTAAAGCTGAAAACGGTGAC…
VC83_00657	scaffold_1:2497874-2498776	-	cluster	.	.	hypothetical protein	.	NA	.	.	.	.	.	MAKLKAHEELSTNANTIKARNCVSNLTEDEKAVHLALKADHADLSYYLKKLYKSAKYKTRLQNELKVERICVRTEKGTHASCIANQKVKNISASSSPQAPPSTPPKQLLSELAAFEGISSIPIDDNHNSEWEDTEVEDDLELELMLQREIF	ATGGCGAAACTCAAGGCACATGAAGAACTCTCCACTAATGCGAATACTATCAAAGCTCGCAACTGCGTCTCCAACCTTACTGAAGATGAGAAGGCTGTTCACTTAGCACTCAAGGCTGACCATGCTGATCTGAGCTACTACTTAAAGAAGTTATATAAGTCTGCAAAGTGTAAGGATGCCTCCTTACCTAGATACTCGAAGAACCCGCCTCAGAGCTGTTACGGTCACCACAAGCATGAAATCCGACTTGGTGTGGTTTCGGACCAGTAGAGGAGGACATAGCGAGTTACACTATAGTGGGGGACGGTAAGGGTGTAGGGTTCAGGGTCGATGCGGACCTGTTGCGGTGGAAGGTTCAGGGCTAGGGTTGGGATAACCGAGTCGGGCCCGTTTCGGGTA…
VC83_00658	scaffold_1:2500463-2501922	+	cluster	.	.	serine/threonine protein kinase	SMCOG1030:serine/threonine_protein_kinase	STYKc	IPR000719;IPR002290;IPR008271;IPR011009	.	GO:0005524 - ATP binding [Evidence IEA];GO:0004672 - protein kinase activity [Evidence IEA];GO:0006468 - protein phosphorylation [Evidence IEA]	.	hypothetical_protein from BGC0001053 (CAF05640.1:pident=24.75, evalue=9e-07)	MCIFLKIVLPTTCPSSVVMPGVRLYNVQFFLQTSSLLFKSHITLNAIRRRATQLPRFRPLPHVIASCLSTGPVRSQSTMQSHHSMPAPAQNKINKPVVGSRLAGESGRQYTIKCVLQEKDNRPEKVYLASRDDGHKFVFKEVPPSMFEPACDMQRDLIAHERSSYLRLMRDSIPEQSILIYDYATDHLLSLAQKEIPLAARKRILRDALRGLAALHDKNIVHADVKANNILVNYTNGDENIVVKSVQLADLEDAAYVPPGSDIVGSQVGNQLWRSPEAHAQGPVNSPSDMFSYGIVCIYVLSRTVIFAPSAKEIEEPEMEPLSIILERQISYFAEPDTFDALLRYLGPESPWCEIFTVVRSGFNEQNRRKPFRLWKVEKPGFDEDFLDLVGAMTNFDPA…	ATGTGCATATTTTTGAAAATCGTTTTACCAACAACCTGCCCATCATCTGTAGTAATGCCTGGAGTTAGACTTTATAACGTCCAATTCTTCCTCCAGACCTCATCACTACTCTTTAAAAGCCATATAACTCTCAATGCAATACGCCGCCGAGCAACCCAGCTTCCAAGGTTTCGGCCGCTCCCTCACGTCATCGCGTCGTGCCTTTCAACCGGACCTGTACGGTCGCAAAGTACGATGCAATCTCACCATTCAATGCCTGCACCTGCACAAAACAAGATAAATAAGCCAGTTGTAGGCTCAAGGCTGGCTGGCGAGTCTGGTCGTCAGTATACCATTAAGTGCGTGCTTCAAGAGAAAGACAATAGACCGGAGAAAGTCTATCTTGCCTCGTACGTGATT…
VC83_00659	scaffold_1:2503475-2504769	-	cluster	.	.	hypothetical protein	.	NA	.	.	.	.	.	MEGADTEDGATNRGPRNSLVPNNIADSLLRDVLQRRKHYEANCRHVAGRRDDVYKEIPINHLVPLAFHTTPSLLENFQDIDGVVQAVSEQYSSDKYKSDLFGDWQKYCKALNSQQRAVATFEGAIFFAAESISKPKEREAWISSSLDHLRLLKQLSSVSGDDKNGQKRKRGAGQDGRPSALDGHNPATRARSIEKTEVLAGVNLQAGSVPSLDSSFSEAIIAPMSDQSSAAAENGYQAEASKTNIAMMAEVDKLRSILGDYLVDGMNASRMRHHEKDIRWITFTNTVRLHVADDKGEDFKLEIWLCLSVGKAISQAKKNFTPSELGRSPLADNAENRLEDVIKPVEDLRSILGAYLFEAMKASNWRKEEETAGMSIGTSAVDVSFPDGDDGTDCKVVVM…	ATGGAAGGTGCCGACACGGAAGATGGCGCAACTAACCGTGGTCCTCGGAATTCCCTGGTTCCAAATAACATCGCTGATAGTCTACTCCGAGATGTCCTTCAACGGCGAAAGCACTACGAAGCGAACTGTCGTCACGTTGCTGGGCGCCGAGATGACGTCTACAAAGAGATTCCGATCAATCACCTCGTTCCTCTGGCGTTTCACACAACCCCTTCCCTCCTGGAGAACTTTCAAGATATTGATGGTGTTGTTCAAGCCGTTTCTGAACAGTACAGTTCTGATAAATACAAGTCTGATCTCTTCGGTGATTGGCAAAAATACTGCAAAGCCCTCAACTCTCAACAACGTGCAGTAGCTACATTTGGTATGTTGACTCGTCTTCTGCCAACTATGCTCATC…
VC83_00660	scaffold_1:2505599-2505973	+	cluster	.	.	hypothetical protein	.	NA	.	.	.	.	.	MSARFISASLIRTVIKNGRSLDVQIVDRTTLWTRPSGFPSAGVQDDFVNVVEENASVFSENTTAVAMKESEHQSDLDKRMHYTAFELDKNNNVIATQHLVKQR	ATGTCAGCAAGATTTATCTCAGCAAGCCTGATCCGGACTGTGATCAAGAATGGAAGATCACTTGATGTTCAAATTGTAGATAGGACGACTCTGTGGACACGCCCTTCTGGATTCCCTTCTGCGGGTGTCCAAGATGACTTTGTGAACGTTGTGGAGGAGAACGCAAGCGTTTTTAGTGAAAATACTACAGCAGTTGCTATGAAGTATGAACCCTTCTGCTTGCGCTATTCTGCATATTTAATAAGTATCAACTAACCTTGACACAGGGAATCTGAGCATCAAAGTGATCTCGACAAGCGCATGCACTACACGGCCTTTGAATTAGATAAGAATAACAACGTTATTGCGACTCAGCACTTGGTTAAACAGAGATAG
VC83_00661	scaffold_1:2511298-2513083	-	cluster	.	.	hypothetical protein	.	Glycosyl hydrolase family 47	IPR001382	PF01532	GO:0016020 - membrane [Evidence IEA];GO:0005509 - calcium ion binding [Evidence IEA];GO:0004571 - mannosyl-oligosaccharide 1,2-alpha-mannosidase activity [Evidence IEA]	CAZy:GH47	.	MPRNIKGKAEGQTNTMLCYLSLSPSTKSRILSQRRKIRYLVLTIILIVLFFTFPHHSVSHERPSHERPSHETPSHGRPSPTAAPTEKRQYNIQATFPSEYPATKELRLQRREEVKDAFEHAWKGYKKHAWLHDEVMPLSGGHKDPFAGWAATIVDGLDSLYIMGMIDEFEDALKALEKINFLKPKAERVPIFEVNIRYLGGLLGAWDISGHNYPILLKKATELGDFLYGAFNTESGIPVPYYWWEREVDGLLPGDNGVLVAQIASLSLELIRLSQVTGNPKYLDAVQKITDQLDDMQMKSSLPGMWPSQVDCKGPKLAFSTSSYTLGAFADSAYEYLPKTHLLVGSSSSSEQYLNMYRTALSTFSKNLFFRPKLPENPDILFSGTYNANSVVTKLNTEV…	ATGCCCAGAAATATTAAAGGCAAGGCAGAGGGCCAAACCAACACAATGCTTTGCTACCTCTCGCTCTCGCCCTCCACCAAGTCGCGCATTCTTTCGCAACGGAGAAAGATTAGATATCTGGTTCTCACCATCATTTTAATCGTCCTATTTTTCACATTCCCACACCATAGTGTCTCACACGAACGCCCATCCCATGAACGTCCATCCCATGAAACCCCATCCCATGGACGCCCATCCCCCACTGCCGCCCCAACAGAGAAGCGCCAGTACAACATACAAGCCACGTTTCCATCTGAATACCCTGCCACTAAGGAATTGCGGCTACAACGGAGGGAGGAAGTTAAGGATGCGTTTGAACATGCTTGGAAGGGGTACAAGAAGCATGCATGGCTCCATGAT…
VC83_00662	scaffold_1:2513593-2514120	+	cluster	.	.	hypothetical protein	SMCOG1240:riboflavin_biosynthesis_protein_RibD	deaminase	IPR002125;IPR016193	.	GO:0008270 - zinc ion binding [Evidence IEA];GO:0003824 - catalytic activity [Evidence IEA]	.	Riboflavin_biosynthesis_protein_RibD from BGC0000927 (CCK29108.1:pident=33.33, evalue=6e-12)	MASNSRCPAINAGNHQGYMEYALLQAQLSPPGPTNFCVGAVLVDADKNEILSAGYTKELPGNTHAEQCCFMKVAQQHSLQEEEISQVLPKSTVLYTTMEPCNERLSGNRTCVERILRLNGAIKVVYVGVLEPEKFVGQNLGRKTLEDAGVQVTIVKGLKDRILEVATAGHDKPAE	ATGGCGTCCAATTCACGTTGCCCCGCCATCAATGCGGGCAACCACCAGGGCTATATGGAATACGCACTCCTCCAAGCCCAGCTCTCGCCTCCAGGACCGACAAATTTTTGTGTTGGAGCCGTCCTCGTCGACGCAGACAAGAATGAGATATTATCGGCGGGCTATACGAAGGAGCTGCCAGGGAATACACATGCCGAACAGTGCTGCTTCATGAAAGTGGCACAACAGCACAGCCTCCAAGAGGAGGAGATAAGTCAAGTGTTGCCGAAAAGCACTGTCTTGTACACGACGATGGAGCCTTGCAACGAGAGATTGAGTGGAAACCGGACGTGTGTGGAGAGGATATTAAGGCTGAACGGCGCCATTAAAGTGGTTTACGTTGGAGTTCTAGAACCAGAA…
VC83_00663	scaffold_1:2514951-2516525	+	flanking	.	.	hypothetical protein	.	conserved hypothetical protein	IPR016712	PF11709	.	.	.	MASRSVSPGGALLRASRMFSVPAPIQRPPSEMASNATFGSDSATLPHPTHLSISTPSSSLSKGDWGFKRNLPLRSTTKTSTPVIRISSVDTYDHITEFGSAADHTLTLRKWQELNMPLTAPSVATAGTYGPASRTPGRGIFEADTDITATGGDIANKDHRWKFDGPWLAGQTEGEFNEYVRTDVAKRRPAFRKFLQNYKADQDTKDAQRKAMEAGAEAPEPLKATEMTEEEMTQYLRTLRQGRSELFRLIKDFLDLPPSPSVNDDYGSVAESLFTDMTSGSLFGKTVKAEDYIQKSSSPYANTGPPKTHPSAGLSYLRTGAHITNHPVYGPQHDHAPVQGRVILPKNAAVGSFAPKLGVAGIVVDVPTTSDYFNTSTFGHGRRKTNADRLPGLLNIEPE…	ATGGCATCTCGGTCGGTCTCCCCTGGAGGAGCCCTCCTCAGGGCATCCCGAATGTTTTCGGTCCCAGCGCCAATACAGCGCCCGCCTTCGGAGATGGCTTCGAACGCAACCTTCGGTTCAGATAGCGCTACCCTCCCTCACCCGACCCATCTCTCAATCAGCACACCCTCGTCATCCCTCTCTAAGGGTGATTGGGGTTTCAAGCGCAATCTGCCTCTCCGCTCCACGACAAAGACCTCGACTCCAGTTATCCGCATCAGCTCTGTCGATACCTACGATCATATCACTGAGTTTGGATCTGCGGCTGATCACACCCTCACCCTCCGCAAATGGCAGGAGCTGAACATGCCTCTAACGGCACCTTCAGTTGCAACTGCGGGCACTTACGGCCCAGCCAGC…
VC83_00664	scaffold_1:2516818-2517437	+	flanking	.	.	40S ribosomal protein S17	.	40s ribosomal protein S17	IPR001210;IPR018273	PF00833	GO:0005622 - intracellular [Evidence IEA];GO:0005840 - ribosome [Evidence IEA];GO:0003735 - structural constituent of ribosome [Evidence IEA];GO:0006412 - translation [Evidence IEA]	BUSCO:BUSCOfEOG7G4QT6	.	MGRVRTKTVKKSAKVIIERYYPKLTLDFETNKRICDEIAIIASKRLRNKIAGYTTHLMKRIQRGPVRGISFKLQEEERERKDQYVPEVSALDFTQNSESGTLEVDQETKDLLKTLGFDSIPVSIVAVSQQQSTERGPRRFGDRPPRKD	ATGGGTCGCGTTCGCACTAAGGTTGGTTCTCTCATGGCGCCTCAGAATAATTGCAATCAACAGACACTGACATGATCCAACACAGACTGTGAAGAAGTCCGCCAAGGTCATCATTGAGCGTTACTACCCCAAGTTGACTCTCGACTTCGAGACCAATAAGAGAATCTGCGATGAGATCGCCATCATCGCCTCCAAGCGTCTCCGCAACAAGGTACGACAAATTGCTGTTTTGACACCCCAAAGGAAATAATCTGACACGTGAATTAGATTGCCGGATACACCACCCACTTGATGAAGCGTATCCAGCGTGGCCCAGTCCGCGGTATCTCCTTCAAGCTCCAAGAAGAGGAGCGTGAGCGCAAGGATCAATACGTCCCAGAGGTCTCTGCTCTCGACTTC…
VC83_00665	scaffold_1:2517940-2518845	-	flanking	.	.	hypothetical protein	.	DUF408 domain protein	IPR007308	.	.	.	.	MASSSKPAKSILKKRIDDTTTPQQSNASIVSVDSPLTESIASANPAHLATALYHANLIQRRKDLELDILYSTETLLDYPTTSLPATSPSASDISTVKQLLRPFQPSDFDALLEERRINNRCAYVLCPNPSPPGGSNGGYRLFGTSGRSSNFRIVPASEADRWCSEDCARRAMYVKVQLSETPAWERDGGYGGELELLGEREALSERQRLDERLADDLKNLEIISDPEGRGVEDRRDLALERGEMAPDAVIRGGLVDVEVRENEITRQAVPPSFEDEFDDEDEQVRRRFDAMHLKHEGYASR	ATGGCCTCCTCTTCGAAACCCGCAAAGTCAATTTTGAAGAAGAGAATCGACGATACCACTACACCCCAACAATCTAACGCGTCCATCGTTTCAGTCGACTCCCCCCTCACTGAGTCCATCGCATCAGCCAATCCTGCCCATCTCGCCACGGCTCTGTATCATGCAAACCTCATCCAGCGTCGGAAAGACCTTGAACTCGACATCCTCTACTCGACCGAGACGCTCCTCGACTACCCCACCACCAGCCTCCCCGCCACCTCTCCCTCTGCGTCTGACATCTCCACCGTCAAGCAGCTGTTACGCCCTTTCCAGCCCTCCGACTTCGACGCCCTCCTTGAAGAGCGCCGCATAAACAACCGCTGCGCTTACGTGCTCTGCCCCAACCCGTCACCACCAGGA…
VC83_00666	scaffold_1:2519564-2523338	+	flanking	.	.	hypothetical protein	.	SH3 domain protein	IPR001452	.	GO:0005515 - protein binding [Evidence IEA]	BUSCO:BUSCOfEOG7FBRS6	.	MPAPPFKVKAVYEYTSPHEDDLHFPNGQIITVTEEEDDDWYSGEYVDAEGVKQEGIFPRNFVEKYEPQAPPRPVRSARPKKEAEQAAPVQRPAPELAPAPVVAEPVPEPVPEPIVAETPVAIEKVVETIPPKIEPYALAVPKQAEKHAAPAQVAPRAAAPPAGRSPPAEEPDKPTGSFRDRIAAFNKSAAPPPAPFKLGGLGGGSSFIKKPFVPPPPSKNAYIPPPRDTPVAKIYRREEDPEIAARETENQESAEKAGLTATGQEGEEDQPKPTSLKERIALLQKQQAEQASRHTDAAQKKEKPKRPAKKRTDSQPVGEQLECEEVPLEKQESHETVGRQSIDSSRDETARQQPQKRRKSSKGPPVIPAPALEADGNDADMSGAGDETEEPDTGLEDSD…	ATGCCTGCTCCACCCTTCAAAGTCAAGGCCGTCTACGAATATACGTCCCCTCACGAAGATGACCTGCACTTTCCGAATGGCCAAATTATAACGGTTACCGAGGAGGAGGATGACGATTGGTATTCAGGGGAGTACGTGGACGCCGAGGGGGTCAAACAGGAGGGCATATTCCCCCGGAATTTCGTCGAGAAATACGAACCGCAAGCTCCTCCGCGGCCTGTCCGTTCTGCGCGACCGAAGAAGGAGGCCGAACAAGCAGCACCTGTCCAACGCCCGGCGCCCGAACTGGCTCCAGCTCCGGTTGTTGCCGAGCCTGTCCCAGAGCCTGTCCCAGAGCCCATTGTTGCCGAGACTCCAGTCGCAATCGAGAAAGTCGTAGAGACGATACCTCCAAAGATT…
VC83_00667	scaffold_1:2523557-2524918	-	flanking	.	.	hypothetical protein	.	Required for the maintenance of the structure of the mitochondrial inner membrane. Involved in mitochondrial morphology. Causes growth arrest when highly overexpressed (By similarity)	IPR008839	PF05546	.	BUSCO:BUSCOfEOG7HQNM6	.	MRQPLLRHAARSIFLHSPPASACPHAVAPTIQGPRQALTCIQRRYLSQQRRHFADEKRSTPSGSSSSEPINLGAPPTASQQSQPHPSPSSADSPTATDLKQGAASSSPPPPPGLTPNSGELPSASERRRSHISKRLTNIMDNLQGNIFLASQHLNDLTGYSGIEALKRTITAHEQHLEASQEDVRVSRQNYKQLVADRAASQREVTTLLARKDTWTPIDLERFTSLYRSDHGNEHAVQEATQRLADAERTAEQAGSRLNAAILARYHEEQIWSDKIRRMSTWGTWGLMGVNVLLFLVFQFGFEPWRRERLTKGFEDKVLAALEREREVLRIEDGEAGSAGGVEAVEAKEQSLEVELIGVTTPELAAGIIETTGSPEATPLETEGKTPEFSLQWRQPNTW…	ATGCGACAACCATTGCTGAGACATGCAGCGCGCTCCATATTTCTACATTCACCACCGGCCTCAGCTTGCCCACATGCAGTCGCGCCGACCATCCAGGGACCAAGGCAAGCTCTGACTTGCATACAACGCCGCTACCTCTCCCAACAACGACGGCACTTTGCCGATGAGAAGAGAAGCACGCCCTCCGGCTCCTCCTCCAGCGAACCGATCAACCTAGGTGCCCCACCCACCGCATCTCAACAATCTCAACCGCATCCCTCTCCCTCCTCCGCCGACTCACCCACGGCTACAGACCTAAAGCAAGGAGCCGCATCTTCCTCCCCGCCCCCCCCTCCCGGACTCACGCCCAACAGTGGCGAGCTCCCCTCCGCCTCCGAGCGCCGCCGCTCCCACATCTCC…
VC83_00668	scaffold_1:2525410-2526398	+	flanking	.	.	hypothetical protein	.	phosphoserine phosphatase	IPR006383;IPR006384;IPR023214	.	GO:0016791 - phosphatase activity [Evidence IEA];GO:0008152 - metabolic process [Evidence IEA]	.	.	MGSSTPAQLPAMATSPRHIFFTDFDGTITSRDSNDYMTDNLGFGQPPRLALNRQVLANEITFRSAFKQMLDSIPTPFDQCTNILLERIELDPGFRAFYDWAKANNVPIVILSGGMTPIIRALLDKLLDEDSSWMQIVSNEVGARPGKSINEEKGWEIVFHDETGFGHDKSSTIRPYAALPADQRPTMFYAGDGVSDLSAAKETDLLFAKKGHDLVTYCVKQHVPFYEFEDWTTILTQVQSIVSGAKSVKQVSAEGVEAFTAALKA	ATGGGCTCCTCCACCCCCGCGCAACTCCCCGCCATGGCAACCAGCCCCAGACACATCTTCTTCACCGACTTCGACGGGACCATCACCTCGCGCGACTCCAACGACTACATGACTGACAACCTCGGATTCGGGCAGCCCCCCCGCCTCGCCCTCAACCGCCAGGTCCTCGCCAACGAGATCACCTTCCGCTCCGCCTTCAAGCAGATGCTCGATTCGATCCCGACGCCGTTCGATCAGTGCACGAACATCCTGCTTGAGCGAATTGAGCTTGACCCCGGGTTTCGCGCGTTCTACGATTGGGCGAAGGCGAATAATGTTCCCATCGTCATTCTGAGCGGGGGTATGACGCCTATTATTCGCGCGCTGCTGGATAAGCTGCTTGATGAGGATAGTAGCTGG…
#Cluster_3
#GeneID	Chromosome:start-stop	Strand	ClusterPred	Backbone Enzyme	Backbone Domains	Product	smCOGs	EggNog	InterPro	PFAM	GO terms	Notes	MIBiG Blast	Protein Seq	DNA Seq
VC83_01903	scaffold_4:521504-522688	+	flanking	.	.	hypothetical protein	.	Pyridine nucleotide-disulphide oxidoreductase	IPR016040;IPR023753	.	GO:0016491 - oxidoreductase activity [Evidence IEA];GO:0055114 - oxidation-reduction process [Evidence IEA]	.	.	MATKSKVHEIVILGSHFAGLGTAHSLLRDIIPTLSKQTPNVTYHVTIVAPHTEYFYNIPGPRYLVRKELIDPSKLFFPIAGALKGYKADQYATVQGKATAVNPESKVVSVALQDGATLEIEYQSLVIATGTTSNSKLWQINDHQDVTKDLYLSVQAALLTAKRVLIAGGGAVGVETAGEIATHYPKAEITILSGSDRLLRRLVPGNSSSAEARLSALGVKTVHKTRVRSAAETATGATTVVFNDGTTQTVDVYIDATGGKPNTSFLPPAWVDSKGYVITDGGKTLRTPTAGVYALGDVADYSNGSLIDAMASIVPVATSIGIDIATGAGNGELFKQKLFKGMKGTQIVPTGPSSGVGQVMGWRVPGWFVWLIKSRTFFVEKAEPTWMGLEIAKA	ATGGCCACCAAATCTAAAGTTCACGAGATTGTCATCTTAGGATCTCATTTCGCAGGCCTGGGAACTGCCCATTCTCTCCTCCGGGACATCATCCCTACCCTCTCCAAGCAAACACCGAATGTCACGTATCACGTCACAATTGTTGCCCCGCACACCGAGTACTTCTATAACATTCCCGGCCCGCGATACTTGGTTAGGAAGGAGTTAATCGATCCAAGCAAGCTTTTCTTTCCAATTGCAGGAGCATTGAAGGGATACAAGGCAGATCAGTATGCCACCGTCCAAGGGAAGGCGACTGCAGTGAACCCGGAGAGCAAGGTCGTCAGTGTTGCATTGCAGGACGGTGCAACACTGGAGATCGAATATCAGAGCCTCGTCATCGCCACAGGCACAACCTCG…
VC83_01904	scaffold_4:524034-526906	-	flanking	.	.	hypothetical protein	.	NDT80 PhoG like DNA-binding family protein	IPR008967;IPR024061	.	GO:0003677 - DNA binding [Evidence IEA];GO:0003700 - transcription factor activity, sequence-specific DNA binding [Evidence IEA];GO:0006355 - regulation of transcription, DNA-templated [Evidence IEA]	.	.	MTETLQPAALAYDHLMSTQSGNIQDLNAYPGLQSLSFIIGSDAEPDNTFRHEFTHQQPPAPSGMGLRYMGIPASDDARFPSEGTSQHSPVYSGEPNLTSSTPSTVPFYSNVFPPALTNSSSYSNTSPSYLPSNLSNYCLPDIKQNFNSFSNSDMLPPSRSSHLPQLSSSMSARDPYNTNSQQLRRHSELLTRSPPPAGTMRNMQMSPTSSSGFTSPQGMESPQPANNPNGPPPLNPTELLYQNIQTADGQQVRPEIIGKIDKGFFLAENDWTCYRRNYFQISCSYTLHPSVPTGTTMHLMQEGQSTQIQAFAMSISAVVDGEHGKPIELVQHTPKRDKGPQMKPDRVVLLPRPVNTTLYNGINADGTLSSGGRPLFDPNYAQVSNRPPTECTFERIQFK…	ATGACCGAAAGTGAGTAGTTAAAGATCTATTTCCCCATGAACGAACCCCCCAGCCCAGGTGCACTCAAAGTACTTTCTCTTGGGCCCTCTTGCTTTCATTCGCATGGGTCTCTAGGCATCCCCAGATATAACCTCGCATCCTGCCAATTTGGGTAACCCGTCCCTGGTTGTTTTCTACTCTCCATCCTCAGTTTTTTTTAGCAGCGGTATTTTCATGCTTCATAGCCATTCGGGTGTTGCCAATAGGGTTCGGAATCTGCTTTTAAGCTCCGTGAGAAGTAGAACTCATGTCGCTGAATCTATTGGTGTGATATTCCACGTGGCTGCTGAAGATCCGGAGTTTTGCTCCAGCTCAACGCGACCATCTCGCCTTGCATTTTTCTAAGCCACGGTCGCAAC…
VC83_01905	scaffold_4:539216-539530	-	cluster	.	.	hypothetical protein	.	NA	.	.	.	.	.	MTTEHLLTTLKSHEKLKGSANFLSWKRRIEQTLAQAGVIEYALGVEKGVKPTAANPNEELGIGNKSEPFIIWFTGNAQAYSIIEATCSSDTLDTIRVTVNAAEA	ATGACGACAGAGCATCTGCTCACTACCCTGAAGAGCCATGAGAAGCTCAAAGGCAGCGCCAACTTCCTATCATGGAAGCGACGAATTGAACAGACACTAGCCCAGGCGGGCGTCATCGAATACGCTCTCGGCGTGGAAAAAGGGGTAAAGCCCACGGCGGCCAATCCAAACGAAGAACTAGGCATCGGCAATAAATCAGAGCCCTTTATCATATGGTTTACGGGCAATGCCCAGGCCTATTCGATCATCGAAGCCACCTGTAGCTCTGATACTCTAGACACGATCAGAGTGACAGTCAATGCTGCTGAAGCCTGA
VC83_01906	scaffold_4:540070-540680	-	cluster	.	.	hypothetical protein	.	NA	IPR007568	.	GO:0016021 - integral component of membrane [Evidence IEA];GO:0006950 - response to stress [Evidence IEA]	.	putative_RTA1-like_transmembrane_protein from BGC0001142 (ADY16701.1:pident=27.94, evalue=3e-05)	MRIASSYDPGNIKLFIAQTCLVLAGPPIYSAAEYNVLGRLRHYTPMHSPINPSRVLYFFIYVGAAVESLTAVGTVRLSAANGDMDLLKNGETFISIALVLQGVVECLFMGFVALVPTICIMLYGTSALVLLRCIFRAIESFSNLSVISSGTCDGTCQAVLRHEWYIYAFEAAPMVLYTYWQKRCPTCEK	ATGCGGATTGCCTCATCCTATGATCCAGGAAACATAAAACTCTTTATCGCCCAAACTTGTCTCGTCCTCGCCGGTCCTCCGATATACTCAGCAGCCGAATACAACGTCCTTGGTCGACTCAGGCACTATACGCCAATGCACTCACCTATCAACCCGAGCCGCGTTCTTTACTTCTTCATCTATGTGGGTGCAGCAGTTGAAAGTCTGACGGCTGTCGGCACGGTGCGACTCTCAGCGGCGAACGGCGATATGGATCTGCTGAAGAACGGAGAGACCTTTATCTCCATCGCTCTCGTGCTCCAGGGTGTTGTGGAGTGCCTGTTCATGGGCTTTGTTGCTCTAGTACACATCCGCTGCGCACGCGCCAAAATGCTCACGCCTAGGTGCCCACCATCTGCA…
VC83_01907	scaffold_4:541656-542350	+	cluster	.	.	hypothetical protein	.	NA	.	.	.	.	.	MSLNPNCISPTNASGLFNPRIQFTPSEWKTLVDNHIDEGSFPGKMMRYVSQVTAMIRHGNFFEGPSRRWEYLVSMIPTDKDITRLAFDAQTYYLVQRLYTFALTVGTILGCVLGALDTEDTELISDLNSFSSGIMALARTGRDSNLLELAEAEKEMVEYVGDFGGGYTKERLAGA	ATGAGTTTGAATCCAAACTGCATCTCTCCCACGAACGCCAGTGGTAAGATACCCAGTATAAAATTCTTTGCACATTAGCTAAGTTCGGTCTAAGATTTTCGAAGGACTTTTCAATCCCAGAATTCAGTTTACTCCCTCGGAATGGAAGACTCTCGTCGACAACCATATTGATGAAGGCAGCTTTCCAGGAAAGATGATGCGTTATGTCTCGCAAGTCACGGCTATGATTCGGCACGGTAACTTCTTCGAAGGGGTAATACGCGAAGGCTGTCGACGAATTAAGGACTAATTCGTCGACAGCCTTCGCGTCGGTGGGAGTATCTGGTATCTATGATACCCACCGACAAAGATATTACGCGGTTAGCGTTTGATGCGCAGACTTATTATCTCGTCCAGCGA…
VC83_01908	scaffold_4:543414-543824	+	cluster	.	.	hypothetical protein	.	Pfam:RnaseH	IPR002156;IPR012337	.	GO:0004523 - RNA-DNA hybrid ribonuclease activity [Evidence IEA];GO:0003676 - nucleic acid binding [Evidence IEA]	.	ribonuclease_H from BGC0000908 (BAB69174.1:pident=35.44, evalue=4e-07)	MKIYVDGGCRENGTPGAYGAAAVVVKSRTGAVINSYGDFIPQDSRPTNQRAELMAIIRGLVMAINRNSDLQNRPSIDIKIHSDSRYAAVNCMTDWKHVWLGNGWRTSEGLPVLNQDLTRQAHQLIRSTPNFEASGR	ATGAAAATCTATGTTGACGGAGGGTGCCGAGAAAATGGGACACCAGGAGCCTACGGTGCAGCCGCCGTGGTGGTAAAGTCAAGGACCGGTGCAGTAATCAATTCCTACGGGGACTTTATACCGCAGGATTCGCGTCCAACAAACCAGCGGGCCGAGCTGATGGCTATCATCCGGGGCCTAGTTATGGCCATCAACAGGAACTCCGATCTGCAGAATCGCCCCTCCATAGACATCAAAATACACTCCGATTCCAGATACGCGGCGGTTAATTGCATGACCGACTGGAAACACGTATGGCTTGGGAACGGATGGCGCACTTCTGAAGGGTTACCCGTGTTGAATCAGGACCTCACCAGACAAGCTCATCAGCTCATCAGGTCGACACCAAACTTCGAAGCT…
VC83_01909	scaffold_4:546261-548547	+	cluster	.	.	hypothetical protein	.	C6 finger domain protein	IPR001138;IPR021858	.	GO:0005634 - nucleus [Evidence IEA];GO:0008270 - zinc ion binding [Evidence IEA];GO:0000981 - RNA polymerase II transcription factor activity, sequence-specific DNA binding [Evidence IEA];GO:0006355 - regulation of transcription, DNA-templated [Evidence IEA]	.	predicted_Gal4-like_transcriptional_regulator from BGC0000312 (ACR78138.1:pident=53.85, evalue=1e-09)	MQSVEMTGAKPGRHQRRPAPGADHVKHRRTRSGCFTCRNRRVKCDEGRPTCERCKKGSRECSYPETTSSKTGSAGSSKAGQSSLTPPSDEYDDEVDVDRLESIQNEDEDLFDASQSRNTLANSTHTLQQQSHSRLSSETPSLVQDKGSSPSPSTEGSIGYNAHLHKADQRLAKPSRLPPTNDGGKPDWSGLPRDLQFYLEYFVANVTHHHYYFKKDAGNFFHTTFLQAALRNKSLLYAVVGFSAFQRTLHNPEGKIQDFLQYYNKSVQLLLKSLRRGEGRNVHTMYCILQLATIEEYLGDWVNLLSHQKAAYSILTSLMTPQTAMATDLNRVLLGWYARFDVFAGLIGGFKTVLSQEWFTVKLQFYTHKVQTEPDNILWKIDETASKINIIAMEMSVLF…	ATGCAGAGCGTGGAGATGACCGGCGCGAAACCGGGGCGACATCAACGACGACCAGCGCCGGGAGCCGACCATGTGAAGCATAGGAGGACGAGATCAGGATGCTTTACCTGTAGGAATAGACGTGTAAAAGTATGAACTCGTATACCATTCTCCAGTTCTGATGCTGACCACATGTAGTGCGACGAAGGCCGCCCCACATGCGAGAGTAAGTTGCTTAGGACTCACTACTCAGGAATTGGAAGCTGAACTGTGCAGGATGTAAGAAAGGCTCGAGAGAATGCTCCTATCCGGAAACAACGTCATCAAAGACTGGCAGCGCCGGCAGCTCAAAGGCTGGCCAGTCAAGTCTAACGCCACCATCCGACGAATACGACGATGAGGTTGATGTAGACCGCCTCG…
VC83_01910	scaffold_4:549181-549693	-	cluster	.	.	hypothetical protein	.	dienelactone hydrolase	IPR002925;IPR029058	.	GO:0016787 - hydrolase activity [Evidence IEA]	.	dienelactone_hydrolase,_putative from BGC0000154 (EED18003.1:pident=45.45, evalue=3e-15)	MACCTLPSIHPHTQEDDILPEEKRKATEDRLKEGGVMWMCTTYAGTLHGFSVRGDLSDPVVKFARDSALDGAVKWFNEYLPSS	ATGGCCTGCTGCACCCTCCCCTCCATCCACCCCCACACCCGTGGGTGCTATTGGGTATTGTTTTGGTGGGAGGTACGTGATGCGATTGCCTGCGGAGGGTAAGATCGAGGCGGGCGTGGTGAATCACCCGAGTTTTTTTACTTTGGACGAGGTGTCAGCGTTGGGCCGGCCAGCTGGGGATAAGTCGGAGAAAGGGGAGGCGGATGGGAAAAAGTCAAGGTCTGGAAACCACTTGCTATCTTTTCCGCAGAGGAGGATGATATTCTGCCCGAGGAGAAGAGGAAGGCTACGGAGGATAGGTTGAAGGAAGGTGGGGTGATGTGGATGTGTACCACGTATGCGGGCACTCTCCATGGCTTCAGGTACGCCCCAGTCAGCGCCTTCCTCATCGCGTGAGAA…
VC83_01911	scaffold_4:550243-553761	+	cluster	NRPS-like protein	AMP-binding (50-511);PCP (634-704);NAD_binding_4 (757-1007)	NRPS-like protein	SMCOG1002:AMP-dependent_synthetase_and_ligase	L-aminoadipate-semialdehyde dehydrogenase, large subunit	IPR000873;IPR009081;IPR010071;IPR010080;IPR013120;IPR014397;IPR016040;IPR020845;IPR025110	PF00501;PF07993	GO:0004043 - L-aminoadipate-semialdehyde dehydrogenase activity [Evidence IEA];GO:0003824 - catalytic activity [Evidence IEA];GO:0009085 - lysine biosynthetic process [Evidence IEA];GO:0008152 - metabolic process [Evidence IEA]	BUSCO:BUSCOfEOG74TX6Z;L-aminoadipate-semialdehyde dehydrogenase	NcpB from BGC0000397 (AAO23334.1:pident=29.56, evalue=2e-122)	MDQLPDPTIDLDWSGYVGSIHERFRAAAESHPDRTCVFETKSSTSPERRFTYRQIYEASNITARYLREAGVTNCDVVMIWAHRSVDLVVSLMGTLTAGATMAVLDPAYPPARQQIYLEVSQPRALIKIGSATDENGPLAPVVQKYIDEQLNLKTVVPELRLLNDGTLSGGEVDGKDVFHNVREHASTPPDVIVGPDSNPTLSFTSGSEGRPKGVLGRHYSLTRYFGWMAERFQLSSESKFTLLSGLAHDPIQRDIFTPLFLGAQLLVPSRDDIQHEKLAEWMREHKPTVTHLTPAMGQILVGGATAEFPSLERVFFVGDVLTVRDCRALRRLAINANIINMYGTTETQRAVSYYELPSRAKDADCLEKLKDTVPAGKGMENVQLLVVNREDRNKLCGVG…	ATGGATCAATTACCTGATCCGACCATCGACCTCGACTGGTCCGGTTATGTCGGCTCAATCCACGAGCGCTTCCGCGCTGCCGCTGAGTCACACCCAGACCGTACCTGCGTGTTCGAGACGAAATCATCCACGAGCCCCGAGAGGCGCTTCACCTACCGCCAGATCTACGAGGCCTCGAATATCACCGCCCGCTACCTCCGCGAGGCCGGCGTCACAAATTGCGACGTTGTTATGATCTGGGCCCACCGGTCCGTCGATCTCGTTGTTAGTTTGATGGGCACCTTGACCGCCGGAGCGACAATGGCAGTCCTGGACCCCGCATACCCGCCGGCGAGGCAGCAGATTTACCTCGAGGTCTCGCAGCCGCGTGCGCTGATCAAGATTGGCAGTGCGACTGAC…
VC83_01912	scaffold_4:554806-556604	+	cluster	.	.	hypothetical protein	.	Glycosyl hydrolases family 28	IPR000743;IPR011050;IPR012334	.	GO:0004650 - polygalacturonase activity [Evidence IEA];GO:0005975 - carbohydrate metabolic process [Evidence IEA]	CAZy:GH28	.	MWSSIPTVLTLLLAVSGSVATKDKDHRKSCIVKSGGSNATDDAPDVDVDIYDTLLWSTDIQYWLNNSMDVGYQNQSTALIIGGDNVRINGHGTGTFDANTDGADTIRSSHITFNNWTVYNGDDSLSMKAHSTDITIKNCKFHNGLGIAMGSIGHYNDQYETIERVTAENIEYVNTLHAFYIKTWTADQNGYPPNGGGGGLGFASGMKLTYLTTTCFRGAAFAISQRPRFSGAPGVGNCTNSEFQVRNMEIDGLYGDSKSARVASLQCSAVVPCTNITMVNVGLHLTNGTPAAQYLCGNIANPSRFNCTGTPCVGGSATGEC	ATGTGGTCGTCAATCCCAACTGTGCTAACTCTATTACTGGCCGTATCCGGCTCAGTAGCTACCAAAGACAAGGACCACAGAAAGAGCTGCATAGTCAAGAGCGGCGGCAGCAATGCGACTGACGATGCGCCGGTAATCTGAAGGCGTTCAAGAAGTGTGGTCATAAGGGGAGGGTCGTTTTCGAGCCGACCAATGTTGAAGGAGGAGGTTGCTCAGACTGATTGGTTGGGCGTGTGGCTCGCCAACCGAATCGGGTTGCGGACCACCCACAAATAGTTCTGTAGATAGCTTCACTCAAAACAACAATACAACACATATTCCAGTGAACTGTTGTTCAACTCAACTTGATGACTTATACTACCGCTGCAAGTGATATCATACACTTCAACAACCAATTAC…
VC83_01913	scaffold_4:558858-561494	+	cluster	.	.	hypothetical protein	.	SNF2 family helicase ATPase	IPR000330;IPR001650;IPR014001;IPR027417	PF00176	GO:0005524 - ATP binding [Evidence IEA]	.	SNF2_related_domain from BGC0000273 (CAJ42330.1:pident=32.48, evalue=4e-39)	MAPKSTEDDSMESRTPTTAPSSPPDVGVEEPPATSNLLNDEQLKQIGAEEKKAHLQNRRTELARQKRLAAKKSRVLGKEAAEAKARELDELLAKSAAFSNILTKKTQVLGRVGSGFDGKALGEHDLEMAQQPKIMSGGTMRDYQLEGLTWMYEICAQGMSGILADEMGLGKTIQTISLIALLREKEKYLGPHLIVAPLSTLSNWVEEFQKWTPTVPVLLYHGDPAKREELRTTKITKHLENGRPTSKFPVVCTSYDIILRDKNYLSHINWEFIIIDEGHRLKNFNSQLFQELRKFTSATRLLISGTPLQNNLKELWSLLNFLLPTVFVDWEAFESWFDFSDLQDEEGTEEFIADQKKQELVKKIHLVLQPLLLRRIKADVEHMLPRKREYVLYAPMTEQ…	ATGGCCCCAAAATCAACGGAAGATGACTCGATGGAGTCTCGGACACCTACAACAGCGCCGTCCTCCCCACCTGACGTCGGAGTGGAAGAACCGCCGGCAACCAGCAATCTTCTCAATGACGAGCAGCTGAAGCAGATTGGTGCCGAGGAAAAGAAGGCCCATCTGCAGAACAGACGAACAGAGCTTGCCCGCCAGAAACGATTGGCGGCAAAGAAAAGTCGTGTTCTGGGCAAGGAAGCTGCAGAGGCCAAAGCACGCGAACTAGACGAACTGTTAGCCAAGAGTGCGGCATTTTCGAATATTCTCACGAAGAAGACGCAAGTCCTCGGTCGAGTCGGGAGCGGCTTCGATGGGAAAGCACTCGGCGAGCATGATTTGGAAATGGCTCAGCAGCCGAAG…
VC83_01914	scaffold_4:561708-562421	-	cluster	.	.	hypothetical protein	.	NA	.	.	.	.	.	MAKLLLEMQAEVNYCTRREVPSLHFEPRRIQSNATGNLFKAQEESGEDEQCLWSRQHQANKIPEGQGSDSTTLLKLLLRDGQAYTYKGGGEILSDADLGVLCDRSEDAYMGGAGELYSFKSTATEDNTQKIQKDYFAPINFPSLLKFCPPENHLQINWAVSRPTSLSPKSNLVAGIIHPPAQTLDPFLWD	ATGGCAAAGCTACTCCTCGAGATGCAGGCCGAAGTCAACTATTGCACGCGCAGAGAAGTACCTTCGCTCCACTTTGAACCTCGACGAATTCAATCCAACGCAACAGGCAATTTATTTAAGGCGCAGGAAGAATCAGGAGAAGACGAACAATGCTTGTGGAGCCGGCAACATCAAGCAAACAAGATCCCAGAAGGTCAAGGCAGTGACAGCACCACATTGGTAGCATTCCCAAATCGGTGACAGCAACACATCGAAAGCATTAAACACCCAGTGACAGCTTCGCTTTCTTTAGAGTTATCATAAGCTAGTTCCCGAGTTCCAGCACCTCAAGGAGACAGTAAAAGGATAATTAATCAATAGTTGAAGCTGTTGTTGCGGGATGGACAGGCGTATACGTAT…
VC83_01915	scaffold_4:562841-563765	-	cluster	.	.	hypothetical protein	.	conserved hypothetical protein	IPR018786	PF10173	.	.	.	MRLYLLPISNRRTLLYCRRLNVSISDHPTFIDRGTIRAAKLWADWETKDSGWRKKVVDWGNAALKKIPYEEWGLKSIPPLSARRRAQELEAGQATVEVSFPSGVIPINEVSELLRRLGTERESLHKSRLVYCFVGMPITAPVALLPVIPNLPFFYLVYRAWSHWRALSGSKHIQFLINKELIAPTVSPILDTLYAPGIMRATRGSVSLGSKPPKSADSSAPLLKDQLPHEVMLLQEGDSTLIANALEMPELHAEIERAIWQVRNDIRAKQEARKENENEQDQVKEEDKDKK	ATGCGCCTCTACTTGCTCCCTATCTCGAACCGACGGACGTTGTTATACTGCAGGCGCCTGAACGTGAGCATCTCCGACCACCCCACCTTTATCGACCGAGGCACTATTAGAGCTGCGAAATTATGGGCAGATTGGGAGACAAAAGACTCGGGATGGCGGAAGAAGGTCGTGGACTGGGGAAACGCGGCGCTTAAGAAGATACCATATGAAGAATGGGGGTTGAAGTCGATACCGCCGTTGTCAGCGCGCCGGAGAGCACAAGAGCTGGAAGCGGGGCAGGCGACTGTCGAAGTTTCTTTCCCATCAGGAGTCATCCCTATAAATGAGGTCAGCGAGCTGCTCCGGAGGCTTGGGACAGAGAGGGAGTCTCTGCACAAATCGAGGCTGGTCTACTGTTTT…
VC83_01916	scaffold_4:564327-565728	+	cluster	.	.	hypothetical protein	.	conserved hypothetical protein	.	.	.	.	.	MAASDRMALPEKDALVPSPNLQCHHLMSEPPSGQLPESSAFGYASSTTATHNSRRYSERQRSDSDRTKVSYMPKVSEESESRGTRPTGHGAVRSLPSWIDSVEIYNEEDDSKVTDRLLAQPTPSVAPQHPYATTRAERPVSKDGFVDFDDPTEAAKSAPERTLFGTTREPVRGRKWDHARDDDPVILQYHGGNAQHWSGFVKASMYGPGIGEESETVEATFLDEQTPGYAQPWRGDAPGTDPEKAIGLLHSKKKRLQWYERIQRIILMHPLVPLAFRLTVLATSTIALGLSSSIFHLTRTSPFNQSPSGIMAIVVDVIALPYIGYITWDEYTGAPLGLRKPKTKMRLVLLDLFFIIFESANLSLAFQAITDRDGACSTKTGEENAHNKDTNLCGQVKTL…	ATGGCAGCGTCTGACAGAATGGCGCTGCCAGAAAAGGACGCCCTCGTACCCAGTCCAAATTTACAATGCCATCACCTTATGTCCGAGCCACCGTCGGGGCAGTTACCTGAGTCCAGTGCCTTCGGTTACGCGTCGTCAACCACGGCGACTCATAACTCTAGGAGGTACTCGGAACGGCAACGCTCGGATTCTGATCGCACGAAGGTCTCATACATGCCGAAGGTGTCTGAAGAGTCCGAATCTCGAGGCACTCGGCCCACCGGCCATGGCGCAGTTAGATCTCTTCCATGTAGGAAACTATCGGCTTTATTGACACACGATATGCTAACGGCTGCACAGCATGGATAGACTCTGTCGAGATATACAATGAAGAGGACGACTCTAAAGTTACCGACCGAC…
VC83_01917	scaffold_4:566138-567860	-	cluster	.	.	hypothetical protein	.	folic acid synthesis protein	IPR000489;IPR000550;IPR006390;IPR011005	PF00809	GO:0004156 - dihydropteroate synthase activity [Evidence IEA];GO:0003848 - 2-amino-4-hydroxy-6-hydroxymethyldihydropteridine diphosphokinase activity [Evidence IEA];GO:0042558 - pteridine-containing compound metabolic process [Evidence IEA];GO:0009396 - folic acid-containing compound biosynthetic process [Evidence IEA];GO:0044237 - cellular metabolic process [Evidence IEA]	BUSCO:BUSCOfEOG7RZ5ZF	.	MKLFRTAANSACRPSTHHLRRNSSFRRISLSASPTRSRGSLSSVPSTPWSQMTSDSCANSGNGESAAKRAAKPPKTAYIALGSNMGDRIGMIEQACNSLTSRGITVKRTSNLWETEPMYVLDQDNFINGACEVETTLEPLELLDELQDIENSMGRHKVIDKGPRNIDLDILLYDNQVIHHKRLDVPHIGIPEREFVLRPLAELIPDKPIHPSKPWKITLDYLNALPSSSQPMSTSTPLGSNTASTLYPLRPHRQTSIMAILNLTPDSFSDGGLHTSASLDETIDTFIRGGASIIDIGGQSTAPNTPSVTADLETSRILPAIAAIRAHPLGSNVTISIDTFRAPVASAAIAAGADLINDVSAGLLDPAMLPTLGRLGCTVCLMHMRGTPSTMDSLATYPN…	ATGAAGCTGTTTCGTACAGCCGCCAATTCTGCGTGCAGACCAAGCACGCATCACCTGCGACGCAATAGCAGCTTTCGACGGATCTCGCTCTCGGCGTCGCCCACAAGAAGCCGCGGCTCTCTGAGCAGCGTTCCATCAACGCCATGGTCTCAAATGACATCGGATAGCTGTGCAAATAGCGGAAATGGGGAATCAGCAGCCAAGAGGGCCGCTAAGCCGCCAAAGACGGCTTACATCGCCCTAGGAAGTAATATGGGGGATAGGATTGGGATGATCGAACAGGCCTGCAATTCCCTTACATCACGTGGCATTACCGTGAAAAGGACGAGCAATCTGTGGGAGACAGAGCCCATGTACGTCCTCGATCAAGATAACTTCATCAATGGCGCCTGCGAGGTT…
VC83_01918	scaffold_4:568277-569480	+	cluster	.	.	hypothetical protein	SMCOG1021:malonyl_CoA-acyl_carrier_protein_transacylase	2-nitropropane dioxygenase	IPR004136;IPR013785	PF03060	GO:0018580 - nitronate monooxygenase activity [Evidence IEA];GO:0003824 - catalytic activity [Evidence IEA];GO:0055114 - oxidation-reduction process [Evidence IEA]	.	putative_2-nitropropane_dioxygenase from BGC0000434 (BAI63269.1:pident=33.08, evalue=5e-25)	MASPQQLRTVTTDLLKINHPVMLAGMNVAAGPELAAAVTNAGGLGVLGGIGYTPDMLREQIAELKSFLKDKNAPFGVDLLLPQVGGSARKTNYDYTKGKLNELIEIIIESGARLFVSAVGVPPKHVVDRLHAAGILYMNMIGHPKHVKKCLELGVDLICAQGGEGGGHTGDVPTSILIPSVVELCKGKTSPMTGQPVQVVAAGGIYNGQSVASALMLGASAVWVGTRFIVTDEAGASQAHQDAVTTSGFDDNVRTIIFTGRPMRVRNNPYITNWEVNRAQEIKDLTSKGIIPVEDDFEKMGDEIDDETMDSARPFLMGKAAAVVNEKKSAKAVVDELVGDAVKWLQIGNKMIAKL	ATGGCTTCTCCTCGTACGTCATGGCCCTTTACCCCAAGTTTACCGATTCCCAAGTTTTCTTACTGACGGCCATCTACAGAACAACTCCGCACGGTCACCACCGACCTCCTCAAGATCAACCACCCGGTTATGCTTGCTGGTATGAACGTTGCCGCCGGCCCTGAGCTCGCTGCCGCCGTCACCAATGCTGGAGGCCTCGGTGTTCTCGGGGGAATTGGCTACACCCCAGACATGCTCCGCGAGCAAATCGCCGAGCTGAAGTCTTTCCTAAAGGACAAGAACGCACCATTCGGTGTTGACTTGCTCCTCCCCCAGGTTGGTGGCAGTGCCCGCAAGACCAAGTAAGCCCACCTTCGCATGCATAAGCGAGAGATATCACAGTAAGCAGCGTGCTGACGA…
VC83_01919	scaffold_4:570421-571458	+	cluster	.	.	hypothetical protein	SMCOG1138:FAD_linked_oxidase_domain_protein	FAD binding domain protein	IPR006094;IPR016166;IPR016167	.	GO:0050660 - flavin adenine dinucleotide binding [Evidence IEA];GO:0016491 - oxidoreductase activity [Evidence IEA];GO:0003824 - catalytic activity [Evidence IEA];GO:0016614 - oxidoreductase activity, acting on CH-OH group of donors [Evidence IEA];GO:0055114 - oxidation-reduction process [Evidence IEA]	.	FAD-linked_oxidoreductase_YvdP-like_protein from BGC0000812 (AHG26149.1:pident=22.95, evalue=3e-11)	MQDRELRPCLQDPLRSLGQIITWATMNSVPIQVRGSGHMWINSLPSSGVVINTLPLASIAIDAASGTATIGAGTLVGEATDAAHAADVHLPLAACPSVTVIGPLLVGVLGRSKAFMSHQDLFYALRGAGNSFVAVTEITMRAYPKINRGIHFSRDLSFVPSEAVGEAVNALPRIPHAKMQLYMVSPAQPLLRLSS	ATGCAGGACCGTGAGCTTCGTCCTTGCCTGCAAGATCCCCTCCGTTCCCTCGGCCAAATAGTCAGTATATATACCGCCTCCAAGTTCCATTTCTCATTTCTCATCTCACGAATCATTCTTCACCTTCCAACAAATACCTTCCGTATATCATAAAATGGTCGCCCAAGTTCTTTCTTCCCCTGCCCCTCTGGGCCTGTCCTCCCTTCGGCGGTAGAAGCTCCCACTCTCTCCCAGAAGCTTCTGTCCCTCCGCCACGTCCTCAGCTCTGGCGCTTCCATTAATGAAGCCAAGGAACCAGGCTTCAAAGTCCTGTCATCTGGCTGGAGCGATATCGGCCCCATCGTGGCTGGTGCTTTTATCAATGTTGCTACTGAGCAAGATGTTGTCGTCTCGGTAACC…
VC83_01920	scaffold_4:571740-572060	+	cluster	.	.	hypothetical protein	SMCOG1138:FAD_linked_oxidase_domain_protein	FAD binding domain-containing protein	.	.	.	.	FAD_binding_domain_protein from BGC0000372 (EAL92288.1:pident=31.25, evalue=1e-04)	MMSRSCSSSSLWEVRAHTPTVSQFGIVASVVAKYEDAHLDAAASEFVDETLDLLTPKEGKNVYCNISRGGETLEELFGSAERVERLREIKKTWDSANQFKGFASLL	ATGATGTCACGAAGTTGCTCGAGCTCGAGTCTTTGGGAGGTGAGAGCGCATACCCCCACCGTCAGTCAGTTCGGGATTGTCGCGTCAGTGGTGGCGAAGTATGAGGATGCGCACCTCGATGCAGCGGCGTCGGAGTTCGTGGACGAGACTCTAGATCTACTCACCCCGAAGGAGGGAAAGAATGTTTACTGCAACATTTCACGCGGTGGAGAGACACTGGAGGAGCTGTTTGGCAGTGCGGAGAGGGTGGAGCGGTTGAGAGAGATCAAGAAGACATGGGATTCCGCGAATCAGTTCAAGGGATTTGCAAGCTTACTATAA
VC83_01921	scaffold_4:572400-572831	-	cluster	.	.	hypothetical protein	.	NA	.	.	.	.	.	MSTNRTRKEDMWAQSSSTGNTENRTPSSPAKSSPSTSPAKSTGASSIGTNEGSNSTKASMTPISRGSHSGNHSPEEGLPPMPNVSRMSEFGDGSEFGGGGLSMLGGDHQQHADALTRALSRISLHGDTTPRALKTAAQITATN	ATGAGCACCAATCGCACCCGCAAGGAAGATATGTGGGCTCAATCCTCCTCCACCGGCAACACGGAGAACCGCACTCCATCCAGCCCAGCAAAGAGCTCTCCCTCCACTTCCCCAGCCAAGTCCACCGGGGCCAGCAGCATCGGCACAAACGAGGGCAGCAACTCTACCAAGGCCTCTATGACGCCAATCTCCCGCGGCAGCCACTCCGGCAACCACAGCCCGGAGGAAGGACTCCCACCGATGCCCAACGTCAGCAGGATGTCTGAGTTCGGAGATGGATCTGAATTTGGGGGTGGGGGTTTGAGCATGTTAGGGGGTGACCACCAGCAGCATGCGGATGCGTTGACCAGAGCCTTGAGTCGCATCAGTCTCCATGGGGACACGACGCCAAGGGCTCTG…
VC83_01922	scaffold_4:573410-575068	-	cluster	.	.	hypothetical protein	.	JmjC domain-containing protein	IPR003347	.	.	.	JmjC_domain-containing_protein from BGC0000335 (AID65218.1:pident=26.80, evalue=3e-19)	MEHLRSHALQILSTIHSNLSTQETSSRDTTPFSDELLELPPLLLALLRRQTTLLFKPVGSYSGALLLKRLADLERTARGKLYVYPFHQVPVAWRRMVCEVGIVRAVAAIVGVSGDEGGEVGWIDEVVKTLDMVLIMSGAPGEGRREWIEKIFEILEDVIAQGSELGHDEEASPGEGLEIKYSTLDAEEHSRKEAPETNSSEPPAKRARIRNANSRLGDGMDRFPTLPSLSPPVSHPIPRMEEPDSYTLGALMSNPADADVGPVPVVFTGGMGHWPAMSERPWSNPEYLLKRTLGGRRLVPVEVGRSYVDGGWGQWIIPFKDFLEEFVMRPSTIGRVEKDENGDGVISQEQDEGRKTGYLAQHNLFSQIPSLRSDILIPDVCWLDPSPPHLSSPMAAVHA…	ATGGAACACCTCCGCTCCCATGCCCTCCAAATCCTCTCCACCATCCACTCCAACCTCTCCACACAAGAAACATCATCACGTGATACCACCCCCTTTTCGGATGAGCTCCTGGAGCTTCCTCCGCTCCTCCTTGCCTTGCTGAGGCGTCAAACGACTCTTCTATTCAAGCCGGTGGGAAGTTATAGTGGTGCCCTGCTTCTGAAGCGGCTCGCGGACCTAGAGCGGACTGCGAGGGGGAAGCTATATGTGTATCCCTTCCATCAGGTCCCCGTGGCGTGGAGGAGAATGGTATGTGAGGTGGGGATTGTGAGGGCTGTGGCGGCGATAGTTGGGGTGTCTGGTGATGAGGGTGGAGAAGTGGGATGGATAGATGAGGTGGTTAAGACGCTAGATATGGTG…
VC83_01923	scaffold_4:575918-576643	+	flanking	.	.	hypothetical protein	.	NA	.	.	.	.	.	MRATAGDRFKHSAGHAVLSSTPCTAASRSKAIVESTDPVSPSANTAQLRQTIRLTAPQAPTYHRPLPDPIRRAMTESPNPAIRPKAPPRAAPPLCAPCNADAVLARPNGPLRPPLPRGPKYPSAVGAVQPTPYKTKPLLPSSPPVHNTAASPRPRGRSLAPDYFLLLPDQLLEPLPPTGLAAVFLAAAFPVPCSCLGLHSCSRAARPADYARRPRQKCVRSRNVRSSAVGASDGGSRVGAG	ATGCGCGCTACGGCGGGAGACCGCTTCAAGCATTCCGCTGGTCATGCTGTACTCAGCTCCACCCCTTGCACAGCCGCCTCACGGAGCAAGGCCATCGTCGAGTCCACAGACCCCGTCTCTCCGTCTGCCAACACAGCACAGCTTAGGCAAACCATCCGGCTGACAGCCCCGCAAGCTCCCACCTATCACCGCCCCCTCCCCGATCCGATCCGAAGAGCGATGACCGAATCCCCCAATCCGGCCATCCGCCCCAAGGCACCCCCGCGAGCCGCACCCCCATTATGCGCCCCATGCAACGCAGACGCCGTGCTCGCGCGGCCAAACGGCCCCCTCCGGCCCCCATTACCACGTGGCCCGAAATACCCTTCCGCAGTAGGCGCAGTACAACCAACACCCTAC…
VC83_01924	scaffold_4:587157-588332	-	flanking	.	.	hypothetical protein	.	NA	.	.	.	.	.	MSGSQESTETVGALKAQENRSVAGHTATMRECPLFRFLVWAFPNVLELHLAGWRSGRLPAPSRPPVSPSAPPLLCESGGFPSVPGPTPAVTPTSSATTPAAPVSPVVSPTSPVEETSEEEDVAPRRSSRKRKRAESPEEGSVAGGTSSSSSDGDSSSDEGGDPHRALLCVCCLRCAKYLAKSPEFSCVFPASSTKCTRCTRLKDKCVPFGQIPPAVAASVRDLLALQSDFGAAVGGVRIGLRARIVAAAAALPAEVRVAVSVAPSAAETSAALLRNSEETLVVLRQMQRSMAALAAGGRKGKGKKRG	ATGTCTGGCTCTCAAGAGAGCACTGAAACCGTCGGCGCCCTTAAGGCGCAAGAGAACCGTTCCGTCGCCGGCCACACGGCCACCATGAGGGAGTGCCCCCTTTTTCGTTTCCTCGTTTGGGCGTTTCCTAACGTTCTGGAGCTCCATCTGGCTGGGTGGCGTTCGGGTCGCCTCCCCGCCCCGTCCCGGCCCCCCGTTTCTCCTTCCGCGCCCCCGTGCGCTCTGGTGAGTCCTTTCCTTCCATCTTTTGGTTTCTCGTCGTGTTTCCTAGGCTTCTTTGTGGTAGGTGATGGGTTCTTGGGCCGTGGCTAACATGTTTGGCAGAATCTGGCGGTTTCCCGTCCGTCCCTGGTCCGACCCCCGCCGTAACTCCCACCTCCTCCGCCACTACGCCTGCCG…
#Cluster_4
#GeneID	Chromosome:start-stop	Strand	ClusterPred	Backbone Enzyme	Backbone Domains	Product	smCOGs	EggNog	InterPro	PFAM	GO terms	Notes	MIBiG Blast	Protein Seq	DNA Seq
VC83_02196	scaffold_4:1547317-1550177	-	flanking	.	.	hypothetical protein	.	NA	IPR001330;IPR002365;IPR008930;IPR018333;IPR032696;IPR032697	.	GO:0016866 - intramolecular transferase activity [Evidence IEA];GO:0003824 - catalytic activity [Evidence IEA]	.	.	MKQYLANHVNADGGWGMHLEGTTTVFATALYYVVLRILDVEKDHPLATGARERLLKLVKAKAAREEKAAEKAEKEAREKEAAEAKAKAAKEAEEATKAKAAEAKAKAAKETVEATKATEEKAAKKAKEEDEKKPKEEEEEEAKKKPKEEEEEEKEEPPSDDDNDDIVNRLRHGETITKLKEDISISVEVLLSKHEHVVGHKKGFGTPVIVLNKEFPQARICRIRKDIGHDKSSPNIMLWRRGGELKPNSEEKWAVDDLDAVKLIAIGLLTVLLPSLLLGALLPGIGGAIGAPQWGKYWLSTLNLYEWEGVNPVPPEFWLLPDWVPFHPWRWWIQCRVVYLPTSYLYANKCKMPLNPLLKELREEIYVLPYSSIDFVANSSTVAATDLKRPYTPLVRVMS…	ATGAAGCAGTATCTGGCAAACCATGTTAATGCGGATGGAGGCTGGGGCATGCATTTGGAGGGTACGACGACCGTGTTTGCCACAGCCCTTTACTATGTGGTTTTAAGGATACTAGATGTAGAGAAGGATCACCCTTTGGCGACGGGCGCGCGAGAGAGGTTGTTGAAGCTTGGTAAGATCTATCCGATATATCTGGTCTATGCTTGGATCATATGCAAATTAAAAATGGATTCACTTGTCTCCGATTATGCTAAGAAGATAGAGCTAGAGGGTAAAAGTTCTAGAACTTCCAAGGCAGAGCTTGAAAGTCTAGAAACGAAAATATTGGAAACCTCTACAATCGTGTATAATAGCAAGAAAGAGAACGAACCACTCGAACTAAAAGGTACCACGCTAGAA…
VC83_02197	scaffold_4:1550201-1550558	-	flanking	.	.	hypothetical protein	.	Prenyltransferase and squalene oxidase repeat	IPR008930	.	.	.	.	MDASLPRTDLQRWRLKSTEGVHHWFYLSEEQAKKQQQSVAERYFLGYPTGAPTLPTPQSFTDTALNGYSFFQRLQLEDGHWGCDYGGPSFLLPGLVFAM	ATGGACGCCAGTCTTCCGAGAACTGATCTGCAACGATGGAGGCTCAAGAGCACTGAGGGCGTGCATCACTGGTTTTATCTCAGCGAGGAGCAGGCAAAAAAGCAGCAGCAATCCGTCGCAGAGCGCTATTTCCTTGGATATCCGACTGTATGCACCCACCTTGACCATCCTCCGGCAATGTCTATGCTAACCACCAGCTCGGTAGGGCGCGCCCACCCTCCCAACACCGCAGTCCTTCACCGACACGGCACTCAATGGCTACTCGTTCTTTCAGCGCCTGCAGCTCGAGGATGGCCACTGGGGCTGCGACTATGGAGGGCCTAGCTTCCTGCTGCCCGGGCTGGTCTTCGCAATGTAA
VC83_02198	scaffold_4:1556626-1558067	+	cluster	.	.	transcription initiation protein SPT3	.	SAGA-like transcriptional regulatory complex subunit Spt3	IPR003195;IPR009072	.	GO:0046982 - protein heterodimerization activity [Evidence IEA];GO:0006366 - transcription from RNA polymerase II promoter [Evidence IEA]	.	.	MSTDKTAKYRTEIQQMMYVSGETGEPSPETTGMVEEIVRQQVIEMLRTCTENAARRGSKSITTDDLIFLIRHDAAKVSRLRTFLSWKDVRKNVKDSDDKGNEADIGTGDEPVAAVAATGPVDVSKKNKKAKVGLPWEIASLYSQEVPERDDEDDEDEEEMNYATLQRLKKADERTKAMTKEEYVTWSEYRQASFTFRKGKRFREWAGFGTITESKPNDDIVDILGFLTFEIVQTLTEEALRIKEQEDLYKEKSGVEDQGKKRKAVKGLFDPPAVGKSPVEPRHVQEAFRRLQVRPKKSRAMLNGTRGLNRTPLKLF	ATGTCGACCGATAAGACAGCCAAGTATAGGACGGAGATCCAGCAGGTTAGTAGACGTTTCGAGCTTTGTTTCTTTGCAGTCATTTGTTGCTGGCCACATTTGGGAGTTGGGTTGCTATTGTGTCGAGGGGGATGCTTGACACAAGTGAATTTCACCGCTTCGTTGCTCGTTTTTAGCGAACCAGATCTCTCTGGCGGGTCTCCTTGTTGCTTATTGCTTTTCCCCGTTACTGTTTTCATTCTTTACCTTACAACCTCCCCACGCTTCGCTTCGCGTGGACAGTATCCACGATGGCTCTCAAGGATGCAGCAACTGCGTTGTCCGAGGAGTCTGGCTCCGACTTTGAAGATCCCAAGACAGCCCAGAAGGCATTACAGCACTACAAGAAGTGGATTGCTA…
VC83_02199	scaffold_4:1558443-1559644	-	cluster	.	.	hypothetical protein	.	Methylates the carboxyl group of the C-terminal leucine residue of protein phosphatase 2A catalytic subunits to form alpha-leucine ester residues	IPR007213;IPR016651;IPR029063	.	GO:0008168 - methyltransferase activity [Evidence IEA];GO:0032259 - methylation [Evidence IEA]	.	.	MAAPEIPNLLSMRGNRSRGAGRGRGGSSSTRGGGPDRDKMIRETDTDANGSRRSAVACGYLEDPYVSEFVADLGTDSPALRMPVINRGTYVRTIVIDRLIENFINAHPEQNVQVISLGAGTDTRYFRYLDRGHKDQILYHELDFPIISANKLAFINRSDKIGPPGSEFNSLRAVPDHDPEKKMWGYFTDVDKNAGYLFHPIDLRNLPAEIDNIRTDLPTLLVSECCLCYLAAEQADAVLNFFTSRIPTIGTVIYEPTSPTSAFGRVMTSNLAARNLAMPSISTYDSLDAQLERLRAAGLDMFQEGASISWLWDNWIEDAEKVRLGQMQMFDEEEEWQLLGRHYLVVWGAREQRETEGAFGGWDFLEGEEERRIRETGEE	ATGGCTGCTCCTGAAATCCCCAATCTGCTCTCCATGCGCGGGAACCGCTCGCGTGGCGCTGGACGTGGTAGAGGGGGGTCCTCCAGCACGAGAGGCGGGGGGCCAGACAGGGACAAAATGATCCGCGAGACCGATACTGATGCCAACGGTTCCCGACGTAGTGCAGTGGCATGTGGTTACCTCGAAGACCCCTACGTCAGCGAGTTTGTCGCCGACTTAGGCACTGATTCTCCTGCCCTGCGCATGCCCGTCATAAACAGAGGTGCTTCCCCCTTCGTCCCCGCCTCTTCATGATAACACCCTACTAACAGCCTCACCCCCCAGGGACCTACGTACGCACCATAGTAATCGACCGCCTAATTGAGAACTTTATCAACGCGCACCCCGAGCAAAACGTCC…
VC83_02200	scaffold_4:1562743-1564290	+	cluster	.	.	hypothetical protein	.	SUN domain protein (Adg3)	IPR005556	PF03856	.	CAZy:GH132	.	MRFLEQKAAVGAAIVLLAAVSEARHSHNRPVQLENLERRHGHGHSHKNAHSSRVEHEDQPALDKRDICSFPLTAGLVAVTPGRTNAGWAMSPDQPCTAGKFCPYACPPGQLMGQWDADATTYSYPASMNGGLKCDSGGKIKKPFPNKPYCYQGTGSVFAHNECSHSVAYCQTVLPGNEAMLIPTNVGSDQTIEIAVPDTEYWASTAAHYYINPPGVSTAEACVWGDGSKPIGNWSPYVAGANTDGSGHTFVKIAWNPIYTGESSFSNELPKFGVKITCDGGGCNGLPCSIDPAVVKVNGVTSGNSATGAGGGNFCVVTVPKGSKAKIETFDVGGSFGGGGGGGGKGTTEPSSSHDPTPTPTPTPTPTPTPTPTPTPSPSSSSAESSSSSSESSKSSESS…	ATGAGATTCTTGGAGCAGAAGGCTGCCGTCGGCGCCGCTATTGTATTGCTGGCAGCTGTGTCTGAAGCAAGGCACTCGCACAACAGACCAGTGCAATTGGAGAATCTCGAGAGGAGGCATGGACATGGACACAGCCACAAGAATGCTCACTCTTCGAGAGTAGAGCACGAGGACCAGCCGGCTTTGGATAAGCGTGATATTTGCTCGTTCCCATTGACTGCGGGTCTGGTCGCTGTTACTCCAGGCCGTACAAATGCTGGGTGGGCGATGAGCCCCGACCAGCCTTGCACTGCGGGCAAGTTCTGCCCCTATGCATGCCCACCTGGACAACTCATGGGTCAATGGGACGCCGACGCAACTACATACTCATATCCAGCATCGATGGTAGGTTCAGGAACC…
VC83_02201	scaffold_4:1565470-1567061	+	cluster	.	.	hypothetical protein	.	conserved hypothetical protein	IPR019190	PF09810	GO:0045145 - single-stranded DNA 5'-3' exodeoxyribonuclease activity [Evidence IEA]	.	.	MALRTPPTDPDSDYGSDFSPEDLEVLDRLAVQTPSTVVSLPSPLTPFLFSCENSPSARRDAHPAGSRYVARMPIAYETQPPPAPPVRSSAHPGSPNGAIYPDLSATLSSLNEPITAPEAPPPPPEAPVRDPRSPLQRYRPAPRTALSVTDLVSPAWCELQYSMTLAMHGRKPRTEAMKRGSEVHAALEEEVYTSVQIEVATKEDAWGLRVWNVIQGLRTLRETGMTRELEVWGVVDGEVVGGVIDEVGFMCPDVEKEEEAVHVFAVARGEAPPQPRTTLPTDQRALDEYLHPAPPQPTKRKLYITDVKTRSVASLPRGASFRPTQLQLMLYHTLLSSLAAGDTPFSALAARYELDTHAPFSPGFVAQVSALADEVFYDAPSSAEEVASAPDPAGSELAR…	ATGGCCCTCCGCACCCCCCCAACAGACCCCGATAGCGACTACGGCTCTGATTTCTCCCCCGAAGACCTAGAGGTTCTCGATCGTCTCGCCGTCCAGACCCCATCTACGGTGGTCAGCCTCCCTTCTCCGCTAACTCCATTCCTTTTCTCCTGCGAGAACAGCCCATCCGCTCGCCGCGATGCCCATCCCGCAGGCTCACGCTATGTGGCTAGGATGCCGATCGCGTATGAGACTCAACCCCCCCCGGCCCCGCCAGTCCGTAGCAGCGCACACCCAGGCAGCCCAAACGGTGCCATCTACCCGGATCGTGAGTCCCCCCTCTCCTCTCCCCCTTCCCGCACGTCAATCTGACACCTGCTAAGCGGCTAGTCTCCGCCACGCTCTCCTCGCTCAACGAAC…
VC83_02202	scaffold_4:1576918-1585272	-	cluster	Type I Iterative PKS	PKS_KS (117-543);PKS_AT (689-1014);PKS_DH (1086-1293);cMT (1593-1726);PKS_ER (2009-2333);PKS_KR (2357-2534)	Type I Iterative Polyketide synthase (PKS)	SMCOG1022:Beta-ketoacyl_synthase	polyketide synthase	IPR001227;IPR006162;IPR009081;IPR011032;IPR013149;IPR013154;IPR013217;IPR013968;IPR014030;IPR014031;IPR014043;IPR016035;IPR016036;IPR016039;IPR016040;IPR018201;IPR020801;IPR020806;IPR020807;IPR020841;IPR020843;IPR029063;IPR032821	PF00109;PF00698;PF08659;PF14765	GO:0016491 - oxidoreductase activity [Evidence IEA];GO:0031177 - phosphopantetheine binding [Evidence IEA];GO:0003824 - catalytic activity [Evidence IEA];GO:0016740 - transferase activity [Evidence IEA];GO:0055114 - oxidation-reduction process [Evidence IEA];GO:0008152 - metabolic process [Evidence IEA]	.	hypothetical_protein from BGC0001143 (EHA28244.1:pident=37.07, evalue=0.0)	MAALAPAHPSLSALALDVEAALASLSKRLDARLDLLEARSLGGSAGTDTSASTSSPQPIHGRPLLPYVPDTPPLREEVLLKDEQQRRVAEVLTPGSSVDEDAGGGVHEGEGEDKSMPIAIVGMGCRFPQEATSPEKLWEMLYNKRHARTEVPKDRFNVESFYHPDADRSGSMNLKGGHYLKEDIAAFDARFFSISPAEAKSMDPMQRILLEVVYEAMENAGMTLADMDGSDTGCYVGCFTDDYDGLLKRDMELSPKYHSVGIVPAILSNRISFCFNLKGPSLTVDTACSSSLVAVHLACQSLRAGESRVAIVGATNALINPEIHVGMSNMHFLSPDSTCFTFDERANGYARGEGMAALVLKPLDAALRDGDTIRAVIRGTASNQDGRTAGMTLPSKEAQ…	ATGGCCGCCCTGGCACCCGCGCACCCCTCCCTCTCCGCCCTCGCCCTCGATGTCGAAGCCGCCCTCGCCTCCCTCTCCAAGCGCCTAGATGCGCGCCTCGACCTACTTGAAGCGCGCTCCCTCGGGGGCAGCGCCGGCACCGATACCAGCGCCTCCACCTCTTCCCCACAGCCCATACACGGGCGCCCCCTCCTACCATATGTCCCCGATACGCCCCCGCTGCGCGAGGAGGTGCTGCTCAAGGACGAGCAGCAGCGCCGGGTAGCCGAGGTGCTGACGCCCGGGTCCTCTGTGGATGAGGACGCTGGGGGCGGGGTGCACGAGGGGGAAGGCGAGGATAAGAGCATGCCCATTGCCATTGTGGGAATGGGATGTAGGTTTCCGCAGGAGGCTACTAGC…
VC83_02203	scaffold_4:1587297-1588895	+	cluster	.	.	hypothetical protein	.	EF-hand calcium-binding domain protein	IPR005645;IPR029058	.	.	.	catalytic_protein from BGC0001143 (EHA28230.1:pident=27.27, evalue=2e-10)	MRFLCLHGLGCNADIFEAQTAQIREQLGDSHTFDFPEGEYDIPAPKEITAIYPPPYLSWHPPHTLDTHIAQGLLDIRTYIADNGPYDACLGFSQGAVMLALLLLEDSAASLKSANSNGSSTNGSSNASSTPHSLPFQLAIFLSGSLYPFAIPLLSLGAQINIPTTHVWGGKRDYVTTNGAGEALRDACAAEGRVVVEHGEGHVVPRGGGGVRAVVGGWRRGLGGRYIRVRYGGEGD	ATGAGGTTTCTCTGCCTCCATGGCTTGGGGTGTAATGCCGATGTTTGTCTGTCCCTTCTTACTGTCCCTTCTTACTGTCTTTTCTTACTGTCTTGAATTTTTATATCATCCCCCTCGTTGCTCATCTTACTCTGTCTATCTTACTCTGTCCATCTACTCTGTCCATCTCACTCTGTCCATCTACTCCATCTCACTCTGTCCATCTACTCTGTCCATCTACTCTGTCCATCTACTCTGTCCATCTACTCTGTCCATCTACTCTGTCCATCTACTCTGTCCATCTACTCTGTCCATCTCACTCACTTTTCCTCCTTTCTTTACTCGTTAGACTCTTCTTTTGATATCTCCCCCATCTCCCTTCCATCCCCTTTTACCCCGTCTTCTACTGTCCCATCTCAT…
VC83_02204	scaffold_4:1600066-1602422	+	cluster	.	.	hypothetical protein	SMCOG1005:Drug_resistance_transporter,_EmrB/QacA	Drug resistance transporter	IPR011701;IPR020846	.	GO:0016021 - integral component of membrane [Evidence IEA];GO:0055085 - transmembrane transport [Evidence IEA]	.	from BGC0000420 (CAP96439.1:pident=25.32, evalue=9e-40)	MPKHRASTSTTMDLVSLGGRSKSSCPTSETDGSGSGKAEGKAEEGGAASDAVRERGAQNGDAQATSSGFRERAGEAALRPLEGWRLGGVTTALLLGLFLATLETSITATALVSIGEDFTATTTTTWVVISYLLSYMGFAVIFARISDGIGRKGASILAWLLFAAFSLGSGLATNINQLIAFRTLQGIGGSGLFSLSMIVLPQITPVKLWALMSSLVGMCFAFSYVLGPILGGVIANNSTWRWIYLFNAPAAVLGVGLILIAWPAQADRKNRLSTSLAQMDVLGALLLLVATVLLVFALQQAGSQEYAWSSPVIIATLTVSAVSWVAFIAWIAWLESGRSGLKIKAIFPLSIALKRPTGPGILSSLVVGFPFFMILINLPIRFQVVNNDSSVMAGIHTLP…	ATGCCCAAACACCGCGCCTCAACATCCACAACCATGGACCTTGTCTCCCTCGGCGGACGGTCCAAGTCCTCGTGCCCCACGTCAGAAACAGACGGCAGCGGCAGTGGCAAGGCCGAGGGCAAGGCAGAGGAGGGCGGCGCCGCGTCGGACGCGGTGCGTGAGAGGGGTGCGCAGAATGGGGATGCACAGGCGACTTCGTCGGGGTTTAGGGAGAGGGCTGGGGAGGCGGCGTTGAGGCCGCTGGAGGGGTGGAGGTTAGGCGGTGTTACGACTGCGTGAGTTATATTCTGATATCCTTGAGGTGGGAGTTTGGGAGGGAGCGGATGTTGGGGTGGAGGGGAGGGAGCTATGGTGGAGCTGGTGATAATGGAAGGATAACGGCTGATGACGTGACGTCTA…
VC83_02205	scaffold_4:1608775-1610624	-	flanking	.	.	hypothetical protein	.	NA	.	.	.	.	.	MDLVACFTHDAEAALATGNESAASELGDALRSQEGHPICLSGGGGDVSRNEGVASSAVRRAANSSQRNQGSYSHQDQHQPTNPNTESNKKTYRDASQLHSAVPTLGAGRGPDAIVRLDPTSFCLKAVQTEHSERSQKGPGGRRNRHCQS	ATGGACCTAGTGGCCTGCTTCACCCACGATGCAGAAGCTGCCCTAGCTACAGGAAACGAAGTCACAATTTGCTACAGCTCATTAGCAGCTTCCTTACCAACCGCTAGGTCCAGGTCTAGCTTAAAGACTCCACCACCCCATATTACAAAGTAGTCTGTAGGATGCCCTAGGGGTCACCTCTCTCACTAGTCCTCTACATGCTCTACCTTGCAGAATTCCTCTCCTAGGACACATCCCTCTGCTTTGGCTACGTAGATGACATCTGCCTCTATAGAGCCACCCCATCACTTAATAGAAACGTCCAACTACTAGCCTAGGATGTCCAAGGCATTATTAACTAGGGCACCTATAACTTCGCTATGTGCCTCTAGACTATAGAGGCAAGCCACCCTCTCGTCT…
VC83_02206	scaffold_4:1614515-1616147	+	flanking	.	.	hypothetical protein	.	transporter	IPR011701;IPR020846	.	GO:0016021 - integral component of membrane [Evidence IEA];GO:0055085 - transmembrane transport [Evidence IEA]	.	.	MSSIADKPVSVRQEDAGVKELKEHDLNSEGHDDDFSGIDEKKTLRKMDVRLIPALAVLYLLSFLDRGNIGNAKIQGLTKDLHLSDDGYNIASTVFFLTYCAFEVPSNLLLKRLRPSIWLPSIMIAWGTCTVCLGVVQNYHTLVVVRIFLGVAEAGLYPGVAYYLTMWYCTNEMAFRQGLFFSAASMAGAFSGLLAYLIAKMNGVGGYEGWRWIFILEGLLTVVVAIAAFFLLHDFPETASFLTPEERAWAAYRLKYQGSSRSDRMVAEDDKFKWKYVVQAMTDWQLYLGVLMYWGIVCPLYGISLFLPTIISQLGYTATIAQLLTIPIYITAAVVTLVVCYFSDKAAKAGRSRSPYVFFPMCAILVGFIMAIAGSAAGTVPGVVYAGVFIATCGIYPAF…	ATGTCGTCTATAGCTGATAAGCCTGTTTCTGTTCGTCAAGAAGATGCCGGCGTCAAAGAGCTTAAGGAGCATGATTTAAATTCTGAGGGACACGATGACGATTTCTCGGGGATTGATGAGAAGAAGACGCTAAGAAAGATGGACGTCAGACTCATTCCAGCTCTCGCAGTCTTGTATTTGCTGTCTTTTCTTGATCGTGGAAATATTGGCAATGCGAAGATTCAAGGCCTTACCAAAGACCTTCATCTATCAGATGACGGATACAATATTGCGTCGACTGTGTGAGTTGCTAGTTGCCCCGTATGAAAAGTTTAAGACGAACGATCTAATGATTTGAAACAGCTTCTTTCTAACATACTGCGCCTTCGAGGTCCCTTCGAATCTTCTTCTCAAACGCCT…
#Cluster_5
#GeneID	Chromosome:start-stop	Strand	ClusterPred	Backbone Enzyme	Backbone Domains	Product	smCOGs	EggNog	InterPro	PFAM	GO terms	Notes	MIBiG Blast	Protein Seq	DNA Seq
VC83_02950	scaffold_7:730022-730378	-	flanking	.	.	hypothetical protein	.	NA	.	.	.	.	.	MERMMEYIFPLSVIRLHSSRPLWPYFPSFATLQNRNTFPSDMIPYTVEFSFFFSWQAMYDPEVRNELWEGKVGAAPTLRLHDNQVHCESVGGETVVKQRIIGVAGQQPLLPFVNNFGA	ATGGAACGGATGATGGAATATATCTTCCCCCTCTCCGTAATCCGGCTCCACTCAAGCAGGCCACTCTGGCCGTATTTTCCATCGTTCGCCACTCTACAGAATCGGAACACGTTCCCGTCCGATATGATTCCGTACACAGTCGAATTCTCCTTTTTCTTCTCCTGGCAGGCTATGTACGATCCCGAGGTACGCAATGAGCTGTGGGAGGGCAAAGTCGGTGCCGCCCCTACGCTTCGCCTCCACGACAACCAAGTTCATTGCGAGAGCGTCGGAGGTGAAACTGTTGTAAAACAACGTATAATCGGCGTAGCCGGTCAGCAGCCTCTGCTCCCCTTTGTGAATAACTTCGGCGCTTAA
VC83_02951	scaffold_7:736233-737090	-	flanking	.	.	hypothetical protein	.	NA	.	.	.	.	.	MACDAQGHVIRDRSQDQGQETQSITSNEDCLESHTYNRRETLLEDPEHQVTLRIWELKDLSVVSTWSQAQREAALQIQKQMMEDYDHVTQLYNTTLQKSREEKATYDDNISQLQEVIQAHEQTMAGQAAVVKYLENEKSKSSTTRNRESHQKSTKIPDPPTLTDGIEPAYDDWSIKIKMKLEANLDHFPTPALQMGYVQSRLGGKASSHINPCLRSTQNKFQTVEEMFEVLDRVFNDRQSFRDSLLNWITQKRPSSMTSARDADCFNSRDKSKLSSCLCTKVLTD	ATGGCATGTGATGCACAAGGACATGTCATCCGTGACAGGAGTCAAGATCAAGGACAAGAAACCCAATCTATTACAAGCAATGAGGACTGCTTAGAAAGCCACACCTACAATAGAAGGGAAACACTACTCGAGGATCCAGAACACCAAGTTACCCTTCGCATTTGGGAGCTTAAAGACCTCTCAGTTGTGAGCACCTGGAGCCAAGCCCAGAGAGAGGCTGCACTTCAAATCCAAAAGCAGATGATGGAGGATTATGATCATGTCACCCAGCTCTACAATACTACCCTCCAGAAGAGTCGAGAGGAGAAGGCTACATATGATGACAATATCAGCCAGCTACAAGAGGTTATCCAAGCTCATGAGCAGACAATGGCAGGACAAGCTGCTGTTGTGAAATAT…
VC83_02952	scaffold_7:757269-758704	-	cluster	.	.	hypothetical protein	.	integral membrane protein	.	.	.	.	hypothetical_protein from BGC0000338 (AFT91371.1:pident=26.94, evalue=1e-12)	MQWVYNASPEVLAKSQYPSILGVVLGLTGLMVFTVALRGYVRVAMVKAVGQDDWVILFSAICSVIYSGLCISQSRWGLGLDIAIRPKENLDKYSVINFAGRPFYMAGITGFKVALCLSYLRILNKSNKTYRKFVWVVLVTCVLGHLGGTLVLIFQCKPVHKSWLPKTPGSCLPNDTTFYALAANSIIFDCIILVLPIPLLYSLQINIRRKIALMAIFLLGIFTTICSIMRMVQIMTIAKTGNSTMLVLWGSIEMNVGISLTCIPTLAPLSTYFKEKTSYYTHGASRERTNGSANAMQALKSSRDRASAEGWHDRDNTSDTSSQKEILGTESNVTAQRTDTRTGTRGKSGGGGGGGGGGITTTITVDVKVEDAEGSQSGEFRRRAEKWT	ATGCAGTGGGTGTACAATGCCAGTCCGGAAGTGCTGGCCAAGTCGCAGTATCCGTCCATCCTGGGCGTGGTGCTGGGACTCACGGGGCTGATGGTTTTTACGGTTGCGCTGCGTGGATATGTGCGCGTTGCGATGGTGAAGGCCGTGGGGCAGGACGATTGGGTTATCCTGTTCTCGGCGGTGAGGCGCCCCCGAGCGGTGGCTGATTTTGGCGCAGTGCTGATTTGGATATGACAGATTTGCAGCGTTATTTACAGTGGTCTCTGCATTTCCCGTGAGTTCTGCAGCGGGCGTTCGCATCGTGTATCTGCTAATAAAGAGTAGAGTCGAGATGGGGCCTCGGGCTCGATATTGCGATCAGGCCGAAAGAAAACCTCGATAAATACTCAGTTGTGAGTC…
VC83_02953	scaffold_7:759720-761398	+	cluster	.	.	hypothetical protein	SMCOG1106:major_facilitator_transporter	Allantoate permease	IPR011701;IPR020846	.	GO:0016021 - integral component of membrane [Evidence IEA];GO:0055085 - transmembrane transport [Evidence IEA]	.	Major_facilitator_superfamily_domain,_general_substrate_transporter from BGC0001205 (KGO40481.1:pident=30.96, evalue=2e-63)	MSVPGDETPSIDGQSTHSPVEGSIESKDLDKAYLYLNHQSEAAETVDLKALRRKIDWWIVPIMLASYTLQFIDKVVINYAAVMGITKDLKLVGNDFSNAASAFFIAYLIAEVPNGYFLQKVPVAKWLAANVFLWGVATACTAAAFNYHSLLVARIFLGIFEASIAPCLMLISSQWYTKSEQAPRFSLWYCGLGVGQIIGGIVSFGFQHVEHSSLKGWQLMFIVLGVITSLVGVATFFILPDTPMKAKFLTEAEKVALLKHVSVNQTGIENHHFKLTHILEVLMDVQIWLMVILTVLISVSSGVITSYSSTLISNFGFSKPHSALLNMPGGIVSIVSTLVVGFGVRHTSNRWAWIVACCIPGILGGGLMSFAPKTNRAALLAGIYLVNAIVATLVVIYQW…	ATGTCGGTCCCAGGCGACGAGACCCCCAGCATTGATGGGCAGTCGACCCATTCGCCTGTGGAGGGCAGCATCGAAAGCAAAGATCTCGATAAGGCGTATCTCTACCTCAATCACCAGAGCGAGGCCGCTGAGACAGTTGATCTCAAGGCTTTGCGACGAAAGATCGACTGGTGGATCGTCCCCATCATGCTTGCATCCTACACGCTGCAGTTTATTGACAAAGTCGTCATCAACGTGAGTGGTTGGTAGGCAAGGCCATCAGAGACGTAATACTGATTATTTACGATAGTATGCTGCTGTCATGGGAATCACCAAGGACCTAAAACTAGTCGGCAACGACTTCTCAAACGCCGCATCCGCCTTCTTCATTGCATACCTCATCGCCGAAGTCCCCAATGG…
VC83_02954	scaffold_7:763091-767143	-	cluster	NRPS-like protein	AMP-binding (104-510);PCP (611-672);TD (721-965);PKS_KR (1110-1274)	NRPS-like protein	SMCOG1002:AMP-dependent_synthetase_and_ligase	non-ribosomal peptide synthetase	IPR000873;IPR002198;IPR002347;IPR006162;IPR009081;IPR010080;IPR013120;IPR013968;IPR016040;IPR020806;IPR020845;IPR025110	PF00106;PF00501;PF07993	GO:0016491 - oxidoreductase activity [Evidence IEA];GO:0031177 - phosphopantetheine binding [Evidence IEA];GO:0003824 - catalytic activity [Evidence IEA];GO:0008152 - metabolic process [Evidence IEA]	.	MxaA from BGC0001022 (AAK57184.1:pident=33.33, evalue=4e-126)	MPSENASVPQVTSNSDVVGGASAAKSQCGATNDQPRKTNHSSSESPITEAGSLLLNGSAAASHKLTKPRQMQVIDIKKDLSALVAQQMLATPDAIALEDETTKLTYSELDQRVTALASRLRDHGVGRDNLVGVLLGRSSNYVIACLAALRAGGAFLVLELAYPPNLLADVIDDAKPTVVITNSTQANQFNADIPLILLDKLGTDPYKSTEPVEGLSPLPADDDLERLAFVSYSSGTTGRPKGIANPHMAPVLSYDLRFRLSDLSTGDRVACNVFFVWEILRPLLRGATVFCVPDEASYDPVALVDLLSRQRITETLMTPTLLAAVLSRHPDIESDLPDLRTLWFNGEVVTTDLARRAMKALPKTRLLNCYSASETHEIACGDIREIIDEEAPYCPVGQP…	ATGCCTTCCGAAAACGCCAGCGTACCGCAAGTGACCTCCAACTCTGATGTGGTTGGGGGAGCTTCAGCTGCTAAATCCCAATGTGGTGCAACCAATGACCAACCCAGAAAAACAAATCATAGTTCTTCGGAAAGTCCTATAACAGAAGCTGGATCTTTGCTTCTCAACGGTAGTGCTGCGGCATCTCACAAATTAACAAAACCCAGACAAATGCAGGTCATTGACATCAAAAAGGACTTGTCGGCACTGGTTGCCCAGCAGATGCTGGCTACGCCCGATGCCATTGCACTAGAGGATGAGACAACGAAATTGACTTACAGCGAGCTAGACCAAAGAGTCACCGCCCTCGCCAGCCGTCTCCGTGACCACGGGGTTGGTCGCGATAATCTCGTCGGCGTG…
VC83_02955	scaffold_7:767787-769120	+	cluster	PKS/NRPS-like protein	PKS_ER (30-336)	hypothetical protein	SMCOG1028:crotonyl-CoA_reductase_/_alcohol_dehydrogenase	NADP-dependent leukotriene b4 12-hydroxydehydrogenase	IPR002085;IPR011032;IPR013149;IPR016040;IPR020843	.	GO:0008270 - zinc ion binding [Evidence IEA];GO:0016491 - oxidoreductase activity [Evidence IEA];GO:0055114 - oxidation-reduction process [Evidence IEA]	.	oxidoreductase from BGC0000177 (ACY01394.1:pident=41.94, evalue=1e-71)	MAQSTYQSVVLAKRPTSLIVPGETFTVKEHKALTAADLKDGEVLVDTLYLSLDPAMRGWLNDTRSYVPPVQIGEKMRGAVIAKVLASKSAKFAEGNYVTCSTGWTEQAIAKEKELTLLEVPAGGQVTDALGVLGMTGLTAYFGLIDVGKVKAGDFVVVSGAAGATGSVVCQIAKLKGAKVLGLAGSDDKVEWLKELGCDGALNYKDPNFRAQFKEATKDLIDVFFDNVGGEILEMALSRAKAHSRFIMCGAISQYNDAKPTGPKNISMVIAMRIRMEGFIVFDYVKEFPAARKELVQWLSDGKLKRKETIVKGGLRAAEQALVALYNGINTGKLLVEVKAENASGGSRL	ATGGCTCAATCAACCTACCAATCCGTTGTTCTCGCAAAGCGTCCTACGTCCCTCATCGTCCCGGGCGAGACGTTCACTGTGAAGGAGCACAAGGCCTTAACGGCAGCAGACCTGAAGGATGGAGAAGTCCTGGTTGACACTCTGTACCTCAGTCTCGATCCTGCGATGCGGGGCTGGCTCAACGGTGAGGACTCCCCCACCTCACGTGACACTCACCACTTTTGACCATGCCTCTGATATGCCTCACAGATACGCGCTCATATGTCCCTCCGGTGCAGATCGGCGAGAAGATGCGTGGCGCCGTGATCGCGAAGGTGCTGGCCTCCAAGTCCGCAAAGTTCGCCGAGGGCAACTACGTCACCTGCTCCACCGGCTGGACCGAGCAGGCGATTGCCAAGG…
VC83_02956	scaffold_7:778381-779071	+	cluster	.	.	hypothetical protein	.	Domain of unknown function (DUF3425)	.	.	.	.	.	MSDISSPAVAARPAKRQRADADLRSQRKREADRKAQRNSRERQRSHTDHLENMIAILRKENGNAATSELMEMVWQLRSENERLRKIINSAKSALSVMSCDPTPLSNRGHVDLTSAPRPPPGTGPQVAAVVGPLSKNPETSQPSALPAKRSIDDVMPTASNSLVPNGEHARKRRQTVADITAESNSGSILNFTESWMDKKAVVRTDSDLTPWA	ATGAGCGACATTTCGTCTCCGGCCGTGGCCGCTAGGCCGGCAAAACGACAACGGGCTGACGCGGATCTCCGGAGTCAACGAAAGCGGGAGGCAGACAGGAAGGCCCAAAGAAACTCTCGCGAGAGGCAGAGGTCACACACGGATCACCTCGAGAACATGATTGCGATACTCCGGAAGGAGAATGGGAATGCGGCTACGAGCGAGCTGATGGAGATGGTGTGGCAGCTCCGGTCTGAGAACGAGCGTCTCCGGAAGATTATCAATAGTGCAAAGTCGGCCTTGAGCGTAATGTCGTGCGATCCGACACCATTGTATTACTCACCTTATGCCAGCGTCATTTGCCCTAACTAACATATATTGCAGATCAAACCGTGGACATGTCGATTTGACCAGTGCCCC…
VC83_02957	scaffold_7:784411-784972	+	cluster	.	.	hypothetical protein	.	NA	.	.	.	.	.	MLPQALRSSTNVEQIKPFSQATDIAAPVAAIKAAFVEIAASFKNATDAIKAGALPIGARQLPTDPTAIAAKIAAKLWQELSNPLLEGFTQVMSTLEMIPGVNVVLDIARGILNSIPVPGPQVT	ATGTTACCGCAAGCGCTGCGCTCATCAGTTAGTTTTAAACACTCACATAAACAGCCTACCACCATTCTAACGCCTTCCGATAAAGACCAACGTCGAGCAGATTAAGCCATTCTCCCAGGCTACTGATATTGCGGCCCCCGTTGCCGCCATCAAGGCAGCGTTTGTCGAGATTGCTGCTTCGTTCAAGAACGCCACCGATGCCATCAAGGCCGGTGCCCTCCCAATTGGAGCCCGCCAGCTCCCCACCGACCCAACTGCCATCGCCGCCAAAATCGCTGGTATCGTCAACAATTGGTAGCACTCTCCTCGGTCTCTTCCTCTCTTTCTTGGGCACGGTCACGGCCTGTAAGTCACCCACTCAAAATATAATGCTCCTGTGGATAGTTTGCTAATTCTGGA…
VC83_02958	scaffold_7:785662-786368	-	cluster	.	.	hypothetical protein	.	conserved hypothetical protein	.	.	.	.	.	MWAWGAAKPTPCLAKLARPVVLSGFNITEPKGKVVMHISTKEKGLIGNSTIDNFVLKPGQNLLPMNAIVDTALALGNVGKQGMVNMIIVGHTAVYNGVHLPYYESVLQSHTLTLAVNLQSLLGSI	ATGTGGGCATGGTAATGTGGAGTCAAATTCGCCGATTGGCCCCTGCTAAATTTATATCCTGGAAGCGATTAACATGTATTGGCGCACTCTATAGCTAAATTAGGCTGGTAATCCTCGCTACCGAGCCCTTGGTCCGTACACTATCTCGGCAGGGGAGCCGCCAAGCCTACCCCATGCTTGGCAAAGCTTGCCCGTCCCGTGGTGCTGTCAGGCTTCAACATTACGGAGCCTAAAGTAAACTTGATGGCCGGGCCCAACTTGACGGGGATGTCACTTATTCCAAACCCGCCTGTTTGACAGTCGAGCTTGTATGTATCCGTTGTCGCATTATCATTGCAGCTGCTAACTGAAATACAGGGAAAGGTTGTGATGCACATCTCCACAAAGGAGAAGGGCCTC…
VC83_02959	scaffold_7:790380-792157	-	flanking	.	.	hypothetical protein	.	FAD binding domain-containing protein	IPR006094;IPR016166;IPR016167;IPR016169	.	GO:0050660 - flavin adenine dinucleotide binding [Evidence IEA];GO:0016491 - oxidoreductase activity [Evidence IEA];GO:0003824 - catalytic activity [Evidence IEA];GO:0016614 - oxidoreductase activity, acting on CH-OH group of donors [Evidence IEA];GO:0055114 - oxidation-reduction process [Evidence IEA]	CAZy:AA7	.	MAHLLLIPVFTRNHVAVCRFLPIPVPMFQLRLSLAAHVACTAVVARPDVSFSGLDARRGVDFTQLASNLSPSAQIYLPTSDGFNSLVARWSNLSMPVANVVVVPATENDVVQTVKFANSKYLPFLTTNGVHGSITTLGQMTNGIEISLKLLNRIKIAKDGQTVTIGGGVMSKNVTDTLWAAGKQTVTGTCECVGYLGPALGGGHGWLQGHHGLISDQFVSMRVVKANGGIMTVDKNSSVFWAMKGAGHNFGIVTSVVSKIYDIRHRNYALETITFSGDKVEAVYELANQMWLTNGTIPEDLNNWSYWFFDPTLDTKPVIVMYLIQEGVDAVDPAYTKPFHDLGPIFAQPTSGTYLDLAKWTGISLSDRACQITGHANPRFPIYLKSYNTTAQRQVYDLF…	ATGGCTCACCTGCTCCTAATACCAGTATTCACCCGTAACCACGTTGCTGTCTGCCGATTCCTGCCAATTCCTGTTCCCATGTTCCAACTTAGATTGAGCCTTGCGGCGCACGTCGCTTGCACAGCAGTTGTAGCTCGCCCAGATGTCTCTTTCTCCGGTCTCGACGCACGTCGCGGCGTAGACTTCACGCAGCTTGCGTCCAACCTCTCGCCAAGCGCCCAGATCTACCTACCAACGTCGGACGGATTCAATTCCTTGGTGGCAAGATGGTCCAACCTGAGCATGCCCGTTGCGAATGTTGTTGTTGTTCCTGCCACAGAGAATGATGTAGTCCAAACTGTAAGCCACTTCGTTTTTGCCTTTCTGCGGCGGTAGCTTACTAGTCTTCCACGGCATAGG…
VC83_02960	scaffold_7:793511-793966	+	flanking	.	.	hypothetical protein	.	NA	.	.	.	.	.	MPSQEELKWLRARFGDGAISQPGDWFMTIETINPPKPISLTIGCMPVMFTAVGEDPLPLTPDNHYSNTRIPDPCAEVSWEPMTFPTVNHNVAILEALEPIVTFCSIIYMPYWTIVELEYNDGRVYEAKSLPGTVGNRMTLYHHEETHGIKR	ATGCCCTCGCAAGAAGAGCTCAAGTGGCTCCGTGCAAGATTTGGCGACGGGGCGATATCACAACCTGGAGACTGGTTTATGACCATCGAGACGATAAACCCTCCGAAGCCTATATCTCTTACAATTGGGTGTATGCCGGTAATGTTCACTGCCGTCGGAGAAGACCCGCTACCCCTCACGCCTGACAACCATTATTCAAACACACGAATTCCAGACCCATGCGCGGAAGTGTCATGGGAGCCAATGACGTTCCCAACAGTCAACCATAATGTTGCCATTCTTGAGGCCCTTGAGCCCATCGTAACGTTTTGCTCAATAATATACATGCCATACTGGACGATCGTTGAGCTGGAATATAATGATGGCCGAGTTTATGAAGCAAAATCTCTACCAGGAACG…
#Cluster_6
#GeneID	Chromosome:start-stop	Strand	ClusterPred	Backbone Enzyme	Backbone Domains	Product	smCOGs	EggNog	InterPro	PFAM	GO terms	Notes	MIBiG Blast	Protein Seq	DNA Seq
VC83_03030	scaffold_7:1005654-1011485	-	flanking	.	.	hypothetical protein	.	DEAD DEAH box helicase	IPR001650;IPR011545;IPR014001;IPR027417	.	GO:0005524 - ATP binding [Evidence IEA];GO:0003676 - nucleic acid binding [Evidence IEA]	.	.	MAGSPPAADASTTSVLSWYDARTPRILDLVGDYAGNELFLVEGDSLLRACFEDGRIDFEGGFQLLHAAFVVERFLDNLIKRHCNFHIAFFANHKELCIPPGSSAQRSRYLLTRTLLIQHLEVHLPDTCGVEVHVFPSLGSDEFNTFLAHSPVYFVMAHDGALPTEGKEVQEGAREKTAKVLLRGILASFNARNLNVALINQNEIRDSKIITMILEAEDHEQVGFDEEVAATHKAMDASNASRNTFDIGKWLEDPSTLNELASEVEEDTPGSWIVGAVGASVILQQTQEYNFLASAYMLHLVILKRLSLEQRRFPLIRFEDEFDQKIDNFLELFSEVVTEIADNDAFVNVMEKLGVKSDLIDMIDGRLFRTTVQALLTGPLKGGPPPSLSEDWSTAFDLV…	ATGGCTGGAAGCCCACCAGCAGCAGATGCATCGACAACGTCGGTCTTGAGCTGGTACGATGCGCGGACACCCCGGATTCTAGATCTCGTCGGCGACTATGCCGGAAACGAGCTGTTCCTCGTCGAAGGAGACTCGTTGCTCCGCGCCTGCTTTGAGGATGGGAGAATCGATTTTGAGGGTAAGCTACCCCGCGCATATAGGACCCCACCACACTTTATCGAGGTGGAGCTTTAATAAACGCAACCCGCGCGGTCGATCCGTCGGGTTGTTGATCTAAGAGTAGATGGTGGCCAAGCACAACTGTATTGGGCTATTTGGGTGGTATCCATGGTGCTTGACATGTCTCTGGCGCCTCGATGGAAGATGAGGATTTACTGATGCTACAGATGCGCTACTACC…
VC83_03031	scaffold_7:1025176-1026397	+	cluster	.	.	hypothetical protein	.	NA	.	.	.	.	.	MLWVSLLSCTPSTVLSSRILLASSTRHGVSLWAGTTPCRGLSSSPSNWSPPVSPSASGLETITTTTRVSMTACGSPSSSSSSSSLTSLVSVATVKSSSSSARSRSLLSSASSSLASSSTAVVFPLTPGTSPQKSAPPARFPSPETDIIKQRIHWCAILACTPASLQERFQGLLLRLRHRRLRLRRNRARWSCCRRGRQPSQVPPQGHQAGLLACVALLRRLALRPGPDHQVRRPTFVQGIRRQLQILPLRARLPRGQDQGPPLHHERRHHPLRHLRRQLLHLRLHAHAPGPGHARHGAQVVQQGRQARPPLGRHDLRPGLRPRRLHPPLPQWR	ATGCTCTGGGTGAGCTTGCTGTCATGTGAGTACTCTCCCGTTCCTTCCTTCCTCAGTCTCAGGTCGCTGGCCGCGATCGAGCTGAACTTGGCCTGGCAATCCGGACGTGCGACTCGATTTGTCAATTGTATCAGGCGCCCGTTCCTGGCTGCTTGGTCCCGTTGCACAATGAGCGCGACCTGGCGACAGCTCTGGCAGCTTAGTCCAGCTCCGAAAATGAACCCGAGCTGACTTCCCCCCAATAGGTACCCCGTCAACGGTGCTTTCTTCACGTATTCTGCTCGCTTCATCGACCCGTCATGGGGTTTCGCTATGGGCTGGAACTACGCCATGTCGTGGCTTGTCGTCTTCCCCTTCGAATTGGTCGCCGCCAGTGTCACCATCCGCTTCTGGACTGGA…
VC83_03032	scaffold_7:1027888-1029144	-	cluster	terpene		hypothetical protein	SMCOG1182:Polyprenyl_synthetase	geranylgeranyl	IPR000092;IPR008949;IPR017446	PF00348	GO:0008299 - isoprenoid biosynthetic process [Evidence IEA]	.	geranylgeranyl_diphosphate_synthase from BGC0000629 (AAT65717.1:pident=55.02, evalue=8e-116)	MAHKTPSSPTRPAHLASPGAIPPRTSSTNGPSQTQKPVVPALPESSWLYSRHSSLAASVSPAAIDQVASSTPTTTTTHPSTGPTPWSEAKETILTGPYDYLDSHPGKDIRSRLIGAFDAWLHVPAPALAIITKVVGMLHTASLLVDDVEDSSLLRRGLPVAHSIFGTAQTINSANYVYFLALQELFKLDELRDKEGGNSKPRGEAVRIYSEELINLHRGQGMDLYWRDTLTVPTEADYLEMVRNKTGGLFRLAVRLMQAESASTTDFAPLASLIGILYQIRDDYANLLSPTYSTNKGMCEDLTEGKFSFPIIHAIRVDPSLVLLNILRQKSADGEVKRYAVAYMEGKGSFAYCREVLKELGREAVVEVERVSGGEGRWREEVLGILGGLAVEGA	ATGGCGCACAAGACCCCATCCTCTCCGACGCGCCCCGCGCACCTCGCCTCTCCAGGCGCCATACCACCCCGCACCTCCTCAACAAACGGGCCCTCCCAAACACAGAAGCCCGTCGTCCCAGCGCTCCCCGAATCCTCATGGCTCTACTCTCGACACTCCAGCCTCGCTGCCTCCGTATCCCCTGCCGCCATCGACCAAGTGGCCTCTTCAACCCCCACAACCACAACCACCCACCCCTCCACTGGCCCCACGCCGTGGTCCGAGGCCAAAGAAACAATCCTCACAGGCCCATACGACTATCTCGACTCCCACCCTGGGAAAGACATCCGCTCGCGCCTTATCGGCGCCTTCGACGCCTGGCTTCACGTCCCCGCACCCGCCCTCGCAATCATCACAAAG…
VC83_03033	scaffold_7:1030031-1030952	+	cluster	.	.	hypothetical protein	.	cell division control protein 14	IPR012535;IPR016024	PF08045	GO:0005488 - binding [Evidence IEA]	.	.	MEALLSLSFDNLSSYDASKIRKGMRQVEGLLAQICLSKHNPSKRHSPLVPADNPPPSPRKELADLPDDPAFREFFKLQDGFEWNVALRLVNCLDRLLGKSNDGQNDLLILACLDLIQGILLLHPSSRSLFSRELYMNHLLDLLEPINCPAIQSATLLTLVVVLLDTPANTRTFEALDGLLTVTSLFKSRSTPRDVKAKLVEFLYFYLLPESPSIPSAGARDSVPAMLQRSPSKLAGAFGREMKGRGEPAAEVTRSPIEKQALVSRHLSSVEDLVEDLRDSAPFGGIFS	ATGGAAGCTCTACTCTCCCTCTCCTTCGACAACCTCTCCTCCTACGACGCCTCCAAAATCCGTAAAGGCATGCGCCAAGTTGAAGGCCTACTCGCCCAAATCTGCCTCTCAAAACACAACCCAAGCAAACGTCACTCGCCCCTCGTACCCGCCGACAACCCTCCTCCATCGCCGCGAAAAGAGCTTGCCGATCTGCCTGATGATCCTGCTTTCCGCGAGTTCTTCAAGCTACAAGATGGCTTCGAGTGGAATGTCGCCTTGCGCCTCGTCAACTGCCTGGATCGCCTACTAGGGAAGAGCAATGATGGCCAGAATGATCTGCTTATTCTCGCCTGTCTCGACTTAATACAAGGGATATTATTACTGCATCCTTCGTCAAGATCGCTGTTCTCCAGAGAG…
VC83_03034	scaffold_7:1031264-1032479	-	cluster	.	.	hypothetical protein	.	NA	.	.	.	.	.	MPQAAAVGRRYAAMPDIDTGISPRHFLVSQLQLLGERRDSGVCPKPNSHRCDDTGFPNDCCLDTEFCFVDKDFNSSCCAIGNNCASVNICMDTALFYCTTTSTITDVTTSPTRRVSSGSTITSTHSPNITVFPGCCVRPCSAASEYQCPHSLGGKCCSLGTTCVSNGCVVTLPPTSSTTTSSTPSCHTSEIPCTDDIGGCCNSAAHCTMLGSTGYCATGSAAPTERRIGGSPGNGVIEQPRGGGGLSSGAKAGIGAGVAIGLLVIGAAVWWWMSRRRQAGGSARGGTEMVVSMQQASTPGAPGVARGAEDYFGPAAGVGPFTGAEGAGAARSGAVPVSPDQPGDIQPAVEIGESLGRPTPVSPGPRTQHEYWKHEAKTVNEHVELE	ATGCCGCAAGCCGCCGCCGTGGGGCGACGCTATGCCGCAATGCCCGACATTGACACTGGCATCAGCCCGCGGCATTTCCTGGTCTCTCAGCTCCAGCTGCTCGGAGAGCGGCGGGACAGCGGCGTATGCCCGAAGCCAAATTCCCACCGATGTGAGCCGAGTCGCTGAGCCCTCTAGCAACCTGGGTCGAGAACTGACAATCACAGGCGATGATACGGGCTTCCCAAACGATTGCTGCCTCGACACCGAGTTCTGCTTCGTCGATAAAGACTTCAATTCTAGTTGCTGCGCCATCGGGAATAACTGCGCGTCGGTGAATATATGCATGGATACAGCACTGTTCTACTGCACCACCACCTCCACCATCACCGATGTCACTACCTCTCCCACCCGCCGCGT…
VC83_03035	scaffold_7:1033313-1035720	-	cluster	.	.	hypothetical protein	.	conserved hypothetical protein	.	.	.	.	.	MSVAADPQLGDPPDADGRFCDLLLSIPITPTTPVERETECCCGRDSCAYLRHNNEALDGLEKDVRTAAQLGQALLVRHEAYIVEAEESRRQMSLRIESLETDKRSLEAENARTVQENRDLLNHLEQLNGAIAESETRAGNLEATLQGTLLEMKRLDSLASRTHDLEAQLAELEKEQDDLRGTVVVTEAESRTAVRRWREAERRLGEVQDQLERIERESTEEKARHEEVFRRMERQKLVDKAIQDASNGKVAVSNAGQGKEGTNVVSHFVKDILQDNVNLQMGIVELRDMLTSSNDEVQKLRDQLMAHQPVRDGATGENTAPVTLAAELTVREPLSLSQELHVHHHYHAPAKKEESRRAVPKRKRNVSITTPTRLNSRRYNTRQSQSSIAATILSQTSST…	ATGTCCGTTGCCGCGGATCCACAGCTTGGTGATCCGCCGGATGCGGATGGCCGGTTTTGCGACCTGCTGTTAAGCATTCCCATCACACCAACGACGCCGGTGGAGCGTGAAACAGAGTGCTGTTGTGGAAGAGACAGCTGCGCATACCTGAGACATAACAACGAGGCTTTGGACGGACTGGAGAAGGATGTGAGGACAGCAGCACAGCTGGGTCAGGTATGTGGAGTCCTTTATTCTGTTGGGTCCCCTTTGTTCGAGTCTATAAAGCGAGTGCATAAACCCACTGGTCGAGCTTCTATGCAGACAACGGGTAACCTGCATACCAGCCCGCATACTAGATATCATCATGGGAGACATAAGTTTTCGGAAAGGCGAAATAACTAACTCGCTTCTTTTCTC…
VC83_03036	scaffold_7:1036894-1037407	-	cluster	.	.	hypothetical protein	.	Nucleoside-diphosphate-sugar epimerase	.	.	.	.	.	MDTRKLKTVTCEDSMDYADKVKQELSEADACIWLISVIIRARSVSREKAREICLDYTMTGLDTISQLSRSKPFLFIYTSGAKSERDPSRSPWLMSDYLLLRTLGSPKLQISIAVRY	ATGGATACAAGGAAACTCAAGACCGTTACCTGCGAAGATTCCATGGACTATGCAGACAAGGTTAAGCAAGAGCTATCTGAAGCCGATGCCTGCATCTGGTATGTGTAAACTACCTCCCCTCCCTATGCATCTATAAGTACCTTGTTCGGGACCATGTTTACTACCGTCCTCACACAAATGGTCTTCTTTAGAATCATAGAGTAGTTGTAGATGAGTCGGCTAACCCCTGCTACTATTTTCTTACTAACTAACCTATAGCAGGCTTATTTCCGTGATTATCCGTGCTAGATCGGTGTCTCGGGAGAAGGCGCGTGAGATCTGTCTTGACTATACGATGACAGGGCTAGACACTATATCTCAGCTCTCTAGAAGCAAGCCATTCCTATTTATCTATACCAG…
VC83_03037	scaffold_7:1037996-1039819	-	cluster	.	.	hypothetical protein	SMCOG1175:pyridine_nucleotide-disulfide_oxidoreductase	oxidoreductase	IPR017941;IPR023753	.	GO:0051537 - 2 iron, 2 sulfur cluster binding [Evidence IEA];GO:0016491 - oxidoreductase activity [Evidence IEA];GO:0055114 - oxidation-reduction process [Evidence IEA]	.	EpaQ from BGC0000934 (AHW81476.1:pident=33.88, evalue=3e-19)	MGGAAAGVHADVGRLRLGVKPGEKREVEVDGVEEGKVLLLNVAGKTTAVGAKCTHYGAPLVKGVLTGDGRITCPWHGACFNAKTGEIENAPALDNLPVFGLVEKDGGVYVTGAIGTVEALREQGYKGSITLISNEGYLPIDRTKLSKALIADPVKIGLRDQPWFDEAGITTVTDEVTEVDFLTKKVHTKSASVYPYTKLVLATGGTPRQLPLQGFKELGNIFVLRNIHNVKDILAAIGEKNKKIVVIGSSFIGMEVAKATSKDNSVSVVGMEKVPLERYLKGNKSVQLARDGSLTVDENFLVQGLNAVYAVGDIATYPYYGPGSNGALIRIEHWNVAQNSGRAAAATSSRQQRRASGSSPSSGRRWGRSCGGGGGDDGEGSMVSHASELMRRGGLPKKA…	ATGGGGGGTGTATGATAGTGAGGCTTTGTAAATATACTTTACGGTTTCACCGACATCTCTCCTTTTGCAGTGACTGATGACACCTCTCCCATCGCCCTTGTCTGCATTCCTCCGACATATTTCCCTTACTATAGGACCCTCCACTCCCTTTCCCCTCGCCCTGCCTTATCCGACTTCCTCCCGTTCCCGGCCCCATCCCGCAGACCTGCCCAGATCACACACACCAAAGCAAGGCACCAAGACGCAGCATGGCGCATGCACGATGCCATGGGACAAGCTAGGCAGCAGCGGGCGTGCATGCAGATGTCGGACGGTTACGCCTCGGCGTGAAGCCGGGAGAGAAGAGGGAGGTGGAGGTAGATGGGGTCGAGGAGGGGAAGGTCCTGTTGCTGAATGTTG…
VC83_03038	scaffold_7:1039871-1040509	-	flanking	.	.	hypothetical protein	.	NA	IPR019083	.	.	.	.	MFARPAHRATTSLLATTPTLTRALHARIPPQPIPAPTPFVPDAPTFLSLIGRNLSQHASKIPTWESLFRLTSPQLRDLGVEPARARRYLLAWRDRFRRGEYGPGGDARVVEEGVARLMVVEVGGGPAVGTATRTAGMKRVVVNGEEEIKGVRVRGAQRVVGKHVLPIKGGAQIKASEGLWEIRRGRKIDGGERRRAEVRSKRRAAERKEARK	ATGTTCGCGCGACCCGCCCACCGCGCAACCACCTCCCTCCTCGCCACAACACCAACCCTCACTCGCGCCCTCCACGCCCGCATCCCGCCCCAGCCAATCCCGGCACCAACCCCATTCGTCCCCGACGCGCCGACCTTCCTCTCCCTAATCGGACGCAACCTCTCCCAACACGCGTCGAAGATCCCGACCTGGGAATCGCTATTCCGCCTCACCTCTCCCCAGCTGCGTGACCTAGGCGTCGAGCCCGCGCGCGCGCGCAGATATCTGTTAGCGTGGAGAGACAGATTTCGGAGGGGGGAGTATGGGCCGGGGGGTGATGCGAGGGTGGTGGAGGAGGGGGTTGCGAGGTTGATGGTTGTGGAGGTTGGGGGGGGACCAGCAGTAGGGACGGCGACGAGG…
VC83_03039	scaffold_7:1041595-1042032	+	flanking	.	.	hypothetical protein	.	serine threonine-protein kinase	IPR000719;IPR011009	.	GO:0004672 - protein kinase activity [Evidence IEA];GO:0005524 - ATP binding [Evidence IEA];GO:0006468 - protein phosphorylation [Evidence IEA]	.	.	MIKLADFGLARAFADPYKQTTSNVITPELLFGARHYSGAVDIWAVGLVFAELLIRTPYLAGDTEVRTPTEEVWPGVSKLPEYTVPEPPNPVRGRETYLGAFGTAGQEGVDLLMAMLVLDLRARITAQAVLEHPWWSWEGTGGGGE	ATGATCAAGCTTGCAGATTTTGGTCTTGCGCGCGCATTCGCGGACCCTTATAAGCAAACTACCAGCAACGTCATCACGCCCGAGCTGCTCTTCGGCGCGCGTCACTACTCCGGCGCCGTCGATATATGGGCTGTCGGGCTGGTATTCGCGGAGTTGCTGATCCGCACGCCCTACCTAGCTGGTGACACGGAGGTGCGGACGCCAACAGAGGAAGTATGGCCAGGCGTCAGCAAACTGCCCGAGTACACCGTCCCCGAGCCGCCCAACCCGGTTAGGGGCCGCGAGACCTACCTCGGGGCCTTCGGGACGGCGGGACAGGAGGGCGTGGATCTCCTGATGGCGATGTTGGTGCTGGATTTGCGGGCGCGGATTACGGCGCAGGCGGTGCTTGAGCATCCA…
VC83_03040	scaffold_7:1042737-1043215	+	flanking	.	.	hypothetical protein	.	NA	.	.	.	.	.	MENDMENDMENDMENDMENDMKNDMENDMENDMEIPIIMNKHPFSHRLPQIYRLESSPFVCPSRGYAANLEAGGPLPPTRSSPCVLLQAAHR	ATGGAGAACGACATGGAGAACGACATGGAGAACGACATGGAGAACGACATGGAGAACGACATGAAGAACGACATGGAGAACGACATGGAGAACGACATGGAGATACCGATCATAATGAATAAGCACCCCTTTTCCCACCGACTACCGCAAATCTACAGGGTATATTTGGGAGAAGAAGCACTATGATGCGTATTAGAGCGACACGCTCGAGTTAGAGAGACGATTCCAGCACCACGGCTGCCTATCGGTATTCTCCCCCTCACTGAGTCTTGCGCGAGAGATTTGCCCCATAACCAAGTGACCCAACAGACGGATCGACATCGTACATAACATACTAACGACGCTCTTAACGACTGTAGCTGGAGTCGTCTCCATTCGTCTGTCCATCCAGGGGGTATG…
VC83_03041	scaffold_7:1044584-1048942	-	flanking	.	.	CMGC/DYRK/DYRK2 protein kinase	.	NA	IPR000719;IPR002290;IPR008271;IPR011009;IPR017441	.	GO:0005524 - ATP binding [Evidence IEA];GO:0004672 - protein kinase activity [Evidence IEA];GO:0006468 - protein phosphorylation [Evidence IEA]	.	.	MIRDQIAPSGPRPAGLPSQKSSKENHDPVASAPRPRLPIGREPPPVWNKIPLPSEQASGEPLDFLPSPSFDDLHMSISSASQRLEPFPDTTRQPSLSSSMISDRPTGGVRTREAVEAKGLAGRGAPISRPVRSGSLLRRQSTSNRQSSVSSTSSAIPGSMDPPTAPLAIRTRRQSQYPPISANNGGKGQRKSIDFGGTESDTSFKTSHRRRPSLASSITASTSNQSLSDATNGSRISDSGKFQGDTSHLTTPRASKTKSLQPPSRHNQESLSTPRGTPDHSRSLSYAGKLPGRHNGRNTSTPSSAARRMSQMPSSNSHASGLGARTISPTDTRRMKRMSTMHGAPPLPNTPPVNQQDPSHLRGSSRSPSLLPRMSTTPSSLRNTPDFSRKTYGVSTGSN…	ATGATCAGAGACCAGATCGCACCGTCTGGCCCAAGACCAGCGGGTCTGCCCTCTCAAAAATCGTAAGTGCTGCCGCATCCCTTAAACACGCCACCAATTGCTTACAATCTACAGCTCAAAGGAGAACCACGACCCCGTTGCTTCTGCTCCTCGACCACGTCTACCTATTGGCCGAGAACCACCGCCCGTTTGGAATAAAATACCCTTGCCCTCAGAACAAGCCTCGGGCGAACCTCTGGACTTTCTGCCCTCCCCAAGTTTCGACGATCTGCACATGAGCATATCATCGGCATCCCAGAGACTCGAGCCTTTCCCGGACACAACAAGACAACCTAGCCTGTCCAGCAGCATGATTTCCGACAGACCTACCGGTGGTGTAAGGACCCGCGAAGCGGTCGA…
VC83_03042	scaffold_7:1050698-1052257	+	flanking	.	.	hypothetical protein	.	integral peroxisomal membrane peroxin	IPR010482	PF06398	.	.	.	MDEYTNGAFANRDGRVPLIRVDSPSSQSEASHDQPGNENKGKNYSIRWKLGDKARKMVGRSPDNKGDNGEKAGKGDKGPSMQDRLLEKLMQQVIPVEDQPRNQEGSPYSNRIEPPAFSLPTMSANFRRFNSRIGVVFAFQARVVRLLSWRKYPHTISLLAVYTFVCLDPHLLTVLPLAGLLLGVFIPSFIARHPAPPVTLSTSFEYSPRGPALAPAPTVKPVKELSKDFFRNMGDLQNSMEDFSQIHDQILTKLAPPMNFSNEPLSSTVFLFLFMSTAVMFIASHLVPWRFCFLLGGWFVIFSGHPAVAKILASTHDQHVAPRESEAKSWLNTWVAKDIMLDMEPETREVEVFELQKIDNRGEWEPWLYSASPYDPLAAPRIANERPRGTQFFEMVAPP…	ATGGACGAGTATACCAACGGCGCATTCGCGAACAGAGACGGACGCGTTCCACTTATACGAGTCGACAGCCCGAGCTCCCAATCCGAAGCTAGTCACGACCAGCCAGGGAACGAGAATAAAGGAAAGAACTACTCGATTCGATGGAAGCTTGGAGACAAAGCTCGCAAGATGGTTGGGCGATCACCGGATAACAAGGGCGACAATGGGGAAAAGGCAGGAAAAGGCGATAAGGGCCCGAGTATGCAAGACCGCCTATTAGAGAAGTACGACACTGTCTCGCCCTACTTTGTTTGTACGACGCGTATGCTAATACTATGAAGGCTGATGCAGCAGGTCATACCGGTGGAGGACCAGCCCAGAAACCAGGAAGGCTCTCCATATTCAAATCGCATCGAACCA…
#Cluster_7
#GeneID	Chromosome:start-stop	Strand	ClusterPred	Backbone Enzyme	Backbone Domains	Product	smCOGs	EggNog	InterPro	PFAM	GO terms	Notes	MIBiG Blast	Protein Seq	DNA Seq
VC83_03734	scaffold_8:191197-191723	-	flanking	.	.	hypothetical protein	.	NA	.	.	.	.	.	MEGADGTISQRPSLLTLPPEVRCMIWEAVAICSGPILVCADSLTFGPLEQVARFSFAIPPLPPTNKKRKPRSSKAKLTANPLIWLLTNRQIYAEARPNFYANLCLAFDNVFCLSAFMFQSPETFIKPSMVRSLSLDLQLAATSSYLLFQTTASSLLPDP	ATGGAAGGTAGTAAGCTCCATAGATATTCTTCTCCGGGTTCTAATTCGCGTTAGGCGCCGACGGAACAATCTCTCAACGGCCCTCATTACTCACCCTCCCTCCAGAAGTACGATGCATGATCTGGGAAGCCGTTGCCATTTGTTCGGGGCCAATTCTCGTATGCGCAGATTCCCTCACATTTGGTCCACTAGAGCAAGTTGCCAGATTTAGCTTTGCTATTCCCCCTCTGCCACCCACCAACAAGAAACGCAAACCCCGCTCTTCGAAAGCCAAACTAACTGCCAATCCACTCATCTGGCTGCTCACAAACCGCCAAATCTACGCCGAAGCCCGTCCCAATTTCTACGCAAACCTATGCCTCGCGTTTGACAACGTGTTTTGCCTGTCCGCATTCATGT…
VC83_03735	scaffold_8:192177-192635	-	flanking	.	.	hypothetical protein	.	NA	.	.	.	.	.	MGGRKYNLNARTIATPLAAFCMATLLFVYARTSITAAKRNAQMHREADGGQISWRNESLRRHGALAAPESKSTVKQLLGEKAAREGAEGEKVVRSEEEDRVREAAKSSRVRKE	ATGGGAGGACGTAAATACAATCTCAATGCTCGGGTATGCAATTGCCCTCTCCAGACTCTTTAAACACGCATAGGCGCCGCCTGCTAACTCTACCCGCTAGACGATAGCCACGCCCCTCGCGGCATTCTGCATGGCCACTCTCCTCTTCGTGTATGCCGCCACCCCCACACTCCTATCGCGTGCCGGCTAACAAGGGGCAGATACGCGCGCACATCCATCACAGCAGCGAAGCGCAATGCGCAGATGCACCGCGAGGCAGACGGGGGACAGATTAGCTGGCGCAATGAGTCACTGCGGAGGCATGGGGCGCTGGCGGCGCCGGAGTCGAAGAGTACTGTGAAGCAGCTGCTTGGGGAGAAGGCGGCGAGGGAGGGGGCGGAGGGGGAGAAAGTTGTGAGG…
VC83_03736	scaffold_8:192932-193794	-	flanking	.	.	hypothetical protein	.	NA	IPR003819	.	GO:0016491 - oxidoreductase activity [Evidence IEA];GO:0055114 - oxidation-reduction process [Evidence IEA]	.	.	MAPSVAEIQQEQVAPVVTKQAPVVAVPEAQQRHRQMLQPEESAGKSTKREELPQQKTHTTFRFTTMTRTKYTKLAPATGSEVSGVQLSQLSAAGKDQLALVAQRKVVAFRDQDFADLPIKDALNFGSYFIHLVHRVGSKGELDNFFAGRNVSYEAQPPGTTFLYVFDTPETGGDTAFVNQVEAYNRLSPAIKQRLHGLKAVHSGIEQAEFSHKRGGVVRRHLARIPQAERPVETPYVAESEP	ATGGCTCCTTCCGTCGCAGAAATCCAACAAGAGCAGGTCGCTCCAGTCGTCACCAAGCAAGCACCAGTAGTCGCAGTACCAGAGGCTCAACAGAGACATCGGCAGATGCTCCAGCCCGAAGAGTCCGCAGGCAAATCGACGAAGAGGGAGGAACTACCACAGCAAAAAACCCACACTACCTTCCGGTTTACTACTATGACCAGAAGTACGCGCCGCTCGAGCCATTCGAGCACGTAGATCACGGTGTTGGCACCGACCCAACCTTCAAGGATCTCCTTGTCGAGGGTAGCAAAATACACCAAGCTGGCCCCCGCAACCGGCTCCGAAGTCAGCGGCGTGCAACTCAGCCAGCTCTCCGCCGCCGGCAAGGACCAACTCGCCCTCGTCGCCCAGCGCAAG…
VC83_03737	scaffold_8:195503-195923	+	flanking	.	.	hypothetical protein	.	NA	.	.	.	.	.	MGSASIGSRRGDDSDRMSVSSEGKPGVIPGNLLDGVQIVTKGGNLVTKDGVSTQESDTSPSTNVFADPEIRDLYVKMYEKARYECRHVFDADLTWTAEEEKKLIRKVDWRICSWACIMFFSL	ATGGGTTCAGCTTCAATCGGAAGCAGACGCGGGGATGACTCCGACAGAATGTCGGTGTCATCCGAGGGAAAGCCGGGCGTCATTCCTGGAAACCTCCTGGACGGCGTCCAGATAGTCACCAAGGGCGGCAACCTCGTCACCAAGGATGGCGTCTCGACGCAAGAATCAGACACCAGTCCGTCGACCAACGTGTTTGCCGACCCGGAGATTAGGGACCTCTATGTCAAGATGTACGAAAAGGCAAGATACGAGTGTCGCCATGTATTTGACGCAGACCTCACATGGACCGCCGAGGAAGAGAAGAAACTTATACGTAAGGTTGACTGGCGAAGTAAGATATGTTGCCATCCCCTTAAGTTGGATATTGCTAAACTACGATATAGTCTGCTCATGGGCTTG…
VC83_03738	scaffold_8:196146-196556	+	flanking	.	.	hypothetical protein	.	Major Facilitator Superfamily	IPR020846	.	.	.	.	MEICLWSIVAMSQAAMTSRSGFFATRALLGILEGGFIPELILFLSYFYTSKELPIRLSFFWTALSVTGIISSLLAFGIFHLEGAHGVAGWKWLFLLGGLITLVIGIASFFMMPASAVQTKTWFRRLVYFPRGGYSG	ATGGAGATCTGCCTCTGGTCGATTGTCGCCATGAGCCAAGCCGCCATGACAAGCCGATCAGGATTTTTTGCAACGCGTGCACTATTGGGTATCCTCGAGGGCGGTTTCATCCCCGAACTCATCCTCTTCCTGAGCTACTTTTACACCTCCAAAGAACTGCCTATCCGCCTAAGCTTCTTCTGGACCGCGCTTAGTGTAACTGGCATCATCAGCTCTCTCCTTGCTTTTGGGATTTTTCACCTTGAGGGTGCCCATGGAGTGGCTGGCTGGAAATGGCTGTTCTTACTGGGAGGGCTGATCACTCTTGTAATTGGGATCGCTTCATTTTTCATGATGCCCGCTTCGGCCGTCCAGACGAAGACTTGGTTTAGGCGGCTGGTTTACTTCCCGCGAGGAGGC…
VC83_03739	scaffold_8:197665-198863	+	flanking	.	.	hypothetical protein	.	Class ii aldolase adducin domain protein	IPR001303	.	.	.	.	MPPSADLATQPPAEAPPKTAPKQAPHAQGSEEKTPLQAISHGILMDGIPTFSSLAEHRKHILIHTAATFRDFARKGFTEGQAGHISVRDPEFEDYIWMNPLGRHFGLMTAGDMICLDMHTGAVVGGNNTRPANAVGFQIHSAIHKARPDVAAICHAHTNAGRAWSVFARPLEMLNQDVCNFYQAHAVYAEYGGIVFAEEGGRNIARALGEGNKGVILMNHGLLTVGHTVDEAGYMFGLLDRGCRIQLDVEAACAGNPGLKRNIISDEEASYNMKMASEKHVLYREAQPDLDYIFETQGMEVVARGVDNMVIDGPGGD	ATGCCCCCATCCGCAGACCTAGCAACCCAACCCCCGGCCGAGGCACCGCCTAAAACCGCCCCGAAGCAAGCGCCGCACGCTCAGGGCTCCGAAGAGAAGACCCCCTTACAAGCCATAAGCCATGGCATTTTGATGGACGGTAGGAACTAAATAGCCCATTACCATATCCCCCCCAGAATACGGGCACGTACTAACTCCAACAGGCATCCCAACCTTCTCCTCCCTTGCCGAGCACCGCAAACACATCCTCATCCACACTGCCGCCACCTTCCGCGACTTCGCGCGCAAAGGCTTCACCGAAGGCCAAGCGGGCCACATCAGCGTCCGTGACCCGGAGTTCGAGGATTACATCTGGATGAACCCTCTCGGGCGGCACTTCGGTCTCATGACAGCCGGCGA…
VC83_03740	scaffold_8:199882-201887	+	flanking	.	.	hypothetical protein	.	transporter	IPR011701;IPR020846	.	GO:0016021 - integral component of membrane [Evidence IEA];GO:0055085 - transmembrane transport [Evidence IEA]	.	.	MDSTDRELAAAGADIPSERPPMTSGRQLSHEAQRIGSGYSSNSSSSDQPYPNPVGLSRTHSTQTDLERRHMSISRIQTARTQHSSTVGRGVEYKEPKKPLPNFGYGKSYPPPLPAKEEYVVEFDGPDDPLHAQNWPLKKKLYTAVMLGLTTLTSAFASSVFSAAISAVSKQFHVGEVVGTLGVSLYVLGFATGPTLWAPLSELKGRRLPILISMFGFAIFQFAVAVAKDLQTVLICRFWGGFFGACPLSVVAAVFSDMFDNKTRGLAITVFSVTVFSGPLIAPFIGGFITESYLGWRWTEYIPGIMGIACFILDLIWLEETYPPVVLIEKAAELRRRTKNWGIHAKQEEIELDFKELVTKNFSRPMRLLFTEPIIFLLSLYMAFIYGLLYLFLTAYPVV…	ATGGACTCCACCGACCGCGAGCTCGCCGCCGCAGGCGCAGATATCCCCTCCGAGCGCCCCCCGATGACCAGCGGCCGCCAATTGAGCCATGAAGCCCAAAGGATAGGCTCCGGATACTCTTCGAATTCCTCCTCCTCGGATCAGCCATATCCCAACCCTGTTGGTCTGAGCAGGACACACTCGACCCAGACGGACCTCGAGCGTCGCCATATGTCTATAAGCCGCATACAGACAGCGCGGACGCAGCACAGCAGCACTGTGGGGAGAGGAGTCGAGTATAAGGAGCCCAAGAAGCCGCTGCCAAATTTTGGGTATGGGAAGTCTTATCCGCCGCCGCTGCCGGCGAAGGAGGAATATGTCGTTGAGTTTGACGGCCCGGATGATCCTCTGCATGCGCAG…
VC83_03741	scaffold_8:202277-204236	+	flanking	.	.	hypothetical protein	.	myo-inositol transporter	IPR003663;IPR005828;IPR005829;IPR020846	PF00083	GO:0016021 - integral component of membrane [Evidence IEA];GO:0016020 - membrane [Evidence IEA];GO:0022857 - transmembrane transporter activity [Evidence IEA];GO:0005215 - transporter activity [Evidence IEA];GO:0022891 - substrate-specific transmembrane transporter activity [Evidence IEA];GO:0055085 - transmembrane transport [Evidence IEA]	.	.	MADRAQDPLMGGDEHDYDDPESVSEHDYDDPESVSEHEDPSSTPTLFVWLLTLSAGISGLLFGYDTGVISATLVSIGTSLSSRALTTLDKSLIAASTSLFALLVSPISGLLADSLGRKRVILIADLLFILGALVQAVATSVWIMVAGRSIVGLAVGAASFVTPLYIAELAPSMFRGRLVTLNVLFITLGQVVAYLIGWAFAELGGETGWRWMVGLGALPAALQCLVMIAMPETPRWLAQAGRTEEAKAVLQKVFGAADMRRTVQPVMKAIEREVRQEEEAKRERARGSTTRDGGWFSDSWSELFGVPGNVRALTIACLLQGLQQLCGFNSLMYFSATLFSLLGFATPTLTSLSVAATNAIFTILSLLLIDRFGRRLLLLLSIPVMVFALICCAATFHYI…	ATGGCTGACAGAGCCCAAGACCCTCTAATGGGTGGGGATGAGCACGACTACGATGACCCCGAATCGGTCAGCGAGCACGACTACGATGACCCCGAGTCGGTCAGCGAGCACGAAGACCCAAGTTCCACACCCACCCTCTTCGTCTGGCTCCTAACGCTCTCCGCCGGCATCAGCGGCCTCTTATTTGGCTACGATACAGGCGTAATCTCAGCTACCCTCGTCTCCATCGGCACCTCCCTCTCCTCTCGCGCCCTCACCACCCTTGATAAATCCCTAATCGCAGCATCCACCTCCCTCTTCGCCCTCCTCGTATCTCCCATCAGTGGTCTCCTCGCCGATTCTCTGGGGCGCAAACGCGTCATCCTCATAGCAGACCTTCTTTTCATTCTCGGTGCGCTG…
VC83_03742	scaffold_8:204481-206257	-	cluster	.	.	hypothetical protein	SMCOG1106:major_facilitator_transporter	transporter	IPR011701;IPR020846	.	GO:0016021 - integral component of membrane [Evidence IEA];GO:0055085 - transmembrane transport [Evidence IEA]	.	Major_facilitator_superfamily_domain,_general_substrate_transporter from BGC0001205 (KGO40484.1:pident=34.98, evalue=3e-87)	MADSSLSDREKPYHDAVHTEHQEPGVITNSAPVKDEGQWDGPDADFSGVDRAAVLRKMDMRLIPVLALLYLLSFLDRGNIGNANIQGLSEDLRLTDTQYALCLTVFFFTYALFELPSNLLLKKLRPSVWLPSIMVAWGTCTICLGVTNNYAGLISVRVFLGLAEAGLFPGVSYYLTMWYCSEELAIRQGLFFSAASMAGAFSGLLAFAIAKMDGVGGYEGWRWIFILEGLLTVVVASSAYFIMYDFPDTASFLTPQERAWASHRLKYQGSKRSGRMIAESDKFEWRFVKAAVLDWQVWLGTMMFIGIVCPLYSISLFLPTIINQLGYKAATAQLLTIPIYISAAIMCIGTSKLSDRAAKAGNSRWPYIFWPMIAILVGFIIALAASAHGGIPGVVYAGV…	ATGGCAGACTCCTCCCTCTCCGATAGGGAGAAGCCGTACCACGATGCGGTACACACCGAGCACCAGGAACCTGGTGTGATAACCAATTCGGCCCCTGTGAAGGACGAAGGGCAATGGGATGGTCCTGATGCCGACTTCTCCGGCGTCGATAGAGCTGCCGTCCTTCGCAAAATGGACATGCGCTTGATTCCTGTACTTGCGTTACTCTACTTGCTGAGTTTCTTGGATAGAGGGTAAGTTATCACCTTCCCCTTTGAGTGGCGACTGGTGTTCGTTGTGGCGAGAGTATGGGGAAGGCTCCACCGTGTGTTTCTTGGCTGACGGAAGTTTGACTACAGAAACATTGGCAATGCCAATATTCAGGGATTGTCAGAGGACCTACGCTTGACTGATACTCAG…
VC83_03743	scaffold_8:207351-209617	-	cluster	.	.	ATP-binding cassette, subfamily D, member 2	SMCOG1000:ABC_transporter_ATP-binding_protein	ABC fatty acid transporter	IPR003439;IPR003593;IPR011527;IPR027417;IPR031238	PF06472	GO:0005779 - integral component of peroxisomal membrane [Evidence IEA];GO:0016021 - integral component of membrane [Evidence IEA];GO:0005524 - ATP binding [Evidence IEA];GO:0016887 - ATPase activity [Evidence IEA];GO:0042626 - ATPase activity, coupled to transmembrane movement of substances [Evidence IEA];GO:0055085 - transmembrane transport [Evidence IEA];GO:0006810 - transport [Evidence IEA];GO…	.	ABC_transporter_transmembrane_domain/ATP-binding_domain_protein from BGC0000369 (AHZ20760.1:pident=29.32, evalue=3e-60)	MAAQSKILPERTVKSIIRELTTLYLKHRTAISRTVYLTLFISLINRIRSAINEQKAASIRHSQSKKYGGTAATDDPNQRRKKVELNREFFKSLFRLLKIIIPGWKSTEVRLLISHSFFLVVRTLLSVYVADLDGKLVSNLVRGKGKDFLIGIVWWMMVAVPATFTNSMLSYHQCRLALQYRSRLTNHIHDKYLSNMTFYGISALDDRIKNADQLITVDVTKFSNSLAELYSNLAKPILDMSIYNYSLSRSVGGEGLFFMSLLVQLSASVMRMLTPPFGKYVAEEARLEGEFRFQHSRLIDYSEEVALYSGHEAEKDTLDRGYFTLIKHVNYILRRRFYHGIMEDYVLKYVWGALGLILCSVPVFVKIPGAPAASTMGDRTQNFVTNRRMLLSSSDAFGR…	ATGGCTGCACAATCAAAGATTCTCCCTGAGCGGACAGTCAAGTCTATTATTAGAGAACTCACAACCTTATACCTCAAACACCGCACGGCGATATCACGAACCGTTTATCTGACTCTGTTCATATCGCTCATAAACCGGATACGGAGTGCTATAAACGAACAGAAGGCAGCCTCGATACGGCATAGCCAGTCCAAGAAGTATGGAGGCACAGCTGCAACCGACGATCCGAACCAAAGGCGGAAGAAGGTGGAGCTGAACCGGGAGTTCTTCAAGAGTCTGTTCAGGCTGTTGAAGATTATCATTCCGGGATGGAAGAGCACCGAAGTGAGGCTACTCATAAGCCACAGCTTCTTTCTTGTCGTACGGACGCTCCTCAGTGTATACGTGGCGGATTTGGAT…
VC83_03744	scaffold_8:210082-210377	+	cluster	.	.	hypothetical protein	.	Required for the first step of diphthamide biosynthesis, the transfer of 3-amino-3-carboxypropyl from S-adenosyl-L- methionine to a histidine residue. Diphthamide is a post- translational modification of histidine which occurs in elongation factor 2	IPR007872	.	.	Diphthamide biosynthesis protein 3	.	MAENFYDEIEIEDMTYDGTLQIYHYPCPCGDRFEIGVADLLDGEDIGVCPSCSLMIKVIFEVDDLPQPPPSPSQAAPPVPV	ATGGCTGAAAACTTTTACGACGAGATCGAAATTGAAGATATGACCTACGATGGGACCCTGCAAATCTACCACTACCCATGCCCGTGTGGCGATAGGTTCGAAATCGGCGTTGCGGATTTACTGGACGGTGAAGATATCGGTGTCTGCCCCAGCTGCAGTCTGATGATTAAGGTGATATTTGAAGTGGTAAGAACTTTGAAAGAAATGTGTAAATTACCCCTCTAATATGTATCTAGGACGATCTTCCTCAACCCCCACCTAGTCCTAGCCAAGCTGCCCCTCCAGTGCCGGTTTGA
VC83_03745	scaffold_8:211050-211726	-	cluster	.	.	hypothetical protein	.	Mitochondrial chaperone Frataxin	IPR002908;IPR017789;IPR020895	.	GO:0005739 - mitochondrion [Evidence IEA];GO:0008199 - ferric iron binding [Evidence IEA];GO:0004322 - ferroxidase activity [Evidence IEA];GO:0055114 - oxidation-reduction process [Evidence IEA];GO:0016226 - iron-sulfur cluster assembly [Evidence IEA]	BUSCO:BUSCOfEOG7WDNF7	.	MSRVNILRISRLANRNVLFTSQRCQVPAVRALSTKTILPVVAANKSCISGPVRNLSCSQATSKGIYPETDNPPAKTLEPEAKAHEPTELTIEEYHEAADTCIDHLVATFEELQEAREDVDVEYSAGVLTLIFPPIGTYVINKQPPNKQIWLSSPISGPKRYDWVVSGESQNQKEGGGQGKWVYIRDGSTLNEMLEKEVGVDLTEVID	ATGTCGCGCGTCAACATTCTCAGAATATCCAGGTTGGCAAACCGCAATGTTCTGTTTACGTCACAACGATGCCAGGTACCAGCAGTTCGAGCTCTGAGCACAAAGACAATCTTGCCCGTGGTTGCCGCCAATAAGTCATGCATATCAGGCCCTGTTAGAAATTTATCATGCTCGCAAGCCACTTCGAAGGGCATTTACCCAGAGACGGACAACCCACCAGCAAAGACCCTAGAACCCGAGGCAAAGGCCCACGAACCCACGGAACTCACCATCGAGGAGTACCACGAGGCAGCAGATACTTGCATAGACCATCTTGTGGCAACCTTTGAAGAGCTTCAAGAAGCCAGAGAAGATGTCGATGTTGAGTACAGCGTAAGTTTCCCTTCAACCGCTATCACA…
VC83_03746	scaffold_8:212054-212653	+	cluster	.	.	hypothetical protein	.	complex subunit sigma	IPR011012;IPR016635;IPR022775;IPR027155	.	GO:0030123 - AP-3 adaptor complex [Evidence IEA];GO:0008565 - protein transporter activity [Evidence IEA];GO:0015031 - protein transport [Evidence IEA];GO:0006810 - transport [Evidence IEA]	.	.	MINAVLVFNNAGQPRLTKFYTQLETSVQQRLISEIFTLVSNRSPGSCNFLPLPPLLSSQSTPSHAASTTPSNDVPSLVTYRHYATLYFIIISTSTESPLALIDLIQVYVEALDRLFENVCELDLIFNFETLHATLSEIIVGGVVVETGLDKVVEGVRSQGKIPRRPVNEGGLGGGFSSWTGR	ATGATTAACGCCGTTCTTGTCTTCAACAACGCTGGGCAGCCGAGGCTGACGAAGTTCTACACCCAACTGGTTCGCATCGATGGCTCGACCTAAAACACGTTTGGATGCTAATACAGACAGGAAACAAGTGTACAACAGAGGCTGATCTCCGAAATATTCACGCTGGTCTCAAATCGCTCGCCTGGGTCCTGCAACTTTCTGCCACTGCCACCCCTCCTCTCCTCTCAGTCCACTCCGTCTCATGCGGCTTCCACAACACCATCAAATGACGTGCCGTCACTCGTAACATACCGGCACTATGCGACACTCTATTTTATCATTATATCCACATCGACCGAGTCGCCTTTAGCACTAATCGACCTTATCCAGGTTTATGTCGAGGCTTTGGACAGGCTATTT…
VC83_03747	scaffold_8:212973-213463	-	cluster	.	.	hypothetical protein	.	NA	.	.	.	.	.	MFRTPVLRALEKGPTYIDTNVYRAKRLWPPDFEKLSTKHQFRLERRYRRRSKLKWARPKWTKAVKIAQLGSIVFVTVYGVLFADWKQENEPFQGLRNKFRELTGSIWTTKPERGQRREGAEGAGSKPNVQ	ATGTTTCGCACGCCAGTATTGAGGGCCCTGGAGAAAGGACCGACCTATATCGATACGAATGTGTATAGGGCGAAGCGACTTTGGCCGCCGGATTTCGAGAAGCTCTCTACTAAGCATCAATTCCGTTTGGAACGACGATATCGACGAAGGAGCAAGCTGAAGTGGGCCAGGCCAAAGTGGACAAAGGCTGTGAAGATTGCACAATTAGGCAGCATAGTTTGTATGTGGCCTCGTATGGAGCTATGGGATATTGTCTAATTCAGCCTGCAGTTGTTACCGTCTACGGTGTATTATTCGCCGACTGGAAGCAAGAAAATGAACCATTTCAAGGGGTCAGTACTTCCAATCCTGCATAACGACGATAAGCTTACCAGTTGCAGCTGCGAAACAAATTCCGCG…
VC83_03748	scaffold_8:213721-217144	+	cluster	.	.	leucyl-tRNA synthetase	.	Leucyl-tRNA synthetase	IPR002300;IPR004493;IPR009008;IPR009080;IPR013155;IPR014729	.	GO:0005737 - cytoplasm [Evidence IEA];GO:0004812 - aminoacyl-tRNA ligase activity [Evidence IEA];GO:0002161 - aminoacyl-tRNA editing activity [Evidence IEA];GO:0004823 - leucine-tRNA ligase activity [Evidence IEA];GO:0005524 - ATP binding [Evidence IEA];GO:0000166 - nucleotide binding [Evidence IEA];GO:0006429 - leucyl-tRNA aminoacylation [Evidence IEA];GO:0006418 - tRNA aminoacylation for protei…	Leucine--tRNA ligase, cytoplasmic;BUSCO:BUSCOfEOG7TTQH2	.	MAASDAAAKALDDLHLSKTKELKGTEKRDSLIAVEKKYQKKWQDDAVFQPNAPSITDIPLSALSAKEVREKHPKFFGTMAYPYMNGTLHAGHSFSVSKIEFTAGWARMQGKRALFPMGFHCTGMPIKACADKLINEIKLFGKDFSGYSEEDEASDKLKEKSPPAPTSAREDVTKFTAKKGKAAAKVVKMKYQFQIMRAQGIPNEQIHEFADPSHWLDFFPPLCKQDLTNFGCRIDWRRSFVTTDANPYYDSFIRWQMNRLRELKKIKYGKRYTIYSPKDGQPCMDHDRSEGEAVGPQEYTALKLKVLEWAPEAKKAVAGKLPQGSDAFFVPATLRPETMYGQNCCFVGPKITYGVYKVSEKEYYIITERAARNMAYQGVFPVNGVYEKVAEVTGADCVG…	ATGGCAGCTTCAGATGCTGCGGCGAAAGCCTTAGACGATCTCCATCTCTCAAAAACCAAAGAATTGAAGGGTGTACGTATAAATTCAGCTATGAAAATGTTTCCACCTCTGACTGTTACAGACTGAGAAAAGAGACTCTCTTATTGCTGTCGAAAAGAAATATCAAAAGAAGTGGCAAGATGATGCGGTTTTCCAGCCAAATGCTCCAAGCATCACCGATATACCCCTCAGTGCGCTATCGGCCAAGGAAGTCCGCGAGAAGCACCCGAAATTTTTCGGTACGATGGCTTATCCATACATGAACGGTACTCTCCATGCGGGCCACAGTTTCTCTGTCAGCAAGATCGAGTTCACTGCGGGATGGGCAAGAATGCAGGGCAAGAGAGCTCTGTTCCCCAT…
VC83_03749	scaffold_8:217601-217987	+	cluster	.	.	hypothetical protein	.	integral membrane protein	.	.	.	.	.	MPPPSKVAPTGKVTTYTGPKTFSHRLIGGLILFYSVSYAAKGYIIPGTALYEALQKSWPGGAVHYLWLQEKIVIPVIAIHGVETAIMAYRLAGAGVGAGSGLWWKWIASCLIEGVGSHQRLSALIKGE	ATGCCACCCCCCTCCAAAGTCGCCCCAACTGGCAAAGTAACAACCTACACCGGCCCCAAGACCTTCTCCCACCGCCTGATCGGCGGCCTCATACTCTTCTACTCCGTCTCCTACGCCGCCAAGGGCTACATCATCCCCGGCACCGCGCTGTACGAAGCGCTGCAGAAATCCTGGCCGGGCGGCGCAGTGCACTACTTGTGGCTGCAGGAGAAGATCGTCATCCCCGTCATCGCGATCCATGGCGTTGAGACGGCGATTATGGCGTATCGACTTGCGGGCGCGGGGGTGGGCGCGGGGAGTGGGCTGTGGTGGAAGTGGATTGCGAGTTGTTTGATTGAGGGGGTGGGGAGCCATCAGAGGCTTTCGGCGTTGATTAAGGGGGAGTAA
VC83_03750	scaffold_8:218485-219052	-	cluster	.	.	hypothetical protein	.	NA	.	.	.	.	.	MSITRRSDEELDREWKPSGRRPQSTMARHFSITLDDLFKMDNSIADLDAAVDQKKRLVSTHTSELKALEEALRETEERLKATSALPDRAPSPRSRKAISGDTFDNPQDDKTLNAPSFAERPKTASRPGTARKPIPSPTQNTNLPPMPGARPPTPGASESESDESKE	ATGTCTATTACCCGACGCTCAGACGAAGAGTTGGACAGGGAATGGAAGCCCAGCGGACGCCGACCGCAATCCACCATGGCTCGCCATTTTTCCATCACTCTAGACGATTTATTCAAGATGGACAACAGCATCGCAGACCTCGATGCTGCAGTTGACCAAAAGTATGCAGCCTTCCCTCAGTCCCTTGACCGACGCTTCAGCGGCTCAACATTTACTAACACACTCAAGGAAGAGACTCGTCTCAACACACACGTCCGAACTCAAAGCCCTCGAGGAAGCACTCCGCGAGACCGAAGAGCGCCTTAAGGCCACCTCCGCCCTCCCCGACCGTGCCCCAAGCCCTCGCTCTCGCAAGGCTATCAGCGGCGACACCTTCGACAACCCTCAAGACGACAAGAC…
VC83_03751	scaffold_8:219796-222333	+	cluster	.	.	hypothetical protein	.	Bromodomain	IPR001487	.	GO:0005515 - protein binding [Evidence IEA]	.	.	MNNITAYTPLESLLLFQSLAVFGTEANVFARISDLLKNNILVRDGDRYDPGRLSPDSLHELYLQLLREELKSELESETPGDASPSKKRKIQSPPLPTIKDAKEYSGKLPQLVDRLYARYRDQTIQAIRDDERRYDVLKRELKEIERGEWDERIMKDERRGQQTSSEDPRRAPSVPIVSEKPERPASRGAELQTAPAASPLASPRTEQRHEGLAISDVLSTQEVPASPRPLEKDSVPRVRNGNVPPINHHRTPSIDRPHGPSPLQPDQRPPSLDRKWENYQPPPTQPYSPHTPTPHGYSPYPQGQYAPVYPQRGSFSGPLPPARGPVPSSPHAAQPIVLPPSGQQGPGSPAKPLDQLAEVAEQQYRPQQQGQGQQMAQYPRTPGQQTGPYPPGSGLQVSQ…	ATGAATAATATAACGGCCTACACTCCCCTTGAATCGCTACTACTGTTTCAATCCTTGGCCGTCTTTGGGACCGAAGCGAACGTGTTCGCACGAATCTCGGACCTCCTCAAGAACAATATCCTCGTACGAGATGGCGACCGATACGACCCAGGCCGACTCAGCCCTGATTCCCTTCACGAACTGTATCTGCAGCTACTGCGCGAAGAGCTGAAGAGCGAACTAGAAAGTGAGACACCTGGCGACGCGAGCCCGTCAAAGAAGCGCAAGATCCAGAGCCCGCCGCTCCCGACAATCAAGGATGCGAAGGAATACAGTGGAAAGCTTCCGCAGCTGGTAGATAGACTATATGCAAGATACAGAGATCAAACCATACAGGCCATTCGGGATGACGAGCGGAGA…
VC83_03752	scaffold_8:222789-223163	+	cluster	.	.	hypothetical protein	.	Phosphotransferase enzyme family	.	.	.	.	.	MNGLRAYEPRLRTFLAVFHEREDAFMQEGRLDENHRLSLPMRESWESGDFWVVYAASKSFAFYAVFWKYLDTRFSGPAAELDGDEWERRTGLLDEEEVMEIDSFIDQKVDELKNSGLGMGTWLS	ATGAATGGGTTACGGGCCTACGAACCTCGGCTTCGAACCTTTTTGGCCGTTTTCCACGAGCGTGAAGATGCCTTTATGCAGGAAGGCAGGCTTGATGAGAACCACAGACTCTCGCTGCCTATGCGGGAAAGCTGGGAGAGTGGCGATTTCTGGGTCGTGTATGCTGCGAGCAAGAGTTTTGCTTTTTATGCGGTATTTTGGAAGTATTTGGATACGCGCTTTTCTGGGCCTGCAGCTGAATTAGATGGGGATGAGTGGGAGAGGAGGACTGGGTTGCTGGATGAGGAGGAGGTTATGGAAATTGACAGCTTTATCGACCAGAAAGTTGATGAATTGAAAAACTCCGGTCTTGGCATGGGAACCTGGCTAAGTTAA
VC83_03753	scaffold_8:223194-224887	-	cluster	.	.	hypothetical protein	SMCOG1106:major_facilitator_transporter	MFS multidrug transporter	IPR011701;IPR020846	.	GO:0016021 - integral component of membrane [Evidence IEA];GO:0055085 - transmembrane transport [Evidence IEA]	.	conserved_hypothetical_protein from BGC0000154 (EED18004.1:pident=56.34, evalue=0.0)	MAELPPSEKISRQSPSTAAHDNIDDSSEGSIVDFDGPSDTANPLNWSFSRKVVTSGLYSLTSLGSVWASTAYSPANSKVADEFNVSPDVAIIGTSLLLLGWGFGPLLWAPLSEVYGRKWPVLIPFFVSIVMSFGTATAKDIQTVLITRFFTGFFGAAPITCTGGVYVDIWDASQRGNAIVGYTLAVCGGPSLGPIVGGAIIYSGTNWRWTEYTTGILQASILIPGLIFIEESYVPILLVRKARRLRQNTGNWALHAEWEETAVSIKALAIKFGLRPLQMLLTPVCLSVTIYSSFIYGTFYASLASFPIIFQEARGWNELVGSLPFLGVLIGIIMGAALSALNQKYYNIAYEANDFKPVPEARLPPMMIASVILSGGLFIIGWTASPQLPWIAAVIGVTM…	ATGGCCGAATTACCACCCTCGGAGAAGATTTCGCGGCAGTCGCCTTCCACTGCTGCACATGACAATATAGATGATTCAAGCGAAGGCAGTATTGTTGACTTCGATGGCCCTTCTGATACAGCGAACCCACTGAACTGGTCGTTCTCAAGAAAAGTGGTTACGAGCGGTCTTTACAGTCTGACAAGCCTCGGATCCGTGTGGGCAAGCACAGCGTTAGAAAGCTTGTGAATCCAAAGTTGTATCCAAGTTGCTAATCGATCTATAAGTTACTCTCCTGCCAATAGCAAGGTCGCCGATGAGTTCAATGTGTCACCAGATGTGGCCATCATCGGGACAAGTCTCTTACTCTTGGGGTCAGTCCAGCTACTGGTATCATAGTGACCACTGCTGATTTACCAA…
VC83_03754	scaffold_8:225888-232621	+	cluster	Type I Iterative PKS	PKS_KS (397-828);PKS_AT (931-1228);ACP (1676-1741);ACP (1776-1840);Thioesterase (1890-2115)	Type I Iterative Polyketide synthase (PKS)	SMCOG1022:Beta-ketoacyl_synthase	polyketide synthase	IPR001031;IPR001227;IPR006162;IPR009081;IPR014030;IPR014031;IPR014043;IPR016035;IPR016036;IPR016039;IPR018201;IPR020801;IPR020806;IPR020807;IPR020841;IPR029058;IPR030918;IPR032088	PF00109;PF16073	GO:0031177 - phosphopantetheine binding [Evidence IEA];GO:0003824 - catalytic activity [Evidence IEA];GO:0016740 - transferase activity [Evidence IEA];GO:0016788 - hydrolase activity, acting on ester bonds [Evidence IEA];GO:0008152 - metabolic process [Evidence IEA];GO:0009058 - biosynthetic process [Evidence IEA]	.	Conidial_yellow_pigment_biosynthesis_polyketide_synthase_(PKS)(EC_2.3.1.-)_[Source:UniProtKB/Swiss-Prot;Acc:Q03149] from BGC0000107 (CBF74114.1:pident=46.59, evalue=0.0)	MLPTLCGGIYDPVSLRMQSRTEIMTSCQVLLFGDLAIRFEDELRQLVHVGGNESLRSFFDQVSYALRQEFGNLPRSQQDLFPRFTTLVDLVSKLAETEGNPVLRFTLLPVCEIGQFIRYFGEGSRLYPSATDSYCLGLCAGGFAAAAVSTSHTLAELIPAGVEAVITAFRTALCTVGICNDIEGPNHDRHHQSWSAVVNIQDDEASKLIKQFILEKGLPHISKPYLSAITPSNVTISGPPSILKEFFAAYSLKFYYIPVELPYHAPHLFHPRDVDEIICRFDDKLLGSYKPRIPIWSPASGKPILAENFKALLHKVVTDTLRGPVQWKNILESTAKLLGYRDFQECAIHALSSNASSLLSSAISRGTKMLVTVIDLSAKTGSLPQPRRHCGRLDQSKIA…	ATGCTCCCAACCCTGTGTGGAGGAATCTATGACCCAGTTTCTCTGAGAATGCAGTCACGAACCGAAATTATGACCTCTTGCCAGGTCCTCCTTTTTGGCGACTTGGCCATTCGTTTCGAAGACGAGCTTCGCCAACTAGTTCACGTCGGGGGGAATGAGAGTCTTCGTTCGTTTTTCGATCAAGTTAGCTATGCTCTTCGGCAGGAATTTGGAAATCTTCCCCGCAGCCAGCAAGATCTATTTCCCCGGTTTACTACACTTGTTGATCTTGTCTCAAAGTTGGCGGAAACAGAAGGGAACCCCGTTTTGAGATTTACCCTTCTTCCAGTTTGCGAAATAGGCCAGTTCATTAGGTAAACTTGGAAATCCGGCCTTCCATGGACAAAATACTGACGAGAC…
VC83_03755	scaffold_8:233133-235222	-	cluster	.	.	hypothetical protein	SMCOG1000:ABC_transporter_ATP-binding_protein	transporter	IPR003439;IPR003593;IPR013525;IPR017871;IPR027417	.	GO:0016020 - membrane [Evidence IEA];GO:0016887 - ATPase activity [Evidence IEA];GO:0005524 - ATP binding [Evidence IEA]	.	ABC_transporter from BGC0000120 (AIG62140.1:pident=28.38, evalue=3e-50)	MPGRRSNPSTQLKSGVAPDAFSSDSERGYEHHAQLKNTTVKHFIWQDVTVTVQDRATKQPKAILENVDGVVLAGEMCALMGPSGSGKTTLLNSLARRDNSGADTTGIASINGDALSLNEFRKMSTYVEQEDALIGSLTVRETMNFAARLSNPGLTKKDRIMRINGLIDSFGLRKQEDAIIGTPIRQGISGGQKRRVSVASQLITAPKILFLDEPTSGLDSAASFEVVSFIRTLAKQNNLIVIASIHQPSTQTFSLFDKLLLLSAGKPHYFGPVDDVVPYYMEIDYPVPLHMNPAEHALELTNKDFGTDPVEAEEELSKLQAAWSSSPRSEAISSQITSHLITAGEGRTHNSKTSSHANFVAVTVTLVHRSFIKSYRDVVAYGIRLAMYSCLAIMSGTVW…	ATGCCAGGGCGTCGCAGCAATCCCTCGACGCAGCTGAAGAGCGGCGTGGCCCCAGACGCGTTCTCGTCAGATTCTGAGCGAGGCTATGAGCATCACGCGCAGCTGAAGAATACTACTGTCAAGCATTTCATTTGGCAGGATGTCACAGTAACGGTGCAGGACCGGGCCACCAAGCAGCCCAAGGCAATCTTAGAGAACGTGGATGGAGTTGTCTTAGCTGGTCTGATACTATTCCCTGTTATACCACGTTGGATTTGTATACTGACATGAGCCCCACCCAGGCGAGATGTGTGCTTTGATGGGCCCAAGTGGCTCTGGAAAGACAACTCTCTTGAACTCCCTCGCCAGACGCGACAACTCTGGAGCTGATACCACTGGCATCGCCTCCATCAATGGAGA…
VC83_03756	scaffold_8:237412-239619	+	cluster	.	.	acyl-CoA oxidase	SMCOG1006:acyl-CoA_dehydrogenase	acyl-Coenzyme A oxidase	IPR002655;IPR006091;IPR009075;IPR009100;IPR012258;IPR013786;IPR029320	.	GO:0005777 - peroxisome [Evidence IEA];GO:0050660 - flavin adenine dinucleotide binding [Evidence IEA];GO:0016627 - oxidoreductase activity, acting on the CH-CH group of donors [Evidence IEA];GO:0003997 - acyl-CoA oxidase activity [Evidence IEA];GO:0003995 - acyl-CoA dehydrogenase activity [Evidence IEA];GO:0055114 - oxidation-reduction process [Evidence IEA];GO:0008152 - metabolic process [Evide…	.	acyl-CoA_oxidase from BGC0000679 (EWM63069.1:pident=34.69, evalue=3e-52)	MVAPPPDWVAKLTPSGPQGSELLATERAKSNINIDKLSSFMFGKEALENEAKILAILQSEKVFDKSQNAFMGRVEKFPVALARAKKLRQLQVKHNWSIDDYRVADGLISEPGPYGLHASMFLTALRDQGTPEQHKLFLEPAENYKYIGCYAQTELGHGSNVRGLETTATWDPADQTFVIHSPHLTASKWWIGSLGRTANHAVVMAQLVLNGKSFGPHPFVVQVRDLKTHQPLDGIYVGDIGPKFGYNTMDNGFILFNKVKIPHVNMLAKYSSVDVKTNKYVRPAAASLVYGTMTWVRSTIVLQSGQTLARGVTIATRYCAVRRQFQDRDDVSNDVTENQVLNYSMVQFRLLPLLASTFALHFTGKAMMEMYTQNQERMKKAVANTRRGAGPEELQSGSD…	ATGGTTGCTCCTCCTCCAGACTGGGTCGCGAAGTTGACGCCCTCCGGGCCGCAGGGCAGTGAGCTCCTCGCAACGGAGCGTGCGAAGAGTAACATCAACATTGACAAGCTGTCCAGCTTCATGTTCGGCAAGGAGGCTTTGGAGAATGAGGCCAAGATCTTGGCCATCCTCCAGTCGGAGAAGGTGTTCGACAAGTCGCAAAATGCCTTCATGGGAAGAGTCGAGAAGTTCCCGGTTGCTCTCGCCAGGGCGAAGAAGCTGAGGCAGCTGCAAGTCAAGCACAACTGGAGCATCGACGACTACAGAGTCGCCGATGGCCTGATCTCCGAGCCCGGCCCATACGGACTTCACGCATCTATGTTCTTGGTATGTTCTTCAGAGTGGTACCCTTACCTACAG…
VC83_03757	scaffold_8:240114-240700	+	cluster	.	.	hypothetical protein	.	MGMT family	IPR011991;IPR014048	.	GO:0003824 - catalytic activity [Evidence IEA];GO:0006281 - DNA repair [Evidence IEA]	.	.	MPRTPEAESFFHAVYAAIQEIPPGRVTSYAHIAKLIGTPQRPRQVGVCLKLLPDDPAQRFNNQTVPWQRVISAKGMISPRGHPSGAANQATVLRGEGVTVSTGALGEYLVDFGEFGWFPRQLPSDVEAGVELSSEEED	ATGCCCCGCACCCCCGAAGCCGAATCCTTCTTCCACGCCGTCTACGCCGCCATCCAAGAGATCCCCCCCGGCCGCGTAACAAGCTACGCCCACATCGCAAAACTAATCGGGACTCGTAAGGCTTCCCCCCTCCCCCATCTTCCCCCACTCCACAACTCCCCAAACCCACATCATGACCTCAGATCATGACCCCAGCTAACACCCCCACAGCCCAACGACCTCGCCAAGTAGGCGTATGCCTCAAACTCCTCCCCGATGATCCGGCGCAGCGGTTTAATAACCAGACTGTACCGTGGCAGCGCGTTATAAGTGCTAAGGGCATGATTTCTCCACGGCAAGTCCCCCATCTACTCTTGCCCACTTCTTCAGTATCATTTTGTTCGTATTTGGTGATCTAAT…
VC83_03758	scaffold_8:241374-244234	-	cluster	.	.	hypothetical protein	.	PAB1 binding protein	IPR009604	.	.	BUSCO:BUSCOfEOG7TF7K9	.	MSFSKQDSGESRQRNGNGFRTDSAISGNRQQGERVLQPWVPDENIPVNMALESTGKQSGGGWDQFAVNERLFGLKTDYDETIYTTAIDKSHPEYSKRYAAADRKAREIENSVANNRHVEEERVADNLAVDDSGLDEEDKYSGVQRQDFPPLSVTGRADRYTPPARRAPSGKATVSGAPVDPAIISSQLARPPLEAPSTSTTKPKHTPKVGGPEVSAPPTTTESSPVVTPEPKATPTNTSTSASGAASPHTKVIATPNATATVERDVVTAFRGFAAQQRTQADKLRLSKAKADKEEKLQELKAFASSFKLHSPLPNDLVAIIAKDPAKQRAIQENARRQAEEVQQEKQMKADAIQVPRSGLAASDQRTTQRSGAGTGTASTSATSNRQAPGRGGYPPQGP…	ATGTCTTTCTCCAAGCAAGATTCGGGGGAATCCAGGCAGCGAAATGGAAATGGTATACTCAACCCACTCCCACAGCCGTCATATTCTCTACTGACCAGGGGGTGTCTTGCTACAGGTTTCCGGACTGACAGCGCGATCTCGGGCAATCGCCAACAAGGTGAGCGTGTCTTGCAGCCATGGGTACCAGATGAAAACATCCCCGTGAACATGGCTCTTGAGTCCACCGGCAAGCAATCCGGAGGTGGCTGGGATCAGTTTGCAGTGAACGAGCGCTTGTTCGGGTTGAAGACCGATTATGATGAGACCATTTACACCACAGCGATCGACAAGAGTCACCCAGAATATAGCAAGCGATATGCAGCAGCCGATAGAAAGGCCAGAGAGATTGAAAACAGTGTG…
VC83_03759	scaffold_8:246325-249459	+	cluster	.	.	hypothetical protein	.	Actin-interacting protein	IPR005613;IPR022782	.	GO:0005519 - cytoskeletal regulatory protein binding [Evidence IEA];GO:0051017 - actin filament bundle assembly [Evidence IEA]	BUSCO:BUSCOfEOG73RBMT	.	MMQAPQPSQRSIQRRLPAADPGPPPSIPARAMSPTLVSQSRVSTTSARTTGTGSSSRRQNGATHGTNSGPPLSQIEKSVTHLLVATKQLLETLTRWSRHEATDTNVSDVYVRLGYEFNIACRAFAAIGVDTSDLGNVPELLREILESTLSQEASPEGLDRYLPKIRDIIITLLHGLKRKQQKLRQKQSKESSSHNSEINVPRNTSTSSVASANTGITTLLNEGIDPNYMPDDRMIVDGKVVTKPEVNQVPPRGSSMSTSPQRRGVPQRGLSSRHSMSSEHSSLSSTTMQNMPVLAPFSGDEAALPPRPGSGDLTMDAFPPPPPPPPPPPKQNALAALQRGGDLERRASRRYSAYHISKHLGAQAPMPMLPPQNSPIPNRGRDLRETMNAVRGRGSTVHS…	ATGATGCAGGCACCTCAGCCCTCTCAGCGCTCAATACAACGGAGGTTGCCCGCGGCAGATCCAGGGCCGCCTCCAAGCATACCGGCTCGGGCTATGTCCCCTACGTTAGTGTCGCAATCCAGGGTTTCCACCACCTCGGCGCGAACAACTGGTACTGGGAGTAGTAGCCGGAGGCAAAATGTAGGATGTGCCCAGCGTCTCTTGGGGTGAACTTTGGTGATCTGAACAAATCTAACGTGAATCATGCAGGGCGCCACGCATGGGACCAATTCGGGTCCCCCACTGTCACAGATAGAGAAGAGCGTCACCCACCTTCTCGTTGCAACGAAGCAGCTCCTCGAAACATTGACGCGATGGTCCCGGCATGAAGCAACGGATACAAATGTGTCTGATGTCTAT…
VC83_03760	scaffold_8:250135-250768	+	cluster	.	.	hypothetical protein	.	Regulator of type 1 phosphatases which maintains protein phosphatase activity under strict control (By similarity)	IPR011107	.	.	.	.	MAMPHSGAGDSSTAQRGATAVASSISQTTAVVSSSSQTTTIHSTIHSPSTRQQHPVLRLRGAMRSPGGRSDRRIQWAEDVIDNEGLGRKSSKVCCIYHPPKASIDSSSDESSDSSSSDSDSDDGSARPAGGKRRTNARHKHAHDHDPSGECHHNGKTKKSRRSRSPNAYEKIPKPKESGPA	ATGGCAATGCCACATTCCGGCGCAGGGGATTCGTCAACGGCACAGAGAGGCGCAACTGCCGTAGCGTCGAGTATTTCACAGACGACTGCCGTAGTGTCGAGTAGTTCACAGACGACGACAATTCACTCGACAATTCACTCACCGTCAACACGACAACAACATCCTGTGTTAAGGCTTCGTGGAGCAATGAGGAGCCCCGGAGGGAGGAGCGACAGGAGGATACAATGGGCAGAGGACGTGATTGACAATGAAGGCCTGGGAAGGAAAAGCAGTAAAGGTATGTCGCACCCCTTCCGCCATTCACCACTTCTTCATACCAGTTATCCAGATGAGGCGTGCACGAACAATAACTAACAACAATACAGTCTGCTGTATCTACCACCCTCCAAAAGCCTCAAT…
VC83_03761	scaffold_8:251245-254099	-	cluster	.	.	hypothetical protein	.	conserved hypothetical protein	IPR013745	.	.	.	.	MQPSASSSTGQRVLGAFNPMAASSSPSLSSQQTRQQICRVESADLEPASPATGRYTYSADNPQDASPEWPPTQSSYAFHDSSYQSPVSKAGNLSYPYREPNLVIQPPVPPFHSDSSPRPHSPSTGEVRVHQRKHAHTQGFFEPSIPTISIPSPNPGGSSAIMDPAQSPQQALSASQIAAQAAMQHQNHQRRRSQTLPVENVYGGQRRPSRGPVSPPLLSLTEASGERQNGFGAPQARQGLVHSGQVYRNGLLGGSVNAATTAANVVFARSPQTSPNLATVESMQQQQQQQYKEPEKPAKAEKSKVKLFSRPGKLSGLGKEKDSKDKQMGSPSKLGFGTHQPQRGNMSTHNLADSNMSGASSMYSLANSSSATIRPIDTSVAEKEPGKEKKHHHFLSRQK…	ATGCAACCGTCAGCCTCATCAAGCACAGGCCAGCGAGTACTTGGAGCTTTCAATCCCATGGCAGCCTCATCCTCGCCCTCTCTCTCATCGCAGCAAACGCGCCAACAAATCTGTAGAGTCGAATCTGCCGATTTAGAGCCCGCCTCGCCCGCGACTGGGCGTTATACATACAGCGCAGACAATCCCCAGGATGCATCGCCCGAGTGGCCTCCGACTCAGTCTTCATACGCCTTTCACGACAGTTCATACCAAAGTCCGGTTTCAAAGGCTGGCAATCTGAGCTACCCCTACCGGGAACCCAATTTAGTTATACAGCCACCGGTTCCGCCATTTCATTCCGACTCTTCGCCGCGACCGCACAGCCCATCAACAGGCGAAGTTCGCGTGCACCAACGAAAA…
VC83_03762	scaffold_8:254547-254849	+	flanking	.	.	hypothetical protein	.	Gon7 family	IPR014849	.	.	.	.	MADSSQTLRATYNSPTNPTFSHTAEIPFSTSNTTSERISYLSALRNETRKLQDLINAELTTRMENDKAQQASDLAPSAKNSVVDEIAEEENYGEEVMEEI	ATGGCAGACTCATCCCAGACCCTTCGTGCCACTTATAACTCCCCAACAAACCCGACTTTCTCACACACCGCCGAAATACCGTTCTCAACCTCAAATACCACCTCCGAACGCATCAGTTACCTCTCCGCCCTTCGAAATGAAACCAGAAAACTGCAAGACCTGATCAATGCAGAGTTGACGACCCGGATGGAAAATGACAAGGCTCAGCAAGCCTCCGACTTGGCTCCTTCGGCCAAGAACAGCGTAGTTGACGAAATCGCAGAAGAGGAGAACTACGGCGAGGAGGTCATGGAGGAGATTTAA
VC83_03763	scaffold_8:254962-258354	-	flanking	.	.	hypothetical protein	.	Vacuolar morphogenesis protein AvaB	IPR001180;IPR019452;IPR019453;IPR032914	.	GO:0030897 - HOPS complex [Evidence IEA];GO:0016192 - vesicle-mediated transport [Evidence IEA];GO:0097576 - vacuole fusion [Evidence IEA]	.	.	MLSAFIARPIVELKARDKSKIESILAYGDRLIAGLSTGSLRIYRVNEPTVDVQNHNREGPSSGEPTAPSTAKPVDLLRELEKFSPRAIEQLSRIKEANILISLSNYVVSIHDLNTYELQEQLPKTKNATTFAITSNIVKDTTTGIPEIISRLGVAVKRRLLVWSWHESELSPDIVEITLAAAIRTLSWASATKIICGMNTGYVIVDILSQKIEDIVGPGAIGGPGASDVGRFGGVGSTSMGYMGLGGYTPKPLITRLRDGEILLAKDINSLFTDTSGKPLEKRQIPWQQAPESIGYSYPYLLSLQPALKGVLEIRNPETLSVLQQVSLPSASILHFPPPTVSLSHAGKGFHVASERCIWRMEATDYDSQITELVDGGQYDEAITILDTLEDALLQDKEG…	ATGCTATCCGCCTTTATAGCTCGGCCTATAGTCGAGCTCAAGGCACGAGATAAGTCGAAAATCGAATCCATACTCGCATATGGTTGGGACTACCTGATAACAACCCCATAATCTATACGTTACTAACATATCGGTAGGCGATAGGTTAATAGCTGGACTAAGTACTGGCAGCCTTCGAATATATCGGGTGAACGAGCCTACAGTCGACGTCCAAAACCACAATAGAGAGGGGCCCAGTTCGGGGGAGCCTACGGCGCCCTCGACCGCAAAACCGGTAGACCTCCTTCGTGAGCTCGAGAAATTCTCACCAAGGGCAATTGAGCAGCTGTCAAGAATTAAAGAGGCCAACATACTTATTTCCCTTTCGAACTACGTCGTCTCCATCCACGACCTGAATAC…
VC83_03764	scaffold_8:259352-261922	-	flanking	.	.	hypothetical protein	.	NA	.	.	.	.	.	MMTSVAQSYSPHPTGLPQYPGVAQGHQMAGVHIQQGGPPGPGMPQQTFHMGVSGPGVPQVSQPGTMMSGMSPGVNGPGGPNAHALQHLTPSQAMYQQQQQQPQMAFATPQMQQMAQQHLLQQQNQARQAARQAIMAQQYNSGMPMNMVNGMSPGLNAVQFAAMRQAVPRGMQPVPLPQHLQQQQQQAQAMEQQQAQAQQHQQHQQLLAMQQMQNSGAHSGGQGQPSQMNPQQLQNLQIAAAQQQQHAHQQQQQQQHQQQQQHQQHQQQQHQQQQQQQQHQQQQQAAAAAAAAQQPQTPAPQNQQGPQPQQQQQQPPAQQQQPPPQQQQQQQQHQHQQHQQAAAAAAMMQARPRNQMLKGQCLLRLMQFGDHLSQFVATKQQSDLSYWTNFVETFFSPIG…	ATGATGACGAGCGTCGCGCAATCGTACTCTCCACATCCGACTGGGTTGCCACAGTATCCAGGAGTTGCACAGGGGCATCAGATGGCCGGAGTGCACATCCAGCAAGGCGGTCCACCAGGTCCTGGAATGCCTCAACAAACCTTCCATATGGGTGTTTCTGGGCCAGGAGTTCCACAAGTCAGTCAACCAGGGACAATGATGTCGGGTATGTCTCCGGGGGTCAACGGACCTGGCGGACCGAATGCGCACGCTTTACAGCATTTAACACCAAGCCAAGCCATGTATCAACAGCAACAACAACAGCCGCAGATGGCCTGTACGTGTACCCTTTGATTTCCAGACACCCCGACTCCCCTACAAGTCACCACAGAGAAAGAGTGTCAAGCTAATGTGCGTCAC…
VC83_03765	scaffold_8:264315-266560	-	flanking	.	.	hypothetical protein	.	NA	IPR013094;IPR029058	.	GO:0016787 - hydrolase activity [Evidence IEA];GO:0008152 - metabolic process [Evidence IEA]	CAZy:CE10;MEROPS:MER033274	.	MIVQFRKFHVLVVVSFWSFYLAKGNKHGPPKLRKLSRACSGLFTPWQTVMITLLYLYIARNFDSLLDLECPEPLANLYTRSYFRATWVTTALDAGFWTAMRIRRKWLRDLSSIIFSLYYLIAAERADEKVRKVRGMLTLDHLRVSWNKGNTPYLKFVSALLRPRLMKYPPRAIRIPRPGGEPVQAWLYFDGPLSALKDHTKIVLDVPGGGFVAMDPRAHDDKLFAWAGKTGLPVLSLDYKKAPEYPYPYALNECFDVYRAVVASRGRLVGLSGKVMPKIVICGDSAGGNLATGTVLKIIEHSGSISSDSEVPLPMPEGLILIYPGLDFNIVNWMSEEHMSLFKDRRMRKTNRDMLRLKSMQYNHLAGTPHHSEGEDFTALSPKVRPRSIPGSASLPEHP…	ATGATTGGTATGCCTCCAGCTTCACAAGCAAACTCGAGAACCCTCAAGCTGACCTCATCGATTTGACCACGTCCTTGGTCGGCCGTCAGTGCAGTTTCGCAAATTCCATGTGCTTGTAGTCGTTTCTTTCTGGTCTTTTTATCTCGCTAAGTAAGTCCTCGAGCCTCAATTCCCCGTTTCTATTCCTATACTAATACCGTGAAAGAGGAAACAAGCATGGACCTCCGAAACTCCGCAAGCTCTCGCGGGCATGCTCTGGCCTTTTCACCCCGTGGCAAACGGTAATGATCACGCTGCTTTACCTGTACATCGCTCGCAACTTCGACTCTCTCCTCGATCTCGAATGCCCCGAGCCGCTTGCGAACCTCTATACTCGCTCTTACTTCCGTGCAACATGGG…
#Cluster_8	Fusarinine C (Extracellular siderophore) Biosynthetic Cluster
#GeneID	Chromosome:start-stop	Strand	ClusterPred	Backbone Enzyme	Backbone Domains	Product	smCOGs	EggNog	InterPro	PFAM	GO terms	Notes	MIBiG Blast	Protein Seq	DNA Seq
VC83_05719	scaffold_14:943579-947593	-	cluster	.	.	hypothetical protein	SMCOG1288:ABC_transporter_related_protein	ABC multidrug transporter	IPR003439;IPR003593;IPR011527;IPR017871;IPR027417	PF00005;PF00664	GO:0016021 - integral component of membrane [Evidence IEA];GO:0005524 - ATP binding [Evidence IEA];GO:0016887 - ATPase activity [Evidence IEA];GO:0042626 - ATPase activity, coupled to transmembrane movement of substances [Evidence IEA];GO:0055085 - transmembrane transport [Evidence IEA];GO:0006810 - transport [Evidence IEA]	.	multidrug_resistance_protein from BGC0000337 (EFY94505.1:pident=35.05, evalue=0.0)	MLRQLGVAMKTIKKLAGYHQLLLAGNPTKLDIGTLLLGIVAAIASGVPFPLIGIVFGQLLDDFNAVTCDAVHTTDSGPEYQASINSKILLIVYLAIAQFVTIYVHLTCWTLNGARLAQRLRERYLQNLLRQEPSYFDKLPPGEIASRLNGDIQAIRSGTSEKVGICLSSLSFFITAYIVAFIKDYLLAAMLVSLVPAFFIMSFVGGYCIEKYSGLMSDYAATAASIASEALSNILVVQAFGANVRLEDKFSDSLKASEQQGLKKATAVGIQSGVLYFIAYSANGLAFWQGSKRIAIAAHSDSPTTTVGATFTVIFILIEATLLLSQVAPFLHLFSAAVASYQKMREDINRESLIDGTGGSGLCLTQAEGGFEFKNVSFTYPSRPDITVLDQINISMPAN…	ATGCTGCGCCAACTTGGAGTCGCAATGAAGACCATCAAGAAGCTTGCAGGCTATCACCAGCTGCTTCTAGCTGGGAATCCTACGAAACTCGATATTGGCACTCTTCTACTAGGCATAGTCGCTGCAATCGCATCCGGTGTTCCTTTTCCACTAATCGGAATCGTCTTCGGCCAGCTCTTGGACGATTTCAATGCCGTCACGTGTGATGCTGTCCATACGACAGACTCGGGCCCAGAATACCAAGCCAGCATCAACAGCAAAATCCTCCTCATCGTGTACCTGGCTATCGCTCAGTTCGTCACTATCTATGTCCACCTAACATGCTGGACTCTGAACGGCGCTCGCCTGGCCCAGAGGCTGCGGGAACGATATCTCCAGAACTTGCTCCGACAGGAACCG…
VC83_05720	scaffold_14:948664-949998	-	cluster	.	.	hypothetical protein	SMCOG1203:putative_siderophore_biosynthesis_protein	siderophore biosynthesis	IPR016181;IPR019432	.	.	.	siderophore_biosynthesis_related_protein/Acetyltransferase_or_N-acetylase_of_ribosomal_proteins_(CO from BGC0000330 (CAJ96466.1:pident=42.35, evalue=2e-46)	MASSSTPRRYPLVKLPHPFLTEYRVQTVAETTPAKLTLAPLGQPPAGCPLAQPLHNDTLSWMELSLAPKDDRPPTSNNSAWARARRSPQTTFHWTGNGTPSLGQIWNIIHAIYTAHPTHEYFRVTLVGTGNDIIRAELLTTGLGIEHPAQWHPKFKTTTRPDDFLILRSAFWQGAASPAGPRPIWAVGDGTDGPLREPLAQYPIMPENYEVTMKFPDEPVYTRHPTRRPKPHPGSIVYSRYIPEIAEHFSLEVVNYEDTTHLALFNKWQNDPRVAQGWNETGTLDEHRNYLRKLHNDPHVLCLFGRFDNTRFAYFELYWSKEDQYGAHYDAAPYDRGRHSLVGDDSFRGAQRVNAWYSSCIHYCFLDDVRCGNVVGEPKATGGTILSYENAQGLTIGKY…	ATGGCATCCAGCTCAACACCACGCAGATATCCTCTGGTAAAACTGCCACACCCCTTTCTCACCGAATACAGAGTGCAGACTGTCGCCGAAACTACGCCCGCTAAACTCACCTTAGCACCCCTTGGCCAGCCTCCAGCAGGATGCCCACTTGCACAACCTCTTCACAATGACACTCTCTCGTGGATGGAACTATCATTAGCACCTAAAGATGACCGTCCCCCGACCTCAAATAACAGCGCATGGGCACGCGCGCGCCGAAGCCCCCAAACCACCTTCCACTGGACAGGCAACGGCACTCCATCTCTGGGCCAGATCTGGAACATAATCCACGCCATCTACACAGCTCACCCAACACATGAGTACTTCCGCGTCACCCTTGTCGGCACCGGCAACGACATC…
VC83_05721	scaffold_14:950374-951260	+	cluster	PKS/NRPS-like protein	ECH (19-262)	hypothetical protein	SMCOG1023:enoyl-CoA_hydratase	Enoyl-CoA hydratase/isomerase family	IPR001753;IPR029045	PF00378	GO:0003824 - catalytic activity [Evidence IEA];GO:0008152 - metabolic process [Evidence IEA]	.	DpgD from BGC0000290 (AAM80545.1:pident=36.92, evalue=1e-42)	MSLRSRSLNFKHFNVSFPDDKIVQVTLNRPDKLNCIDLPTSREIQKIWELFDQDESLWVGIITGTERAFCTGADLQEWNAMNKAGVVNDMAAPGLAGLPRRSGKKPIIAAVNGICMGGGLEMVANCDLVIASSSAIFSLPEAKRGIVPVAGCLPRLTRTLGLQRTMDLVLTGRSVSAATMYEWGLVTRLVDAGSDVARAAVQVAQEMCKNSPDALIVGRLGVRMSWEAGSVEETVTTLADDWYPHLVKGANFAEGIQAFVEKRQPKWTDSKL	ATGTCTCTCCGGTCAAGATCCCTGAATTTCAAGCACTTTAATGTGTCGTTCCCGGATGACAAGATTGTGCAGGTCACATTAAACAGGCCCGACAAGCTGAACTGCATCGACCTACCTACGAGCCGGGAAATCCAAAAGATCTGGGAGCTGTTCGACCAAGATGAGAGCTTGTGGGTTGGCATTATCACTGGCACCGAGAGGGCTTTCTGCACTGGGGCCGATCTACAAGGTAAGCTTGTAATTTTCTGTGGCACATGGAAATTTCCGTTGCAGAGAACTGGCCACTGACGCGCGCAGAATGGAACGCCATGAACAAGGCCGGGGTGGTCAACGACATGGCCGCACCAGGTCTCGCTGGCTTGCCCCGCCGGAGTGGCAAGAAGCCGATCATCGCAGCAG…
VC83_05722	scaffold_14:952281-952688	+	cluster	.	.	hypothetical protein	.	NA	.	.	.	.	.	MALFPKIQSVFGRRATDDGVASVPVEMVDEKKDAVRQDPISEGNEKNREDPAIGTTGTDSNDKEQDQRPAQDAQRGVHDVEAVTLTWTKTTLVVVFVKYVAIHTADCLWQGLSNSARQQHLVTLLRQRIPILDSL	ATGGCATTATTTCCCAAGATCCAGTCTGTCTTCGGTCGTCGGGCGACCGATGATGGAGTCGCTTCCGTCCCCGTCGAGATGGTTGATGAAAAGAAAGATGCAGTCAGACAAGATCCTATCAGTGAAGGCAATGAGAAAAACAGAGAAGATCCGGCCATTGGCACAACTGGAACCGACAGCAATGATAAGGAGCAGGACCAACGTCCCGCTCAAGATGCACAACGCGGCGTCCACGATGTAGAGGCCGTGACGCTGACCTGGACAAAGACGACGCTGGTCGTAGTCTTCGTCAAGTACGTTGCTATTCATACCGCTGACTGTCTCTGGCAAGGCCTGTCTAACAGTGCGCGTCAACAGCATCTGGTTACTTTACTTCGTCAACGCATTCCAATCCTCGAT…
VC83_05723	scaffold_14:953004-954306	+	cluster	.	.	hypothetical protein	SMCOG1005:Drug_resistance_transporter,_EmrB/QacA	siderophore iron transporter mirB	IPR020846	.	.	Siderophore iron transporter mirB	conserved_hypothetical_protein from BGC0000292 (EAU36741.1:pident=27.34, evalue=4e-32)	MTYCVDVITADASKLKNRGLAYAFTSSPYMITAFAGAKASEDFYYNISWRWGFGCFAIIFPIVAAPLYILLKVNLKKAEKRGLVVTDNSGRTLLQNIWYYAIEFDACGVLLFSVGLTVFLLPFTIADSAPNGWSSGYIIAMLVIGFVALASFGFFEVYLAPTPMLNFSFLTDRTVIGACILSITYQISYYCWANFFTSFLQAVNNVTIAQAGYISNTFDVVSGMLLLLVGYMIRRTGYYKWLLYIAVPLYIFSQGLMIYFRRPNQSVGYLVMCQVFISIGGSIFILISQVAILAAVDHQHVAAVLALLNVAGTIGNAMGSTISGAIWTNTFEKALERNLPTSALPDLRTIYEDLETQLSYEVGSPTRLAIQESYGYAQTRMLAAGTGIICLALISLLLI…	ATGACTTACTGCGTGGACGTCATCACGGCCGACGCGTCCAAACTGAAGAATCGAGGATTGGCATACGCCTTCACGTCCTCGCCGTATATGATTACGGCATTCGCGGGAGCGAAAGCATCGGAGGATTTCTATTACAACATCAGCTGGCGATGGGGTTTCGGCTGCTTCGCAATCATCTTCCCCATCGTCGCTGCCCCTCTATACATTCTCTTGAAGGTCAACCTCAAGAAAGCCGAGAAACGAGGCCTCGTGGTCACCGACAACAGCGGCCGGACATTATTGCAAAATATCTGGTATTACGCCATTGAGTTTGATGGTGGGTAACACAGCCTTTTAAGAACGAGACATTGCAAAATACTGACCTTCGATAGCATGTGGAGTCCTCCTGTTCTCTGTTGG…
VC83_05724	scaffold_14:954876-961241	-	cluster	NRPS	AMP-binding (261-657);PCP (776-843);Condensation_DCL (882-1153);PCP (1575-1643);Condensation_DCL (1713-1959)	sidD, Nonribosomal Peptide Synthase (NRPS)	SMCOG1002:AMP-dependent_synthetase_and_ligase	non-ribosomal peptide synthetase	IPR000873;IPR001242;IPR009081;IPR010071;IPR020806;IPR020845	PF00501;PF00668	GO:0031177 - phosphopantetheine binding [Evidence IEA];GO:0003824 - catalytic activity [Evidence IEA];GO:0008152 - metabolic process [Evidence IEA]	Nonribosomal peptide synthetase 4	from BGC0000900 (ctg1_orf000000:pident=69.13, evalue=0.0)	MGSILIDEIAGQNEGKNGPIDILSKGEPADSNGFRYFEVAGLVSDQLLSLTGMKDEILLLSWLIVLLRTREGGQASFDWAYKSPEDGFQHEPETRSLSTEEVVTGLQSNITDTATVVSRFITAAEPSQRTPKSSPGSLLLSTSSLSKTSEGAKDEGVFHLELRLNNSILEIRPVWQIKNMPEYNVTRHIESLIETVKMCISNPDASVEECLRPTTRDIDHIWGWNHLLPPTCGFCMHDMIAERSQGLLEKVAISSWDGDLMYGQIERYSTLVAGSLQEMGVKLHDVLPVCFEKSKWTIVAVLAVMKAGATFVLMDPTLPLARLQNMAEQVGANIMVASHNQHDLSTSIVPNGKLLIVEPDTFSSTDLQELPKLAAVPSSALMYIIFTSGSTGVPKGVTI…	ATGGGATCTATACTCATCGATGAGATAGCAGGTCAAAACGAGGGGAAGAATGGTCCTATCGACATACTATCAAAAGGGGAGCCGGCAGATAGCAACGGCTTCAGATATTTCGAGGTTGCTGGCCTCGTATCTGATCAGTTGCTTTCCCTGACGGGCATGAAGGATGAAATATTGCTTTTATCATGGCTCATCGTGCTCCTTCGGACTCGCGAAGGCGGCCAGGCCAGTTTTGACTGGGCATATAAGAGCCCAGAAGATGGTTTTCAACATGAGCCAGAGACTAGGAGTCTGTCAACAGAAGAAGTAGTGACAGGATTACAAAGTAATATCACGGACACCGCCACAGTAGTCTCTCGCTTTATCACAGCTGCGGAACCCAGTCAGCGTACACCCAAGTCC…
VC83_05725	scaffold_14:961895-963038	+	cluster	.	.	hypothetical protein	.	siderophore biosynthesis lipase esterase	IPR013744;IPR029058	PF08538	.	.	.	MCSKFWPKGGLPGILHHYTETLVTFEYTASVTHKPHSIVFLGGLGDGLATTSYMSDIVRALQPTDWSLFTLNLTSSYQAWGLGHLDRDTNEVAQCVKYIKDYKTDKFGDGKIVLMGHSSGSQFVMHYLYRPNPHTGIAPFDPSCEHVKRLEIDGAIMQAPVSDREAILLCREMGIGGKTPSEVEAAYQTLEAMAKEADREASCDTLLPLSLTSQIGYLPNVPISSRRFLSLNSPQSPLAPEEDDLFSSDIGDEQLAKTFGMIKERGLLNHKLMVLYSGADQAVPAYVDKQGLLVRWMNAVNHNGRDQIWDRDHSAVIPGASHALSNDDQAEPRKDLVRRVLGYLLTAEKVPTKPTKSND	ATGTGTTCCAAATTCTGGCCCAAAGGAGGCCTTCCAGGCATTTTGCACCATTACGTACGGTTTGCACATCACCTCGACTATCCATAACTGTAGAGGTAACTAACAAGATGCAAAATAGACGGAGACGCTTGTTACCTTCGAATATACAGCAAGCGTCACTCATAAGCCTCACAGCATTGTCTTCCTTGGAGGCCTGGGAGATGGCCTCGCAACTACATCGTACATGTCCGATATCGTACGCGCGTTACAACCAACGGACTGGTCGCTCTTCACTTTAAATCTCACATCCTCCTACCAAGCATGGGGTCTCGGACATCTCGACAGAGACACTAATGAGGTCGCCCAATGCGTAAAATATATCAAAGACTACAAGACGGACAAATTTGGCGATGGAAAAAT…
VC83_05726	scaffold_14:964502-964909	-	cluster	.	.	hypothetical protein	.	NA	.	.	.	.	.	MNVDIGKLCKDLASGTDAGALYDLLRWAGKQEIIDQVLNNQLLQTSPDKLQSAAKELQGKDIHVLPFRLFKLFDTVGDRLGYEAPYFSRRKVLLVFLLVRGYGTIRKILQRSRSVFGPYCDDYTWSLPSHMHGST	ATGAACGTCGATATCGGTAAACTGTGCAAAGATTTGGCGTCTGGAACTGATGCAGGTGCGTTATATGACCTGCTTCGATGGGCGGGGAAACAGGAGATCATTGACCAGGTGCTGAACAATCAGCTCCTACAAACTTCTCCTGACAAGCTCCAGAGTGCTGCGAAAGAGCTTCAAGGCAAAGACATCCATGTGCTTCCATTCCGGCTGTTCAAGCTGTTCGACACCGTGGGCGATCGCCTTGGATATGAAGCTCCATACTTCTCTCGGCGCAAGGTCTTGCTTGTCTTTCTCTTAGTGCGTGGTTATGGAACGATCCGGAAGATATTACAACGCTCGAGGAGTGTATTTGGGCCCTATTGTGACGACTACACGTGGAGTTTGCCTTCACATATGCACGGG…
VC83_05727	scaffold_14:967275-967819	-	cluster	.	.	hypothetical protein	.	NA	IPR000164;IPR007125;IPR009072	.	GO:0000786 - nucleosome [Evidence IEA];GO:0003677 - DNA binding [Evidence IEA];GO:0046982 - protein heterodimerization activity [Evidence IEA]	.	.	MEDNSSEFNLGTDSTGSSSSSSSPQCLHTPDPSPICRGHNLQEHQPLLNRRHQFAKARDFSSKPPNTQPEKRKKKKGPIPSFFPSQKFGPKEAPKMPSAQKAPQKAPTNTAANAPLKPKCRWKPGVVALRQIKRYQKSTEPLIPRAPFIQLIREIMVDLKVDF	ATGGAGGATAACAGCTCAGAGTTCAACCTAGGCACAGACTCTACCGGTTCAAGTTCAAGTTCAAGTTCTCCACAATGTCTGCACACCCCCGATCCTTCCCCAATTTGCCGTGGTCACAATCTACAAGAACACCAACCTTTGCTCAACCGGAGACACCAATTCGCCAAAGCCAGAGACTTCAGCTCCAAGCCCCCCAACACACAACCAGAGAAGAGGAAGAAGAAGAAAGGCCCAATCCCTTCATTCTTTCCTAGTCAAAAGTTTGGTCCAAAAGAAGCACCCAAGATGCCTTCCGCTCAAAAAGCCCCACAGAAAGCACCCACAAACACTGCGGCCAATGCACCACTCAAGCCAAAGTGTCGCTGGAAGCCTGGAGGTAAGCTGATTACTATAATGATT…
VC83_05728	scaffold_14:985905-987884	+	flanking	.	.	hypothetical protein	.	NA	.	.	.	.	.	MANRAGMPPPPPNHGFQQAPPGMVHGGPPMNRPQQAQQLRQPVYQQNFQQGAPVPAYRADTVINSSTRIHDIRPEKTESESFCKKQLTSYEVFTLLPSNDDDGKDSKGSKGKKDSKDKKKDNWSGWGGKDGKDGKDKDDSKSKKRERWAKVTINQECYPTEQIIKTIQKLDAGKLSTAEKKSKLFPNQSTQVTNILDDNIKNEREFNSFEWVLAQLHREESTNSKTGKKETTSMTVYLKRAPLPHIDVIQMYRGRQERVRLQAFQRQQQEQAQVFQQQQQQQAAMQQQEQQQPQQMGGGQYMPQNNKGVFQQQQQQQHQQHQQKGAPWAQPIKNKNAPGGVKIIQEHRPGTPHKSPKGKAAGTKVRMNDSDDYSSGSNSETESDYDSEFSHCDSEGTPH…	ATGGCGAACCGTGCAGGCATGCCGCCGCCACCTCCTAATCATGGTTTCCAACAAGCACCACCCGGAATGGTCCATGGCGGCCCTCCCATGAATCGCCCTCAGCAAGCTCAGCAGCTACGACAACCTGTGTACCAACAGAATTTCCAGCAGGGGGCCCCCGTTCCCGCTTACCGTGCAGACACTGTTATCAATTCATCCACCCGGATCCATGACATACGGCCCGAGAAGACGGAATCCGAGTCGTTCTGCAAAAAGCAGCTCACCTCGTATGAAGTATTCACTCTTCTCCCAAGCAATGACGATGACGGCAAAGACTCCAAGGGCTCCAAAGGAAAAAAGGACTCCAAGGACAAGAAGAAAGACAACTGGTCAGGCTGGGGCGGCAAGGACGGCAAGGAC…
VC83_05729	scaffold_14:989042-990421	+	flanking	.	.	triosephosphate isomerase	.	Triose-phosphate isomerase	IPR000652;IPR013785;IPR020861;IPR022896	PF00121	GO:0003824 - catalytic activity [Evidence IEA];GO:0004807 - triose-phosphate isomerase activity [Evidence IEA];GO:0006096 - glycolytic process [Evidence IEA];GO:0008152 - metabolic process [Evidence IEA]	Triosephosphate isomerase;BUSCO:BUSCOfEOG79W9GP	.	MARQFFVGGNFKMNGSVQSIKKIISGLNEANLDPKVEVVVAPPSLYLLLARAELRKEVEVAAQNVFDKNEGAFTGEISPAQLKDSNIGWTLIGHSERRVILKESDEFVASKTKNALDQGVRVILCCGESLEQREKGETVSVVTAQLGAVAKAISAEQWANVVIAYEPIWAIGTGKVATTAQAQEVHTALRQWLSKTISDKVAEETRIIYGGSVSEKNCKDLATQPDIDGFLVGGASLKPAFVDIVNARL	ATGGCTCGTCAATTCTTTGTTGGTGGTAACTTCAAGATGTAAGTTCTGCCACTCTGTGCGATACCGGAAGTGGGGGAGCTTTCTCTTTGGGTGTTGGGGACGACGAATCCCAAAGAATCCCAAAGGCGCGGGGCGGTTGAGATGGAGAAATGAGAGGTAGACACAGAGAGCTAATTACTTCTCTGCAGGAATGGCTCTGTCCAGAGCATCAAGAAGATTATCAGCGGTCTGAACGAGGCCAACCTCGACCCTAAAGTCGGTATGTACATATCGAATCGACGTCATTCATAATAGAGCTCAATGAGATGGCAATTGGATGGCTGTGTCCGAATCCGAGGGACTGCTTGCATGGATAAAGAATGTTCTCGGGGGATTGCAGCAGCTTCTGTCTGTGGAGTT…
VC83_05730	scaffold_14:990846-991371	-	flanking	.	.	hypothetical protein	.	mitochondrial 54S ribosomal protein MRPL51	IPR007741;IPR012336	.	.	BUSCO:BUSCOfEOG7QG4GH	.	MGAKALKKLSSGQNGVGAFILQCKKLDFHYCDWAGSSRGMNAFLRDQLPAFAAANPSIEITVSPRPSKHPVIKGTFINGREKAICVRNLQPMSILQKAVLLRDASGEKLKTETKPVKSINDSVRGIWSPYHSGPMTV	ATGGGTGCGAAAGCGTTAAAGAAGTTGTCCTCTGGACAGGTAAGATTTGTCTGCGCCTGTTTGGCCCCGCATGTTTGCTAACAAGCTTGTAGAATGGCGTTGGCGCCTTCATCCTGCAGTGCAAGAAGCTCGATTTCCACTACTGCGACTGGGCTGGTAGCTCAAGGGGCATGAAGTATGTTTCTATTTCCTTCTATTCCTTTTATACGGGCCTTTAATACTAATATCTCCAAGCGCCTTCCTCCGCGATCAACTCCCCGCCTTCGCTGCCGCCAACCCAAGCATCGAAATTACGGTCTCTCCCCGCCCGAGCAAACACCCGGTCATCAAGGGCACATTCATCAATGGTCGCGAGAAGGCAATTTGTGTCAGGAACCTACAGCCGATGTCGATTCTGCA…
VC83_05731	scaffold_14:991624-993324	+	flanking	.	.	hypothetical protein	.	U1 small nuclear ribonucleoprotein	IPR000504;IPR012677;IPR022023	.	GO:0000166 - nucleotide binding [Evidence IEA];GO:0003676 - nucleic acid binding [Evidence IEA]	.	.	MTDKLPPNLLALFAPRPGLRWVPPSDHAPQDRKTATISGLAAFLPALEEYKATDKYEPTESWLQRKDRLRLEKREAQEQLLKEGPADYKPQEDQNIRGDAFKTLIVARLSYDATEQDLEREFGRFGPIERIRIVTDTHQDEKPNKKKKKHRGYAFVVFEREKDMRAALDGCDGIRIKERRIKVDVERGRTVKGWKPRRFGGGLGGRGYTKAVPPRPMGQGGFGGGPGPGFRGGFRGGFDGGRGGGGFRGGRGGGGFQDRGPGGRGGIGYQGSGFGGRDGSRGDRDRGFGAPPPNAPAGPRPGGGGYSRNGYGQGSPDRNGPPAAGGYEPRGGRPPYDDRGPSSGGYKGDRGGDRYGGSRGGDYRGGGGSGSNMEPVRPREGGGYRDRDSGRGDPRDRDP…	ATGACGGACAAATTACCCCCCAACCTCCTCGCGCTCTTTGCGCCCCGCCCAGGACTGCGATGGGTTCCCCCCAGCGATCATGCACCTCAGGACCGGAAGACTGCGACCATCTCAGGCCTGGCTGCATTCCTACCTGCGCTGGAGGAGTATAAAGCTACGGATAAGTATGAGCCGACGGAGAGCTGGCTGCAACGCAAGGATAGACTCAGATTGGAGAAGAGGGAGGCACAGGAGCAGCTCTTGAAGGAGGGCCCAGCCGATTGTGAGACACCCTCACAAGGCACCAATGTTGCCGTCACAATCCTACAGAAGAGTGTAAAGCTAATATTATTGCTCTAGATAAACCTCAAGAGGACCAGAATATTCGCGGTGATGCTTTCAAGACTTTGATTGTTGCGC…
VC83_05732	scaffold_14:994064-995224	-	flanking	.	.	hypothetical protein	.	Urease accessory protein UreD	IPR002669	PF01774	GO:0016151 - nickel cation binding [Evidence IEA];GO:0006807 - nitrogen compound metabolic process [Evidence IEA]	.	.	MTTSPFPVSFSKPGEGHLIARLLPNGISGLVKATFQYPLKIITPPSPAGDLKSVLAFLLTYGGGLVAGDQVYLKIDVHPSAKLTIATQGHTKVFKSATPTLQSSQTLSVTLHASSALCLLPDPVQPFTDSVYVQSQIFTLHPTATLCLLDWVTAGRTSRNENWDFTSWSGRNEVWRAAADDEDEDKARPRLLLRDNLILDGDALTPDDSTAALPLKDKMHALSVFGTLILAGPLMAPVSAFFLAEFSAQPRIGARDFRSKEAVELDGKMEVSDEEAWRARRLAQEKEDGVLWSAAKVRGCAVVKFGSQSVEGGRKWVGGMILRQGGVVDVFGEDAVMCVR	ATGACCACGTCTCCATTCCCAGTATCCTTCTCAAAGCCGGGAGAAGGACATCTGATTGCTCGTTTACTTCCCAATGGCATTTCAGGCCTCGTGAAGGCTACTTTTCAGTATCCTTTAAAGATTATCACTCCACCATCTCCAGCGGGGGATCTGAAATCCGTCCTTGCCTTTCTTCTAACATACGGCGGCGGTCTCGTTGCGGGCGATCAAGTCTATCTTAAGGTGATAAACATTTTCATAGTCTATCAGACGACGCATAGCGACCCTGTTCTGCTAGGCATTTCGTTCAGCATATTGTCTTCCAAGTCACGTTTCCTGCTCCATCCCTAACTTACAACGTCGAGTCTAACATTCCTCCAGATCGACGTCCACCCCTCCGCCAAACTCACCATCGCCACA…
#Cluster_9	Ferrichrome Biosynthetic Cluster
#GeneID	Chromosome:start-stop	Strand	ClusterPred	Backbone Enzyme	Backbone Domains	Product	smCOGs	EggNog	InterPro	PFAM	GO terms	Notes	MIBiG Blast	Protein Seq	DNA Seq
VC83_06777	scaffold_19:539262-539906	-	flanking	.	.	hypothetical protein	.	glutamine-serine rich protein MS8	.	.	.	.	.	MSSNDYYGGGGGGYNQQQNYGGPPQGQGGYPPQQQQYPPQQQYPPQQQYPPQQQGGYPPQHQDQYGQQQQQGYNQHGGAPQGYPPQGQYPPQHEGGYDNRGHSPNPQQQQDYQQQGGYPPQGHQQPGQYGAPGGQAYPGGGQEGDRGLGATLIGSAGGGFLGHKMGGGMLGTVLGGVAGAVGANVLEGKHKKHKKEKKHKKRSGSRSSSSSDSD	ATGTCAAGCAACGACTACTACGGAGGCGGCGGCGGCGGCTACAACCAGCAACAGAACTACGGCGGCCCTCCCCAAGGACAAGGCGGCTACCCTCCTCAACAGCAACAATACCCTCCCCAGCAACAATACCCTCCCCAGCAACAATACCCTCCCCAGCAACAAGGAGGCTACCCCCCTCAACACCAAGACCAATACGGCCAACAGCAGCAACAAGGCTACAACCAGCACGGCGGCGCACCCCAAGGCTACCCTCCTCAGGGCCAGTACCCGCCCCAGCACGAAGGCGGCTACGACAACCGGGGCCACAGCCCAAACCCCCAACAACAGCAGGATTACCAACAACAGGGTGGCTACCCGCCTCAAGGACACCAGCAGCCGGGCCAGTACGGCGCTCCTGGT…
VC83_06778	scaffold_19:540655-541572	-	flanking	.	.	hypothetical protein	.	NA	.	.	.	.	.	MVDYRRYLDYPGGRIVYDMMANRSQGWRDRHLRAEILPPGWKMGISRLGRTPFYDPLIVQEPVERLPILPRRTIGPRYQATDPCYDDLDQLNPRLYPEHADLVQRQGPGSVAGFGDRFDNRLRDEIYLDSDDDFPPPRTGRIRRPLPDRLHEDIAAGPRLTSHDLDIVHHNPHLQHMRDDLRQQRPILHDRPHHFHGHHHSRPPHHHPRGRRRVHFADDLDDDLDWRNPFERRRMPYRFLEEELDFPYDEILYSDDEIDLHRRYAAHERLLMAPRERGARERWWELDDD	ATGGTCGACTATAGACGATATTTAGACTGTACCGTACCCACTCCTGAATCAGACTCTACCTACTAATCTGAAATAGACCCTGGTGGTAGAATCGTATACGACATGATGGCCAACAGAAGCCAGGGGTGGCGAGATAGACATTTACGTGCGGAGATTCTGCCTCCGGGGTGGAAGATGGGAATATCTAGGCTTGGCCGCACCCCATTCTACGATCCGCTTATTGTTCAAGAGCCGGTCGAGCGCCTACCCATCCTCCCAAGGCGAACTATTGGCCCACGGTACCAAGCTACAGATCCATGTTACGACGACCTCGATCAACTGAATCCACGGCTCTATCCAGAGCATGCCGACCTTGTCCAGCGCCAGGGACCTGGTTCTGTTGCAGGTTTTGGCGACCGA…
VC83_06779	scaffold_19:542811-547631	+	flanking	.	.	hypothetical protein	.	GYF domain	IPR003169	.	GO:0005515 - protein binding [Evidence IEA]	.	.	MPSHLPSSFASAAAGQSSRDTRPSGRNEPRGGGDWARKEARSLNGTLTLRRSSTNPNAVPGQTVPQVEQSTTSSASDSFFTQYTNNPGSEAPVDTRYSKDAILDIYKAHQSSVSSNDDVARLFVNNWNPEQQNSSGARGWGKSNDTRDHNHGPEICWDQSGEVQPIGLQDMSDVERSIFTNEVNSPLKPLSQNTKEQGTPGGATNGRKTSVSHGQGGAAGPYGVTPPTPGRPGTRRRETGESVGYSSLTSPATMSRFNRDEPSPFFNRKGGDKDSFLADDRDDGVKHGQTSLPFGGVSRSNTAGSGLGNGPASPWAAPTSGANMSTMGSFGSFALPSGSNPPATPGEKRPAFGRGESRLAHLMPKESSEELSSKDESLRSDAAKSWRARARTDTDPFDE…	ATGCCTTCACATTTGCCATCGAGCTTCGCATCTGCTGCGGCAGGCCAATCATCCCGCGACACACGACCAAGTGGCAGGAACGAACCGCGAGGAGGCGGCGACTGGTACGTTATACGCGATCTTGCCCCTCGCACCAGCGACCTCGATGGATGCGGGAGATTGTTATTAGCATTTGGAGCCCAATCATTGCACTACTCTATTAGCTATAGATCACATGTGATACTGGCAGTGCTCATTAATACACTCCCCATCCAGGCGCCGCCGTGGTGAGGACCCTTGCAGGGTGTACTGACTTTGTATTAGGGCCAGGAAGGAAGCTCGATCCTTAAACGGCACTTTGACGCTCCGTCGATCCTCTACGAACCCTAACGCTGTCCCCGGACAAACTGTGCCGCAAGT…
VC83_06780	scaffold_19:548463-549581	+	flanking	.	.	hypothetical protein	.	alcohol dehydrogenase	IPR002085;IPR011032;IPR013149;IPR016040;IPR020843	.	GO:0008270 - zinc ion binding [Evidence IEA];GO:0016491 - oxidoreductase activity [Evidence IEA];GO:0055114 - oxidation-reduction process [Evidence IEA]	.	.	MPLALSITKAEGKPGVVYHPLKLANVEKRTPAQGEIQVSILTAALNHRDLFIRQSLYPAISFTTPLLADGCGVVTSGSSKLNGKRVILTPAHGWESQVSGPETFIGILGGTTMNEVGTAQEVLVIPETEVELAPEHLNDAQAAALPLTGLTAWRALVTKSGEALEGRNILVTGIGGGVALNALQFAVAKGCNVWVTSGDEGKIKKAVALGAKGGVSYKGAAWDKELLAMLPDERKWIDAIIDGAGGDIMKRSVRFVKQGGVVVSYGMTLGPKIDFPMSAVLKNIDLKGSTMGSRAEFREMVRFVNEKKIVPVVSRVVDGLDNLEGVEELFQEMKHGKQFGKLIIRIKKDTGSKL	ATGCCTCTCGCACTCAGCATCACCAAGGCGGAGGGCAAGCCAGGTGTTGTCTACCATCCGTGAGAACCGCCCGCCGCGTCCGGTTCCCATCCAAAACTAACGCGGTTCCCCAGCCTTAAATTGGCCAATGTAGAGAAGCGGACTCCGGCCCAGGGAGAAATCCAAGTATCGATCTTGACCGCAGCCCTCAACCACCGCGACCTCTTCATCCGCCAATCGCTCTACCCCGCCATCTCATTCACGACCCCCCTCCTCGCCGATGGTTGCGGAGTAGTCACCTCAGGCTCTTCCAAACTCAATGGAAAGCGAGTTATTCTCACTCCCGCCCATGGCTGGGAATCTCAAGTCAGCGGCCCTGAAACTTTCATTGGGATCCTTGGAGGGACGACAATGAACGAG…
VC83_06781	scaffold_19:549829-550524	-	flanking	.	.	hypothetical protein	.	ER membrane DUF1077 domain protein	IPR009445	.	.	BUSCO:BUSCOfEOG75B8HW	.	MSQPMTPPPPPPQWVIDLNNPPISKPKTTTIPDPPGFTGAPTSGSKKQQAAAGNNARKPPTTEETDTLKLKKAWEVALAPVKQIPMTGFMMYMSGNGLQIFSIMMVVMAFKNPLMGLLATNSAFQRFESEGTAQKLMLVKAAYVAMQIASFGLGIWKVNQMGLLPTTRSDWLAWESAREPLEYAIPAF	ATGTCCCAACCCATGACCCCGCCTCCACCTCCTCCGCAATGGGTCATCGACCTCAATAACCCTCCTATCTCGAAGCCAAAGACCACAACTATTCCGGATCCACCCGGATTTACAGGGGCTCCTACCAGCGGATCAAAAGTCAGCCTTGTCCACCCCAGAGCTCAATTGTCATTCCAAGAATCAAATCTAATGTGTACCAGAAGCAACAAGCTGCCGCAGGCAACAATGCACGCAAACCACCTACGACAGAAGAAACAGACACGCTTAAGCTGAAGAAGGCATGGGAGGTCGCGTTGGCACCTGTGAAGCAGATTCCCATGACCGGCTTTATGATGTATATGTCGGGCAATGGGCTTCAGATATTCTCGATTATGATGGTTGTGATGGCATTCAAGAACC…
VC83_06782	scaffold_19:550937-553491	+	cluster	.	.	hypothetical protein	.	complex subunit beta	IPR002553;IPR011989;IPR016024;IPR016342;IPR026739	PF01602	GO:0030117 - membrane coat [Evidence IEA];GO:0008565 - protein transporter activity [Evidence IEA];GO:0005488 - binding [Evidence IEA];GO:0006886 - intracellular protein transport [Evidence IEA];GO:0015031 - protein transport [Evidence IEA];GO:0016192 - vesicle-mediated transport [Evidence IEA]	.	.	MSSGGGDAKLFARGKVAELRQELNFGGKKDKNHSAKKIALKKIVANMTMSNNDMVALFPDVVACMDIQSLEIKKMCFLFLVNYARMKPETAVKALPTLEGDMKDSNPLVRALALRTMSYIHVREFVEGTVPHVKHLLKDSDPYVRKTAAFCVAKLYDHDKDLVERSDLIERLNSMLRDDNPTVVASALGSLMDIWERSDAIKLTIDYSNASKMVQILPDCSEWGQTYILEALMSYLPQECSEALLLAERIAPRLSHSNSAVVLTCIRVILYLMNYIKDDKQITALCRKLSPPLVTLLAKGPEIQYLALRNALLILQRRPEVLRNDIRVFFCKYNDPIYVKVTKLELIFMLANEKNIREVLTELREYATEIDVHFVRKSVRAIGKLAIKIEPAAKQCINT…	ATGAGTTCAGGCGGGGGAGATGCCAAGCTCTTTGCAAGAGTACGTCTTTATTATTCCATTCATGTTCCATTCCATCCCTCTTATATTTCTCGGGCGCATTGCTCTCGGATTCGATATTGTCATCAAATGCCTTGGGACACTTCGCCGCACGATGCGCCACGAACCACAATACGATCCAGAGAATCTCTGATCGGTCCCAACCATGGCGATGTTTGCCCCTGCGCTTTACCTGCATACATATAGCTTACCCAAAACTCGACAGGGCAAGGTGGCGGAGCTGCGACAAGAGCTCAACTTTGGGGGAAAGAAGGACAAGAATCACTCCGCGAAGAAGATAGCGCTGAAAAAGATCGTGGCGAATATGACGATGAGCAATAATGATATGGTGGCCCTCTTCCC…
VC83_06783	scaffold_19:555462-558224	+	cluster	.	.	hypothetical protein	.	Sulfate transporter	IPR001902;IPR002645;IPR011547	PF00916	GO:0016021 - integral component of membrane [Evidence IEA];GO:0016020 - membrane [Evidence IEA];GO:0015116 - sulfate transmembrane transporter activity [Evidence IEA];GO:0008271 - secondary active sulfate transmembrane transporter activity [Evidence IEA];GO:0055085 - transmembrane transport [Evidence IEA];GO:0008272 - sulfate transport [Evidence IEA]	BUSCO:BUSCOfEOG79930X	putative_transporter from BGC0000963 (AAG02352.1:pident=24.02, evalue=1e-08)	MAPSPPRPNSPDPATPRPDQSPSPSIRSQTPNLHAPARPSQLREAHTLSSSPDQGASEPGDGTGGVDGNSDNNSNAQSPPSTTTPTAEQTGPQAKDKDTTSSFPEVQSQSSPSHSREPRHWLGRPPRLAGEVSRESTPLLQRPLEITSERAHEGPCNHGTFSPNTISRPASIRSQETTDSARERGFFRSVAAGIAPTNNAKRNTTARLAEEHGLILNKTMYVTYYVPFFAWIQQYKWAYVRGDLIAAITVASFYIPMALSLAANLAHVPPINGLYSFVFTPLIYAFLGSCPQMVVGPEAAGSLLVGSIVSSITDAGHEDGVAQAQMAGLVTGLAGAIIFIAGLTRLGFLENVLSRPFMRGFISSVGFIILIDQLIEEMGLGRIAMEAGVTHGSSVEKLG…	ATGGCACCTTCACCACCAAGGCCCAACAGCCCAGATCCAGCGACTCCACGACCCGATCAGTCTCCTTCGCCCTCAATTAGGAGCCAAACCCCAAATCTTCATGCGCCAGCGCGCCCAAGCCAACTGCGTGAAGCGCACACTCTCTCTTCGTCGCCAGATCAGGGAGCGAGTGAGCCTGGCGATGGCACTGGCGGAGTGGACGGGAACAGCGACAACAACAGCAACGCCCAATCCCCTCCCAGTACCACCACCCCTACCGCTGAGCAGACCGGCCCGCAGGCAAAAGACAAAGATACCACCTCTAGTTTCCCAGAAGTTCAAAGCCAATCTAGTCCGTCGCACTCCAGAGAGCCGAGACACTGGCTCGGTCGCCCCCCCAGGCTGGCTGGGGAAGTTTCA…
VC83_06784	scaffold_19:558672-560095	+	cluster	.	.	hypothetical protein	SMCOG1124:acetyl-CoA_acetyltransferase	3-ketoacyl-coA thiolase	IPR002155;IPR016039;IPR020613;IPR020616;IPR020617	PF00108	GO:0016747 - transferase activity, transferring acyl groups other than amino-acyl groups [Evidence IEA];GO:0003824 - catalytic activity [Evidence IEA];GO:0008152 - metabolic process [Evidence IEA]	.	beta-ketothiolase from BGC0001120 (ABC37581.1:pident=37.28, evalue=4e-75)	MTERLTNILKHITPGSGLSTITSKNADDIVITLAARTALGKAGKGSFKDTGLDFLVYSLLKKVIAQSNLDPSLIEDVCLGNVNNGKAAYIVRAASLAAGIPNTSGAYSLNRFCSSGLKATQDIANAIAEGSIEIGIAIGAEAMSEASSDSPMKPFHADIISGSQDAADCMQPMGQTSENVGKDFNITRERQDRYAAESYQRAERAQKSGWFDDEIIPIETTIKDPKTGEEKKILVSKDEGIRYGTTFESLSKIRPAFAKWGDKSTGGNSSQVTDGAAAVILMKRSTAIRLGQPIVAKFVGATVAGLAPRIMGIGPSIAIPKLLKQHKLTIDDIDVIEVNEAFASMAEYCKEFLHLPHEKMNPRGGAIALGHPLGCTGARQIVTGLSELRRQNKKILLTS…	ATGACTGAACGCCTCACCAACATCCTCAAGCACATCACTCCAGGCTCTGGCCTCTCTACGATGTAAGTTTAAACCCCAACTTGATTACTGAACATTCCCCGCCTTCCACGGAAGCAACGGCAAGATGCTGATTATAGCACAACAGCACATCTAAGAATGCCGACGATATTGTGATCACGCTCGCCGCCCGCACGGCGCTTGGAAAGGCTGGCAAGGGAAGCTTCAAGGATACCGGCTTGGACTTCTTGGTGTACTCGCTGTTGAAGAAGGTTATCGCTCAAAGCAACCTCGACCCAAGCTTGATTGAGGATGTCTGCCTCGGAAACGTACGTCCACTTCCCCCACTATAGCTTGCGAAAGCTCGTCAGCTACCTATGCTGGCTCTCATGTGAAGCTCGG…
VC83_06785	scaffold_19:561692-563205	-	cluster	.	.	hypothetical protein	.	Phosphatidate cytidylyltransferase	IPR000374;IPR016720	PF01148	GO:0016020 - membrane [Evidence IEA];GO:0004605 - phosphatidate cytidylyltransferase activity [Evidence IEA];GO:0016772 - transferase activity, transferring phosphorus-containing groups [Evidence IEA]	BUSCO:BUSCOfEOG7XDBQH	.	MGKTRRNIKFNHRNGSATGLDGGRRSSFSDISEGSSEHTLGQKTGAGGDASNELQQTKAQEYEKKKQTFITRTIWTLVMVAFFFIALGMGHLYIIAIVTAIQIISFKEVIAIANVPSRARRLRFTKSLNWYWLATTMYFLYGESVIYYFKHIVLVDKVLQPFATHHRFISFTLYVIGFVFFVASLQAGHYRFQFTQFAWTHMALYLIVVQTHFIMNNIFEGMVWFFLPVSLVICNDIFAYLCGITFGRTQLIKLSPKKTVEGFVGAWVLTVIFGVFLTNVLMRYDYFICPVNDLGANIWTGLHCKVNPVFLTQEYPLPIWFPFASSVRIAPMQFHILVFATFASLIAPFGGFFASGLKRTFKIKDFGDSIPGHGGITDRMDCQFIMGFFAYMYYHSFIA…	ATGGGCAAAACGCGCCGTAATATCAAATTCAACCATAGGAATGGAAGCGCAACGGGTCTTGATGGAGGACGGCGAAGCAGTTTCTCGGACATAAGTGAGGGTTCCTCAGAGCATACGTTGGGGCAGAAGACGGGAGCTGGAGGCGATGCTTCCAACGAAGTGAGGCCTTCTACCACGAATAAAACTCTCTCTGTGTGCTAATGCATGTGCCTAGCTGCAACAGACGAAGGCGCAAGAGTACGAGAAAAAGAAGCAGACCTTCATCACCAGAACGATATGGACGCTTGTCATGGTTGCGTTCTTCTTCATAGCTTTGGGCATGGGGCATCTTTACATCATCGCCATTGTCACAGCAATCCAAATCATATCTTTCAAGGAGGTTATTGCCATCGCCAATGT…
VC83_06786	scaffold_19:563842-566061	+	cluster	.	.	hypothetical protein	.	DNA repair protein Rad26	IPR022093	.	.	.	.	MADSADGDDFFSDDGLDELAPDALDEIENNAIRHTQYQATQALTLPPSSDYGDDLDDEDLDDAVVFDAAQVDPTNRLTQFQSSVAIQQARQFQAQRPSRSETAQPLSDRSKIQPPNKPLYKNPLPTSRSVTAGQSTQPDSGRSNQSYQNVASPEADVETLRKKLEALQQEKDQLRQDLLARTGEISIVRSKQERQVKEHERELTALRKLNAENSTKNQKAIEAAKDAEKTRATELEFAKRDLFEESEKVRSLIRQKEKVALGIEVTTPKKDKTSAFRDGFDDDEIRSPSKFNDRKSNQSSPRKPGAKRKRKGQESPAPPLDVAPGETATNRDGQTDSLVPGDALSERLGKPDDSLDFLKTVLDHKIDRNHLKTIEELTKFPFPSAPDESLTSLILGKLP…	ATGGCGGACTCAGCCGACGGAGATGACTTCTTCTCCGATGATGGGCTAGATGAGTTAGCTCCTGACGCGTTAGATGAAATCGAGAACAATGCAATACGCCATACACAATACCAAGCTACCCAGGCTCTGACACTGCCTCCGTCGTCTGACTATGGAGATGACCTCGATGATGAGGACCTCGATGATGCTGTAGTGTTTGATGCGGCGCAGGTTGACCCAACGAACCGGTTAACGCAATTCCAGTCGTCTGTTGCTATTCAACAAGCTCGCCAGTTCCAAGCACAACGACCCAGTAGGAGTGAAACAGCACAACCTCTCTCAGATAGAAGCAAAATACAGCCTCCAAATAAACCTCTTTACAAAAACCCTCTCCCAACTTCTAGAAGTGTCACAGCTGGG…
VC83_06787	scaffold_19:566499-567689	-	cluster	.	.	hypothetical protein	.	ATPase synthesis protein 25, mitochondrial	.	.	.	.	.	MVQTVSKAIRATACSNCRASLLRSFTSIAGVQWHANTATATRLWRIPGATQTSIRYSSNASGSSSQFDHQALGTTGVSDATKLKNNEATESAVSQELAAEEAIDEEAVEPKATPEADTLLEEYTQTESQASSTPWYLQVDAPMSHIPTLSERQKIPDLPSSPPAILQPLLERISVDLGLDDLSLLDLRKLDPPPALGANLIMVIGTARSEKHLHVSADRLCRWLRTEYKLRPDADGLLGRNELKLRLKRKAKKAKLTGMPHEDDADDGVRTGWVCVNVGTVESAKGAESEVTQLDTGFVGFGRQTDGTKIVVQMLVEEKRAELDLERLWGGIARRQTSGLLAEIDADGFVDTSEGSVDEIHPQESSPVVKVHDAYATPFPTTASFSPVAIEPKDGN	ATGGTTCAAACTGTGAGCAAGGCCATAAGGGCAACGGCATGTAGCAACTGTCGGGCCTCGTTATTACGATCCTTTACGTCGATAGCTGGAGTTCAGTGGCACGCGAACACCGCCACTGCAACCCGGTTATGGAGGATACCAGGCGCAACCCAGACCTCGATTCGATATTCTTCCAACGCAAGCGGTAGCTCGTCACAATTTGATCATCAAGCATTAGGAACGACTGGGGTGTCTGATGCCACGAAGTTGAAAAATAACGAAGCTACAGAAAGCGCTGTGTCGCAAGAGCTGGCTGCAGAGGAGGCAATTGACGAGGAAGCAGTTGAACCCAAGGCAACTCCAGAGGCGGACACATTACTCGAAGAATATACCCAAACAGAGTCACAGGCATCGTCGACG…
VC83_06788	scaffold_19:568013-572380	+	cluster	.	.	hypothetical protein	.	DNA-dependent RNA polymerase catalyzes the transcription of DNA into RNA using the four ribonucleoside triphosphates as substrates (By similarity)	IPR002092;IPR024075;IPR029262	PF00940;PF14700	GO:0003899 - DNA-directed RNA polymerase activity [Evidence IEA];GO:0003677 - DNA binding [Evidence IEA];GO:0006351 - transcription, DNA-templated [Evidence IEA]	.	.	MLSRAAQRHTRLQTIRSYNAAREQLYLPWLCPTYPRLRQPCHRSLTTAPGENTIPLRKRRNSKDGANPTVRSLATAAHMPLTDEIPFVDSINQVALKYPGQTQDQSRLSTIMPFDPTKMISLENTLALPAERMRMKNGVTGEQREIFAILEACLRLGRIERAAAIIKRSVPFLKLSPEELGRLHNEYLKASLERILREPNAEHAHDMHKWFEVMVRSKGIEVTATTIAIMLKTSLQSPRGARQDRLVKRYMDMARGDVGLEVLSMVDIMSAEDLDIINQIAPDHNILAKLHSIVDEQTNLEDDIAAADLQSSKTTTKVIMDVRAAPQRGFGLKALKQSLSLFSRKPEGFNADVLSVEEQRLRQIKLEEDSIISAVDRWRKESASLSKMGLDTSLQTKSL…	ATGTTGTCTCGAGCTGCACAGAGGCATACTCGATTACAGACAATCCGATCATACAATGCAGCACGAGAGCAACTATACCTTCCCTGGTTGTGCCCAACATACCCACGACTGCGGCAGCCATGCCATCGAAGTTTGACTACAGCGCCTGGGGAGAATACGATTCCATTGAGAAAGAGGCGGAATTCTAAGGATGGCGCAAATCCTACGGTTCGATCGCTGGCAACTGCTGCACATATGCCGTTGACGGATGAGATTCCATTCGTTGATAGTATAAACCAAGTTGCATTGAAATACCCCGGGCAAACACAAGACCAGTCTCGTCTGTCGACTATTATGCCCTTCGACCCAACGAAGATGATTTCCCTGGAAAACACCCTGGCGCTACCAGCGGAACGAATG…
VC83_06789	scaffold_19:573094-587176	-	cluster	NRPS	AMP-binding (48-467);ACP (554-618);Condensation_DCL (655-947);Condensation_DCL (1480-1798);Condensation_DCL (2082-2335);AMP-binding (2515-2916);Condensation_DCL (3126-3392);ACP (3553-3614);Condensation_DCL (3651-3932);Condensation_LCL (4209-4474)	sidC, Nonribosomal Peptide Synthase (NRPS)	SMCOG1002:AMP-dependent_synthetase_and_ligase	Peptide synthetase	IPR000873;IPR001242;IPR006162;IPR009081;IPR010071;IPR020806;IPR020845;IPR025110	PF00501;PF00550;PF00668	GO:0031177 - phosphopantetheine binding [Evidence IEA];GO:0003824 - catalytic activity [Evidence IEA];GO:0008152 - metabolic process [Evidence IEA]	terpene cyclase	epichloenin_A_synthetase from BGC0001250 (AET13875.1:pident=25.92, evalue=0.0)	MPGLSILNAHPPLLAGPALLHDLVSWDDAGAPALDFLGPEGSDVRHSYTYGELQRCVASLAATLHETLRSSGRGDPDGPQLIIPLLVPQSPALYIAQLAALQIGAAFCPINLDAPKERIKFIAGDVKAELIISTRDNDEAVTWEGGPTPILIDVHFPIPPSLDPLAPLAPPPLPPFPATTTTSSLAYVMYTSGSTGLPKGVGVSHRAATQSLLAHEVLIPTFSRFLQFAAPSFDVSVFEIFFPLFRRCTLIACHRERLLNDLPGTINAMDVDGCELTPTVVGSLLLRRANVPRLKLLLTIGEMLTRPVVDEFGYADDKVGMLCGMYGPTEAAIHCTAYTNMAAGSKVGNIGRPFSTVSCFIAAIPSPTGPSTGSALSILPIGEVGELVLGGTQLADGYL…	ATGCCGGGCCTCTCCATCCTCAATGCCCACCCGCCCCTCCTCGCCGGGCCGGCCCTGCTACACGACCTCGTGAGCTGGGACGACGCCGGCGCCCCCGCCCTCGACTTCCTCGGCCCCGAAGGCTCGGACGTGCGTCACAGCTATACGTACGGCGAGCTGCAACGCTGCGTAGCCAGCCTAGCCGCAACCCTCCACGAAACCCTCAGATCCTCCGGGCGAGGGGACCCGGACGGACCCCAGCTTATCATCCCCCTGCTGGTCCCGCAGTCCCCGGCACTCTACATCGCGCAGCTAGCCGCCCTGCAGATCGGCGCCGCATTCTGCCCGATCAATCTCGACGCGCCTAAGGAGCGTATCAAGTTCATTGCCGGCGATGTCAAGGCGGAACTTATCATTTCT…
VC83_06790	scaffold_19:590426-592614	+	cluster	.	.	hypothetical protein	SMCOG1080:lysine/ornithine_N-monooxygenase	NA	IPR023753;IPR025700	PF13434	GO:0016491 - oxidoreductase activity [Evidence IEA];GO:0055114 - oxidation-reduction process [Evidence IEA]	.	L-ornithine_5-monooxygenase_PvdA from BGC0000413 (AAY93340.1:pident=39.30, evalue=8e-78)	MAAIPPSRSRSTESLFSPGQSTPTSSVGDNSCDVHSHQTTTTTPTTTPPNTPLTSLTSLTHASLLSPTSKGSSTPLSLLTIGFGPASLAIAIALSDHLSSFPSSPSSPSPPVLFLEKQPTFAWHSGMQLAGTHMQISFLKDLATPRDPTSPFSFLNYLFSKGRLQKFINLGTFLPARREYEDYMRWCASHFSRAVRYGTEITRVDAVHNEETGKVDRFTVHWIDTATGAPGSATARNVVVATGGSPAVPSLFAPFATGPDARFIHSSQYATSIPHLSTTLLSPPAPQHLVVIGGGQSAAEIYVDLASRFPRSKITLLVKDTSLRPSDDSPFVNEIFDPDRVTPTFEMGAEERKEKRERDKGTNYGVVRLELLERIYSELYAQEVDEPVEEKWRCRVRNS…	ATGGCCGCCATCCCTCCCTCCAGGTCCCGGAGCACCGAGAGTCTCTTTTCACCCGGCCAATCCACACCAACTAGCTCGGTTGGGGATAACAGCTGCGATGGTATGTCCACTATCCCCAGTTCCCATTCCCCAGTTCCCATTCCCCAGTTCCCATTCCCCAGTTCCCATTCCCCAGTTCCCACTCACCAGTTCCCATTCCCCAGTTCCCATTCCCCAGTTCCCATTCCCCAGTTCCCACTCACTAACCCCCCCACCAGTTCACTCTCATCAAACTACCACCACCACCCCCACCACCACACCCCCCAACACGCCCCTAACCTCCCTAACCTCCCTAACCCACGCCTCCCTCCTCTCCCCCACCTCAAAAGGGTCCTCCACCCCCCTCTCCCTCCTCACAAT…
VC83_06791	scaffold_19:593379-594400	-	cluster	.	.	hypothetical protein	.	conserved hypothetical protein	IPR025204	.	.	.	.	MPPSPSLSGAPPAPVYPLYNTTYTLHRLSPLHAFTPSSLPSHAAALSEILTGSTLRGVRIGLDTSNASLSRAGALRSVSMRPLRSPDGWAAVHAAAEPDEIPRHHHNRRGIHTPPPPTNPSPPPLRTTLLDFLSTRFDTRASPMQLPSPFVKKAMGGYIEALVAGGGEVRSAVREVVISLAFPGVEGGELKNIDITISRDDIPNFLQRGGSSITTTTATSARTSPAQPEQHPFWTALHTYTTKRLALDLSNPSVAVAKIACGAFVIAAEGRVKISAPAEREGRGEREGAEGVLGMLVGVAERKGWAAE	ATGCCGCCCTCACCCTCCCTCTCCGGGGCCCCACCAGCACCAGTCTACCCGCTCTACAACACAACATACACCCTCCACCGCCTCTCCCCCCTGCACGCCTTCACGCCCTCCTCGCTCCCCTCCCACGCCGCCGCGCTCTCTGAGATACTGACTGGGTCTACACTCCGCGGTGTAAGGATCGGGTTGGATACTTCTAATGCGTCGCTTTCCCGCGCCGGCGCGCTGAGGAGCGTGTCGATGCGGCCGCTGAGATCACCGGATGGGTGGGCTGCTGTGCATGCTGCTGCTGAGCCGGATGAGAGTAGGCAGGAAGGGGGGGAAGGGGGCTGGGGTGTGATAATCGAAATGACCTACGAGAAAGCAAATTACACGGCGATTCTGCTGCGCGATATCAAGTCC…
VC83_06792	scaffold_19:594857-595863	+	cluster	.	.	hypothetical protein	.	nuclease	IPR003154;IPR008947	PF02265	GO:0004519 - endonuclease activity [Evidence IEA];GO:0016788 - hydrolase activity, acting on ester bonds [Evidence IEA];GO:0003676 - nucleic acid binding [Evidence IEA];GO:0006308 - DNA catabolic process [Evidence IEA]	.	.	MKPSLHIPLLLLPILPAVSAWGSLGHMTVAYLAEHLVAPRTAVYMQGVLSNPSSPGYLGSIATWADSYRYTKDGRYSAHLHYIDADDSPPWSCGLDIERDCADEFCIVSAIGNYTSRLMDADLDAYQRAIAAKFVVHFIGDIHQPLHTEGLLRGGNGIKVRFGNRNSNLHSVWDSAIAEHLIGGYTPTHAREWAGTLLADIEGGLYSPLVDEWREDISLGDVGGSVMRWARESNRLVCEVVVPEGGWETLQGKDLSGEYYERAIGKVEMQVARAGVRLAEWLDLIAGGEGRGEL	ATGAAACCCTCACTCCATATCCCTCTCCTCCTCCTCCCCATCCTCCCCGCCGTCTCCGCCTGGGGGTCTCTAGGTCACATGACAGTAGCATATCTCGCCGAGCACCTCGTCGCTCCCCGAACAGCGGTATACATGCAGGGGGTCCTGTCCAACCCTTCATCACCAGGCTATCTCGGTTCTATCGCCACATGGGCGGACTCATATCGGTACACCAAGGATGGACGATACTCGGCGCATCTGCATTATATCGATGCGGATGATAGTCCGCCGTGGAGCTGTGGGTTGGATATAGAGAGGGATTGTGCGGATGAGTTTTGTATCGTTTCGGCGATTGGGAATTATGTGTGTAACCCCCCATCACCTAGCACTACCCTGAAGCTAAATCCCCACAGACATCAC…
VC83_06794	scaffold_19:598347-601410	-	cluster	.	.	hypothetical protein	.	NA	.	.	.	.	putative_transcriptional_regulatory_protein from BGC0000027 (AGN71612.1:pident=36.54, evalue=7e-24)	MKWGARIRSARMTMEPHLRFRPLEDSALDPSSLILQRFYIEVLHQKTICVLHRRFIARARTNPRYAYSRRASVDAAMALLRIQATLHREAQPGGRISEVMWRLTALQKHDFVLGAMIVSLDLNHDRGGGSHTFWTAEQRADMLSSLETALAIWEGDQATSMEAYKGAKVLRIMVDKLKAQQSEVNQEVDEEMHPEHSATMTLGMLSSGGGGAAGVCGAESGEVGEGYGGPMEGVAGGSWAAWDKYVQMGSAVDPNPPYFPGVYDANALEMQMDPASGTGFGDGFFMGAHTPAVVLASSAVVVGAGALDEGRSGGGVDRGGKDGGEDSGGAEEDGGELHVAVGAWSLEIVVTTLSQSLITISRTVIIGTPQTCTPTTITVFHTTTYTRLHHTITSTIISL…	ATGAAATGGGGCGCCCGCATCCGCTCTGCGCGCATGACCATGGAACCACACCTCCGCTTCCGACCCCTCGAAGACTCGGCTCTAGACCCCTCCTCGCTCATCCTCCAGCGCTTCTACATCGAAGTCCTCCACCAGAAAACCATCTGCGTCCTCCACCGCCGCTTCATCGCGCGCGCTCGCACGAATCCGCGGTACGCGTACTCGCGCCGCGCGTCCGTAGATGCCGCTATGGCACTCCTCCGTATCCAAGCTACGCTGCACCGCGAGGCGCAACCAGGCGGCCGGATCAGCGAGGTGATGTGGCGGCTGACTGCGTTACAAAAGCACGATTTCGTCCTCGGCGCCATGATCGTCTCCCTCGATCTCAACCACGACCGCGGTGGCGGCTCCCACACCTTC…
VC83_06795	scaffold_19:602046-603234	-	cluster	.	.	hypothetical protein	.	Transcription factor	IPR001138	.	GO:0005634 - nucleus [Evidence IEA];GO:0008270 - zinc ion binding [Evidence IEA];GO:0000981 - RNA polymerase II transcription factor activity, sequence-specific DNA binding [Evidence IEA];GO:0006355 - regulation of transcription, DNA-templated [Evidence IEA]	.	hypothetical_protein from BGC0000027 (AGN71611.1:pident=24.80, evalue=1e-08)	MCPFVRNRVPLSCAPCRHKKLKCSRSIPCENCIRRGDAAGCAYAAPGPRRKAAPPGSSPDDMQNRIDRLEGLVLSLMTNGSTARTDSSGGGGGERRSGSTSTSTADDDGEMEKIKEEEEYGEGEEGGESDVDAVANSFGVLKVDAETEKTMYIGDSHWHLVLSDIAEVRNYFTNHKRELDNQYKKVNETSAASQMPDFLFQGLAPTTEIELRAGLPPRAKVESLRASSTRSIRSCKCCTTRRSMSGSRRFSRTRRARVWRGWVCSTRR	ATGTGCCCCTTTGTTAGGAATAGGGTCCCATTGTCATGTGCGCCGTGTAGGCATAAGAAGTGCGTTTCTCCCTCCCCGCTGTCTCAGGCCCCTCTTTGACCACTCATTCCTCATTCCTCACTGCCCTTCCCTCTCCCTCCCACCCCACTTCCACGGTATTTTGGGCACAGACTAATCCGCCCACTAACAGACTAAAATGCAGCCGCTCAATCCCATGTGAGAACTGCATCCGCCGCGGTGACGCCGCCGGTTGCGCCTACGCGGCCCCAGGCCCGCGTCGCAAAGCCGCTCCCCCTGGCTCTTCACCCGACGATATGCAGAATCGCATCGACCGGCTCGAAGGGCTCGTTCTGTCCTTGATGACGAACGGCTCGACTGCCAGGACCGACAGCAGCGGTG…
VC83_06796	scaffold_19:605185-608104	-	cluster	.	.	hypothetical protein	.	NA	IPR001107;IPR001597;IPR001972;IPR015421;IPR015422;IPR015424	.	GO:0016020 - membrane [Evidence IEA];GO:0016829 - lyase activity [Evidence IEA];GO:0003824 - catalytic activity [Evidence IEA];GO:0006520 - cellular amino acid metabolic process [Evidence IEA]	MEROPS:MER192051	VrtJ from BGC0000168 (ADI24936.1:pident=58.55, evalue=3e-58)	MPLEETKRIAEWARGEGILMHLDGARLWEAVVAGAGGLEEYTRCFDTVSLCFSKGLGAPIGSVLVGSKEVVRRARWVRKSIAGLRQSGVVAAAARIGVEETFLGWKLKRGREMAKRAGEMWESKGGKLREVETNMVWLDLEAAGVAEEEWVQAAGRRGVKVGGGRVVVHYQITGEAVGELGEAMGEVLWGGRGGGGVRKVGFKMNISHGSPARHLSRQPSPASLTAAQPGISSSDRQAVLRYGVCDGPVPYPSQNGTDGGYQRPANIGGARSEGRLINVEPPRREDLQPSYAQNLVGESEQGTHGWYGSMINTLGNCIGTFGAIPCCIICPNPYKPVSQGNVGLVTKFGRFYRAVDPGLVKINPLSERLIQVDVKIQIVEVPKQVCMTKDNVTLHLTSV…	ATGCCACTGGAGGAGACGAAACGGATAGCGGAATGGGCGAGGGGGGAGGGGATATTGATGCACCTTGATGGTGCGAGATTGTGGGAGGCTGTTGTGGCGGGTGCGGGGGGGTTGGAGGAGTATACGAGGTGTTTTGATACGGTGAGTTTGTGTTTTAGTAAGGGGCTTGGGGCGCCGATCGGGAGTGTGCTTGTGGGCAGTAAGGAGGTGGTTAGGCGCGCCCGCTGGGTACGCAAGAGTATCGCCGGCCTCCGCCAGAGCGGTGTCGTGGCAGCAGCTGCGCGGATTGGGGTTGAAGAAACCTTCCTAGGGTGGAAGTTGAAGAGGGGTCGGGAGATGGCGAAGAGAGCAGGGGAGATGTGGGAAAGCAAGGGGGGGAAGCTGAGAGAGGTAGAGACG…
VC83_06797	scaffold_19:610552-611195	+	flanking	.	.	hypothetical protein	.	NA	IPR001597;IPR015421;IPR015424	.	GO:0016829 - lyase activity [Evidence IEA];GO:0003824 - catalytic activity [Evidence IEA];GO:0006520 - cellular amino acid metabolic process [Evidence IEA]	.	.	MYPPNTDNTTRAIARQQICRRLGAAAADRALTRPLSTTTPLLTSPPTTWTSPYPSSTDFRSDVVTSPTASMLHAIGSATLLDDVFCEDPSTISLETRVASLTGHNPLSSSSPAQWPPHAVLCDDRAHILEWEAGGVASLSGALVQGVVAGNGRYLTLEDVQRKAVVVARAFRGIVGVDG	ATGTATCCGCCGAACACTGACAACACCACGCGCGCCATTGCGCGGCAGCAGATATGTAGACGGCTTGGTGGTAAGCTCCTTACCCACCCTTACTACTTTCAGACATCCAGACACAATTGAAGTAACCAACACCTCCCAGCAGCAGCCGCAGACAGGGCGCTCACACGACCCCTCTCAACAACCACGCCCCTCCTCACCTCCCCCCCCACAACCTGGACCTCCCCCTACCCCTCCTCCACCGACTTCCGCTCCGACGTCGTCACCAGCCCCACCGCCTCCATGCTGCACGCCATCGGCAGCGCAACCCTCCTCGACGACGTCTTCTGTGAGGACCCCTCCACCATCTCCCTCGAGACCCGCGTCGCCTCCCTCACCGGCCACAATCCGCTCTCCTCGTCC…
VC83_06798	scaffold_19:612264-619667	-	flanking	.	.	hypothetical protein	.	Cell morphogenesis protein (PAG1)	IPR011989;IPR016024;IPR025481;IPR025614;IPR029473	PF14222	GO:0005488 - binding [Evidence IEA]	BUSCO:BUSCOfEOG7KSXHR	.	MPYGHHRQTSIVHGIQHSGNGSLVPLSSQLIAAAGSAAGDAPTMGRADNDVPSAFSIASPSSNLSFGTSAASSTTTSVPERVSPGENSVNTHTQKRIERMHSGAGRREHGHHPSHSRHHYKEESKPVGEYALHVLFTSFIAQADEKIGQCITTPLEPEPQIERICGQSADPNFDQLISALGHIAAQKPKPLIDTLMLWRKKKSDAASAARNELQQYRNVTGAVGGGISRRNTEPGHPGQPADTTTQPNLSLATMQNSVAQAERRSTVSIYILCRVLTEVIGQSTLARITPEMEEKLEGIIFSQLKIADTESLASSPLKLANWHLFSQLLGVMSNINFQSVTGRFIADLEKSQLDLEGRNQDNREIEGRMELVLGGMKHLRIKTYPEASWEQSCDFMVSL…	ATGCCGTACGGGCATCACCGGCAGACGTCGATCGTCCATGGGATTCAACACTCCGGGAACGGCAGCCTTGTGCCCCTTAGTTCCCAGTTAATCGCGGCTGCGGGGTCTGCGGCCGGGGATGCGCCAACAATGGGACGAGCGGATAACGATGTGCCGTCTGCATTTTCAATTGCCAGTCCGTCCTCGAACTTGTCGTTCGGCACAAGTGCTGCCAGCTCGACCACAACATCAGTACCAGAGCGTGTGTCGCCGGGCGAGAACAGTGTCAATACGCACACACAGAAGAGGATAGAACGCATGCACAGCGGAGCTGGAAGGCGCGAACATGGGCACCACCCTTCCCACTCGCGGCATCATTATAAGGAGGAAAGCAAACCGGTCGGCGAATACGCTTTACAT…
#Cluster_10	DHN-Melanin Cluster
#GeneID	Chromosome:start-stop	Strand	ClusterPred	Backbone Enzyme	Backbone Domains	Product	smCOGs	EggNog	InterPro	PFAM	GO terms	Notes	MIBiG Blast	Protein Seq	DNA Seq
VC83_07902	scaffold_22:576131-576792	+	cluster	.	.	hypothetical protein	.	NA	.	.	.	.	.	MVNLEYKLQLRAGIDAQRAERVRKRELLEFQRSNPDTELPRELLEVIIDPDIERRRQKEEEEKEEQLHRQLASEESGFVDFADLDYDMIHSASDSSRCPDVALDALALAFAERARIAFAARIVFANRLQAVVWKPTITPTLSEAKSLVTTINGQFVESYVVALVFKDDIENKLLIGSMLELSVKQAPR	ATGGTTAACCTTGAGTATAAGCTGCAGCTCCGTGCTGGCATTGATGCACAGAGAGCGGAACGGGTACGGAAAAGGGAATTACTTGAATTCCAAAGGAGTAACCCAGACACCGAGCTACCAAGGGAGTTACTCGAAGTAATCATAGACCCTGATATTGAGCGTAGGAGACAGAAGGAAGAGGAGGAGAAGGAGGAGCAGTTGCACCGGCAATTGGCCTCTGAAGAAAGTGGTTTTGTTGACTTTGCAGACCTTGACTACGACATGATCCACAGTGCAAGTGACAGTGTAAGTGATAATGAATCACTGCGCGACAATATAGATCCTAACCTATTTAATTAATCAATTATATCTACGTTCATTGCTGTTTGTTGTCCAGATAGTCGCGTTGTCCTGATGTCG…
VC83_07903	scaffold_22:577722-579922	+	cluster	.	.	hypothetical protein	.	Multicopper oxidase	IPR001117;IPR002355;IPR008972;IPR011706;IPR011707;IPR033138	.	GO:0016491 - oxidoreductase activity [Evidence IEA];GO:0005507 - copper ion binding [Evidence IEA];GO:0055114 - oxidation-reduction process [Evidence IEA]	.	PtaK from BGC0000121 (AGO59052.1:pident=43.63, evalue=7e-157)	MKFPFSSIFDSANLIATLSQVATNGDSLLGTLSAPYMPKFLEDGPLPYGFPWGMATTNHTDPRHAPNTGKIRPYNFVIERGTLAPDGVQKNGLLINGQFPGPTIEANWGDTFQITVTNNITSPEEGTTLHWHGLHQDQTPWFDGIPSVSQCPIAPGSSFTYTFQAGLYGTSWYHSHYSAQYADGLFGAMIIHGPAHTHYDYDLGPILLSDHYHTGYFELVKRYIGTRAVPNSDNNLINGKMDYDCSLTKTNCTPNARLSRFKLVSGKVHRLRLINSGSEAIQRFTIDGHTMTVIANDYVPIEPYETDVITLGVGQRSDVLVRGTGRPTESFWMRSDISKRCSNTNQPHALAVIHYEESDKSTPTSQATVYNETSCSNDPLNMTKPVFVTAPPPEPDFTQ…	ATGAAGTTCCCCTTCTCGTCCATCTTCGACTCGGCAAATTTAATAGCTACTCTGTCGCAGGTCGCTACAAATGGTACTAATAGCGTTTAGACTTCTACAACTAAGATAATGGAGACTGATTATACTTTGTTTTCTAGGAGACTCTCTATTAGGCACGCTGTCTGCTCCTTACATGCCCAAATTTCTAGAGGACGGCGTAAGTCTCCCTCTCATGCTTTCGGCACTTTCTAATGGTTAGAAGCCCTTACCCTATGGATTTCCATGGGGCATGGCGACAACGAATCACACAGATCCCCGCCATGCTCCGAATACTGGAAAAATCCGCCCATATAATTTTGTCATTGAGCGCGGCACCCTAGCACCAGATGGCGTCCAAAAAAATGGTCTACTAATCAACGG…
VC83_07904	scaffold_22:580321-582042	-	cluster	.	.	hypothetical protein	SMCOG1034:cytochrome_P450	Cytochrome P450	IPR001128;IPR002401;IPR017972	PF00067	GO:0005506 - iron ion binding [Evidence IEA];GO:0020037 - heme binding [Evidence IEA];GO:0016705 - oxidoreductase activity, acting on paired donors, with incorporation or reduction of molecular oxygen [Evidence IEA];GO:0055114 - oxidation-reduction process [Evidence IEA]	.	cytochrome_P450_oxidoreductase,_putative from BGC0001037 (EAL85111.2:pident=29.41, evalue=2e-57)	MPAGARKLPGPWSMWFIGRVHDIPKERTWLGFYKWAKESGPIYKHELFGSTHVWISSEQIAKDLLSKQGSIFSDRPLIDNLPINKTGGEYLPLLGENEIWKHQRKFGHLLMTTSSKNAQYHYPVIESKRLLYKLLLAPESYRSLLEDHTSRNISRLAWGSPDCYLTLQQVTMALLSVISPAGALPNVISPLAALPECLSPWKRYEKQRYAFEREFFLNQMSKVRKEWLAGTAKPSYMRLFLESQEKFQTSYVEGAYQVGMMAIAGALTIASPMMSFVLAMVQSPEWLAKTQEELDRVCGDRLPAMTDMENLPVLRAVVKEVLRWRPPVPTGIPHASTKDYVYQGYFIPAGSTIHAFEWGLTREPSIYPMANTFLPDRWLNPSYPTYREPLTIHPKLEGH…	ATGCCAGCGGGAGCTCGAAAACTTCCAGGACCATGGAGTACGCATCATTTCTCTGCAGTAATAAACAATAATATATGTACTTACTGGATCCGCAGGCATGTGGTTTATTGGCCGTGTTCACGATATCCCAAAAGAAAGAACGTGGCTTGGGTTCTACAAATGGGCGAAAGAATCAGGCCCCATCTACAAGCACGAGCTCTTCGGCTCGACCCATGTCTGGATTTCCTCAGAGCAAATCGCGAAGGACTTGCTTTCGAAACAAGGGTCCATATTCTCCGACCGACCACTGATAGATAATCTTCCTATCAACAAGACGGGCGGAGAGTACCTCCCTCTCTTGGGGGAAAATGGTAGGCTAGACAGTTCCGTCTTTGTCAGGTACTGGATAAAATGATAACT…
VC83_07905	scaffold_22:583877-590541	+	cluster	Type I Iterative PKS	PKS_KS (384-813);PKS_AT (911-1209);ACP (1668-1731);ACP (1800-1864);Thioesterase (1927-2157)	Type I Iterative Polyketide synthase (PKS)	SMCOG1022:Beta-ketoacyl_synthase	polyketide synthase	IPR001031;IPR001227;IPR006162;IPR009081;IPR014030;IPR014031;IPR014043;IPR016035;IPR016036;IPR016039;IPR018201;IPR020801;IPR020806;IPR020807;IPR020841;IPR029058;IPR030918;IPR032088	PF00109;PF16073	GO:0031177 - phosphopantetheine binding [Evidence IEA];GO:0003824 - catalytic activity [Evidence IEA];GO:0016740 - transferase activity [Evidence IEA];GO:0016788 - hydrolase activity, acting on ester bonds [Evidence IEA];GO:0008152 - metabolic process [Evidence IEA];GO:0009058 - biosynthetic process [Evidence IEA]	terpene cyclase	polyketide_synthase_1 from BGC0001258 (AAN59953.1:pident=60.63, evalue=0.0)	MVEKISFLLFGEQSLDTQGFLADFCRNGNPSVLSHAFLNRVASTLQNEIERLPSLERRHIPPFTTIEELSQRYHTRDVTHSAIDSALLVTTQLAHYIDRAEKVPEDATSPQETWAVGLCTGLFAAVAVSIAPSLSALVNIGAEFVLLAFRTGRHVSALAENIHESGDAAKSWTYVVPGLNESAARSLLADFNESKGYTTTSQAYISAITSTSIAFSGPPPTLKALVDEHEFKDGPLPLPINGPYHASHLYSAAEIEIVLRLNDSNLSEVLKNASPRFPVISCSTGQWLAEKDPKKLITTVIRDILLEPLDFRRVLASCVTQAHNYRGSSCLVIPFGPTHAANSLVQQLKNETDLEVHLRRAPHSKKDRMAPHTGDHGSSKRCKLAIVGMAGRFPDAATH…	ATGGTCGAGAAAATATCCTTTCTTCTCTTTGGAGAACAGTCTCTGGACACACAGGGGTTTCTTGCAGACTTTTGCCGTAATGGAAATCCTAGTGTTCTTTCACATGCTTTCCTCAATCGCGTTGCTTCTACTCTTCAAAATGAGATCGAACGTCTCCCTTCTCTAGAACGTCGACACATACCACCTTTCACTACCATCGAAGAACTTAGTCAGAGATATCATACCAGGGATGTTACACATTCTGCAATAGACAGTGCTCTTCTTGTTACTACACAACTCGCTCACTATATCGAGTACGTGCTCACTACGATCTTTCTCCTATATGATGCTTATGATACTTTAGTCGAGCAGAAAAGGTTCCGGAAGATGCTACAAGTCCACAGGAAACATGGGCAGTTG…
VC83_07906	scaffold_22:592680-593954	+	cluster	.	.	hypothetical protein	.	C6 transcription factor	IPR001138;IPR002409	.	GO:0005634 - nucleus [Evidence IEA];GO:0008270 - zinc ion binding [Evidence IEA];GO:0003700 - transcription factor activity, sequence-specific DNA binding [Evidence IEA];GO:0000981 - RNA polymerase II transcription factor activity, sequence-specific DNA binding [Evidence IEA];GO:0006355 - regulation of transcription, DNA-templated [Evidence IEA]	.	unknown from BGC0001258 (AAN59954.1:pident=35.48, evalue=3e-68)	MSSSKVSNKTRLQRLRASCDGCFFAKVKCSKTRPICSRCLTCGTDCKYSPSLRIGKPSTDRRISNSNINVSAADRDTNVDEASHSRFAFDSQAMPIATDKKNISLGSAYGNRQQLSSANTTASHRNDALLDAYDLGLPPSTAELFDHSLPWTPIPHIELDNPVVQNDQGTMMSWPKYLGAVPQLNLISPWSDSQPSNLPFYPRTNAELPSPNSSLDFNSPPDCRTNAKISSPSCNCFTTCLQSLQALHNHSSTTRLASAFDMALTINRKAVEGCASMLACRECVSKSGSNTTTMLLATIMEKILSFYQVALQSDFSDTTRADTQMPIGSYRVANEDGRWLRNEILWRELWKLEQLFGRFREVCGRNERDRDAGICSTLLGHLSKSLKIAYEELRMGKAA…	ATGTCATCAAGCAAAGTTTCAAATAAGACCCGCCTTCAGAGGTTGAGAGCTTCTTGTGATGGATGCTTCTTCGCAAAGGTCAAATGCAGTAAAACTAGGCCGATATGTTCTCGCTGCCTCACATGCGGAACAGATTGTAAATACAGTCCATCGTTGAGGATCGGCAAACCAAGTACAGATAGGAGAATCAGCAACTCCAACATCAATGTCAGTGCTGCCGACCGAGATACGAACGTCGACGAGGCCTCGCATTCCCGCTTTGCGTTTGACTCTCAAGCTATGCCCATAGCTACTGATAAAAAGAATATTTCATTGGGGTCAGCGTATGGAAATAGACAGCAATTATCTTCGGCAAACACAACTGCATCCCATCGCAACGACGCTTTGCTTGATGCTTAC…
VC83_07907	scaffold_22:594673-595615	-	cluster	PKS/NRPS-like protein	PKS_KR (37-198)	hypothetical protein	SMCOG1001:short-chain_dehydrogenase/reductase_SDR	)-reductase	IPR002198;IPR002347;IPR016040;IPR020904	PF13561	GO:0016491 - oxidoreductase activity [Evidence IEA];GO:0008152 - metabolic process [Evidence IEA]	.	ESC_reductase from BGC0001272 (ABZ01830.1:pident=49.41, evalue=4e-83)	MAPPAAVDEIASSLAMGGDVDSQGATTFFTSLPFAGKVALITGASRGIGRGMALELAQRGCSIIANYASSATEAKSLVSEIHKLGTGAKAIALRADVSKPDEIFQLFEDGIAHFGHLDFVISNSGTEVWKDELKVTEQDFDRIFDLNCRGQFFVAQQGMKYLPRGGRIILMSSIAASISHVPNHALYAGSKAAVEGFTRCFSIDCGPKGITCNAIAPGGVKTDMFQGNAWHYTPGGTPDTPMSEIDAGIAKASPLNRVGYPADIGRAVSLLVSPESEWINGQVIRLSGGAI	ATGGCCCCACCAGCAGCAGTTGACGAGATCGCCTCTAGCCTCGCTATGGGCGGTGATGTTGATTCCCAAGGTGCCACTACATTTTTTACCTCTCTTCCATTTGCCGGAAAAGTCGCCCTCATAACCGGTGCATCCCGTGGAATCGGCCGAGGCATGGCTCTCGAGCTCGCCCAGCGCGGCTGCTCCATCATCGCGAACTATGCGTCGTCCGCGACGGAAGCCAAGTCGCTCGTTAGTGAGATCCACAAGCTCGGAACTGGCGCCAAGGCTATTGCTCTGCGTGCCGATGTCTCTAAGCCTGATGAGATCTTCCAGCTCTTCGAAGACGGCATCGCCCACTTTGGCCACCTGGACTTCGTCATTTCAAACTCCGGCACTGAGGTTTGGAAAGATGAGCTC…
VC83_07908	scaffold_22:597298-600255	-	cluster	.	.	hypothetical protein	.	Transcription factor Cmr1	IPR001138;IPR007087;IPR013087;IPR015880	.	GO:0005634 - nucleus [Evidence IEA];GO:0008270 - zinc ion binding [Evidence IEA];GO:0046872 - metal ion binding [Evidence IEA];GO:0000981 - RNA polymerase II transcription factor activity, sequence-specific DNA binding [Evidence IEA];GO:0003676 - nucleic acid binding [Evidence IEA];GO:0006355 - regulation of transcription, DNA-templated [Evidence IEA]	.	transcription_factor from BGC0001272 (ABZ01831.1:pident=35.71, evalue=8e-156)	MIFCTYCGKRFTRKEHLERHIPSHTNVKPHRCKSCQLSFARKDLLQRHYSTYHEIGDPSLAPPASIQTVAGRTPIACLNCASAKTSCDKRVPCARCADKSLPCEARFTRRPSTLMVKAIAASEASKQAPESIEPKPPQHSAIATPLENNDMVIDPCLHSAPAMEIASPTPQIYSTSISGEPEPTRIGGFDGFVQYNDGIASPVLNYQDPLTWDDLSMDMNLYGNLTSVPPENMHLVYSDQGDISSGSDISSSSIQYQPSISHTRSCSISSVGDVDMGDQPRSKRARLSYRAVAPGVQEPLATEQAWPLARCNPPTFSDSCQRTTVVHLERLGQISKHERAWDSLALQPDLAMSASDFINVEPINSGTRDTLHAITLGFLYRALKTHRSGFTNKCQNGHY…	ATGATCTTTTGTACCTATTGCGGTAAAAGGTTCACGAGAAAGGAGCATTTGGAAAGGCATATACCAAGTCGTGCGTATCCTCTTTACATCTAGGCTGCTTAACATGCTGAGAAGTAGAAGATACAAATGTAAAACCTCACAGATGCAAATCGTGCCAGCTTTCGTTCGCGAGAAAGTAAGTTCATATCATATCACCCATGACCGAATCGTTTTTGATGATTACGCAGAGATCTCCTGCAGCGCCATTACTCGACATATCATGAAATAGGAGATCCATCTCTCGCACCTCCAGCGTCTATTCAAACTGTTGCTGGACGAACACCCATCGCTTGCCTCAACTGTGCGAGTGCAAAGACTAGCTGTGACAAGCGTGTACCATGCGCAAGGTGTGCAGATAAA…
VC83_07909	scaffold_22:601861-602573	+	cluster	.	.	scytalone dehydratase	.	Scytalone dehydratase	IPR004235;IPR032710	PF02982	GO:0030411 - scytalone dehydratase activity [Evidence IEA];GO:0006582 - melanin metabolic process [Evidence IEA]	.	conidial_pigment_biosynthesis_scytalone_dehydratase_(Eurofung) from BGC0001271 (CBF90107.1:pident=41.67, evalue=1e-38)	MILTIVTLLRNSLGGLMGLNFANGSAISSPIDSKKGKKQITFEEHLALSSLLFHWADSYDSKDWARLSRILAPVLLIDYTQVSGESYPSMAAASFVAMMSSPGFLGDPLLKTQHLLGACEWEKVDDDFVIARQQLRAGHLRFEDETHKVEKQRGHSHATNEFYFRRVWIKDEEGDQGRWEWRWAGLKPVVRWNEYDFETIFGGFECPRV	ATGATTCTGACTATTGTAACACTTTTACGCAACAGCCTTGGTGGCTTGATGGGGTTGAATTTTGCAAATGGGTCCGCCATAAGTTCACCTATTGATTCCAAGAAAGGAAAGAAACAGATCACTTTCGAGGGTCCGTCTCCCTTTCTTTCCAATTTACCCCCCCCTTCTCCCCGTCTTTTGACAATTTGTCCTTTCGCTGACGCAAGCCGACAGAACACCTCGCCCTCTCCTCCCTCCTCTTCCACTGGGCGGACAGTTATGACAGCAAAGACTGGGCGCGCCTCTCTCGCATCCTCGCGCCAGTCTTGTTGATCGACTATACCCAGGTTTCGGGAGAGTCGTATCCCTCCATGGCCGCGGCATCGTTCGTCGCCATGATGAGCTCTCCGGGTTTCCTCG…
VC83_07910	scaffold_22:603421-603963	+	cluster	.	.	hypothetical protein	.	NA	IPR009057	.	GO:0003677 - DNA binding [Evidence IEA]	.	.	MEEADAFENAFVWTPEKCALLIRARVSHKKKTWTQIAEEHFPGTTADILRKQWVKMKIENPTLRDKKRHRGGKAGQFIWTPEKHALLIRARLSQEKKTWHQIAKENFPGLTAHALAGQWYIMKKVHPDLRHRKRHRGSKAYEQNWNPDNCTLLIRARLSQEKKAWPQIAEEIFQARVPDL	ATGGAAGAAGCAGATGCCTTTGAAAACGCGTTTGTTTGGACTCCAGAGAAATGTGCGCTTCTCATCCGAGCCAGAGTATCGCATAAGAAAAAGACTTGGACTCAAATTGCCGAGGAACATTTTCCAGGTACGACTGCGGATATACTACGAAAGCAGTGGGTTAAGATGAAAATTGAGAACCCTACTCTGCGTGACAAGAAGAGACATCGAGGCGGTAAGGCCGGTCAATTTATTTGGACTCCAGAGAAACATGCGCTTCTCATCCGAGCCAGATTATCGCAGGAGAAAAAGACTTGGCATCAAATTGCCAAGGAAAATTTCCCAGGCTTAACTGCCCACGCCCTAGCAGGCCAGTGGTATATTATGAAAAAAGTACACCCTGATCTGCGTCACAGGAAG…
VC83_07911	scaffold_22:613000-614085	+	flanking	.	.	hypothetical protein	.	NA	IPR012337	.	GO:0003676 - nucleic acid binding [Evidence IEA]	.	.	MSSPSPFTMMNQSQFEHPLTSDTEDINSPFEPALIFSQDDVLSGIEAPLDELLEKLLKSPNNRYVIWKEDTANEWHQWWTAKISNNINREIFRHMVWTRSKRSLYGLNSTKELRSELAILRYYKGWITNSFTLTAACAFGKGYHTAFHTYSMARAVDYSHNFIKPPFSNSGEQEVRKVLNMLKPDLEIPHRTVIRKELTMQFNNVMEKLLLDLPPMAKVSIALDGWQSPFKLAFLAITVYYITDDWQWRECLIGFEPMTGVHSGQNMAAVVHNVLEQFNITGRLFLRDN	ATGTCGAGCCCAAGCCCATTTACAATGATGAATCAGTCACAATTTGAGCATCCGCTTACCTCTGACACTGAGGATATCAACTCGCCTTTCGAGCCAGCACTTATCTTCTCCCAAGATGATGTACTGAGTGGAATTGAAGCTCCTCTTGATGAACTTCTTGAAAAACTACTCAAGTCTCCTAATAACCGATATGTTATATGGAAGGAGGATACCGCTAACGAATGGCATCAATGGTGGACTGCGAAGATTTCAAACAACATCAATCGAGAGATATTCCGACATATGGTTTGGACAAGGTCGAAGAGGTCCTTATATGGACTCAATTCTACCAAGGAGCTGAGGTCCGAACTGGCAATCCTAAGGTACTATGTCAGTTGTGTTGGAGGGCTTTGCACACCC…
#Cluster_11
#GeneID	Chromosome:start-stop	Strand	ClusterPred	Backbone Enzyme	Backbone Domains	Product	smCOGs	EggNog	InterPro	PFAM	GO terms	Notes	MIBiG Blast	Protein Seq	DNA Seq
VC83_08887	scaffold_30:83625-84707	-	flanking	.	.	hypothetical protein	.	NA	.	.	.	.	.	MSHQADMSHTSPPKRPRLSLQIKTPSAPMTLNESSTALKADIDPPSPTAFNTLSNAYAVAISPASPLPMSAAPTTTASFSANTARPKSLRLVASAAPQTALLPSHCIRTPGPFTVVYPDTPTTQAPTPVTAHPDVALQAPFTFKPPQSAHPSSPSSTSSTGTNATTATASRVRRINVSIPTTLAPSPFPSSPRTPRRATTGSSTPYKAPYTHPQSLRSILRNSPLPARTADAVATVEKGGRRVGYNDPLTQTITTELYVRPHVELLGEDDAGVDGEAEAEAETGIEAVLAYDGATRDGGQTPGPFEEMRRRMAGLGEEEVGGGRGRRRRRGRGFGLLGLGRRGGGRGDKETEGRRGGWRF	ATGAGCCACCAAGCCGACATGTCGCACACCTCCCCACCCAAACGGCCCCGACTATCCCTCCAGATCAAAACTCCAAGCGCACCGATGACGCTGAATGAGTCCTCCACAGCCCTCAAAGCCGACATCGATCCCCCCTCCCCCACAGCCTTCAACACCCTCTCCAACGCCTACGCCGTTGCCATCTCGCCCGCCTCGCCGCTCCCCATGTCCGCCGCGCCCACAACGACCGCATCTTTTTCGGCCAACACTGCACGGCCGAAATCGCTACGCCTTGTAGCAAGCGCGGCGCCTCAAACGGCGCTCCTTCCATCTCATTGCATCCGGACACCGGGTCCCTTTACAGTTGTTTACCCCGATACCCCGACGACGCAGGCTCCCACGCCTGTTACGGCTCACCCG…
VC83_08888	scaffold_30:86175-88465	-	flanking	.	.	hypothetical protein	.	Involved in deacetylation of histones, chromatin assembly and chromosome segregation. May act as a transcriptional oscillator, directing histone deacetylases to specific chromosomal domains. Component of the NuA4 histone acetyltransferase complex which is involved in transcriptional activation of selected genes principally by acetylation of nucleosomal histone H4 and H2A. The NuA4 complex is also…	IPR000953;IPR008676;IPR016197;IPR025995;IPR026541	PF05712	GO:0005634 - nucleus [Evidence IEA];GO:0016568 - chromatin modification [Evidence IEA];GO:0006355 - regulation of transcription, DNA-templated [Evidence IEA]	.	.	MAPAKAVAPFVKDERVLCFHHEMLYEAKVLDSRATDGGSWQYKIHYKGWKNTWDDWVPQDRVRKFTEENKQLAAQLHEQMKALQGKPAPSASKSAKTKGRANGSDFSSARGSEERGSMAAQGGGRAPRRLRDYDLEQEDGFLDRPAISLPIPDRIKAILVDDWENVTKNQQLVPLPAAHPVESILKDYEDDEMPKRIPGSPEASILEEMLAGLREYFDKCLGRILLYRFERAQYLEMTQLWEAPTGDMAGKNANQTYGAEHLCRLLVSLPELIAQTNMDQQSVSHLREEIIKLTNWMVKKPNLEKYFVAEYETPNQSYIDMARGN	ATGGCTCCAGCTAAAGCGGTGGCTCCTTTCGTCAAGGATGAGCGTGTTCTGTGCTTCCATCACGAGATGCTTTATGAAGCCAAGGTGTTGGACTCCAGGGCCACTGATGGGGGTTCGTGGCAATACAAGATCCATTACAAGGGATGGAAGAACACGTAAGTACTTATGGGGAGATTTCAGTTCTGTCATTTGTGTTTATTGTACTTGTGGTATTATGTTGTGGTGTCTTTTTGTCTTTTTGTCTCTTTGGGAGTTGTGTTTTGTCTTCGTGTACACATCTGCTGCCGTTGTTGTGAATCATTATTTCATCAATTGGTTGTTCATAAATGTGTGGACTTCATGTTTAGTTAAGTCGAGACTCTTCCCTCTTGGGCCTATAGTCCGTGCGTCACAACCTAC…
VC83_08889	scaffold_30:89298-89959	+	flanking	.	.	hypothetical protein	.	conserved hypothetical protein	IPR018565	.	.	.	.	MPPPTESQILTSFLIPPSPLPVVLPPTAFAALFPPSTPQASIAHLYRLLSHHRALLTDAVKSDIEDEAKRGVAQRRAVVKTRREQERGEDDEEVRIERALSTTNPAPLAHPRHHTLRTILPTLDTATEDIETEVALLELEAETLLAGIRNTVGGLSDLRYGRFRNQEVGEGVRGGLEGGWRG	ATGCCACCACCCACTGAATCACAAATCCTAACCTCCTTCCTCATCCCCCCCTCCCCCCTCCCCGTCGTCCTCCCTCCCACCGCCTTCGCCGCCCTCTTCCCCCCTTCAACACCGCAAGCGTCAATAGCGCATCTCTACCGCCTCCTAAGCCACCACCGCGCTCTACTTACGGACGCTGTGAAATCTGATATCGAGGATGAGGCGAAGAGGGGAGTGGCGCAACGGAGAGCAGTGGTTAAGACGAGGAGAGAGCAGGAGAGGGGGGAGGATGATGAGGAGGTGAGGATTGAACGTGCTGTAAGTATATCTTTTCTCTTCATTATCACTACCACTACCACTATCACACTCTCTTCTACCCCCCCCCCCCCCCCCCTTTTTCCCTCGAAGAAATAAACTAAC…
VC83_08890	scaffold_30:90575-91411	-	flanking	.	.	hypothetical protein	.	Inherit from NOG: conserved hypothetical protein	.	.	.	.	.	MRFSALTLLALPLLAAAETQDPLQQLQDTALHYFDKAYSLIPHTNTFSAAEAALAKAGGNNIDVLSLDNWRSTLINSVTPASTGPEEWWVLLTAGNKTCWGNCDKLTRAFNESALLFKADPTAPHLGLINCDHQPILCHSWAAGAPLMYIFEVNKPPAKTEVHIHGFNTTTVTAMDLVKLHATKSWKERPAYEGHFHPFHGTAQQYGLDLVTGWVIWAFNILPNWAFMILISFASRTMMSRREQGRQAPAPAR	ATGCGTTTTTCCGCCCTCACCCTCCTAGCTCTTCCCCTCCTCGCCGCGGCCGAGACCCAAGACCCCCTCCAACAACTCCAGGACACCGCGCTCCACTACTTCGACAAAGCCTACTCCCTCATCCCCCACACCAACACCTTCTCCGCCGCCGAAGCCGCCCTCGCTAAAGCTGGCGGGAACAACATCGACGTCCTCTCGCTGGACAACTGGCGCTCCACCCTCATCAACAGCGTGACCCCCGCCTCCACCGGCCCCGAGGAGTGGTGGGTGCTGCTCACAGCCGGCAACAAGACGTGCTGGGGCAACTGCGATAAGCTGACGCGGGCGTTCAATGAGAGCGCGCTGCTGTTCAAGGCGGATCCGACGGCGCCGCATCTGGGGCTAATCAACTGCGATCAT…
VC83_08891	scaffold_30:94782-98652	+	cluster	.	.	hypothetical protein	.	90S preribosome component RRP12	IPR011989;IPR012978;IPR016024	.	GO:0005488 - binding [Evidence IEA]	BUSCO:BUSCOfEOG7WDN9V	.	MAQPTATPLNMSLEEKLDKIRMPKLQNQQQTGVVLKAVEDTLRDQKTDFTPTGYFAALLALLPQAITSSGVVNKELATSVVYLLDVVTPFAPEPLLRSKFSQILTNIAPALSLPEADAPLLRPSIGCLESLLLAQDASAWELSQTQIGPRRAIAGLLQLAVDHRPKIRKKAQDAITKVLRNPPPSPSSDHPAADMCAETALKSMSDLAAKASQAKKQRKGQAEAEHEPALIHSLHLVKTVAAASGGWPSKKIEALCEILLNISKSSNEYMTMAAFEVFEIIFQGMAEDEVASAKLPRLLEVISELRPSQNDSQLLPPWIAVISRGYDVGAQINPDETFQQLPELFTMISGFMASASHNIRISASECLMSFMANCVPDTVLLEPSIYDEKVLEKLSRSAI…	ATGGCTCAACCCACCGCCACGCCTCTCAATATGTCTCTCGAGGAGAAACTCGACAAGATTCGCATGCCCAAACTGCAGAATCAGCAACAGGTATGTTCAAACCAAAGAACTGTACACCCTAGACAGCACACACGACTGACCCGCAAATCTCTAGACCGGCGTTGTGCTCAAAGCCGTCGAGGATACCCTCAGGGACCAGAAAACCGATTTCACACCAACCGGCTACTTCGCCGCTCTCCTGGCCCTCCTACCCCAGGCCATCACCTCCAGCGGAGTCGTCAACAAGGAATTGGCCACCTCCGTCGTCTATCTTCTCGATGTCGTAACGCCCTTTGCGCCAGAGCCCCTCCTGCGCTCAAAATTCTCGCAAATCCTCACAAACATTGCGCCAGCCCTCTC…
VC83_08892	scaffold_30:99100-99570	-	cluster	.	.	hypothetical protein	.	mitochondrial 54S ribosomal protein YmL33	IPR005996;IPR016082	.	GO:0015934 - large ribosomal subunit [Evidence IEA];GO:0003735 - structural constituent of ribosome [Evidence IEA];GO:0006412 - translation [Evidence IEA]	.	.	MAVEGHINTMSFFRITLMRSAIGLPKRTQGVLKALGLRRRMKTVFYPVSHEVAGQIMKVKELVKVEEVAEAKTKDELSAERRPDPGFFIERAVPR	ATGGCTGTCGAGGGGCATGTACCTACAGGGGTGCCAGTTTCGGTCCCACAGCACACGTGACCCCGGGACGGACGACCAAAAAGTGTATTTCGCGACATCTCGATTTTTGAAGCCTCAAGCCAAACATCGCTACGAATCCCACAGTACGCTGCAAACCTCTCCAAACCTGTCAATCGGCTTAGACTAACGTCACCGCTATAGATCAACACGATGTCGTTCTTCCGCATTACGCTCATGCGCTCCGCCATCGGGCTGCCAAAGCGCACACAGGGCGTCCTCAAGGCCCTCGGTCTCCGCCGACGCATGAAGACGGTCTTCTACCCCGTTTCGCACGAAGTCGCTGGTCAAATTATGAAAGTCAAGGAGTTGGTGAAGGTGGAGGAGGTTGCGGAGGCGAAG…
VC83_08893	scaffold_30:99652-101913	+	cluster	.	.	hypothetical protein	.	Exocyst complex component Sec6	IPR010326	PF06046	GO:0000145 - exocyst [Evidence IEA];GO:0006887 - exocytosis [Evidence IEA]	BUSCO:BUSCOfEOG74R203	.	MDTIDSTAVKLTELLRHPEDLDKIPALKSEFTRKKAAFDSQLRIGLKEQLEVTQSGMNNITDGQRTVQAIKEEMMKIDKLCAEAQNMIHDFPNINLVSQTHRNFSAVEEMMQNLEGFKERLDRVGYMLQQDEEDEENMPNLLNIHYELTRLRNIRDDAMEQIQRAEDASFQGDLETLFGDLDDIIEVFDEHIGKIALNLINILISGNNAMVVRLAVIIEAEEKSDKMVIALQEALKDHKEIAARFQGITDGAKQVRGYKDKFLQAIRIHAEQNMSESQETFLDDSTKLEKSMRWFFNDLNAVKQGMVPLMPKKWKIFQTYGKIYHSVMHDFLIGMVDNPETSSSHMLAILNWPEKYYAKMQKLGFRADELSPHVIDSRETELVKDFRQLIIRFLDEWIS…	ATGGATACAATTGACAGCACGGCGGTGAAGCTCACCGAGCTGCTTCGGCACCCCGAAGACCTCGACAAGATCCCCGCCCTCAAGTCCGAGTTCACGCGCAAGAAGGCCGCCTTCGACTCCCAGCTGCGGATTGGCCTCAAGGAGCAATTGGAGGTGACGCAGTCGGGGATGAATAATATTACGGATGGCCAGCGCACGGTTCAGGCGATCAAGGAGGAGATGATGAAGATTGACAAGCTGTGCGCTGAGGCGCAGAATATGATCCATGATTTCCCCAACATCAACCTCGTCTCGCAGACGCACCGGAACTTTAGTGCCGTGGAGGAGATGATGCAGAATTTGGAGGGGTTTAAGGAGAGGCTGGATCGGGTGGGATATATGTTGCAGCAGGATGAGGAG…
VC83_08894	scaffold_30:109092-110007	+	cluster	.	.	hypothetical protein	.	NA	.	.	.	.	.	MLSPATAKSYEERRAEVIAATAHTIELAQNADRQAMSRARRTRQGKGDWEGLTANKQAAVLATMQQDIMDRRTARGIDANSRLTAAINDESAAIAAINAEELEEKLKALPKGEGKATGKTSTSDSGEENTLKDIWASNMVPVIERWERNIALAGNILMPELSRKEIEEFAGGVSNPDNIKEFVEQWENNSNADVEDGLVDFDDDGEEVEVVISEDEEDDDEDEDSLNGFIVGVRVEEEEEVEEEEEVEEEEEEEKEEEEEKEEEEKEEEE	ATGTTGTCTCCAGCCACTGCGAAGTCATATGAGGAGAGACGTGCAGAAGTCATTGCAGCTACTGCCCACACCATTGAGCTCGCTCAGAATGCGGACCGACAGGTATAACAATCCTACCATCCTGATATCAATTGTTCTAGAGCTGATAGCAAAGCTAGGCTATGAGCCGTGCACGCCGTACCCGCCAGGGTAAAGGTGACTGGGAGGGCCTTACGGCCAATAAACAAGCTGCCGTGTTAGCTACAATGCAGCAGGATATCATGGACAGGCGCACCGCTCGTGGTATTGACGCCAATTCCCGCCTCACAGCTGCTATTAATGATGAGAGTGCGGCTATTGCGGCCATTAATGCAGAGGAGCTGGAGGAGAAGTTGAAGGCCCTACCAAAGGGCGAAGGCA…
VC83_08895	scaffold_30:116243-116615	+	cluster	.	.	hypothetical protein	.	Arylamine N-acetyltransferase	IPR001447	.	GO:0016407 - acetyltransferase activity [Evidence IEA];GO:0008152 - metabolic process [Evidence IEA]	.	.	MLRGLGFHIYMTGVRNRTRTDGKPQGEYQGWTHINNIVHLPCGSKFSADVAFGGDGPTSPLPMDGVGSALHNLGTQEVRLVEGNIPKQRFREPKLWVYQYRNSANKEWN	ATGCTGCGCGGACTTGGGTTCCACATCTACATGACGGGCGTACGTAACCGGACGCGGACTGACGGCAAGCCGCAGGGCGAATATCAGGGGTGGTAAGTTTCCTAGGGGAGGCTAAGAATGGCGTTAACAAAATAGGACGCACATTAACAACATAGTCCACCTCCCTTGCGGCTCTAAATTTAGTGCCGACGTCGCATTTGGTGGTGACGGGCCAACTTCTCCTCTTCCTATGGATGGCGTGGGATCTGCCCTTCACAATCTAGGCACCCAAGAGGTACGACTCGTGGAGGGAAACATCCCTAAGCAGCGCTTTCGGGAGCCGAAGCTGTGGGTGTACCAGTACCGCAACAGTGCCAATAAGGAGTGGAACTAG
VC83_08896	scaffold_30:117132-122659	-	cluster	Type I Iterative PKS	PKS_KS (407-840);PKS_AT (940-1238);ACP (1737-1802)	Type I Iterative Polyketide synthase (PKS)	SMCOG1022:Beta-ketoacyl_synthase	PKS_AT	IPR001227;IPR009081;IPR014030;IPR014031;IPR014043;IPR016035;IPR016036;IPR016039;IPR018201;IPR020801;IPR020806;IPR020807;IPR020841;IPR030918;IPR032088;IPR032821	PF00109;PF16073	GO:0016740 - transferase activity [Evidence IEA];GO:0031177 - phosphopantetheine binding [Evidence IEA];GO:0003824 - catalytic activity [Evidence IEA];GO:0008152 - metabolic process [Evidence IEA]	.	PtaA from BGC0000121 (AGO59040.1:pident=58.99, evalue=0.0)	MSAVHTPTTDSESYEGYRKMEIVYFSNDFPKDELGDIFRRLHNHSKDKHFPILAQFIREATWAIKDEVRQLPTELKQLIPPFNTILAWAENSQLREGLICGAVDGVLLIVVQLATYIGYVESRSGDLFDFSTTSLAGLGTGLLASSAVSLSKTLADLPLAGADAVRLAFRLGIHVLDISENLEARDLSESPDSWAYVVHNVDPAAAYQELDDMHSRMKTPNTGKIFISAVSRTSVTVSGPPSRLKALFNKSEFFRESKVVALPVYGGLCHAPHIFGLDHVHSIVHGCSLNAAITNSSPVIPVLSTGSGLPYLAKSAVGMFECVVSELLTQTIYWDNVVSGIVERAKSNVTAEAVLHCFGNSTPLNDLNMTLKSNVPDLDVSINSLMSWISQVSPRDTTP…	ATGTCCGCCGTACATACCCCAACCACGGATTCGGAATCCTACGAGGGTTATCGCAAGATGGAGATTGTCTATTTTAGCAACGACTTTCCGAAAGATGAATTGGGTGACATTTTTCGCCGCCTGCACAACCATAGCAAGGACAAGCATTTCCCTATCTTGGCCCAATTCATACGTGAGGCCACCTGGGCTATTAAGGACGAAGTTCGCCAACTACCAACTGAGCTGAAACAACTGATTCCGCCATTCAATACTATATTGGCTTGGGCGGAAAACAGCCAGCTTCGGGAAGGCCTAATCTGCGGGGCTGTGGATGGGGTGTTGCTCATCGTTGTTCAGCTAGCAACTTACATTGGGTGGGTGGTTTCATATGTTGAATGCATTTGAATTAAATAATTAACC…
VC83_08897	scaffold_30:129532-130601	+	cluster	.	.	hypothetical protein	SMCOG1170:metallo-beta-lactamase_family_protein	metallo-beta-lactamase domain protein	IPR001279	.	.	.	PtaB from BGC0000121 (AGO59041.1:pident=63.31, evalue=9e-144)	MENDKGGYRQINKSLNICAFDEYLKGQTARLPHIESVEQLTPRVLRVLGQNPGKFTHQGTNTYIVGTGQRRLIIDTGGGEPAWAKLIASTFISMNISLSHVLLTHWHGDHTGGVPALLLLYPHLTNSIYKNEPDQGQQNITDGQIFSVDGATIRAIHVPGHSEDHMCFILEEEQAMFTGDNILGHGTSAVEDLGTFMAGLQKMDAQDCHIGYSAHGATVTDLPAKIVGELDNKLRREKQVMNALGRVRSRGEKSVTTKNLVTEIYGESLDEDTRILALEPFIDEVLRKLANDWKVAFEIRRGKKKWFSVEEVEEATTQRFTALKNPPAVTIQA	ATGGAGAACGACAAGGGCGGATATAGGCAGATTAATAAGTCGTTGAATATCTGTGCCTTTGATGAGTACCTTAAAGGTCAGACCGCACGGCTACCGCATATCGAGAGCGTTGAACAACTTACTCCGAGAGTGCTTCGCGTTCTTGGCCAGAACCCTGGAAAGGTAAATGGTCATCCTCCTATCCGACATCTAGCTCTAATATAATATGGGAAGCTAATACTTCTGTGCAGTTTACGCATCAAGGGACAAACACATACATTGTCGGCACTGGCCAACGACGCCTCATCATTGATACCGGTGGCGGTGAACCAGCATGGGCCAAACTGATTGCTTCAACGTTTATATCAATGAACATCAGCCTCTCACATGTTCTGCTGACCCATTGGCACGGTGACCATA…
VC83_08898	scaffold_30:131340-132809	-	cluster	.	.	hypothetical protein	SMCOG1042:O-methyltransferase	NA	IPR011991;IPR029063	.	.	.	hypothetical_protein from BGC0001084 (ADM34151.1:pident=54.25, evalue=2e-175)	MDRFTELNGHSDQLAAAIKSLIDNRRGADSSHQLGTSVDTDIDKDQALFTRAKPSILASIAAIKSLVSEPADFLQDFSRQIEILACLRWLAEFQVFACIPFDESLPIKDLADLVGVPESQLVRVIRLTATCGFLREPIPGFVSHSPLSVQFISNQSLVDATMFIAELATPTALQMPQATQRFGASSSATERAYNLALNTVRPFHVAIQERSKLRRQWSAYLCHAAGLHQEEEIIEVLSRLNWSNLGNACIVEVGAKSTSMASSLSKMFPSLRLVVQIDNTQSSLLGQDYIWQNTVLGSSIRDSSSSGSNPSPTNPFITVTYRAMGMPQSVTDAAVYIVHVPAASSGLTIKAELDDYLGVLRTSGGIMLILTTRLLPEPGTLPNPEIEAVARARDLSMLQ…	ATGGATAGATTCACGGAACTCAATGGTCATAGCGACCAGCTCGCCGCGGCTATCAAGAGCCTTATCGATAACCGTCGAGGAGCCGATTCTTCCCATCAGCTGGGGACAAGTGTTGACACTGACATAGACAAGGATCAAGCGTTATTCACAAGAGCAAAGCCAAGTATTCTTGCCAGTATTGCAGCAATCAAGTCTCTAGTTAGTGAACCAGCAGACTTCCTCCAGGATTTTTCTCGCCAGGTAAGAAGTACTTCTCACCATTGCCCCCCCACCCTTTCTATTTTGTTCGTCTCAACTTACATAATCCAGATCGAAATCCTTGCTTGTCTTCGGTGGCTAGCGGAGTTCCAGGTTTTTGCGTGCATCCCGTTTGACGAAAGCTTGCCTATCAAGGATTTA…
VC83_08899	scaffold_30:139133-139911	-	cluster	.	.	hypothetical protein	.	NA	.	.	.	.	.	MAKRKAPEELSTNLNTIKARNRVSNLTEDEKAVHLALKADHGDLSYYLKKLYKSAKYIAASAEDKTRLQNELKVERIRVRTEKGTHASCIANQKVKNTSAPSSSPQAPPSTPPQLLSELAAFEGITSIPIDDDHNSEWEDTEVEDDLELELMLRRDDILNDEAVLPDELSDEEIASIQALLTQARIDAHEESNFRKWQHFWDSCIRSYTRKAGKLRKKRASL	ATGGCGAAACGCAAGGCACCTGAAGAACTCTCCACTAATTTGAATACTATCAAAGCTCGCAACCGCGTCTCCAACCTTACTGAAGATGAGAAGGCTGTTCATTTAGCACTCAAGGCTGACCATGGCGATCTGAGCTACTACTTAAAGAAGTTATACAAGTCTGCAAAGTATATCGCTGCCTCTGCTGAAGACAAGACACGTCTACAGAATGAATTGAAGGTTGAGCGTATTCGTGTTCGGTAAGTTCCTTCTGGTAATCTCTGGTAGCCTTAATCTAACTATAAACAGGACTGAAAAGGGCACCCATGCATCTTGCATTGCGAATCAGAAAGTCAAGAATACTAGCGCCCCTTCTTCTTCTCCACAAGCCCCACCATCTACTCCGCCACAACTTCTGTC…
VC83_08900	scaffold_30:141224-142771	-	cluster	.	.	hypothetical protein	.	Fungal Zn(2)-Cys(6) binuclear cluster domain	IPR001138;IPR002409;IPR013700	.	GO:0005634 - nucleus [Evidence IEA];GO:0003677 - DNA binding [Evidence IEA];GO:0003700 - transcription factor activity, sequence-specific DNA binding [Evidence IEA];GO:0008270 - zinc ion binding [Evidence IEA];GO:0000981 - RNA polymerase II transcription factor activity, sequence-specific DNA binding [Evidence IEA];GO:0006355 - regulation of transcription, DNA-templated [Evidence IEA];GO:0045122 …	.	trancriptional_activator from BGC0001084 (ADM34145.1:pident=38.34, evalue=6e-68)	MLDLESDNQVNRTRKQISSRSKLRDSCHACAISKVKCPKEKPSCSKCECRGITCQYFLAKRPGRRRENNTSNNTSNSTGSSTGSSTSRCQSSGSLGTSFSSNSNPNTKSNTETSRSMEWETPREMQPTPAAGLLSKGGTIIPTNSYGTDGYLMTPLSLSVPASPRRESVFATNAAQFSVPGEVGIFSGLVDFGFEGNDMDFTMSAMDSPFDLLGMECGGITGSITQTPNDIESLLMPAERIDFDHASLDTPLSLDLLSTSSAASSTASNIHSLRTGKTSISDITETSSCGCLMQALDLLKKLSTGSTSFRTESPSPDTTDMPKTANAASAQAVVFENKQSMEVVSSKLACSSCVEDSFLLTVISMIVLKVLERYATVAQAQSHKTGKSEPEADNPVRLS…	ATGTTGGACTTAGAATCCGACAACCAAGTTAATCGGACGCGTAAGCAGATATCATCACGGTCAAAGCTTCGCGATAGCTGCCATGCCTGTGCCATTTCCAAGGTTAAATGTCCCAAAGAAAAACCATCATGCTCAAAATGCGAATGCCGTGGCATCACATGCCAGTACTTCTTGGCTAAACGTCCTGGGCGCAGGCGTGAGAACAACACAAGCAACAACACAAGCAACAGCACAGGGAGCAGCACGGGGAGCAGCACAAGTCGATGCCAGTCCAGCGGGAGCCTTGGAACAAGCTTCAGCTCCAACTCTAACCCCAATACTAAATCCAATACCGAGACCAGTCGGTCTATGGAGTGGGAGACACCTCGAGAGATGCAACCCACTCCCGCGGCCGGCCTG…
VC83_08901	scaffold_30:144164-145086	-	flanking	.	.	hypothetical protein	.	NA	.	.	.	.	.	MPDSIMISTYQPVNPAAPRYQLASRPQLAEAISKEDDWTGTKDAAARRRAQTRLITRAYRERKALAENKTPVKSEELVECWDIKQQSISVVPASRIKELYNARGALLPDKQRKAQFNIIFPLCPDHLITLLQLNALRALAVNRTLISGILVTPLDCGEEIIHIIPYPTKPELLPLSLLPTALQQTGRDRLIRAAGTFDEDELWADCIGGLFEGFPDDEVERRGIIAWSPPWDITG	ATGCCGGATAGCATCATGATTAGTACGTACCAGCCTGTAAATCCGGCAGCACCGCGCTACCAACTCGCGTCGAGGCCACAATTGGCCGAGGTACGTATGAGACCGCGTTTGAATCACCAAGACGACGTGGCTTGCTCACTGCATACAGGCAATAAGCAAGGAAGACGACTGGACTGGGACCAAGGATGCCGCGGCACGTAGAAGGGCACAGACTAGACTCATCACAAGGGCATACCGTTAGTAAAACCCTGTTTTCCCTTTCGTCCAAGTTTGGAGTCAGGAGCCAGGAGCCAGGACTAGTCCGATCAAGGGGTATCCCATTCTCGAAACTGATAGTCGAGTAGGAGAACGCAAAGCCCTGGCTGAAAATAAGACACCGGTTAAATCAGAGGAGCTGGT…
VC83_08902	scaffold_30:147425-148392	+	flanking	.	.	hypothetical protein	.	NAD dependent epimerase/dehydratase family	IPR002198;IPR002347;IPR016040	.	GO:0016491 - oxidoreductase activity [Evidence IEA];GO:0008152 - metabolic process [Evidence IEA]	.	.	MLTQVLALNMTFHPDTLPTLKGKVFIVTSGNSGIGYYTVSHLAEHGAHVYMCARSPKKGTEAITNIKKTYPLANIDLLQIDLTRVVAAAKHFLALETSLHSLVNNAGIMATPFEMTKDGHKAKWQTIYLSHWVSTEHLLPLMLRTSKTLSPGSVRIVNLTSSGHLIAPKGGINWRTCRSKIAAHGRATDRASSPIFCTPRRYIRRTAPAPPARKGEGEIWVSSVHPGMVETNLATSVWESGSSISSVISVMRMVGLIWPADKGSWTSLYCAASRNMKAEQSGTYMEISKRFGEPRWQSGASKDE	ATGTTAACTCAAGTGCTCGCTTTAAACATGACTTTCCATCCCGACACTCTCCCCACTCTCAAGGGCAAAGTATTCATAGTCACCAGTGGGAATTCCGGCATGTAAGTCTCCTTTTCACTACGAATCCCGAATATCTGAACTCACCATACCACAGAGGCTACTATACCGTATCCCACCTAGCAGAACACGGCGCCCACGTCTACATGTGCGCCCGCTCCCCAAAGAAGGGCACAGAAGCCATCACCAACATCAAGAAAACGTACCCCTTAGCCAACATTGACCTCCTGCAAATAGACCTCACCAGAGTCGTCGCGGCCGCCAAGCACTTCCTCGCCCTCGAAACATCCCTGCACAGTCTGGTCAACAACGCCGGTATCATGGCGACGCCCTTCGAAATGA…
VC83_08903	scaffold_30:148715-151959	-	flanking	.	.	hypothetical protein	.	NA	IPR011990;IPR013940	.	GO:0005515 - protein binding [Evidence IEA];GO:0051321 - meiotic cell cycle [Evidence IEA]	.	.	MTNPSPGKRQAKEKRVTALLSFSATTRSKLSPLPSGPASLNLQTQLYEQINGLPSSLTSLAVSKRQDLDTEGLTLWNLATRLMRAKDFPISPDQRATLLAARVFAFLLLDGGLGKGSTSPVCVSRLMKVALKAAKSCIEAKRLDFALKVLEKAAVYEGQLSMHDGAVKASPEKEETYSQLQSEYYVVRTALAWRQDKVEVAEHMYKKAALSDKVLDPDTAEDLADLLYEMGRDLFKKKQYELADKWLERASSIITAQEIDKLSTDATNLQISIIQARVQALLAIEREDALDMANSLINNLESEVGDRLIVLLLKLEVLSAPVSRTFDCSAYGDVIYRMIRTVMLTEGNFKLIMHHIRKLNDKGPSLACSMLDSFLQSRLFEAGNEEWIEKALVNRIWIS…	ATGACCAATCCATCTCCTGGGAAGCGCCAGGCCAAAGAGAAGCGTGTCACTGCTCTTCTTTGTTAGTATTGACCTCTTCTTTTCAAAGCTGGCACATCTAACAGTCCTTGCTCCTCAGCCTTCTCTGCAACTACCCGAAGCAAACTTTCACCACTGCCGTCCGGACCTGCATCGTTGAACCTCCAAACACAACTCTACGAACAAATCAACGGGCTTCCCAGCAGCCTCACGTCTCTGGCCGTTTCGAAGCGCCAAGATCTGGATACAGAGGGCCTGACACTATGGAACCTCGCCACACGGCTCATGCGGGCCAAGGACTTTCCAATCTCACCGGACCAACGGGCGACACTGCTTGCGGCGCGGGTGTTTGCCTTTCTGCTGTTGGATGGTGGTCTAGGC…
VC83_08904	scaffold_30:152375-154329	-	flanking	.	.	hypothetical protein	.	Zn cluster transcription factor Rds2	IPR001138	.	GO:0005634 - nucleus [Evidence IEA];GO:0008270 - zinc ion binding [Evidence IEA];GO:0000981 - RNA polymerase II transcription factor activity, sequence-specific DNA binding [Evidence IEA];GO:0006355 - regulation of transcription, DNA-templated [Evidence IEA]	.	.	MEHNGDRNRPRKTSQTPPAAPAPAAATSATKNPKKRRKVNHACVYCRRSHMTCDLERPCARCIKRNIGHLCHDERRESDSSTKKVKARQSTAGEDEEGATAEPTQPAESGMSGSLDRRVDQTHEDALGGVGNAPMPPQQAPLQIVQPSPVSGAQANALSRTSGRFIGDRPSDWHGAQSQYQDMHNYHPSYMFNTSEFTNEFNLLNDFLNNSLLDDGGLLEGDAAHFYNDQSLLMPGGMNNNGIPANIQQNAVQASNQNGKAIARPASAMPTDKAKEYYLQAADPTGNDTPEERMNRLLQAKYDAGMLKPFNYVRGYAQLSSYMDGHINASSKQKILRQLDRFRPKFREKVQKLTDVELIYVEMWFEKTLMEYDRVFASMAIPACCWRRTGEIFRGNKEM…	ATGGAGCACAATGGCGACAGGAATAGGCCGCGCAAGACGTCGCAGACCCCTCCTGCTGCTCCTGCACCTGCAGCAGCGACGAGCGCCACCAAGAATCCAAAGAAGAGGCGCAAGGTGAATCATGGTGAGCACACGACCTGACTGCTTGGGCAGCAGAATCCCTTCACGCCGGGCTGTTCCATTTTTCCGTGCATCTTTTTTCCTGCGCTGTCGCTAATCCTGGAACGCGTGCCTACAGCTTGTGTATATTGCCGTCGCTCTGTAAGTCATCGATTGGTCCAGCTCGCTTCAATGCCAGTTGTGTCGCATGTGAGTTTGTGCAGATTGCTTGTGCTGACCTGATACCTTTGAAATAGCATATGACATGCGACTTGGTACGACCCTCTTGTCTTCTTGCGA…
VC83_08905	scaffold_30:155197-156580	-	flanking	.	.	hypothetical protein	.	NA	IPR017956;IPR020478;IPR025212	.	GO:0003677 - DNA binding [Evidence IEA]	.	.	MAPEAAKIPRKSGRPSNASVLLAESEERPEASPPKPKRKRGRPSNASKAPQESDETPESSQPRRRRDKVQQEAEESPEPSPPRRKRGRPSNASRVLQEIENEPEVAAPPRKRGRPSNASRIAEEIENRPDPIRDKPAKKRARVSTGGESSQRSEAAPSKRAREPRTRQSPRAASPPSPLPFQHLEPVECRISHNTIDSTWEHLPATARDRAMQLLGDIEKSVVQRLRDERKRTQASIAIQMVTRRLGRKIARGLPFPPGSRPQREEDFDFERILDATRKQEGLLTPALHARELLKAEIRREEVMLEREKQALEKLEKNAAAERGRRKAEAKKLDPSLAKRGGEVVEWGGHDQLNLADEQTTADVLEDAKIDDDLRPIMEELQNHLESMENNFKQVEGII…	ATGGTGAATTACAATCTTCGATATTTGATATGAATTACAACTAACTTTTACAGGCTCCCGAGGCAGCTAAAATCCCGAGGAAGAGTGGACGACCTTCAAATGCGAGTGTATTGCTGGCAGAAAGCGAAGAGCGGCCAGAAGCTTCGCCACCTAAACCCAAACGGAAACGTGGCAGACCATCAAATGCAAGTAAAGCGCCCCAAGAGAGCGACGAGACGCCGGAGTCATCGCAACCTCGACGACGACGTGACAAGGTGCAACAAGAAGCCGAAGAAAGTCCCGAACCATCCCCACCTCGGCGAAAGCGCGGGAGGCCTTCGAACGCGAGCCGAGTACTACAAGAAATCGAGAACGAACCGGAAGTAGCTGCACCTCCACGAAAACGCGGGAGACCATCGA…
#Cluster_12
#GeneID	Chromosome:start-stop	Strand	ClusterPred	Backbone Enzyme	Backbone Domains	Product	smCOGs	EggNog	InterPro	PFAM	GO terms	Notes	MIBiG Blast	Protein Seq	DNA Seq
VC83_08967	scaffold_31:138321-142787	-	flanking	.	.	hypothetical protein	.	DNA repair protein RAD9	IPR001357	.	.	.	.	MVATTSKAGDPTFSTSQPLALWPDGPLHVTAGSESLDTQLIRNLQEKHLLDDSQVAFLSVPATSVPRPEHVCSQPSQIFVDKGSAIHGQSGEGEDTQTSDIVDFGSLLETQARRASTAGSGDGQKETSLNRDRPNKEGLHGKKYEPESITSDKDKTLHCRDDKHQPRHAASHRSGEKSNNSKQQPRTYNQRSATSTTKHGKSLNRPTKHSMDDWQPSDANLSEPDGSPTQKNNSLAYGDMHIPSSSPVPGHDDELPLQTNLGPTASARSYDENETGSVRFSFTTSKVHAPINRESSIGIDEGFTVHEAPMELGPETPAPPENPFAKSKPPLQGTQLFNNTQSSPVDPHVLESGSSRPSPGMFGFGVQSSRNRVLSSVTDRFQQVSYHPPGDLSSPLLHQ…	ATGGTGGCCACGACCAGCAAGGCTGGAGATCCAACTTTCTCGACCTCACAACCGCTCGCACTGTGGCCAGACGGGCCATTGCACGTAACGGCTGGCTCCGAATCCCTTGATACTCAGCTCATAAGGAACCTCCAGGAAAAACACCTCTTGGACGACTCTCAGGTAGCTTTCCTGTCGGTACCCGCGACTTCTGTGCCTCGACCAGAGCACGTCTGTTCACAGCCTTCTCAGATATTTGTCGACAAGGGATCGGCGATTCATGGGCAAAGTGGTGAAGGAGAGGATACACAGACGTCGGATATTGTTGATTTTGGCTCCTTGCTGGAGACTCAAGCACGACGCGCAAGCACTGCTGGGAGTGGAGATGGACAGAAAGAAACCAGCTTGAACAGAGATCGA…
VC83_08968	scaffold_31:144114-145158	-	flanking	.	.	hypothetical protein	.	)-reductase	IPR002198;IPR002347;IPR016040;IPR020904	PF13561	GO:0016491 - oxidoreductase activity [Evidence IEA];GO:0008152 - metabolic process [Evidence IEA]	L-xylulose reductase	.	MAGETIVQGQFTHNNTVAPQYTDRVLPLFSLKGRTAIVSGAGAGIGLAVAHALAEAGANVAIWYNSNKKAIQEAEKIEKTFGVKCKAYQVNITTYETVEAAVNQAVSDFGGRLDIFIANSGIPWTQGAMLDGEISHYQKVVTTDLDGTFYSARAAGKHWRRQKAEGTTTDGKKLENFTYGSFVATASMSGHIVNIPQLQGAYNAAKAGVIHLCKSLAVEWVGFARANSISPGYMATEISDFVPAETKAIWKNKIPMGREGEAHELKGAYLYLASDAASYTTGTDIIVDGGYCLP	ATGGCAGGAGAGACTATCGTCCAGGGCCAATTCACCCACAACAACACCGTGGCACCCCAATACACCGATCGTGTGCTCCCTCTCTTCTCCCTCAAGGGACGCACTGCCATCGTCTCCGGCGCCGGAGCAGGAATCGGTCTTGCCGTCGCCCACGCCCTCGCTGAGGCAGGTGCCAATGTCGCCATCTGGTACAACAGCAACAAGAAGGCCATCCAGGAGGCCGAGAAGATCGAGAAGACCTTTGGCGTCAAGTGTAAGTATATCATATGACATCACCATCTGAACAGGCGAGCAATTGAAAACGAACAATCCCAATAACTAACACCACCGACAGGCAAGGCGTACCAGGTAAACATCACCACCTACGAGACCGTCGAGGCCGCAGTGAACCAAGCCGTC…
VC83_08969	scaffold_31:158937-160436	+	cluster	PKS/NRPS-like protein	Aminotran_5 (51-476)	hypothetical protein	SMCOG1139:aminotransferase_class_V	Aminotransferase class-V	IPR000192;IPR015421;IPR015422;IPR015424	.	GO:0003824 - catalytic activity [Evidence IEA]	.	cysteine_desulferase from BGC0000269 (ADE34480.1:pident=27.17, evalue=6e-20)	MGSCMSGITGRARAHKQDEKNFLEAYPKYKTTSHIDEVRRSEYPILDLQGHIYLDYTGAGLYSNRQLRHHQNLLGTNIFGNPHSLNPTSSAMTELDEYARACVLQYFKASPEEYCVIFTANASGALKLVGEAFPFDSRSEYILLMDNHNSVQGIREFARTKGAITTYIPLTSDLRVSDDALRDALRPKFDGPVGPRLFAYPAQSNFSGVQHPLEWIATAQAQGCLVCLDAAAYVPTKRLDLSVWHPDFVPVSFYKMFGYPTGAGCLIARKDSLMKLKRPAFAGGTVWGSSVLGDGHVLLDHHEGFEDGTINFLNLPAIHIGLRQLKDVGRDAVHLRVMCLTDWLLKEMLALRHQFGLPLIRFYGPTDVYMRGGTIAFNYIDANGDVVDERIVEQRGNKI…	ATGGGTTCTTGCATGAGCGGGATCACCGGGAGGGCAAGAGCCCACAAACAGGATGAGAAGAACTTCCTAGAGGCTTACCCAAAATACAAGACCACTTCGCACATTGACGAAGTTCGCCGGTCTGAGTACCCCATTCTCGACCTCCAGGGCCATATTTACCTCGATTATACCGGCGCTGGGCTATACTCTAACAGACAGCTCCGCCATCACCAGAATCTTCTGGGTACCAACATATTTGGGAACCCGCACTCACTCAACCCAACCTCAAGCGCCATGACAGAGTTGGATGAGTATGCCCGTGCCTGTGTCCTGCAATATTTCAAGGCGTCACCTGAGGAGTACTGCGTGATTTTCACTGCCAACGCATCTGGCGCTTTAAAACTTGTTGGAGAGGCATTC…
VC83_08970	scaffold_31:169649-169957	-	cluster	.	.	hypothetical protein	.	NA	.	.	.	.	.	MRVLSEEAARGDKRYPAGQDEGECGGQWRRKAQDAEEAVDGGVYREEVGGGAEDGFRHAPGGKRVIEMPETPPPSYARLAGGGEGIELETRPVGKGTVSEEV	ATGCGCGTGTTGTCGGAAGAAGCTGCGAGGGGGGATAAGAGGTATCCGGCGGGGCAGGATGAGGGGGAATGTGGTGGGCAGTGGAGGAGGAAGGCGCAGGATGCAGAGGAGGCTGTGGATGGAGGAGTGTATAGGGAGGAGGTGGGGGGAGGGGCGGAGGATGGGTTTAGGCATGCGCCGGGGGGGAAGAGGGTGATTGAGATGCCGGAGACGCCGCCGCCGAGTTATGCGAGGTTGGCGGGGGGAGGGGAGGGGATTGAGTTGGAGACGAGGCCGGTGGGGAAGGGGACGGTTTCGGAGGAGGTTTGA
VC83_08971	scaffold_31:171552-178585	-	cluster	Type I Iterative PKS	PKS_KS (412-848);PKS_AT (956-1270);ACP (1752-1820);Thioesterase (1895-2053)	Type I Iterative Polyketide synthase (PKS)	SMCOG1022:Beta-ketoacyl_synthase	polyketide synthase	IPR001031;IPR001227;IPR009081;IPR014030;IPR014031;IPR014043;IPR016035;IPR016036;IPR016039;IPR018201;IPR020801;IPR020807;IPR020841;IPR029058;IPR030918;IPR032088	PF00109;PF16073	GO:0016740 - transferase activity [Evidence IEA];GO:0003824 - catalytic activity [Evidence IEA];GO:0016788 - hydrolase activity, acting on ester bonds [Evidence IEA];GO:0008152 - metabolic process [Evidence IEA];GO:0009058 - biosynthetic process [Evidence IEA]	.	Conidial_yellow_pigment_biosynthesis_polyketide_synthase_(PKS)(EC_2.3.1.-)_[Source:UniProtKB/Swiss-Prot;Acc:Q03149] from BGC0000107 (CBF74114.1:pident=44.45, evalue=0.0)	MSSQASKINVISGSSTTVPVSGTEFARKQCQVLLFGDLSLLRFKDRLRRLLHVETNPLLTSFFDRVSYALRRLLGTLPEEEQNLFPRFTTLIDLVAKFGETDCASVLGFFLLSVHEVAQSIVYFTEGSKPYPPPPGTYVIGPCTGGFAAAAISCSQSLSDLVSNGVHAVLAAFSAALRSFLVGQSLLPRAKSTQTQPNKSWSAVLIAQGDISVEKMVQEYTNIKTPLHNAALWISAITPKTTTLSGRPSVLQDFLTTNVHRVKSQYLEIESPYHSAHLFDSADVERIVSHVQRADIEDATRQAQRIPLISSSTGKVVTASDFTDLLQTVVREALQEPVRWDLMLESFSTLLTEAQTQECTILPFSSNAASMLSTALLGRDPNIQVIIQDVSSPQSKGKS…	ATGTCCTCCCAAGCCTCGAAAATAAACGTCATCTCAGGATCATCCACGACGGTTCCCGTATCTGGAACCGAATTTGCCAGGAAGCAATGTCAAGTACTTCTATTTGGCGACCTGAGCTTGCTGCGCTTTAAAGATCGATTGCGACGCCTGTTGCACGTTGAAACCAATCCTCTCCTCACGTCTTTCTTTGACCGGGTGAGCTATGCTCTTCGGAGGCTGCTTGGAACCCTGCCCGAGGAAGAACAAAATCTGTTTCCTCGATTTACCACACTCATCGACCTCGTCGCGAAATTTGGGGAAACGGACTGCGCTTCGGTCCTAGGGTTTTTCCTGTTGAGCGTACATGAGGTAGCTCAGTCCATCGTGTAAGTTAAAAAGTGCAAGACTTAACTCCCGAGA…
VC83_08972	scaffold_31:179082-179594	+	cluster	.	.	hypothetical protein	.	NA	IPR009799;IPR011008	.	.	.	hypothetical_protein from BGC0001084 (ADM34150.1:pident=30.53, evalue=1e-19)	MATPEIHKLYAMTIFGYKKTDMTEKDYHDYISKTHAGHLKALLAKNDIVSYTMQHNTAEVNVPMLEKIYAGRLPTGNISDCDAIIRIVFKDIQDYLRVREDPHFVSVVNPDHLNFADSQRTRLAVGWFEAHITAGKVVS	ATGGCAACCCCCGAAATCCATAAGCTCTACGCTATGACCATCTTTGGCTACAAGAAAACGGACATGACTGAGAAGGACTATCATGACTACATCAGCAAAACTCATGCTGGACACCTGAAAGCTTTGCTAGCTAAGAATGATATTGTATCCTACACCATGGTAAGCAAAATCGAATTGCCTAGATCCTGCCGGTTCGCGTTTCCTAGGAACCTCTCTATCTCTTCGATTTCGAAACTGATGGACTTTAAAAAGCAACACAATACCGCGGAGGTGAATGTGCCCATGCTAGAGAAAATATACGCTGGTCGTCTTCCTACTGGAAATATCTCGGATTGTGATGCGATCATTAGGATTGTTTTCAAAGACATTCAGGACTACCTGCGAGTTCGAGAGGATCCC…
VC83_08973	scaffold_31:179906-180217	+	cluster	.	.	hypothetical protein	.	NA	.	.	.	.	.	MPRSLDFITGVYTVEVTLTLKCGLALQINIPHSLAEKGAEERIQGTVRWCSAAENRKRKDSCQRITSYPLIRSALQPNKASEEFISVQSSLCEPATALISSFN	ATGCCCAGGAGTTTGGATTTCATAACAGGAGTGTATACTGTCGAGGTAACTCTTACCTTGAAGTGCGGGCTAGCGCTGCAGATCAATATTCCCCATTCACTGGCGGAGAAGGGAGCCGAGGAGCGAATACAAGGCACAGTAAGATGGTGCTCGGCTGCCGAGAACCGCAAGCGAAAAGACTCCTGTCAAAGGATCACATCATATCCACTCATTAGATCCGCGCTCCAGCCTAACAAAGCTTCGGAGGAGTTTATTAGCGTTCAATCTTCATTATGCGAGCCGGCAACAGCGCTGATTAGCTCATTCAACTAG
VC83_08974	scaffold_31:180540-181114	-	cluster	.	.	hypothetical protein	.	Protein of unknown function (DUF3237)	IPR011250;IPR020915	.	GO:0016021 - integral component of membrane [Evidence IEA]	.	.	MKVFSFPFLSPILCHGLRHPVPPTLKLLFSANLTLGIPVDVGLTTFGEKLIVPITDGAFSGPGLNGEVTIGLVTSLTGSQGTQRADLPIIPYVEILFETGSSKYGWLNNVTAWATGTESDGLLSLNFWKVSA	ATGAAGGTGTTCAGCTTCCCGTTTCTTTCTCCCATCCTTTGTCACGGACTTCGCCACCCAGTACCACCGACTCTGAAACTGCTCTTCAGCGCAAACTTAACACTGGGCATCCCCGTTGACGTCGGACTCACAACGTTTGGGGAGAAGTTGATCGTGCCCATCACCGACGGAGCATTTTCAGGACCGGGACTTAATGGTAAGGACAAGCACCCCCATCAGCTTCTCGGGCAATAGTCTAGGATTGAACACTGACCAATCGATTGCGTGTCCAGGCGAAGTTACCATCGGTCTGGTTACGTCCCTGACGGGTTCCCAGGGCACACAGCGTGCCGACCTACGTCCTACAGACCAACGACGGGGCTAATATTGTACTCACGGAGAGAGCAATAATTCCTTATG…
VC83_08975	scaffold_31:181624-181929	+	cluster	.	.	hypothetical protein	.	FAD binding domain	.	.	.	.	.	MNYRSNEWTMGIHWALPLLQEILPAEVYAKLPDNACNLTEGIHSGHYPIINGETGDVMVGVPYAHGLRVARSKMRALCAEGINVQVSRSWQNSTIPWQIWG	ATGAACTATCGTAGCAATGAATGGACAATGGGTATCCACTGGGCTCTCCCCCTTCTTCAGGAGATTTTGCCTGCTGAAGTTTACGCCAAGCTTCCCGATAATGCCTGCAACCTTACAGAGGGCATCCATTCTGGCCACTACCCCATCATCAACGGCGAGACTGGCGATGTGATGGTGGGAGTGCCTTACGCACACGGCTTACGAGTTGCGCGTAGCAAGATGAGAGCATTATGCGCTGAGGGCATCAACGTGCAGGTGAGTCGATCCTGGCAGAATAGCACCATCCCGTGGCAAATTTGGGGATGA
VC83_08976	scaffold_31:182050-182960	+	cluster	.	.	hypothetical protein	SMCOG1087:hypothetical_protein	FAD binding domain	IPR002938;IPR023753	.	GO:0016491 - oxidoreductase activity [Evidence IEA];GO:0071949 - FAD binding [Evidence IEA];GO:0055114 - oxidation-reduction process [Evidence IEA]	.	divE_protein from BGC0001119 (CCP20041.1:pident=35.58, evalue=6e-09)	MVIGADGPRSRVRETAMESAEKAAVTKFPIFHTNMTVCYGDAEKARFVRQKFPTSYLALSPKSFHAFQSISSMPDGPDHPESWIFHMGMGWLGESDNSLSYSERLALIKEHAESLAEPTRSAFMWLPEDTAVHKADISYWISQPWNNRQGRLTLIGDAAHAMPPYRGQGLNHCVCDVSHLLKGLGGVRDGHASFAEAIDAYEKEMIPRGKEEVSCAVENGLMLHDWKKIQESPVFRRGFKPMDGRENVQAEQITVHSQA	ATGGTCATAGGCGCGGATGGGCCACGGTCTCGGGTCCGCGAAACCGCCATGGAGAGCGCTGAGAAGGCGGCCGTGACCAAATTCCCGATCTTCCACACCAACATGACGGTGTGCTACGGCGATGCCGAAAAGGCACGATTTGTGCGCCAGAAATTTCCCACGAGCTATCTGGCTCTGAGCCCGAAGTCGTTCCATGCTTTTCAGTCGAGTCAGTACGCGGCAAAACTACTTGCATCATGTATCCGGCTAATCCCAATCATCCTGTAGTATCCAGCATGCCTGACGGCCCGGACCATCCCGAATCCTGGATCTTCCACATGGGCATGGGATGGTTAGGCGAGAGCGACAACTCGCTCAGTTACTCGGAACGGCTGGCCCTGATCAAAGAGCATGCCGAGA…
VC83_08977	scaffold_31:183604-184100	-	cluster	.	.	hypothetical protein	.	NA	.	.	.	.	.	MIFAAVCKLRSPQPPPSQSELSADRAHELRAEKADCLAQKLQAKEARIARQAINRARKQLRRAGIEARKQERLRKKRVAFYTNASLPIPLEWEDPIPDPEASESEGEEEYEIAGECGSERGSEDGSERGSQSDNSIE	ATGATATTTGCCGCAGTCTGCAAACTCCGGAGCCCACAGCCCCCGCCATCACAGAGTTGGCTTACAAAATTTATTAAAAATGAGCTTCAAGAATACCACTTTATTACTACAAAGCCTTAGTAACCCTAACCCTTGGAGGCGAGCTCTCTGCTGACCGAGCCCACGAGCTTCGGGCTGAAAAAGCTGATTGTTTAGCCCAGAAGCTCCAGGCCAAAGAAGCCCGGATAGCCCGCCAGGCTATCAACCGGGCCCGCAAACAGCTCCGTAGAGCTGGAATTGAGGCCCGGAAGCAGGAACGCCTCCGGAAAAAGAGGGTGGCATTCTACACTAATGCCAGCCTCCCAATTCCTCTAGAGTGGGAGGACCCAATTCCTGACCCGGAAGCCTCTGAAAGTGAGG…
VC83_08978	scaffold_31:185468-188306	+	cluster	.	.	hypothetical protein	.	NA	IPR001138	.	GO:0005634 - nucleus [Evidence IEA];GO:0008270 - zinc ion binding [Evidence IEA];GO:0000981 - RNA polymerase II transcription factor activity, sequence-specific DNA binding [Evidence IEA];GO:0006355 - regulation of transcription, DNA-templated [Evidence IEA]	.	regulatory_protein from BGC0000089 (AAD34561.1:pident=23.18, evalue=2e-16)	MVSASKKEWATHDAACASCRTRKIRCGREKPMCGCCIRDQVECVYSPALKRVNHVKVLSHNLGDIQDRVVKMQGELSWLTTALKRSNIAGQPELTLPRDVSITHGSEDEVASIQAGHVDRNGVTQIERYHGPRTLVSLCLDFAADLASCNGNTNNEVVTGLVNHLLFDSTRVNEGSLDLLEPGSGRTELNTCNLPPKHLLSVMLDSFVKQADYSTNIFCRRSIQEAIERVYEEPSTPASEPWALCFNLIILLTLGSDNPVRSDDPFVRPMLQAAQAMAEKPSCFMSTRFANVQALALYVSNGYFPWSQTDLASWIMAVKKGLMLYVTGQSHFVQQYHTDNQTLGDSLFARACVLATESGLHQADSDLSPASDLSVVEAEERQKVFRSLYIRDRFSMIAY…	ATGGTTAGTGCGTCTAAGAAGGAAGTAAGTAGCCTCCTTTCATACTACAGGGAAGGCCTTGCCGAAGGCATGTGGAGCTGTCATTCATTCTTAGCAGTGGGCGACCCATGATGCTGCGTGTGCTAGCTGCCGTACACGCAAGATCCGATGTGGGAGAGAAAAGCCAATGTGCGGCTGTTGTATTCGAGATCAAGTTGAATGCGTGTATTCGCCGGCGCTCAAAAGAGTGAACCACGTCAAAGTGCTGTGAGTACGACTTCCCCTCTTGGCTCAACATACATCTAATGGGTCGGTGGAACTCAGGTCGCACAATCTCGGTGATATACAGGACCGCGTGGTTAAGATGCAAGGGGAGCTGTCTTGGCTGACGACTGCGCTTAAGAGGTCCAATATCGCTGG…
VC83_08979	scaffold_31:189079-190116	-	cluster	.	.	hypothetical protein	SMCOG1175:pyridine_nucleotide-disulfide_oxidoreductase	Pyridine nucleotide-disulphide oxidoreductase	IPR023753	.	GO:0016491 - oxidoreductase activity [Evidence IEA];GO:0055114 - oxidation-reduction process [Evidence IEA]	.	PtaL from BGC0000121 (AGO59047.1:pident=24.85, evalue=5e-17)	MVDQKKLFVNIPNAFEQYPKNNFRFVNGAAVELDHVERTVSSIVIAGGGPAGIETAGELGEYLNGRAGANLANPKVSITVVTAGSELLPALRPSIARKAEGFLAMVGVTVVKNARVKTVVPEGAGTDSIATKAKLILDNGSTLEADLYIPATGTIPNTSFINKEFLTADGRVDTNASTLRINKAGPRIYAVGDVGSYSRPAIHLILDAIPILCANIKRLLATGREESSVGEDRVFKSDLRETQMVPTGKNKGVGAAMGFQLPSFMVWLIKGRDYWLWTTGGLWSGKQWAKES	ATGGTCGACCAGAAGAAACTCTTCGTTAACATCCCAAACGCCTTTGAGCAGTACCCCAAGAACAATTTCCGCTTTGTCAATGGTGCAGCCGTAGAGCTTGACCACGTCGAGCGAACTGTCTCAGTCAGCCTCGCAGTCGGCAATACTGAGAAGATAGCCTTTCACGCCCTCATCATCGCAACCGGCGCTTCCACACCTTCTCCACTGCTCGGTCTAAACCGGGACGACGATTTCCTTCGAACAACCTGGGCCGCATTTCGGACCTAACTGCCGATTGCTAAGAGCATCGTTATTGCTGGCGGAGGTCCTGCGGGTATCGAGACAGCGGGCGAACTCGGAGAGTACCTGAACGGCCGAGCTGGTGCCAACTTAGCGAACCCCAAGGTCTCTATCACGGTT…
VC83_08980	scaffold_31:191349-191979	+	cluster	.	.	hypothetical protein	.	NA	IPR017795	.	GO:0050364 - tryptophan dimethylallyltransferase activity [Evidence IEA];GO:0009820 - alkaloid metabolic process [Evidence IEA]	.	.	MEGRSPTPIPPYRDSICPLLGARPDNTSTKSGVGWDGNPLEYSFELRGSTKNKSVRFVVDLSELRPADKNNTLSMATTQKVVDALAEKTPGFDDTWYRVLKEWFVYSHLSPNEQEALIAKAGQQTSVILAYLLCRAMPPRRDGFTPVRLAGFSRKAGPPLRDGFPSTRAIYAFNQGQKFYIPG	ATGGAAGGGTAGATATGGTAGGAGTCACTCCATACTGGTGGAACACTAGTGGCCGTGACCTATCCAACATGGAGGCCAATTATCCAGAAGAAGTCCAACGCCAATTCCTCCGTATCGAGACAGCATCTGCCCATTGCTGGGAGCACGACCTGACAATACCTCCACGAAGAGCGGGGTCGGCTGGGACGGCAACCCCTTGGAGTATAGTTTCGAGTTGAGGGGTTCAACCAAGAATAAGTCCGTTCGTTTTGTCGTCGACCTCAGTGAGCTCCGCCCTGCGGACAAGAACAACACTCTGAGCATGGCAACTACGCAGAAGGTGGTGGATGCTTTGGCCGAGAAGACCCCTGGCTTTGACGACACCTGGTACCGAGTGCTGAAGGAGTGGTTTGTCTACTC…
VC83_08981	scaffold_31:195965-196541	-	cluster	.	.	hypothetical protein	.	NA	.	.	.	.	.	MAKRKAPEELSTNLNTIKARNRVSNLTEDEKAVHLALKADHGDLSYYLKKLYKSAKYIAASAEDKTRLQNELKVERIRVRTEKGTHASCIANQKVKNTSAPSSSPQAPPSTPPQLLSELAAFEGITSIPIDDDHNSEWEDTEVEDDLELELMLRRDDILNDEAVLPDELSDEEIA	ATGGCGAAACGCAAGGCACCTGAAGAACTCTCCACTAATTTGAATACTATCAAAGCTCGCAACCGCGTCTCCAACCTTACTGAAGATGAGAAGGCTGTTCATTTAGCACTCAAGGCTGACCATGGCGATCTGAGCTACTACTTAAAGAAGTTATACAAGTCTGCAAAGTATATCGCTGCCTCTGCTGAAGACAAGACACGTCTACAGAATGAATTGAAGGTTGAGCGTATTCGTGTTCGGTAAGTTCCTTCTGGTAATCTCTGGTAGCCTTAATCTAACTATAAACAGGACTGAAAAGGGCACCCATGCATCTTGCATTGCGAATCAGAAAGTCAAGAATACTAGCGCCCCTTCTTCTTCTCCACAAGCCCCACCATCTACTCCGCCACAACTTCTGTC…
VC83_08982	scaffold_31:196990-198144	+	cluster	.	.	hypothetical protein	.	NA	IPR000164;IPR007125;IPR009072	.	GO:0000786 - nucleosome [Evidence IEA];GO:0003677 - DNA binding [Evidence IEA];GO:0046982 - protein heterodimerization activity [Evidence IEA]	.	.	MPLGLQAGSRLGGKGKGKEKAVRTARKAPVRSSQACNNHAQKARRRAKSGTKALRDIRRQQLDTRLIIPKLSFQRLVREIAQDFKSNLRFQQSAILALQEAAECFLIREFEMTNLLAIHAKRVTIQAKDMCAAYTRKPLNALGALPPSLALPPSLALPLSLALPPSRLLPLAVALLAVPADSLAAALTEALDDSSEALVARHRKS	ATGCCACTTGGATTACAGGCTGGCTCTAGGCTTGGTGGAAAGGGAAAGGGAAAGGAAAAGGCTGTGCGCACAGCAAGAAAAGCTCCAGTTCGCTCATCTCAAGCTTGCAACAATCATGCTCAGAAGGCCAGGCGCCGTGCAAAGTCTGGTAAGAGGATTACCAGAGGATTACCAGAACTCTCTAATAAACATATAGGCACCAAGGCTCTCCGCGATATCAGAAGACAGCAACTTGATACTCGCCTGATTATTCCAAAGCTCTCATTCCAGCGTCTTGTTAGGGAAATCGCACAAGACTTCAAGTCCAATCTTCGCTTCCAGCAATCTGCTATCCTAGCTCTCCAGGAAGCTGCCGAATGCTTCCTCATTCGAGAATTTGAGAGTATGATACTTGAACAT…
VC83_08983	scaffold_31:199880-200308	-	flanking	.	.	hypothetical protein	.	NA	.	.	.	.	.	MEDKNGVDTMIIEFGNQVQKIFGNLKHCPVSIEFIQFGHDPNATSRLRRLDDDLVYYGIPDIVDSEHCSGDVNKMLLGSFVEEYDLFDDGEPASMSISAGVDAGPPTETPLSQLTNHFPTSSNA	ATGGAAGACAAGAATGGAGTCGACACTATGATCATCGAGTTTGGCAACCAAGTACAGAAAATATTTGGTAACCTAAAACATTGCCCCGTAAGCATAGAGTTCATCCAATTCGGCCATGACCCAAATGCGACGAGCAGATTACGGAGATTAGATGACGATCTAGTATACTATGGAATTCCGTAAGTGTCTCCTTGTAGTGGTTGTAGAGGTATAGGTACTAACTGCCTATGTAGGGACATTGTTGACTCCGAGCACTGCTCGGGGGATGTTAACAAAATGCTTCTAGGAAGCTTCGTCGAAGAATACGATCTCTTCGATGACGGTGAGCCCGCTTCTATGTCCATAAGCGCAGGAGTAGACGCAGGCCCTCCAACGGAGACCCCATTGTCGCAGCTTACA…
VC83_08984	scaffold_31:200509-201287	-	flanking	.	.	hypothetical protein	.	NA	.	.	.	.	.	MQTETRALPKTTMEALLAVDEAPPKQAMASTTHKLTMPKESPTIVDKRQAQKSALLVAPLKMTARRSEYLKSELSNSYVNIQRDEEYPEISIIVPSSHKPVTQNVNEEPPLLNRRSSRIQAENISAIEVVEAPLSPRYMQSGSFATTKQRPTSRKRRTNPPQDVFQAREEVESRPKVHLFRRKTTKDDLLSRYFSNRDIKFLVDNAESMSQYWYNAKYLLETLILKAMGQDDNGMDLSFTF	ATGCAAACCGAAACCCGGGCGCTCCCAAAAACTACCATGGAGGCTCTTCTTGCGGTTGACGAAGCTCCCCCAAAGCAGGCAATGGCAAGCACCACCCATAAACTCACCATGCCAAAGGAATCCCCTACAATTGTTGATAAGCGTCAAGCCCAAAAATCGGCACTTCTTGTAGCCCCTTTGAAGATGACGGCCCGACGCTCCGAGTATCTCAAGTCAGAATTGAGTAATTCATATGTCAACATCCAAAGAGATGAAGAGTATCCTGAAATTTCTATAATTGTCCCATCGTCTCATAAGCCGGTAACCCAGAACGTCAATGAAGAGCCGCCTCTATTGAACCGAAGAAGTTCCCGGATTCAAGCGGAGAACATATCAGCTATAGAAGTTGTAGAAGCACCT…
VC83_08985	scaffold_31:201301-202216	-	flanking	.	.	serine/threonine protein kinase	.	STYKc	IPR000719;IPR002290;IPR011009	.	GO:0005524 - ATP binding [Evidence IEA];GO:0004672 - protein kinase activity [Evidence IEA];GO:0006468 - protein phosphorylation [Evidence IEA]	.	.	MLKFANHLVITRGGTSETGTIKANISNIILEYGDHDVDEYFMEFVPPVFQSEIKSFWGCLFDVADAVKHIHHLKVNTEGRTQGFNGWHAKIKPDNILTVQGQFKLADPGFATFVKKKNTETDPKKVVAGGTETYSAPERRYSSSGTREGAVSQKIDIWSLGCVFSIAATWVVLGHEGIRQFTELRQRSIRKIIGQQAAQLTGPYPNLDYFHNGREVLPDVLSWHAYLRSVLRKSDTITSSVLDLIDNEMFVGDAGCRIKATELLQKTG	ATGTTGAAGTTCGCCAATCATCTGGTCATCACTCGCGGTGGGACATCAGAAACCGGGACCATAAAGGCAAATATCTCAAACATCATTTTGGAATATGGAGATCACGATGTAGATGAATATTTTATGGAGTTTGTTCCACCGGTCTTCCAAAGTGAGATCAAATCCTTTTGGGGGTGTCTGTTTGATGTAGCCGATGCAGTTAAGCACATACACCACTTGAAGGTCAACACAGAAGGTCGAACGCAAGGATTCAATGGGTAAGTACTAATCCAGCTAATGATTTTATGAAGCTGACGGACGGTTTTAGGTGGCACGCGAAAATTAAGCCGGATAATATTCTGACTGTTCAAGGTCAATTTAAATTAGCTGACCCAGGATTTGCAACGTTTGTGAAAAAGA…
VC83_08986	scaffold_31:202233-202683	-	flanking	.	.	hypothetical protein	.	NA	.	.	.	.	.	MGTSDPNSLANGFNNMQWQFCPTTFELRRGRKLVVEHILPFYKKEKINEKGATAQLWQIEVLEEFVGPNLARAVAKDGDYNDPNNDIGQRYHFAIKTFDEGKRDLFENEKEAFLALCDHPGMIQ	ATGGGTACAAGCGACCCCAACTCATTGGCAAACGGCTTCAACAACATGCAGTGGCAGTTTTGCCCAACTACATTTGAGTTGAGAAGGGGACGCAAATTGGTTGTAGAACATATTTTGCCATTCTACAAAAAGGAGAAAATCAATGAGAAGGGTGCTACCGCCCAACTCTGGCAAATTGAAGTCCTCGAGGAGTTTGTAGGTCCTAATCTTGCTCGAGCTGTTGCGAAAGATGGCGACTACAATGACCCGAATAATGACATTGGCCAGGTAAGTTGGTTCCCATCTTCAGCTGCAGAAGCACAACAGTGGGAATGAGAATGTGTTGGTAATAACCGGACTATAGCGGTATCACTTCGCTATAAAAACCTTTGACGAAGGTAAACGAGATCTTTTCGAAAA…
VC83_08987	scaffold_31:202748-203063	+	flanking	.	.	hypothetical protein	.	NA	.	.	.	.	.	MAMVKFDHYTENKKVPIVSIRQYFPRDWENGPMMAAFAVCEFEEMASLGSTFLPQAAFWVYFFRAALNSAMAELWSRGGLSIIVGSG	ATGGCCATGGTCAAGTTCGACCACTATACAGAAAACAAGAAGGTACCCATTGTGTCTATCAGACAATACTTCCCGCGCGATTGGGAGAACGGGCCTATGATGGCTGCGTTTGCGGTATGCGAATTCGAGGAGATGGCTAGCCTGGGATCTACCGTCTGTTCCATTGCTCTCTAGCCAAAGCTTGAGCTTCTTCACCAGAACATAGTTTCTCCCACAGGCAGCCTTCTGGGTATATTTCTTCCGGGCAGCTCTGAACTCGGCTATGGCTGAGTTGTGGTCGAGGGGAGGATTGTCCATCATCGTGGGCTCGGGGTAG
#Cluster_13
#GeneID	Chromosome:start-stop	Strand	ClusterPred	Backbone Enzyme	Backbone Domains	Product	smCOGs	EggNog	InterPro	PFAM	GO terms	Notes	MIBiG Blast	Protein Seq	DNA Seq
VC83_09302	scaffold_42:18747-19217	+	flanking	.	.	hypothetical protein	.	NA	.	.	.	.	.	MHLRRAEPVAPLPEAGGPVVRNLNDPRQALLHHAETLAELDQAKTKALKAAAATFHAATDAALDAYQVGLNAHVAALKFVLE	ATGCACCTACGGAGAGCCGTATTCCCTGTGTCCTTACATACAGCTTGTGGAGTGAATTCTCTTTAGCGAGACCAGTTCTGAGAATTCACTCCACAACTGAAAACTTCGCTCCAACCCCGGAAAGCTCCCCACACCCCTGAACCCCCACTCGAGCTGCAAGACGCACTTGATATCGTAACATCCACGAGGAACCTGTTGCGCCTCTCCCTGAGGCTGGGGGCCCCGTCGTCCGCAACCTCAACGACCCACGCCAAGCCCTTCTTCATCACGCTGAGACCCTTGCTGAGCTGGATCAGGCCAAGACCAAGGCTCTCAAGGCTGCTGCTGCTACGTTCCATGCTGCTACTGATGCGGCTCTAGATGCCTACCAGGTTGGCCTCAACGCCCACGTCGCCGCCC…
VC83_09303	scaffold_42:28828-29626	-	flanking	.	.	hypothetical protein	.	NA	.	.	.	.	.	MAKCKAPEELSTNVNTIKARNRVSNLTEDEKAVHLALKADHADLSYYLKKLYKSAKHIAASTEDKTRLQNELKVERIRVQTEKGTHASCIANQKVKNISASSSSPQAPPSTPPQLLSELAAFEGISSIPIDDDHNSEWEDTEVEDDLELELMLRHDDILNHEAVLPDELSDKEIASIQALLTQARIDAHEESNFRKWQHFWDRCIRSYTRKAGKLRKKPERLFEYIVTATVT	ATGGCGAAATGCAAGGCACCTGAAGAACTCTCCACTAATGTGAATACTATCAAAGCTCGCAACCGCGTCTCCAACCTTACTGAAGATGAGAAGGCTGTTCACTTAGCACTCAAGGCTGACCATGCTGATCTGAGCTACTACTTAAAGAAGTTATATAAGTCTGCAAAGCATATCGCTGCCTCTACTGAAGACAAGACACGTCTACAGAATGAATTGAAGGTTGAGCGTATTCGTGTTCAGTAAGTTCCTTCTGGTAATCTCTGGTAGCCTCAATCTAACTATAAACAGGACTGAGAAGGGTACCCATGCATCTTGCATTGCGAATCAGAAAGTCAAGAATATTAGCGCCTCTTCTTCTTCTCCACAAGCACCACCATCTACTCCGCCACAACTTCTGTC…
VC83_09304	scaffold_42:35996-37288	-	cluster	.	.	hypothetical protein	.	conserved hypothetical protein	IPR022198	.	.	.	.	MDGQTKIQVAENAFVYGQGMRGDQVDLGYWQIIAYAMRHFADMPREPVKEGRVMQPAAMADRAVLRRFADLGDQLGFTSTRIKHLQQYPAALAEQTPPSKHPPLVMSGSRVGIAHRCGTPRRPKFNEDRKFWFTNHLHDESDQQGKGITKFFVRKQVYLAFFGWPTWRPTAQGSSHGRSPSLPPAPDFGDLPHGPSPDGQQHMVGSRMDWPPSALEPAEDDGGLFVPEAGPSQTQAEGMGDGGQPEQPTSSSTPAESERWKRKLLEHKKRWEAWLERLDRERLEMERLEKERLEKERLERERLERGRLEREIDINLVKWEDNTWKYLTPLAVDPKDPYNIERTHTILLIAEDELAIDRMHESVAKLHADATKRVIGLKRKATEDLSHTYHAWKMVVCTD…	ATGGATGGCCAGACTAAGATTCAGGTCGCCGAGAATGCTTTTGTGTACGGGCAGGGGATGCGCGGAGACCAAGTTGATCTTGGATACTGGCAGATCATTGCGTATGCCATGCGGCACTTCGCGGATATGCCGAGGGAACCAGTGAAGGAGGGCCGCGTGATGCAGCCGGCAGCGATGGCAGACCGAGCCGTCCTCCGCCGCTTTGCTGACCTGGGAGACCAGCTGGGGTTTACTAGTACCAGGATAAAGCATTTGCAGCAGTATCCAGCTGCACTCGCAGAGCAAACCCCACCATCGAAGCATCCCCCCCTTGTTATGTCAGGATCCAGAGTAGGGATAGCCCATAGATGCGGCACCCCACGCAGGCCGAAATTCAACGAGGACCGGAAATTCTGGTTT…
VC83_09305	scaffold_42:45324-46871	-	cluster	.	.	hypothetical protein	SMCOG1087:hypothetical_protein	FAD binding domain	IPR002938;IPR023753	.	GO:0016491 - oxidoreductase activity [Evidence IEA];GO:0071949 - FAD binding [Evidence IEA];GO:0055114 - oxidation-reduction process [Evidence IEA]	.	hypothetical_protein from BGC0000022 (EAA65601.1:pident=54.12, evalue=1e-153)	MATATAQPTNDVHSYEEQRDGYAAASSSLDIAVVGAGIIGVATALGLLHAGHKVTIYEKANDYSEVGAAMAFTGVARECMQRLNPALLEALQRVGEANRHAMNRYWDGFNPASKEAAQSAEFLLFQQSARELDYKGCLRSVYLREMAKSLPDGVIRFGKFLESYSENAEGVQLRFADGSIAQADAVIACDGIHSTARRLLLGEDNPASHPSFTHKVAYRAIIPIADAVAALGDDKANNQCAHMGPDAHMLSFPVAQWTLSNVFIFVHDPKPWPDPHKMTREVSKSELAPALSKWAPHIRDLVERMPDQVFAWAIFDMADNPADTYARGRVCLAGDAAHASSPFHGAGACMGVEDALVLVSVLETALSKAGGLSKIKAVSAALQAYSTVRLERSQWLVRS…	ATGGCGACAGCTACAGCACAGCCTACGAACGATGTCCATTCTTATGAAGAGCAAAGGGATGGCTACGCTGCCGCCAGCTCCTCGCTCGACATTGCGGTGGTGGGAGCCGGTATCATCGGCGTGGCGACAGCTCTCGGGTTACTGCACGCAGGCCATAAAGTGACCATTTACGAGAAGGCAAACGACTACTCTGAAGTGGGCGCCGCGATGGCGTTTACGGGTGTAGCGCGAGAATGCATGCAGAGACTGAATCCGGCATTGCTCGAAGCCCTTCAGCGTGTTGGAGAGGCCAACCGTCACGCGATGAATCGCTACTGGGACGGTTTCAACCCGGCCAGTAAGGAGGCGGCTCAGTCGGCGGAATTCCTGCTCTTTCAGCAGTCGGCGCGCGAGTTGGAC…
VC83_09306	scaffold_42:47240-48173	+	cluster	PKS/NRPS-like protein	PKS_KR (7-154)	hypothetical protein	SMCOG1001:short-chain_dehydrogenase/reductase_SDR	short chain dehydrogenase	IPR002198;IPR002347;IPR016040	.	GO:0016491 - oxidoreductase activity [Evidence IEA];GO:0008152 - metabolic process [Evidence IEA]	.	oxidoreductase from BGC0000130 (ABO15851.1:pident=37.63, evalue=3e-26)	MATVKYALVTGCSTGGLGFALAKAFRDQGFHVLATVRNANTAGALVDERDIDILTLDVTSADSISSCLAQVRSATGDKLDILVNNAGAAIFGPLVHASIEDGKNAYDVNVWGPLAMTQAFAPLLIDSKGVILNISSIAGAVPLAWQGLYNSSKAATTFVSETLKMELAPLGVRVVTAMVGAMGTQLYDGHEVSLPPDSYYKSIEETIKKQSRGEMQAPFNEPVDITARSLVKDTLSGRRGQIWRGGEAGRASILSWLVPTSLRERILHAERGIYQLKYEK	ATGGCAACAGTGAAGTATGCCCTCGTTACCGGCTGCAGTACCGGAGGCCTCGGTTTTGCCCTCGCCAAAGCCTTTCGCGATCAAGGCTTCCACGTGCTGGCAACGGTGCGCAACGCCAACACAGCCGGCGCCCTCGTCGATGAGAGAGACATCGACATCCTCACACTTGACGTGACCTCGGCCGACTCGATCTCGTCATGCCTAGCGCAGGTGCGCAGCGCGACTGGCGACAAACTTGACATTCTGGTTAACAACGCTGGTGCCGCTATATTTGGGCCGCTCGTCCATGCCTCTATTGAGGATGGCAAGAACGCTTACGATGTCAATGTGTGGGGACCTTTGGCTATGACTCAAGCTTTTGCACCTCTCCTCATCGACTCCAAGGGCGTCATCCTGAAC…
VC83_09307	scaffold_42:48254-49096	-	cluster	.	.	hypothetical protein	.	Serine hydrolase (FSH1)	IPR005645;IPR029058	.	.	.	amino_oxidase/esterase from BGC0000027 (AGN71609.1:pident=50.74, evalue=8e-75)	MTWLPADGVPGPDPTLALPRILCLHGGGTNSRIFRAQCRVIRCHLEQSFRLVFPDAPYISKPGPDVTSVYSEWGPFRSWMKPHPGAGNNPFSTPPYHANNVLMPVHDSDPSEVIDAIDASLAEAMRTDDEAGATGEWVGLLGFSQGAKIAASLLLREQDRIELSELTYQSMLRPSHVPMFRFAVLLAGRGPLVQLYSDFQTSFRREKEVQGPILQLPTVHVHGLQDEGLAMHRDLLNRCCTAETTMVVEWDGNHRVPIKTWDVAAVVSALLATYEKLRAL	ATGACTTGGCTACCAGCAGACGGTGTTCCCGGCCCCGACCCAACCCTTGCCCTCCCCCGCATCCTATGCCTCCATGGTGGCGGCACCAATTCACGCATCTTTCGCGCCCAATGCCGGGTCATCAGGTGTCACCTCGAGCAATCGTTCCGCCTCGTCTTCCCCGACGCCCCCTACATCAGCAAACCCGGTCCGGACGTGACGTCTGTCTACTCGGAATGGGGCCCCTTCCGCAGCTGGATGAAACCGCACCCGGGAGCGGGGAACAACCCCTTCTCCACACCCCCTTACCACGCCAACAACGTGCTAATGCCGGTGCACGACAGTGATCCAAGTGAGGTTATTGACGCCATTGATGCGTCTCTGGCCGAAGCCATGAGGACAGACGATGAGGCGGGCGCG…
VC83_09308	scaffold_42:49678-57663	+	cluster	Type I Iterative PKS	PKS_KS (12-407);PKS_AT (515-838);PKS_DH (857-1043);cMT (1321-1547);PKS_ER (1796-2097);PKS_KR (2120-2299)	Type I Iterative Polyketide synthase (PKS)	SMCOG1022:Beta-ketoacyl_synthase	polyketide synthase	IPR001227;IPR009081;IPR011032;IPR013217;IPR013968;IPR014030;IPR014031;IPR014043;IPR016035;IPR016036;IPR016039;IPR016040;IPR020801;IPR020806;IPR020807;IPR020841;IPR020843;IPR029063;IPR032821	PF00109;PF08659;PF14765	GO:0016491 - oxidoreductase activity [Evidence IEA];GO:0016740 - transferase activity [Evidence IEA];GO:0031177 - phosphopantetheine binding [Evidence IEA];GO:0003824 - catalytic activity [Evidence IEA];GO:0008152 - metabolic process [Evidence IEA]	.	hypothetical_protein from BGC0000022 (EAA65604.1:pident=48.31, evalue=0.0)	MGNIGTEPATEPIAIIGISCKFAGDASSPNELWKMLVEGRDAWSEVPSSRFNLKGFFHPDPDRRDTALDPQFRLQLESVYEALENAGLPLTQVAGSDTSVFASLWKNDYRDGIIRDEQNLPRSLYTGTGRAFAAARISHFFDLRGASMTLDTACSSSLVALHQAVQSLRSGESSMAIIGGSNLILNPDTFVSLGSTGFLSAEGKSFAFDTRANGYGRGEGVATLVIKRLKDALSAGDPVRAVIRETLLNQDGKTDSITSPSQIAQVALMRDCYHKARLDPQDTQYVEAHGTGTEIGDSIEAGAIATVFQPTASQPMRIGSIKTNIGHTEVTSGVAGIIKVVLALEKGIIPPSVNFNEPNPRVPLESANLRVVTKAEQWLLGPNGVRRASINNFGAGGTN…	ATGGGCAACATTGGCACAGAACCGGCTACAGAGCCCATCGCCATAATCGGCATCAGCTGCAAGTTCGCTGGAGATGCGAGCAGTCCTAATGAACTGTGGAAGATGCTGGTTGAAGGGAGAGATGCCTGGTCCGAGGTGCCTTCGTCTAGGTTTAACTTAAAAGGGTTCTTCCATCCCGATCCAGACAGGCGCGATACTGTGTGTTTGCCCGATACTAGAAAAAGAAATAGGCGGCGCCGCTGATGATCATGGTGTTGCTGACAGATGCACGTTCGGGGCGGCCACTTCTTGCAAGAGGACGTTGCACACTTTGACGCCCCTTTTTTCAACTTCTCCTCAGAACTCGCAGCGGTGAGGTCTTACCACCACACATACTTCCCTTCTGACGGCTGATATGAT…
VC83_09311	scaffold_42:63542-63904	-	cluster	.	.	hypothetical protein	.	NA	.	.	.	.	.	MPPSPTRNQEVSPPLLVKLVPSFTPIRICEISANAFHHEMMRSDAEFFQTSIYEIDQIIHEKELVEDEETLRLIQQKLPHMHRNI	ATGCCACCGAGCCCTACCCGAAACCAAGAGGTTTCTCCCCCACTACTAGTGAAACTGGTACCTAGTTTTACGCCCATACGGATATGCGAAATCAGTGCCAATGCCTTCCATCATGAGATGATGCGAAGCGACGCCGAGTTCTTTCAGACTAGCATCTACGAAATTGACCAGATCATCCATGAAAAAGAGTTGGTAGAGGACGAAGAAACGCTCCGCCTCATCCAGCAGAAGCTTCCGCATATGCACCGGAAGTACACCATGTCTTTTCGAAGTTGGAATCAGATCGAATCCCCCCACACCGCATATGTGACCACAAGATACTGTAAGGGCACAGGGCACCCAGCTCACAGTAATAGCATATAA
VC83_09312	scaffold_42:66395-66699	-	cluster	.	.	hypothetical protein	.	NA	.	.	.	.	.	MSKKPTSNIPQDNDGQLPRMTTRQTSAAATTAVPSEDIPSRMAHLEAQIQEVKDLLVTLTATQTRILSTLPSVCYQTQEQT	ATGTCGAAAAAGCCGACATCAAACATACCCCAAGACAACGACGGTCAACTGCCTAGAATGACTACCAGACAAACCAGCGCTGCAGCTACCACCGCTGTGCCATCCGAAGACATCCCAAGTCGAATGGCCCACCTCGAAGCACAGATACAGGAGGTCAAGGATCTACTAGTTACCCTGACGGCAACCCAGACCAGAATCCTGTCCACACTGCCGGTGGACGCCCCCATACCCACAGTTGAAGCTGCGGAGTGTCATACTGACATTCGTTGCAGTCAGTTTGCTATCAAACTCAAGAGCAAACTTAG
VC83_09313	scaffold_42:75353-76697	+	cluster	PKS/NRPS-like protein	PKS_ER (180-240)	hypothetical protein	SMCOG1040:alcohol_dehydrogenase	Dehydrogenase	IPR002085;IPR011032;IPR013149;IPR013154;IPR016040	.	GO:0008270 - zinc ion binding [Evidence IEA];GO:0016491 - oxidoreductase activity [Evidence IEA];GO:0055114 - oxidation-reduction process [Evidence IEA]	.	Alcohol_dehydrogenase,_zinc-binding_domain_protein from BGC0001094 (ABI91459.1:pident=25.75, evalue=7e-10)	MTSARIVCTFIMSVSMNALVLYGPGDLRHERVNKPEASAGSIVVRVIAAPIWDYVSEVLDGSLPFPHAYPLVFGTCCVGRIDEVGPDVASLKPGQLVFCDHIVYLRDAPEKRIVLGYHGGHSEEELKFSSSHYKDGCFAEYARFPTENVHVVNEQRIAQHGVTPAQLAEISSIMSGVGAANAIHVRPGETVLVMPGTGFFSSSAIVAALGLGANVVVTSRSKDTLSALMHHFGDDGKRITPLVLTGDVTTDVDTLRAATPDGRGADAYIDFSSPEMIGSTHLEVGLHTLKRFGRCCLAGMIPGKVPLPYLTIRANSISIIGSFAQNRQDVEFTIRLIEAGNLKLRKDIAGAFGLRDIDEALKLAKEAPGWGKMVIITP	ATGACAAGTGCTCGCATTGTATGTACATTTATCATGTCGGTCTCCATGAACGCTCTCGTCCTGTATGGACCAGGCGATCTTAGGCATGAACGAGTAAACAAGCCCGAAGCATCCGCTGGCTCCATCGTCGTGCGCGTCATTGCGGCTCCGATATGGGACTACGTGGTTCGTGCGCATCCATACATTGACTTACAAAAAGAAAGTTTTACAGGAGATTAACAATTGCACAGTCGGAAGTCCTCGATGGCTCGCTTCCCTTCCCTCACGCATACCCGCTGGTGTTTGGAACTTGCTGCGTCGGACGCATTGATGAGGTCGGACCCGATGTTGCTTCGCTGAAGCCGGGGCAGCTAGTGTTTTGCGACCACATCGTTTACTTGAGGGATGCGCCGGAGAAGC…
VC83_09314	scaffold_42:76744-78189	-	cluster	.	.	hypothetical protein	.	Trichothecene 3-O-acetyltransferase	IPR003480;IPR023213	.	GO:0016747 - transferase activity, transferring acyl groups other than amino-acyl groups [Evidence IEA]	.	trichothecene_3-O-acetyltransferase from BGC0000027 (AGN71607.1:pident=38.61, evalue=1e-104)	MDFRPYVEDTSASAPEQPAQAESKTQVDSIDELHQDVVSQFPFLNGYSHIVFLFQPDADTSRETIIATVHAALAKLTAQVPWLAGQVLHNPGPPGNSGHYMLAPWPLSAHKNDMVRVKDCEDRMPPIAQIVRAGAPISMLDAKILTPFPSLPLPHGLEPPLPVMLLQVNFLQGGVIINLSTHHMAVDGNGIVQIMRLLATVLQGQEIAATDKEQANRDRRRVVPLIPRGEPVKDHSHLRAPPGHITVPPSSPPKWCYFKLPVSALPTLKKLASPPSQQQQLSENDVICAFCWQRITAMRLARGFSPDTMTKMTRIIDARAALGVPITYMGHLTYYAVAQLPMRLVASLPLSSIAQTLRRELNAANTTWAIRSYATFLAREPDKSRLVYAGLRNLDTDLG…	ATGGATTTCCGTCCTTATGTCGAGGACACGAGTGCTAGCGCTCCCGAGCAACCCGCACAGGCGGAGTCCAAAACGCAAGTTGACAGTATAGATGAGCTTCACCAAGATGTCGTGTCTCAATTCCCATTTCTGAACGGCTACAGTCATATTGTCTTCCTCTTTCAGCCGGATGCCGACACGTCGCGAGAGACTATCATTGCCACGGTCCACGCTGCCTTGGCCAAACTCACCGCGCAAGTGCCATGGCTGGCCGGCCAAGTCTTGCACAATCCCGGGCCACCAGGAAACTCAGGGCACTACATGTTGGCTCCATGGCCTTTAAGTGCGCACAAGAACGACATGGTGCGCGTTAAAGACTGTGAGGACCGCATGCCGCCAATAGCGCAGATTGTGCGGGCA…
VC83_09315	scaffold_42:78305-79510	+	flanking	.	.	hypothetical protein	.	NA	IPR006094;IPR016166;IPR016167;IPR016169	.	GO:0050660 - flavin adenine dinucleotide binding [Evidence IEA];GO:0016491 - oxidoreductase activity [Evidence IEA];GO:0003824 - catalytic activity [Evidence IEA];GO:0016614 - oxidoreductase activity, acting on CH-OH group of donors [Evidence IEA];GO:0055114 - oxidation-reduction process [Evidence IEA]	.	.	MAATRSLQKCSLPGRLIFTLGTLIIDLQDQNGGASSRRAAQTTRTGDGSRPWPCESCHAGRPCAFYIRCHWRDSHIETRLYLNCFTVIRIIMHLNLLYLYLLAASLGLAVAQPNLTALYAPGLSAGSEIFYPTDSDYSEVTPRWNLYDAPTYFGAIKPATEADVQHIVKVSAQNNISFLATGRGHGSTGTLAALNGIEIDLSHFRTVDLDAENNKLTVGGAVNFSQLFDPLYNAGKMLPFGNSRCVGLLGASLGGTIGVMQGILGLGVDYLDSVRMVTSNGEIVEASKTKHADLFWGMRGAGANFGIVTSATFHLHDLLNSGDLTSIDLLYPGSANATIYEALKTYDDDIPNELTINVASTYNQTSGQVCVP	ATGGCAGCCACACGGAGCTTGCAGAAGTGCTCGCTGCCAGGACGTCTAATATTTACTCTCGGCACCCTAATTATTGACCTGCAGGACCAGAATGGAGGGGCGTCGAGTAGGCGTGCGGCCCAGACAACCAGAACCGGCGACGGAAGCCGACCATGGCCTTGCGAGAGCTGCCATGCCGGCCGTCCTTGTGCTTTTTATATAAGATGCCACTGGAGAGACTCTCATATCGAAACGCGGCTCTATTTAAATTGTTTCACAGTGATCAGAATCATAATGCATCTTAATCTATTGTATTTGTACCTGCTGGCTGCCAGTCTCGGATTGGCTGTCGCTCAACCCAATCTGACTGCATTATACGCTCCCGGCTTGTCCGCAGGATCCGAGATCTTCTATCCTACG…
VC83_09316	scaffold_42:79550-80289	+	flanking	.	.	hypothetical protein	.	FAD binding domain protein	IPR012951	.	GO:0050660 - flavin adenine dinucleotide binding [Evidence IEA];GO:0016491 - oxidoreductase activity [Evidence IEA];GO:0055114 - oxidation-reduction process [Evidence IEA]	.	.	MSLHNQSAVIVNLVWFGPEADVTQHIQPFIVAGPTTTNTKTVRWTDWYTVALFGAYVSPGATDCTYGQYYNAYTLGIAQTDPVAMTALFNNITAFSSENPDFTGFFGVNRYPNAVALSVEDNDTAYPYRGVKSQITIQSNYHPNATLNDAANHFFKDARAVMQETSGLDCLSIYVNFAHGDEGPEAWYSHRKLARLSRLKRKWDPSNRFGFYQPVPLHYHRA	ATGTCTCTCCACAACCAGTCCGCAGTCATCGTCAATCTAGTTTGGTTTGGCCCCGAGGCAGACGTGACGCAGCATATACAACCTTTCATTGTCGCGGGCCCAACGACTACCAATACGAAAACTGTTCGATGGACAGATTGGTACACGGTAGCTCTCTTCGGCGCATATGTTAGCCCAGGCGCAACCGACTGTACCTATGGCCAGTATTACAACGCATACACTCTGGGAATCGCGCAGACGGACCCGGTCGCCATGACGGCGCTCTTCAACAACATCACCGCATTCTCCAGCGAGAACCCCGACTTCACTGGCTTCTTCGGCGTGAACCGCTACCCCAACGCCGTGGCTCTGAGCGTCGAGGACAATGACACCGCCTACCCTTACCGAGGGGTCAAGTCG…
VC83_09317	scaffold_42:80883-83251	+	flanking	.	.	hypothetical protein	.	NA	.	.	.	.	.	MSSGYPLSVSTFAHASIRGRAEGMASRQAAPSGLACMQCFKAKCKCASRPDGDGCERCHHLKKQCQPSDSLRKITNAQRRHNFAARIGDLEGEVDSLVRLLSLAAQSPSLSVTLRSVVREDETLAGYAHLLSQDDSDWPSNAADTAMGGDDDTATQPSRKNSFAIDLSSPYAGGTISGTLASTPLAPDGPSTHDLETCVTIFRDKMLPCFSFTDISPNVTVQELQRDRPFLVRAILAVASPSREQKLAYGWELKEVLAQMTLVQNQSSLDLLQGLLTFTAWSYDHMLNPTGTLSRLILLAISLACDLRLDKPLPSDEHMMKPMVDGSSEQENNTTKHWFVVEEQRAVLACYALSSIISIYFAQIDVMKWKPRMEESLRAIEANRECHSDVAFAFQVRLQ…	ATGTCGAGCGGATATCCGCTCTCCGTCTCTACTTTCGCACACGCGTCGATACGAGGTAGAGCTGAAGGCATGGCTTCCCGTCAAGCCGCACCGTCCGGCCTGGCATGTATGCAGTGCTTCAAGGCGAAATGCAAGTGCGCGAGTCGCCCGGACGGCGACGGGTGCGAAAGGTCAGTCATGCGACGAACATTTTTGGATATTATATCACGTGATCGAGCTTGTCGATTGACAGCTTTCACAGATGCCATCACCTCAAGAAACAGTGTCAGCCATCGGATTCGTTGCGCAAGATCACTAATGCCCAAAGACGGCATAATTTTGCGGCGAGGATCGGTGATTTAGAGGGAGAGGTCGACAGCCTCGTCAGGCTGCTCTCCCTCGCCGCACAGTCGCCTTCTT…
VC83_09318	scaffold_42:83975-86028	+	flanking	.	.	hypothetical protein	.	transporter	IPR011701;IPR020846	.	GO:0016021 - integral component of membrane [Evidence IEA];GO:0055085 - transmembrane transport [Evidence IEA]	.	.	MTSGSPSESASSNTAVGQDVPCQAKTKDQMTSSTLELPSIELASQTEVGVQEEEQGKEKEEEKEKEPSTDKPEDEQLNISGLQRALIIAPVTLIYFLVMLDSSIISTAIPQITDDFDSVLDIGWYGSAYQLASSAFVPLAGKIYTFFPTKWSFLVFFAIFEMGSALCGAAQSSPMLIVGRAIAGLGGSGLMNGILTILSSILPPERLPRVMGLNVSLGQVGMACGPLIGGALTQYATWRWCFYINLPIGAAVGGLLILLRIPEVRAKPPVREVLGKAVSKMDLTGLVLLWPAAIMFFLALQWGGNRFAWGSATVIGLFVGAAAMFAIFLAWEYSRGDDALLPFSMLRVRVIYSASATMFFFMGAMFLQHYYLPIYFQAVKGDDPFMSGVHILPTIISQV…	ATGACTAGCGGCTCGCCTTCGGAGTCAGCAAGTTCGAATACTGCCGTAGGACAGGATGTCCCCTGTCAAGCAAAGACGAAGGACCAGATGACAAGCTCGACTCTCGAATTGCCAAGCATTGAATTAGCATCGCAGACAGAGGTCGGCGTCCAAGAAGAAGAACAAGGAAAGGAAAAAGAAGAAGAAAAAGAAAAGGAGCCCTCAACCGACAAGCCCGAAGATGAGCAGCTAAATATATCCGGGCTTCAGCGCGCCCTGATTATCGCGCCTGTCACCCTCATCTACTTCCTCGTCATGCTCGACAGTTCCATTATCTCTACGGCAATCCCGCAGATCACTGACGACTTCGACTCCGTGCTTGACATAGGATGGTACGGCAGCGCGTACCAGCTCGCTAGC…
VC83_09319	scaffold_42:86478-87627	-	flanking	.	.	hypothetical protein	.	isoflavone reductase family protein	IPR008030;IPR016040	.	.	.	.	MAPQYANDMPQGFTNRIERVAIVGAGGQMGAHFAKTLLETGKHTVTALTRHGSTNELAAGVKAVIVDYDDESSIVDALKGQQFLIITLGATAAPDTHSRIVQAAAKAGVPRIMPNIYGLDDSNEALISENPLSVDFTSILAEIESSGCSWTSMVCSMWYEFSLAMGPIWFGFDFTNKKLTLFDDGKTKINVTTWEQCARAVVALLSLKELPEDENDTSLTVDTWRYKPLVISSFLISQVDMFESWKRVSGDNDSDWIVEEEPSKERYQKAMELMKSAQDPMSARMGAASASFVRTFFPNGGGDYESTRGLDNEKLGLPKEDLDERTAVAKKMVEEQYAAKLFAKMTAT	ATGGCTCCGCAGTACGCCAACGACATGCCTCAAGGCTTTACTAACCGCATTGAGCGGGTCGCTATCGTTGGAGTAAGTTCAGCCCAGTTTAGCTGCCATGATTTGCAAAATCTCTCCATATCCTCAAATCACTTACTTCCACCATATGCACATGCGGTACTAACTTGAGACTAAGGCAGGCGGCCAAATGGGCGCGCACTTTGCGAAAACTCTCCTCGAGACCGGCAAGCACACCGTAACCGCCCTGACGCGCCATGGCAGCACGAACGAGCTCGCGGCCGGCGTCAAAGCGGTTATCGTTGACTACGATGATGAGTCCAGCATCGTCGACGCCCTAAAAGGCCAGCAGTTTCTTATCATCACCCTCGGCGCCACGGCCGCTCCGGACACCCATTCCAG…
VC83_09320	scaffold_42:88584-90852	-	flanking	.	.	hypothetical protein	.	Fungal specific transcription factor domain	IPR001138;IPR007219	.	GO:0005634 - nucleus [Evidence IEA];GO:0003677 - DNA binding [Evidence IEA];GO:0008270 - zinc ion binding [Evidence IEA];GO:0000981 - RNA polymerase II transcription factor activity, sequence-specific DNA binding [Evidence IEA];GO:0006351 - transcription, DNA-templated [Evidence IEA];GO:0006355 - regulation of transcription, DNA-templated [Evidence IEA]	.	.	MSTAIQSHRQQPGLACEDCRRRKARCDRVRPVCGSCQDSGNTCRYVDKWPRRGPRKGQMLALKNLVTNLEQRLGEQMRKAQPDHDAILSDTRINPDASLAETEPATLSTHLENDTLGSAAFESTGLDCTSLESTNVENTGLSSTLPERTLFQIPGFVNVDMNSVWGLHGSPSNAMFDQTFISDWLDGDADLSPPKTVSGTQQVFTPTNMQHLGGCALSDLMKVDLDELYFDRVYQVAPNIHRRNYFASVSQNCPSPARIALQYAMRAVAAAVSAQYRPLSSMLCAESRRVLEQMDADGAGDCGETPIEQIQAWLLVAHWELLCKHEHQAMLTAGRGIRMVQLARFHDVDACSVPFMSLGAESPLVSPSLLSGDETFAQVEEKRRTFWLAYCFDRFCLMR…	ATGTCTACGGCGATTCAAAGTCACCGCCAGCAACCGGGCCTTGCATGCGAAGATTGTCGGCGACGGAAGGCCAGGTGTGATCGCGTCCGTCCTGTATGTGGCTCCTGCCAAGATTCCGGCAATACGTGCCGTTATGTCGACAAGTGGCCACGGCGAGGGCCAAGAAAAGGGCAGATGTTAGCGCTTAAGAATCTCGTTAGTAAGTCGGCTTCTTCAAATCTCCTAATCGCTCTATTTTCTCTATTTCAGGCGTCCATACGATCGATGGAAGCTGACTTCCTGCAGCTAATCTCGAGCAACGCCTCGGCGAGCAGATGAGAAAAGCGCAGCCTGACCATGACGCTATTCTATCGGATACTCGAATAAATCCCGATGCCTCACTTGCAGAAACAGAGCCAG…
#Cluster_14
#GeneID	Chromosome:start-stop	Strand	ClusterPred	Backbone Enzyme	Backbone Domains	Product	smCOGs	EggNog	InterPro	PFAM	GO terms	Notes	MIBiG Blast	Protein Seq	DNA Seq
VC83_09527	scaffold_50:23348-25405	+	cluster	.	.	hypothetical protein	.	NA	.	.	.	.	hypothetical_protein from BGC0000027 (AGN71622.1:pident=39.79, evalue=1e-117)	MAWEETDLGVYRAVFGGSEKIYHKVATLFAHLKREHYRVHCVCSLEFSSEFEERDPATALKEAWKTLRTELPTLGVLADGPGHKVYKILDVQGERDWLDRSFFLEPHGKSSDEVIAREPLDFPSLHFMPSSSEVIFLCSHWRIDAIGTNWVLDRLFSLLVAPRATLHSVPSLDVVSPGLEGAIGSLETWTEEQETYARSYIQSFRADSFPNDRMPYKGDAATLPGNPARQTVVFDPTSTAHVIAACKVLEISVTAAVHSALAQTVFALADGDDGDQPGEKHDYTCATSMNLRPKLPAPYNTRAHAVQTYVIGCACRVRRDSSFADAARALTKHYKVAYGDERVLQSLRPIYKFNSDATPVQQKKGSAAATPSAVVSPPPLPSGITISSIGIVDNYLTGV…	ATGGCTTGGGAGGAAACAGACCTCGGGGTGTACAGAGCGGTATTTGGTGGATCAGAGAAAATTTACCATAAGGTTGCGACTCTTTTCGCCCATCTCAAACGTGAGCACTATCGCGTCCACTGCGTCTGTTCCCTTGAGTTTAGCTCCGAGTTTGAAGAACGCGATCCTGCCACCGCCTTGAAAGAAGCATGGAAGACTTTGCGGACCGAGCTTCCAACTTTGGGAGTCCTCGCGGATGGACCAGGCCACAAGGTGTACAAAATTCTTGATGTGCAAGGCGAGCGAGATTGGCTCGACCGGAGTTTCTTCCTCGAGCCACATGGGAAGTCTTCAGATGAGGTGATCGCGCGCGAACCGCTCGACTTCCCGAGCCTCCATTTTATGCCTTCCTCATCGGAA…
VC83_09528	scaffold_50:26118-34194	-	cluster	Type I Iterative PKS	PKS_KS (418-840);PKS_AT (947-1242);ACP (1734-1803);cMT (2065-2234);TD (2320-2546)	Type I Iterative Polyketide synthase (PKS)	SMCOG1022:Beta-ketoacyl_synthase	polyketide synthase	IPR001227;IPR006162;IPR009081;IPR013120;IPR013217;IPR014030;IPR014031;IPR014043;IPR016035;IPR016036;IPR016039;IPR016040;IPR018201;IPR020801;IPR020806;IPR020807;IPR020841;IPR029063;IPR032088	PF00109	GO:0016740 - transferase activity [Evidence IEA];GO:0031177 - phosphopantetheine binding [Evidence IEA];GO:0003824 - catalytic activity [Evidence IEA];GO:0008152 - metabolic process [Evidence IEA]	.	hypothetical_protein from BGC0000022 (EAA65602.1:pident=54.86, evalue=0.0)	MVYIDQQESAILLFGPQALSFNRQFETLRRTLSSEVAGQDWILDTVAELPQYWDALTEVIPKIKGAVQGEKHLADLDSWFRRAPLEDDRLEQLPNLILTPLVVLTQLTQYWRYLELNQQSKEAGAKIDLQADLVARQKNGGVNEVQTLGFCTGLLSAFAVASANNQDEFEKYGAVAVRLAMLVGALVDAQEACNRELGHGQSKSYATAWRSAQQCQDMHQIIDSLFPQAYISVIYDEARVTVTTSQQTAPAFLQATRDYGITAAEVGLRGHFHSPSEDFLSLTNALIEYCDSIPDLRFPDASKLALPTYTNEAVDGKSIERSAGSLTKIALHAILVRQSNWYNTFAAVQANLGHDTIFVSFGPDRCVPPTLMRCLGPRLMQFADLDEEMPQRLASVLDP…	ATGGTATACATCGATCAGCAGGAGTCGGCGATCCTCTTGTTTGGGCCCCAGGCCCTTTCGTTTAACAGACAATTCGAAACGCTTAGGCGCACCCTTTCAAGTGAGGTTGCTGGGCAGGACTGGATTCTTGATACAGTGGCCGAGTTGCCACAATATTGGGATGCCTTGACAGAAGTAATACCCAAAATTAAGGGCGCTGTCCAAGGCGAAAAGCACCTGGCAGACTTGGACTCGTGGTTTCGACGAGCTCCTCTCGAAGACGACAGGCTGGAACAGCTGCCGAACCTGATACTCACCCCGCTGGTAGTTCTCACCCAACTCACACAGTACTGGCGTTACCTTGAGCTTAATCAACAATCAAAAGAGGCTGGAGCGAAAATCGATCTCCAAGCAGACTTA…
VC83_09530	scaffold_50:39443-39820	+	cluster	.	.	hypothetical protein	.	NA	IPR001878	.	GO:0008270 - zinc ion binding [Evidence IEA];GO:0003676 - nucleic acid binding [Evidence IEA]	.	.	MQKALVAEVGATTLHEFAKKCMLVDQNLQRIQEKEKRMKPQPFAYQKQSGQSPTASTAVEIVAPQKKLYRSPHQDPEKESLMKLGKFFHCHESSHHAHDCPQKQKGRLNEISATEDSTQYESGKE	ATGCAGAAAGCCCTTGTTGCAGAAGTGGGAGCTACCACCCTACATGAATTCGCGAAGAAATGCATGCTTGTGGACCAAAACCTACAGAGAATTCAAGAAAAGGAGAAGAGAATGAAGCCACAGCCGTTCGCCTACCAGAAGCAGAGTGGCCAGAGCCCTACTGCTAGTACTGCTGTTGAAATAGTGGCACCACAGAAGAAGCTCTACCGCTCTCCCCACCAAGATCCTGAGAAAGAATCGCTCATGAAGCTTGGCAAATTCTTCCATTGCCACGAAAGCAGCCATCATGCTCATGACTGCCCTCAGAAACAGAAAGGCAGACTCAATGAGATCTCTGCTACTGAGGATTCTACCCAGTATGAGTCGGGAAAAGAATAG
VC83_09531	scaffold_50:50096-51317	-	cluster	.	.	hypothetical protein	.	NA	.	.	.	.	.	MVAECRKFIVLSGCYGATDSTQDSKASFYNNTAYEPTSRIQKQNKPDDRVGDDCAPTRNLFAKMPVLLPPGALPAAYRVLCMRCVRRIGTPDDAPMEHECVWSEKSSKCAYCVKQKAPCVPILWFLEEEYAAIVAAEAATPPVPATTLKTYKEVARVADLSSAAMPALRSPFEGAQYIQGLATLAAIKDLAAAVEGLKEDTGKLLAGQARAVSLLGTVDKTTDKVGKEVSFVATAVAKVEKAVGKLAGAVAVAPRNGGKRKRGEEEEGNGENPIG	ATGGTAGCCGAGTGTCGGTATGGTCTAGGTAGTCTTTGTTCGAAGATCGTGGTGCTGAATGCGTCCGTGGGATGGATCGCGGAGCGTGCTTTGTTCCTAATAAAAGCGGATTGTTGAGGTCCGAGTTGGCACCGTATAGTATCCAGTTGTGGTGTTGCGCGTCGCGAGTTTCTTAGTTACTGTGCGCGCGCTACTACTCCTCAGAAAATTCATTGTTCTAAGCGGTTGTTATGGAGCAACCGATTCCACCCAGGATTCGAAGGCTTCTTTTTACAACAACACCGCCTACGAACCCACCTCCCGAATCCAGTAAGTAGCCCCTCTTGTTCGTATACTGTATACTAATCTGATTGTTTCATAGGAAACAAAACAAACCAGACGACCGAGTAGGTGATGATT…
VC83_09532	scaffold_50:54624-55061	-	flanking	.	.	hypothetical protein	.	NA	.	.	.	.	.	MTFEEEISKFALEFDSKLSATNVSMTLCRMVPELFPHVRQLDINILGELRLRPDTHSTVIALGGIETVFLGPIEDMVPALGPGREVCIAIQQMVFHTLFMKKLELYGQDLKQDIYNPYNIRFWKELDPDNGLWGTGFVMELRINV	ATGACTTTTGAGGAGGAGATTTCTAAGTTTGCTCTTGAGTTTGATAGCAAACTGAGTGCAACGAATGTCAGTATGACACTGTGCCGGATGGTCCCAGAATTATTTCCTCACGTTCGGCAACTCGACATAAACATCCTCGGCGAATTAAGACTAAGGCCGGATACCCACAGCACAGTTATCGCCTTAGGCGGGATAGAAACTGTCTTTCTGGGCCCTATTGAAGACATGGTACCAGCTCTAGGACCTGGACGGGAAGTGTGTATCGCTATCCAGCAGATGGTTTTTCACACCTTGTTTATGAAGAAGCTGGAGTTATACGGCCAGGACCTCAAGCAGGATATTTATAACCCGTATAACATTCGCTTTTGGAAGGAGCTTGATCCTGATAATGGGTTGTGG…
