# Supplementary material for: Extreme sensitivity to ultraviolet light in the fungal pathogen causing white-nose syndrome of bats
Source: Nat Commun. 2018 Jan 2;9:35. doi: 10.1038/s41467-017-02441-z (PMC5750222; doi:10.1038/s41467-017-02441-z)
Supplement: Supplementary file 19 — Supplementary Data 16 [file 41467_2017_2441_MOESM19_ESM.xlsx]

## Sheet: Psp WSF3629
#Cluster_1
#GeneID	Chromosome:start-stop	Strand	ClusterPred	Backbone Enzyme	Backbone Domains	Product	smCOGs	EggNog	InterPro	PFAM	GO terms	Notes	MIBiG Blast	Protein Seq	DNA Seq
VE00_00479	scaffold_1:647982-652387	-	flanking	.	.	hypothetical protein	.	Xanthine dehydrogenase	IPR000674;IPR001041;IPR002346;IPR002888;IPR005107;IPR006058;IPR008274;IPR012675;IPR014307;IPR016166;IPR016167;IPR016169;IPR016208;IPR022407	PF02738	GO:0051537 - 2 iron, 2 sulfur cluster binding [Evidence IEA];GO:0050660 - flavin adenine dinucleotide binding [Evidence IEA];GO:0043546 - molybdopterin cofactor binding [Evidence IEA];GO:0004854 - xanthine dehydrogenase activity [Evidence IEA];GO:0005506 - iron ion binding [Evidence IEA];GO:0016491 - oxidoreductase activity [Evidence IEA];GO:0016614 - oxidoreductase activity, acting on CH-OH grou…	Xanthine dehydrogenase	.	MAPSAVSPTPATPAEASTNLAEVTAFYDTTLRFFLNGTRVNLDNIDPEITLLEYLRGIGLTGTKLGCSEGGCGACTVVVSQWNPTTKKIYHASVNACLAPLVSVDGKHVITVEGIGNVERPHSVQERIAKGNGSQCGFCTPGIVMSLYALLRNEDQPTEHSIEEAFDGNLCRCTGYRPILEAARTFSAESGCAKAKTNGGGGCCMEKEGGGGCCKSKPGDDDQPIKRFTPPGFIEYNPDTQLIFPPALTKYEFKPLTFGNKRKRWYRPVTVDQLLRIKHALPSAKIIGGSSETQIEIKFKAMQYSDSVFVGDIPELRKFEFHDDHLEIGGNITLTDLEAIALKAVEHYGPEKGQVFTNMHRQLQYFAGRQIRNVGTPAGNLATASPISDLNPVLVAANA…	ATGGCGCCCAGTGCCGTCTCTCCCACCCCCGCCACCCCCGCCGAGGCATCCACGAACCTCGCCGAGGTGACCGCTTTCTACGACACAACCCTGCGCTTCTTCCTTAACGGCACCCGCGTCAATCTCGACAACATCGACCCGGAGATCACCCTGCTCGAGTACCTCCGTGGCATTGGACTCACTGGCACCAAGCTTGGCTGCTCAGAGGGCGGATGTGGCGCGTGCACCGTCGTTGTTAGTCAGTGGAATCCTACGACGAAGAAGATTTACCACGCCAGCGTTAATGCGTGTCTGGCGCCGCTTGTGAGTGTGGATGGCAAGCATGTCATTACGGTGGAGGGGATTGGGAATGTCGAGAGGCCGCATAGTGTGCAGGAGCGCATTGCGAAGGGGAATGGG…
VE00_00480	scaffold_1:653008-654006	-	flanking	.	.	hypothetical protein	.	NA	IPR003812	.	.	.	.	MTSTSKRQARPCQELSQGNGPTVPLQLAGNVISGLTDVIFGSNAIEVVGGAIGITDRFCRQVFEGKIPDVEDIDERSDEYALELEHLSSSGRATDLQSILRSRHEIVQHALAAKYLFDTIVLQDIPLDEDIIKETHRILMRYSEHEASGGIYRESDEGASHGLRLETDEEYQKRVADCKRLKPNRPVPERKQVPLFSSKFVRGKSVKFFVRNLVAEHNERIKTAEKTGEFDAIDLASRLSTAFVCIHPFEDGNGRLCRRLLNAMTIKYAGRVVEIGKDPRERDEYLRDAWLADTTFRDEEQRDIPWEEQTAHVSLGRRVLEKVTSGMRETGD	ATGACATCGACATCGAAAAGGCAAGCACGACCGTGTCAGGAACTGAGCCAAGGAAACGGCCCAACAGTCCCCCTGCAGCTGGCAGGCAACGTTATCTCCGGGCTCACTGATGTAATATTTGGGAGCAATGCAATCGAGGTAGTAGGAGGGGCTATTGGGATTACAGATCGGTTTTGTCGACAAGTTTTCGAGGGCAAGATTCCAGATGTCGAAGATATCGACGAGAGATCCGACGAGTACGCACTTGAGCTTGAACATCTTTCTTCAAGCGGTCGGGCGACAGACCTACAATCTATCCTACGCTCAAGGCATGAGATTGTTCAGCATGCGTTAGCTGCAAAGTATCTCTTCGACACGATCGTGCTACAAGATATCCCTCTCGATGAAGATATCATAAAA…
VE00_00481	scaffold_1:656366-658158	+	flanking	.	.	hypothetical protein	.	SPX domain	IPR004331	.	.	.	.	MKYGQALYERSVPQWAPYNIDYNELKSLIRTHTTPPPGSSHSDASLPVVIPGQTDEALSCFEARFARELGAQHARVDLFVRSKADEFRRRLSDYEQKLSRLIARGDPESGGIMTARRRERLARLETRVLRCTDDIRNLDRFIQAQRIGFQKILKKYRKWTGSPTLPRLTDPFLSPTTSFTHLSLLPLLTAFSDLSTRIAAFSPPPSSTSTPLTLSRRSSQPLPHSPAAARNKAVQTATYWNEYDYPSDGGGAEEPYTIAFDAPADDDGFPGQQRISKALAYLGEKTAVLGWFRPSSSGGESSSKAERRALLGSSSRASELETGEDEDLEDYDAEGFPLGYETHYATFPSIATQRLTAQRSHMLLLALVACYISSALLLGISGILVATGRNRLRAEVDAG…	ATGAAGTATGGCCAAGCTCTTTACGAGCGCAGCGTCCCTCAATGGGCGCCTTGTACGTTCCCCGCTCTCCAGTCCCCAGTTAAACAGTCATAACAACCACGACGACCGATAAAAAGACCCCCAAACTGACAAATCCTCTCAATCAACAGATAATATCGACTACAACGAGCTAAAGTCTCTCATCCGAACGCACACCACCCCGCCACCAGGCTCGTCGCACTCAGATGCCAGCTTGCCGGTCGTTATACCCGGACAGACCGATGAGGCGCTGTCATGCTTCGAGGCACGCTTCGCGAGGGAGCTGGGGGCGCAGCATGCGAGGGTTGATTTGTTTGTGAGGAGTAAGGCTGATGAGTTTCGCAGGCGATTGAGTGAGTTCCTTTTCTTTCGTTGGGTGTA…
VE00_00482	scaffold_1:659758-660858	+	flanking	.	.	hypothetical protein	.	NA	.	.	.	.	.	MATVTPSSTNSIQPFRFLDLSPELRNKIYELVLGFDRPVSLTSTTDIYLKHRSSHIAGCTFDTHPHLPNLNGSVADRKNVTWCVDLFANTQRKLDLPRSVLSLRHVCKQIDEEMRYMFFAINEFHFRDADYAQDLFTNMANPKATAAIEVLGFRFFSDNAPRLYPRLGTACPNVRVLKVTMNMEDKRVVLPVMHKSLRRARGVEAFASYLAGLEKLETFEIVGTDYVNETVDGIEKLVQVDINHPLAIGPWFKKKIEMAKMQRKIIGKEVMAREKREREKKEKAMKEKRKEQRKRNKERKMERERQRLEAERLERERQNMERLRLETGRLERERHARESQRRADRTAANRAAADRFYVDLTFFEGE	ATGGCTACCGTTACCCCATCTTCAACAAACTCAATCCAGCCATTCCGCTTCCTCGACTTGAGCCCTGAATTGCGCAACAAGATCTATGAGCTTGTTCTTGGCTTCGATCGTCCTGTTAGCCTCACCAGCACAACAGATATCTACCTGAAGCACAGAAGCTCCCACATCGCCGGTTGCACATTCGACACCCACCCCCATCTCCCCAACCTCAATGGCAGTGTCGCAGACAGAAAGAACGTCACCTGGTGTGTGGACCTTTTCGCAAACACACAGCGAAAACTCGACCTCCCGCGCTCCGTGTTGAGCCTACGCCATGTGTGCAAGCAGATCGACGAGGAGATGCGATACATGTTCTTTGCGATCAACGAGTTCCACTTTCGCGACGCAGATTATGCGCAG…
VE00_00483	scaffold_1:661527-662904	+	cluster	.	.	hypothetical protein	.	NA	IPR017956;IPR020478;IPR025212	.	GO:0003677 - DNA binding [Evidence IEA]	.	.	MAPGAAKIPKKRGRPSNASLVPEEREEQPEASPPKKKRGRPSNASKAPQESKETPESSKPRRRRDKVQQEAEEGPEPSQPRRKGGRPSNATRALREIENEPEVAAPSRKRGRPSNASRVPEEIENRSEPTRDKPAKKKARVSTGGESSQGSKAAPTKRAREPRTRQSPPATSPPPPLPFQHLEPVECSVSHNKIDATWEPLPATAHDRAMQLLGDIEKSVVQRLRDERKRTQASTAIQMVTRRLGRKIARGLPFPPGSRPQREEDFDFERILDATRKLEGLLTPALHARELLKGEIRREEVMLEREKEALEKLERNAAAERSRRKAEAKKLHPSLAKKGAEVVEWNDRDQLNLADEQTMADVLDDAKIDDDLRPILEELQNHLESMQNNFKQVEGIVPA…	ATGGTGAATTACAATATTCGATATTTGAGACGAATCGCAACTAACTTTTACAGGCTCCTGGGGCAGCTAAAATCCCGAAGAAGAGAGGACGACCTTCAAATGCGAGTTTAGTACCTGAAGAACGCGAGGAGCAGCCAGAAGCTTCCCCACCCAAAAAGAAACGCGGCAGACCATCAAATGCAAGTAAAGCGCCCCAAGAGAGCAAGGAGACGCCTGAATCATCGAAACCTCGACGACGACGCGACAAGGTGCAACAAGAAGCTGAAGAAGGACCCGAACCATCCCAACCTCGGCGAAAGGGCGGGAGGCCCTCGAATGCGACTCGAGCACTGCGAGAAATTGAGAATGAACCGGAAGTAGCTGCACCTTCACGAAAACGTGGGAGACCATCGAATGCAA…
VE00_00484	scaffold_1:663830-665689	+	cluster	.	.	hypothetical protein	.	Zn cluster transcription factor Rds2	.	.	.	.	.	MEHNGDRNRPRKTSETPPAGPAPAAPTSATKNPKKRRKVNHVVSHERPCARCIKRNIGHLCHDERRESDSSTKKVKARQSTAGEDEEGATSEPTQPAESGMSGSLDQRVEQAREDALGTVGTASMPPQQAPLQIVQPSPVSGAQANALSRTSGRFIGDRQNDWPGAQSQYQDMHNYHPSYMFNTSEFTNEFNLLNDFLNNSLLDDGGMLEGDAAHFYNDQSLLMSGGMNNNGIPANFQQNAVPASNQNGKGISRPASAMPTDKAKEYYLQAADPTGNDTPEERMNRLLQAKYDAGMLKPFNYVRGYAQLSSYMDGHINASSKQKILRQLDRFRPKFREKVQKLTDIELIYVEMWFEKTLMEYDRVFASMAIPACCWRRTGEIFRGNKEMAELIHVPIEQ…	ATGGAGCACAATGGCGACAGGAATAGGCCGCGCAAGACGTCGGAGACCCCTCCTGCTGGTCCTGCGCCTGCAGCACCGACGAGCGCCACAAAGAATCCAAAGAAGAGGCGCAAGGTGAACCATGGTGAGTGAGCACACGACCTTACTGCTTGGGCAGCAAAATCCCTTCACGCCCTGTTCCATTTTTCCGTGCTTCTTTTTTCCTGCGCTGTCGCTAATCCCGGGACGCGTGCCTACAGCTTGTGTATATTGTCGTCGCTCTGTAAGTAATCGATTGGTCCAGCTCACATCAATGCCAGTTGTGTCGCATGTGAGTTTGTGCAGATTGCTTGTGCTGACCAGATACCTTTGAAATAGCATATGACATGCGACTTGGTACGACCCTCTTGTCTTCTTTCG…
VE00_00485	scaffold_1:666232-669470	+	cluster	.	.	hypothetical protein	.	NA	IPR011990;IPR013940	PF08631	GO:0005515 - protein binding [Evidence IEA];GO:0051321 - meiotic cell cycle [Evidence IEA]	.	.	MNNPPHGKRQAKEKRVAALLSFSATARSKLSPLPSGPASLNLQTQLHEQINGFPGSLASLAVSKRQDLDTEGLTLWNLATRLMRANDCPISPEQRATLLAARVFAFLLLDGGLGKGNTSPVCVSRLMKIALKAAKSCIEVKRLDFALKVLEKAAVYEGQLSMHDGAVKASPAEAETYSQLQSEYYVVRTTLAWRQDKVEVAEHMYKKAALSDKALDPDTAENLADLLYEMGRDFFKKKQYELADKWLERGSSIITAQEIDKLSTDATNLQTSIIQARVQALLALEREDALDMANSLINNLENEVGDRLIVLLLKLEVLSAPVSRIFDCNAYGDVIYRMIRTVMMTEANFKLIMHHIRKLNDKGPSLACSMLDSFLQSRLFEAGNEEWIEKALVNRIWIS…	ATGAACAATCCACCCCATGGGAAGCGGCAGGCCAAAGAGAAGCGTGTCGCTGCTCTTCTTTGTTAGTATTGGCCTCTATTTCAAATCTGGCACAACTGACAGACCCCACTCACCAGCCTTCTCTGCAACCGCCCGAAGCAAACTTTCACCACTTCCGTCGGGACCTGCATCGCTAAACCTACAAACACAACTCCACGAACAGATCAACGGATTCCCTGGTAGCCTCGCGTCTCTGGCCGTCTCGAAGCGACAAGATCTGGATACGGAAGGCTTGACACTATGGAACCTCGCGACGAGACTCATGCGGGCCAATGACTGTCCAATCTCACCAGAACAACGGGCGACGTTGCTTGCAGCCCGGGTGTTTGCCTTTCTGTTGTTGGATGGTGGTCTAGGCAA…
VE00_00486	scaffold_1:669748-670746	-	cluster	PKS/NRPS-like protein	PKS_KR (14-104)	hypothetical protein	SMCOG1001:short-chain_dehydrogenase/reductase_SDR	NAD dependent epimerase/dehydratase family	IPR002198;IPR002347;IPR016040	.	GO:0016491 - oxidoreductase activity [Evidence IEA];GO:0008152 - metabolic process [Evidence IEA]	.	putative_short-chain_dehydrogenase from BGC0001194 (BAR73004.1:pident=35.38, evalue=9e-34)	MTFHPDTLPVLKGKVFIVTGGNSGMGYYTVSHLAQHGAHVYMCARSPKKGTEAIANIKKIHPSANIDLLQMDLMDLTSVVTAAKHFLSLETSLHGLVNNAGIMATPFEMTKDGYEAQWQTNYLSHWVFTEHLLPLILRTAKTLSPGSVRIVNLTSSGHLSAPKGGINFEDLSLKDSGPWPRYGQSKLANILHTKTLHKTYGPGSLSAQKGEGEIWVSSVHPGVVESNLATSVGASVSTVLSVMRMVGLVWPADKGSWTSLFCAASWDMTAEQSGTYMEISKRFGEPRWQSGPAKDDKLAEKLEEWTRGAMTGSF	ATGACTTTCCATCCCGACACTCTCCCCGTTCTCAAGGGCAAAGTATTCATAGTCACAGGTGGGAATTCCGGCATGTAAGTCTTTCCTCTCACCGTAAATCTCGAATAGCTGAACTGACTAAACCACAGGGGCTACTATACCGTATCCCACCTGGCACAACATGGCGCCCACGTCTACATGTGCGCCAGGTCCCCCAAAAAGGGAACAGAGGCGATCGCCAATATCAAGAAAATTCATCCCTCAGCCAACATCGACCTCCTGCAAATGGACCTCATGGACCTCACCAGCGTCGTCACGGCCGCCAAGCACTTCCTCTCCCTCGAAACATCCCTGCACGGTCTGGTCAACAATGCAGGCATCATGGCAACGCCCTTTGAAATGACCAAGGATGGTTATGAG…
VE00_00487	scaffold_1:671439-672492	+	cluster	.	.	hypothetical protein	.	Domain of unknown function (DUF3425)	IPR021833	.	.	.	.	MSDSTMISTYQPVNPAAPRYQLASMPQLAEHIQAISKEDDWTGTKDAGARRRAQTRLNTRAYRARISPIKRYPNIETDSQVGKRKALAAVKTPVKLEELVECWDIKQQSISTVPASRIKELYNARSALMPDKQKKAQFNIVFPLCPDHLITLLQFNALRALAVNRTLISGILVTPLDCGEEIIHVIPYPTKPELLPLSLLPTTLQQTVPHGDWIDMFPCPDGRDRLIRAAGTFDEDELWADCIGGLFEGFPDDEVERRGIIAWSPPWDITGWEMSEGFLRKWGWLFKGLPGPLAATNRWRMQRGEEPFTQDDCTSHATV	ATGTCCGATAGCACCATGATTAGTACGTATCAGCCTGTAAATCCCGCAGCACCACGCTACCAACTTGCGTCGATGCCACAATTGGCCGAGGTACGTATTAGGTCGCGTTTAATGACGAAGACGACGTGGCTTGCTCACAGCATATACAGGCAATAAGCAAAGAAGACGACTGGACTGGGACCAAGGATGCCGGAGCACGCAGGCGCGCACAGACTAGACTCAACACAAGGGCATACCGTTAGTAACGCCTTGTTTTCCCATTTGTCTAAATCCGGGGCCAGGAGCCAGGATTAGCCCGATCAAGAGGTATCCCAATATCGAAACTGATAGTCAAGTAGGAAAACGCAAAGCTCTTGCGGCAGTGAAGACCCCGGTCAAATTAGAAGAGCTGGTAGAATG…
VE00_00488	scaffold_1:673871-675424	+	cluster	.	.	hypothetical protein	.	Fungal Zn(2)-Cys(6) binuclear cluster domain	IPR001138;IPR002409;IPR013700	.	GO:0005634 - nucleus [Evidence IEA];GO:0003677 - DNA binding [Evidence IEA];GO:0003700 - transcription factor activity, sequence-specific DNA binding [Evidence IEA];GO:0008270 - zinc ion binding [Evidence IEA];GO:0000981 - RNA polymerase II transcription factor activity, sequence-specific DNA binding [Evidence IEA];GO:0045122 - aflatoxin biosynthetic process [Evidence IEA];GO:0006355 - regulation…	.	trancriptional_activator from BGC0001084 (ADM34145.1:pident=39.96, evalue=2e-75)	MLDLESDTQVDRTRKQLSSRSKLRDSCHACAISKVKCPKEKPSCSKCECRGITCQYFLAKRPGRRRENNTINNTSNSTGSSTGSITSRCQSSKSLATSSSSNSNPNTKSNTDSRRSMEWETPREMQPTPGTGLLSKGGTIIPTNSYGTDGYLMTPLSLSIPPSPRQDNVFATNAGYFSVPGEVGMFSGLVDFGSEVNDMDFIMSAMDSPFDLLGMECGGITGSITQTPNDIESLLMPAERIDFDHASLDTPSSLDLLSTSSAASSTASNIHSLPTGKTSISDITETSPCGCLMQALDLLKKLSTGSASSRTAFPSPDATDMPRTANAGSAQTVIFENKQSMEVVSSKLACSSCVEDSFLLTVISMIVLKVLERYAAVAQTQPHKIGKSEPEADNPARVS…	ATGTTGGACTTGGAATCTGACACCCAAGTTGACCGGACGCGTAAGCAGCTATCATCACGATCAAAGCTTCGCGATAGCTGCCATGCCTGTGCCATTTCCAAGGTTAAATGTCCCAAAGAAAAACCATCATGCTCAAAATGCGAATGCCGTGGCATCACATGCCAGTACTTCTTGGCTAAACGTCCTGGGCGCAGGCGTGAGAATAACACAATCAACAACACAAGCAACAGCACAGGAAGCAGCACGGGGAGCATCACAAGTCGATGCCAGTCCAGCAAAAGTCTTGCAACAAGCTCCAGTTCCAACTCTAACCCCAATACTAAATCCAATACCGACAGCCGTCGGTCTATGGAGTGGGAGACACCTCGAGAGATGCAACCCACTCCCGGGACCGGCCTG…
VE00_00489	scaffold_1:677940-679360	+	cluster	.	.	hypothetical protein	SMCOG1042:O-methyltransferase	NA	IPR011991	.	.	.	hypothetical_protein from BGC0001084 (ADM34151.1:pident=49.02, evalue=7e-146)	MDRLTELNGHSDQLAAVIKSLVDNRRRADSSDQLGTSADTDVDKDQALFTRAKSSILASIAAIKSLVGEPADFLQDFSRQIEVLACLRWLAEFQVFACIPFDESLPIKDLADLVGVPESQLVRVIRLTATCGFLREPIPGFVSHTPLSAQFISNQSLVDATVFIAELATPTALQMPQATQRFGASSSATESAYNLALNTVGAKSTSMASSLSKMFPSLRLVVQIDNTQSSLLDQDYMWQNAVLGSSIRDSSSSGSSPSPTNPFITVTYRAMGMPQSVTDAAVYIIHVPTTSSGLTIKAELDDYLGVLRTSGGIMLILTTRLLPEPGTLSNPEIEAVARARDLSMLQLANESEMEMSELLSIIKTVGDNAGKLVVTNHLRSNNGVILALTIKYQAY	ATGGATAGATTGACGGAACTCAATGGCCATAGCGACCAGCTCGCCGCAGTTATCAAGAGCCTCGTCGATAACCGTCGACGAGCCGATTCTTCCGATCAGCTGGGGACCAGTGCTGACACTGATGTAGACAAAGATCAAGCCTTATTCACAAGAGCCAAGTCGAGTATTCTGGCCAGTATTGCGGCTATCAAATCTCTAGTTGGTGAACCAGCAGATTTTCTCCAGGATTTTTCTCGCCAGGTAAGCGGTACTTTTCACAATTTGCCCCCCCCCCCCCCACCCTTTCTATTTTGCCCATCTCAACTTACATAATATAGATTGAAGTCCTTGCTTGTCTTCGGTGGCTAGCGGAATTCCAGGTTTTTGCGTGCATCCCGTTTGACGAAAGCTTGCCTATCA…
VE00_00490	scaffold_1:680121-681190	-	cluster	.	.	hypothetical protein	SMCOG1170:metallo-beta-lactamase_family_protein	metallo-beta-lactamase domain protein	IPR001279	.	.	.	PtaB from BGC0000121 (AGO59041.1:pident=63.31, evalue=1e-145)	MENDKGGYRQINKSLNICAFDEYLKGQTARLPHIESVEQLTPRVLRVLGQNPGKFTHQGTNTYIVGTGQRRLIIDTGGGEPAWAKLIASTFISMNISLSHVLLTHWHGDHTGGVPALLRLYPHLTNSIYKNEPDQGQQNITDGQIFSVDGATIRAIHVPGHSEDHMCFILEEEQAMFTGDNILGHGTSAVEDLGTFMASLQKMAAQDCHVGYSAHGATVTDLPAKIAGELDNKLRREKQVMNALDRVRSRGEKSVTTKDLVTEIYGESLDEDTRILALEPFIDEVLRKLAIDCKVAFEMRRGKRKWFSVDEVEEATAQRFTALKNTPAVTIQA	ATGGAGAACGACAAGGGCGGATATAGGCAGATTAATAAGTCGTTGAACATCTGTGCCTTCGATGAGTACCTTAAAGGTCAGACCGCACGACTGCCGCATATCGAGAGCGTTGAACAGCTTACTCCGAGAGTGCTTCGCGTTCTTGGCCAGAACCCTGGAAAGGTAAATGGTCATCCTCCTATCCGACATCTAGCTCTAATATAATATGGGCAACTAATAATTCTGTGCAGTTTACGCATCAAGGAACAAACACATACATTGTTGGCACTGGCCAACGACGACTCATCATTGATACCGGCGGCGGTGAACCAGCATGGGCCAAACTGATTGCTTCAACGTTTATATCAATGAACATCAGCCTCTCACATGTTCTACTAACCCATTGGCACGGTGACCATA…
VE00_00491	scaffold_1:682086-687552	+	cluster	Type I Iterative PKS	PKS_KS (388-821);PKS_AT (921-1219);ACP (1717-1782)	Type I Iterative Polyketide synthase (PKS)	SMCOG1022:Beta-ketoacyl_synthase	PKS_AT	IPR001227;IPR009081;IPR014030;IPR014031;IPR014043;IPR016035;IPR016036;IPR016039;IPR018201;IPR020801;IPR020806;IPR020807;IPR020841;IPR030918;IPR032088;IPR032821	PF00109;PF16073	GO:0016740 - transferase activity [Evidence IEA];GO:0031177 - phosphopantetheine binding [Evidence IEA];GO:0003824 - catalytic activity [Evidence IEA];GO:0008152 - metabolic process [Evidence IEA]	.	hypothetical_protein_similar_to_polyketide_synthase_(Broad) from BGC0001271 (CBF90097.1:pident=59.73, evalue=0.0)	MELVYFSNDFPKDDLVDVFRRLHNHSKDKHFPILAQFIREATWAIKDEVRQLPTELKQLIPPFDTLLAWAENSQLREGLICGAVDGVLLVVVQLATYIGYVESRSGDLFDFSTTSLAGLGTGLLSSSAVSLSQTLADLPLAGADAVRLAFRLGIHVLDISENLEARDLSESPDSWAYVVHNVDPVTAYKELDDMHSRMETPNTGKIFISAVSRTSVTVSGPPSRLKSLFKKSEFFRESKVVALPVYGGLCHAPHIFGLDHVHSIIHGCSLNAAIINSPPVIPVLSTGSGLPYLAKSAVEMFECVISELLTQTIYWDNVVNGIVERAKSNVTAEAVLHCFGNSTPLNDLNMTLKSNVPDLNVSINSLMSWISQVSPRDTTPHGTAQSKLAIVGMACRFPG…	ATGGAGCTTGTCTATTTTAGCAACGATTTTCCGAAAGATGACTTGGTTGATGTTTTTCGTCGCCTGCACAACCATAGCAAGGACAAGCATTTCCCCATCTTGGCCCAATTCATACGTGAGGCTACCTGGGCTATCAAGGACGAAGTTCGCCAACTACCAACTGAGCTGAAACAGCTGATTCCGCCATTCGATACTCTATTGGCTTGGGCGGAAAACAGCCAGCTTCGGGAAGGTCTAATCTGCGGGGCTGTTGATGGAGTGTTGCTCGTCGTTGTTCAGTTAGCAACTTACATTGGGTGAGTGGCTTCATATGCTGAATGCACTGGAGTTAAATAGTTAACCCTCGTTGTTAGATATGTCGAGAGTCGCTCTGGAGATTTGTTTGATTTTTCAACTACA…
VE00_00492	scaffold_1:687719-688777	-	cluster	.	.	hypothetical protein	.	Arylamine N-acetyltransferase	IPR001447	.	GO:0016407 - acetyltransferase activity [Evidence IEA];GO:0008152 - metabolic process [Evidence IEA]	.	putative_arylamine_N-acetyltransferase from BGC0000236 (AAO65324.1:pident=26.15, evalue=6e-17)	MDDFRDPIPQESAYSAAQVGAWLRRITLPSSLTQYVDSPSTFPKTAASLQSLFRCQITTFPYENLSVHYSQSHQVNIQPNVLYTKMMGPDHNGRGGYCMELSIFFHHMLRGLGFHVYMTGVRNRTRTDGMPQGEYQGWTHINNIVHLRCGSKFSVDVAFGGDGPMSPLPMDGLASALHNLGTQEVRLVQENIPKQRLREPKLWVYQYRNSSDKEWNSFYSFSEVEFFQEDFEVQNWWTSAKTLHRWTVLVVRFLREGEPIKFPKDDAWRKGDDQEISIVGKVMLVNNLVKVNVGGKTRAIHEFNSEHGRLLALQEYFGITLTQKEALLIQGWDMALE	ATGGACGACTTTAGAGACCCTATACCTCAGGAATCTGCTTATTCCGCCGCTCAAGTTGGCGCCTGGCTCCGTCGCATCACCCTCCCCTCATCCCTCACTCAATACGTGGATTCTCCGTCAACCTTTCCTAAGACAGCCGCATCCCTCCAGTCACTGTTCCGATGCCAGATCACAACTTTTCCCTATGAGAACCTCTCGGTGCACTACTCCCAGAGCCACCAGGTCAACATCCAGCCAAATGTGCTGTATACGAAAATGATGGGCCCGGACCATAACGGCAGGGGCGGCTACTGCATGGAACTTAGCATTTTCTTCCACCACATGCTGCGCGGGCTTGGGTTCCACGTCTACATGACGGGCGTGCGCAACCGGACGCGGACTGACGGCATGCCGCAGGGC…
VE00_00493	scaffold_1:689417-690337	+	cluster	.	.	hypothetical protein	SMCOG1199:NmrA_family_protein	NmrA-like family	IPR008030;IPR016040	.	.	.	putative_hydroxylase/dehydratase from BGC0001072 (AEU17892.1:pident=26.86, evalue=0.001)	MLVLIAGITGSLGKRLAAITISRGLSVRGLGRNPDSLGPEISEHLESFVKSDSYYDIQALEKAVAGVDAVINAYSPIPVLDLDGHLLLIRAAERAQIKIFIASSWSRDWTNIKFNDFEHYNNHLAFEHQIATTSTIRPVYILTGIFTDLLFTVYGPGGFDTSGDRPRMRYWSNENTNSKWPWSTQDDAASRTIDILLHGDGVQAGKGGFFKIRSGVTTIEELATVHEKVFGVKVDVTRAGSVDDLEKELARLREEKGRSGYGEYMSEAAALIASKGLWENRDLTVLDQFKKSPTLEEHFTEVKNKA	ATGCTTGTTCTTATTGCCGGAATTACTGGAAGCCTTGGCAAGCGCCTTGCTGCAATTACCATCTCACGAGGACTATCCGTCCGCGGTTTAGGCCGCAACCCCGACAGCCTTGGTCCTGAAATATCAGAACATCTTGAATCCTTTGTCAAAAGTGACTCATACTATGACATTCAAGCTCTCGAGAAAGCTGTCGCCGGAGTCGATGCAGTGATCAATGCCTATTCTCCAATCCCTGTGCTGGATCTTGACGGCCACCTTCTTCTCATTCGCGCCGCCGAGCGGGCTCAAATCAAGATATTCATTGCTTCGTCCTGGAGCCGTGACTGGACAAATATCAAGTTCAATGATTTCGAGCACTACAACAACCATCTTGCATTCGAGCATCAAATCGCGACGACC…
VE00_00494	scaffold_1:691331-693937	+	cluster	.	.	hypothetical protein	SMCOG1138:FAD_linked_oxidase_domain_protein	NA	IPR006094;IPR016166;IPR016167;IPR016169	.	GO:0050660 - flavin adenine dinucleotide binding [Evidence IEA];GO:0016491 - oxidoreductase activity [Evidence IEA];GO:0003824 - catalytic activity [Evidence IEA];GO:0016614 - oxidoreductase activity, acting on CH-OH group of donors [Evidence IEA];GO:0055114 - oxidation-reduction process [Evidence IEA]	.	oxidoreductase from BGC0001247 (ABK64182.1:pident=32.68, evalue=3e-72)	MSTNSAKKGSGHRNRGPKWDDVKKSERRVPKTSGTPESGFLPTSRNVVIDTVNSPGSVQPGVAIDTSNSPGFLQPGVASSPILPQEESIATPSAEDLAVAEAIDAIEELTSDFDATSIEAGPSKRTPKATKQRKTQNTKSETTAGPSQKKESRTWSVNDSPKNTYNGPFPTDAAYENGPVSSDSSLWEDDQSWNTPNYLSFDPARLLVFRMKPQRKTMRQRFASMKQKAVEIATDTDWVKGAMASMRIKAGGENSRRKEKNDENSRTGSKETSDLSLRGGAGDISSLNGGGSDMFGFGGGSDACCAQLSAGLGSSVVFNSSSAYAKSQSSYWALQQSELIPSCIIVPSTASEVSGAISIISTIESCHFAIKGAGHGTVVGAANIDGGVKFDMSQLNEIE…	ATGAGCACCAACAGCGCCAAGAAGGGAAGTGGCCACCGCAACAGAGGCCCAAAATGGGACGATGTTAAAAAGTCCGAACGAAGAGTTCCTAAAACATCAGGAACGCCAGAATCTGGATTTCTTCCCACGTCGCGGAATGTGGTCATCGATACTGTGAACTCTCCTGGTTCTGTACAGCCTGGTGTGGCCATCGATACTTCGAACTCTCCTGGTTTTTTACAGCCTGGTGTGGCCTCATCTCCCATATTACCTCAAGAAGAATCTATTGCTACACCTTCTGCAGAAGACTTGGCAGTTGCAGAGGCAATAGACGCAATAGAGGAACTCACAAGCGACTTCGACGCGACCAGCATCGAGGCAGGTCCTAGTAAGCGGACCCCAAAAGCCACCAAACAGCGA…
VE00_00495	scaffold_1:694773-696108	+	cluster	.	.	hypothetical protein	.	Amb_all	IPR002022;IPR011050;IPR012334	.	.	CAZy:PL1	.	MKFTLALAANLLVGAAVAAPGPAKDCKESFGLEGYAKENPFGETTGGKGGPTTTVTAAAALATTVQGTNPLTIVIKGDFDLPARLKVGSNKSLIGHSKGASITGSGVTIKAADNVIIQNLYIHDILDDDCITIHSSTRVWVDHNEFSSDTEGGPDKFDGQLDIIHASDFITVSWNYFHDHWKSSLVGNSDALGDEDSGHLRVTYHHNHWDNMGTRGNAGRFGHQHLYNNFYNDFHYQAIHSRSNNQVLVEGNVFRGDTPEALSTYGLVIPMDSPNTSPDGDYEIDGFANLGAKNDFGRAGVNITQKGNFTKAPYKFKLTPLKSVEQVVKQGAGRGKI	ATGAAGTTCACACTTGCCCTCGCGGCTAACCTTCTGGTCGGTGCGGCCGTTGCGGCCCCTGGTCCTGCCAAAGACTGTAAGGAGTCATTTGGCCTTGAGGGCTACGCCAAGGAGAACCCGTTCGGCGAGACGACTGGTGGAAAGGGTGGACCAACAACCACTGTCACAGCAGCTGCTGCGCTCGCAACCACTGTCCAGGTAAGAAACATCTGTGGGGGGGTTTCAATCCGTTTGGCACGTATATCTGACTCGAGCAGGGCACGAATCCTCTCACCATTGTCATTAAAGGTGACTTTGACCTTCCTGCGCGCCTCAAGGTCGGCTCCAACAAGAGCCTTATTGGCCATAGCAAAGGTGCATCTATCACTGGTTCAGGTGTCACTATCAAAGCCGCGGATA…
VE00_00496	scaffold_1:697026-698786	+	cluster	.	.	hypothetical protein	.	ribonuclease T2	IPR001568;IPR018188;IPR033130	.	GO:0003723 - RNA binding [Evidence IEA];GO:0033897 - ribonuclease T2 activity [Evidence IEA]	.	.	MVPSTVFLLASLVPIAAAVKAVEKPTVFVYVCGDETSTSFPGDHASTSSPALSSSGVDSGVHSTTPPGSSLTSTIGDETSTSISIDLPTGSASSTVVSTLSTTDLSTDSASSTVVITSSTISSTSQAPTSSATTLPPAPMSCANAQLSCHNTTAVADLCCFNAPGGQLLLTQFWDTAPSTGPVDAWTIHGLWPDHCDGTYDANCDASRAYTNITAILNSFGKTDLLTYMDTNWKDYQGNDETFWEHEWGKHGTCISTLDTTCYNNYQPQAEVVDYFEKAVELNKGLNSFKILADAGITPSATATYTLVQIQNALKAVHGFIPTLGCKSGVLQEIWYHYNVLGSVQTGQFVPTAPDGTKSTCPATGVQYLVKYATGGTPTPSGTATAPAPTGTAGPFSGK…	ATGGTTCCTTCGACCGTGTTCCTCCTGGCCTCCCTCGTGCCGATCGCAGCTGCGGTGAAGGCCGTCGAGAAGCCAACCGTCTTTGTTTATGTCTGCGGGGATGAAACATCGACTAGCTTCCCCGGCGATCATGCCTCAACGAGCAGCCCTGCGTTATCTTCCAGCGGCGTCGACAGCGGTGTTCACAGCACCACCCCGCCCGGATCGTCCCTGACAAGCACGATCGGCGATGAGACCAGCACATCTATAAGTATAGATCTGCCGACTGGATCAGCTTCGTCAACTGTTGTCAGCACTCTCAGCACTACAGATCTGTCGACCGATTCGGCCTCGTCAACTGTTGTCATCACTTCCAGCACCATCTCCTCCACCTCTCAAGCACCAACGAGCTCCGCGACC…
VE00_00497	scaffold_1:699664-700759	+	cluster	.	.	hypothetical protein	.	NA	.	.	.	.	.	MAAVWLFPAVTALHAIIIASVHVNGAVDMDIYGSFQICLTGVLSAPVTFKLSRIFYGRRPGQNTIFLWTALLLAGLLSLSAEFFRIESLSCSQDEFETPISPDPTKFTYNTTCGLTCSVSKGPFSPLREGSGSNTYVIPAPNKLTFGLASILAAAGCVQVVLSLKSMWWSTLELNWQERFGGKEEPVEWTNAHMNRLDKYTKMFLKEVSLPFFIAALLAIIIIGERKLFSSQLRYQTEPIASIGQWAPCTGAALSVLWAYCADGGSDKKDEPADEPVEQSNEPSTHPPDNGDPSTSLSVSRWQFTV	ATGGCTGCTGTATGGCTCTTCCCGGCTGTTACTGCCTTGCATGCTATTATCATAGCTTCTGTGCATGTAAATGGTAATTCTATATACGAAACATATATCTGTCCTAAGCTAACATGTATACCCGATAGGTGCTGTAGATATGGACATCTACGGATCTTTTCAGATATGTTTAACAGGAGTCTTAAGCGCCCCAGTAACGTTTAAGCTGTCTCGGATATTTTACGGTCGTCGTCCAGGTCAGAATACTATCTTCTTATGGACAGCTCTTCTTCTTGCCGGTAAGTGCTCCCCTTAATAAGTTGAGAATAATTTGGTAATGATACCCTTCTTTACAGGACTACTCAGCCTATCAGCCGAATTCTTCCGAATCGAATCGTTGTCTTGCTCGCAAGACGAGTT…
VE00_00498	scaffold_1:701393-705056	-	cluster	.	.	hypothetical protein	.	conserved hypothetical protein	IPR013951	.	.	.	.	MDPRLPQHPFSRNAASPYTPHSTFQQPPSTQAPPYSPGADPRNAPPFRPEHQRRTSENTYFQHAPPTYPRDGAPIPNTSTHSRTASASSIGHGTPLIRNMPPPSSPQQQNQQAPHSQGPHPQAYPPPPPPQSRQPAPAIGPPAAFPTNRDLPALSSIHRPNSVNSSSMSISSMLGGPSAAGRESGLPPSQYPAPQAMMPSGAPSGPSTPYAPPTHPSPRQSAAGSDYGRFRRPETPEHHHLPESQLHHAHRAVSAGSPQRVSNIPSPESNRYNTPQGPPQRNIPNQPGPAEERREQYPVRVPNPNAPPPRPTSQPALYNQPVREREASMPESVRSENGRPQAGYAPRGLGYGSREDIPAFREQARIEEAIMMRDMEREREQRDIRERERERERERERER…	ATGGACCCTCGACTTCCTCAGCATCCGTTCTCGCGGAATGCTGCCTCGCCATACACTCCCCATTCGACGTTTCAGCAGCCACCCTCGACCCAGGCACCGCCCTACTCGCCGGGTGCCGATCCTCGAAACGCGCCTCCTTTCCGACCGGAGCATCAGCGAAGAACTTCGGAGAACACATACTTTCAACACGCGCCGCCGACCTATCCTCGCGACGGAGCTCCCATCCCGAATACCTCGACACACTCCCGAACCGCGAGCGCGTCATCCATCGGCCACGGGACACCGCTGATTCGGAATATGCCACCGCCATCCTCTCCACAACAACAGAATCAACAAGCACCTCATTCCCAGGGACCTCATCCACAGGCATATCCACCGCCACCGCCGCCGCAGTCGAGG…
VE00_00499	scaffold_1:706187-707555	+	cluster	.	.	hypothetical protein	.	Involved in vacuolar transport and vacuole pH homeostasis. Also required for cytokinesis (By similarity)	IPR003492;IPR018460;IPR020846	PF02487	GO:0016020 - membrane [Evidence IEA]	Protein btn-1	.	MPGSAGASWPAYRARFKAVFNGADPAVLVAFWLFGLINNVIYVIILSAALDLVGPNIPKGVVLLADVMPSFLTKLVAPYFIHRVPYSVRILSFVLLSSSGMLLIALTPPTADGGSVTIKMIGVIISSLSSGGGELSFLGLTHYYGPFSLAAWGSGTGGAGLVGAGLYVLLTTTIGFTVQNSLLASAFLPLIMAVSFFLILPQGPLKFARQKKEYRTVPNEDGVDDEDLPTESLLRDTTGSTGLLDSSPVSAPTFRQNLRRAKSLFFPYMLPLLLVYIAEYSINQGVAPTLLFPLASTPFTDFRSFYPFYNFLYQIGVFIARSSTPFIRIRALYLPSMLQVVNLTVLISHAMYNWIPSVYLVFMIIFWEGLLGGAVYVNTFADILEEVPEEDREFSLGAT…	ATGCCTGGCTCGGCGGGCGCATCCTGGCCAGCTTATCGTGCCCGCTTCAAGGCAGTTTTCAACGGCGCCGACCCGGCAGTGCTGGTTGCCTTCTGGCTATTTGGTACGGCACGTCCCTAAATCCCCGAGTCGATGATTCCACTTACTAACATCCTCCCCAGGACTCATAAACAATGTCATCTATGTCATCATCCTCTCCGCCGCCCTCGACCTCGTCGGACCCAACATCCCCAAGGGCGTCGTCCTCCTCGCCGATGTCATGCCCTCCTTCCTCACGAAACTCGTTGCTCCATACTTTATCCACAGGGTGCCGTACAGCGTGCGCATACTCAGTTTCGTGCTGTTATCGTCGAGCGGCATGCTCCTTATCGCCCTGACACCACCCACTGCAGACGGTGG…
VE00_00500	scaffold_1:707887-711966	+	flanking	.	.	hypothetical protein	.	dynactin	IPR000938;IPR022157;IPR027663	.	GO:0005869 - dynactin complex [Evidence IEA];GO:0045502 - dynein binding [Evidence IEA];GO:0010970 - microtubule-based transport [Evidence IEA]	.	.	MATHDLAIGQTVELADGRIGIIRYVGFPHFAAGEWVGVELEDDTGKNDGSVQGERYFDCDIGRGMFVRPQAAHVLEQAPPPPPKAAPVPKRTSRPSSVVAPPARRVGSVSDPAAGKRMSINASSPSPAARLGRPGSILRSPTKSPTKQLGSGTTSGASTPRTTTPSLGSRPTPGSVKPRQSLAGPGNRTSMGPPPIPTPRTSRQSISAAPGSRLASSAGRAAAGRPPSLAVPGGHQSISQRLGSGGSQVSSGQGSDSGRQGEDNDYSSGSDARSQALSPTSTSSKAISPVLTRTSAAAKPAAASPTSTIRSNTSQVTTRSTAGNSAATNREIEDLKTKLRLMEKKRMEDRDKIKGLDKIQAERDKFEGIIQKLQSKYQPQQQELTDLRKELKEAAAKFE…	ATGGCCACCCACGACCTCGCCATCGGCCAGACCGTCGAGCTCGCGGACGGCAGAATCGGCATCATCCGCTATGTTGGCTTCCCGCACTTCGCAGCCGGCGAATGGGTCGGCGTCGAGCTCGAAGACGATACGGGGAAGAACGATGGCAGTGTGCAGGGGGAACGCTATTTTGACTGCGATATAGGAAGGGGGATGTTCGTGAGGCCGCAAGCTGCACATGTTTTGGAGCAGGCCCCTCCGCCGCCGCCGAAGGCTGCTCCGGTGCCAAAGAGGACGAGTAGGCCGTCGAGTGTGGTGGCACCGCCGGCGAGGAGGGTTGGTAGCGTGAGCGACCCGGCGGCTGGGAAACGGATGAGCATTAATGCGTCTAGCCCAAGTCCGGCTGCGAGATTGGGCAGG…
VE00_00501	scaffold_1:714064-715535	+	flanking	.	.	hypothetical protein	.	N amino acid transport system protein	IPR013057	PF01490	.	.	.	MDSAQMMEKGTAESPTPSPPSGEVFDKDKSLYGNASESERERDVYEEGMQKYNRLGWKRLTVVLIVEAIALGSLSIPAAFASLGMFAGVICSVGIGLIAVYTAYIVGQVKVNFPQVANYPDAGRLMGGRWGYEAVNVMLILQLLFLVGSHCLTGTIAFQNITGSGICSIIFAVISAIILMIIAIPPSFTEVAILGYVDFVSIILAIGITIVATGIRSTNEPGGLAAVNWSAWPKEGLTFTEGFIAITNICFAYSFAMCQFSFMDEMHTPTDFMKSVYTLGAAEIFIYTVTGALIYAFVGQEVKSPALLSAGPLVSRIAFGVALPVIFISGSINTTVLGRLVHTRIFKNSNIRFVNTKMGWITWIIYIVLATIAAFIIAEVIPFFSDLLSISSSLFISGF…	ATGGACTCTGCACAGATGATGGAGAAAGGCACGGCCGAGTCGCCGACGCCCAGTCCCCCCAGCGGGGAGGTCTTCGACAAGGACAAGAGCCTGTATGGCAATGCCAGCGAGAGCGAGAGGGAGAGAGACGTCTATGAGGAGGGCATGCAGAAGTACAACCGTCTGGGCTGGAAGCGCCTGACGGTTGTGCTCATCGTCGAGGCTATCGCGCTGGGGAGTCTGTCCATCCCGGCCGCCTTCGCCTCGCTAGGAATGTTCGCCGGTGTCATCTGCTCTGTAGGCATTGGATTGATCGCCGTCTATACCGCCTACATCGTCGGCCAGGTCAAGGTCAACTTCCCCCAGGTCGCCAATTACCCTGATGCCGGAAGGCTGATGGGTGGACGTTGGGGCTACGAG…
VE00_00502	scaffold_1:717044-719759	+	flanking	.	.	hypothetical protein	.	NA	.	.	.	.	.	MAPPRPPISTRPLPQVRGTPMNPGALTTQLNTHGTAVASSTETQTMSNPVQHTQLQRALPTSNGSRPITPPSFSNPTAITDVAEQMRSIIESLERQPPTAENRAQAAAMARNLAELREKMDAAASAAQPRLSADAPEFMPSPSHERGRQGAPSAGNERDAVGGGNPLNGVVLPTFIFTSESPSQPQQQYTQEEMQTQIAAIYGSSAQNNVSQPPVVNGSGMASFHGHMEPITINPVTGRPRTPLSHLTAISNNARRRSQERAEREAASQAQLDQIIQQNLAQEQQMQQAQQLQAHQLQQAQQAQQVQAQQMQAQQFQQAQQAQAQQLQQAQAQALQAYQARQAHQGQQPPQSLQMPQPHHQPHHFQGQQPSNGQIFNQIQQNLQFAPQQPQQQYPFGMN…	ATGGCACCGCCGAGGCCACCAATCTCGACTCGACCTCTTCCTCAAGTTCGAGGCACGCCCATGAACCCTGGGGCGCTGACCACACAGCTCAATACTCATGGTGTGTGCATCTTATCCCTCCAACCAGCACATCACTATTCTGTAGATCGTGTATCCCAACGATCAAACTGACCCCTCTCCAGGAACCGCAGTAGCATCCTCCACCGAAACCCAGACAATGTCGAACCCTGTCCAACACACCCAACTCCAGCGTGCTCTGCCCACCAGCAATGGGTCCAGGCCCATCACACCCCCATCGTTCTCGAACCCAACGGCTATCACAGATGTGGCAGAACAAATGCGCTCCATCATCGAGAGTCTCGAGCGTCAACCTCCTACCGCAGAAAACAGGGCCCAGGC…
#Cluster_2
#GeneID	Chromosome:start-stop	Strand	ClusterPred	Backbone Enzyme	Backbone Domains	Product	smCOGs	EggNog	InterPro	PFAM	GO terms	Notes	MIBiG Blast	Protein Seq	DNA Seq
VE00_02183	scaffold_10:98155-98517	-	flanking	.	.	hypothetical protein	.	NA	.	.	.	.	.	MRMHACHRPHRNIKKPHDHASATAGDRFEHSAGHAVLSSTSRTTASRSKAVDESTDPISSSANTAQLRQTIRLTAPNHAVQAPTYHRPLPSPIRREMTEFPHSAIHPRHPREPHRHYAPM	ATGCGCATGCATGCTTGCCACCGACCTCACCGCAATATCAAGAAGCCGCACGACCATGCGTCGGCTACGGCGGGAGACCGCTTCGAGCACTCCGCCGGGCATGCCGTACTCAGCTCCACCTCTCGCACAACCGCCTCACGGAGCAAGGCCGTCGATGAGTCCACAGACCCCATCTCTTCGTCTGCCAACACAGCGCAGCTTAGGCAAACCATCCGGCTGACTGCCCCGAATCACGCGGTGCAGGCTCCCACCTATCACCGCCCCCTCCCCTCCCCGATCCGAAGAGAGATGACCGAATTCCCCCATTCGGCCATCCACCCAAGGCACCCCCGCGAGCCGCACCGCCATTATGCGCCCATGTAA
VE00_02184	scaffold_10:99644-101263	+	flanking	.	.	hypothetical protein	.	JmjC domain-containing protein	IPR003347	.	.	.	.	MEGLRSHALQILSIIHANLSPQEISSRDTTPFSDELLELPPHLLALLRRQTALLLKPRESYNGALLLKRLADLERTARGKLYVYPFHQVPVAWRRLVCEVGIVRAVAAILGVCGGEGGEVGWIDEVVKTLDMVLIMSGAPGEGRREWIEKTFEILEDVIAEGDESEHSERELSGERERNEAPEADSPEPPAKRARISNESSALGDGINCFPSSTSFSPPVLHPIPRMELPDTYALGTLMSNPADADVGPVPVVFTGGMGHWPAMSERPWSNPQYLLKRTLGGRRLVPVEVGRSYVDGGWGQRIIPFKEFLEEFVMRPSTVGREEKGEMEDGVLDQEEDEGRKTGYLAQHNLFSQIPALRSDILIPDVCWLDPPPPHSSSPLAAVHAATAKLEDPLLNAW…	ATGGAAGGCCTCCGTTCCCACGCTCTCCAAATCCTCTCCATCATCCACGCCAACCTCTCGCCACAAGAAATATCATCACGTGATACCACCCCCTTTTCGGATGAGCTCCTGGAGCTTCCTCCGCACCTCCTGGCCTTATTGAGGCGTCAAACTGCTCTTCTCCTCAAGCCGAGGGAGAGTTATAATGGTGCTCTGCTCCTGAAGCGGCTTGCAGATCTCGAGCGGACTGCGAGGGGGAAGCTATATGTGTATCCCTTCCATCAGGTCCCGGTGGCGTGGAGGAGACTGGTGTGTGAGGTGGGGATTGTGAGGGCTGTGGCGGCGATCCTTGGGGTGTGCGGTGGTGAAGGTGGAGAAGTGGGTTGGATAGATGAGGTGGTCAAGACGCTGGATATGGTG…
VE00_02185	scaffold_10:101863-102288	+	flanking	.	.	hypothetical protein	.	NA	.	.	.	.	.	MTNNRTRKEDMWAQSSSTFNTENRTPTSPAKSSPATSPAKSTGASSIGTNEGSNSTKASMTPISRGSQSGNQSPDEGLPQMPNVSRVSEYANGFEGESSSMFGDDHRQHADALSRALSVLSLHGDTTPRALKTAAAITATH	ATGACCAACAACCGCACCCGTAAAGAAGACATGTGGGCTCAATCTTCCAGCACCTTCAACACGGAGAACCGCACCCCAACCAGCCCTGCAAAAAGCTCTCCCGCCACTTCTCCAGCCAAGTCCACCGGGGCCAGCAGCATCGGCACAAATGAGGGCAGCAACTCCACCAAGGCCTCTATGACTCCAATCTCCCGTGGCAGCCAATCCGGCAACCAGAGCCCGGATGAGGGACTCCCACAGATGCCAAACGTCAGCAGAGTGTCCGAGTACGCCAATGGATTTGAGGGCGAGAGTTCGAGCATGTTCGGAGATGACCATCGTCAGCATGCAGATGCATTGTCCAGGGCATTGAGCGTGCTCAGTCTCCATGGGGACACGACGCCAAGGGCTCTGAAGACG…
VE00_02186	scaffold_10:102637-104135	-	flanking	.	.	hypothetical protein	.	FAD binding domain protein	IPR006094;IPR016166;IPR016167;IPR016169	.	GO:0016491 - oxidoreductase activity [Evidence IEA];GO:0050660 - flavin adenine dinucleotide binding [Evidence IEA];GO:0003824 - catalytic activity [Evidence IEA];GO:0016614 - oxidoreductase activity, acting on CH-OH group of donors [Evidence IEA];GO:0055114 - oxidation-reduction process [Evidence IEA]	CAZy:AA7	.	MAAQVLSSPAPLGLSLPSAVETPTLSQKLMSLRHVLSSGASINEATEPGFNSLSSGWSDINPIAAGAFINVATEQDAVASITWATMNSVPFQVRGSGHMWINSLTSPGVVINTRLLASIAIDAASGTATIGAGTLVSEATDAAHAAHVHLPLAAVPSVTVIGSTLGGGLGTFQGLYGLGIDSLLSARVVTAAGQLLTVTPESHQDLFYALRGAGNSFVAVTEITMRTYPEINGGMHFSRDLSFAPSAIEEVAEAVNALPRIPNAKVQLYMVSRAPTFAPTLILNIWYAGTACEGSKHFAPLFALGLAQQIGSANCMISADKLNESVDELAVFGGRKPAGSVMLKDLDAKAVRACWNEYSSFVRANSSAKQSAVVFQVYDVAKSLEIETLRGESAYPHRQ…	ATGGCCGCCCAAGTTCTTTCTTCCCCTGCCCCTCTGGGCCTGTCCCTGCCTTCGGCGGTAGAGACTCCCACTCTATCCCAGAAGCTTATGTCCCTCCGCCACGTCCTCAGCTCTGGCGCTTCCATCAACGAAGCCACGGAACCAGGCTTCAATTCCCTGTCCTCTGGCTGGAGCGACATCAACCCCATCGCCGCAGGTGCTTTCATCAATGTTGCTACTGAGCAGGATGCTGTCGCCTCGGTACCCAACTTCCTTCTCTGGGTGTCAGACATGCAGCTAACACCCTCTAGATCACTTGGGCTACCATGAACTCTGTCCCCTTCCAAGTCAGAGGCAGTGGCCACATGTGGATAAACTCCCTCACCAGTCCGGGCGTAGTAATTAACACTCGCCTACTCG…
VE00_02187	scaffold_10:105230-106436	-	flanking	.	.	hypothetical protein	.	2-nitropropane dioxygenase	IPR004136;IPR013785	PF03060	GO:0018580 - nitronate monooxygenase activity [Evidence IEA];GO:0003824 - catalytic activity [Evidence IEA];GO:0055114 - oxidation-reduction process [Evidence IEA]	.	.	MASPQQLRTVTTDLLKINHPVMLAGMNVAAGPELAAAVTNAGGLGVLGGIGYTPDMLREQIAELKSFLKDKNAPFGVDLLLPQVGGSARKTNYDYTKGKLNELIDIIIESGARLFVSAVGVPPKHVVDRLHAAGILYMNMIGHPKHVKKCLELGVDLICAQGGEGGGHTGDVPTSILVPSVVELCKGKTSPMTGQPVQVVAAGGIYNGQSVASALMLGASAVWVGTRFIVTDEAGASQAHQDAVTTSGFDDNVRTIIFTGRPMRVRNNAYITNWEVNRAQEIKDLTSKGIIPVEDDFEKMGDDIDDETMDSARPFLMGKAAAVVNEKKSAKAVVDELVGDAVKWLQIGNKMIAKL	ATGGCTTCTCCTCGTACGTCATGGCCCTTTACCCCAGAGTTTACGGATTTCCCGAGTTTTCTTACTGACGGCCATCTACAGAACAACTCCGCACGGTCACCACCGACCTCCTCAAGATCAACCACCCGGTTATGCTTGCTGGTATGAACGTTGCCGCCGGCCCTGAGCTCGCTGCCGCCGTTACCAATGCTGGAGGCCTCGGTGTCCTCGGAGGAATTGGCTACACCCCAGACATGCTCCGCGAGCAAATCGCCGAGCTGAAGTCTTTCCTCAAGGACAAGAACGCACCATTCGGTGTTGACTTGCTCCTCCCCCAGGTTGGTGGCAGTGCCCGCAAGACCAAGTAAGCACCACCTTCACATGCATAAGTGAGAGATACCACAGTAAGCAGCGTGCTGA…
VE00_02188	scaffold_10:106865-108585	+	cluster	.	.	hypothetical protein	.	folic acid synthesis protein	IPR000489;IPR000550;IPR006390;IPR011005	PF00809	GO:0004156 - dihydropteroate synthase activity [Evidence IEA];GO:0003848 - 2-amino-4-hydroxy-6-hydroxymethyldihydropteridine diphosphokinase activity [Evidence IEA];GO:0042558 - pteridine-containing compound metabolic process [Evidence IEA];GO:0009396 - folic acid-containing compound biosynthetic process [Evidence IEA];GO:0044237 - cellular metabolic process [Evidence IEA]	BUSCO:BUSCOfEOG7RZ5ZF	.	MKLFRTAANSACRPSTHHLRRNSSFRQISLSASPTRSRSSLSSVPATPWSQGSSNGGANSGNGEAAAKRTAKPPKTAYIALGSNMGDRIGMIEQACNALTSRGIAVKRTSNLWETEPMYVLDQDNFINGACEVETTLEPLELLDELQDIENSMGRHKVIDKGPRNIDLDILLYDNQVIHHKRLDVPHIGIPEREFVLRPLAELIPDKPIHPSKPWKITLDYLNALPSSSQPMSTSTPLGSNPALTLYPLRPHRQTSIMAILNLTPDSFSDGGLHTSASLDETIDTFIRGGASIIDIGGQSTAPNTPSVTADLETSRILPAIAAIRAHPLGSNVTISIDTFRAPVASAAIAAGADLINDVSAGLLDPAMLPTLGRLGCTVCLMHMRGTPSTMDSLAVYPN…	ATGAAGCTGTTTCGTACAGCCGCCAATTCTGCATGCAGACCAAGCACGCATCATCTGCGACGGAATAGCAGCTTTCGACAGATCTCGCTCTCGGCGTCGCCGACAAGAAGTCGCAGCTCTCTGAGCAGCGTTCCAGCAACGCCATGGTCTCAAGGCTCATCGAATGGAGGTGCAAATAGCGGAAATGGGGAAGCAGCAGCCAAGAGGACCGCTAAGCCGCCCAAGACGGCTTACATCGCCCTAGGGAGTAATATGGGGGATAGGATCGGGATGATCGAACAGGCCTGCAATGCTCTTACATCACGTGGTATTGCCGTGAAGAGGACGAGCAATCTGTGGGAGACGGAGCCCATGTACGTCCTTGATCAAGATAACTTCATCAATGGCGCCTGCGAGGTT…
VE00_02189	scaffold_10:109003-110402	-	cluster	.	.	hypothetical protein	.	conserved hypothetical protein	.	.	.	.	.	MAASDRMALPEKDALIPSPNLQCHHLTSEPPSGQLPESGAFGYASSTTATHNSRIDSERQRSDSNRTKVSYLSKVSEASEARGTRPAGHGAVRSLPSWIDSVETYNEDDDSKVTDRLLAQPTPSVAPQHPYATTRAERPVSKDGFVDYDEATEAAKSARERTLFGTTREPVRGRKWDHARDDDPVILQYHGGNAQHWSGFVKASMYGPGVDEESETVEPTFLDEQTPGYAQPWRGDAPGTDPEKALGLLHSKKKRLQWYERMQRIILMHPLVPLAFRLTVLATSTIALGLSSSIFHLTRTSPFDQSPSGIMAIVVDVIALPYIGYITWDEYTGAPLGLRAPKTKMRLVLLDLFFIIFESANLSLAFQAITDRDGACFTKTGQEKAHNMDPNLCGQVKAL…	ATGGCAGCGTCTGACAGAATGGCGCTGCCAGAGAAGGACGCCCTCATACCGAGTCCAAATTTACAATGCCATCACCTTACGTCCGAGCCGCCGTCGGGGCAGTTACCTGAGTCCGGTGCCTTCGGTTACGCGTCGTCAACCACGGCGACTCATAACTCTAGGATAGACTCGGAACGGCAACGCTCGGATTCTAATCGCACGAAGGTCTCATACTTGTCAAAGGTGTCTGAAGCGTCCGAAGCTCGAGGAACTCGACCTGCCGGCCATGGCGCAGTTAGATCTCTTCCATGTAGGAAACTCTTGGCCTTGTTGACACACGATATACTAACGGCTTCACAGCATGGATAGACTCGGTCGAGACATACAACGAAGACGACGACTCCAAAGTGACCGACAGAC…
VE00_02190	scaffold_10:110979-111903	+	cluster	.	.	hypothetical protein	.	conserved hypothetical protein	IPR018786	PF10173	.	.	.	MRLYLLPISNRRTLLYCRRLNVSISDHPTFIDRGTIRAAKLWADWETKDSGWRKKVVDWGNAALKKIPYEEWGLKSIPPLSARRRQEELEAGQATVEVSFPSGVIPANEVSELLRRLGTERESLHKSRMVYCFIGMPISAPVALLPVIPNLPFFYLVYRAWSHWRALSGSKHIQFLISKELIAPTVSPILDALYAPGITRATRGSLSLGSKPPKSADSSAPLLKDQLPHEVMLLQEGDSTLIANALEMPELHAEIERAIWQVRNDIRVKQEAKEQKEDQKDKVKEEDKDKK	ATGCGCCTCTACTTGCTCCCTATCTCGAACCGACGGACGTTGTTATACTGCAGGCGCCTGAACGTGAGCATCTCCGACCACCCCACGTTTATCGACCGAGGCACTATCAGAGCCGCGAAACTATGGGCAGATTGGGAGACGAAAGACTCAGGATGGCGGAAGAAGGTCGTTGACTGGGGAAACGCGGCGCTCAAGAAGATACCATATGAAGAATGGGGCTTGAAGTCGATACCGCCGTTGTCAGCGCGCCGGAGACAAGAAGAGTTGGAAGCGGGGCAGGCGACTGTTGAAGTTTCGTTCCCTTCAGGTGTCATTCCTGCGAATGAGGTCAGCGAGCTGCTCCGGAGGCTCGGAACAGAGAGGGAGTCTCTGCACAAATCGAGGATGGTCTACTGTTTT…
VE00_02191	scaffold_10:113068-115704	-	cluster	.	.	hypothetical protein	.	SNF2 family helicase ATPase	IPR000330;IPR001650;IPR014001;IPR027417	PF00176	GO:0005524 - ATP binding [Evidence IEA]	.	SNF2_related_domain from BGC0000273 (CAJ42330.1:pident=32.48, evalue=3e-39)	MALKPTEDDSMESRTPTTAPSSPPDVGVEEPPATSNLLNDEQLKQIGAEEKKAHLQNKRTELARQKRLAAKKSRVLGKEAAEAKARELDELLAKSAAFSNILTKKTQVLGRVGSGFDGKALGEHDLEMAQQPKIMSGGTMRDYQLEGLTWMYEICAQGMSGILADEMGLGKTIQTISLIALLREKEKYLGPHLIVAPLSTLSNWVEEFQKWTPTVPVLLYHGDPAKREELRTTKITKHLENGRPTSKFPVVCTSYDIILRDKNYLSHINWEFIIIDEGHRLKNFNSQLFQELRKFTSATRLLISGTPLQNNLKELWSLLNFLLPTVFVDWEAFESWFDFSDLQDEEGTEEFIADQKKQELVKKIHLVLQPLLLRRIKADVEHMLPRKREYVLYAPMTEQ…	ATGGCCCTAAAACCAACGGAAGATGACTCGATGGAGTCTCGGACACCTACAACAGCGCCGTCATCCCCACCTGACGTCGGAGTGGAAGAACCGCCAGCAACCAGCAATCTTCTCAATGATGAGCAGCTGAAACAGATTGGTGCCGAGGAAAAGAAGGCCCATCTGCAGAATAAACGAACAGAGCTTGCGCGTCAAAAACGATTGGCAGCAAAGAAAAGTCGTGTTCTGGGCAAGGAAGCCGCCGAGGCCAAAGCACGCGAACTAGACGAATTGTTAGCCAAGAGTGCCGCATTTTCGAATATTCTCACGAAGAAGACCCAGGTCCTTGGCCGAGTTGGGAGCGGCTTCGATGGGAAAGCTCTCGGCGAGCATGATTTGGAAATGGCGCAGCAGCCAAAG…
VE00_02192	scaffold_10:116861-118638	-	cluster	.	.	hypothetical protein	SMCOG1257:Alpha-glucosidase	alpha-glucosidase	IPR006047;IPR006589;IPR013780;IPR013781;IPR015902;IPR017853	PF00128	GO:0043169 - cation binding [Evidence IEA];GO:0003824 - catalytic activity [Evidence IEA];GO:0005975 - carbohydrate metabolic process [Evidence IEA]	CAZy:GH13	alpha-glucosidase_ScatE1 from BGC0000804 (EHN79427.1:pident=32.15, evalue=6e-68)	MQMPTGKWWKEAAVYQVYPASFKDSNGDGLGDIGGLISKIDYLHDLGVDVVWLCPMFDSPQHDMGYDISNYEKVYEPYGTVEDIDTLVKACHDRGMRFILDLVVNHTSDEHEWFKESRSSRDNPKRDWYFWKPARYDDAGNRLPPTNWRSYFAGSTWTWDETTQEYYLHLYATQQPDLNWNCEAARNAIYDSAMRFWLDRGVDGFRVDTVNKYSKPLEFHDAIITDPNHYEQPAAYMFCNGPRIHEFVKEMHDKVISQYDCMTVGELSLTPDPDHVLRYVSASAKQLDMVFHIDTGNMDHGGPKDKYDHRPFILPELKAAITKWQKFIEGTDGWTTAFLENHDNGRSIDRYASSEPEFREISAKMLAIMMTTMTGTIFIYQGQEIGMINAPKEWPIEEY…	ATGCAAATGCCAACTGGCAAGTGGTGGAAAGAAGCTGCCGTGTACCAGGTATACCCGGCAAGTTTCAAGGATTCCAACGGAGATGGCTTGGGCGATATTGGGGGCCTCATCTCGAAGATTGACTACCTCCATGACCTAGGTGTCGATGTTGTGTGGCTATGCCCCATGTTCGACAGCCCACAGCATGATATGGGTTATGATATCTCGAATTACGAAAAAGTTTATGAGCCGTATGGCACTGTCGAAGACATCGATACACTGGTGAAGGCTTGCCACGATCGTGGCATGCGGTTTATACTCGACCTTGTGGTAAACCATACGTCAGACGAGCACGAGTGGTTCAAAGAATCTCGTTCATCGCGAGACAACCCAAAGCGCGATTGGTATTTCTGGAAGCCA…
VE00_02193	scaffold_10:119310-121086	+	cluster	.	.	hypothetical protein	SMCOG1169:sugar_transport_protein	Maltose permease	IPR003663;IPR005828;IPR005829;IPR020846	PF00083	GO:0016021 - integral component of membrane [Evidence IEA];GO:0016020 - membrane [Evidence IEA];GO:0022857 - transmembrane transporter activity [Evidence IEA];GO:0005215 - transporter activity [Evidence IEA];GO:0022891 - substrate-specific transmembrane transporter activity [Evidence IEA];GO:0055085 - transmembrane transport [Evidence IEA]	.	MP1 from BGC0001044 (AAS92556.1:pident=40.83, evalue=2e-145)	MDADNSPKATVGPTHTDIVNMEDKAERDVAHEELKPEYGARNAEAQEKTMTLMQAIKLYPTAIGWSMVLSTALVMEGYDLLLLSNLYANPLFNQKYGVLGSKGYAVPASWQSGLSNGARCGEMLGLAINGIVSERYGYRKTMIGSLLMMIGTIFILFFAPNVQVLLAGEILCGIPWGVFQTLTTAYASEVSPVVLRPYLTTYVNLCWVMGQFIASGVLRASLQRTDEWAYKIPFAVQWVWPVPLLVGCFLAPESPWWEVRRGNREGAKRALERLTSASNPHYTVEETLDMIEQTNELEKSLSEGTSYWDCFKGVDRRRTEIVCGVWLVQTLCGTNVMGYSTYFLKQAGLPTVQSFNMSLGQQALGVVGTLLSWFLISRAGRRTIYLTGVSILCVILMIV…	ATGGATGCCGATAATTCCCCCAAGGCTACGGTTGGACCGACTCATACCGACATCGTCAACATGGAAGACAAAGCCGAGAGAGATGTGGCTCATGAGGAGCTGAAGCCAGAATATGGAGCGCGAAATGCTGAGGCTCAGGAAAAGACCATGACTCTCATGCAGGCCATCAAGCTATATCCTACTGCTATCGGATGGTCCATGGTTCTTTCAACTGCACTTGTTATGGAAGGCTATGACCTTCTACTGCTTAGCAATCTCTACGCCAACCCTTTATTCAACCAGAAATACGGAGTCCTAGGAAGCAAGGGTTATGCGGTACCAGCCTCGTGGCAGAGCGGCCTCTCAAACGGTGCTCGCTGTGGTGAGATGCTGGGTTTAGCTATCAATGGAATAGTCTCT…
VE00_02194	scaffold_10:122080-123067	-	cluster	.	.	hypothetical protein	.	C6 zinc finger protein	.	.	.	.	.	MAGIPEGNTQGADTFSRPYSIRKHRPLTLLLSSSSPDIAELGKETAASGFVHLVSLFRPFDELFMGLWNGTLSACSVDWLVSLDEHVKNSASPSLDISDIQMVNLLVTQQWLRLIVWQLSNKLGFLSSVSTHESLNFQYPIQIARDLTISTCRLPQQSMEIHGIGLVEKLFDVAYVLIDVIVYTPPSVAEPPISDLGPKDYLTYILSLVAKLRGGEDRFLPLLQEKISQVLPNFLSPLTWSLPLASFLENPASPSEKFSPNESEGWVGHDMEDHSFRQPSMS	ATGGCTGGCATTCCAGAAGGGAATACCCAGGGGTCTGTAGCTTCGAATCGACTATTTTGGCTGCTTTTAATTACAGAACGGTACAAACGATGCGATCGCTGACGTTTAAACCAGTGCTGATACGTTTAGTAGACCTTATTCGATACGCAAACACCGACCACTAACCCTACTCCTGTCCTCCTCGAGTCCTGATATTGCAGAGCTCGGCAAGGAGACTGCTGCATCCGGATTCGTCCATCTCGTCAGCCTCTTTCGTCCCTTTGACGAATTATTCATGGGCCTATGGAATGGCACACTTTCCGCGTGTTCCGTGGACTGGCTCGTGAGCCTTGATGAGCACGTGAAAAATTCCGCCTCCCCATCTCTCGATATCTCGGATATCCAGATGGTGAACCTGCT…
VE00_02195	scaffold_10:124382-126015	-	cluster	.	.	hypothetical protein	.	Glycosyl hydrolases family 28	IPR000743;IPR011050;IPR012334	.	GO:0004650 - polygalacturonase activity [Evidence IEA];GO:0005975 - carbohydrate metabolic process [Evidence IEA]	CAZy:GH28	glycoside_hydrolase from BGC0000093 (ADC45581.1:pident=27.11, evalue=4e-05)	MWSSIPSVLTLLLAVSGSVATNDKDKDHRKSCVVKSGGSNATDDAPAILKAFKKCGHKGRVVFEPTNYYVNSVMNIDWLKDVDVDIYGTLLWSTDIQYWLNNSMDVGYQNQSTALIIGGDNVRINGHGTGTFDGNGDYWYQWIRKQPNTSNYPGRPHAVTFGNLTNSVVKGLTFLRSQMWTMSIIYSHNVLLDSILVNNTGNWAQSSNTDGADTIRSSHITFNNWTVYNGDDSLSMKANSTDITIKNCKFHNGLGIAMGSIGQYNDQYETIERVTAENIEYVNTLHAFYIKTWTADQNGYPPNGGGGGLGFASGLKLTNLTTTGLRGAAFAISQCTRFSGAPGMGNCTNSEFQVRNVEINGLYGDSKSARVASLQCSAVAPCTNITMVNVGLHLTSGAP…	ATGTGGTCGTCAATCCCATCAGTGCTAACACTGCTACTGGCCGTATCCGGCTCAGTAGCTACCAATGACAAGGACAAGGATCATAGAAAGAGCTGCGTGGTCAAGAGCGGCGGCAGCAATGCGACTGACGATGCGCCGGCAATTCTAAAGGCGTTCAAGAAGTGTGGTCATAAGGGGAGGGTCGTTTTCGAGCCGACCAATTACTACGTCAACTCGGTCATGAACATTGACTGGCTCAAGGATGTTGACGTTGATATCTACGGCACTCTTCTGGTATTTTTCCCCAGAAGGTTTGATAGGGCCTTGAAGCAACTAGATCGCTGACATTTATTCTCACTTAGTGGAGTACTGATATCCAATATTGGCTCAACAACTCGATGGATGTCGGGTACCAGAACC…
VE00_02196	scaffold_10:127126-130644	-	cluster	NRPS-like protein	AMP-binding (50-511);PCP (634-704);NAD_binding_4 (757-1007)	NRPS-like protein	SMCOG1002:AMP-dependent_synthetase_and_ligase	L-aminoadipate-semialdehyde dehydrogenase, large subunit	IPR000873;IPR009081;IPR010071;IPR010080;IPR013120;IPR014397;IPR016040;IPR020845;IPR025110	PF00501;PF07993	GO:0004043 - L-aminoadipate-semialdehyde dehydrogenase activity [Evidence IEA];GO:0003824 - catalytic activity [Evidence IEA];GO:0009085 - lysine biosynthetic process [Evidence IEA];GO:0008152 - metabolic process [Evidence IEA]	BUSCO:BUSCOfEOG74TX6Z	NcpB from BGC0000397 (AAO23334.1:pident=29.65, evalue=8e-123)	MDQLPDPTIDLDWSGYVGSIHERFRAAAESHPDRTCVFETKSSTSPERRFTYRQIYEASNITARFLREAGVTNGDVVMIWAHRSVDLVVSLMGTLTAGATMAVLDPAYPPARQQIYLEVSQPRALIKIGSATDENGPLAPVVQKYIDEQLNLKTVVPELRLLNDGTLSGGEVDGKDVFHNVREHASTPPDVIVGPDSNPTLSFTSGSEGRPKGVLGRHYSLTRYFGWMAERFQLSSESKFTLLSGLAHDPIQRDIFTPLFLGAQLLVPSREDIQHEKLAEWMREHKPTVTHLTPAMGQILVGGATAEFPSLERVFFVGDVLTVRDCRALRRLAINANIINMYGTTETQRAVSYYELPSRAKDADCLEKLKDTIPAGKGMENVQLLVVNKEDRNKLCGVG…	ATGGATCAATTACCCGATCCGACCATCGACCTCGACTGGTCTGGTTATGTCGGCTCAATCCACGAGCGCTTCCGCGCTGCCGCTGAGTCACACCCAGACCGTACGTGTGTGTTCGAGACGAAATCATCCACGAGCCCCGAGAGGCGCTTCACCTACCGCCAGATCTACGAGGCTTCGAATATCACCGCCCGCTTCCTCCGCGAGGCAGGCGTCACAAATGGCGATGTTGTTATGATCTGGGCCCACAGGTCCGTCGACCTCGTCGTTAGTTTGATGGGCACCTTGACTGCTGGAGCGACAATGGCAGTCTTGGATCCGGCATACCCGCCTGCGAGGCAGCAGATTTACCTCGAGGTCTCGCAGCCGCGTGCGCTGATCAAGATTGGCAGCGCAACAGAC…
VE00_02197	scaffold_10:131520-132182	+	cluster	.	.	hypothetical protein	.	dienelactone hydrolase	IPR002925;IPR029058	.	GO:0016787 - hydrolase activity [Evidence IEA]	.	dienelactone_hydrolase,_putative from BGC0000154 (EED18003.1:pident=35.47, evalue=8e-35)	MPDQFRNEPFPMVKPPGWDEEAAFIRLQTDHHPGTVDPMLDKVLAWMQRPVDDAEGGMGGVKRVGAIGYCFGGRYVMRLLAEGKIEAGVVNHPSFFTLDEVSALGRPAGDKSEGGEADGKVKVWKPLAIFAAEEDDILPEEKRRATEDRLKKGEVTWMCTTYAGTLHGFSVRGDLNDPVVKFARDSALDGAVRWFNEYLPTS	ATGCCCGACCAGTTCCGCAACGAGCCCTTTCCCATGGTGAAGCCGCCCGGTTGGGACGAGGAGGCCGCGTTTATAAGACTGCAGACGGATCACCATCCTGGGACTGTGGATCCGATGCTTGATAAGGTGTTGGCGTGGATGCAACGACCTGTGGATGATGCTGAGGGGGGTATGGGGGGAGTAAAGAGGGTGGGTGCTATTGGGTATTGTTTTGGTGGGAGGTATGTGATGCGCTTGCTTGCGGAGGGGAAGATCGAGGCGGGCGTGGTGAATCACCCGAGCTTTTTCACTTTGGATGAGGTGTCAGCGTTGGGGCGACCGGCTGGGGATAAGTCCGAGGGAGGGGAGGCGGATGGGAAAGTCAAGGTGTGGAAACCACTCGCTATCTTCGCAGCGGAA…
VE00_02198	scaffold_10:132843-135108	-	cluster	.	.	hypothetical protein	.	C6 finger domain protein	IPR001138;IPR021858	.	GO:0005634 - nucleus [Evidence IEA];GO:0008270 - zinc ion binding [Evidence IEA];GO:0000981 - RNA polymerase II transcription factor activity, sequence-specific DNA binding [Evidence IEA];GO:0006355 - regulation of transcription, DNA-templated [Evidence IEA]	.	predicted_Gal4-like_transcriptional_regulator from BGC0000312 (ACR78138.1:pident=53.85, evalue=2e-09)	MTGAKPGRHQRRPAPGADHVKHRRTRSGCFTCRNRRVKCDEGRPTCERCKKGSRECSYPETTPSKPGGAKGGQSGLTPPSDEYDDEVDADRLEPIPDEDEDPLDANQSRNPLDNSTHTLQQQSQSRLSSEAPSLVQDKGSSPSPSTEGSVGYNAHSHKADQRLSKPSRLPQATDGGKPDWSGLPRDLQFYLEYFVANVTHHHYYFKKDAGNFFHTTFLEAALRNKSLLYAVVGFSAFQRTLHNPEGKIQDFLQYYNKSVQLLLKSLRRGEGRNVDTMYSILQLATIEEYLGDWVNLLSHQKAAYSILTSLLTPQTAMATDLNRVLSGWYARFDIFAGLIGGFKTVLSQEWFTVKLQFYTHRAQTEPDNILWKIDEVSSRVNIIAMEMSVLFAKISKGEI…	ATGACCGGGGCGAAACCGGGGCGACATCAACGACGACCAGCGCCGGGAGCCGACCATGTGAAGCATAGAAGAACGAGATCAGGATGCTTTACCTGTAGGAATAGACGTGTAAAAGTATGAACTCGTACCATTCTCCGGATCTGATGCTGACCACATGTAGTGCGACGAAGGCCGCCCCACATGCGAGAGTAAGTTGCTAGGGACTCACTACTTAGGAATTGGAAGCTGAATTGTGCAGGATGTAAGAAAGGCTCGAGAGAATGCTCCTATCCGGAAACAACGCCATCAAAACCTGGCGGCGCAAAGGGTGGCCAGTCAGGTCTAACCCCACCATCCGACGAATACGACGACGAGGTTGATGCAGACCGCCTCGAACCCATCCCGGACGAAGACGAGGAC…
VE00_02199	scaffold_10:137683-137958	-	cluster	.	.	hypothetical protein	.	NA	.	.	.	.	.	MASVQTANEWAIESCPGTQHLPPQKDDSDILATCQTPDALTPYWQARYLALDPATDLLVHVIEGTKKPQRSHKI	ATGGCTTCAGTACAGACTGCCAATGAATGGGCTATTGAAAGCTGTCCAGGGTAAACTCGCCTTAACATTCCCATTAATACAGAGAAATAACGGGTGACAAGGACTCAACATCTGCCTCCACAGAAGGATGATTCCGATATCCTGGCAACCTGCCAGACACCAGACGCCTTGACTCCGTACTGGCAAGCCCGGTACCTGGCTCTCGACCCAGCGACGGACCTGCTTGTGCATGTGATCGAAGGCACGAAGAAGCCACAAAGAAGCCACAAAATATAG
VE00_02200	scaffold_10:138834-141962	+	cluster	.	.	hypothetical protein	.	NA	.	.	.	.	.	MDRPLDLSSLMVAPPSPKRDRVKKPTAIPSGPKDPIGNTIRKKKIRNPSPPPSSRRRQSQRDAWNSKTKFACPFHKLDPKKFNSWDYEHCSRRGFAKMSTLMEHIFGQHANSDVCYICNRKFDSPRGLQSHRDEKKPCGFDAQPKLSKDIVISTFLALRKMQYSQKTKTPEAEWQEIFEVLFPDVDRTFSPYFESSVDQSEDAVESTISDDPRCESPKSASVPYGPRGEAPWMTTAATMAPKIGSKVQHTLRQAVEQRKQADRDLFKKIEQHNKERVETNLKKEMHRKQQEEEYKKDMGKSSMTHTSPYHVLPYLNDLHGQEAKSLECGRHETQSSEPQSPVTKNRIIGTQHNFLMDRYLEDDKTPPPRDDSPSRREARSPAAPSLSTGDNFGTELSPS…	ATGGATCGTCCCCTTGATTTATCGTCCTTGATGGTTGCGCCGCCCTCGCCCAAACGGGACAGGGTGAAGAAACCGACGGCTATACCTAGTGGTCCCAAAGACCCCATAGGCAACACCATCAGGAAGAAAAAAATACGAAACCCCAGTCCGCCGCCATCATCTCGTAGACGACAATCCCAAAGAGATGCGTGGAACTCTAAGACAAAATTTGCTTGCCCGTTTCACAAGCTTGATCCTAAGAAGTTCAATTCTTGGGACTACGAACATTGTTCCAGGAGGGGGTTTGCAAAGATGTCTACTCTAATGTAAGGATGCAATAACCCCATCAGCATTTGATTAAAGCCATACTTATATAATGGTAGGGAACACATTTTTGGACAGCACGCAAATTCGGATGTT…
VE00_02201	scaffold_10:143709-145227	-	cluster	.	.	hypothetical protein	.	GAL4	IPR001138	.	GO:0005634 - nucleus [Evidence IEA];GO:0008270 - zinc ion binding [Evidence IEA];GO:0000981 - RNA polymerase II transcription factor activity, sequence-specific DNA binding [Evidence IEA];GO:0006355 - regulation of transcription, DNA-templated [Evidence IEA]	.	.	MPGVPSGRGCDGCRIQKKKCDQAKPSCSRCARLKMVCVGAGQQRFKFKEEHGTRNSIAIPHRNRGVTNLSIIDAVRTVPHTPSSALTLTTSEFVGTMTVSTAVRFNLTYWYGEFLQDIPARLGRNEALDSAVKALTAAHSSFCLHNRVNPEALVKYSAALRTLRFYLDDPVKACSSETLCAVMLLLICQGFHGMTAMGWTGHCEGAAQILKARRYYDPNDEFESKLHLSLRAPVIFEGLFNPNIQFTPSEWKALVDNHIDEGTFPGKMMRYVSQVTSMIRHGNFFEGEISDTKAVDELRTNYQTLKAGIKSYAEYLESMMPVDKYIKRLSFDAQTYHLVQRFYTFALTIGIILGCVLSALDTEDTELISDLNSFSSGIMALAEDGKRFKPLGASYLMLC…	ATGCCAGGAGTGCCGTCAGGACGTGGTTGCGATGGCTGTCGCATACAGAAGAAAAAGGTAGGCTTTGCATTCACATCACATAAAGACATATTCTGAAGCTTGCCATAGTGTGACCAGGCGAAACCGTCATGTTCACGATGCGCCCGTCTGAAAATGGTCTGTGTCGGGGCAGGACAACAAAGATTCAAATTCAAGGAGGAACATGGGACTCGGAACAGCATTGCAATTCCACACCGCAATAGGGGCGTTACGAACCTTAGCATCATTGATGCTGTAAGGACAGTGCCGCATACTCCAAGCAGTGCATTGACCCTAACGACGAGTGAATTCGTTGGTACGATGACAGTGTCCACTGCTGTGAGGTTCAACCTTACTTATTGGTACGGAGAATTTCTACAA…
VE00_02202	scaffold_10:145645-146731	-	cluster	.	.	hypothetical protein	.	RTA1 domain protein	IPR007568	.	GO:0016021 - integral component of membrane [Evidence IEA];GO:0006950 - response to stress [Evidence IEA]	.	putative_RTA1-like_transmembrane_protein from BGC0001142 (ADY16701.1:pident=31.28, evalue=1e-07)	MSSSAEITTYYAYNPSHVLPAVFAALVGISLIIHTWQNFHHHYWKVTFFMFYGGTVFTAGWIMRIASSYDPGNLKLYIAQTCLVLAGPPIYSAAEYNILGRLMHYTPMHSPINPSRILYFFIYVGAAVESLTAVGAVRLSAANGDIALLKNGETFISIALVLQGVVECLFMSFVALIHIRCARAKMLTPKVRTICIMLYGTSALVLLRCIFRAVESFSNLSVISSGTCDGTCRAVLRHEWYIYVFEAAPMVIYTYWLNIVHPGRFLPKNTKVYLDYNGVERVGPGWKDNRTTWMTFVDPFDIRGRMSGNPDHEQYWLRPEEYPPVTDAATKQESQTGFVRAV	ATGTCGTCCAGCGCAGAAATCACAACGTATTACGCATACAACCCTAGCCATGTTCTCCCAGCTGTATTCGCTGCCTTGGTCGGCATATCTTTGATCATACATACATGGCAAAACTTGTTAGTTATCCTGTCAACTAATTTTGCCAAAATCACAGTAGCTAAAATTCCTTTGCAGCCACCACCATTACTGGAAGGTCACGTTTTTCATGTTCTATGGCGGCACTGTCTTTACCGCGGGATGGATAATGCGGATTGCTTCATCCTATGATCCAGGAAACCTAAAACTCTATATCGCTCAGACCTGCCTCGTCCTCGCCGGTCCTCCGATATACTCAGCGGCTGAATACAACATCCTTGGCCGACTCATGCACTATACGCCAATGCACTCCCCTATCAACCC…
VE00_02203	scaffold_10:148155-149339	+	cluster	.	.	hypothetical protein	.	Pyridine nucleotide-disulphide oxidoreductase	IPR023753	.	GO:0016491 - oxidoreductase activity [Evidence IEA];GO:0055114 - oxidation-reduction process [Evidence IEA]	.	PtaL from BGC0000121 (AGO59047.1:pident=29.50, evalue=2e-40)	MATKSNVHEIVILGSHFSGLGTAHSLLRDIIPTLSKQTPNVRYHVTIVAPHTEYFYNIAGPRYLIGKEVIDPSKLFLPIAGALKGYKADQYATIQGKATAVDHERKVVSVASQDGATQEIGYESLVIATGTTSNSKLWQINDHQDATKDLYTSVQAALPTAKRVLIAGGGAVGVETAGEIATHFPKAEITILSGSDKLLPRLVPGNSSSAEARLRALGVKTVHKTRVRSAAETANGSTTVVFSDGTTQTVDVYIDATGGKPNTSFLPPAWVDAKGYVITDGGKTLRTPTAGVYALGDVADYSNGSLIDAMASIVPVATSIGIDIATSAGNAELFKQKIFKGMKGTQLVPTGPGSGVGQIMGWRVPGWFVWLIKSRTFFVDKAEPTWLGLEIAKA	ATGGCCACCAAATCTAATGTTCACGAGATTGTCATCTTAGGGTCTCATTTTTCAGGTCTAGGAACTGCCCATTCTCTCCTCCGGGACATCATCCCCACCCTCTCCAAGCAAACACCAAATGTCAGGTATCACGTCACAATCGTTGCCCCGCACACCGAGTACTTCTATAACATTGCCGGCCCGCGATACTTGATTGGAAAGGAGGTAATCGACCCAAGCAAACTTTTCCTTCCAATTGCAGGAGCATTGAAGGGGTACAAGGCAGACCAGTATGCCACCATCCAGGGGAAGGCGACTGCTGTGGACCACGAGAGGAAGGTCGTCAGCGTTGCATCGCAAGACGGGGCAACACAGGAGATCGGATATGAGAGCCTCGTCATTGCCACAGGCACAACTTCG…
VE00_02204	scaffold_10:150741-152072	-	flanking	.	.	hypothetical protein	.	NDT80 PhoG like DNA-binding family protein	IPR008967;IPR024061	.	GO:0003677 - DNA binding [Evidence IEA];GO:0003700 - transcription factor activity, sequence-specific DNA binding [Evidence IEA];GO:0006355 - regulation of transcription, DNA-templated [Evidence IEA]	.	.	MRNMPMSPTSSSGFTSPQGMESPQPANNPNGPPPLNPTELLYQNIQTADGQQVRPEIIGKIDKGFFLAENDWTCYRRNYFQISCSYTLHPSVPTGTTMHLMQGGQSTQIQAFAMSISAVVDGEHGKPIELVQHTPKRDKGPQMKPDRVVLLPRPVNTTLYSGINADGSLSSGGRPLFDPNYAQVSNRPPTECTFERIQFKQATANNGKRRARQQYYHLIIELYADLGSQHGDARWAKIARRVSAQMVVRGRSPGHYHADRRGSNASAGPGGANDQGGSIGGYSSNGSLGGRSGDLSLSGGSSLMSGGGYGNSYDASRSRRYLSSAGIDISNEPMMGADEEKSFHDIEGYYYYPHSVHEGGIGSTLRSHALPPYQPHRDDRSHLSAPSYPGRVKQEHHTG…	ATGAGGAATATGCCGATGTCACCTACATCTAGCAGTGGCTTTACTAGCCCACAAGGCATGGAGAGCCCACAGCCTGCAAATAATCCAAACGGGCCCCCTCCATTGAACCCGACAGAGCTGTTATACCAAAATATCCAAACCGCAGATGGGCAACAGGTCCGACCAGAAATTATTGGAAAGATCGACAAAGGATTCTTTTTGGCAGAGAACGACTGGACTTGCTACAGGCGTAATTATTTTCAAATAAGTTGCTCATACACGCTCCATCCAAGCGTGCCAACAGGAACTACCATGCATCTTATGCAAGGAGGCCAATCGACACAAATACAAGCATTTGCAATGTCGATATCCGCAGTCGTTGACGGAGAGCATGGAAAGCCTATCGAGTTGGTTCAACAT…
VE00_02205	scaffold_10:161522-164529	+	flanking	.	.	hypothetical protein	.	NA	.	.	.	.	.	MSMTQSLLSPGIVPLMAIIGAVQNRGVAIEAWKQERLRKKRVKALLRAGNLIPPEDWDLILDPETNSEPETSLEPEPGLELGFELESEPGFETGFESELEPEFEFELGPESQLAREL	ATGAGCATGACTCAGTCCTTGCTTTCTCCTGGAATTGTGCCTCTCATGGCGATAATTGGTGCTGTGTGATAATTAATTTGTGGTGACGCCTTCACTCTGTGCTAACTCCACGCCCCAACAAAACAATCACGATTTGGCTACCTTACCAAGGAGCCAACCTTTTAAATAAGGGTAGCAGAACGGAAGTCGAGCAGGTATCCTTATTTAACAGTTATACTACCGTTTAAAGCCCTTCCTTTCCACAGCCTCATAGCAATTAAGTTAAACCCGTAGATATTACTTTTTTAGTTATACCTATTTAATAGTAACAGTTGTTCAACGGCAACCTTGATTTATTCGCTTGGTCAACTCTGCTTCCTACTCTTCCTTCCCCTCTTCCTCTCTTCTTCTCTTCTCTTA…
#Cluster_3
#GeneID	Chromosome:start-stop	Strand	ClusterPred	Backbone Enzyme	Backbone Domains	Product	smCOGs	EggNog	InterPro	PFAM	GO terms	Notes	MIBiG Blast	Protein Seq	DNA Seq
VE00_02047	scaffold_13:68192-70807	+	flanking	.	.	transketolase	.	Transketolase	IPR005474;IPR005475;IPR005478;IPR009014;IPR020826;IPR029061	PF00456	GO:0004802 - transketolase activity [Evidence IEA];GO:0003824 - catalytic activity [Evidence IEA];GO:0008152 - metabolic process [Evidence IEA]	Probable transketolase	.	MGYTDQDWQSINTIRTLAIDATFAANSGHPGAPMGMAPVAHVLWNRIMNYNPKNPKWINRDRFVLSNGHGCMLQYALLHLAGFGLTIDDLKNFRHVDSITPGHPESHDTPGIEVTTGPLGQGFANAVGLAIAQEHTAAQFNKPGFELINNHTYVFMGDGCHMEGVASEAASLAGHLQLGNLIAIYDDNKISIDGNTNCAFTEDVNKRMEAYGWHCVTVGDGDHDLESIEAAIKACQAVKDKPSMIKLRTTIGFGSKLEGTGGVHGAPLKKDDIIQVKEKFGFNPEETFVVPQGVHEQYSKKSAEGAALEQEWNQLLEKYSKEHSAEAADLKRRQTGALPEGWEKNLPVYTPADKAVASRKLSEIVLGKIHDAIPELVGGSADLTGSNLTRWKDAVDFQP…	ATGGGTTACACCGATCAGGACTGGCAGTCCATCAACACCATCCGTACCTTGGCCGTAAGTTCATCTCCCCAGAATAACCCCGCCCTCGTCATGAGAAGCAGCGTCATAGGATGCCCGCCGTGCGCCCCCAACACCGCGCCCGCCATCGACGACGCCAATCTCACGACGGCGAGGATCCGGATAATTATGTCGATGACAGGCAGCTAATGACTTCTTCGTGTTCAGATCGATGCGACCTTCGCGGCCAACTCCGGTCACCCGGGCGCCCCAATGGGCATGGCCCCAGTGGCCCACGTCCTCTGGAACAGGATCATGAACTACAACCCAAAGAACCCAAAGTGGATCAACCGCGACAGATTCGTGCTTTCGTGAGTATTCCATGCTTCCTGTACTCCTCAT…
VE00_02048	scaffold_13:84669-84898	+	cluster	.	.	hypothetical protein	.	NA	.	.	.	.	.	MDEVKEQVKGSISRIAQLVEGLRRNLVIWAAPGWIRQLIENVFFLATQQLPDLEV	ATGGACGAAGTTAAAGAACAAGTTAAAGGCAGCATCTCCAGGATCGCTCAATTGGTAAGAATGCAATTACGACCTCAGCTGTTAGGCGTAGCTGCAAAGTTGCTAACTTCTACTAGGTTGAAGGACTTCGACGTAACCTGGTTATATGGGCCGCTCCAGGCTGGATCAGACAGCTCATTGAGAATGTGTTCTTCCTCGCGACCCAGCAGTTGCCGGATCTCGAAGTCTAA
VE00_02049	scaffold_13:84948-85418	+	cluster	.	.	hypothetical protein	.	Protein phosphatase type 1 complex subunit Hex2 Reg1	.	.	.	.	.	MMLQRSLSESSLLKQAVAELQAQKFREPGRRRNQPCAGWATFDVTSPFSLKRTSRDSEKHIQFNEQVERCIALEVNGDKDEELDSRRAASRASLSVDSKTIAMLPSTTLKNEEDTVKPPETAVKHNDFFLGDDLEDDEATMDWQSFAFQTVMTAWQ	ATGATGCTTCAGAGATCGCTTTCAGAATCATCACTACTCAAACAGGCAGTAGCAGAACTTCAGGCACAGAAATTTCGTGAACCCGGACGACGACGCAATCAGCCATGTGCAGGATGGGCGACTTTCGACGTTACATCTCCCTTCTCTTTGAAAAGAACAAGCAGAGATAGTGAGAAACACATTCAGTTTAATGAGCAGGTCGAGCGATGTATTGCATTGGAAGTAAATGGTGACAAAGACGAGGAGCTTGACTCGAGAAGGGCTGCATCACGGGCGAGCTTGAGTGTTGATAGCAAGACGATTGCAATGCTACCATCTACAACGCTAAAGAACGAAGAAGACACCGTAAAACCGCCGGAGACGGCGGTGAAGCATAACGACTTCTTTCTTGGAGACGAC…
VE00_02050	scaffold_13:86340-88121	+	cluster	.	.	hypothetical protein	.	Lipoxygenase	IPR000907;IPR013819	.	GO:0016702 - oxidoreductase activity, acting on single donors with incorporation of molecular oxygen, incorporation of two atoms of oxygen [Evidence IEA];GO:0046872 - metal ion binding [Evidence IEA];GO:0055114 - oxidation-reduction process [Evidence IEA]	.	.	MAGFEASVPQDRGFEEQKLLYTFQEPGSDLYPPHLYMTPNIVGKVRGALDLSQLFDFSRLLDTGSLLFQVIPDEIVDWYHDHPEGATIASIEGRNRILLKEKKDIYTEPNVGERSDWYTDAVFAQQSFTGGNPVTIQAASNDWVEKFLQEAKAQSKDAIINVIKDGSLYMQDNSYYRGAVDAPADAELKSKDGTRFGCASVTLLQLTPQGKLHPLAIIIDYKGSMENSVTIFNKRHAPSDSVKSEESDWPWRYAKTCAQSSDWTRHEITVHLTNCHLVEEVVIVAAHRSFRRDHPVYKILMPHWLKTLTINAGARSSLIPSVIVEINGITEAQTYAFIRHEYEKFDWKANYVPALLERRGFALKDLTDSRFKNYVYGKDISLMWQVLHKFVSAVLKLFY…	ATGGCGGGCTTTGAGGCATCGGTTCCTCAAGATAGAGGCTTTGAAGAGCAAAAACTTCTCTACACATTCCAGGAACCAGGATCTGACCTCTACCCACCGCACTTGTATATGACTCCAAATATTGTCGGAAAAGTCAGGGGTGCATTAGATCTCAGTCAACTTTTTGATTTCTCCAGATTGCTGGATACAGGAAGCTTGCTCTTTCAAGTCATCCCAGACGAGATTGTGGATTGGTACCACGATCATCCCGAGGGTGCTACAATTGCCTCGATCGAGGGTCGCAACAGAATCTTGTTGAAGGAAAAGAAAGACATTTATACGGAACCAAACGTCGGAGAGCGTTCAGACTGGTACACAGATGCCGTCTTTGCACAACAGTCATTTACAGGCGGCAACCCA…
VE00_02051	scaffold_13:89617-90125	-	cluster	.	.	hypothetical protein	.	NA	.	.	.	.	.	MDDEDWNSQRLIAMDDPTSRRTRTRNGTQVVSLRFIDEVGISQIHGSLGNVLPLNEIVCKLGLIQIQSITADWVMGKMNVQPAVLPESCAYSMTLAQGGHY	ATGGATGATGAAGACTGGAACTCGCAACGACTTATTGCTATGGATGATCCAACATCACGTCGGACGAGAACGCGAAATGGAACGCAGGTCGTATCTTTGCGATTTATCGACGAAGTGGGGATTAGTCAAATTCAGTAAGTTGCTGCAGACTTAGTATTAGCAAGTAAATCAGGACTATTAGGCACTTTGCCATCATCTTCTCTATGCGTCTGTTAAGTCGTGGAGATGAGAGTCAGTATATAGTGTAATCCCACATTACATATTAGATTTACCTCTTAGTGGCTCCCTCGGAAACGTATTGCCTTTAAACGAGATTGTCTGCAAGTTGGGGCTTATCCAGATTCAAAGCATCACCGCAGACTGGGTTATGGGAAGTAAACTAGTAATTAGGTTACGTTA…
VE00_02052	scaffold_13:92831-93481	-	cluster	.	.	hypothetical protein	.	NA	.	.	.	.	.	MANILTERSHPATLASPQLPIAADGPFKKSKDWLSYIFNHHERIIRDIPEDTESQDLSNLRRLQKLAPRYISDSSHDDFRLHCDDFGARNMLVDKEYNIVSLGDWEFTYATPTEYQCSLASWLILSKPHTWSQEDYDHYSMQLDLFLQILEEEENRRLGTGLIAEAEARLSKVIRQGKLDGTFWFVQCATSGLFFNELWERFEKFDPINFHSQVEG	ATGGCGAATATTTTGACTGAGAGAAGTCATCCTGCCACCCTCGCTTCACCCCAATTACCCATAGCCGCTGACGGTCCCTTTAAAAAATCGAAAGATTGGCTGTCTTATATTTTCAACCACCATGAGAGAATCATCCGTGACATTCCAGAGGATACGGAGAGTCAAGACCTTTCCAACCTTCGTCGCTTGCAAAAGCTCGCGCCACGGTATATTTCCGACTCTAGTCATGACGACTTCCGTCTCCACTGCGACGACTTCGGCGCTAGGAATATGTTAGTGGACAAAGAGTATAATATCGTTAGCCTCGGGGACTGGGAATTCACCTATGCTACACCAACCGAATACCAATGTTCTCTTGCCTCTTGGCTTATTCTGTCGAAACCACACACCTGGTCGCAA…
VE00_02053	scaffold_13:93597-93865	-	cluster	.	.	hypothetical protein	.	NA	.	.	.	.	.	MTIESGKPQRSEAMFICTRRAVTGIFNERQLNEDIKAYCEQDVRKFASEFKVKEKVRGING	ATGACAATAGAGTCTGGGAAGCCGCAAAGGAGTGAGGCAATGTTCATTTGCACCAGAAGGGCCGTTACAGGTATCTTCAATGAGCGCCAGTTGAATGAAGACATCAAGGCCTATTGTGAGCAAGATGTCCGCAAGTTTGCTTCAGAGTTCAAAGTGAAAGAAAAGGTTAGAGGAATCAACGGGTGAGATACAAGCCTCATGGAGCAGACACGGCATTAGCGCCGTTGTGGGGAACGACGTCGTTTGTTACGGGGCTAAGATTCAGGTGA
VE00_02054	scaffold_13:94060-97422	-	cluster	.	.	hypothetical protein	.	NACHT domain	IPR002110;IPR020683;IPR027417;IPR029058	.	GO:0005515 - protein binding [Evidence IEA]	.	ankyrin_repeat_protein from BGC0000356 (BAH24003.1:pident=33.10, evalue=1e-09)	MHLVATVRFRRLPPRLLESSDPLSIEISTISANLPAGSKRKQESCQIIIDDHFFDLTVLTSPRDVNHKVDILAISGVGSHAYGSYVHKLSGHMWLSDSLNKDCPFARVVIYGYNSKLQGSESFEDLDGLASSFQIALSRLTTSSKDKKPLVIIGHSLGGLVIKQSLIRIDVSDCEPSLLDSVVGAMFLGVPNDGMDIKCLIPMVNDQPNRFLLESINRDNSQILRIQKLNFFKVLENSNIDLFCFYETLRSPTAAKDASGKYRMTREQRCLVSQSSASSCLPQGASSDHTIPLNCAHSDLVKFSLECISTLPDRRVQQVPEKATDPNLATILELRQSRLDSLKFPQIDGRLLNIKEAHAKTCQWLLSKSEYQDWLNINKFSEHHGFLWIKGKPATRKST…	ATGCACCTAGTTGCGACGGTGAGGTTTCGACGCCTTCCACCACGCCTACTCGAGTCCAGCGATCCGTTGTCAATCGAGATATCCACTATCTCTGCCAACCTACCTGCTGGCTCGAAAAGAAAGCAAGAATCATGCCAGATTATAATAGATGATCACTTTTTCGACCTCACAGTCTTAACTTCGCCTCGTGATGTCAACCACAAAGTTGACATCCTTGCCATCTCCGGTGTGGGTAGCCATGCGTACGGATCATATGTGCATAAGCTTAGCGGGCATATGTGGCTTAGTGATTCTTTAAATAAAGACTGCCCTTTCGCGAGAGTGGTGATATATGGTTACAACTCTAAGTTACAAGGCAGCGAGAGCTTCGAGGATCTAGACGGCCTTGCCAGCTCTTTC…
VE00_02055	scaffold_13:98417-98839	+	cluster	.	.	hypothetical protein	.	Phosphotransferase enzyme family	.	.	.	.	.	MHVNADAVASNKLVRAEWQERLASYDHDDGLGSDLEGFVSEFHSGKPCRVVERFEGAFNYCFRLHFDMIDHDDWLLRFPIPGDVMYPTEKVDQEVAVMNFITLKTRIPIPKVIASGRAPTLFGVANSRHSLKYQGSHLNF	ATGCACGTGAATGCGGATGCCGTGGCGTCAAACAAACTTGTTCGTGCCGAATGGCAGGAGAGACTTGCATCATACGACCATGATGATGGTCTGGGTTCGGATTTGGAAGGCTTCGTCTCAGAGTTCCACAGTGGAAAGCCATGCCGAGTCGTGGAAAGATTTGAAGGCGCTTTCAATTACTGCTTTAGGCTGCACTTCGACATGATCGATCACGATGACTGGCTGCTTCGCTTCCCTATACCAGGCGATGTTATGTACCCAACGGAGAAGGTCGATCAGGAGGTTGCAGTCATGAATTTTATCACACTGAAGACTAGAATTCCGATTCCAAAGGTTATAGCATCTGGAAGAGCTCCGACGCTCTTTGGGGTCGCAAACTCACGCCATTCCCTGAAATAT…
VE00_02056	scaffold_13:99681-101085	-	cluster	.	.	hypothetical protein	SMCOG1030:serine/threonine_protein_kinase	STYKc	IPR000719;IPR002290;IPR011009;IPR017441	.	GO:0004672 - protein kinase activity [Evidence IEA];GO:0005524 - ATP binding [Evidence IEA];GO:0006468 - protein phosphorylation [Evidence IEA]	.	conserved_hypothetical_protein from BGC0001122 (EAU38964.1:pident=28.90, evalue=7e-25)	MATTAQNPVRPVSALNDGPDTSSQDIEEGRDVYQPGGFHPVYIGDVYHDKYKVLNKIGYGVYSTVWLARALQSSLVYQTDGNAREYVALKFLTAEAYGTEKDIFEREILKHLKAQDEEQLGYAQICHLVDDFEHKGPNGKHICLVFELMGETLRSFGAWFPDSMIPNEVMRRITIQLLLAIHFAHNHNVIHTDIQPSNIFVKIRDYTLIESGYLVQEPIPQQDKAEKRYTVIRSRPLRQYYFNDDDRFDQFDIVLGDWGVASWADNHPTEIIQPVALRAPEVLIGAPWDASADLWNLGAVVLEIFRAIRMFSGDYPAGHYKLEQHLAEIAHLCGPFPKALLDKTNQDIVGVIFDDQGKVKNVQLSPDRPDLSSEEYTLGLEQDDREEFLFFLQSLMKID…	ATGGCCACTACTGCACAGAACCCGGTCCGCCCAGTATCTGCTTTAAATGACGGCCCTGATACCAGTTCCCAGGATATCGAAGAAGGGAGGGATGTATACCAGCCAGGCGGATTCCATCCCGTCTACATCGGCGATGTGTATCACGACAAGTACAAGGTGCTGAACAAGATCGGATACGGCGTGTATTCTACTGTCTGGCTCGCCCGAGCCCTTCAGTCGTCGTTAGTGTACCAGTGTGTCCGTTCCGTTATACGCTCTCACCATAGCTAACAAACATCTTCAGGACGGACGGCAACGCCCGTGAATATGTTGCCCTAAAATTCCTCACCGCTGAAGCCTATGGCACAGAAAAGGACATCTTCGAGAGGGAGATCCTGAAACACTTGAAAGCCCAAGATG…
VE00_02057	scaffold_13:101509-113793	-	cluster	Hybrid PKS-NRPS	PKS_KS (7-439);PKS_AT (545-859);PKS_DH (933-1108);cMT (1390-1574);PKS_KR (2100-2272);Condensation_LCL (2550-2848);AMP-binding (3040-3452);PCP (3548-3621);TD (3658-3894)	Hybrid PKS-NRPS	SMCOG1022:Beta-ketoacyl_synthase	polyketide synthase	IPR000873;IPR001227;IPR001242;IPR006162;IPR009081;IPR010071;IPR013120;IPR013217;IPR013968;IPR014030;IPR014031;IPR014043;IPR016035;IPR016036;IPR016039;IPR016040;IPR018201;IPR020801;IPR020806;IPR020807;IPR020841;IPR020845;IPR029063;IPR032821	PF00109;PF00501;PF14765	GO:0016740 - transferase activity [Evidence IEA];GO:0031177 - phosphopantetheine binding [Evidence IEA];GO:0003824 - catalytic activity [Evidence IEA];GO:0008152 - metabolic process [Evidence IEA]	.	equisetin_synthetase from BGC0001255 (AGO86662.1:pident=37.89, evalue=0.0)	MSHSNEPIAIIGSGCRFPGDSSSPSKLWDLLKDPRDVSRKIDRFEAEAFYHENGHHHGTSNVLHSYLLNEDTRSFDAQFFSIPGGEASTIDPQQRFLMEVIYEGLESAGQTIEDLSGSSTGVYVGVMCNDFAQVTYADIQNVPKYAATGTALSILSNRVSYFFNWTGPSMTIDTACSSSLIAVHQAVQLLRSGQSRLAVAAGTNLIFTPTNYIAESNVNMLSPTGRSRMWDSNADGYARGEGVGCVILKLLKDAIADGDVIESVIRETGTNQDGRTTGITMPSSKSQAALIRETYNRAGLDPLSETDRCQYFEAHGTGTKAGDPQEASAIHQAFYPAGGPSREDDILYVGSIKTVIGHTEGTAGIAGLLKASLSVQHGIIPANMLFTDLNPDVEPYYGF…	ATGAGCCATTCCAACGAACCTATTGCCATCATTGGCAGCGGCTGCCGTTTTCCGGGCGACTCTTCCTCGCCTTCTAAGCTCTGGGACCTTCTAAAAGATCCACGGGATGTTTCGAGAAAAATCGACAGGTTCGAAGCCGAGGCTTTCTACCATGAAAATGGTCATCACCATGGAACAAGCAATGTTCTTCACTCGTATCTCCTGAATGAGGATACGCGCTCTTTTGATGCGCAGTTCTTTAGCATTCCTGGGGGAGAAGCCAGTACCATTGATCCGCAGCAGCGCTTCTTGATGGAGGTTATCTACGAAGGACTCGAATCTGCTGGCCAGACGATTGAGGACCTCTCTGGCTCCTCGACCGGTGTCTACGTTGGTGTTATGTGCAACGACTTTGCACAG…
VE00_02058	scaffold_13:114504-115312	+	cluster	.	.	hypothetical protein	.	conserved hypothetical protein	.	.	.	.	hypothetical_protein from BGC0001182 (XP_001220465.1:pident=29.17, evalue=3e-11)	MSASTFGETPCHVSNHIRNHIRNQISKYDSYVKLKQMNPILFCNKTNRVIFLETKSSSITAQGQSCISDMAAPQEKSVHDLNGQWKFNHGLSDDIAAAMAVQGVNILLRTALSRAPISLSLEQIRDSDTGVEKIITKQSTIGRTMTEERALDWVEAATSHVVFGDVKTKNRICAVHEIENGLLLNDWEDGTEELIEVQSLGAGWTSWQAWGFEVIDGKRYHVRRVVVQKGTEFGHVAPEAVIVKMVYDWVE	ATGTCAGCATCCACATTTGGAGAGACTCCTTGTCATGTCAGCAATCATATCAGGAACCACATCAGGAACCAGATTTCAAAGTATGACAGCTACGTGAAACTGAAACAGATGAACCCAATCTTATTCTGCAATAAAACTAATCGTGTAATTTTTCTGGAAACTAAAAGCTCGAGCATCACAGCACAGGGACAGAGTTGCATCAGCGACATGGCAGCACCACAAGAAAAAAGTGTCCACGACCTGAACGGTCAATGGAAATTTGTAAGTTTACTATCATCAAAGAAATAAAGTCCAAGTTTCTAATCGGGGATTAGAACCATGGATTATCTGATGACATAGCGGCAGCCATGGCTGTGCAGGGTGTTAACATCCTACTGCGCACTGCACTATCTCGAGCTC…
VE00_02059	scaffold_13:115635-117050	-	cluster	.	.	hypothetical protein	.	ATP-grasp domain	IPR003806;IPR011761;IPR013816	.	GO:0005524 - ATP binding [Evidence IEA];GO:0046872 - metal ion binding [Evidence IEA]	.	.	MGVNLPQITLDTTLTNLYTLDGGNPQDLSIVTVIPPPTQVSSSLPSNTKFVYQHPNHEKFDDDIYARILLGAVAQHLSFVAGSIPVNLFDIDKTYIQSWLSLIWTSTPGHRVDAQRVYDALVPAQRPRLDFITNPDDFLPIAPSGKLATVVASNPLDCLSKLPGIITPEVHYKLLSKHDLVHSGLPMPHSDVLTTSLAPAEVEDDSLVRRESSRFINAVKSRALPFVLKFPQSLAGYGVFVVRTESDRDACIAILQTEIALMIRSLNTSNAHLNPVSLIFQDMLPGGAVAHNIFVTKTGRPVFIGTCEQVIDKQGNWSGAMADYKRQEELGRLYAPTTAKMAEYVFSKGYYGPMGADIMISEDQQYVIDLNVRLTGSYSLSLLKGHFSERRGLHFATLM…	ATGGGCGTCAATCTTCCCCAAATCACTCTCGACACTACCCTCACTAATCTATATACCCTCGATGGCGGAAACCCCCAAGACCTGTCCATCGTCACCGTGATCCCGCCTCCAACTCAGGTGTCTTCGTCTCTTCCATCCAACACCAAGTTCGTGTACCAGCATCCGAATCATGAAAAGTTTGACGACGACATTTACGCCCGCATCCTGCTTGGTGCGGTCGCCCAGCACCTCAGCTTTGTCGCAGGTTCGATTCCCGTCAATCTATTCGATATCGACAAGACCTATATCCAGTCCTGGTTAAGTTTGATTTGGACTTCGACCCCGGGACACCGAGTGGACGCGCAGCGAGTTTACGATGCTCTCGTTCCAGCACAAAGACCTAGACTGGACTTCATCACC…
VE00_02060	scaffold_13:118207-119996	-	cluster	.	.	hypothetical protein	SMCOG1034:cytochrome_P450	Cytochrome p450	IPR001128;IPR002401	PF00067	GO:0005506 - iron ion binding [Evidence IEA];GO:0020037 - heme binding [Evidence IEA];GO:0016705 - oxidoreductase activity, acting on paired donors, with incorporation or reduction of molecular oxygen [Evidence IEA];GO:0055114 - oxidation-reduction process [Evidence IEA]	.	predicted_cytochrome_P450 from BGC0000312 (ACR78140.1:pident=41.10, evalue=3e-129)	MAILSAKLILFASAALSYFLVQHASESLPLLLRTSYIGVFASLCLIQFTALFIYAMFLKPFWLSPLTKLPQPKGGGLLNGHFKTIYSSGAGETEKKWFNEIPNEGLIYYRGLLNNANVIVTSPETLQEVLTRTYEFPKPVGIIYLVGRVLGIGLVLSEGDVHKQQRRTFLPAFAPRHVRDMYPIFWSKACQAVTNLTDIGNGEQLEFEVGHWASRTAIDIITMAMMGKDFGAIADANSPLFKVYRALLEPTRAFLVLAMMKAFFPAPLVDRLPVKWNRWMDEAVETIRGTCRGMLREKKQKLAEKSLLEKDFLSIAVQYEDIAQVSEDGVIDQLTNALGAGHETISVAITWVVYMLCVHPEWQTRLREEVRTNFPSPAELAETGREATASDVDNMPLLQ…	ATGGCTATTCTCAGTGCCAAATTGATATTGTTTGCATCTGCGGCGCTTTCTTATTTCTTGGTTCAACATGCCTCCGAATCTCTGCCTCTGCTGCTTAGGACCAGCTATATCGGAGTGTTTGCTTCGCTATGTCTCATTCAATTTACCGCATTGTTCATCTATGCCATGTTTCTCAAGCCCTTCTGGCTTAGTCCTTTAACCAAGCTGCCACAGCCAAAGGTCCGTACGGAATCTAGTTTTCGAACGTGTTTTTTAGTGTTTTAACACGGTCTAGGGGGGAGGGCTTCTGAATGGCCATTTCAAGACAATCTATTCGTCTGGCGCTGGAGAAACCGAAAAGAAATGGTACGTTTTACGCACGTTATTTGCCATTGTGTTGCAAAGAAAACGTCGAATACC…
VE00_02062	scaffold_13:123134-124252	-	cluster	PKS/NRPS-like protein	PKS_ER (30-237)	hypothetical protein	SMCOG1028:crotonyl-CoA_reductase_/_alcohol_dehydrogenase	oxidoreductase	IPR002085;IPR011032;IPR013149;IPR016040;IPR020843	.	GO:0008270 - zinc ion binding [Evidence IEA];GO:0016491 - oxidoreductase activity [Evidence IEA];GO:0055114 - oxidation-reduction process [Evidence IEA]	.	equisetin_enoylreductase from BGC0001255 (AGO86659.1:pident=44.94, evalue=1e-98)	MASAAVLQYPVSLPTTQTAVIAGETGDFEISSNVPLPSLQLDEILIKTAAVGLNPVDTKLVGDFVTPGCIFGFDCAGTVIAVGSSDVHKARGITVGDRVCGSASGMNKLKPLGGAFAEHVVLPGSLTLKIPDSLPMEDAAALGTAVASAAMALFWSLGIDPALFGSGGDNKASDEAPKALVYGGSTCTGTMVIQLLRLCGFHVLTTCSPRNFELVKSFGAQETFDYKSSGCAAGIRAHCDNALEYAIDCVAEDSTMKFCYAAIGRAGGKYTALNPFNDTLATRKVIQPDWILATRITGDASSWPAPYACEPEPRLLEMAGPVFEKIQQLLLEGKIRAHPVRVEEGGWQGLLNGVQIIRKGGVSGQKLVYKLS	ATGGCCAGCGCAGCAGTTCTACAATACCCTGTGTCCCTACCGACAACGCAGACGGCCGTCATAGCGGGCGAGACGGGAGATTTTGAGATCTCTTCTAACGTCCCTCTACCATCCCTCCAGCTCGATGAAATTCTCATCAAGACAGCCGCAGTAGGCCTGAACCCCGTCGATACCAAACTTGTCGGAGACTTTGTTACACCAGGATGCATTTTCGGTTTCGACTGTGCAGGAACTGTGATAGCCGTCGGATCAAGCGATGTGCACAAGGCGCGTGGTATAACTGTCGGTGACCGCGTCTGTGGTTCTGCCAGCGGCATGAACAAACTGAAGCCTCTGGGAGGTGCTTTTGCCGAGCATGTCGTGCTACCAGGCAGTTTGACTCTGAAGATCCCCGACTCT…
VE00_02063	scaffold_13:124942-126588	+	cluster	.	.	hypothetical protein	SMCOG1034:cytochrome_P450	Cytochrome p450	IPR001128;IPR002402;IPR002974;IPR017972	PF00067	GO:0005506 - iron ion binding [Evidence IEA];GO:0020037 - heme binding [Evidence IEA];GO:0016712 - oxidoreductase activity, acting on paired donors, with incorporation or reduction of molecular oxygen, reduced flavin or flavoprotein as one donor, and incorporation of one atom of oxygen [Evidence IEA];GO:0004497 - monooxygenase activity [Evidence IEA];GO:0016705 - oxidoreductase activity, acting o…	.	putative_cytochrome_p450 from BGC0000992 (AGO65988.1:pident=40.73, evalue=2e-111)	MDSLNLRQSIFIALIGLIGYAILDPILGLDLFKTIKQNAVERRALETNVRRSLTVARTMTINLMGQTFVSTCEPENVKAILATNFDDFVVGPRMSAMGRLMGRGIFTTDGVHWEHSRALIRPSFTRAQVADLDSIETHVQNLIRKLPEDGGTVDMQHLFFNFTIDNATEFLLGRSINCQTDPSMEYFSEAWDYAESRSNDRLRLGKLAFLMRDAKFESSCDIVHSVVDNYIAEFLSTKKGGATLGGDDVKAKRYNLLSELSAVCSDPIQLRNELLNVLLAARDTTAGLLSSIMYFLARSPEVWHKLVAEVDDLGGELPDYDTLKKMRYLRAVLDETLRLHPPVPLNMRFASRHTTIPRGGGPDGKSPVFIAKGTALSYGVWTMHRLPEVYGSNAEDFNP…	ATGGACTCATTGAACCTCCGCCAGAGTATTTTTATAGCACTTATCGGTCTGATCGGCTATGCCATTGTACGTCGGATCATATATTCAGTAGAGACATCGAAATTCAAAAGACTGCACGGGTGTAAACCACCGACACGGCTGCCCCAGCTCGATCCGATTTTGGGTCTGGACCTCTTCAAGACCATCAAGCAAAATGCGGTCGAGAGAAGGGCCCTCGAGACAAATGTCCGGCGCAGCTTGACCGTAGCCCGCACAATGACGATAAATCTCATGGGTCAAACATTTGTGTCGACATGCGAGCCTGAGAACGTCAAAGCCATTCTTGCCACCAACTTTGACGATTTCGTTGTCGGTCCCCGAATGAGCGCCATGGGAAGACTCATGGGAAGGGGTATTTTC…
VE00_02064	scaffold_13:128181-129583	+	cluster	.	.	hypothetical protein	.	DUF300 domain protein	IPR005178	PF03619	.	.	.	MGNSASCPVHDLSADATSPSFGSMTFYTFDMILGGASAAFAVIAIFLHLLNHATHLSVPREQLKIMRVALLVPSYSIICFLCICLPNAAVYLLPWLDVFTASCLAAYFLLLCEYVSPHDHGRDLFFSTIELKDKRARKQGMDGAKWFRQRWICVFQYVLISVLCAIATVVTEAVGVFCQYKIMPGYAKLWLAIIDSISPTIAFVSVVFVALTMKPHMPQQRLIFKLLSAKLVVGLGFTQRIIFWILESTPVLNPTDKLTYADLNIGIPALLSCLEMVPISLLVIWAYPVAPYKYGPAGEACEREPGETYPRTYQGGFLGVRAFIDVVNPVETAKGVIIAFELLIGRQPSLSMARR	ATGGGTAATTCGGCGTCGTGCCCAGTCCACGACCTTTCCGCAGGTAAGCAAAGCTGAAAGCTGAAGGTGAATCTACGGAATATCAATTTTTAACCCCCGTGCAGATGCTACCTCGCCAAGTTTCGGGTCCATGACCTTCTACACATTTGACATGATACTGGGCGGCGCATCCGCTGCGTTTGCTGTCATCGCCATTTTCCTGCACTTGCTCAACCACGCGACACATCTCAGCGTGCCCCGCGAACAACTAAAGTACATCCCCCACTATCGGTTATCTGTTGCCCCATTTCGTCGCGCTCGATTCTCTTTACTGACCTACTTTGACTTATCCAGGATCATGAGAGTCGCTCTCCTCGTGCCTTCGTACTCCATCATCTGCTTCCTCTGCATCTGCTTGCC…
VE00_02065	scaffold_13:130105-130524	+	cluster	.	.	hypothetical protein	.	integral membrane protein	.	.	.	.	.	MTSHRRNNVNTGAITITEYATPSALDWFAIGCMLALFGSGAASPWIIPGSQIWKLLTQYFPGGAERALWMARTLVPLLALVHAGEMVLFDQLRMRRHGVRRWSRVWWMWEISCAVEGIRAWKRIDRTIAQKKMEKQSKA	ATGACTAGCCACCGCCGCAATAACGTCAATACCGGTGCCATCACTATCACAGAATACGCAACACCGTCCGCCCTGGACTGGTTTGCCATCGGCTGCATGCTAGCTCTCTTCGGCTCGGGAGCGGCGTCACCGTGGATAATACCTGGCAGCCAGATATGGAAACTGCTGACGCAGTACTTTCCCGGCGGCGCCGAACGGGCACTTTGGATGGCACGCACCCTTGTGCCTTTGCTTGCCCTTGTTCATGCGGGAGAGATGGTGCTGTTTGACCAGTTGCGGATGCGCAGACATGGGGTGAGAAGGTGGTCGAGGGTTTGGTGGATGTGGGAGATAAGTTGCGCTGTGGAGGGGATTAGGGCGTGGAAGAGGATTGACAGGACGATTGCGCAAAAGAAGATG…
VE00_02066	scaffold_13:130795-131839	-	cluster	.	.	hypothetical protein	.	NA	.	.	.	.	.	MDSAHRASAIAQIVFYAPTVPATLYVGIRAWKYGPRLAWYPAMAFACARLTGGTLVLASQHDPENTHLLTATIVLLNIGLVPLIMPFHALTRIVVQASFPGDRRKNMFLRVTRFLLFASVLLLSVSGGLYGNPDRAKVQSTLSRVAYFEFAFVLVALFGMAAWLYFVARDKIQDGQAIYIKWLLIASPILCIRTIFGIVSVFEATGKHFLTSIWSPMFGNAVLFSLMALVPEFIVLCIFVYLGHYRYSTADQYGLIQRKGLFERREKKKDEGEQTSDSVKMT	ATGGATAGTGCACACAGGGCATCTGCCATTGCGCAGATTGTCTTCTACGCACCAACGGTCCCAGCGACTTTGTATGTGGGTATCCGAGCCTGGAAGTATGGGCCACGCCTGGCGTGGTATCCTGCCATGGCATTCGCATGTGGTAGAAAGCCTAGAAGCTAGCTGAGAATCGGTGCGAGGTTGCTAACAACTGTGATCCAGCCCGACTTACTGGCGGCACTCTTGTCCTCGCAAGCCAACACGACCCCGAAAATACCCACCTGCTTACCGCTACTATTGTCCTGCTCAACATCGGTCTTGTCCCGCTTATTATGCCATTCCACGCCTTGACTCGTATCGTGTAAGTCAAAATATCTTGCTCTCTATCACACAAGTATCGTATCTAAAACCCAGGTGTTT…
VE00_02067	scaffold_13:133373-134407	-	cluster	.	.	hypothetical protein	.	NA	IPR002110;IPR020683	.	GO:0005515 - protein binding [Evidence IEA]	.	APS2 from BGC0000304 (ACZ66248.1:pident=34.56, evalue=3e-13)	MSNRPPRLPPTPGNPSGQDKSDFPPSGQSLERHRQSRRAPKELVWTEPRTIPAAVHKNAPIYSTPPNEVLLSRDGGMTDLMKPLCALQDGLVQSWKTNSEFLDLENMSDVADDLDDVQSFFNCPTPLPVVGPVTTCSLESMERQSYQLHVNSNHMGSHMQTSNSDDLSDSSSPPCELARLNGFSAVHLAAYFGKLSIIRLVLSTSPEDADLLNNNAQAPLHIAASEGHTEVVSELLRLGANATQQDNDGRTVLHIAVLKGRLNIVRLLLRSIDAQGIISMADNAGKTPLHLAVMQGRNQIVQVLLERGANTRTPIR	ATGTCCAACCGACCGCCGCGCCTGCCACCCACGCCAGGGAACCCCTCGGGCCAGGATAAGAGCGGTAGGTAACACCACGAGTTACCATATATAGTTATATGGGCTACCATAATGTGTCGAATCGGTGCCAGACTGACAACAATTGCAGATTTTCCGCCGTCCGGCCAGAGTTTAGAAAGACACAGACAAAGCCGCCGTGCCCCAAAGGAGCTGGTATGGACAGAGCCACGTACGATTCCAGCAGCGGTGCACAAGAATGCCCCAATATATTCGACGCCGCCAAATGAGGTTCTGTTGAGCAGGGATGGCGGGATGACAGACTTAATGAAACCGCTTTGTGCGTTACAGGACGGCTTAGTACAGAGTTGGAAGACGAATTCCGAGTTCCTCGATCTTGAG…
VE00_02068	scaffold_13:136361-137440	+	flanking	.	.	hypothetical protein	.	DIL and Ankyrin	IPR002110;IPR020683	.	GO:0005515 - protein binding [Evidence IEA]	.	.	MAFWLVLKDAGDLAPSQEIGIYMLSFAAAIIVGIVPVRIAVPPEHEQMLTHILVMPGEKRKRHSSQHITDTVTWTQPYTIPRPPARVWQEKQQQDRRSQQPTSKSKTQSRDCLTITDQVSETYNLPISDQQEQGQTQVQALDVAAPIVENHNDNHNCVDNVLFSNDQPFNNTSYIMHDLKNLLWLGDSDKLSGYNALHLAAYYGQASTVRLLLKTHPADVDLLTDHGQSALHIATAGLHIDVVVALLDYEADLELQDNHGRTPLHVAVLTGAHAPARLLVDRRLECLHMRDMTGCTPLHVAVMLGHDDIVRLFLGRGADRAAIVV	ATGGCGTTCTGGCTTGTTCTCAAGGACGCTGGGGATCTGGCCCCCAGTCAGGAAATAGGAATCTATATGCTCAGCTTCGCCGCGTAACGATCACTTCTAAAGACGACAGAATGCTTCTCCATCATTCTGATATAAATGACATGAACGCAGCGGAGCGGAGACGGTTGCAGAACAGAATAGCACAGCGCAATCATCGTAGGTATTGTCCCCGTCCGCATCGCTGTACCACCGGAGCATGAGCAAATGTTGACCCACATCCTTGTCATGCCAGGCGAGAAGCGGAAGCGTCACTCGTCACAACATATCACCGACACCGTTACCTGGACCCAACCTTATACCATCCCTCGGCCACCAGCACGAGTCTGGCAAGAGAAGCAGCAGCAGGACCGGCGATCCCAA…
VE00_02069	scaffold_13:139062-140929	-	flanking	.	.	hypothetical protein	.	transporter	IPR011701;IPR020846	.	GO:0016021 - integral component of membrane [Evidence IEA];GO:0055085 - transmembrane transport [Evidence IEA]	.	.	MADDDKMVDRGDAVSGLGDSKQDFKPVDAGRAVVEDTEAAIQEDVEVAKVEAVYRKIDRRIIPPFWILYFLCSAIRSNVGLSQTMNASVHHDLASILHLTPKQVSLGLALFYVSYVIFDLPSNLIMSRLSPRVWMSRIVFAVGVIGACFAAIKAAWSLFLLRFLLGVVTAGMWPGMAYYLTLFYPPSRTGKRIGYYFSAAQLSAAVVGLVSAGFQKMDGLHGLVGFQWMFLVYGVLGAALGIALLWWLPERPLIPGQTAPEKKGLLRWLPSPKPILTGEDAEIHYRDLGRVYHVRPWTTRDLLRVLADWRLWPLVIMYFGVVGVGIGTQLYGSVIIAGIDPGFSSITVSLLFAPIWIMDLIAILLITPLSDRFHRLRPHFFITAVLVQIAGLLTTTFAP…	ATGGCAGACGACGACAAGATGGTGGACCGCGGTGATGCGGTGTCTGGCCTCGGAGATTCCAAGCAGGATTTTAAGCCCGTTGATGCTGGTAGAGCGGTGGTGGAAGACACGGAAGCTGCTATCCAGGAAGATGTCGAAGTCGCCAAGGTCGAGGCTGTCTACAGGTACGTGATCATAGACTCATTTCTGGAACGCACGACTAACTATCTACTAGAAAAATCGACCGCAGGATCATTCCTCGTGAGCCTCACTCCCCCCTCCACCCTTTCATCACCACCCCCTCCCCTTACCACCCCCCCTCCCCCCAGCAAACCCTCACTAACCACCCCCCCCCCAGCCTTCTGGATCCTCTACTTCCTCTGCTCCGCCATCCGCTCCAACGTCGGCCTCTCCCAAACC…
VE00_02070	scaffold_13:143232-147114	+	flanking	.	.	hypothetical protein	.	cell wall biogenesis protein Mhp1	IPR003590;IPR032675	.	.	.	.	MENIHGVDVSWLHNTNSRESTRSTRSERSPSLTSDIARRSSPAPKTNGTTPTTSTPRETPPSTPRQIPQRAGPPTHTIPTNDKVGSPSSLPGKSTLQGPTGIRRNSWLSSISSKFSSSPSSAQPATAAAGGGEQTPRSPVAPLSSTPEEEEPRPPVQTAPRNAVLPHGQRAGDGNAPYTPVPPKSTHPNFLTSALRRLSSGGQLASSGSPRGNGGICERRVLNVDMARERCCMPELDQAKLRRVAFCVDVEIASRPRYNDEEPLEKAGDKSRKKKLGEKGEGEALKHAAEVKEQKEKDGVVHVSGEQVGKEPVKEGTEPATNGAAQAAGEKPMTRKKEKKKKSDEERKARKEKKRKLAEESGTIPVELVRDDSDSSASAASATAPAPRSSSSPTTDPVR…	ATGGAGAATATACATGGGGTGGATGTGTCGTGGTTGCATAATACGAATAGTAGAGGTATGTTGTTGTTGTCTGTCCTGTTCTTTTGGGGTGGTGTGGTGGGGGGCGTGGTCTTGAGTGAGGCAGGCATGGTTTGGAGGGCTGAAGCTGAAGCCACGGTTGGGAGGGTTGCGGCTGAGGATGCCTCAAAGACCACGGATAATACTGGGGGCGCTGGGTTGTGCTCTCTATTGAGGCAAGATTCAAAGAGCTACTGCTGCAAACTCCATACAGAAGGCTGAAACCAGAGACAACCTCCAAATTGACGGAATTAAACACACTTCAGACCACAGCTAACACCCTTCTCTGCAGAAAGCACACGCTCCACACGCTCAGAACGATCTCCATCCCTCACATCCGAC…
#Cluster_4
#GeneID	Chromosome:start-stop	Strand	ClusterPred	Backbone Enzyme	Backbone Domains	Product	smCOGs	EggNog	InterPro	PFAM	GO terms	Notes	MIBiG Blast	Protein Seq	DNA Seq
VE00_03262	scaffold_20:3171-4427	-	cluster	.	.	hypothetical protein	.	NA	.	.	.	.	.	MSLSNNIPEQPNQVEQANPQQTSLPTPSQHSNGTPTEWQTWRKQIPTEAEKSPPEVQRPSIFKSPPGRGRGTGRGRARSRSRRASKARSSESSTSEPDPTPVPYRRIQDAQEKPIFRDVEHDREGLGGMIGVTKEEWDLGLRTSVYAPPSDWMRLRQLQIESEMARKHFWVEEIDGYGTRRAEEVELGRRVHEDIMKVGWVTFNKRWRREELMGVPTPDEPVLRKKRVKGAELTCAVGTGFGTDGRDGEGENGREDPTVTMPTEFAFGNADEAASRREMEATAGSTGLVSPDSMEPGQVEPDTANPQPMEGVEGEGRNGKASSTPPDLGEEDAMRVKKEEVSEVIVWPAELTSATKDGATVGRPGGTAEPPISTSSSFVGGDESDGRESGGIRFDPEKY…	ATGTCTTTGTCAAACAATATTCCTGAGCAACCGAACCAGGTGGAACAGGCCAATCCACAACAAACGAGTCTTCCCACCCCATCACAACATAGTAATGGAACCCCGACAGAATGGCAGACGTGGCGCAAGCAAATACCTACAGAGGCCGAAAAGAGCCCACCCGAGGTCCAGAGGCCTTCAATCTTCAAATCCCCCCCCGGACGCGGGCGCGGAACAGGTCGGGGACGAGCACGGTCACGGTCACGGCGGGCCTCGAAAGCCCGATCGTCGGAGAGTTCAACATCAGAGCCTGACCCGACTCCAGTGCCATATAGGCGGATACAGGATGCCCAAGAGAAGCCAATATTTCGGGACGTCGAGCACGACCGTGAGGGTCTCGGGGGCATGATTGGCGTGACG…
VE00_03263	scaffold_20:6491-7021	+	cluster	.	.	hypothetical protein	.	NA	.	.	.	.	.	MAKTRNRWVIQRLGALTAEEATARIAEKEAEAKAKIEKRRQYLIRVTRNKVKNEYRAHGVIACQQEKVRLQQVKEFSRGGVRSGNSLIPPELLVPIPDPEKALTDQDIELQVREILITMPEFSGVVIPDTDITVGLGRTTQDAIDPRLEFESQQDYISLGNSFNSDDDDEVQFNLY	ATGGCAAAAACACGGAATCGCTGGGTAATTCAACGCTTAGGGGCTCTGACAGCAGAGGAAGCGACAGCAAGGATTGCAGAGAAAGAGGCTGAAGCGAAGGCTAAAATAGAGAAGCGACGTCAATATCTCATCAGGGTTACTCGGAATAAGGTCAAAAACGAATACAGAGCCCATGGAGTTATTGCTTGCCAGCAGGAAAAGGTCCGGCTCCAACAGGTCAAGGAGTTCTCACGTGGTGGAGTTAGAAGTGGGAATAGCCTCATTCCACCAGAGCTCTTGGTTCCGATTCCGGACCCTGAAAAAGCTCTTACGGATCAGGATATTGAGCTTCAAGTGAGAGAGATATTGATTACGATGCCAGAGTTCTCAGGAGTTGTAATTCCAGATACAGATATTACG…
VE00_03264	scaffold_20:7400-10400	-	cluster	NRPS-like protein	AMP-binding (130-441);Thioesterase (663-902)	NRPS-like protein	SMCOG1002:AMP-dependent_synthetase_and_ligase	Thioesterase domain	IPR000873;IPR001031;IPR009081;IPR020845;IPR029058	.	GO:0016788 - hydrolase activity, acting on ester bonds [Evidence IEA];GO:0003824 - catalytic activity [Evidence IEA];GO:0008152 - metabolic process [Evidence IEA];GO:0009058 - biosynthetic process [Evidence IEA]	.	TdiA_[Source:UniProtKB/TrEMBL;Acc:A7XRY0] from BGC0000442 (CBF80711.1:pident=34.90, evalue=9e-169)	MSAESLLDLLVQAAQNGPDKGITVHDSAGNERSPSFLTYGALLSLAKQMSMNLRQLADVEGKVVLTYFPDHQHNIIRFWTVVAAGAVPCICPPLSNDRALRLDSVTHLRRLLNEPLIITPEALVAEFKDLHCPRILSTNMAVLMLTSGSTSSSKAVCLKFGQILASVRGKSVQHSTSQSDNFLNWIGLDHVANLTEIHLHSVSLAAQQFHVSGADLLANPLSLLEYIGNHKITYTFAPNFFLALLVRSLEAANQLPSRHQTEKPKPNFNLSSLRALISGGESNVADTCDKLARLLSQYGASKHFIRPGFGMTETCAGCIYNAVDCPQYDIDHGAEFCALGEATLAINMRITRQGGSQANINEVGSLEVSGPAVFSGYYNDAKATKEAFTLDGWFKTGDL…	ATGTCGGCTGAAAGCTTGCTCGATCTCCTAGTTCAGGCTGCCCAAAATGGCCCAGACAAGGGGATTACGGTGCACGACTCTGCCGGAAATGAACGCAGTCCTTCATTCCTGACCTATGGGGCTCTCCTGTCCCTAGCCAAACAGATGTCGATGAACCTAAGACAGCTGGCCGATGTGGAGGGTAAAGTGGTATTGACATACTTTCCGGACCATCAGCACAATATTATACGGTTTTGGACCGTTGTTGCTGCTGGGGCTGTGCCATGTATCTGTCCCCCTCTTTCTAACGACCGAGCACTTCGACTGGATAGCGTTACGCATTTGAGACGGCTCTTGAACGAGCCTCTCATTATTACACCCGAGGCCCTGGTTGCAGAGTTTAAAGACCTACATTGCCCT…
VE00_03265	scaffold_20:12602-14367	+	cluster	.	.	hypothetical protein	.	Chitin recognition protein	IPR001223;IPR011583;IPR013781;IPR017853;IPR029070	.	GO:0004553 - hydrolase activity, hydrolyzing O-glycosyl compounds [Evidence IEA];GO:0004568 - chitinase activity [Evidence IEA];GO:0006032 - chitin catabolic process [Evidence IEA];GO:0005975 - carbohydrate metabolic process [Evidence IEA]	CAZy:GH18	chitinase from BGC0000712 (CAG44628.1:pident=24.82, evalue=2e-07)	MRRPALLFFLSFLLHLASADLSSDSGLVKDEFPNPVPDYAFGLDHRSLGSRQRTTESHCVGTPDAPCQSEHGPCAIVAPQKCGVGSGTANKRTIAYYQAVGSYGRICNSIKPRNIDTTKFTHLYYAFASINPETFEIAVTEKDKEIIPEFTALNKTLKTCIAVGGFDFSEPDTPTHTTWSDLVSSAANRKTFITSLIAFMDFWGFSGADLDWEYPVDETRGGKKTDTANFVLLVKEMRERFGTKYGISMAIAPDYWYLRWFDLFSMQQYVDFFGFMTYDLHGFWDGTNANIGTTIRGQAGIDEIQNNTAPLYFDKLDFSKINFGLAYYGRGYTLANPTTCKELGCTFTGPSNPGKCTKQKGVMSLTEIQQMIETQGITPTLLGPQMMKSIQ	ATGCGCCGCCCGGCTCTTTTATTCTTTCTTTCCTTTCTTTTGCACCTCGCCTCAGCAGATCTATCCAGTGATAGTGGACTGGTCAAGGATGAGTTTCCAAACCCAGTGCCGGACTATGCCTTTGGGCTAGACCACAGATCTCTTGGGAGTCGCCAGAGAGTCTGTCCAACACCCGGGCCAGGCGCAAGACTGTGTGATAAAGATACCAAATGCGCGGACGGAAGGTATGTCACCTGGACACAAATAGTATAGACACAGTTTCTAACATTCTTTTTACCCTTAGTTGTTGTAGCGAATGCGGCATATGTGGTTATGGCCCTACTTACTGCGGGGAGGGGAACTGCACTAGCAGCTGTGAAGCTGTGGCTGTGTGTGGCGTTTATGGCGACCTCACCGTGA…
VE00_03266	scaffold_20:14410-15304	+	cluster	.	.	hypothetical protein	.	NA	IPR001002	.	GO:0008061 - chitin binding [Evidence IEA]	.	.	MKKAWADDYCFGGTMAWSVDFNSSPGNGNTPPTTTDGTCGKDHDYTMCGNGFGNCCSSGGWCGDSDAHCGSGCQSESGTCTQGGPTQDGTCGVGNNGLECDLFESGPCCSNSGFCGFGSSWCGVDNCQAGCDYFQLQEGLGIKEVDRTQGPLIPDASCWDIKGVADTQDWYEDNFDSPQGWLEALANPLGLGQSHATCKIDTPCARPNCKDLED	ATGAAGAAGGCCTGGGCCGACGATTATTGCTTTGGCGGGACTATGGCTTGGAGCGTCGATTTTAACTCGAGCCCTGGTAACGGTAACACCCCACCAACTACGACGGATGGAACCTGTGGCAAGGATCACGATTATACGATGTGCGGCAATGGATTTGGGAACTGCTGTTCAAGCGGGGGTTGGTGTGGCGATAGTGACGCCCACTGTGGCTCAGGATGCCAGAGCGAAAGCGGAACCTGCACGGTGAAAAAGACTCCTTTTGACCAAGTTTGAGTTTCGTCGATACTAACTTCTGTGCGCCCTAAAGCAAGGAGGTCCAACACAGGATGGTACCTGCGGAGTTGGTAACAACGGCCTTGAGTGCGACTTATTCGAAAGTGGTCCATGCTGTTCTAACTC…
VE00_03267	scaffold_20:15356-16658	+	cluster	.	.	hypothetical protein	.	NA	.	.	.	.	.	MNQYFHSLWEAVGNANTRFAANDWKLSKTFWPVPKGDVLLDTLILNGLAAGLQAMLSLGGGAGAVAAALTGDAIYEAIAEIQMGGTSQDDGDHVVAFQRLTDVISQGARTTFDKANAGIVAGNGSWPGARQVHDLFQDGDWVDYREIPVVSGSVSVTDVENAFFQLTVANLVNYAWRQQVVYLACYPMPQETFDNTKVKAGNNEDKLKIYYGGMGCYFQSALPNKTLLNQATSNFDPPGWEELERDDYPFSTHDIMISSIESWDRYGMGEEDRSRDESFRAPFGPGNDYKEAFRSSGLFNLAVCIPETSDDPKAGWDNPNSDDTPTPTGIETFFESLHESGSDSWYQK	ATGAACCAGTACTTCCACAGTTTATGGGAAGCTGTCGGCAATGCAAATACGCGATTCGCCGCCAACGACTGGAAGCTTTCTAAGACGTTTTGGCCGGTCCCCAAGGGCGACGTTCTGCTTGACACACTAATCCTTAATGGACTGGCCGCTGGTCTACAGGCCATGTTGTCACTTGGTGGAGGAGCGGGAGCTGTTGCGGCTGCCCTGACTGGTGACGCCATATACGAGGCCATAGCAGAAATCCAGATGGGTGGCACCTCTCAAGATGATGGCGATCACGTAGTAGCGTTTCAACGGTACGCCGTACACCCCTTTCTACCCCATTCTTGGTATATGAACTCAAACCTAACAAGACCGGTAGGTTGACCGACGTCATATCCCAGGGCGCGCGGACGACCT…
VE00_03268	scaffold_20:18151-18951	-	cluster	.	.	hypothetical protein	.	conserved hypothetical protein	.	.	.	.	.	MADGLNDARATRVADLLSDFRALQHSIASVSSNPPHPDDFYTEGYAALRQCSVDGQHVLNVAADTRVPTGRGGQAEQEKAELTQVLLDSFSRRHEAQKICMRQSAAMRWVAWRDGVLLGMRPDPSHVPALVSCDQALRAELSTVTDENIYNLMRNSDYTMGRWTDEDPSLRNVQRWLRSRR	ATGGCAGACGGATGTGAGTATCCCACATTTCTTAAGCTCCCGCCCGTTTCCCGCCACCCTGATCGCCTTCTTGTCAACTTTGACAAGATGCTCATAAATTGCCACCTTGCCACCGCACGGAGCAATCGAGACTGATCCACCTGCCAGTAAATGATGCGCGCGCGACCCGCGTCGCCGACCTCCTCTCCGACTTCCGCGCCCTCCAACACAGCATCGCCTCAGTATCCAGCAACCCTCCCCATCCGGATGACTTCTATACCGAAGGCTACGCGGCGCTACGCCAGTGCTCCGTGGACGGGCAGCATGTCCTGAACGTGGCGGCCGACACGCGCGTGCCGACCGGCAGAGGCGGCCAGGCGGAGCAGGAGAAGGCGGAGTTGACACAGGTGCTGCTGGATA…
VE00_03269	scaffold_20:20846-21902	-	cluster	.	.	20S proteasome subunit alpha 1	.	The proteasome is a multicatalytic proteinase complex which is characterized by its ability to cleave peptides with Arg, Phe, Tyr, Leu, and Glu adjacent to the leaving group at neutral or slightly basic pH. The proteasome has an ATP-dependent proteolytic activity (By similarity)	IPR000426;IPR001353;IPR023332;IPR029055	.	GO:0019773 - proteasome core complex, alpha-subunit complex [Evidence IEA];GO:0005839 - proteasome core complex [Evidence IEA];GO:0004175 - endopeptidase activity [Evidence IEA];GO:0004298 - threonine-type endopeptidase activity [Evidence IEA];GO:0051603 - proteolysis involved in cellular protein catabolic process [Evidence IEA];GO:0006511 - ubiquitin-dependent protein catabolic process [Evidence…	MEROPS:MER000557	.	MSNSAAYDRHITIFSDQGRLYQVEYAFKAVTAANIMSIGIRGKDCAVVLSQKKVPDKLIDPSSVSHIFKLSPSVGCVMTGSIADSRAWVTRARGEAAEFRYKYGYEMPCDVLAKRLANISQVYTQRAYMRPYGVSTTLVSLDFENGPQLYKCDPAGYYTGYKATASGPKQQEAFNHLEKKLKNKDSAEGTWEEVVELAITTLSTVLSVDFKKGELEIGIAGGPRADGKEGPDPGFRALTEEEIDERLQAIAEKD	ATGTCCAGTATGTTGAGCCAACCCGGAGCTCCAAACAGCCTTGGATTGGCACGGCTGACCACTTCAATGAATAGACAGCGCCGCCTATGACAGGCACATCACCATCTTTTCTGACCAAGGACGGTTGTATCAAGTTGGTAAGCTACACCTGTCTATTATCATCGAAAGGAGCGCTTCGAAGCCGACCACGATCGACCGAAAGAAGCTCCGTGGTTTCAGAGAGCATAGCTAATCAGCTTCACCAAACAGAATATGCCTTCAAAGCTGTCACCGCAGCGAATATCATGTCGATCGGCATCAGGGGGAAGGACTGCGCCGTAGTATTATCACAAAAGAAAGTTCCCGTACGTTCATCAGTCCCGAACCTTCGATACTCAGCTTACACAGTGTGCAGGACAA…
VE00_03270	scaffold_20:22242-23606	+	cluster	.	.	hypothetical protein	.	NA	IPR019327	.	.	.	.	MSASSTSSPRIPAWKRLGLKLKSEGDAPSPVAAAPPTEYVAAEQPKRKRASDEVESTPIKKSKKSLKKAESTISSTPTAVPDGMLGRRKSVAFTPETKTEDGDSIKQLFNSWVAQQKEIDPTFASKNDQPALQTPEPTTVDEKVDTTLPEPERRVKRVKSTKPDDKTKSKKSKSKVVKSKPIDPALTYLTQFHSDKANWKFNKINQIAVLKNAFDTDLIPTEYNEPLYAYIAGLKGVARVHLRDRALEIRDKDVEEGGKGFTDKMTDDQRSKKQEEYETAMEEYVATMTSAAISSRTGLEEGILLSLNDTAIKGRMTKRMRAEHVLNLLASTPGDPTDYAPVVSNTKPVEETRAAPVKLDAAEKPQKTVRKRKQRTAVYESDSSSSSDSDSDSDTSEEE…	ATGTCCGCCTCCTCAACTTCATCCCCGCGTATCCCCGCATGGAAACGCCTGGGGCTCAAGCTCAAATCTGAGGGCGATGCACCTTCACCAGTCGCTGCAGCGCCGCCCACAGAATACGTGGCTGCGGAACAGCCAAAGAGAAAGCGCGCATCCGATGAAGTTGAATCTACACCTATCAAAAAGTCCAAAAAGTCGCTCAAAAAGGCCGAGTCTACTATATCTTCAACCCCAACAGCCGTGCCCGATGGTATGCTAGGCCGACGCAAGTCGGTTGCGTTCACGCCAGAGACCAAAACCGAAGATGGTGACAGCATAAAACAGCTATTCAACTCTTGGGTTGCTCAGCAGAAGGAAATCGACCCTACATTTGCCAGCAAGAACGATCAGCCAGCATTACAG…
VE00_03271	scaffold_20:24200-25815	-	cluster	.	.	hypothetical protein	.	NA	IPR009291	.	.	.	.	MLYPTLRILALSAGVISSARALEQDHFDTPINSEWLGSHTPTGAAGNENIQKDIPSYVLEYAPLVHLAEDEIHWPSRMDEHLVHTKPYVDFKPVPKDEQHPTLWDLGDLNKHDGGLHLYLQSRDDVMTSPAWMLSAHNIPVPPPATPEGNETDSAAPKDERAKGEKRKKISKIGGRSPAPVVLTVVDKGDGVILAFWFFFYSYNLGNSVFGVGFGDHVGDWEHSVMKFRNGVPETMFISQHTGGRTYTFGAMEKYDKRPVIYSAKGSHALYATPGIQAYILPFAILHDTTSHGPLWDPALNVMSYHYTSPDDHSDAGAKFVSEPSASVTEFTPSTLIPSLQNPNAPTSWFHYGGCWGDKGYPSNDPRQYQAPIIGERKFVDGPFGPRFKSIGRPDVCMQ…	ATGCTATATCCCACATTGCGCATCCTTGCGCTCTCTGCTGGAGTGATTAGTTCTGCTCGGGCGCTAGAGCAAGACCACTTCGACACCCCGATCAACTCGGAATGGCTGGGCAGTCATACGCCAACCGGGGCGGCCGGCAATGAAAACATCCAAAAAGATATCCCGAGCTATGTCTTGGAGTATGCACCCCTGGTGCATCTCGCCGAGGACGAAATACACTGGCCCAGTCGGATGGATGAGCATTTGGTCCACACAAAACCATATGTGGATTTCAAGCCCGTGCCAAAGGATGAACAACATCCCACATTATGGGACTTGGGAGACCTTAATAAGCACGATGGTGGCCTTCATCTCTATCTCCAGAGCCGGGATGATGTGATGACGAGCCCGGCTTGGATG…
VE00_03272	scaffold_20:26683-28066	-	cluster	.	.	hypothetical protein	.	DnaJ domain protein	IPR001305;IPR001623;IPR002939;IPR008971;IPR018253	.	GO:0031072 - heat shock protein binding [Evidence IEA];GO:0051082 - unfolded protein binding [Evidence IEA];GO:0006457 - protein folding [Evidence IEA]	.	.	MWVRAALLFVCLLQLVACAEDFYKLLGIDKQASKSDIKRAYRSLSKKFHPDKNPGDETAKQKFVEIAAAYEALSDAETRQIYDKYGHEGLQQHAQGGGHQQHHDPFDLFSRFFGGGRGGGYGGQGERRGPDMEVRIAVPLRDFYNGKKTEFHLEKQQICDECDGTGASDKQLDVCGECHGHGVVIRKHMLAPGIFQQMQVRCDHCGGQGKIIKHKCAVCDGTRVVRKVNEFTLDIEKGAPVGHRIRYENDADESPDWVAGDLIVTLHEKEPDLDVDNELKVDGTFFRRRGDDLYWKETLGLREAWMGGWTRNVTHLDGHVVQLSRPRGKVVQSGTVETVKDEGMPIWDEDGDSVYHKTKFGKLFIEYTVVLPDQMEKGMEKDFWALWEKWRMKKGVDLG…	ATGTGGGTGCGGGCAGCGTTGCTGTTTGTCTGCCTCTTGCAGCTTGTAGCTTGCGCCGAGGACTTTTATAAGGTGAGATAAGCTCTACAGTCGCTGCTGTAAAGGCAGTATAATCATTTGTGAGGGCATCACTAATATTAATAGCTTCTGGGCATTGACAAGCAAGCATCTAAGAGCGACATCAAACGCGCATACCGATCTCTAAGCAAGAAATTCCACCCCGATAAGAACCCGTAAGTGCCTGCCCCTCTATTCACAGTTATATTTCATATGATCGCCCTAGAGTCTAACATATCTCAGTGGTGACGAGACTGCAAAACAAAAGTTTGTCGAAATCGCAGCTGCTTATGAAGCTCTATCCGACGCCGAGACCCGCCAAATCTACGATAAATACGGCCA…
VE00_03273	scaffold_20:28478-31534	+	cluster	.	.	pre-mRNA-splicing factor ATP-dependent RNA helicase DHX16	.	RNA helicase	IPR001650;IPR002464;IPR007502;IPR011709;IPR014001;IPR027417	.	GO:0004386 - helicase activity [Evidence IEA];GO:0005524 - ATP binding [Evidence IEA];GO:0008026 - ATP-dependent helicase activity [Evidence IEA];GO:0003676 - nucleic acid binding [Evidence IEA]	.	ATP-dependent_helicase-like_protein from BGC0000119 (ACJ24849.1:pident=36.19, evalue=8e-109)	MSTKKYALLPMEEEELGPAKVVEKKKEKRSRRDGEKSSSSRHDRDRRDRSRERERSPRRDKSPRRRSPRPTEHKPRTIRRPAGDENYEDRWGDEEYDSAQEQEFQESAPKRLKTDHVDEADLSEGAKEERERQKDIEEREAFAKRLREKDDDKTRKLVEDRSSTKDGKILAQRRLLAEDAAARSAALPDLRERSRQEYLKKREAERLALLRKQVSEETEELRSGVRLSEKEKAEFAKNREVLRIAEERLRIDDHLDGYAMPEDYITEKGKIDRKKKEEAMYKRYVDRDEYGQEKFVTEHEEWEKEQATKAKAQVQSREWTDQGEYDYVLDEEQGIKWVMDQRMPGEGKGMSKEERFMAEQLKAAEKRALSMEETRKSLPIYVYRDEFLAALEEHQILVI…	ATGAGTACAAAGAAATACGCCCTCCTCCCCATGGAGGAGGAAGAATTGGGCCCTGCCAAAGTCGTTGAGAAGAAGAAGGAGAAGCGTTCGAGACGCGATGGCGAGAAATCATCCTCTTCACGCCATGATAGGGACCGCCGCGACAGGAGTCGAGAGCGCGAACGCTCGCCACGACGTGACAAGTCGCCCCGCCGACGATCACCGCGTCCGACTGAACACAAACCCAGAACTATCCGACGACCTGCTGGCGATGAAAATTATGAGGATCGTTGGGGTGACGAGGAATACGATTCTGCGCAGGAACAGGAATTCCAGGAATCGGCGCCGAAACGGCTGAAGACGGACCATGTCGATGAGGCGGATCTATCTGAAGGCGCCAAGGAAGAGCGTGAGAGACAA…
VE00_03274	scaffold_20:32342-33952	-	flanking	.	.	hypothetical protein	.	U3 small nucleolar RNA-associated protein	IPR001680;IPR015943;IPR017986;IPR018983;IPR019775;IPR020472	PF09384	GO:0005730 - nucleolus [Evidence IEA];GO:0005515 - protein binding [Evidence IEA];GO:0006364 - rRNA processing [Evidence IEA]	.	.	MAAPITKLQQVKLPSGPSPITPEQQYWKSFRSQQIIPSPTSYPVTHISFPPPPSNPLLPSNNDYFSVTTGTRVQIYSIRTRKLIKTITRFSDIAHSGEIRRDGRVMVAGDDSGKIQVFDVNSRAILKTWEEHKQPVWTTKFSPTELTTLMSASDDRTVRLWDLPSGQSTTKFIGHGDYVRSAAFMPGMLSNMLASGSYDSTVRIWDPRTPTRAAMTFKHAAPVEAVLPMPSGTTLIASSEAQISVLDLVAGKPLHIIKNHQKTVTALCLASNGTRLVSGALDGHLKVFETTSWNSVAGSKYSSPILSVAVVPSPDHQDKHLAVGLQSGVLSIRTRLSGAQKVKEREREKEMAALIAGNVEEYDKKNSKKRSRGVENKLRGMKFLGEGADVVIEGNEKRK…	ATGGCAGCCCCAATTACGAAGCTCCAGCAGGTGAAACTGCCCAGCGGTCCTTCGCCAATTACGCCAGAACAACAATATTGGAAGTCATTTAGGTCGCAGCAAATCATCCCGTCGCCGACTTCATATCCTGTCACTCACATTTCTTTTCCACCTCCTCCCAGCAACCCGCTGCTGCCCTCGAACAATGACTACTTCTCCGTCACGACTGGCACGCGCGTCCAGATTTACTCGATACGAACCCGAAAACTCATCAAGACCATAACTCGCTTTTCGGACATTGCTCACAGTGGAGAGATCCGCCGTGATGGCCGCGTTATGGTTGCCGGCGACGACAGTGGCAAGATCCAGGTCTTCGATGTCAACTCGCGCGCCATCCTCAAGACCTGGGAGGAGCACAAA…
VE00_03275	scaffold_20:34494-37268	-	flanking	.	.	hypothetical protein	.	heterogeneous nuclear ribonucleoprotein HRP1	IPR000504;IPR012677	.	GO:0000166 - nucleotide binding [Evidence IEA];GO:0003676 - nucleic acid binding [Evidence IEA]	.	.	MADQDDFEDDLFADLYEDDTTKPAPAAPEVRPAPAVVNGSSAVKTEEPVAVPEPDATEGQEFSEQPEQDDDEIDFNLGGGNDYSAPAQQERDAHGPGIKEDGKMFIGGLNWETTDQSLKDYFSQFGEVMECTVMRDGASGRSRGFGFLTFKDARTVNVVMVKEHYLDGKIIDPKRAIPRDEQERTSKIFVGGVSQEASEQDFKEYFMQFGRVVDATLMMDKDTGRPRGFGFVTFDSEAAVDACINIPLEILGKPIEVKKAQPRGNVREEEDNRGGGGRNRFRKPEEQHDSYGGQPQAQSNQMAPGGMTPQVMAQYWQRMQQYMAMMQQQMAMGAGRGAAMNPAMMNPMMMQQMQAAQQQNAGGRSQSPQAGQNPAMGMNPAMMNPMMMQQMQQAMQAQQ…	ATGGCCGACCAAGACGACTTTGAAGATGATCTCTTCGCTGATCTGTGAGTACCCATCCCCAGAATATACCTCAGTTCTATGTTACTGCGACCTCGTCTTCGTTACTCGCGCTTTGGCACCTGTCACCGACGTAGCTTACAAAACCCTGCCAGGTACGAGGACGATACAACGAAACCAGCACCAGCTGCCCCAGAAGTCAGACCAGCACCGGCTGTCGTCAATGGTTCCAGCGCGGTGAAGACCGAGGAACCTGTGGCAGTGCCAGAGCCGGATGCGACGGAAGGCCAGGAGTTCAGTGAGCAGCCTGAGCAAGATGATGATGAGATAGACTTCAATTTGGGGGGCGGGAATGACTATAGCGCACCAGCTCAGCAAGAGCGTGATGCCCATGGGCCAGGA…
VE00_03276	scaffold_20:37638-39766	+	flanking	.	.	hypothetical protein	.	gtpase activating protein	IPR000195	.	.	BUSCO:BUSCOfEOG7XSTQT	.	MFSNLGSGKKPPQQEMVQVERSDSTSPFWRTRSNEKKRPSSEKKGERDPNMVVGASYSHADMLSKVDSMSLGSSSSRPRTPPHSSNKSDGRHTSQLSKSALGTTSSPRRNYSGFTSGTNNDWGANEEGDDEDEYGYDNNDGDDDFGLPSVSSTRRKPKKPPGEASEPVAALSPWRTDMGQSLGARRYSNSADIAIERPAPAYPTTKNSEGKILRPQYKEILRDPANSLHLIHHPPVPDGATQKEVDVHSHRINRINKFKKILQATSIPLQELRSASWNGIPQEVRAMTWQLLLGYLPTSSERRVSTLERKRKEYLDGVRQAFERGGGTPAAPGKARGLDEAVWHQISIDVPRTNPHLELYGYEATQRSLERILYLWAVRHPASGYVQGINDLVTPFWQV…	ATGTTTTCGAATTTGGGTAGTGGCAAGAAGCCTCCACAGCAGGTTAGTACATTTACAGCCCTTGGAATTCACCAGAAGTGCTAATTCATGTTCCTCAGGAAATGGTCCAAGTTGGTATGTGCTTCCCCCGCCCCTCCAAGGTTTATTGAGCCTCAGCACGAGATACAGAGCTCCAAGGATATTGCTAACTTATTTCTTGTGCTATAGAGAGATCCGAGTATGTCATTCTATTTACCTTTCGGCGCTCTTTCGAATGCCCAATTATAATCCAATTCCGGCCAGCTAACAGGTACCAGCTCAACGTCACCTTTTTGGAGGACTCGAAGCAATGAAAAGAAGCGCCCCTCGTCGGAGAAGAAGGGGGAGCGAGACCCGAATATGGTCGTAGGAGCTTCTTAT…
VE00_03277	scaffold_20:40006-44124	-	flanking	.	.	hypothetical protein	.	conserved hypothetical protein	IPR018564;IPR024146	.	.	.	.	MGAPVAMMDVAPEASSPIHSKATLPLSDLASEAQSSDDDSDGGAVVKPRARGRLAARMLDSMDVEEQEVTAMSDSDVEQAKDMEEARAQRRRRFLGITSSGEDDAAAESEAENDDNSSDPGDQGMTARERMLKSLMTEKKPAQEEQTTNQADASDDEDIVVPSRSNHRIRQKSSPRPSPPRSQDSGRGGLFVSPSPSPNKARSPPPADSDSEDLPMDLSAVTSTDRFKALLERKRQERVEKDAADLARRKAAAEQQALLEDDDLVGSDDEGGRRLTQQVRPTRKASKKAVEEIHRESQRMARNMQLAHQAKTKKKITKSSLFARFNYKPEGFVEEPATSSSPRQSDAEMHETPPTSPLSPSLTAHKSAPAAEVPTVSLPRDSLSEDEEAPLPTMEDMIS…	ATGGGTGCTCCAGTCGCCATGATGGATGTTGCTCCCGAGGCGTCTTCACCAATCCATTCGAAGGCGACCTTGCCACTGTCCGACTTGGCGAGCGAAGCACAATCGAGCGATGATGACTCTGATGGAGGAGCGGTGGTTAAACCTCGCGCCCGTGGACGACTTGCAGCAAGAATGCTCGATTCAATGGACGTCGAAGAACAAGAAGTCACAGCAATGAGCGACAGTGATGTCGAGCAGGCGAAGGATATGGAAGAGGCAAGGGCACAAAGGAGGAGGAGATTCTTGGGAATAACATCATCTGGCGAAGATGATGCAGCAGCTGAGTCGGAGGCAGAGAACGACGATAATTCAAGTGATCCCGGCGATCAGGGCATGACTGCAAGGGAGAGGATGCTTAAG…
#Cluster_5
#GeneID	Chromosome:start-stop	Strand	ClusterPred	Backbone Enzyme	Backbone Domains	Product	smCOGs	EggNog	InterPro	PFAM	GO terms	Notes	MIBiG Blast	Protein Seq	DNA Seq
VE00_04206	scaffold_25:82541-83486	+	flanking	.	.	hypothetical protein	.	nicotinamide mononucleotide	IPR004821;IPR005248;IPR014729	.	GO:0016779 - nucleotidyltransferase activity [Evidence IEA];GO:0003824 - catalytic activity [Evidence IEA];GO:0009435 - NAD biosynthetic process [Evidence IEA];GO:0009058 - biosynthetic process [Evidence IEA]	.	.	MASPSTPGQSRPQSPDADMDDSVSSQTLANYQFPTHRYKRQQTRADRIPLVFVACGSFSPITYLHLRMFEIAADFAKFNTEFEVLGGFLSPVSDAYKKAGLTSARHRLRMCELAVQQTSNWLMVDPWEALQEKYTPTALVLDHFEHEINVVQGGVLDVDGNPRPVRIALLAGADLIQTMSTPLVWSAKDLEHILGRYGTFIVERTGTDIDDALSSLQAWKEKIWVIPQLILNDVSSTKIRLFLRREMSVRYLIPAQVIQYIEENGLYEEEGAEGKGKGKTTGGETAGEVGAKS	ATGGCCTCGCCATCCACCCCCGGCCAGTCGCGGCCGCAATCTCCTGACGCAGACATGGACGACTCGGTCTCCAGCCAGACGCTGGCGAACTACCAGTTCCCCACGCACCGGTACAAGAGGCAGCAGACGCGGGCTGATCGCATCCCCCTCGTCTTCGTGGCCTGTGGATCCTTCAGCCCGATCACCTATCTGCATCTGAGGATGTTTGAGATTGCAGCCGATTTCGCAAAGTTTAATACCGAGTTTGAGGTTCTGGGCGGGTTTTTGAGTCCGGTTAGTGATGCTTATAAGAAGGCTGGGTTGACGAGCGCGAGACATCGGTAAGCCCCCCACCCAATTCCCACCCAGATGATAAGATGATAGCAGAAGCTAACACCATACCAGCTTACGCATGTGCGA…
VE00_04207	scaffold_25:83958-85667	-	flanking	.	.	hypothetical protein	.	MFS phospholipid transporter (Git1)	IPR005828;IPR020846	.	GO:0016021 - integral component of membrane [Evidence IEA];GO:0022857 - transmembrane transporter activity [Evidence IEA];GO:0055085 - transmembrane transport [Evidence IEA]	.	.	MNVFSRKNKADDAAAATDEVALEGHEDLAAIVAEKTSWQKVFPILAAGSGLFSEGYVQSVIGSVGTILGQIYGPAYSESTGAANIAAIAFAGTVLGMLVFGYTSDKWSRRNSLLVATVIMIVFTALCAGAYGGGTLTGMIAALTAFRFLVGIGIGGEYPAGSVAAAESSGEVKAGTRNMWFIMFTNVAIDWGFVIGAFVPYVLVLIFTESHLRATWRVALGLGVIPPIVLLLMRLRLQEPEQYKRESMKHVKIPYGLVLKYYWFRLFVVGLIWFLYDFSAYAFGIYSSTIVSAIIGDDVPLSTTFGWNTVINLFYIPGAMLGGPISDRIGPRYALVIGVTLQALVGFIMAGCYDTLTKPGHIASFAVVYGIFLSLGELGPGDNIGLIASKTCATGVRGQ…	ATGAACGTCTTTAGCAGGAAGAACAAAGCGGACGATGCCGCCGCGGCCACAGATGAGGTTGCTCTAGAAGGCCATGAGGACCTCGCTGCCATTGTCGCGGAGAAGACCTCGTGGCAGAAGGTATTCCCTATATTGGCTGCCGGCTCGGGTCTCTTCTCCGAGGGCTACGTCCAGAGTGTATGTTTGCTCCCTTCTACTTGCGCCTGGTTGCGCCTACGTGCGCCAGGCCGTCACATTCCATAGCTAACCCCCCCCCAAGGTCATCGGATCAGTTGGCACCATCCTCGGCCAAATCTACGGCCCTGCCTACAGCGAGTCGACCGGCGCCGCGAACATCGCCGCCATTGCCTTTGCCGGCACCGTGCTGGGCATGCTGGTCTTCGGTTACACGAGCGACAA…
VE00_04208	scaffold_25:88975-90246	-	flanking	.	.	hypothetical protein	.	Glycosyltransferase family 17 protein	IPR006813	.	GO:0016020 - membrane [Evidence IEA];GO:0003830 - beta-1,4-mannosylglycoprotein 4-beta-N-acetylglucosaminyltransferase activity [Evidence IEA];GO:0006487 - protein N-linked glycosylation [Evidence IEA]	CAZy:GT17	.	MVSRMELTQSRIRYLLVGAFITAFLLFLANTSAVRSHPAFDKPWGPGGDHPGHKPHHGHRPDEPPRPPGPPKPPGPPKPPTPPAPVVADSKPESTTSAAPKETNAVAPAAPAKTELKDETKYLSIAEAQQFCEFRRFEPWANRDKKRKIYDLVLINRELEWLDIRLGQMYSHVDYFIIVEAAKTFTDEPKTLYVETNWDRYAPYHDKMIRHTLSDEGMEFKTTWERETFSRNAMVDQVIPFLKGEQKVEIDDVIIIADVDEIPRPDTLTALRNCAVPNAVTLRSRMYYYSFQWLLRGDDWTHPQAMLWKGKDLTMPADKLRMGAHEQHHMRNAAWHCSYCLKSLSDMVNKVTSFSHVEFNKPEFRDPEKILNRVRHGLDFFDREDSFFDRVEDNKDIPE…	ATGGTGTCGAGGATGGAGCTCACCCAGTCGCGGATTCGCTATTTACTAGTCGGAGCGTTCATTACAGCATTCCTCCTTTTCCTCGCTAATACCTCTGCTGTTCGATCGCATCCTGCATTCGACAAACCGTGGGGACCTGGAGGAGACCACCCAGGACATAAGCCCCATCATGGCCACAGGCCGGATGAACCACCAAGGCCTCCAGGACCGCCGAAGCCCCCAGGGCCACCAAAACCACCAACCCCCCCCGCACCGGTCGTGGCAGATTCGAAGCCCGAATCCACTACAAGCGCTGCACCGAAAGAGACGAATGCCGTTGCGCCCGCTGCGCCTGCGAAGACGGAATTAAAAGACGAAACCAAATACCTCTCCATCGCTGAAGCCCAGCAGTTCTGCGAG…
VE00_04209	scaffold_25:91339-92761	+	flanking	.	.	hypothetical protein	.	DUF250 domain membrane protein	IPR004853	.	.	.	.	MLPTVEKDAGVSLLSRIPSAAYVLNWIFFSTIVILFNKKIISDWGFPYPVLLTCWHLIFATVLTQILARTSTILDGRKTVRMTGKVYFRAIVPIGVLYSLSLVCSNLTYLYLSVAFIQMLKAAAPASVLFVGYAFGTDKYDLKVLLNICAIVFGVGLASYGEIDFSLIGFMYQLGGLIFESIRLIMVQKLLTGKADDPNSYKMDPLVSLYYYAPVCAVMNVIVALFVEMPTFKMADLVQLGPWILIANASAAFLLNVASVFLIGKTSSLVLTLCGVIKNVGIVVLSVILWGTIVSGLQWLGYSIASAGLVYYSLGYEGIKNACLQGQTMWESRGMKYRGNNLTVIVAGGVITTFLLFAWWSSGSAAPPV	ATGCTTCCTACTGTCGAAAAAGATGCAGGCGTGTCATTATTATCGAGGATCCCTTCAGCGGCCTATGTATTGTGAGTTTACCCTTTCTCGCCAAGCAGTACGACAGCTTGACGGAGGATCTAATACTGCGCGTTAGAAACTGGATCTTCTTCAGCACAATTGTCATTCTTTTCAACAAAAAAATCATCTCTGATTGGGGATTTCGTGAGTGACCCCCCCCTTTTCCCCCGCGTTGATGCTCAGGTCTAACATTGTCTCAGCCTACCGTACGTCCCAATCCAATTCGAAAGCCAAGCCTACCCCGAATTACTCTTGGCCATGCGAGCTCTAGCTAACGCGCTGTAGCTGTTCTGTTAACATGTTGGCATCTAATATTCGCGACTGTCCTCACGCAGATCC…
VE00_04210	scaffold_25:93503-94264	+	flanking	.	.	hypothetical protein	.	peroxisomal biogenesis factor	IPR008733	PF05648	GO:0005779 - integral component of peroxisomal membrane [Evidence IEA];GO:0016559 - peroxisome fission [Evidence IEA]	BUSCO:BUSCOfEOG7XSTRS	.	MAVIDAVVYHPALAHYLRFVATTVGRDKLLRTIQYFSRFYAWYLYRTNATPAAIKPFEAIKKQFGLARKAMRLGKNIEHFKSAKVAADRKDLDPVLKYAAVGRQLGYGAYLTLDAAAFLDAAGIRPTPNAKTITRNSQKAWFAGLSFSVISGLYTLWALKDREARLDKKDGESVVEGKKIQRERAAIQLQLLSDCCDLVMPTSSLGWTGFDDGIVGIAGTTSSLIGLYGAWKKTA	ATGGCCGTCATCGACGCCGTCGTCTACCACCCCGCGCTCGCGCACTACCTCCGCTTCGTCGCCACAACCGTCGGCCGCGACAAGCTCCTCCGCACCATCCAGTACTTCTCGCGCTTCTACGCGTGGTACCTGTACCGCACCAATGCCACCCCCGCGGCCATCAAGCCCTTCGAGGCTATCAAGAAGCAGTTCGGACTCGCGCGCAAGGCCATGCGCCTCGGCAAGAACATCGAGCACTTCAAGAGCGCCAAGGTCGCAGCCGACCGCAAGGATCTCGACCCGGTGCTCAAGTATGCCGCGGTCGGACGCCAGCTCGGGTACGGTGCGTACCTGACGCTTGATGCGGCTGCGTTCCTGGATGCTGCTGGCATCAGGCCTACCCCGAATGCGAAGACTATT…
VE00_04211	scaffold_25:94607-95585	-	cluster	.	.	hypothetical protein	.	NA	.	.	.	.	.	MEQEPDPYSYHAHPYHGPPRADLASLPPLAIPRPFRLCNVSPEERATWCMQTAYELALLKNTAFHYGDAYGKVVAVEETKLLLTNIIEMNSKGRSTLAAILEAMVGLEKTMWSVVIEEEVQNELASIVRFDGHCRARLVAMNIIMEKIAETQEMIAVTEQRAMTEQRAMAEQRAMTANPWAQTWSSTEGAENSEVCSPEQEPIEAEEGENVEGEMEAPAETSIVETEEALTYRGGGSDKTHANLEKTEDMAASEKAIEERTPRSHWRPQFGSMSLAEAENYSSWRGSRTI	ATGGAGCAAGAACCAGACCCATACTCTTACCACGCGCACCCATATCACGGTCCACCTCGCGCCGATCTAGCCTCCTTGCCACCTCTTGCCAGTAAGCTGCCCTTCACATCATAAGCCCTCCATCACTGACATCTACCCACAGTACCGCGTCCATTCCGCCTCTGCAACGTCAGCCCCGAGGAACGCGCAACATGGTGCATGCAAACGGCCTACGAGCTCGCCCTACTCAAGAACACTGCCTTCCACTACGGCGATGCGTACGGCAAAGTTGTGGCGGTCGAGGAGACGAAACTCCTTCTCACTAATATCATCGAGATGAACAGCAAAGGGAGGAGCACACTTGCTGCTATCCTGGAGGCGATGGTGGGGCTGGAGAAGACGATGTGGAGCGTGGTTATA…
VE00_04212	scaffold_25:96093-97094	-	cluster	.	.	hypothetical protein	.	NA	.	.	.	.	.	MVIISPRIQFYEITDQLWFPEYFLRKVQSCLTVAWNFRMPIMQKHSPAQVVSSILYNTLDKSVTEYTYVDFCAGAGGPTPCIERELNQKLAKPKSSSERTGPGGSHIVNGATNESVKFVMTDLHPHIADWKEACSKSKNLTFVSKPVDATNAPADLILDDGKKVFRMFNLAFHHFDDKLGREILKNTLETSDGFGIFELSERTPSSLLMISLMGLLFFFITPFYFWRSPGHLFFTYIIPIIPFVVVFDGYVSSLRTRTSDELCSLLKTSGGDMDGWSIRSGRDMHTEPLGYVTWVIGEKE	ATGGTTATAATATCTCCTCGGATTCAGTTCTACGAAATAACTGATCAGCTATGGTATTATATACTGTCAGCCATATTCTGCACTGCTAATATTGAAGAATAGGTTTCCTGAATACTTCCTTCGCAAGGTCCAATCATGCCTCACAGTTGCCTGGAATTTTCGGATGCCCATCATGCAAAAGCACTCACCGGCGCAAGTCGTCTCAAGCATTCTCTATAATACCCTTGATAAATCAGTTACTGAATATACATATGTCGACTTTTGTGCAGGAGCTGGTGGTCCGACTCCCTGCATTGAACGAGAATTGAACCAGAAGCTGGCAAAACCAAAATCGTCCTCAGAGCGTACGGGGCCAGGTGGTAGTCATATAGTCAATGGCGCGACCAACGAATCTGTTAA…
VE00_04213	scaffold_25:97514-99120	+	cluster	.	.	hypothetical protein	SMCOG1034:cytochrome_P450	Cytochrome P450	IPR001128;IPR002401;IPR017972	PF00067	GO:0005506 - iron ion binding [Evidence IEA];GO:0020037 - heme binding [Evidence IEA];GO:0016705 - oxidoreductase activity, acting on paired donors, with incorporation or reduction of molecular oxygen [Evidence IEA];GO:0055114 - oxidation-reduction process [Evidence IEA]	.	Cytochrome_P450_enzyme_invovled_in_Glycolipid_production from BGC0001281 (XP_011392749.1:pident=29.74, evalue=1e-51)	MSALIICAILLFLSVFIFFGQSPKLRRNGKPLRKPLDTLPFAGNVFRFFQNRQDLFSWFTSCERSFGFETFQISVPTLPPGVVINDPKNLDFVFRNEATFGKGEFFKSRSSDLFGHGIINADGELWKVQRKAGLQFLNNANLKVLAEVALPRDLHTTVRELYDMDVNKPVDLEAVLLSLTTKLMGRMAYDMDMSSADDFSQAFEYASSATGRRFQNPLWRVTEPIIARKLKKSLATVKKFGQEIVANAVEKRNKKDEKAGGRLAGISGSLINALLDAIPDHQVVADAALNYLSAGRDTTAQGLTWAFYTLIRHPHVVSLIRREIEAEGAEGALTADPWADDYKSLSPNSLPYTTAVFYEVLRLYPPVPFEMKQCQTDTTLPDGTFLPKSSIVLWCPWAI…	ATGAGTGCCCTAATTATATGTGCGATATTATTATTTTTAAGCGTTTTTATTTTTTTCGGCCAGTCTCCAAAACTTAGACGCAATGGAAAACCATTGAGGTATGTACATACTGTGCTATTATTTCCTATTATTCTATAAAATATCCTTGTTTCTTCTCCTGCTGGGTAGGCAGAATATGGGAGCTCTGCTGAATCCAACCCAGGAAACCTTTGGACACGTTGCCTTTCGCTGGCAACGTATTCCGTTTCTTTCAGAACCGACAGGACCTGTTTTCCTGGTTTACCAGCTGCGAGCGGTCATTTGGCTTTGAGACATTCCAGATCTCAGTCCCAACTCTACCGCCGGGCGTGGTTATTAATGACCCCAAAAATCTGGACTTCGTATTCAGAAATGAGGCCA…
VE00_04214	scaffold_25:99156-101576	-	cluster	.	.	hypothetical protein	.	DNA repair protein	IPR004583;IPR018325;IPR018326;IPR018327;IPR018328	.	GO:0005634 - nucleus [Evidence IEA];GO:0003677 - DNA binding [Evidence IEA];GO:0003684 - damaged DNA binding [Evidence IEA];GO:0006289 - nucleotide-excision repair [Evidence IEA]	.	.	MAKRNATRGGATPRSGAAVSRRQRSSQIPEVPEVYQDMISEALSNDQDSIDRPPKRRRTRQTLESHQEDIAEEHENRHEDIDEEQESEEVFEDVLPPPAQIVYNSDSGSDSDDATFEDVGLYSDPFQPGLGGDERDDDHHIDLTLSRRVEAPQRTPRKKGRTYTKEERAAHLMTHKMHLLFLSRYLERRNEWCNDAEVQGILKPLLREKDRQWFKTKPEWTQFRKTESIKKGLEIAGNIWFTNFKITSRGMRRAYWDEDGRISDFVLPPDADRVLDKSDFKLAAKNMEGSRDTGAQLYCALLRGAGLDVRLVCSLQLLPINASSTKTRPPPQGVSTVRPVTPTTPTSDSEAMNIASPTSPFASRASGAPFSARRRLGHPNAADYHIPDATPPRRPPPPK…	ATGGCCAAGCGTAACGCGACTCGTGGAGGTGCTACTCCACGATCCGGTGCAGCCGTGAGCCGCAGGCAAAGGTCGAGTCAGATACCTGAGGTCCCTGAGGTATATCAGGATATGATATCAGAAGCTCTCTCAAATGACCAGGACTCGATAGACCGTCCACCGAAGCGCAGGAGGACAAGACAGACATTGGAAAGTCACCAGGAGGACATTGCTGAGGAGCATGAAAACCGCCACGAGGACATCGACGAGGAGCAGGAGAGCGAGGAAGTTTTTGAAGATGTTCTGCCGCCACCAGCGCAAATAGTCTACAACTCTGACTCGGGCTCGGACTCGGACGATGCTACCTTTGAGGATGTTGGGTTATATTCCGACCCCTTCCAACCTGGCCTTGGTGGAGAT…
VE00_04215	scaffold_25:103018-104400	+	cluster	.	.	hypothetical protein	.	NA	.	.	.	.	.	MPPQTRAARANPPATRVYESPHLPPKQVKFQPRRQKVYGRHSLGDMKRKKQETLTQIGFVNPLTDKEIDEEIEAYEREEKTRNKRRKTLTPSSRFYTQTLTQLEFDSTPKVECRDTEDEEEDGDEDEDELGDEQNQETEQEQQEAEPEVDERTEHVSESPIPRRRRPQRGGIITVRCIKVEPTTSPSPSPSPQKPPIPPPSTSSSSKTTKPSPSQGATTSMPPPKTPTRKRILEVPSSLSPATPLSSQSISHGLRTHDQRSPLKPRSGNTNLNRRSSPIPSSPSKLSLPHQSQISTQAITQDSPLSRVLDSSPFRPGRVTQSTQSPTAQVLSELTAASTPTPPPPRRVAKMEIADSDADSDADLDDEEEDEDDLAPPPPRFHPPIQVPSSPDAPPRRRW…	ATGCCACCCCAAACGAGAGCCGCACGGGCAAACCCTCCTGCCACCAGGGTCTACGAATCGCCACACCTACCCCCGAAGCAAGTCAAATTCCAACCACGACGACAGAAAGTCTACGGACGGCACAGCTTGGGGGACATGAAGCGGAAGAAGCAGGAGACGTTGACGCAGATTGGATTTGTGAATCCGTTGACTGATAAGGAAATCGATGAGGAGATTGAGGCATACGAGAGGGAGGAGAAGACGCGGAATAAGAGGAGGAAGACGTTGACGCCTTCGTCGAGGTTTTATACGCAGACGCTTACGCAGTTGGAGTTTGATTCTACGCCGAAGGTTGAGTGTAGGGATACTGAGGATGAGGAGGAGGATGGAGATGAAGATGAGGATGAGCTGGGGGACGAG…
VE00_04216	scaffold_25:108592-110349	+	cluster	.	.	hypothetical protein	SMCOG1169:sugar_transport_protein	transporter	IPR003663;IPR005828;IPR005829;IPR020846	PF00083	GO:0016021 - integral component of membrane [Evidence IEA];GO:0016020 - membrane [Evidence IEA];GO:0022857 - transmembrane transporter activity [Evidence IEA];GO:0005215 - transporter activity [Evidence IEA];GO:0022891 - substrate-specific transmembrane transporter activity [Evidence IEA];GO:0055085 - transmembrane transport [Evidence IEA]	.	EcdD from BGC0000338 (AFT91387.1:pident=43.33, evalue=5e-148)	MAGDRVIRGTTDTERIEAPVTVKAYLMCAFAAFGGIFFGYDTGWMGGVLAMPYFIRQHTGLQYPSEIYGTDTTSDAYIAYNKSFHISAHDQSLMTSILSCGTFFGAIAAGDIADFIGRRPTIILGCGIFSVGAILQTASTTLAVMVVGRLIAGLGVGFISAIIILYMSEIAPKKVRGALVSGYQFCITIGILLANCVVYATQKRDDTGSYRIPIAVQFLWAIILSTGLFFLPESPRFFVKKGKLEQAAKALASVRGQPVDSDYIQDELAEIIANHEYEMQVIPQTTYLQGWANCFHGSITKGSSNVRRTILGIVLQMMQQLTGINFIFYFGTVFFTSLGTISNPFLISLVTTLVNVLSTPLAFWIVERFGRRRILIIGATGMVIAQFIVGIIGVTAGAP…	ATGGCGGGCGATAGAGTTATTCGCGGCACGACCGATACCGAGCGTATCGAGGCCCCCGTGACTGTCAAGGCATACCTCATGTGTGCTTTCGCTGCCTTCGGTGGTATCTTCTTCGGATATGATACTGGATGGATGGGAGGTGTGCTTGCCATGCCTTACTTCATCCGCCAGCACACTGGCTTGCAGTACCCCTCCGAGATCTATGGCACCGACACCACCTCTGACGCCTACATCGCCTACAACAAGTCCTTCCACATCTCTGCCCATGACCAATCTCTCATGACCTCCATTCTGTCCTGCGGTACCTTCTTCGGTGCCATCGCTGCTGGTGACATCGCCGACTTCATTGGTCGTCGCCCAACCATTATCCTCGGATGTGGTATCTTCTCCGTTGGTGCC…
VE00_04217	scaffold_25:111600-111938	-	cluster	.	.	hypothetical protein	.	Protein of unknown function (DUF2945)	IPR021331	.	.	.	.	MGSPKYENGQVVFYRPMGDTSTETTQSTGIITDILMEPGLQANMSVNASAAQPRYEIQNYNTGHTISVFEENILGRA	ATGGGGTCTCCAAAGTACGAGAACGGCCAGGTGGTATTTTATAGACCAATGGGCGGTACGATCCCCCAGAACCACACTGGACAGTCAAACCACTAACTCCCCTCCAAGACACCAGCACCGAGACCACACAGAGTACCGGCATCATCACCGATATCCTCATGGAGCCTGGCCTGCAGGCCAACATGAGCGTGAATGCCAGCGCGGCCCAGCCGAGGTACGAGGTAAGTCGTCTTCGGCCACGCATCCATATGCAACGAACTGACACGTAAAAAGATTCAAAACTATAACACCGGCCATACTATCAGCGTGTTTGAGGAAAATATCCTAGGGAGGGCTTAA
VE00_04218	scaffold_25:112615-114118	+	cluster	.	.	hypothetical protein	.	Cellular morphogenesis protein	IPR015158	PF09073	.	.	.	MLKRKRENNPRAAPGGGGSNAIVGQRRGEVEEKLVHGKKMLNRALKTAKGFEWQKLVKRITNAKAEGEDSGAQVARLERELKVLKDLEMQALADAHVHKTLLKSKTIAESGLLPDYVKPPVRKTGSEEDILAMDNVTARLYNTKPVKENMTHIMTSIYAVTGIPNPANKPKLKGKEAKEPPAKKMKGDDKEAATSRNTEKLVADKKEKKEKKEKKEVEPDWEGFDSGSESDVESIDFSKYEGRLGGSSDDESDSDSAEELKRPAKPVKRTIQSRGISVSVSGSDDEGEPEEWVESDEQEESEDDDDDNVIERSHSPPTREKKKQREPPKPLKPGSQFLPTLMGGYWSGSEEEATDVEDEVAPAPRKNRPGQQARRAIWEKKFGKAANHVKNAPPPKEND…	ATGCTGAAACGGAAGCGCGAGAACAATCCCAGGGCGGCGCCCGGAGGCGGGGGCTCTAATGCGATCGTGGGTCAGCGCAGGGGAGAGGTGGAGGAGAAGCTGGTGCATGGGAAGAAGATGCTTAATCGGGCGCTGAAGACGGCGAAGGGGTTTGAGTGGCAGAAATTGGTGAAGCGGATTACGAATGCGAAGGCAGAGGGTGAGGATTCTGGGGCGCAAGTTGCGAGGCTGGAAAGAGAGCTTAAGGTGTTGAAGGTAGGTCGTTTCGAAACCGTTTGATACTGGGAAAAATTGTTGCTGACTGGAGGGATAGGATCTCGAGATGCAGGCGCTGGCAGATGCGCATGTGCATAAGACGCTATTGAAGTCGAAAACGATCGCAGAGTCGGGATTACTGCC…
VE00_04219	scaffold_25:115144-116567	+	cluster	t3pks		hypothetical protein	SMCOG1024:chalcone_and_stilbene_synthase_domain_protein	chalcone synthase	IPR001099;IPR011141;IPR012328;IPR016039	.	GO:0016747 - transferase activity, transferring acyl groups other than amino-acyl groups [Evidence IEA];GO:0003824 - catalytic activity [Evidence IEA];GO:0008152 - metabolic process [Evidence IEA];GO:0009058 - biosynthetic process [Evidence IEA]	.	putative_type-III_polyketide_synthase from BGC0001077 (BAL92976.1:pident=25.13, evalue=8e-25)	MVRPEESGHGSAAFGTFDDLGLAIIGLGVEYPALQLTPPDLKALAKRHYRDSPAMSKVMMINDYTGIDTRSSIGTIDDPLVNRRKAPSIAELSKIFMKEGVALAVAAAQKALTEARLDVSNITHIVSTTCTNSSNPGFDHYVCKKLGISHTVEKVLLHGIGCAGGLAALRTAANIAMGSSFRRRPARILVMALEICTFLVRSEMDSIAKFQETRIGVSLFSDCASALVLSNGVGAECAEESVYELLGWDHKIIPDTDRDLGFNVNPLGWKVVLSPRVPKIAETAVEPIFQDLLSSVPALPPTYRTPESFDWAMHPGGATILSGVEKAMGITPEHMRASYDIYINHGNSSAATIISVMDRLRHKDMDACAPDGKVKDYVVGCAFGPGMAVEMCMLKRNLS…	ATGGTACGACCAGAGGAGAGTGGCCATGGTTCCGCCGCATTTGGCACGTTTGATGACCTCGGTCTCGCAATAATTGGCCTTGGTGTGGAATATCCGGCGCTCCAGCTCACCCCGCCAGATCTCAAGGCTCTTGCTAAGCGCCATTATCGGGACTCTCCTGCGTACGTCGTTCCTGAGCATCGTCAGACACTACTAACTTAGCAGTATGTCCAAAGTCATGATGATTAACGACTACACCGGCATTGACACGCGCTCTTCGATCGGCACCATCGACGATCCACTGGTGAACAGGAGAAAGGCACCAAGCATTGCGGAGCTCAGCAAAATATTTATGAAAGAAGGGGTTGCTCTCGCCGTTGCCGCGGCACAAAAAGCCCTCACGGAGGCAAGATTAGACGT…
VE00_04220	scaffold_25:117392-118879	+	cluster	.	.	hypothetical protein	.	GDSL-like Lipase/Acylhydrolase	IPR001087;IPR013830	.	GO:0016788 - hydrolase activity, acting on ester bonds [Evidence IEA]	.	hypothetical_protein from BGC0000469 (AFV25465.1:pident=31.02, evalue=4e-51)	MFNSYFLVLAVAFGTSWFSLPVTSSAIPKEQIIESRQDIGSKWVDTWTSMPQLVEPGNLPPSPFISQGAVFNDATLRQTLHVSIGADRIRLQISNTFGGSDLPITEAAIALPTGGEAGVGDIEASPIAGLTFNGATSVTIPKGEVVYSDPIDFSVAAESMLTLTLYLAAGQSGNSITGHPGSRTTSWMQEGNRVNATSISGSSVAHWYFVSGVEAWVPATSSSFIILGDSITDGRGSDDNKNNRWPDLLLARMQTNQLTEIGVDNQAAGGNRVLQDGLGPSLISRYKRDAIEQEGVKYIMIFEGVNDIGTAGTDQNTQTQLGDHLISAFTQIANDAHAAGILIFAATITPFSGPGQSYSNPIREKTRQRVNAWFKSSGLFDAVIDFDAVVRDPATPSQL…	ATGTTTAACAGCTACTTCCTAGTCCTTGCAGTTGCCTTTGGCACATCATGGTTCTCACTACCGGTGACAAGTAGCGCGATACCTAAAGAGCAAATTATTGAAAGTCGCCAGGACATAGGCAGTAAGTGGGTGGATACATGGACATCGATGCCCCAGCTCGTTGAGCCGGGCAACCTACCACCTTCGCCATTCGTAAGAAACTCATGGATAAATATCATTCGATCACTTGGGAGGCACTCTAACTGTGGAAATAGATATCACAAGGTGCTGTTTTCAATGATGCGACTCTTCGTCAAACTCTCCATGTTTCCATCGGAGCTGATAGGATTCGACTCCAAATATCAAATACCTTTGGTGGCAGCGACCTCCCAATTACCGAAGCAGCCATCGCCCTCCCTA…
VE00_04221	scaffold_25:119007-119421	-	cluster	.	.	hypothetical protein	.	hydrolase, family 43 protein	IPR006710;IPR023296	.	GO:0004553 - hydrolase activity, hydrolyzing O-glycosyl compounds [Evidence IEA];GO:0005975 - carbohydrate metabolic process [Evidence IEA]	.	.	MYYGGKTYLAYSASDCWTASYQLGLLTWNGGDPTKASSWAKTGPFLTSANGNYGAGHNGFFQSPDGTEIWNVYHADANSAGACDGTRYTMAQKVNWNSDNTPNFGSPGALGTQITGPSGE	ATGTACTATGGTGGAAAGACATATCTGGCATACAGTGCGAGCGACTGCTGGACCGCCAGCTACCAGCTCGGACTCTTGACCTGGAATGGCGGGGACCCAACTAAAGCCTCAAGCTGGGCAAAGACTGGGCCATTTTTGACCTCTGCAAACGGAAATTACGGCGCAGGTCACAATGGGTACGTCAAACACCCTTAGCTCCACTTCAGCATGGTTACTAACATGTCGTAGGTTCTTCCAAAGCCCAGATGGGACTGAGATCTGGAACGTATACCACGCGGATGCCAACAGTGCTGGAGCCTGCGATGGGACGAGATATACAATGGCACAAAAAGTAAACTGGAATTCTGATAACACGCCAAATTTTGGATCTCCTGGAGCACTGGGGACCCAAATCACTGG…
VE00_04222	scaffold_25:120302-122269	-	cluster	.	.	hypothetical protein	.	C6 transcription factor	IPR021858	.	.	.	.	MASPKAPPKAFRFVDASSRRKRRRRVSPVSSPEEEICRASESESPEEIGMDSYLAHPSGSLLDDFDPLNFGDCELLDTVIPNPQDFMPDWMSATFPGQESQDQMILTSNSIGHASEDVFTQSIMELLESVSTHPFENHQLEPPRLVASPTRQLSSEISTELIPNQIGNQHERLFQMYDTELCVLPLTSDVAFNPFRCRRQVLQGSRLLFHAILALCCQHQNHLTGTWSKEASEHRTKAVELLDRASKSDQVTTIGLHVLEPILVMFTLDCTLSATGPWSGHLMRARSILDACGGPLALDNSRVRSQVGMLFWWDATLALISRQGIIIDQSYLDHLMLSQGQDEWSFYDLTGCPGDLFVHLVQLAELAKQRELAASLTWLTFDLSPVMKIEREIQQWQSS…	ATGGCGTCGCCAAAGGCGCCGCCAAAGGCCTTTCGCTTTGTTGACGCAAGTTCCAGAAGGAAGAGGCGCCGCAGAGTTAGCCCAGTCTCTAGCCCCGAAGAAGAAATTTGCCGTGCCTCGGAATCAGAATCGCCCGAAGAAATTGGCATGGATTCGTATCTTGCTCACCCGTCTGGCTCGCTCTTAGATGACTTTGGTAGGATACATCCAGAACTGATATTGGAAATTGCCCCTATACTAACCGATATAATTTCATGTAGATCCGTTAAATTTCGGTGATTGTGAGCTACTGGATACCGTGATCCCCAATCCACAGGACTTCATGCCTGACTGGATGTCCGCGACATTTCCTGGGCAGGAATCCCAAGATCAGATGATATTGACTTCGAACAGTATTGG…
VE00_04223	scaffold_25:123144-124423	-	cluster	.	.	hypothetical protein	SMCOG1103:FAD_dependent_oxidoreductase	D-amino acid oxidase	IPR006076;IPR006181;IPR016040;IPR023209	.	GO:0071949 - FAD binding [Evidence IEA];GO:0016491 - oxidoreductase activity [Evidence IEA];GO:0003884 - D-amino-acid oxidase activity [Evidence IEA];GO:0055114 - oxidation-reduction process [Evidence IEA];GO:0046416 - D-amino acid metabolic process [Evidence IEA]	.	.	MASFTSSDSIVIVGAGIVGLNVALVLAERGYGKSITVIAEHHPGDTSMTYTSPWAGCNFSAISGSDANALKWDRLGYSHLTKLASERPDETFVHRTPSTELWDENVPHDKIKAMSEYLEDFRILPQEELPEQVKFAVSFTTLTINAPNHLQYLYNRLKQYGVQFLRQKIPSILSAFASPSTKVVFNCIGNAAKTLPGVEDAKCYPTRGQVVLVRAPHVRSNVMRHGKDYETYVIPRPGSDGNVILGGYMQKGVGDGATYSYETESILDRTTRLSSELREMEPQILAVFAGLRPSREGGARVERDELIVAGDKRVIVHNYGAGGTGFQAGYGMAMEAVKTVEDVLREIRKNDTRPRL	ATGGCGTCATTCACCTCGAGCGATAGCATTGTTATTGTTGGGTAAGTTTGTGAGCAGCATTTGAATAATATTTTCTTCCAGGTACTGACTATCTAGAGTGCGGGCATCGTTGGCCTCAATGTCGCTTTAGTTCTCGCTGAGAGAGGATATGGAAAGTCCATAACTGTCATAGCCGAGCACCATCCGGGTGACACTTCTATGACATACACATCGCCATGGTCAGTATTTTATTAAGTGAACGATACTCTAGCGACTCTAATATCTTATCAGGGCTGGTTGCAATTTCTCTGCCATTTCTGGGAGTGACGCCAACGCGTTGAAGTGGGATCGGCTGGGTTACTCTCACCTCACAAAGCTCGCATCTGAGCGACCTGATGAGACTTTCGTTCACCGGACGCC…
VE00_04224	scaffold_25:125311-126309	-	cluster	PKS/NRPS-like protein	Aminotran_4 (68-304)	hypothetical protein	.	Aminotransferase class IV	IPR001544	.	GO:0003824 - catalytic activity [Evidence IEA];GO:0008152 - metabolic process [Evidence IEA]	.	branched-chain_amino_acid_aminotransferase from BGC0001041 (ABP53513.1:pident=25.78, evalue=4e-20)	MATMEKVFAGYNARQSVLNASSNPLSKGIAWIEGELVPLAEARIPLLDQGFMHSDLTYDVPSVWDGRFFRLDDHITRLEASCTKLRLKLPLPREEVKQILVDMVAKSGIRDAFVELIVTRGLKGVRGNKPADLKNNLYMFIQPYVWVMEPDVQPTGGSAIIARTVRRVPPGSIDPTIKNLQWGDLVRGMLEAEDRGADYPFLTDGDANLTEGSGFNIVLVKDNVLYTPDRGVLQGVTRKSVIDAAKAAGYEIRVEYVPVELAFQSDEIFMCTTAGGIMPIVTLDGKSINGGKVGPITKAIWDGYWAMHYDSAYSFEISYEQNKTNGVNGSAK	ATGGCTACCATGGAGAAAGTGTTTGCTGGCTACAATGCCCGACAGAGCGTTTTAAACGCGAGCAGCAACCCTCTTTCGAAGGGAATTGCCTGGATAGAAGGAGAGCTCGTTCCGCTCGCCGAGGCTCGCATCCCGCTACTCGACCAAGGTTTCATGCACAGCGATCTGACCTACGACGTACCATCTGTCTGGGATGGGCGATTCTTCCGCCTCGACGACCACATCACACGACTGGAGGCCAGCTGCACAAAACTGAGATTAAAGCTACCCCTACCCCGAGAGGAGGTAAAGCAGATCTTGGTAGACATGGTCGCTAAGAGTGGCATTCGCGACGCCTTTGTGGAGCTCATCGTCACGCGCGGTCTTAAGGGTGTCCGTGGAAACAAGCCAGCAGACCTA…
VE00_04225	scaffold_25:127342-128576	-	cluster	.	.	hypothetical protein	SMCOG1039:aldo/keto_reductase_family_oxidoreductase	aryl-alcohol dehydrogenase	IPR001395;IPR023210	PF00248	.	.	aldo-keto_reductase from BGC0000337 (EFY94502.1:pident=55.59, evalue=9e-133)	MAPLPEGVAKSLEETKVDYKRVGNSGLRVSVPIIGCMSIGNPEWANWVAGPEKALPLLKAAYDRGITTWDTANIYSNGDSERVIAQAIKKYDLPRHKLVLMTKAFSCVGEQQFHAYPILDELRRTKDYVNQFGLSRTAIFTALEASLKRLETDYIDFFWIHRFDPDTPIEETMRALHDLVTAGKIRYIGASSMWTYQFASMQFCAEKNGWTKFVAMQNRYNLLYREEEREMIKFCNETNVAVIPWGPLAEGQLARPLEVRGTTTRSEGSPPLRKESTEIINRVEELAKKKGWTMAQVTLAWTMKRVTTPIIGFSSVERIDDALSARGKELTPEEEKYLEEVYTPMEIEGHF	ATGGCACCACTTCCAGAAGGCGTTGCAAAGTCGTTGGAGGAGACGAAAGTCGACTATAAGCGTGTGGGAAACAGTGGTCTCCGTGTGTCAGTTCCAATCATTGGGTGTATGAGCATTGGAAATCCGGAGTGGGCAAACTGGGTGGCAGGGCCAGAAAAGGCCCTCCCGCTCTTGAAGGCGGCTTATGATCGAGGAATTACCACCGTTCGTCTCCTACTCTCTGTTAAAGTAAAACCATATTAATTTGAGACAGTGGGACACAGCAAATATTTATTCCAATGGAGATTCCGAGAGAGTTATCGCCCAGGCGATCAAGAAATACGATCTCCCAAGACACAAGTTGGTCCTGATGACGAAGGCATTTAGCTGCGTTGGAGAGCAGCAGTTTCACGCATACCC…
VE00_04226	scaffold_25:129494-131208	+	cluster	.	.	hypothetical protein	.	C6 finger domain protein	IPR021858	.	.	.	.	MGRLNLECVWKDTVQQRPPPTNAAAGDPPGIDATSLEVDWLSPSADLFDFAQSMTDPPPGFSFIEDIYLPDFGDSIAPRLALHERSTDLDGQGSPLAAAQSPPQSLPQSLVTNVDEEYSLLLHATPILDPVENGPICASLRALFDSMATSSPMVRYAMAAFAAIQFYTTGKQVDYQKYYDKAANELSARFHKSGGSLALNSNELRYVLTTIFFLTYVNFLTGRLDLAYLNLAKAHKALQTSGRGALGSLEQRIISWIRWSDARAALTGGEGLLVNDTSGIYPSSPSPPPDSGPHEVIYDILCQPGIAFFQEVQTITGRIAKIAHGHRSRGSVEDETEVMAIAANILKDLSSIYDTRPALMDHAVSGNINSDTLAEPLASVIIRSYRTYLANFYVCYIHL…	ATGGGTGTCTAGTTTGCAAAAAAAGAAAGGTCCGATGCAATGAGCAGAGACCCCAGTGCTACCATTGCCAGCGTCTGAATCTAGAATGTGTATGGAAAGACACCGTACAACAACGACCACCCCCGACGAATGCGGCAGCGGGGGATCCCCCGGGGATTGACGCCACGTCCTTGGAGGTCGACTGGTTGTCTCCTTCTGCTGACCTCTTTGACTTCGCACAATCCATGACCGACCCCCCACCGGGCTTTTCTTTCATTGAAGATATATATCTTCCCGACTTTGGTGACTCTATTGCGCCGAGACTCGCCTTGCATGAGCGATCTACCGACCTAGATGGCCAGGGTTCACCTCTTGCAGCGGCACAGTCCCCACCACAGTCCCTACCACAGTCCCTAGTTA…
VE00_04227	scaffold_25:131309-132384	-	cluster	.	.	hypothetical protein	.	dihydrodipicolinate synthetase family protein	IPR002220;IPR013785	.	GO:0016829 - lyase activity [Evidence IEA];GO:0003824 - catalytic activity [Evidence IEA];GO:0008152 - metabolic process [Evidence IEA]	.	Aldolase-type_TIM_barrel from BGC0001205 (KGO40483.1:pident=32.19, evalue=2e-38)	MASSLKSYPPGIHAPTVTFFLQGEQQEIDWATQEKHLAYLVKAGVHGIVVAGSSGESCALTLAEKGELVKKTREAAKANGNPNLPITVGCLGGSTRDILEQTIIGHKNGADFALVLVPSTFHWSMTKKAIVDFFEDVGDRSPIPIIIYNFPNLLSGLDVDSEMLEKLSAHPNICGVKLTCGNISKMTRVAALNPPSQFAAVSGQSDLIVSALAGGGSGTISGVVNLFPKVLIEIYNLYNAGKLAEAIALQKKVSGPEFGIGTSDVSGMKWIIAQERGYPESSRDCRRPFPKFDDPAKRERVQKYVAPLLALEQELFSKN	ATGGCTTCCAGCTTAAAATCATACCCCCCGGGGATCCACGCCCCTACCGTCACATTCTTTCTTCAGGGCGAACAACAGGAGATTGATTGGGCGACCCAAGAAAAGCATCTCGCGTACTTGGTCAAGGCTGGCGTGCATGGCAGTAAGTTTGCTTCCGCGCGATATAATGCTATTACTAGACGAGTAGAGCTGATTTATTATAGTTGTTGTCGCCGGCTCAAGTGGTGAATCGTGTGCGCTTACTTTGGCCGAGAAGGGCGAGTTGGTCAAGAAGACCCGAGAGGCAGCAAAGGCGAACGGAAACCCAAACCTCCCCATCACCGTGGGCTGCTTAGGTGGCAGCACCAGAGATATTCTCGAGCAGACTATAATTGGGCACAAGAACGGCGCAGATTTTGC…
VE00_04228	scaffold_25:133222-134890	-	cluster	.	.	hypothetical protein	SMCOG1106:major_facilitator_transporter	(Mfs) transporter	IPR011701;IPR020846	.	GO:0016021 - integral component of membrane [Evidence IEA];GO:0055085 - transmembrane transport [Evidence IEA]	.	Major_facilitator_superfamily_domain,_general_substrate_transporter from BGC0001205 (KGO40481.1:pident=31.13, evalue=3e-47)	MADQNIQFVGDAKSTAPSATHSDMPATEMVETMPVTLTEEDNTRIRRKTDRVILALLTWVYFLQVLDKAVLGTGAVFDLAKNANLTGHQYSLIGSISPIAQLAWQPFSAWLIVKVPHRTLMPILILGWGIAEASMAACSSFSGLIACRFFLGLFEAGCMPLFAIITSQWYRRVEQPFRVSIWYSTNGIATIVSSALSYGLGRIVSNVLYPWQIIFLFCGLVTIITAPFVYWKLDNDIATARFLTEEERQQGVERLRTNNTGVEDFHEFKWSHVREAALDLKTWLWLVLAMLPNLGSALTSVFGPLIITGFGFDKFQTLLLNIPFGAVQTLVIIASCWVANKAKLKGVILLGFMLPVVVGTGMLYGLNRSASDRPALLVAYYLTAFLFAANPLLLVWVVG…	ATGGCTGATCAAAACATTCAATTCGTAGGGGATGCGAAATCGACCGCACCTTCAGCAACTCATTCAGATATGCCAGCCACAGAGATGGTAGAGACTATGCCAGTCACCCTGACAGAAGAAGACGTATGTTAATTAACACACCCCATCAAAGAAACTCGCTGAACTCTCCTAGAACACTCGAATCAGGAGAAAGACTGATAGAGTCATCTTGGCTCTATTGACATGGGTCTACTTCTTGCAGGTTTTGGATAAGGCTGTCCTTGGAACCGGGGCGGTTTTCGATCTCGCGAAGAATGCCAACCTCACAGGGCATCAGTATTCCCTCATCGGGTCGATCTCGCCGATAGCGCAGTTAGCATGGCAGCCGTTCTCGGCCTGGCTGATTGTGAAGGTGCCGCA…
VE00_04229	scaffold_25:136143-138439	+	cluster	.	.	hypothetical protein	.	Inherit from NOG: Large subunit of N-N-dimethylformamidase	IPR013320	.	.	.	.	MSHNDKDPQIIGYAQPWIVSPGEPVDIKISSTEKNYSHRLVRLIQGYSGSTHAPPVQEEEITEVPSGSRDDGCYQSACSGSHAVIPSWTEVHCAAEESFEVDCHVQPYLVDVDHCQTIISCLDASSKTGFAVVIKDSKLEFLIGTGSKVDVIQSQYPINRWRWLHIRMSLVGKTFTLNIRQLNRLAETAPSAEETTHNLSAPISLGSNALLFGAGMFETVDKQSSKPACFFNGRIDSPSFTATGPTPRILAQYDFSRDISSDSIVDVSGNSRHGALVNAPTRAVKGYNWDGSQPDWTHATYGYGAIHFHEDDLDDAKWETNFSITIPSTARSGAYAVEVKCENGVSDMITFFVRPNQKSTAKVALVLSTFTYLAYANERMFDMSRSSAMTTPDGVSIAD…	ATGTCTCACAACGACAAAGACCCTCAAATAATCGGTTATGCTCAACCATGGATTGTTTCGCCAGGAGAGCCAGTTGATATTAAAGTGTGTTTTTCATTGAACGAGACATGTTCCCAAGCTGACTCTTCAAGATTTCATCCACCGAGAAAAACTACTCTCATCGTTTAGTACGCCTCATCCAGGGCTATAGCGGTTCTACTCATGCCCCACCAGTCCAAGAGGAGGAGATCACTGAAGTTCCTTCGGGAAGTCGCGATGATGGCTGTTATCAATCTGCCTGCTCGGGATCTCATGCTGTTATACCCTCTTGGACTGAAGTGCATTGTGCAGCCGAGGAGAGCTTTGAAGTAGACTGTCATGTGCAACCATACTTGGTTGATGTTGACCATTGTCAAACAA…
VE00_04230	scaffold_25:139471-143278	+	flanking	.	.	hypothetical protein	.	NA	IPR006710;IPR023296	.	GO:0004553 - hydrolase activity, hydrolyzing O-glycosyl compounds [Evidence IEA];GO:0005975 - carbohydrate metabolic process [Evidence IEA]	.	.	MALSLTSLVSAATFSNPLKPKDGSDPHIVYTGGYYYLMTTTWTNLQITRATTLGGLKNGETKVVWTDSTASRCCNIWAPELHYFDGIWYIYYTAGTSADLNGQRPNVLKGGATPFDSYSHLATLMNTTREVLALGQLQQLDLRVLRQQAEEQKNRKGRSRARLQVGGELNAARAHELRAAKAELTAQKAQAKEARIAKQAANQARRQLAGLGVEARKQERLRKKRVKAHIRAGNPIPPEDQDPILDPEAGSKPKPRSGSEAGFEPEAGSEAGSEAGFEPSFQFELEAGFEPSFELELEPGFEFKLEPGSQLARELQYELE	ATGGCGTTGTCGCTAACTTCCCTGGTTAGCGCGGCGACATTCTCAAACCCACTGAAACCGAAAGATGGCTCTGATCCCCATATTGTGTACACCGGTGGTTACTACTATTTGATGACCACTACTTGGACTAATTTGCAAATCACTCGGGCTACCACTCTGGGAGGCCTGAAGAATGGCGAAACCAAGGTTGTCTGGACCGACTCAACTGCCAGTAGATGCTGCAATATCTGGGCGCCTGAGCTTCATTATTTTGATGGAATGTGAGCTTTTCCTAATAATACTTGCTAATACAATGAGCTAAATCATTCCAGCTGGTACATCTACTATACGGCCGGCACCTCAGCCGATCTTAACGGGCAGCGTCCTAATGTTCTCAAAGGTTAGTGCTCTGCTCTGCCT…
VE00_04231	scaffold_25:144031-145064	-	flanking	.	.	hypothetical protein	.	NA	.	.	.	.	.	MRSSTSVIVLASVIGIAVAQSPSSCTDAEAASSCVLKYADGDISCAKIMGVKKCYEDYCPQLGVPVELNTYIDACENGGALPGSGSGSGTGSETGTRTGSGSSSTSTSASGSGSGGSSAGTCTDRQAYADCINPLAKLDQTCAVILKAAKCFDNYCPQRAFQIEEEVAACQASSTSKSSGSTRTSSAEDSASTGFSSGIPGGGSDSTRTSSAADSTGTGFDLSSKGTSTTTGPTNTSSNGSGPVSTDSASKQGAADRLFAPVGAIVGSMIAIMAWL	ATGCGTTCCTCTACCTCTGTCATCGTTCTTGCTTCGGTCATCGGCATCGCTGTCGCGCAATCGCCATCATCATGCACTGACGCCGAGTTCGTCCCTTCTCCCCCCTCATAAATGGGTCGCCTATCTAACCACACACAGGGCCGCCAGTTCATGTGTGCTCAAGTATGCCGACGGAGATATATCATGCGCGAAAATCATGGGCGTAAAAAAGTGTGTGTCCCGTCTCCTCCGCTACTAATATCATGCTGATTCTCGCAGATGCTACGAAGATTACTGCCCCCAGCTCGGCGTCCCCGTTGAGTTAAACACGTATATCGATGCCTGTGAAAACGGTGGAGCTTTGCCAGGATCTGGCTCTGGCAGCGGTACGGGCAGCGAGACTGGAACTCGCACTGGCAG…
VE00_04232	scaffold_25:145815-147020	+	flanking	.	.	hypothetical protein	.	NA	.	.	.	.	.	MSSLAKGLAKSKIESQYACQSPWSGEAWQAAREAYMSGTDKPPPRFPIVITQDCLISTAEKLQQLADLPTLPQIETTRTAPRRWEDLDAPPADDREVQICDVDMGQLNKIEEVTEGESISVWFRGTRRDARVAESLKLVSQNLNIGESLSSQQTLGAEEGNLEENQRTLPWSTEAWQAAGVAFLSGTDSPPPRFPIIISKDSLISTAEMLQQLANLPKVPNIETTRTAPRRWEDLDAPPADDREIKDVTEGESISVWFGGIRRDAWVAESLKQKIPQYMNTGESRQCFPIIICQDGLFSMAEKLQQFANLPMLPEIETARIVPMNYDEVDGASTDSKEVQICNVDGNKKYHIEYVTEGEIISVWFNGTTRTAWLARSLSSAQRIAADF	ATGTCCAGTCTTGCAAAGGGTCTTGCCAAGTCGAAGATCGAAAGTCAATATGCGTGCCAGTCGCCGTGGTCTGGAGAAGCTTGGCAGGCAGCCCGTGAAGCCTACATGTCTGGCACGGATAAGCCTCCGCCACGGTTCCCAATCGTCATTACCCAGGATTGCTTGATCTCGACAGCCGAGAAGCTCCAGCAACTAGCTGATCTCCCAACGCTCCCGCAGATTGAGACCACAAGGACAGCACCTAGGCGATGGGAAGATTTGGATGCACCTCCTGCTGATGACAGAGAAGTGCAGATTTGTGATGTTGACATGGGTCAGCTGAATAAGATAGAAGAAGTCACAGAAGGCGAATCGATCAGCGTATGGTTTAGGGGGACGAGAAGGGACGCCCGGGTGGCG…
VE00_04233	scaffold_25:147395-147982	-	flanking	.	.	hypothetical protein	.	NA	.	.	.	.	.	MGHRANYFYKLPWSPRAAEYAKIDDWDELPDEEEPDPELVAEEKATRRCFTRSGVSWRRMLVSQPPPPLLGYFLLDLHSGWNQISTAMVEPSCGGLHMGELYDIVQYHSGHHKSNSMWFRVTRRGLRLRFMFDIQKDIHQEMMNKTNVVVEFRHIADYGMYAGEPKDLDAFDADFRCDDFRHINVDTEIVFKVPF	ATGGGTCACCGAGCAAATTACTTCTACAAGCTTCCTTGGTCTCCTAGAGCCGCTGAATATGCCAAAATAGATGACTGGGACGAACTACCAGATGAAGAAGAACCTGACCCAGAATTGGTCGCGGAAGAGAAAGCAACACGGCGATGTTTCACACGCAGCGGTGTCAGCTGGCGACGGATGCTAGTCTCACAACCACCTCCACCACTGCTCGGCTACTTTTTGTTAGATTTACATTCAGGGTGGAACCAGATATCGACAGCAATGGTAGAGCCATCGTGTGGGGGGCTTCACATGGGTGAACTATACGATATTGTTCAATATCACTCAGGCCATCACAAGAGCAACTCCATGTGGTTTCGAGTAACACGAAGGGGATTGCGATTGCGATTTATGTTTGAC…
VE00_04234	scaffold_25:148860-150041	+	flanking	.	.	hypothetical protein	.	conserved hypothetical protein	.	.	.	.	.	MATGKIQKFLAAMEAVYGNLGNLETRALGSWIPPPNSGGHRGRYLWTDAFGVVNFLTLHKELKEDKYLILAKRLVVRVHDILGWTRDGKSRLPGATDDNPLGGGLRIGKEEASGPDGDGQYHHYLTLWMFALNRLSIASGMATYNDQAIALARAIHPRFFIDRTSPSARMVWKISMDMSRPLAPSQGRLDATTGFVVYRLLQAAANEPRVLETEIADYQKVMKSRDSVDATHDTLDLGMALWIAHWFSGTDQWADQLDAIFGDKRYKTRAVPHRLAFREFGALMGAKCYTHNADVVTLTDSIIDVWIEVWSDFINTTVEDLKPITMVMYSAALLPTAFEKNGLKPEPGNLK	ATGGCCACGGGAAAGATACAGAAATTCCTTGCAGCAATGGAAGCCGTCTATGGAAATCTAGGAAACCTAGAAACCCGAGCCCTGGGCTCCTGGATCCCCCCACCGAACTCGGGCGGCCACCGCGGCCGATACCTTTGGACCGACGCCTTCGGGGTTGTTAACTTCCTTACTCTACACAAAGAGCTCAAAGAAGACAAGTATTTGATACTTGCTAAGAGACTCGTCGTACGCGTTCACGATATCCTTGGATGGACACGAGATGGTAAAAGCCGACTCCCAGGAGCGACGGATGATAACCCTCTGGGAGGCGGATTGAGAATAGGGAAAGAAGAGGCAAGTGGGCCAGATGGCGACGGGCAATACCATCACTACCTGACACTCTGGATGTTTGCTCTCAAT…
#Cluster_6
#GeneID	Chromosome:start-stop	Strand	ClusterPred	Backbone Enzyme	Backbone Domains	Product	smCOGs	EggNog	InterPro	PFAM	GO terms	Notes	MIBiG Blast	Protein Seq	DNA Seq
VE00_04241	scaffold_25:174847-176518	+	flanking	.	.	hypothetical protein	.	NA	.	.	.	.	.	MLQSIPTTGPRRTAPAATACRIRGRTAADSVAAYAHSPTNITILAMISVRNSSHEDYFENMMLLRLANDQRVAGLAQLGTGPYPIPTGKEILITVKKKLRQYLPNTLPAIPLFGGQRGGELVDELDDELDDESVSWVRMRSILSRAGDIIENALIFALDKGMQAAGLITLQEVLRRKAKSLTDNAIRESFTPVIQELLDSALKNHNVTIDFALLSLPEYFPKKHEYIPLNACFSLGIKSVHTTIPKPLAARQSVATKRDTRILLLDHGHHHMSVQTINGNRGFSMPLDSFAGEALEKNLFVRVTSKGVVRDQLALKDKFRIGWEGWKLHNEIERARILIKDNIFDCIGMDGGGEEDCEKDRHHDEWPLDLKNWWTIIEDFGPSSIPSVVLKWEDVQVTE…	ATGCTCCAGTCTATCCCAACTACGGGCCCCCGGCGGACGGCCCCGGCAGCGACGGCGTGTAGAATCAGGGGTCGCACCGCAGCCGATAGGTATTGAATTTGGCCCAGAATATGTGTATGAGTACCACCCATCAACGATTGCCTCATGTGCTAATACTTTACAGCGTCGCAGCATATGCTCATTCCCCCACCAACATCACTATCCTCGCCATGATCAGCGTCCGTAATTCAAGTCACGAGGATTATTTTGAGAACATGATGCTGCTCCGTCTGGCGAACGATCAAAGAGTCGCAGGCTTAGCTCAACTCGGCACGGGGCCTTATCCTATTCCAACTGGGAAAGAAATACTAATAACCGTTAAGAAAAAGTTGCGGCAGTATTTGCCCAACACATTGCCTG…
VE00_04242	scaffold_25:176948-179291	-	flanking	.	.	hypothetical protein	.	DUF907 domain protein	IPR010308;IPR032800	PF06011	.	.	.	MRFTKLAPFTTLFALISFIASTASAERLLQSKSLSECIENSNFTAKLFNVAFTPDNGTISVDVDGTSSLTGNFTLVIEVAAYGYVIIKNSIDPCASKELSGLCTMQPGPMPFTTHYPVGADVVKNVPAIAYTVPDLDATVKISFESKTNPGVISACVEAQLSNGQTVDQNGVSWATAGVAGLALVISAVIAGLGHSNTAAHIAAYALSLFGYFQAIAIVGMSSVPLPPMAQSWTQNFQWTMGIIGVDFMQSIASWYQKSTGGTPATILNSLTTTSVHVMRRSLMLAAEENSVGVSVLKRATNQNVANPITGTYTVRGIDRVAFRAGMEATNVFLTGLMFFCFFLAATTIGVVAFKGLCELAVKSKWMKSDKFEDFRNGWKVVLKGIMYRMVLIGYPQMT…	ATGCGCTTCACAAAGCTCGCACCGTTCACCACCCTCTTCGCCCTCATCTCCTTCATCGCCAGCACGGCATCGGCGGAGCGGCTCCTCCAATCCAAATCCCTCAGCGAATGCATCGAGAACTCGAACTTCACAGCCAAGCTGTTCAATGTCGCCTTCACGCCCGACAACGGCACCATCTCTGTCGACGTGGACGGCACCTCCTCGCTCACCGGAAACTTCACCCTCGTGATCGAGGTGGCCGCGTACGGCTATGTCATCATTAAAAACTCCATCGACCCATGCGCCTCCAAGGAGCTGAGTGGCTTGTGCACGATGCAGCCCGGCCCGATGCCCTTCACTACACATTACCCCGTTGGTGCGGATGTTGTGAAGAATGTCCCGGCTATCGCGTACACCGTG…
VE00_04243	scaffold_25:180108-181703	-	flanking	.	.	hypothetical protein	.	Maltose permease	IPR003663;IPR005828;IPR005829;IPR020846	PF00083	GO:0016021 - integral component of membrane [Evidence IEA];GO:0016020 - membrane [Evidence IEA];GO:0022857 - transmembrane transporter activity [Evidence IEA];GO:0005215 - transporter activity [Evidence IEA];GO:0022891 - substrate-specific transmembrane transporter activity [Evidence IEA];GO:0055085 - transmembrane transport [Evidence IEA]	.	.	MDTTNEKTEVQTDHGDAALGSSSKVVGENARLATEAEHDLTFWQAVKIYRKAVAWSVIVSMATVMESYDIQIIGSFYAYPTFQKKYGEQLPNGKYSIPAPWQVGLTAGANIGIMIGIFANGILVDRFGHKKLLLASYVLMTAFIFITFFAPNIEVLLVGEVLCGLPWGFFGILAPSYAAEVCPTILRGYLTTFVNLCWVIGHIIAAGVLDGLISNPTEWSYRIPFVVQWVWPVPLFFILWFAPDSPWWLVRQGRFKDAEHALSRLSEFNDEDNVHVKRNLDMIIYTNQHEKEVSAGSSYLDCFKGTDFRRTEIACLAWTTQVFSGFAIQAYITYFFTLAGLSPGDSYKLALGTYSIAFVGTAISWFLQAYIGRRKIFLCGLTVMTVIMWIVGFLALAPS…	ATGGACACCACAAACGAGAAGACAGAAGTCCAGACGGACCACGGGGACGCAGCACTCGGGTCCTCTAGCAAGGTCGTGGGCGAAAATGCACGTCTTGCCACCGAGGCCGAGCACGACCTCACCTTTTGGCAGGCCGTCAAAATCTATCGGAAAGCCGTGGCCTGGTCTGTCATCGTGTCCATGGCCACAGTCATGGAGAGCTACGACATCCAGATCATCGGCTCCTTCTACGCCTATCCAACCTTCCAGAAGAAGTACGGCGAACAACTCCCAAACGGCAAATATTCCATCCCAGCGCCCTGGCAAGTCGGCCTCACCGCGGGCGCGAACATCGGTATCATGATTGGCATCTTCGCCAATGGAATCTTGGTCGATAGATTTGGGCACAAGAAATTGTTG…
VE00_04244	scaffold_25:182758-184293	+	flanking	.	.	hypothetical protein	.	Sulfatase	IPR000917;IPR017849;IPR017850;IPR024607;IPR032506	PF00884	GO:0008484 - sulfuric ester hydrolase activity [Evidence IEA];GO:0003824 - catalytic activity [Evidence IEA];GO:0008152 - metabolic process [Evidence IEA]	.	.	MATRPSILFIMADDHASKAIGCYGANINSTPNMDRIAEEGMRFNHCYVTNSICTPSRASILTGTYNHVNGVVTLASKINKHIPNVAKHLRTGGYQTAMIGKWHLGEGSDHEPTGFDFWSVVSGQGAYHDPEMIEMGKTRYEKGYATDIITDKSLDWLKKRDQAKPFFLMCHHKAPHRSWECDPKHADLYTEDVKVPETFDDDYKNRARAAAEAKIRVDTDMTYFDLGLAQPDGGSEVGELISLTSTLRKIPNPEDVTKLRLIDKQSGEVFTFKTNAELRHFKYQRYIKRYLRTIASIDDNVGRMLKYLDDENLTNDTVVIYTSDQGFFLGDHGWFDKRFMYEESFQMPFMIRYPREIAKGSVCNDIVCNVDFASTFLDLAELQKPSYMQGRSFRKILNG…	ATGGCGACCCGTCCCAGCATTCTTTTTATCATGGCAGATGACCATGCGTCAAAGGCAATAGGATGCTATGGCGCGAACATCAACAGCACTCCTAACATGGACCGCATTGCTGAGGAAGGAATGCGGTTCAACCACTGCTATGTCACCAACTCGATCTGCACGCCAAGCAGAGCTTCAATCTTAACTGGCACCTACAACCACGTCAATGGCGTGGTCACCCTTGCAAGCAAGATAAACAAGCACATACCTAATGTCGCCAAGCACCTACGCACGGGCGGGTATCAGACTGCTATGATCGGGAAATGGCATTTGGGTGAAGGAAGTGATCACGAGCCTACTGGATTTGACTTCTGGTCGGTTGTGTCTGGGCAGGGCGCGTATCACGATCCGGAGATGATT…
VE00_04245	scaffold_25:185341-186578	+	cluster	.	.	hypothetical protein	.	beta-hexosaminidase	IPR013781;IPR015883;IPR017853;IPR025705;IPR029018	.	GO:0004563 - beta-N-acetylhexosaminidase activity [Evidence IEA];GO:0004553 - hydrolase activity, hydrolyzing O-glycosyl compounds [Evidence IEA];GO:0005975 - carbohydrate metabolic process [Evidence IEA]	CAZy:GH20	putative_beta-hexosaminidase from BGC0000144 (AEZ53976.1:pident=22.94, evalue=2e-08)	MGMDGVAAIAAVSSTGVLHALETFKQLFYLHSVSDTAGVYCNRAPVNIRDGPKFGHRGVNLDSWPIDIPALPELPKKGAYQTGLSYTPQDIEDIQIYGIYRGVEVIIEIDIPGHTTAIGFSHPELITAFRGEPWHGYCGEPRCGQLKLNSTAVYDFITKLFNDLLPRVSPYSAYFHTGGDEIDARDYVLDETVKSNDTAVLTPLIQKFIDHSHDLVRKAGLVPIVWEEMLLDWNLKLGDDVVVQTWINSASLDKVTARGHKGLFGSNDSWYLACGHGQWFNFDDDNFDAHYPFNDFCSPLKNWRLMYSYDPTAHLSAEQVALVLGGEVHLFTERSDPSNLDTYGCGRRGNVELASRCEREE	ATGGGAATGGATGGAGTAGCAGCCATTGCCGCAGTATCCTCTACTGGCGTCCTCCATGCTCTTGAGACTTTCAAACAACTGTTTTACTTGCATTCAGTTAGTGATACGGCTGGCGTGTACTGCAACCGCGCCCCAGTCAATATTAGAGACGGCCCAAAGTTCGGCCATCGGGGTGTGAACTTGGATGTTGCTAGAAATTGGTTCCCCAAGGAAACCATTCTTCGAACTATTGACGCCCTTTCCTGGAACAAGTTCAACCGCTTCCACATCCACATGACAGATTCATAGTCTTGGCCCATAGACATTCCTGCATTGCCAGAGTTGCCCAAAAAAGGCGCGTATCAGACCGGATTGTCCTATACCCCTCAAGATATCGAGGATATCCAAATCTATGGCATC…
VE00_04246	scaffold_25:186944-187831	-	cluster	.	.	hypothetical protein	.	NA	.	.	.	.	from BGC0001123 (BAE56599.1:pident=36.90, evalue=7e-27)	MTTASFKYIDPASYDPHATEPFKKPWTKVDGAGNSYRLKDYSRPVHDLTGHEKEFTTDNSGFAVYTAPAKETSFTDDKHVREGYYGEVEDLVRQKLPGVKKVVIFDHTIRRREKASPRQPVQLVHIDQTPAAAEVRVRRHAPEDEIEGLLKGRYQIINVWRPIQHPASDFPLAVIDGRSIDPSDFVKVDLLYPKDASEKGDVLADPNSAASTEGYEVMGEQYVIAPNEKHRFHYFKDMTPDMAMFIKCFDSESELMTGSGGIAHGSGHTAFVDPQTPKEAPGRQSIEVRCLVFYE	ATGACCACTGCGTCATTCAAATATATTGATCCGGCTTCCTACGATCCACACGCCACCGAACCCTTTAAGAAACCTTGGACGAAGGTTGATGGAGCTGGCAATTCCTACCGGCTAAAAGACTATAGCCGTCCAGTCCATGACTTAACTGGCCATGAGAAAGAGTTCACTACCGATAATTCCGGCTTTGCTGTGTACACTGCCCCGGCGAAAGAAACGTCCTTCACAGATGACAAGCACGTGAGAGAGGGATATTACGGCGAAGTCGAGGATCTGGTTCGCCAGAAGCTTCCGGGCGTGAAAAAGGTGGTCATATTTGACCACACAATACGACGAAGGGAGAAGGCCTCTCCGCGACAACCAGTCCAACTGGTCCATATAGACCAGACCCCCGCCGCAGCC…
VE00_04247	scaffold_25:188441-190349	-	cluster	.	.	hypothetical protein	SMCOG1005:Drug_resistance_transporter,_EmrB/QacA	multidrug transporter	IPR011701;IPR020846	.	GO:0016021 - integral component of membrane [Evidence IEA];GO:0055085 - transmembrane transport [Evidence IEA]	.	putative_MFS-type_transporter-like_protein from BGC0000317 (KFH48706.1:pident=27.45, evalue=4e-55)	MATPHELDPHRDANALETIETIEHADSNGDLTTSTSTENHDSTGEKAPANRPRFPTHGLEETRVIEKTGTNVQQELTEEDCYDELGFSFTSAKKWWILSVIFIVQVSMNFNTSLYSNAIGGIGAEFNVSDQAARAGAAIFLITYAFGCELWAPWSEELGRKPILQASLFLVNIWQIPVALAPNFATVLVGRALGGLSSAGGSVTLGMIADMFEADRQQYAVAFIVFSSVGGSVLGPVVGGFVEQYCAWRWNIWIQLIFGVAVQLLHLLTVPETRTTVMMDKIAKRRRKDGTSPNVYGPNELVPFRERFSAREILATWIRPFKMFLTEPIVLTLSLLSGFSDALIFMFVQSYGLVYKQWGFNTYQVGLAFIPLLVGYFIAWASFIPAIRRNIKERKEKPH…	ATGGCGACTCCCCATGAATTAGACCCTCACAGAGATGCGAATGCCCTGGAAACAATCGAAACCATCGAACACGCAGACTCTAATGGGGACTTAACAACATCCACCAGCACCGAGAATCATGATTCGACAGGCGAAAAGGCACCGGCAAACCGCCCGCGCTTTCCCACTCATGGTCTCGAGGAAACTCGTGTAATCGAAAAGACCGGAACAAACGTCCAGCAAGAGCTCACCGAGGAGGATTGCTACGATGAACTTGGGTTCTCATTTACCTCGGCGAAGAAGTGGTGGATATTAAGCGTTATCTTCATTGTCCAAGTGTCCATGAACTTCAACACTAGTTTATACTCCAATGCCATCGGTGGCATAGGTGCAGAATTCAACGTTAGTGATCAAGCTGCT…
VE00_04249	scaffold_25:194259-194639	+	cluster	.	.	hypothetical protein	.	NA	.	.	.	.	.	MSEQHNPNVAVGLELNGNFSWDNSFASEAQSKGQSSQRNCHRYRSHADAADMNYRGQEEVPLPMRQHHVSKVCPWDLRTQATTKESKDDLIVLAFKRRTVATYSKVPDGPGYTRELGFHIKKTVSV	ATGTCGGAACAACACAACCCCAATGTCGCGGTCGGGCTCGAGCTAAATGGCAATTTTTCATGGGATAATTCCTTCGCAAGTGAAGCCCAATCGAAGGGCCAGTCTTCGCAGCGTAATTGCCATCGTTATCGTTCACATGCGGATGCGGCTGACATGAACTACAGAGGACAAGAAGAAGTACCATTGCCCATGCGGCAGCACCATGTCTCGAAGGTATGTCCATGGGATCTTCGAACTCAGGCTACAACAAAAGAGAGCAAAGATGATCTAATCGTCCTCGCATTTAAGCGACGTACTGTTGCGACATATTCGAAAGTGCCAGATGGCCCGGGATACACTCGAGAGCTCGGGTTCCACATCAAGAAGACCGTCTCGGTCTAA
VE00_04250	scaffold_25:194845-196746	+	cluster	.	.	hypothetical protein	.	NA	IPR007219	.	GO:0005634 - nucleus [Evidence IEA];GO:0003677 - DNA binding [Evidence IEA];GO:0008270 - zinc ion binding [Evidence IEA];GO:0006351 - transcription, DNA-templated [Evidence IEA]	.	.	MNAESAASILPTPPGNATSATEQSGVLEFTGFDFNTPFDHTNATPLSGYSSAGMNDAFLDLDWDSLLTNLDWPENMVSANNAPTASSDFTETSSVPKEAAWNFTEGLQLRQIDSVEAKCVEIQNYIGAFQTGIDHTILSKYITRDRLVDCVQLYGKCFQSIHPILHLPTFELTKTPPDLLAAMMLVGACYSSNIIPPAIVVQGAIHMLLVLECSSHERAMNAPPLASIQATALLCQLLILTQNPQAYYFATMYRARTISMAERAGLFYASDTTCNWDLKENSFDWFLWSQLEMRKRLAHHIFVDDIGANMFTRSSSHISPFTFYVDTPCYNDCWVAPTASECLEKLRIAPPPIKVATAVKRLRSASSLQGNHLFDASDCGMLEIIVALHNVLFRAMEES…	ATGAATGCAGAATCTGCCGCCAGCATTCTACCAACGCCGCCTGGCAATGCCACATCTGCTACGGAACAAAGTGGGGTGCTGGAATTCACCGGGTTTGATTTCAATACACCCTTCGACCACACAAATGCGACCCCACTTTCAGGCTACAGCTCAGCTGGCATGAATGATGCTTTCCTAGACCTAGACTGGGACTCATTATTAACGAATCTAGATTGGCCCGAAAATATGGTCTCGGCAAACAATGCCCCGACGGCATCGTCAGATTTTACCGAAACAAGCTCGGTTCCAAAAGAGGCTGCATGGAATTTCACAGAAGGGCTACAACTGCGGCAAATCGACAGTGTTGAAGCCAAGTGTGTTGAGATACAGAACTACATAGGGGCCTTTCAGACGGGTATT…
VE00_04251	scaffold_25:197851-202169	+	cluster	.	.	hypothetical protein	SMCOG1000:ABC_transporter_ATP-binding_protein	ABC multidrug transporter	IPR003439;IPR003593;IPR010929;IPR013525;IPR017871;IPR027417	PF01061	GO:0016021 - integral component of membrane [Evidence IEA];GO:0016020 - membrane [Evidence IEA];GO:0005524 - ATP binding [Evidence IEA];GO:0016887 - ATPase activity [Evidence IEA];GO:0042626 - ATPase activity, coupled to transmembrane movement of substances [Evidence IEA];GO:0006810 - transport [Evidence IEA]	.	ABC_transporter from BGC0000120 (AIG62140.1:pident=33.83, evalue=0.0)	MALNLDDTPTGANQSNKTEQDNSRQEWALKSKVAAFQERDKASGFPGRHLGITWKDLTVEVSSPHAAIHENVISQLNITKLIKESRHEATPKTILDNSHGCVKPGEMLLVLGRPGSGCTTLLNILANQRNGYGKISGDVHYGTIEAKDAKRYAGQIVVNGEEEIFFPSLTVKQTMDFATRLKKPFNLPNGVASREEHRVEMRDFLLESMGIEHTVDTKLGDAYIRGVSGGERKRVSIVECLASRGSIFCWDNATRGLDASNALEYVKAIRAMTDILGLSSIFTLYQAGNGIYNLFDKVLVLDEGKQIYYGPMVSAQPFMEKLGFICDDGANVADYLTGITVSTERKIQKGRERTFPRTSDAVREAYKGSLIYQQTRTECDYPLTDDAIANTNQFCKGVA…	ATGGCGTTGAACTTGGATGATACACCTACCGGCGCGAACCAGTCGAACAAGACTGAACAAGACAACAGCCGGCAAGAATGGGCACTGAAGTCCAAAGTCGCCGCATTCCAGGAGCGCGACAAAGCATCTGGCTTTCCAGGACGACATCTCGGCATCACATGGAAGGATCTCACAGTTGAAGTCTCCAGTCCTCATGCTGCCATCCACGAAAACGTCATATCCCAGTTGAACATCACAAAACTAATCAAGGAGTCTCGACATGAAGCTACGCCGAAGACCATTCTCGATAACAGTCATGGCTGCGTCAAGCCCGGAGAAATGTTGCTTGTCCTGGGCCGGCCCGGGTCGGGCTGTACGACGTTGCTCAACATTCTGGCCAACCAGCGAAACGGATATGGA…
VE00_04252	scaffold_25:202781-203884	+	cluster	PKS/NRPS-like protein	PKS_ER (20-140)	hypothetical protein	SMCOG1028:crotonyl-CoA_reductase_/_alcohol_dehydrogenase	Alcohol dehydrogenase GroES-like domain	IPR002085;IPR011032;IPR013149;IPR013154;IPR016040;IPR020843	.	GO:0008270 - zinc ion binding [Evidence IEA];GO:0016491 - oxidoreductase activity [Evidence IEA];GO:0055114 - oxidation-reduction process [Evidence IEA]	.	conserved_hypothetical_protein from BGC0001121 (CBF73513.1:pident=78.90, evalue=0.0)	MAPTNQAAWLTKAGTPLEVSDAPLPTAGPGEIVVKNAAVAINPLDCHMQDHGVFVQQWPSVFGCDVAGEVYEAGEGVQSFKKGDRVIGHAINLVSGRPQDGAYALYTVIPANKAAILPDTISFTDGVVVPFALEAAVCALSLKVPGVAMPGVATPALALPYPSLEDMPASGKTLVIYGGSSAVGSMTTQIATATGINVISIAGKHNFDFSKRCGATQVFDHKDPSVVEKVIEAVGTSEFIGIFDVVATPETYAHDLAIFAKLGGGHLASVHPPPPDLPANVTGGMIFAVNDIATPVWEEYVTPALKAGKLQCLPPPTVVGKGLEHINEALKKCKAGVSATKLVVEL	ATGGCACCGACAAATCAAGCCGCATGGCTCACCAAGGCTGGCACCCCTCTCGAGGTGAGCGATGCCCCGTTGCCCACTGCAGGGCCCGGTGAGATTGTCGTGAAGAACGCTGCAGTCGCCATCAACCCGCTTGACTGTCATATGCAAGACCACGGCGTCTTTGTTCAGCAGTGGCCTTCTGTCTTTGGCTGTGATGTGGCCGGTGAGGTATATGAGGCCGGAGAGGGCGTGCAGTCGTTTAAGAAGGGAGACCGTGTCATTGGGTAAGTCCATGAATTGTTCTGTGTCATTGACAAGGACTTCTCATACTGATTCTCTTCTAATAGGCATGCTATCAACCTTGTTAGCGGTCGCCCCCAGGATGGTGCCTATGCTCTGTACACAGTTATCCCTGCCAAT…
VE00_04253	scaffold_25:204553-211176	-	cluster	Type I Iterative PKS	PKS_KS (355-783);PKS_AT (882-1190);PKS_DH (1291-1433);ACP (1652-1720);ACP (1761-1826);Thioesterase (1884-2130)	Type I Iterative Polyketide synthase (PKS)	SMCOG1022:Beta-ketoacyl_synthase	polyketide synthase	IPR001031;IPR001227;IPR006162;IPR009081;IPR014030;IPR014031;IPR014043;IPR016035;IPR016036;IPR016039;IPR018201;IPR020801;IPR020806;IPR020807;IPR020841;IPR029058;IPR030918;IPR032088	PF00109	GO:0031177 - phosphopantetheine binding [Evidence IEA];GO:0003824 - catalytic activity [Evidence IEA];GO:0016740 - transferase activity [Evidence IEA];GO:0016788 - hydrolase activity, acting on ester bonds [Evidence IEA];GO:0008152 - metabolic process [Evidence IEA];GO:0009058 - biosynthetic process [Evidence IEA]	.	hypothetical_protein from BGC0000057 (EAA59563.1:pident=62.16, evalue=0.0)	MSSPSHILLFAHEHIDLLGAIHDLSVRARNHPQLQTLLNEASTVIQREATTLSGPESARIGGFEDLVELAERHVGGSKSKLKQLEFAENHTSILSDKRIDKLSSVGFGIGLIAAAVASTATTAGDVLTLGLEGVAVAFRLAVALERTSRDIEVSEGTWARIVSGVDEQELEQQLEKINATLRPLKRAYIGQVLPEGIVVAGPPSTLDTLSQSTQAATSSASARSLMFGPHLPSIDDVQIVGASPALNTPTAQRTLYSAHSVTDSHPAETFGETLRLAVADIGHKPARVEDVFRAVAAVLLGKDNEDVVLTTVGSTWDISKVRSILEQHGQTVSVSEYEPTPMPFGNDIGSVPRHEIAVVGMSGRFPESDTLDELWELLESGTTAHKEIPSTRFNVDDFY…	ATGTCTTCCCCTAGCCACATCCTCCTCTTCGCCCACGAGCACATTGACCTGCTCGGGGCGATACACGACTTGAGCGTGCGAGCCAGGAACCACCCGCAGCTCCAAACCCTGTTGAACGAAGCGTCAACCGTTATACAAAGAGAGGCTACCACCTTGTCCGGTCCAGAGAGTGCGAGAATTGGCGGATTTGAGGATCTTGTGGAGCTCGCCGAGCGACATGTTGGCGGCTCTAGTGTGGTGGCCGAAATTGTCCTCTTGACCACAATTCAGATTGGCCAGCTCTTAATGCAAGTTTCCTAGAGTCGAAGCTGAAGCAGCTTGAGTTAGCAGCGCATTGTAAGCTAACAATCCAATAGGTTTGCAGAGAATCACACTTCTATATTATCAGACAAGCGGATA…
VE00_04254	scaffold_25:211872-212561	+	cluster	.	.	hypothetical protein	.	NA	IPR009959;IPR032710	.	.	.	hypothetical_protein from BGC0000057 (EAA59564.1:pident=59.02, evalue=3e-93)	MATLTADIAEIQHVLKRERYHRDTAQWDLCRAAFHPDASKTYINVAWYEGDVENFLQQSAKMHKGKVNILHSSFDPVEIHVHGQRATSEAFCVITSLLTLDGVDYELASYMRLLTRLQKLSESGQWRMLSLESIYVRDRIVTAFPGSGPSTLTMSEEVQAYPKGYRYLALVMRYRGLKPQTNLPHEDDQEGVLQLLDRNRAYLEGTE	ATGGCGACTCTCACCGCGGATATTGCTGAGATTCAGCACGTTCTCAAACGCGAGCGTTACCACCGAGATACTGCCCAGTGGGATTTGTGCCGCGCCGCCTTCCACCCCGACGCCTCGAAGACATACATCAATGTTGCCTGGTTTGTACAGTCCTTGGTCATATGATCTTATCACTTTAAAGCTAATTGCTACTGAATTCGTATCAGGTACGAGGGTGATGTGGAAAACTTTCTGCAGCAGTCGGCCAAGATGCACAAAGGCAAGGTCAACATCCTCCACTCGTCGTTTGATCCAGTCGAGATCCACGTCCACGGCCAACGAGCCACCAGTGAGGCCTTTTGCGTCATCACAAGTTTGCTCACGTTGGATGGCGTCGACTACGAGCTGGCTTCTTACATG…
VE00_04255	scaffold_25:213592-214642	-	cluster	.	.	hypothetical protein	.	Amidohydrolase	IPR006680;IPR032466	.	GO:0016787 - hydrolase activity [Evidence IEA]	.	conserved_hypothetical_protein from BGC0001121 (CBF73507.1:pident=76.90, evalue=0.0)	MTPPLIALEEHFYSNAVFSSIGETFQRTLKAVPGLSEALLDLGDGRLAAMDRGQISLQVISHAFTPGNVESCQKGNDELAAGIAQSNQSHRFAALAVLPVSDPAESARELDRSVSMLNFVGALIDNHANGTHFDSASYDVLWEKATELDVPIYLHPTWPSASMAEQFQGAYPVPVAVSLGAAGWGWHSDVGLHVLKLFAAGVFDRFPKLKIVVGHMGEMLPFMLERCIDMSTRWAGWGARDRPLREVWDENIWITTSGSWSLAPMKCILENTRVEHIMYSVDYPFETNERGLEWFKQLEESGMLNSKQLEMIAYRNAEDLLKVKVERN	ATGACGCCGCCACTCATTGCTCTCGAGGAGCACTTCTACTCCAATGCCGTGTTCTCATCTATTGGTGAAACATTCCAGCGTACTCTGAAGGCCGTGCCTGGCCTCTCAGAGGCACTGCTTGATCTGGGCGACGGACGCCTCGCGGCGATGGACCGCGGCCAAATCTCTCTCCAGGTAATCTCGCATGCCTTCACCCCTGGCAAGTGACCCCAAATTCCACACTTGAAATGTGGCTCGGCTAACCTGGATCTCCACAGGTGGCCCTAGTGTGGAAAGCTGTCAAAAAGGCAACGATGAGTTGGCCGCTGGCATCGCACAAAGCAACCAGAGTCATCGCTTCGCTGCCTTGGCCGTCCTCCCAGTCTCCGACCCAGCTGAGTCCGCGCGTGAGCTAGACCG…
VE00_04256	scaffold_25:215148-216522	+	cluster	.	.	hypothetical protein	.	tyrosinase	IPR002227;IPR008922	.	GO:0016491 - oxidoreductase activity [Evidence IEA];GO:0008152 - metabolic process [Evidence IEA]	.	conserved_hypothetical_protein from BGC0001121 (CBF73509.1:pident=63.42, evalue=9e-156)	MFRPFYSIAALALLLFGLALADDKTLTDKLVNIYKNNTLKRLPTTGACTAKNIRVRKEWGNLSSAGRLDYIRAVKCLKTLPSKIDPAKAPGARTRYDDFQAAHIIQTTVVHGTGSFFAWHRHLIWLYETALRNECGYSGYQPYWDWSKYANKPLSANPLIDGSNTSMSGNGKYIAGRNGTLQPFPIPVANPPALYCPPGTGGGFVYNGPLVDWKLNLGPVVNNVVTNGLHVNPNPRADGLGYNPRRLIRDFNNTLLQDNTYAIVNKMLVNMTSMHEFHPYFFQVPHTAGHLFISGYDNDLFTSPGDPLFYFHHAQVDRMWALWQGMDFATREFALDGTLTMLDLPPTRNATLDDLMKFEFSPDISINERMSPTAHGLCYIYE	ATGTTTCGTCCCTTCTACTCCATAGCGGCGCTTGCCCTACTATTATTTGGGTTGGCGTTGGCTGACGACAAGACTCTGACCGATAAACTGGTAAACATCTACAAAAACAACACGCTTAAGAGGCTACCAACCACTGGAGCTTGCACGGCCAAGAACATACGAGTACGCAAAGAATGGTATGCATCTCACCTACCTTAGGCCGTTATTTCGCCTTCACGTTTGACGAAAGCCCTTGCATTGCAGTTGCTGACTCGACTGATTCGCAGGGGTAACTTGAGCTCGGCGGGCCGACTGGACTACATCAGAGCGGTTAAATGCCTAAAGACCTTGCCATCCAAGATCGATCCCGCCAAGGCGCCAGGTGCCCGTACCCGCTACGATGACTTCCAAGCTGCGCAC…
VE00_04257	scaffold_25:217157-218176	-	cluster	.	.	hypothetical protein	.	NA	IPR004827	.	GO:0043565 - sequence-specific DNA binding [Evidence IEA];GO:0003700 - transcription factor activity, sequence-specific DNA binding [Evidence IEA];GO:0006355 - regulation of transcription, DNA-templated [Evidence IEA]	.	.	MDMPTTPQEDPRVRRRRQNRESQRRWRERYRQAKPDDAKKPQNTQPGADEALLDTTTHTSDLQSRPESKHSLELGDHNSYFVQHTNWISDQPMGQSDAHVSWPPIDVNFYLQQGESCSSTHSPNNELSGDISANGYLNGVDEALIQASPEYFMSPQIRGQFSHFPSAAGTCHPALLTPPASSSSAGLGAVYNLANTGGRCKESETASPAVETIRDVQLLYSIGVKAGFLKPDDKVKYYLAAMKRIYCKAPTLMDEDDEGLSGSDIEEWSDEALSDGE	ATGGACATGCCTACAACTCCACAAGAAGATCCCCGTGTCCGACGGCGGCGCCAGAATCGTGAATCGCAGCGCAGGTGGAGTATGTATATATCACACTGGACAAGTACAGAGACGCAGATGGCTGACCCTCATACCCTTATCTTTAGGAGAGCGATATAGACAAGCTAAGCCCGACGACGCAAAAAAACCACAGAATACACAACCTGGTGCCGACGAGGCGCTGCTTGATACAACAACACATACATCAGACCTACAGTCACGGCCTGAGTCAAAACACTCGCTGGAACTGGGGGATCACAACAGCTACTTTGTGCAACACACTAACTGGATTTCGGATCAGCCGATGGGACAGTCCGATGCTCATGTCTCCTGGCCGCCGATAGATGTCAACTTCTACCT…
VE00_04258	scaffold_25:220647-221719	-	cluster	.	.	hypothetical protein	.	NmrA-like family	IPR008030;IPR016040	.	.	.	isoflavone_reductase_family_protein from BGC0001306 (EED52435.1:pident=29.13, evalue=1e-28)	MSTYANNQPSGFKNTIERVAIVGAGGTVGSHITAALLKTGKHTVTALSRKGSGNKLPEGVLVATVDYDDEATIVAALKDQQFFIITVAPTAPRDTHSKLVQAAAKAGVPYVMPNGYGGDIDNSKLGEDTMLGPVARANRDEIEKLGMQWITVCCGFWYDYSLAGGESRFGFDFDKRSLTIYDDGNTKNSTSTLSQVGRAVAKVLSLKELPADENDKSLTLSSFFNKGVYLKSFVVSQNDMFESVKRVTGTTDADWMVTHEDSKKRYEDGLAQVKSGNMAGFSKLLYSRAFYPEDSNDLSAKVQNELLGLPNESLDESTKVGIDMVKDLQRRFERMAS	ATGTCTACGTACGCTAATAACCAGCCTAGCGGCTTCAAAAACACTATTGAGAGAGTTGCCATTGTCGGAGTAAGTAAGCTACTTAGCAACACCACATATACAATAATAATACTAACAAACTACCTTAGGCTGGAGGCACCGTTGGATCGCATATCACCGCGGCCCTTCTTAAAACCGGGAAGCACACCGTCACAGCCCTCTCCCGCAAAGGCAGCGGCAATAAACTCCCCGAGGGAGTCCTCGTCGCCACAGTCGACTACGACGACGAAGCCACCATTGTCGCTGCCCTCAAGGACCAGCAATTTTTTATCATCACCGTGGCCCCCACAGCGCCCCGGGACACCCATAGCAAGCTTGTCCAGGCAGCTGCTAAGGCTGGTGTTCCCTACGTCATGCCTA…
VE00_04259	scaffold_25:222432-224164	-	cluster	.	.	hypothetical protein	.	Transcription factor	IPR001138	.	GO:0005634 - nucleus [Evidence IEA];GO:0008270 - zinc ion binding [Evidence IEA];GO:0000981 - RNA polymerase II transcription factor activity, sequence-specific DNA binding [Evidence IEA];GO:0006355 - regulation of transcription, DNA-templated [Evidence IEA]	.	zinc_finger_transcription_factor from BGC0001247 (ABK64185.1:pident=30.61, evalue=0.001)	MSTTITKRKRARKACIPCHERKRKCNSEYPCSMCTTYQYSCRYADDTTGTVGGSVHASPRAERGSLGGGSKMTIRAAPTSGSPARRSHVERRYAGASAAMAFPHVLGVALGSDSPPKMRSFAYNFGIRPEEASNPHGLLGSLISEYELGLFSDIFFSAMAPVADYMDPRIYTQRCRDYYHGSGSTAIAFGAIAAGVAALGSFLSPNRHPLEAGLVHYAKTILDDPASMRVLGVDHIIAWAMRTFYLRATTRPNNAWMASCIVMHLCESVGLHEEETIKKMAAVAGAAVVGHDADRLRRIFWISWVGHNILSYEFDRSSVRFRAISCQGIIPTAGSVADQFAQMGQIIPVPDSPFHLECEPPTPREELFERLKALDKLQVVHPFLVVTKADLAFCFYRRI…	ATGTCGACAACAATCACCAAGCGCAAGCGCGCGAGGAAGGCGTGCATCCCTTGCCACGAGCGCAAGCGGAAATGCAATTCCGAGTATCCCTGTAGCATGTGCACAACCTACCAATACAGCTGCAGGTACGCCGACGACACCACCGGCACTGTAGGCGGCAGCGTACATGCCTCGCCCCGAGCCGAGCGCGGCAGCCTAGGCGGCGGAAGTAAGATGACGATCCGGGCTGCCCCCACATCAGGCAGTCCCGCCCGCCGGTCTCATGTAGAGCGACGGTGAGTCCGGCCGGTGCGTCCGCAGCCTCTACCGCGCATGCTGACATATTCGACGAGCATAAGTCCAGATATGCCGGGGCATCGGCGGCAATGGCATTCCCGCACGTCCTGGGCGTGGCGCTCG…
VE00_04260	scaffold_25:225183-228143	-	cluster	.	.	hypothetical protein	.	Activates the ATG1 kinase in a nutritional condition dependent manner through the TOR pathway, leading to autophagy. Also invoved in cytoplasm to vacuole transport (Cvt) and more specifically in Cvt vesicle formation. Seems to play a role in the switching machinery regulating the conversion between the Cvt pathway and autophagy. Finally, ATG13 is also required for glycogen storage during stationa…	IPR018731	PF10033	GO:1990316 - ATG1/ULK1 kinase complex [Evidence IEA];GO:0006914 - autophagy [Evidence IEA]	BUSCO:BUSCOfEOG744TJK	.	MHQHPRPPPKGASPASSPSTNPYRTNNPREGGQSGHSRFGSDAPQYSENESGGIRGEGVVPSSGPSAEARRKLDQIVQNFHTKAATVILQSRMSFPTIRTKDQTTKVNKWFQLETDDTDAFRDDLRLWKTCGGFENRPPPLILETYLDTSDLSNKQSLVIVDDNGKHWDVAEALNEAQGSKHGDSRHRKRHTEVILERWRIELKEGSTDETYDYGAILPTIYKKAIVFFRTLYATARFTPVSKFVKGIGKAPTSRGGLRINCRIINGESFVPAHHDPLTIPLFQGDGETTTRFNLGETESPAGPFSAEVCYRNDCNFRAADSEALLSERFMGAEDFFQPTLASRREDRRRDTRATEVGSLPVNRRFSVDVEPTQTYGSLSTFHGEGPTLAASPISALRA…	ATGCATCAACACCCCCGCCCCCCGCCGAAGGGGGCTTCTCCGGCGTCGTCGCCGTCGACAAACCCTTATCGCACGAATAACCCGAGGGAAGGAGGGCAGAGTGGCCATAGCCGGTTCGGCTCTGATGCGCCGCAGTACAGCGAGAACGAGTCCGGTGGGATTCGTGGGGAGGGTGTTGTGCCCTCCTCTGGACCGAGTGCGGAGGCAAGGCGGAAGCTGGATCAGATCGTGCAGGTGAGTTTGCCATTTGAGGGGGAGTCTGGTGTGTATGTGTGCGGTTGCTGATGGCATGATAGAACTTCCATACCAAAGCGGCGACTGTGATATTACAGTCGAGAATGTCGTTTCCGACTATTCGAACAAAGGATCAGACGACGAAGGTTAATAAATGGGTGAGTT…
VE00_04261	scaffold_25:229445-234227	-	cluster	.	.	hypothetical protein	.	BTB domain and ankyrin repeat protein	IPR000210;IPR000408;IPR002110;IPR009091;IPR011333;IPR020683	.	GO:0005515 - protein binding [Evidence IEA]	.	.	MSNLLWRAYLEDDVDRCRNLLGNGAQLTSKGQGAPFGHGGSLGTIASSPGAAQGAASPRNVKSKKSLGHMGTSGAKNPTSGLTKADINSRDSQGLTILHRAVSSHTAESMDIALTLIEHPLIDLYVQDKENGWTALHRALYFGNVFIARAILDKDSTSTYFQGPGNPTTKGTPLVRIKDYEGNSAFDVYNSTIARRTLHPVEVSVKVHDPDDSDSDYAEAPDTESRGYDSIDGDEFYAFGSNKNLTLGFGDEDDRQHPEKITLKRPDHLIWRFYREVLECQNEEDHPKKGPGPKRIEDLPTLIRNRPIIIQDGILSKLHSAILTTDPYSNLYMCGFGPGGRLGLGHDITSFNYVCVEGGALEEKKVSAVALGQNHSLAVTSDGGVVSWGTNTCGTLGYT…	ATGAGTAACCTGCTTTGGAGGGCTTACCTAGAAGACGATGTCGACAGGTGTCGGAATCTGCTAGGCAATGGAGCTCAACTGACAAGCAAAGGCCAAGGCGCCCCGTTCGGCCATGGCGGTAGCCTGGGCACAATCGCCAGCAGTCCCGGCGCAGCTCAGGGCGCCGCCTCTCCTCGGAATGTCAAGTCAAAGAAATCATTGGGCCACATGGGCACTTCGGGCGCCAAAAACCCGACAAGTGGTCTCACGAAGGCCGACATCAACAGTCGCGACAGCCAGGGACTGACCATCCTCCACAGAGCAGTTTCGTCCCATACTGCGGAGTCTATGGATATCGCACTGACCCTCATTGAACATCCACTGATCGATTTATACGTACAAGACAAAGAGAATGGCTGG…
VE00_04262	scaffold_25:235515-237097	+	flanking	.	.	hypothetical protein	.	hydrolase family 76 protein	IPR005198;IPR008928;IPR012341;IPR014480	PF03663	GO:0008496 - mannan endo-1,6-alpha-mannosidase activity [Evidence IEA];GO:0003824 - catalytic activity [Evidence IEA];GO:0016052 - carbohydrate catabolic process [Evidence IEA]	CAZy:GH76	.	MKTGSFFAVAAAAAGFLGHAVAIEVDFTSAASVKSAASSIAFDLMSYYTGNQTGQYNIPGLLEQPPSGYYWWQAGAMWNTMLDYWYITRDTSYNEAISQALIFQVGDDRDYMPTNQTKALGNDDQGFWGMAAMAAAEYNFPNPPADQPQWLALAQAVFSTQAARWDDAHCTGGLKWQIFRFNVGYDYKNSISNGCFFNLGSRLARYTGNDTYANWAEKTWEWTQKIGLIDAEFNIYDGTDDLSNCTTINHVQYSYNAGVWILGAAHMYNVTKSDVWKARVQGLLDRSITVFSDNATGIIIERDCELTEPASCNTDQKSFKAYLTRWMAAASQVAPFTADTIDAFLLKSAKAAAAQCTGGTKGRACGLRWVHNGATGVWDGTTGVGEEMSALEVIQSTLI…	ATGAAGACGGGCAGCTTCTTCGCTGTTGCCGCGGCTGCTGCGGGCTTTCTGGGCCATGCGGTCGCTATTGAAGTTGACTTCACTTCGGCCGGTATGTGTTGGCCACAGTCCACAGCTACCCAAGTTAAGACATTTATCTAACATTGTTCCAGCTTCCGTAAAGAGCGCCGCATCCTCCATCGCATTCGATTTGATGAGCTACTACACAGGAAATCAAACTGGACAGTATAACATTCCGGGGCTCCTCGAACAGCCTCCCTCTGGATACTACTGGTGGCAGGCTGGTGCCATGTGGAACACCATGCTCGACTACTGGTATATAACACGCGACACTTCTTACAACGAAGCTATATCGCAAGCTCTGATCTTCCAGGTCGGCGATGATCGAGACTACATGCC…
VE00_04263	scaffold_25:238342-239132	-	flanking	.	.	serine/threonine protein kinase	.	Protein tyrosine kinase	IPR000719;IPR011009	.	GO:0005524 - ATP binding [Evidence IEA];GO:0004672 - protein kinase activity [Evidence IEA];GO:0006468 - protein phosphorylation [Evidence IEA]	.	.	MSSAEMEIIEYRQYCPPGVQRVIASGTSAWIDRSRLELEYEILCKVGKHPRIIGLKRLSTDGLYLERAPNGTLHNFILSNHPTISLQQRLAWCREATEAVVHIHSKRVIHCDIQPTNLLLDETLHLKLSDFQGNYLSETGEVILEGGSAEPCRFFCPRDDPFHADVKTDLFALGCTVYFIMMGYCVFPDIVDGEEGWHDRVRSRFENAEFPRDSHACSAVTAKCWELKYISAIEVLRDIEEVEKKI	ATGTCTAGCGCTGAAATGGAAATCATTGAATATCGCCAGTACTGCCCACCAGGAGTACAGCGAGTAATTGCATCAGGTACCAGCGCCTGGATTGGTGAAGTGGATGAATCCACAGTTCTCCAGTATCCTCTCACACCTGTGGAGACAGGAGCCGCCTCGAACTAGAATATGAGATTCTCTGCAAAGTTGGCAAACACCCTCGGATTATAGGACTCAAGCGCCTTTCTACCGATGGGCTATACCTAGAGCGCGCTCCAAATGGAACATTACACAATTTCATCCTCTCGAATCATCCAACTATTTCCCTCCAGCAGCGATTAGCCTGGTGCCGAGAAGCCACCGAGGCAGTTGTCCATATCCACTCCAAGCGGGTCATCCACTGCGACATCCAACCTACGA…
VE00_04264	scaffold_25:241096-244816	-	flanking	.	.	hypothetical protein	.	DUF726 domain protein	IPR007941;IPR029058	PF05277	.	BUSCO:BUSCOfEOG70W3P6	.	MPGRDGGAASIRKGGEVDEWGLPVRSKEVEVPAKGEEVTTTEGGEEGQERDTKSSTHKTTADKDVPREKTKDTEDTNIHIKAGDKEIPKETTETTTKGKKVVAEDSSSDDDEFKDAPSEQIPEAAEVTEATKVPKSTETPGAPVITEESSPEATKDKHTKTEGPATKSPTTEASTAEAPATEAATKAAQVAAEPAEKQGHTRAKSSVNSISKAGHKRGKSSVNRVSEWSHQQTAVQPEEEDKKEDSEDEWQTMPAYAPFDMYDDDNKLVAKEAQDSDVEDATYAGLGGAGKGYTRVQLDEDAQSATSMDEHTSYLFKEVNGDTTAAGFEDEEQRDAVSQMETTKDLLTEGQRIAYVGMTRLVLTSMVKAHEAIEGTSKGAKKETSVGTAAMRMFSQKMM…	ATGCCTGGGCGGGATGGGGGTGCTGCGTCGATACGGAAGGGGGGGGAGGTTGATGAGTGGGGATTGCCTGTGAGGAGTAAGGAGGTTGAGGTGCCGGCCAAAGGGGAGGAGGTGACAACGACGGAGGGAGGGGAGGAGGGGCAGGAAAGGGATACGAAGTCGAGTACACATAAAACGACTGCGGATAAAGATGTGCCCAGAGAGAAAACGAAGGATACGGAAGATACGAATATACATATAAAGGCGGGGGATAAAGAGATACCCAAGGAGACTACGGAGACTACGACGAAGGGGAAGAAGGTGGTGGCGGAGGATTCAAGCAGCGATGACGACGAGTTCAAGGATGCTCCTTCGGAACAGATACCAGAGGCCGCAGAAGTCACAGAAGCCACAAAAGTG…
#Cluster_7
#GeneID	Chromosome:start-stop	Strand	ClusterPred	Backbone Enzyme	Backbone Domains	Product	smCOGs	EggNog	InterPro	PFAM	GO terms	Notes	MIBiG Blast	Protein Seq	DNA Seq
VE00_03918	scaffold_27:75699-77297	-	flanking	.	.	hypothetical protein	.	Poly(ADP-ribose) polymerase catalytic domain	IPR012317	.	GO:0003950 - NAD+ ADP-ribosyltransferase activity [Evidence IEA]	.	.	MPTFSDDELVELSLLRANEVDELVEHNLLDASRRFDEDVLDILVLSYPELIISLHTGPTYPAEQLQVEIENISLPRVTVDELRNAVREIVARDTDTNNYGEWSKRSHSDDFGIFEFEMTAFHVAQRAFEHLESYRDSIMEPREESAEDRAGAKFKNDLVSSEGIDLSSITIDRKASDVLGKLPDEICSLVPPFFRILHVESVLRDNLYSKFLACQNEIRDQLTALPRHELMACITKDQSTRRDTVEELVEHIAAPKLTFHGTSNRFVPSIVQNGFLAPGAINPTTGEALPVRCGSTYGRGIYSSPSAEFSLSYTGSEAQPTAPDGFWGLKLLVCATLMGRSAQMFRDDHWWTRSEPYPGAHSHVGNYEYEYVVFNSAQILPCYVIHLDWGIDNRYFFAD…	ATGCCTACATTTAGCGACGATGAGCTCGTAGAGCTCAGCCTACTCCGCGCCAATGAGGTTGATGAGCTTGTTGAACACAACCTGCTTGATGCCTCCCGCCGATTCGACGAAGACGTCCTCGATATCCTCGTCTTATCTTACCCGGAGCTAATTATCTCGCTGCACACTGGGCCAACATACCCTGCCGAGCAGCTACAAGTCGAGATTGAGAATATCTCGCTGCCTCGTGTTACCGTGGACGAGCTGCGCAATGCAGTGCGCGAGATAGTAGCACGGGATACAGATACGAACAACTATGGGGAATGGAGTAAGAGATCTCACAGTGATGATTTTGGGATTTTTGAATTTGAAATGACTGCGTTTCACGTGGCCCAGAGGGCCTTTGAGCACCTTGAGAGT…
VE00_03919	scaffold_27:78886-79386	+	flanking	.	.	hypothetical protein	.	NA	.	.	.	.	.	MSSTPKEDGPDHLSTVAPSASHTTLDSISQTLYIVVNRGDPIDSYSMRHTSFWVKFSDGRNLLSHVCGAASFFEFEERWNEAHPQEGKNFERIIFVMTMRTTVDDMTIRNTLRQTPVNNKERSWNCQTWIGDGLKRLQDAKLLQEANTVSAADQMVDVLLEAPDEE	ATGAGCAGCACGCCCAAGGAAGATGGCCCGGACCATCTCAGCACCGTCGCGCCCTCCGCCAGCCACACCACCCTCGACTCCATCAGCCAGACGCTGTACATCGTCGTGAACCGCGGCGACCCGATCGACTCGTACTCGATGCGGCACACGTCGTTCTGGGTCAAGTTTTCCGACGGGCGCAACCTGCTGAGCCATGTGTGCGGCGCGGCCAGCTTTTTTGAGTTCGAGGAGCGCTGGAATGAGGCGCATCCGCAGGAGGGGAAGAATTTTGAGCGCATCATCTTTGTCATGACGATGCGCACTACGGTGGATGATATGACGATCCGGAATACGCTGCGCCAGACCCCGGTCAATAATAAGGAGCGCTCGTGGAATTGTCAGACTTGGATAGGTGATGGG…
VE00_03920	scaffold_27:80252-81802	-	flanking	.	.	hypothetical protein	.	integral peroxisomal membrane peroxin	IPR010482	PF06398	.	.	.	MDEYTNGAFANRDGRVPVIRLDSPSSQSEHNHDSPGKENKGKNHSIRSKLGDKARKMVGRSPDNNGEKAGKGDKSPSMQDRLLEKLLQQVIPVEDQPRNQEGSPYSNRIERPAFSLPTMSTNFRRFNSRIGVVFVFQARVIRLLSWRKYSHTISLLAVYTFVCLDPHLLTVLPLAGLLLGVFIPSFIARHPAPPVTLSTSFEYSPRGPALAPAPTVKPVKELSKDFFRNMGDLQNCMEDFSQIHDQVLTKLAPPMNFSNEPLSSALFLFLFMSTAAMFIASHLVPWRFCFLIGGWFVIFSGHPAVAKMLASTHDQHVAPRESEAKSWLDTWVAKDIMLDMEPETREVEVFELQKLDSRGEWEPWLYSASPYDPLAAPRIANERPRGTQFFEDVAPPRDW…	ATGGACGAGTATACCAACGGCGCATTCGCGAACAGAGACGGACGCGTCCCGGTTATTCGACTCGACAGCCCGAGCTCCCAATCCGAGCATAATCACGACTCGCCAGGGAAAGAGAATAAAGGAAAGAACCATTCGATTCGATCAAAGCTTGGAGACAAAGCTCGCAAGATGGTTGGGCGATCACCGGATAACAATGGAGAGAAGGCAGGAAAAGGCGATAAGAGCCCGAGTATGCAAGACCGCCTGTTAGAGAAGTACGACAGTGTCTCGCCCTGCTTTATTCGTACGACACATATGCTAATACCATGAAGGCTGCTGCAGCAGGTCATACCGGTGGAGGACCAACCCAGAAACCAGGAAGGATCTCCATATTCAAATCGCATAGAACGGCCTGCCTTC…
VE00_03921	scaffold_27:83627-87998	+	flanking	.	.	CMGC/DYRK/DYRK2 protein kinase	.	NA	IPR000719;IPR002290;IPR008271;IPR011009;IPR017441	PF00069	GO:0005524 - ATP binding [Evidence IEA];GO:0004672 - protein kinase activity [Evidence IEA];GO:0006468 - protein phosphorylation [Evidence IEA]	.	.	MIREQTAPSGPRPAGLPSQKSSKENHDPVASAPRPRLPIGREPPPVLNNIPLPSEQASGELLDFLPSPSFDDLHMSISSASDDQRLEPFPGTTREPKLSGSMMADRPTGGVLTRDAVEAKGLAGRGAPISRPVRSGSLLRRQSTSNRQSSVSSTSSAIPGSMDPPTAPLAMRTRRQNQYPPISANNGGKGQRKSIGFGGTESDTSFRTSHRRRPSLASSITASTSNQSLSDATNGSQMSDSSRNFQGDTSRLTTPRASKTKSLQPPSRHNQESLSTPRGTPDHSRSLSYAGKSPGRPNGRNTSTPSSAARRMSQMPSSNSHASGLGARTISPTDTRRMKRMSTMHGAPPLPNTPPVNQQDPSHLRASSRSPSLLPRMSTTPSSLRNTPDFSRKTYGVST…	ATGATCAGAGAACAGACCGCACCGTCTGGCCCAAGACCAGCGGGTTTGCCCTCTCAAAAGTCGTAAGTGGTGCCGCATCCCTGAATCACGCCGATCAATTGCTTACAATCTACAGCTCAAAGGAGAACCACGACCCCGTTGCTTCTGCTCCTCGACCACGCCTACCTATAGGCCGAGAGCCACCGCCTGTTTTGAATAATATACCCTTGCCATCAGAACAAGCCTCGGGCGAACTTCTGGACTTCTTGCCCTCCCCCAGTTTCGACGATCTGCACATGAGCATATCATCGGCATCTGACGACCAGAGACTCGAGCCTTTCCCGGGCACAACAAGGGAACCTAAACTGTCCGGCAGCATGATGGCCGACAGACCTACTGGTGGTGTGTTGACCAGAGACG…
VE00_03922	scaffold_27:89225-90967	+	cluster	.	.	hypothetical protein	SMCOG1175:pyridine_nucleotide-disulfide_oxidoreductase	oxidoreductase	IPR004099;IPR016156;IPR017941;IPR023753;IPR028202	.	GO:0051537 - 2 iron, 2 sulfur cluster binding [Evidence IEA];GO:0016491 - oxidoreductase activity [Evidence IEA];GO:0050660 - flavin adenine dinucleotide binding [Evidence IEA];GO:0055114 - oxidation-reduction process [Evidence IEA];GO:0045454 - cell redox homeostasis [Evidence IEA]	.	EpaQ from BGC0000934 (AHW81476.1:pident=31.36, evalue=6e-43)	MATEFKIKNLAALDLKPGEKREVEVDGVEDGKVLLLNVGGKTTAVGAKCTHYGAPLVKGVLTGDGRITCPWHGACFNAKTGDIENAPAIDNLPVFGLVEKDGGVYITGEQDKIKGSRRKPNIRCSAVKPENIVVVGGGSGAIGTVEALREQGYKGSITLISNEGYLPIDRTKLSKALIADPVKIGLRDQPWFDEAGITTVTDEVTEVDFLTKKVHTKSASVYPYTKLVLATGGTPRQLPLPGFKELGNIFVLRNIHNVKDILAAIGEKNKKIVVIGSSFIGMEVAKATSKDNTVSVVGMEKVPLERVMGEQVGSYLQKQLEATGVKFYMNAGVDKALTSSSDPSKVGAIQLKDGTKLDADLVILGVGVAPATEYLKDNKSVQLVKDGSLTVDENFLVKG…	ATGGCGACGGAATTCAAGATTAAGAACCTTGCGGCGCTTGATTTGAAGCCAGGGGAGAAGAGGGAGGTTGAGGTGGATGGGGTTGAGGATGGGAAGGTCTTGTTGCTGAATGTTGGTGGAAAGACTACGGCCGTGGGTGCTAAGTGCACTCATTATGGTGTGTTTGCTGCTTTGTTTACGAGTTGCTCCTGCTAACACATGAAGGTGCCCCGCTTGTCAAGGGAGTTTTGACTGGAGATGGCAGGATTACATGCCCGTGGCATGGAGGTGAGTTATACCGACATCCCAATACTGCGACTGCGACAGAGACAGCTTGCTAATGCCACTGTAGCTTGCTTCAACGCAAAGACGGGTGATATTGAGAACGCCCCGGCCATTGACAACCTCCCCGTCTTCGGA…
VE00_03923	scaffold_27:91620-92567	+	cluster	.	.	hypothetical protein	.	Nucleoside-diphosphate-sugar epimerase	IPR016040	.	.	.	nucleoside-diphosphate-sugar_epimerase-like_protein from BGC0000385 (AEH59066.1:pident=25.93, evalue=3e-05)	MKLVVAGSTGFVGTEIVRQALSHPAITSVVGLARRPTLMPHDEGPGMDIRKLKSVVCEDFNNYTDNVKQELAEADACIWLISVTITRAKSVSQEKAREICLEYTMTGLDTISQLSRGSPSKPFRFIYTSGAKSERDPSKSPWFMSNYLLLRGEVETRVLNYAKESEGTVEACVVKPGLVDGETGPIIRAMQTVGCYMINMPRVEVSDLAAALLQQVVEGFDNSTLFNEDLVRIVQKALVK	ATGAAGCTCGTCGTCGCCGGCTCGACTGGCTTTGTCGGCACCGAGATCGTCCGGCAAGCTCTTTCTCATCCTGCTATCACATCCGTCGTCGGCCTTGCTCGCCGCCCCACTCTCATGCCGCATGATGAAGGTCCTGGTATGGATATAAGGAAGCTCAAGTCCGTTGTCTGTGAAGATTTCAATAATTATACAGACAACGTCAAGCAAGAGCTAGCCGAAGCCGATGCCTGCATCTGGTATGTGTAGACAAACTTCCCCTACGCATCTATAAGTGTCTTGTTCCGGAACATGTTTACCACCTTTCTCACGTGAATGATCTTCTTTGGAATAATGGAGTAGTTGTACATGAATCGGTTAACTATTGTCACTACTTACTTACTAACCCATGACAGGCTCATT…
VE00_03924	scaffold_27:93517-95941	+	cluster	.	.	hypothetical protein	.	conserved hypothetical protein	.	.	.	.	.	MSVAADPQLGDPPDADGRFCEQPLTIPVTPTTPVERETECCCGRDSCAYLRHNNEALDGLEKDVRTAAQLGQALLVRHEAYIVEAEESRRQMSLRIDSLETDKRNLEAENARTVQENRDLLNHLEQLNGAIAESESRARNLEATLQGTLLEMKRLDSLASRTHDLEAQLAELEKEQDDLRGTVVVTEAESRTAVRRWREAERRLGEVQDQLERIEREASEEKARHEEVFRRMERQKLVDKAIQDASNGKVAAANAGQGKEGTNVVSHFVKDILQDNVNLQMGIVELRDMLTSSNDEVQKLRDQLMAHQPVRDGAAGESTAPVTLAAELTVKEPLSLSQELHVHHHYHAPAKKEDNRRAVPKRKRNVSITTPTRLNGRGHSTRQSQSSIAATILSQTSST…	ATGTCCGTTGCTGCGGATCCACAGCTTGGTGATCCGCCGGATGCGGATGGGCGGTTTTGCGAGCAGCCTTTAACCATTCCTGTCACACCAACGACGCCGGTGGAGCGCGAAACAGAGTGCTGTTGTGGAAGAGACAGCTGCGCATACCTGAGACATAACAACGAAGCTTTGGACGGACTGGAGAAGGATGTGAGGACAGCAGCACAGCTGGGTCAGGTATGTGGAGTCCTTTATTCTGTCGGGTCCCCTTTGTTCGAGTCTATAAAGCGAGTGCATGAACCCACTAGTCGAGCTTCTATGCAGACGACGGGTAACCTGCATACCAGCCTGCATACTAGATATCATGATGGGAGACATAAGTTTTCGTAAAGGAGAAATAACTAACTCGCTTCTTTTCTC…
VE00_03925	scaffold_27:96759-98045	+	cluster	.	.	hypothetical protein	.	NA	.	.	.	.	.	MPQAAAVGRRFVAIPDIDIGLSPRHFLASPPQQLGERQDSFVCPKANSHRCDDTGFPNDCCPDTEFCFVDNNFNSSCCAIGNDCASVNICTDTALFYCHSTSTFTAATTSPTRHASSGPSTTPSSTTSTHNPNITVIPACCRRPCSAASEYQCPDSLGGKCCSLGATCISNGCVATLPPTSSTTSSSIPSCPTSEIPCTDDIGGCCNSAAHCTMLGSTGYCATGSAAPTERRTGGTTGDGVIEKPRGGGGLSSGAKAGIGAGVAIGAILVIAAAVWWWISRRRQAGGSAPRGSGRGSGPWGSGRGGTETVVSMQQGSTPGAPDMPGRGTEDYFGPAAGVGPFTGAEGTGPARSGAVPVSPNQPGDIQPAVEIGEALGRPTPVSPGPSTQHEYWKHGAKT…	ATGCCGCAAGCCGCCGCCGTAGGGCGACGTTTTGTCGCAATCCCCGACATCGACATTGGCCTCAGTCCGCGACATTTCCTTGCCTCCCCGCCTCAGCAGCTAGGAGAGCGGCAAGACAGCTTCGTATGCCCGAAGGCAAATTCCCACAGATGTGAGCCGAGTCGCTGGGCCCTCTAGCTATCTAACTACCTACGTCGAGAGCTGACGATTGCAGGCGATGATACGGGCTTTCCAAACGATTGCTGCCCAGACACCGAGTTCTGCTTCGTCGATAACAACTTCAATTCTAGTTGCTGCGCTATCGGGAATGACTGTGCGTCAGTGAATATATGCACGGATACCGCATTATTCTACTGCCACTCCACCTCCACCTTCACCGCTGCCACCACCTCCCCCACT…
VE00_03926	scaffold_27:98363-99283	-	cluster	.	.	hypothetical protein	.	cell division control protein 14	IPR012535;IPR016024	PF08045	GO:0005488 - binding [Evidence IEA]	.	.	MEALLSLSFDNLSSYDASKIRKGMRQVEGLLAQICLSKHKPSKRHSLLVPADNPPPSPRKELADLPDDPAFREFFKLQDGFEWNVALRLVNCLDRLLGKSNDGQNDLLILACLDLIQGILLLHPSSRSLFSRELYMNHLLDLLEPINCPAIQSATLLTLVVVLLDTPANTRTFEALDGLLTVTSLFKSRSTPRDVKTKLVEFLYFYLLPESPSIPSAGARDSVPAMLQRSPSKLAGAFGREMKGRGEPAAEVTRSPIEKQALVSRHLSSVEDLVEDLRDSAPFGGIFS	ATGGAAGCCCTACTCTCCCTCTCCTTCGACAACCTCTCCTCTTACGACGCCTCCAAGATCCGCAAAGGCATGCGCCAAGTCGAAGGCCTACTCGCCCAGATCTGCCTCTCAAAACACAAGCCGAGCAAACGGCACTCGCTCCTCGTACCCGCCGACAACCCTCCTCCGTCACCGCGGAAAGAACTCGCCGATCTGCCCGATGATCCTGCTTTCCGCGAATTCTTCAAACTACAAGATGGCTTCGAGTGGAACGTCGCTCTGCGCCTTGTCAACTGCCTCGATCGCCTGTTGGGGAAGAGCAACGATGGCCAGAACGATCTGCTTATTCTCGCCTGTCTCGATTTAATACAAGGGATATTATTACTGCATCCTTCGTCAAGATCGCTGTTCTCAAGAGAG…
VE00_03927	scaffold_27:100207-101456	+	cluster	terpene		hypothetical protein	SMCOG1182:Polyprenyl_synthetase	geranylgeranyl	IPR000092;IPR008949;IPR017446	PF00348	GO:0008299 - isoprenoid biosynthetic process [Evidence IEA]	.	geranylgeranyl_diphosphate_synthase from BGC0000629 (AAT65717.1:pident=55.63, evalue=4e-117)	MAHKTPSPPTRPAHLASPGAIPPRTSSTNGPSQPQKSVVPPLPESSWLSSRHSSLAASVSPAAIDQVASSSPHTTTTTHPSTGPTPWSEAKETILTGPYDYLDSHPGKDIRSRLIGAFDAWLHVPAPALAIITKVVGMLHTASLLVDDVEDSSLLRRGLPVAHSIFGTAQTINSANYVYFLALQELFKLDELRDKEGGNGKPRGEAVRIYSEELINLHRGQGMDLYWRDTLTVPTEADYLEMVRNKTGGLFRLAVRLMQAESASTTDFAPLASLIGTLYQIRDDYANLLSPTYSTNKGMCEDLTEGKFSFPIIHAIRADPSLVLLNILRQKSADEEVKRYAVAYMEGKGSFAYCREVLKELGKEAVAEVERVSEGKGRWREEVLGILGGLAVEDA	ATGGCGCACAAGACCCCATCTCCTCCGACGCGCCCCGCGCACCTCGCCTCTCCAGGCGCCATACCACCCCGCACCTCCTCAACAAACGGGCCTTCCCAACCACAAAAGTCCGTCGTCCCACCGCTTCCCGAATCATCATGGCTCTCCTCTCGACACTCCAGCCTCGCTGCCTCCGTATCCCCCGCTGCCATCGACCAGGTGGCCTCGTCCTCACCCCACACAACCACAACTACCCACCCCTCAACTGGGCCGACGCCATGGTCTGAGGCCAAAGAAACAATCCTCACAGGCCCATACGACTATCTCGACTCACACCCCGGTAAAGATATCCGCTCGCGCCTGATCGGTGCTTTCGACGCTTGGCTGCACGTCCCCGCACCCGCCCTCGCAATCATCACA…
VE00_03928	scaffold_27:107603-109722	+	cluster	.	.	hypothetical protein	SMCOG1038:phenylalanine-specific_permease	Amino acid permease	IPR002293;IPR004840;IPR004841	PF00324	GO:0016021 - integral component of membrane [Evidence IEA];GO:0016020 - membrane [Evidence IEA];GO:0015171 - amino acid transmembrane transporter activity [Evidence IEA];GO:0006865 - amino acid transport [Evidence IEA];GO:0055085 - transmembrane transport [Evidence IEA];GO:0003333 - amino acid transmembrane transport [Evidence IEA];GO:0006810 - transport [Evidence IEA]	.	hypothetical_protein from BGC0000057 (EAA59570.1:pident=28.73, evalue=5e-65)	MSAYDKDGSAVYEKDKVGSSDVSPSRYETHELDVEAQPGQNPLLRKLKNRHMQMIAIGGSIGAGLFIGSGGALYSGGPGSLIIDFIIVGVMMLMTVNALGELAVMYPVNGAFFTYSARFIDPSWGFAMGWNYAMQWLVVFPFELIAASVTIRFWTGNNNDDNASVSDGVWIAVFLVIIVFVNVFGIRGYGEVEFVLGTIKVIAVIGFILTGIIINCGGVPTDTRGYIGAAYWHAPQQAFKNGFKGFCSVFVTAAFAFSGTELVGLAAAEADNPRKSLPKATKQVFWRISLFYVVSLFILGLIIKSDDPLLSKASGANSKYSPFVRALQEANIKVLPSIMNAVITLSVISVANSCTFGSTRTLQALAMHGMAPKWFSKVDKHGRPWVAMIFALSFGFIAF…	ATGTCCGCCTATGACAAAGACGGCTCGGCCGTCTACGAGAAGGACAAAGTCGGCTCCTCCGACGTGTCGCCTAGTCGCTATGAGACCCATGAGCTCGATGTCGAGGCTCAGCCGGGGCAGAACCCGTTGCTGAGGAAGCTGAAGAATAGGCATATGCAGATGATTGCTATTGGTGGCTCCATTGGTGCCGGTTTGTTTATTGGGTCCGGTGGTGCGCTGTACAGTGGTGGGCCGGGTTCGTTGGTAAGTGAGATGGTATTTCTTGAGCTTCTCTGCGCGCGCGCGAGCGTGTGGTGGTGGTGAAGATGGGTTTTGAGGGGCGAGGCTGACTTGCGCTGTGTCTAGATTATCGATTTCATCATTGTTGGTGTTATGATGTTGATGACCGTTAATGCTCTG…
VE00_03929	scaffold_27:111028-116140	-	cluster	.	.	hypothetical protein	.	NACHT domain	IPR002110;IPR002641;IPR016035;IPR020683;IPR027417	PF12796;PF13637	GO:0005515 - protein binding [Evidence IEA];GO:0008152 - metabolic process [Evidence IEA];GO:0006629 - lipid metabolic process [Evidence IEA]	.	ankyrin_repeat_protein from BGC0000356 (BAH24003.1:pident=27.34, evalue=7e-32)	MRNINTQRKADGKEPLEPWQYFDLMGGTSTGGIIAIMLGRLRMTIPECIKAYTELSKAIFTPKHSRASPVRGVEYLNGDGKFDSETFVKAIKSQIKISKVAENDDQILLQDPESPCKVCVFALRESNSKLAILRTYDYLYASQTLFEECKVWEACRATSAAPTFFDPVQIGPYKQSFIDGGLGYNNPIFKVYDEAQNIWPDRTVVATSIGTGEVPGTAFGGNLKKIAESITKIVTGCDVVADDFYNANKVMVAEERYCRLSVTHGLGSIGLEEHKHIGEIVDQTQEYLSRGEPQAKLKQCIKALLQERVDNGNACLESLKFKEMNFRKENIVSADDNTCEWVLENENYARWIQDDDGLLWIQGNAGTGKSTLMKYIYKGIQIPTVDAPDLKLSFFFHAR…	ATGAGAAATATCAATACCCAGCGGAAAGCCGATGGAAAGGAACCGCTGGAACCATGGCAGTATTTCGATTTGATGGGAGGCACAAGCACTGGCGGGTATGCAATATCTCTATACCCCGAAGTCGCGTGCTAATTGTATTTCTAGTATTATTGCGATCATGCTTGGAAGACTGAGAATGACTATCCCGGAATGCATCAAAGCTTACACGGAGCTCTCGAAAGCCATTTTCACGCCGAAACATTCCCGGGCAAGTCCTGTCAGAGGAGTGGAATACCTGAACGGTGACGGGAAGTTTGATTCTGAAACCTTTGTGAAAGCAATCAAATCTCAGATCAAGATATCAAAAGTTGCGGAAAACGATGACCAGATTTTACTCCAAGACCCCGAATCGCCCTGCAA…
VE00_03930	scaffold_27:117100-122921	+	flanking	.	.	hypothetical protein	.	DEAD DEAH box helicase	IPR001650;IPR011545;IPR014001;IPR027417	.	GO:0005524 - ATP binding [Evidence IEA];GO:0003676 - nucleic acid binding [Evidence IEA]	.	.	MAGSPPAADAPTTSVLSWYDARTPRILDLVGDYAGKELFLVEGDSLLRACFEDGRIDFEGGFQLLHAAFVVERFLDNLIKRHCNFHIAFFADHKELCIPPGSSAQRSRYLLTRTLLIQHLEVHLPDTSGVEVHVFPSLGSDEFNTFLAQSPVYFVMAHDGALPTEGKEVQEGARGKTAKVLLRGILASFNARNLNVALINQNEIRDSKIITMILEAEDHEQVDFDEEVAAAHKAMDASNTSRNTFDIGKWLEDPSTLNELASEVEEDTPGSWIVGAVGASVILQQTQEYNFLASAYMLHLVILKRLSLEQRRFPLIRFEDEFDQKIDNFLELFSEVVTEIADNDAFVNVMEKLGVKSGLIDMIDGRLFRATVQALLTGPLKGGPPPSLSEDWSTVFDLV…	ATGGCTGGAAGCCCCCCAGCAGCAGATGCACCGACAACGTCGGTCCTGAGCTGGTACGATGCGCGCACACCTCGGATTCTAGATCTCGTCGGCGACTATGCCGGAAAGGAGCTGTTCCTCGTCGAGGGAGACTCGTTGCTCCGCGCCTGCTTTGAGGATGGGAGAATCGATTTTGAGGGTAAGCTACCCCGCGCATATAGGACCCCACCACACTTTATGGAGGTGGAGCTTCAGTAGACGCAACCCGCGCGGTCGATCCGTCGGGTTGTTGATCTAAGAGTAGATGGTGGCCAAGCACAAGTGTATTGGGCTATTGGGGTGGTATCCATGGTGCTTGACATCACTCTGGAGCCTCGACGGAAGATGGGGATTTACTGATGCTACAAATGCGCTACTACC…
#Cluster_8
#GeneID	Chromosome:start-stop	Strand	ClusterPred	Backbone Enzyme	Backbone Domains	Product	smCOGs	EggNog	InterPro	PFAM	GO terms	Notes	MIBiG Blast	Protein Seq	DNA Seq
VE00_03576	scaffold_28:236248-240917	-	flanking	.	.	hypothetical protein	.	NA	.	PF10433	.	.	.	MEGVISTASWVDGRFMEREVDIEAILSGNSAQEDIKLEFNKPPKVGLLTQTVVDSPNSNWILPARLGNVEDHDVVFIGDNLLQVKRLVKSGQLSEVGRVANLGSRIRNARVLGSIKWSPSAPKQDGSIRKFSGRPKSGVVNEFSQPKEGGLKGGLHGELNIDSSSHDLSMSQPGNQGICRLGPQMVVFVLEAGDLMFLCAPDFGPDALIQPILSRHNIAKPLLGENLGAHLTADPSSRYLVLGCSENVISIYSLKSREEMEAQYISGQPLSCIREERSLQVKGVILKVEFLFPSFEDPDHIILLLLISRNGKTRMHVYEWVCGQPLSAIRQNYKKGHLLDECYRTPILLIPLTIKSAFVLVCEQNVAVCEGLLEGSPQCHQGHLGHDEPSPIHKGRNAP…	ATGGAAGGGGTGATTTCCACTGCTTCTTGGGTGGATGGACGATTCATGGAGCGCGAAGTCGACATTGAGGCTATTCTTTCAGGCAACTCAGCTCAGGAGGATATCAAACTAGAATTCAACAAGCCGCCAAAAGTCGGCTTATTGACACAGACAGTAGTAGATAGCCCAAACAGCAATTGGATATTGCCAGCGAGGTTGGGGAATGTCGAAGACCATGATGTCGTATTTATTGGGGTGCGTTGATCTTTCTCACTATTACCACATAATTTCTATCATCATTTGACTGCCTTTGTCGATGAGGAGTATATTTGTCATCCTTTAACATCAAACATATTATTTTGATACGATTTTCTACTCATTTATACAAGCTGACATACATGACAGGATAATTTACTCCAA…
VE00_03577	scaffold_28:241534-242854	+	flanking	.	.	hypothetical protein	.	TBC domain protein	IPR000195	.	.	BUSCO:BUSCOfEOG72NS1Q	.	MESVEKIAAETQTLTEDCHISRAAEMDSNHLPQNHGQKSKHIEEACQWKDTQRLRDLAVSEGGLVSDDIRRRAWPILLGFSPDDTEPIADDQQCWQKLPRHVDEDQVQLDVNRAFIYYPTDQTTKQIDTRKGELSDLITEVLRRQPYLCYFQGYHDICQVFLLVLGHKNCSEAVLRLSALRIRDFMLPTLAPALAQLRLIPGIIRTVNPKLYQHLSDTQPFFALSGTLTMYAHDIQEYGDIARLFDVFLARESIFSVYMFAQIVLNRSEELFDTPADEPEMLHSILSKLPKPLNLERLISDTTNLLEQHPPESLPLWSKISQSSVLKTARSPEQVAKQTLQDGQIYFEKQVKELQWAERREKVVRQLWKNKNPAIIIGMGVLVGLLSYHMRKSPSIYHL…	ATGGAGTCGGTTGAAAAGATAGCTGCCGAAACTCAAACTCTCACAGAAGATTGTCATATTTCAAGGGCTGCTGAAATGGACTCTAACCACCTTCCACAAAACCATGGCCAAAAGTCCAAGCACATCGAGGAAGCCTGCCAATGGAAAGACACTCAACGGCTGAGGGATCTAGCAGTGTCGGAGGGGGGTTTGGTATCAGACGATATTCGGCGTAGGGCCTGTAAGTCTCTTATTGATTGATCGCTGGAGTTGTGCTAACTATATCCAACAGGGCCAATTCTCTTGGGATTCTCCCCCGACGATACCGAGCCCATTGCAGACGACCAACAATGCTGGCAAAAATTGCCCAGGCATGTAGATGAAGACCAGGTTCAGCTTGACGTGAACAGAGCCTTCATC…
VE00_03578	scaffold_28:247048-247764	-	flanking	.	.	hypothetical protein	.	Translation initiation factor	IPR001884;IPR008991;IPR012340;IPR014722;IPR019769;IPR020189	.	GO:0003723 - RNA binding [Evidence IEA];GO:0003746 - translation elongation factor activity [Evidence IEA];GO:0043022 - ribosome binding [Evidence IEA];GO:0006452 - translational frameshifting [Evidence IEA];GO:0045905 - positive regulation of translational termination [Evidence IEA];GO:0045901 - positive regulation of translational elongation [Evidence IEA]	Eukaryotic translation initiation factor 5A	.	MADADSQDYSIDSADAGASLTYPMQCSALRKGGHVLIKNRPCKIIDMSTSKTGKHGHAKVHLIAEDIFTKKKLEDLSPSTHNMDVPNVTRKEYAFLTLDDGFLNLYDEATGNTRDDIKMPEPIAGDDKRQEVINKIIELSKDDEKSGVVIIISAMGENACIDAKEV	ATGGCGGACGCCGATTCTGTAAGCAGTTTTCCAAGAAGCCCCCGCACTTCCCCCGCCATCAGTCTAGTGCTTTCAATCCATATGACAATCGGTGGAACTTGCGCCCATAGTCAATACTAACTTTTTTATAGCAAGATTACTCCATCGACTCTGCCGATGCGGGTGCGTCTTTGACCTACCCCATGCAGTGTTCTGCCTTGAGGAAGGGTGGACACGTTCTCATCAAGAACCGTCCTTGCAAGATCATCGACATGTCGACCTCCAAGACCGGAAAGCATGGACACGCCAAGGTTCATCTCATCGCTGAAGACATCTTCACCAAGAAGAAGTTGGAGGATCTTTCCCCATCCACCCACAACATGGATGTCCCCAACGTTACCCGCAAGGAATACGCCTTCG…
VE00_03579	scaffold_28:248159-250271	+	flanking	.	.	hypothetical protein	.	Vps52 Sac2 family protein	IPR007258	PF04129	.	BUSCO:BUSCOfEOG751NQP	.	MWLDRLSGTSTPAPRPNASSTPQSRSYSPVPRKSSRLLPQAGPQRPNFSPRSSSLSAVSNDSTTSLLGNSQKPTDSSSSNLRNTTLTYSDPIQVLDKLLDIDLGSSLVTDKDEIWDNNELLGDVDFTGLALHEFAQGDDVNKAQVSEAPAAAKYEIDKARFEDLHQSIRACNDILNSVELNLTSFQNDLGDVSAEIETLRARSTTLSSRLENRKVVELGLTPVVEEITVSQTIVKTISEGDIDESWIVALNVVGKWSKALNAKAIEAHNIKSVSDLKPLRDQLVNIAIQRIRDFLVAQIKALRSPNINAQIVQQRHFIRYKDLFSFLWNHHQTLAEEIGQAYMNTMRWYYLNHFTRYERALSKVKIHAIDKHDVLGNDDSPRKSTLLTSSKATGPPHDA…	ATGTGGCTCGACAGGCTGTCTGGGACGTCCACTCCAGCACCTCGTCCCAACGCGTCCTCCACTCCCCAATCGCGATCGTACTCTCCCGTCCCGAGGAAATCCAGCCGCCTTCTGCCTCAAGCTGGCCCTCAACGTCCAAATTTTTCACCGCGGTCTTCGTCTTTGTCTGCCGTTTCTAATGATTCTACGACGTCATTGCTAGGGAATTCTCAGAAACCCACAGACAGCTCCAGTTCGAATTTGAGAAACACAACTCTCACTTATTCAGATCCAATCCAGGTCCTTGACAAGCTTCTGGACATTGACCTGGGAAGCTCGCTGGTCACTGATAAGGATGAAATATGGGACAACAATGAATTACTAGGTGATGTTGACTTCACTGGGTTGGCACTGCATGAA…
VE00_03580	scaffold_28:251181-255967	+	cluster	.	.	hypothetical protein	.	NA	IPR002110;IPR020683;IPR027417	.	GO:0005515 - protein binding [Evidence IEA]	.	putative_phosphorylase from BGC0000045 (AGC95328.1:pident=25.19, evalue=2e-12)	MEVVGALASIVQILDATAKLIDYVKDVRAAEKQILSVQAEIEVIRYILYALNTSVDEDPKTFHVTLTVIGAEDGILYEFNSFLVSFKEKLVAKPGRKLLWPFDKSRIKQDLEKIQRYKTILICALLNDSILLTKKIKDGVDIIKHGVEEITHGVDRISTALEQQKKHDVLEWLSPSRRIDFSQQQAALTAKRAKNTGQWLIESEPFRLWLNGNQDSIILKGGGGMGKTMLASTAIDHLTTLTALMPERSAVAYVFGNWAHADKLNAQNLLASLLKQLLSVKGIHLPETLEELHSSKTYPTYSQLCRLFQLEAGRFSKTFIIIDALNELDEETQDKLLKVLSELQSSFAIKLMVTSRDPYRILQYITSATELDIRATKEDLNLWMDESLRALPPGCFVAK…	ATGGAGGTTGTTGGTGCTCTTGCGAGTATTGTCCAGATACTGGATGCAACGGCCAAGTTGATCGATTACGTGAAAGATGTTCGTGCCGCAGAGAAGCAGATCTTAAGTGTGCAGGCCGAGATTGAAGTTATTCGCTACATTTTATATGCTCTCAACACATCGGTCGACGAAGATCCAAAGACATTTCATGTAACATTAACAGTCATTGGTGCGGAAGACGGGATCCTTTACGAATTTAACTCGTTCCTCGTCAGCTTCAAAGAGAAGTTAGTGGCGAAACCAGGAAGGAAATTACTATGGCCTTTCGACAAATCCCGCATAAAACAGGACCTTGAAAAGATACAAAGATACAAGACCATTCTTATTTGTGCTCTTCTAAATGATTCCATGTTCGTATGC…
VE00_03581	scaffold_28:259307-262879	-	cluster	.	.	carnitine O-acetyltransferase	.	NA	IPR000542;IPR012423	PF00755	GO:0005634 - nucleus [Evidence IEA];GO:0043189 - H4/H2A histone acetyltransferase complex [Evidence IEA];GO:0016746 - transferase activity, transferring acyl groups [Evidence IEA];GO:0006355 - regulation of transcription, DNA-templated [Evidence IEA]	.	Aft9-1 from BGC0000003 (BAD97694.1:pident=24.11, evalue=4e-34)	MPPRKKTRGGGRIASTPGHDDGDSMVVDTPEEQESPDKPAYDPLQDPWTDEQETSLYKGIIRWKPAGMHKHFRMIALSEYLRNHGYKADVHTRIPGIWEKLGRLYNLELIDERENTLDFAEDETGEDKFLEFSLPEDEFGEMMWIRGQVSSEALSSPPQINAPPDLPPPKKRRRGEAASNRASTVEDTDDAQTSPPPPSSATRPGRGRGGRRGRGRGVGRGRESSERQASKETTAEPTDQEEVEETGDDGDEDEAETAEETAEDGSPSPQPASTRGREPCVVISTEKWFTVYANVENNYSSHDTKQQLSASWYVLLATGYKEDNSKGPMLRYEESLPKLPVPTLEETAARYVKSVHPLVSATEFEHTKKVVADFVQPGGIGEKLQKKLIARRDDPKTAN…	ATGCCACCGCGAAAGAAGACTAGGGGTGGTGGGCGCATCGCGTCAACTCCTGGCCACGATGACGGGGATTCAATGGTTGTCGACACACCAGAAGAGCAGGAATCGCCTGATAAGCCAGCATATGATCCATTGCAAGACCCATGGACCGATGAGCAGGAGACCTCCCTGTATAAAGGTATAATCAGGTGGAAGCCAGCAGGTAAGACCCTTACATCTTTCACGTGGGAAATGGACAACAACTAAGTGATCTCAAGGCATGCACAAGCACTTTCGCATGATTGCACTATCAGAATACCTCCGAAATCACGGATACAAGGCGGACGTGCACACAAGGATACCTGGAATATGGGAGAAGTTGGGCCGATTATACAACCTCGAGCTCATCGATGAGCGCGAGAA…
VE00_03582	scaffold_28:263155-266192	+	cluster	.	.	hypothetical protein	.	gamma-tubulin complex component GCP6	IPR007259	PF04130	GO:0005815 - microtubule organizing center [Evidence IEA];GO:0000922 - spindle pole [Evidence IEA];GO:0000226 - microtubule cytoskeleton organization [Evidence IEA];GO:0090063 - positive regulation of microtubule nucleation [Evidence IEA]	.	.	MEDGEDPGNAFAIPDLWASSKYFPESGDSYSFLFSQLKFDDISEKLPEQTLSLGGKGGFFALPDFPFENPEPSIISTSTPPPLSERGEEINNEAGDGYIDIWSFAPEEELKSANYLTWDAFDEQREEAPQTCYVSEGGPQLFDASVADDTNPLQIDNQDAIVVSGSTYASSLLALGLGRDSVLFTWNESTNEFECTLKSVRTSGCSTELTHDVTALFLRCGNTTKALRSFTDKTYLKHRSPGRIALADAIATVLSTLQSHLNIPASSLQSILKLQSLFQPVSHLLTIFEDLVIAAGSAQNDEVMLSHLFQYIEQTEHRTDSTQTILLEVLSRVSRPFLDFAGEWLGIQRETGMPLVKGSVGKSFVKAEDRIWIDDQGMEIHTPDFVLDEARVPSFMPEE…	ATGGAGGACGGCGAAGATCCGGGGAACGCCTTTGCGATCCCAGATCTATGGGCATCGTCGAAATACTTCCCAGAGTCCGGAGACTCGTACAGTTTCTTGTTCTCGCAACTTAAATTTGACGGTAATAGCGCTTGAACAACCGAATTCGTTGTCCATGCTAATGATGTGTAGATATCAGTGAGAAACTACCGGAGCAGACGCTCAGCCTTGGAGGCAAAGGCGGATTCTTTGCCTTACCCGATTTCCCATTCGAAAACCCGGAACCCTCAATCATCTCCACCAGCACGCCGCCGCCTTTGAGTGAACGGGGAGAGGAAATAAACAATGAAGCCGGCGACGGATATATTGACATATGGTCCTTTGCGCCCGAGGAGGAGCTGAAGAGCGCAAATTATCTTA…
VE00_03583	scaffold_28:268522-269393	-	cluster	.	.	hypothetical protein	.	NA	.	.	.	.	.	MCRAAVFARAGHVTARHFCDWLDRRARHSRGRLRMPQSQEASDVRGDEEGRKRGRSSGTQLSSFSHLDRSDGKNVDAQRARCHRKELGGMEGAVIGGRNSRLWLCEAFMYQCGFSAAARQRDPLGGAMQYGWGGGGQASHDERSS	ATGTGCCGCGCGGCGGTATTCGCAAGGGCCGGCCACGTCACCGCGAGGCATTTTTGCGATTGGCTAGATCGTCGCGCAAGGCACTCTCGAGGCAGATTGCGCATGCCACAGTCGCAAGAGGCTTCAGATGTGCGCGGCGACGAGGAAGGGCGCAAGAGAGGCAGGTCGAGCGGAACGCAGCTCAGCTCGTTCTCGCATCTTGACCGATCCGATGGTAAGAACGTCGATGCTCAAAGAGCTCGTTGCCATCGCAAAGAGCTCGGTGGCATGGAAGGCGCAGTCATCGGAGGGCGTAACTCGAGGTTGTGGCTCTGCGAAGCGTTCATGTACCAGTGCGGGTTTTCAGCTGCGGCGAGGCAGAGGGATCCGTTGGGCGGGGCCATGCAGTATGGATGGGGC…
VE00_03584	scaffold_28:270017-270559	+	cluster	.	.	hypothetical protein	.	short chain dehydrogenase	IPR016040	.	.	.	short_chain_dehydrogenase from BGC0000335 (AID65226.1:pident=25.52, evalue=2e-07)	MVSSEAHAITSLKEHSEGKLLEAFNDPARFNAATCYFSSKLLNLLWTLSLSRKVDPRKLSVVLVSPGFCRSELFREIDRWWATDAISWCFARTAQAGARMLMFASMVAPEQEAHGSYYSQGMKTPTSEYTTSVAGLECQEKVWDEVLSVLRQVKPDIDRMSNL	ATGGTCAGCTCCGAAGCGCACGCAATTACGTCATTGAAAGAACATTCGGAGGGGAAACTACTGGAAGCCTTCAACGACCCAGCCAGGTTTAATGCCGCCACCTGCTACTTTTCATCAAAACTACTCAACTTGCTCTGGACACTGTCCTTGTCGCGAAAAGTGGATCCACGGAAGTTGAGCGTCGTCCTTGTGTCTCCTGGATTTTGCCGGAGCGAGCTATTCCGCGAGATTGACCGTTGGTGGGCAACGGATGCCATTTCTTGGTGTTTTGCGAGAACTGCTCAAGCTGGGGCGAGAATGCTCATGTTTGCATCGATGGTGGCGCCGGAGCAAGAAGCGCATGGCTCTTATTACAGTCAAGGAATGAAAACTCCGTAAGCTTTCTTAATTCTGAGACGT…
VE00_03585	scaffold_28:270648-280157	-	cluster	Type I Iterative PKS	PKS_KS (68-417);PKS_AT (538-818);PKS_DH (887-1078);cMT (1348-1574);PKS_ER (1787-2090);PKS_KR (2091-2219);TD (2449-2575)	Type I Iterative Polyketide synthase (PKS)	SMCOG1022:Beta-ketoacyl_synthase	polyketide synthase	IPR001227;IPR006162;IPR009081;IPR011032;IPR013120;IPR013149;IPR013217;IPR013968;IPR014030;IPR014031;IPR014043;IPR016035;IPR016036;IPR016039;IPR016040;IPR018201;IPR020801;IPR020806;IPR020807;IPR020841;IPR020843;IPR029063	PF14765	GO:0016740 - transferase activity [Evidence IEA];GO:0016491 - oxidoreductase activity [Evidence IEA];GO:0031177 - phosphopantetheine binding [Evidence IEA];GO:0003824 - catalytic activity [Evidence IEA];GO:0055114 - oxidation-reduction process [Evidence IEA];GO:0008152 - metabolic process [Evidence IEA]	.	hypothetical_protein from BGC0001143 (EHA28244.1:pident=38.89, evalue=0.0)	MQHLSEAQCVGADDFPPLKAHEITSPRGGTNDYASGVATSISTINGSNGGADRRNGASDSSVKDATMAIAIIGMSCRFPGDATNPEKLWELCSQARDAWSEFPADRFNASAFYHPNIERNGVVWPSSGIPLEGLNGSNTSVFTASFTKDYTEMLERDPERGPLYQTLGNAQSIMANRISYFFNLNGPSIAVDTACSASLVALHLACQSLRCAESKQAIVGGANLIFSPDMMIKMTPMRFFSADGKCYTFDHRATGYARGEGVVCIVLKPLNDAIRDGDPIRAVIRESGVNQDGRTAGITLPSSEAQERLIKSTYLRAGLDPLDTGYVEGHGTGTPAGDPIEAAAIASTFGPGRPADKSLRIGSVKTNVGHLEGASGLAGIIKAVPLHLEPWPSAGPRRV…	ATGCAACATTTAAGTGAAGCTCAATGCGTTGGCGCTGATGATTTCCCTCCCTTGAAGGCGCATGAGATAACTAGCCCTAGAGGAGGGACGAATGACTATGCCAGTGGCGTGGCCACATCTATCTCTACCATTAATGGTTCTAATGGAGGAGCTGACAGACGTAACGGTGCCTCCGACAGTAGTGTCAAGGACGCAACGATGGCTATCGCCATTATCGGTATGAGCTGCCGTTTTCCGGGTGATGCTACCAACCCTGAGAAACTCTGGGAGCTCTGCTCACAGGCTCGGGATGCTTGGTCTGAATTTCCAGCGGATAGGTTTAACGCGAGCGCGTTCTACCATCCAAATATTGAGAGAAACGGTGTCGTATGGCCCTCCTGTCAGTCTCCTATTTTGCGT…
VE00_03587	scaffold_28:286022-286845	+	cluster	.	.	hypothetical protein	.	to neutral amino acid permease	IPR013057	.	.	.	.	MSAFINISYTFIGQITLPSFIAETHDSKDFPKALWAVTIAEMIVLCIVGAVIYVFTGNQYMTAPALGSFDNEVYKKVSFSFMIPTLIFLGVLYAIVSARFIFFRIFEGTIHKSSHTVVGWSTWAGILALTWIVTFIIVEVIPFFSDLLSLMSSLFDSFFGFIFWGNAAGYAKLGLNIFIIGIGFFLAIGTYVSVQSIIDSHAANAVGSVFTCASNGICASQIRKGLCVCTYGLLRVFRGNGTGVRFISMGIDGYWIVPGC	ATGAGCGCCTTCATCAACATCTCGTACACCTTCATCGGGCAGATCACGCTGCCGAGCTTCATTGCCGAGACGCACGATTCCAAGGACTTCCCTAAGGCACTGTGGGCCGTCACCATCGCCGAGATGATCGTCTTGTGCATCGTCGGAGCCGTCATCTACGTCTTCACCGGCAACCAGTACATGACGGCCCCCGCCTTGGGATCGTTCGACAACGAGGTCTACAAGAAAGTCTCCTTCTCCTTCATGATCCCAACCCTGATCTTCCTCGGCGTGCTCTACGCCATCGTCTCCGCGCGCTTTATCTTCTTCCGCATCTTTGAGGGCACGATCCACAAGTCCTCGCACACGGTGGTGGGCTGGAGCACCTGGGCCGGCATCCTCGCGCTCACCTGGATTGTG…
VE00_03588	scaffold_28:287089-287906	-	cluster	.	.	hypothetical protein	.	Cyanamide hydratase	IPR006674;IPR017771	.	.	.	putative_metal-dependent_phosphohydrolase from BGC0000045 (AGC95325.1:pident=23.12, evalue=4e-07)	MDTLLAARQDPHPPTPLTAADIPLPSSPLVDAVLDYAKRELPIETFNHSMRVFYYGLAIARFSFPTLLSDSWTTTYLLTSLLHDIGSIDTNISATLLSFEFYGGLLVLDLLKKEGAPTAQAESVAEAVIRHQDLGETGTITGIGAVVQLATIFDNIGKNAELVHPETIVNVTNAYPRMKWSKCFAHTIRKENRLKPWAHTTHLGEEDFPNGVLGNKLMEPYE	ATGGACACCCTCCTTGCCGCCCGCCAAGACCCCCACCCACCCACCCCCCTAACCGCAGCCGACATCCCCCTCCCATCCTCCCCCCTCGTCGACGCCGTCCTCGACTACGCAAAACGCGAGCTCCCCATCGAAACCTTCAACCACAGCATGCGCGTCTTCTACTACGGTACCCCTCACCCACCCCCCCATGCCCATCTCTATCTAACACACCCCCAGGCCTCGCCATAGCGCGCTTCAGCTTCCCCACCCTCCTCTCCGACTCCTGGACCACAACCTACCTCCTCACCTCCCTCCTGCACGACATCGGCTCGATAGACACCAACATCAGCGCCACGCTCCTATCCTTCGAGTTCTACGGCGGGCTGCTGGTCCTCGACCTCCTCAAGAAAGAAGGCGCGC…
#Cluster_9
#GeneID	Chromosome:start-stop	Strand	ClusterPred	Backbone Enzyme	Backbone Domains	Product	smCOGs	EggNog	InterPro	PFAM	GO terms	Notes	MIBiG Blast	Protein Seq	DNA Seq
VE00_03589	scaffold_32:775-2112	-	cluster	.	.	hypothetical protein	SMCOG1087:hypothetical_protein	FAD binding domain-containing protein	IPR002938;IPR023753	.	GO:0016491 - oxidoreductase activity [Evidence IEA];GO:0071949 - FAD binding [Evidence IEA];GO:0055114 - oxidation-reduction process [Evidence IEA]	.	FAD-dependent_monooxygenase,_putative_(AFU_orthologue;_AFUA_7G00150) from BGC0000684 (CBF70383.1:pident=24.42, evalue=2e-17)	MTSPPPHTLIIGAGITGLVLAQALRKHHAATSPTTPLPFTIYERDPNPTHRGAGWGLTIHWALPDFEALLPADLLARLPETFVDTAAVAEGLTGNFLLFDLQDGSERFRVPPNTRIRVSRERLRSLLMDGLDIQWSKTIADIDTTTPGAVTASFTDGTTATGTHLIGADGSHSRVRTFLAPSPSNHILPVRLLGASVPYPSTRCLPIRALDPFFFQASDPATDAFFWFSFLSVPTDPAEDRVCQILVSWPFREGFLGREEPVETPETGGRVAWMKEVTKGWVEPFRGIVADIPEGTEVKSLALEDWLPAAEGFESREGRVTLIGDAAHAMTMYRGEAANHGIADVASLVREMFAEADADAPSPFDRYAAEMIPRARVAVLNSRRACLDAHDHKNICETS…	ATGACATCCCCCCCTCCACACACCCTCATCATCGGCGCCGGCATCACGGGCCTCGTCCTCGCCCAAGCCCTCCGCAAGCATCACGCCGCCACCTCCCCAACGACGCCCCTCCCCTTCACCATCTACGAGCGCGACCCCAACCCCACCCACCGCGGCGCCGGCTGGGGCCTCACAATCCACTGGGCGCTCCCGGATTTTGAAGCTCTCCTCCCCGCTGACCTCCTCGCGCGCCTCCCAGAAACATTCGTCGATACCGCCGCTGTCGCAGAGGGCCTCACGGGGAATTTCCTCCTCTTCGACCTCCAAGATGGCTCGGAGCGCTTCCGGGTGCCACCTAACACACGCATTCGCGTCTCGCGCGAGCGTCTCCGCAGCCTCCTCATGGATGGGCTAGATATC…
VE00_03590	scaffold_32:3042-4442	-	cluster	.	.	hypothetical protein	.	integral membrane protein	.	.	.	.	putative_polytopic_membrane_protein from BGC0000629 (AAT65720.1:pident=24.38, evalue=7e-15)	MQWVHNASPEVLAKSQYPSILGVVLGLTGLMVFTVALRGYVRVAMVKAVGKDDWVILFSAICSVIYSGLCIGQSRWGLGLDVAIRPTENLNKYSVINFAGRPFYMAGITGFKVALCLSYLRILNKSNKTYRQFVWVVLITCVLGHLGGTLVLIFQCKPVKKSWLPKTPGSCLRNDITFYVLAAITIIFDCIIFVLPIPLLYSLQINIRRKIALMTVFLLGLFTTICSIMRMVQIITIAKTGNSTMLVLWGTIEMNVGISLTCIPTLAPLFTYFKEKTSYYTTHGASRERTNGSANAMQVLKSSRDRASAERWRDRDNTSDTSSQKEILGTDSNVTTQRTGTRGKNEGGITATVTVDIKVEEAEGPQNGEFRREERWT	ATGCAGTGGGTGCACAATGCCAGTCCGGAAGTGCTGGCCAAGTCGCAGTATCCGTCCATCCTGGGCGTGGTACTGGGACTCACGGGCCTGATGGTTTTTACGGTTGCGCTGCGTGGATATGTGCGCGTTGCGATGGTTAAGGCCGTGGGGAAGGACGATTGGGTTATCCTGTTCTCAGCGGTGAGGCGCCCCGAGCGGTGGCTGATTTTTGGCGCAATGCTGATTTGGATATGACAGATTTGCAGCGTTATTTACAGTGGTCTCTGCATTGGCCGTGAGTTCTTCAGACAACTTCGCATCGTGTGTTTGCTAACGGAGAGTAGAGTCAAGATGGGGCCTCGGGCTCGATGTTGCGATCAGGCCGACAGAAAACCTCAATAAATACTCAGTTGTGAGTCT…
VE00_03591	scaffold_32:5574-7284	+	cluster	.	.	hypothetical protein	SMCOG1106:major_facilitator_transporter	Allantoate permease	IPR011701;IPR020846	.	GO:0016021 - integral component of membrane [Evidence IEA];GO:0055085 - transmembrane transport [Evidence IEA]	.	Major_facilitator_superfamily_domain,_general_substrate_transporter from BGC0001205 (KGO40481.1:pident=32.10, evalue=2e-65)	MEASTMDEKKISVPGDETPSIDGRSAHSPGEDSVESRDLDKAYLYLNHQSEAAETVDLKALRRKIDWWIVPIMFACYTLQFIDKVVINYAAVMGITKDLGLVGNNFSNVASAFFIAYLIAEVPNGYFLQKVPVAKWLAANVFLWGVATACTAAAFNYHSLLVARIFLGIFEASIAPCLMLISSQWYTKSEQAPRFSLWYCGLGVGQIIGGIVSFGFQHVQHSSLKGWQLMFIVLGVITSLVGVATFFILPDTPMKAKFLTEAEKVALLKHVSVNQTGIENHHFKLTHILEVLMDVQIWLMVILTVLISVSSGVITSYSSTLISNFGFSKPHSALLNMPGGIVSIVSTLIVGFGVRHTSNRWAWIVACCVPGILGGGLMSFAPKKNKATLLAGIYLVNAI…	ATGGAGGCGTCTACCATGGATGAGAAAAAGATATCGGTCCCAGGCGACGAGACCCCGAGCATCGATGGACGGTCGGCTCATTCGCCTGGGGAGGACAGCGTCGAGAGCAGAGATCTTGATAAGGCGTATCTCTACCTCAATCACCAGAGCGAGGCCGCTGAGACAGTTGATCTCAAGGCTTTGCGACGAAAGATCGACTGGTGGATCGTCCCTATCATGTTTGCGTGCTACACGCTGCAGTTTATTGACAAAGTCGTCATCAACGTGAGTGCTTAGTAGGCAAAGCTATCAGAGATGTAATACTGATTATTTACGATAGTATGCTGCTGTCATGGGAATCACCAAGGACCTAGGTCTAGTCGGCAACAACTTCTCAAACGTTGCATCCGCCTTCTTCAT…
VE00_03592	scaffold_32:8562-8951	-	cluster	.	.	hypothetical protein	.	NA	.	.	.	.	.	MSQPDFEEDYAAASQSDNDSDNDLYNAPDQTLRTNGLEVANASPDPALETPWKIQKHPTALSSKVPTAALLRQERKGRRPTSNSSPLRKAVIYGTFKDHLAASRGNDTDPTIRLD	ATGGTAACCAGTGCATGGTAACTAGGTTGGATATCCAACTCGTAGAGCCAACCGGACTTCGAAGAAGACTACGCAGCTGCTTCCCAATCGGACAATGACTCTGACAACGACCTTTACAACGCACCAGATCAAACACTGCGTACTAATGGCTTAGAAGTGGCCAATGCTTCGCCAGACCCCGCTCTCGAAACGCCGTGGAAGATTCAGAAGCACCCTACGGCCCTGAGCTCCAAAGTCCCTACTGCAGCCCTACTACGTCAAGAGCGGAAAGGCCGTCGCCCTACCTCAAACTCATCTCCCCTCAGAAAAGCTGTGATATATGGAACGTTCAAAGACCATCTTGCTGCTTCTAGAGGCAATGACACGGACCCAACCATTAGGCTGGACTAG
VE00_03593	scaffold_32:9722-13774	-	cluster	NRPS-like protein	AMP-binding (104-510);PCP (611-672);TD (721-965);PKS_KR (1110-1274)	NRPS-like protein	SMCOG1002:AMP-dependent_synthetase_and_ligase	non-ribosomal peptide synthetase	IPR000873;IPR002198;IPR002347;IPR006162;IPR009081;IPR010080;IPR013120;IPR013968;IPR016040;IPR020806;IPR020845;IPR025110	PF00106;PF00501;PF07993	GO:0016491 - oxidoreductase activity [Evidence IEA];GO:0031177 - phosphopantetheine binding [Evidence IEA];GO:0003824 - catalytic activity [Evidence IEA];GO:0008152 - metabolic process [Evidence IEA]	terpene cyclase	MxaA from BGC0001022 (AAK57184.1:pident=32.73, evalue=5e-128)	MPSENGSVPPVTSNSDVVGGASAAKSQCAATNDQSRKTNHSSSESRITEAGSLLLNGSPGASHKSTKSRQMQVIDIKKDLSALVAQQMLATPDAIALEDETTKLTYSELDQKVTALSNRLRDHGVGRDNLVGVLLGRSANYVIACLAALRAGGAFLVLELAYPPNLLADVIDDAKPTVVITNSTQANQFNADIPLIVLDELGTDPYKSTEPVKGLSPLPADDDLERLAFVSYSSGTTGRPKGIANPHMAPVLSYDLRFRLSDLSIGDRVACNVFFVWEILRPLLRGATVFCVPDEASYDSVALVDLLSRQRITETLMTPTLLAAVLSRHPDIESDLPDLRTLWFNGEVVTTDLARRAMKALPKTRLLNCYSASETHEIACGDIREIIDEEAPYCPVGQP…	ATGCCTTCCGAAAACGGCAGCGTACCGCCAGTGACCTCCAACTCTGATGTGGTTGGGGGAGCTTCAGCTGCTAAATCCCAATGTGCTGCAACCAATGACCAATCCAGAAAAACAAACCATAGTTCTTCGGAAAGTCGTATAACAGAAGCTGGATCTTTGCTTCTCAACGGTAGTCCTGGGGCATCTCACAAATCAACGAAATCCAGACAAATGCAGGTCATTGACATCAAAAAGGACTTGTCGGCACTGGTTGCCCAGCAGATGCTGGCTACGCCCGATGCCATTGCACTAGAAGATGAGACAACGAAATTGACTTACAGCGAGCTGGATCAAAAAGTCACTGCCCTTTCCAACCGCCTCCGTGACCACGGAGTTGGCCGAGACAACCTCGTTGGGGTG…
VE00_03594	scaffold_32:14442-15776	+	cluster	PKS/NRPS-like protein	PKS_ER (30-336)	hypothetical protein	SMCOG1028:crotonyl-CoA_reductase_/_alcohol_dehydrogenase	NADP-dependent leukotriene b4 12-hydroxydehydrogenase	IPR002085;IPR011032;IPR013149;IPR016040;IPR020843	.	GO:0008270 - zinc ion binding [Evidence IEA];GO:0016491 - oxidoreductase activity [Evidence IEA];GO:0055114 - oxidation-reduction process [Evidence IEA]	.	oxidoreductase from BGC0000177 (ACY01394.1:pident=41.64, evalue=2e-71)	MAQSTYQSVVLAQRPKSLIIPGETFTVKEHKALTAADLKDGEVLVDTLYLSLDPAMRGWLNDTRSYVPPVQIGEKMRGAVIAKVLASKSAKFTEGNYVTCSTGWTEQAIAKEKELTLLEVPAGGQVTDALGVLGMTGLTAYFGLIDVGKVKAGDFVVVSGAAGATGSVVCQIAKLKGAKVLGLAGSDDKVEWLKELGCDGALNYKDPNFRAQFKEATKDLIDVFFDNVGGEILEMALSRAKAHSRFIMCGAISQYNDAKPTGPKNISMVIAMRIRMEGFIVFDYVKEFPAARKELVQWLSDGKLKRKETIVKGGLRAAEQALVALYNGINTGKLLVEVKAENANEGSRL	ATGGCTCAATCAACCTACCAATCCGTTGTCCTCGCACAGCGTCCTAAGTCCCTCATCATCCCGGGCGAGACGTTCACCGTGAAGGAGCACAAAGCCTTAACGGCCGCAGATCTGAAGGATGGAGAAGTCCTGGTTGACACTCTGTACCTCAGTCTCGATCCTGCGATGCGGGGTTGGCTGAACGGTGAGGACCTCCCCCCCCCTCACGTGACACCCTTCACTTTCGACCATGCCTCTGATATGCCTCCCAGACACCCGCTCGTATGTCCCTCCCGTGCAGATCGGCGAGAAGATGCGCGGTGCCGTGATCGCGAAGGTGCTGGCCTCCAAGTCCGCAAAGTTCACCGAGGGCAACTACGTCACCTGCTCCACCGGCTGGACCGAGCAGGCGATTGCCAA…
VE00_03595	scaffold_32:17480-19185	+	cluster	.	.	hypothetical protein	.	Domain of unknown function (DUF3425)	IPR021833	.	.	.	.	MSDISSPAVAARPAKRQRADADLRSQRKREADRKAQRNSRERQRSHTDHLENMIAILRKENGNAATSELMEMVWQLRSENERLRKIINSAKSALSVMSCEPTPLPNPQHVDLTSAPRPPAGTGPQVAAVVGPLNKNPETSQPSTLPTKRGIDEVMPTASNSLVQHVEQSRKRRQTVADITAVSNSESILNFTESWMDKKAVDRTDKAHADLTPWAWLSPISAMMPPPIRPPTRGMQCQIWEKSNKIYSQISTVAPASASVALRLSPMDYAHLIFKAVINGWASLDTWERSNPIMKALSDIDQVFSELDQVSRAAFLYKSHMLLKYHLDPEKGNWDEMPEWQRPSITQRTKQHPIAVDFFVWPALRDRLIDSNHNYFATGDFSAYFRRHYKFSWPFSFED…	ATGAGCGACATTTCGTCTCCGGCCGTGGCCGCCAGGCCGGCAAAACGACAGCGGGCTGACGCGGATCTCCGGAGTCAACGAAAGCGGGAGGCAGATAGGAAGGCCCAAAGAAACTCTCGCGAGAGGCAGAGGTCACACACGGATCACCTCGAGAATATGATTGCGATTCTCCGGAAGGAGAATGGGAATGCGGCTACGAGTGAGCTGATGGAGATGGTGTGGCAGCTCCGGTCTGAGAATGAGCGTCTCCGGAAGATTATCAATAGTGCAAAGTCGGCCTTGAGCGTGATGTCGTGCGAGCCAACTCCATTGTATTACTACCCTTATGCCAGCCTTATTTGTCCTAACTAACACGTATTGCAGACCAAACCCTCAACATGTGGATTTGACCAGTGCCCC…
VE00_03596	scaffold_32:20170-20947	+	cluster	.	.	hypothetical protein	.	NA	.	.	.	.	.	MLFSRFIISALCVGAGLAATTRDVSLAQGQAAVVALKSLQEDVTASAALIKTNVEQIKPFSQPADIAAPVAAIKAAFVEITASFKNATDAIKAGAPPVGARQLPTDPAAIAAEIAGIVNNIAGTLLGLFLSFLGTVTASKLWQELSNPLLEGFTTVMSTLETIPGLNVVLDIARGILNSIPVPGLNMPGL	ATGCTCTTCAGCCGCTTCATCATCTCTGCCCTGTGCGTTGGTAAGTTTACTCGGATTTCCAGCCTTCAATTGAGCTCAACCTAGCTCAATTCGACCATAAATCGCAAAGCTAACTTGGGATAAGGCGCCGGACTCGCAGCGACCACCAGAGATGTTTCTCTTGCCCAGGGACAGGCAGCTGTCGTAGCTCTCAAGAGCCTTCAGGAAGATGTTACCGCAAGCGCTGCGCTCATCAGTTAGTTTTAAGCACTCACATAAACAGCCTACCACCATTCTAACGCCTCTCGATAGAGACCAACGTCGAGCAGATTAAGCCATTCTCCCAGCCTGCTGATATTGCGGCCCCCGTTGCCGCCATCAAGGCAGCGTTTGTCGAGATTACTGCTTCGTTCAAGAACG…
VE00_03597	scaffold_32:21851-23102	-	cluster	.	.	hypothetical protein	.	conserved hypothetical protein	IPR022185	.	.	.	.	MLSTSRGDESSSERKGGEVEQVEDRFGKKPTFGGKVKNHYKRFWWAHLIAFCAGFLIVSLCLVYVAMPKIAQKGIDDATLSYTSLKFMKPSLDSLTLSVDAMQHSDSQFTPTLDAFNVSMHLVTDGITSEKVITQIGMPQIHAHHPDTNIVITDQKATIVDMDQVTAFAKQVLVQESIEVRMEGKTKLHLGALPVNSVNYNSSITFKALNGLKGFNITGPKVNFMAAPGEPNLTGMALIPNPSVLTVELGKVMMHISTKEKGLIGNSTIENFVLKPGQNLLPMNAIVDTALALGSVDKQGMVNMIIVGQTAVYNGVHLPYYEEALKSHTLTLAVNLQSLLGSI	ATGCTATCCACGTCCAGGGGCGACGAGTCGTCTAGCGAGAGGAAAGGGGGTGAGGTAGAGCAGGTTGAAGATCGCTTTGGGAAGAAACCTACCTTTGGAGGAAAGGTAAAGAATCATTACAAGAGGTTTTGGTGGGCACATCTTATCGCTTTCTGCGCTGGGTTTTTAATAGTATCATTATGCCTGTAAGTTATGCTTTTCATCTTTCGAAGCGTACTCGAAACTAATACAGGCTTTCTAGCGTATACGTGGCAATGCCTAAGATTGCCCAGAAGGGCATCGACGATGCGACTCTCAGCTACACCAGCCTGAAGTTCATGAAGCCATCGTTAGATTCCCTTACTCTCTCGGTCGATGCTATGCAGCACAGCGACAGCCAGTTCACGCCAACGCTGGACG…
VE00_03598	scaffold_32:23822-24911	-	cluster	.	.	hypothetical protein	.	conserved hypothetical protein	IPR018713	.	.	.	.	MAAARIVETLARTGGFAPRVSRNRMLETTQFVLQVTNSLESVQPGGDGHVSAIRVRLLHSMVRNKILAMAKERDDYYSVEEFGTPINDLDSIGTISTFSAQLIWIALPAQGIYMRENEIEDYVALWRLVAYHMGTPTDVLETPASTKAIMESILDADLKPSNSSKVLAANIIQALADKAPTYPSADYLRAQARWLNGSRLSDALEIPKSSYLSVTLVLVQCIVICASSYIYRSIPILDRWKVEYMRRRLFHVLMEGKHGMKGERIKFELQYIPGFNTVTEQGEVARGLSIGKAGSRDMRNLIILGVLIIILGCMLYFWYKVALMALHWIR	ATGGTAAGCTTTCTTACCAGTGTAGTTTCTGCATAATTCTGACTATTTGAAGGCCGCAGCTCGAATTGTTGAGACACTGGCGAGGACAGGAGGCTTCGCTCCAAGGGTTTCCAGGAATCGAATGTATGCATGACTTCTCTCACCATGAAGAGGATGCTGATCCTTTTATAGGTTAGAGACCACCCAGTTCGTTCTGCAGGTCACAAACTCTCTGGAATCCGTCCAGCCGGGTGGTGACGGACACGTATCTGCCATCCGCGTGCGTCTCCTTCACTCCATGGTCCGCAATAAGATTCTTGCCATGGCCAAAGAAAGGGATGACTACTATAGCGTCGAGGAGTTCGGAACACCAATCAACGATCTAGATTCAATTGGCACCATATCAACGTTTTCCGCTCA…
VE00_03599	scaffold_32:25010-25354	-	cluster	.	.	hypothetical protein	.	NA	.	.	.	.	FAD_linked_oxidase,_N-terminal from BGC0001205 (KGO40470.1:pident=38.30, evalue=0.001)	MASHAEKDIHDVWGYKYEWTDLHMTEEQQMPLRYSYDTLGEDVLARVKDLQMKKAAENGEAAGKGAPRKTDLYESLKSIALSKEDPVVTKFWEDVHTVPEWVDWDQIKRGQRIW	ATGGCTTCGCACGCAGAGAAGGATATCCACGATGTCTGGGGTTACAAGTACGAATGGACGGACCTGCATATGACGGAAGAGCAGCAGATGCCCCTCAGGTACTCATATGACACCCTGGGAGAAGATGTGTTAGCGCGTGTAAAGGACTTGCAGATGAAAAAAGCGGCTGAGAATGGCGAGGCGGCTGGCAAAGGCGCCCCCCGGAAAACGGACTTGTATGAATCGCTCAAGTCTATCGCCCTGAGCAAGGAGGATCCGGTTGTCACCAAATTCTGGGAAGACGTGCACACTGTGCCTGAATGGGTCGATTGGGACCAAATCAAACGCGGACAAAGAATATGGTAA
VE00_03600	scaffold_32:26283-28147	-	cluster	NRPS-like protein	AMP-binding (53-475)	NRPS-like protein	SMCOG1002:AMP-dependent_synthetase_and_ligase	4-coumarate-coA ligase	IPR000873;IPR020845;IPR025110	PF00501	GO:0003824 - catalytic activity [Evidence IEA];GO:0008152 - metabolic process [Evidence IEA]	terpene cyclase	hypothetical_protein from BGC0001143 (EHA28233.1:pident=32.73, evalue=9e-84)	MIYQNAKTIQVPNVDILTLLFDHENCSAKEDSLLHAEASNPERNINKSQARVLTKQIAHGLRNGFGIGANGPGKDVVMVMCSGQSLLPMLFYGVIAAEGVYSAVSTSATVTELSKQIDQCPVSLLVCTPDTREVACKAAEKCGLSNAKIVVLESSPEWSLRSLSTGTSYISKDQLDWRRITDAKELENSLICLLFSSGTTGPPKGVRLSHTNLVSEAVLPGELTKEHLRKAEAAGEPPFEYRTLAHLPVAHIAGLQGYLVNPFYAGGLVYWMPKFDFQQFMDNMKKFRITMLFSVPAIYLLIAKSTVVTDHFDTLMIAQSGAAPLGPETQRAASMKLGKGKTFISQTWGLSETTGSASSNIWGPKDETGSVGTLLPNISLRLVDEDFKDVGAGERGEIL…	ATGATATACCAGAACGCGAAAACCATCCAGGTGCCAAATGTAGATATCTTGACGCTTCTTTTTGGTAATTTATACGCTTCACTTTGGCAATCACGGATTTGAGAGCTGACTTGTTCGATTTTTGATAGATCATGAGAATTGCAGCGCCAAGGAGGATTCCCTCCTCCACGCCGAAGCGTCAAACCCCGAACGAAACATAAATAAATCACAGGCACGGGTCTTGACGAAGCAGATTGCTCATGGTTTACGCAATGGATTTGGCATTGGAGCCAACGGGCCTGGAAAGGACGTTGTAATGGTGATGTGCTCGGGACAGTCATTGCTCCCAATGCTCTTCTACGGTGTGATCGCCGCCGAGGGTGTCTACTCCGCCGTCAGCACTTCTGCTACTGTGACCGA…
VE00_03601	scaffold_32:28610-29820	-	cluster	.	.	hypothetical protein	.	NA	.	.	.	.	hypothetical_protein from BGC0001182 (XP_001220462.1:pident=27.57, evalue=2e-14)	MQFRNLALFSGLCATTVLAAVTNVYSNTINTGPSNALYVSGASGLDGPKMSPGINATTFDWWYFDAVATNGNAAVVMVFYLSTDLGFPFVPPLSSLSVDIFATFDDGSLVFLPLNNLPYKAGQATVVTDGDGASGNWQGTGFSFEGSPDLSTYKVIVDSPLLAIKGTLQLTSRAPAHYPCGPNEAGQRLDVSPNIGWANAMPDADAVADFTVLGRPLKFTGIGYHDKNWGDMPFTTHVSSWYWGHGRLGPYSIVWFDVLGKDGTEYFSSYAAKDGVIVATQCGPGSIKVRPTGHNSEYPPKVTSGNPEGLHIDLDLGAEGMLRVNVTTHAVLADAFLYFRASGLLVGGVDGGPQYTGVSVYEEFKLQF	ATGCAGTTCCGTAACCTTGCGCTCTTCAGCGGGCTCTGCGCCACGACCGTTCTGGCCGCGGTGACCAATGTCTACTCCAACACCATCAATACCGGCCCCAGCAACGCCCTCTATGTCTCTGGGGCATCTGGTCTCGATGGACCAAAGATGTCCCCGGGCATCAACGCCACGACCTTCGACTGGTGGTACTTTGATGCCGTCGCAACCAACGGAAATGCCGCCGTTGTCATGGTCTTCTATCTGTCCACCGATCTAGGCTTCCCATTTGTTCCTCCGCTTTCCTCCCTCTCTGTCGACATCTTTGCCACTTTCGATGACGGAAGCCTTGTGTTCTTGCCATTGAACAACTTGCCTTACAAGGCTGGACAGGCAACTGTTGTCACCGATGGTGATGGAGCA…
VE00_03602	scaffold_32:31992-33653	-	cluster	.	.	hypothetical protein	SMCOG1138:FAD_linked_oxidase_domain_protein	FAD binding domain-containing protein	IPR006094;IPR016166;IPR016167;IPR016169	.	GO:0050660 - flavin adenine dinucleotide binding [Evidence IEA];GO:0016491 - oxidoreductase activity [Evidence IEA];GO:0003824 - catalytic activity [Evidence IEA];GO:0016614 - oxidoreductase activity, acting on CH-OH group of donors [Evidence IEA];GO:0055114 - oxidation-reduction process [Evidence IEA]	.	hypothetical_protein from BGC0001143 (EHA28243.1:pident=29.03, evalue=2e-50)	MFQLRLSLAALVAACTAVTARRDSGRGGVDFSQLALNLSPNAEIYLPGSDGFNSLAARWSNLSTPVANVVVVPATENDVVQTVKFANKQYLPFLTTNGVHGSITTLGQMTNGIEISLKQLNSIKIADDGQTVTIGGGVMSKNVTDTLWAAGKQTVTGTCECVSYLGPALGGGHGWLQGHHGLVSDQFVSLRVVKADGGVMTVDKNSSVFWAMKGAGHNFGVVTSVVSKIYDIQHRNYALETIIFSGDKVEAVYELANQMWLTNGTIPEDLNNWSYWFFDPTLDTKPVIAMYLIQEGVDAVDAAYSKPFHDLGPIVVQPASGTYLDLAKWTGISLSDPPCQISGNANPRFPIYLKSYNTTAQRQVYDLFTQATTNASTPFSNALFMFEGYATQGVKAIGD…	ATGTTCCAACTTAGGCTGAGCCTTGCGGCGCTCGTCGCTGCTTGCACGGCGGTTACAGCTCGCCGGGATTCCGGTCGTGGCGGCGTAGACTTCTCGCAGCTTGCGCTCAACCTCTCGCCCAACGCCGAGATCTATTTGCCAGGGTCGGACGGATTCAATTCCTTGGCGGCAAGATGGTCCAACCTGAGCACGCCCGTTGCGAATGTTGTTGTCGTTCCTGCCACAGAGAATGATGTTGTCCAAACCGTAAGAAATTTCGTATTCGCCCCTCTACTGTCGACGGTATGGCTTACTCGTCTTTCATGCGTAGGTCAAGTTTGCAAACAAACAATACCTGCCATTCCTTACGACAAATGGTGTTCACGGATCAATCACCACTCTTGGGCAGATGACAAATGG…
VE00_03603	scaffold_32:34828-36297	+	flanking	.	.	hypothetical protein	.	conserved hypothetical protein	.	.	.	.	.	MSDPQAAAAMAAAMAAAVRDFNTELWTLYAFGVAVTILRTVARVKAVGFRDLQADDFIIWIAILLYTTQSTLAYFAVNHGQGLANNGMTDAQRAALSVDSEEYELRVFGSKIQVIGWTSYCCLIFTLKIAVLVFYVRLMEGLSKKFRIRIWVGFGIVLSTFLASIITIYAACRPLHKYWQINPDPGNICQGAVARPIVWVTFISSVLTDIYLIMIPIPMLWGTKLRMAKKVAATIVLGAGLFVLVCSLLKTIFVIVDAEHGAELAGRWGTREAFVSVITTNLPMIFPLVRAWLKPLFGSGFFSSHSPSKNPVGFRTIGGGYHHSSHKTGGSRERNGSSPYAASGLSISESEERIFQNVKMQNISINSEPVSDLQRPRDIVVNTEFRMTEERHMKDVEKN…	ATGTCCGACCCCCAGGCGGCAGCCGCAATGGCAGCGGCAATGGCAGCGGCCGTTCGCGACTTCAATACCGAGTTATGGACGCTCTATGCGTTCGGCGTCGCCGTAACTATTCTCAGGACAGTTGCTCGAGTGAAGGCCGTAGGCTTCAGGGATCTCCAAGCAGATGATTTCATCATTTGGATAGCTATTGTGCGTTTTTTCTCTCTCTTACTGTCGACGACGCTAACCCATTTTTCAGTTGCTATATACCACACAGTCGACTCTGGCATACTTCGCCGTCAATCACGGCCAAGGTCTTGCGAACAATGGCATGACAGATGCCCAGCGAGCTGCGTTGAGTGTTGATTCGGAGGAATACGAGCTTCGGTACGTATTCTGCAAAAGATACGGGAACGTTTA…
VE00_03604	scaffold_32:38744-41399	-	flanking	.	.	hypothetical protein	.	conserved hypothetical protein	IPR024527	.	.	.	.	MGSTTLTNGSGSRYLDSSNKLSSAGAAASLKYARPQDLPSYPSVGLPPNRQNRDARAGAAATLGWANQKPVEIWKPDPTTSASTAATIGWTRKSNPPWQPQQSASGARAAVLAAKSDLRVADQKSVPPRPKSAGFGNSAANVAMQKDRRSLQAPPAPNRASQLNRHRSLMAATGAMASPRPRADSTPPLAPKYPDEMNARANALRAATHADTASRRRRSEIPQGGATPVTTMGKERYTSHPSQPSEADQKQKEDSMHASAIAMAQQMYKIIEKREKETGEAGYAATVAHGRGRSTSLMSDEPTPMKYGNLQEAAQRLAQQRLAKLHDENYKNREYLDYYGSPQPSQRLSKGRFRRRASSDTTVEESRDRRQNVRFQAAQPLYSSDLSQIDAKTRQRDRD…	ATGGGCTCCACTACACTTACCAATGGTAGTGGCTCGCGCTATCTGGACAGCAGCAACAAGCTATCGTCGGCAGGTAAATCATCCCTTCCCCACGTCCTCGATCTATACTTACCTCTTGGTAGGCGCGGCCGCCTCTCTGAAATATGCCCGGCCTCAAGACCTGCCTAGTTATCCCTCTGTCGGTTTGCCACCCAACCGGCAAAATAGAGATGCGCGTGCCGGCGCAGCCGCGACTCTTGGATGGGCCAACCAAAAGCCCGTTGAGATCTGGAAGCCCGACCCGACGACATCAGCTTCAACCGCTGCCACTATAGGCTGGACGCGCAAGTCGAACCCGCCATGGCAGCCTCAACAGAGCGCCAGTGGAGCTCGAGCTGCAGTGTTGGCGGCGAAGTCGGA…
VE00_03605	scaffold_32:42586-44709	-	flanking	.	.	hypothetical protein	.	cellobiose dehydrogenase	IPR015920	.	.	.	.	MTPIFCTYLFLGLVLSSLTHTTVAQNKVTTAFTDPTTGISFQRFFGAKTNFGFGIALPTDPTTDFIGQLTFPLNGGNGWGGFSMTGDMEGPLLLAAWSDGAGNVISSFRQAENEDDNPSKVTGSFAIRPIANGTSVSNTFLTYTFLCEGCLDAAFGLGAADTAGDAEMGWALAKTAVGGPETSAGILRFYDSGFGDFTASLGLARNAEFATWAAMAGEPVAPATGAVPIQADAGDGDGDDGGDDDDDDDDEVSASNTGGGTTGGNVGAGTVLGGGTTGGGNIGGGGGGDDDDSDDED	ATGACGCCAATCTTTTGGTATGTTAGTAATGTATAGTAAAAGGGGGTTGAGGGAGGGGGGGGGGGTGAAGGGGGGATTACCACACGCTCCTATTTGTGGTGTTGACTATAGAAGAAAGAAGCCCGAAACTGTGGAACTAAATTTGGATACGCGTTTCTTTCACCAAATGTCACAGTATAATTAGAGGACTTATTTTATTATTACAACTACACCTGTTTGTTTGTCCTTTCATTTCACGAGTACTGCCAACCTATAAACGAAGCGAGACAATAGAACCACACAAAAAAGAGTAGCAAGCGACAAGCCACAAGCGGCTCAAGTTAGAAAATATAAACATAATAAACAATTTAGTTAATTAAATAGACTAGAACACCACACACCCACGAATCCCACAACAAA…
VE00_03606	scaffold_32:44750-45836	+	flanking	.	.	hypothetical protein	.	NA	IPR022190	.	.	.	.	MTESLSAGAAPQAPKPPRNNLVANNYATPPTNIASEEHTPPSQASSSIEGSTISDGDTPFDKASLIFAHRAIPLIARSAALFALGDLDPRRTVTKVKDGFHVNRTSNSEAWVAQHVGEEAASPCTNCSKGRAAFPGQACVVWRHLLFALEKVRSTEESVEAAADGTSVPQEKGKRPAPHAPARITRVRFCGTESPPRSSQTISRGRAMSPVRATSPAPEPRVVSPLRSRPRLPTPDESLKGMYDWELRLARMQSRKARIASRRQHEVAVAAIIQVEVEEEEAKRRERGRNRVAASLYICNNSYWNAYGYRYLNGKH	ATGACTGAGTCCCTGTCTGCGGGCGCTGCTCCTCAGGCTCCCAAGCCACCCCGCAACAATCTGGTCGCCAACAACTATGCTACGCCCCCCACCAACATCGCATCCGAGGAGCACACCCCTCCCTCCCAGGCCAGCAGCTCCATCGAGGGAAGCACCATCTCTGATGGCGACACGCCCTTCGACAAAGGTAAGAACGCCCCTAAACCACAAGGAACATACTCACATTAGCAGCGTCCCTCATCTTCGCCCACCGAGCCATCCCCCTCATCGCCCGCTCCGCCGCGCTTTTCGCCCTCGGCGACCTCGACCCCCGCCGCACTGTGACCAAGGTCAAAGACGGATTCCACGTTAACCGGACCTCCAACTCCGAGGCCTGGGTCGCTCAGCATGTGGGCGAGG…
VE00_03607	scaffold_32:46016-46444	-	flanking	.	.	hypothetical protein	.	NA	.	.	.	.	.	MLWDTGAQSTIISEDLVSDDFKRYLAQPSHDPYRNKDATRVQIDIRIALSNTEIEIDAIDYVVPKEQVPNQTSFVIFGQSQCINSIRYMSVPRAILMAKGRDISEEAWGEIVVYEYVNDLGDLISVRDVEEIGDGGDEGRAM	ATGCTCTGGGATACTGGTGCCCAGAGCACAATCATCTCAGAGGACCTCGTATCAGACGACTTCAAGAGATACCTTGCGCAACCTTCACACGATCCCTATAGAAACAAGGACGCCACTCGAGTGCAAATCGATATTCGAATTGCTTTAAGCAATACAGAAATAGAGATAGACGCGATAGATTATGTGGTACCAAAGGAGCAGGTCCCCAACCAGACCTCATTTGTCATATTCGGCCAGAGTCAGTGCATTAATTCGATCCGATATATGAGTGTCCCGCGTGCCATTCTGATGGCTAAAGGCAGAGATATCAGTGAGGAGGCCTGGGGAGAGATCGTTGTCTACGAGTATGTCAACGATCTGGGAGACTTGATCTCCGTTAGGGATGTGGAGGAGATAGGA…
VE00_03608	scaffold_32:47175-47825	+	flanking	.	.	hypothetical protein	.	NA	.	.	.	.	.	MKTFLNRVWADGLMIHEAEVHRLELGLKNVVDHILVDLGADDFPALKFALFDLSVEIQDRDATIAEMTNVNIKHTVAIASLSPVKLPSPLTTVNSRLPSPQSLRSNTPTEETTSEPVVQDFGFLIRDSTLNPSATRDGPAEVIALVQKMKGT	ATGAAGACGTTCCTCAACCGCGTTTGGGCGGATGGCCTCATGATACATGAAGCGGAAGTCCACAGACTTGAATTGGGTCTGAAAAATGTAGTAGACCATATCCTGGTTGATCTTGGTGCAGATGTAAGAAATTTTGGACCTGTCGGACTCTGACTTCGTGACATCTCGAAATTCGCGTGTTGAGATGTTTGAAGCATCTATCCGGATTCCTAGCTATTTAGTAATCTAGACTACTTATTTATTTACGTCATATGCCTTTCTCAATCAGCGAATACCCTGAAGAATGTCCAGACGATCTTTAACGGCAAGATCTAGGATTTCCCCGCCCTGAAGTTCGCCCTATTTGACCTCTCTGTTGAAATACAGGATAGAGATGCAACTATTGCAGAGATGACAAAC…
#Cluster_10
#GeneID	Chromosome:start-stop	Strand	ClusterPred	Backbone Enzyme	Backbone Domains	Product	smCOGs	EggNog	InterPro	PFAM	GO terms	Notes	MIBiG Blast	Protein Seq	DNA Seq
VE00_04959	scaffold_37:42179-43272	-	flanking	.	.	hypothetical protein	.	alcohol dehydrogenase	IPR002085;IPR002364;IPR011032;IPR013149;IPR016040;IPR020843	.	GO:0008270 - zinc ion binding [Evidence IEA];GO:0016491 - oxidoreductase activity [Evidence IEA];GO:0055114 - oxidation-reduction process [Evidence IEA]	.	.	MRGIQVSKYVDGPSALTVTAHPTPSPSPNLYQITIHATAANFFDLLQIQGKYQHQPPLPWISGSEFAGVITALPTSPSSPPKFKLGDRVFGAAQGGFATHVLAPEGSLRSVPRGWTFDDAAGLFVTAPTGYGALVTRANVQKGEWVLVHAAAGGVGLAAVQVAKARGAKVIATAGTAAKLAVAKTFGADYGVDYGDKKWVEEVMKITGGKGVDVVFDPVGMVDISLKCTAWNGRIVVVGFAAGKIEKVAMNRVLLKNVSLVGLHWGRYIKEEPAMVEEVWAGIFEMIERGQFRGTVFTDKEYVGLETVPAALEALGSRGTWGKVVIKVPQGDSSKL	ATGCGTGGAATCCAAGTCTCCAAATACGTCGACGTAAGCAGCCATCCCCTCTCACCCCATCCTCCCTCAAACCTCTCCAACTCCCTCAAACTCCCAACTAACACACTCCCCTCTAGGGCCCCTCCGCCCTCACCGTCACAGCCCACCCCACCCCCTCCCCCTCCCCCAACCTCTACCAAATCACCATCCACGCCACCGCAGCCAACTTCTTCGACCTCCTCCAAATCCAAGGGAAATACCAGCACCAGCCCCCTCTCCCCTGGATCTCCGGCTCCGAATTCGCCGGCGTCATCACTGCGCTCCCTACCTCGCCTTCTTCCCCGCCAAAGTTTAAGCTCGGCGACCGCGTCTTCGGCGCTGCGCAGGGAGGGTTCGCTACTCATGTCCTTGCGCCTGAGG…
VE00_04960	scaffold_37:45012-46712	-	flanking	.	.	hypothetical protein	.	glucooligosaccharide oxidase	IPR006094;IPR012951;IPR016166;IPR016167;IPR016169	.	GO:0050660 - flavin adenine dinucleotide binding [Evidence IEA];GO:0016491 - oxidoreductase activity [Evidence IEA];GO:0003824 - catalytic activity [Evidence IEA];GO:0016614 - oxidoreductase activity, acting on CH-OH group of donors [Evidence IEA];GO:0055114 - oxidation-reduction process [Evidence IEA]	CAZy:AA7	.	MGASQSALEKAIKAALGGDERLYAFPEKPFYQIDNVKPYNLSVPITPAAITYPKTTAQVAAIVKCAVDANLKVQARSGGHSYGNYCLGGVSGAVVIDLKNFQQFSMDHTTWRATAGAGTLLGDLTKRMHEAGNRAMAHGICPQVGIGGHATIGGLGPSSRLWGTALDHIEEVEIVLADSTIKRCSATQNPDIFWAVKGAGASFGVVTEFKLRTEPEPGDVVEFSYSFTVGSYASLAAVFKRWQSLVADPGLTRKFATKVVIIEGGMVISGTYFGSQAEYDALDMKNKLGGEPVATTIVFRDWLGIVGHWAEDVALSLAGGLPAHFYCKTLTFNRATLIPDEVIDNLFAYLDEAEKGTLVWFALFSLSGGAVNDIAQDATSYAHRDALIYLESYGIGLAK…	ATGGGCGCATCGCAGAGTGCTCTGGAGAAAGCAATCAAAGCAGCCCTCGGTGGTGACGAGCGTCTCTACGCGTTTCCTGAAAAGCCTTTCTATCAAATCGATAACGTCAAACCCTATAATCTCTCAGTACCAATCACGCCGGCCGCTATAACATACCCGAAGACCACTGCTCAAGTCGCGGCAATCGTCAAATGCGCGGTGGATGCGAACCTCAAAGTCCAGGCTCGAAGCGGTGGCCATAGCTATGGCAATTACTGTACAACCCTCTTCTTCCCAGGGAGCATGTCAAAGTACTGACTTAAACCATGCAGGCCTTGGTGGAGTGAGCGGTGCAGTTGTTATCGACTTGAAGAACTTCCAGCAGTTTTCCATGGATCACACAACCTGGCGGGCCACAGC…
VE00_04961	scaffold_37:48572-52620	-	flanking	.	.	hypothetical protein	.	NA	.	.	.	.	.	MLCSIAQPVLFHYYASGNLARSVRTDFQKYKRSWNNVNKLIAKVPIIDVAAMDLVWPPSIEQEIDLLLGSLRIDANRSLLEQYQAITSLIQRILASEDPDISILKRARTMPNFREVFSRVLLQDSARLLRIPSSDRLITMAFVNGEHLSLEQLSNLPVEAISAVLSAPSMAKITSISICINTVQGTPAQLAHALSQVERLRKLYFLQSPTRESDTLSAQLFAELASNPQILQRMDVMFAGAYSAALRRRFWLPTAPRANLVQVAPLEIFPVQQILVLDQIYSSHSYIYVHLGDALLRPERFAAGFLIYIQSLLTSTDEYTSQPMNLFGFSSAPSFLDSDPETAAEISPIFAESFAVPKHIPLRTNRNPYRRCWPQIRDLVPGGWTVIVSLETHSSYRAL…	ATGCTATGCTCCATCGCGCAGCCTGTCCTATTTCACTACTATGCGTCTGGCAATCTCGCTCGATCGGTCCGCACCGATTTTCAGAAGTACAAACGCAGTTGGAATAACGTCAACAAGCTAATAGCTAAGGTGCCTATAATTGATGTGGCTGCTATGGACCTTGTCTGGCCGCCTAGTATAGAGCAAGAAATTGATCTGTTACTAGGCAGCCTACGTATTGATGCCAATAGATCCTTGCTGGAACAATACCAGGCTATCACAAGCCTAATTCAACGTATTTTAGCGTCAGAAGACCCCGATATATCCATTTTGAAACGGGCTCGCACCATGCCTAACTTCCGGGAGGTCTTTTCTCGAGTCCTGTTGCAAGACTCAGCTCGGCTTCTTCGCATACCATCC…
VE00_04962	scaffold_37:56929-60594	-	cluster	.	.	hypothetical protein	.	NA	.	.	.	.	.	MSPLLPTYRRNRVPILSLSSFLISLLVASSCIPRAEGYSSLGRFAPDAVAFGFDLGQSYGCHLDYLTNINYPCVSTSVARFENGTTVPLAKIRGSAAYTALMENLISKPTTPHWLSYRGTMGRWLSLFRSLTKILGLAPSYKCAVLSEMVAALKTASEAALQIQIQVEAVAVTAPWMAALDNQLPTDSVINDALLLADLEPWTLRADGEIYLGEVNTILVSEDRSVCKNVWCTGHWMEVEGDIAVVGLVFFISFTNHSLYTSFQRTGCYFNNPLDHNLASIDPRYGLDKFLDVVHDVVQAILRESRTAEREENGKTGHVELIIPDDLTYGAAKGAAFWLRTRMDRTYCAVEGISDQEVLGRLREANLYMKLLKCKFNTKK	ATGTCCCCATTACTACCAACCTACAGACGGAACCGCGTGCCTATACTTAGCCTCAGTTCATTTCTGATCTCTCTTCTAGTCGCTTCATCTTGTATTCCACGAGCCGAGGGCTATAGTTCGTTGGGCAGATTTGCACCAGATGCAGTTGCATTTGGCTTTGATCTAGGCCAATCATATGGGTGCGTGAGTTCTCGTTGCAAACACTCATTACATACAAACCCTTTACTCTTCCCCAGCATCTTGACTATCTCACTAACATCAACTACCCCTGCGTCAGCACCTCCGTCGCCCGCTTCGAGAATGGCACAACCGTTCCTTTAGCCAAGATCCGTGGGAGTGCTGCTTACACAGCCCTCATGGAAAACCTAATCTCTAAACCTACAACACCACACTGGCTCT…
VE00_04963	scaffold_37:75193-82858	-	cluster	Type I Iterative PKS	PKS_KS (41-473);PKS_AT (594-909);PKS_DH (978-1151);PKS_ER (1702-2016);PKS_KR (2038-2214)	Type I Iterative Polyketide synthase (PKS)	SMCOG1022:Beta-ketoacyl_synthase	polyketide synthase	IPR001227;IPR002328;IPR009081;IPR011032;IPR013149;IPR013154;IPR013968;IPR014030;IPR014031;IPR014043;IPR016035;IPR016036;IPR016039;IPR016040;IPR018201;IPR020801;IPR020806;IPR020807;IPR020841;IPR020843	PF00109;PF14765	GO:0016740 - transferase activity [Evidence IEA];GO:0016491 - oxidoreductase activity [Evidence IEA];GO:0031177 - phosphopantetheine binding [Evidence IEA];GO:0003824 - catalytic activity [Evidence IEA];GO:0008270 - zinc ion binding [Evidence IEA];GO:0055114 - oxidation-reduction process [Evidence IEA];GO:0008152 - metabolic process [Evidence IEA]	terpene cyclase	HRPKS from BGC0001141 (AIA58899.1:pident=43.51, evalue=0.0)	MTFASSLSSEGFDNVATSGNSERCSSDDEVISGPGHRTQVPIAIVGMGCRLPGHSNSPTALWELLERGGVAKNEPPSSRFSLAGHYDKENPQRPRTMKSPGGMFMEDVDPALFDGQFFNISRTECIAMDPQQRQMLEVAYECLENSGIPMETLSGTNTGVIVGTNFIDYGAIQHRDPENRAESVMIGLAPALLSNRISHFLNIHGPSMTVDTACSAGLVSLDVGCRYLDTFQADAVLVGSANLWLSPEHNEEIGMMHVTQSGSGLSKSFDASADGYVKAEGVNCFFLKRLDDAVRNGDPIRAIIRGTAVNASGRTNGIANPSSEAQAAVTRQALKNANIKEEDFSKTRFLEAHGTGTLAGDPIEAKGAASVFSKGREDNQELIIGSIKSNIGHSEPSAG…	ATGACATTTGCATCTAGCCTTTCCTCAGAAGGTTTCGATAATGTTGCTACTTCGGGCAACAGCGAGAGATGCTCCAGCGACGATGAGGTAATATCAGGGCCGGGTCACAGGACACAGGTGCCCATTGCGATTGTTGGAATGGGATGCCGTCTTCCAGGTCACAGTAACTCGCCAACTGCCTTATGGGAATTGCTTGAACGAGGGGGTGTGGCTAAGAATGAACCACCATCTTCAAGGTTTTCCTTGGCTGGTCACTATGACAAGGAGAATCCCCAACGCCCTAGGACCATGAAGTCACCTGGTGGCATGTTCATGGAAGACGTGGATCCGGCTTTGTTTGACGGCCAGTTCTTCAACATCAGTCGTACAGAGTGCATTGCTATGGACCCACAGCAACGG…
VE00_04964	scaffold_37:83323-84258	+	cluster	.	.	hypothetical protein	SMCOG1036:alpha/beta_hydrolase_fold_protein	Inherit from COG: Hydrolase	IPR029058;IPR029059	.	.	MEROPS:MER017248	DltD_N-terminal_domain_protein from BGC0001067 (EAL85128.1:pident=41.61, evalue=2e-75)	MDSIRKEDVEFKTLDGLTLRGWLFAGPPNGPAIIMTPGFNLTKDMIIFEAGQYLNAAGFTVLGYDPRCIGMSDGTPRNDTQPMKNVEDYHDALTYLKVHRRDLVDPNRIAFWGYSFSGAIALCAAALDKRAKAVIACAATTTWEFTKWKQVLNKAMKDRESQLAGNEGMYLPLLTETGEQPAGLGTGYQKEDVLGIIKRHASIEPSFIPRTTLQTYYNIAAFRPMALMCFVDPTPALLMTGENDEISPPEMQRKLIYDAITGPKEFVTIKNRAHMDILTGDGSLEVFEKQADFLNRMMPAQKGTNGIHKIR	ATGGATTCCATTCGCAAAGAAGATGTTGAATTTAAAACGCTGGACGGGCTCACGCTTCGTGGCTGGCTCTTTGCAGGTCCTCCAAACGGACCCGCCATTATCATGACCCCAGGATTCAATCTCACCAAGGACATGATCATTTTCGAAGCTGGTCAATATCTGAATGCAGCTGGTTTTACTGTCTTGGGCTATGACCCAAGGTGTATTGGAATGAGCGACGGCACACCGCGCAATGACACTCAGCCTATGAAGAATGTGGAGGACTATCATGATGCCCTCACTTACCTCAAGGTGCACAGGCGAGACTTGGTTGATCCTAACAGAATCGCATTCTGGGGTTACTCGTTTAGTGGTGCTATTGCTTTATGTGCAGCCGCCCTCGACAAACGGGCCAAAGCC…
VE00_04965	scaffold_37:85529-88511	-	cluster	.	.	hypothetical protein	SMCOG1138:FAD_linked_oxidase_domain_protein	NA	IPR002110;IPR006094;IPR016166;IPR016167;IPR016169;IPR020683	.	GO:0050660 - flavin adenine dinucleotide binding [Evidence IEA];GO:0016491 - oxidoreductase activity [Evidence IEA];GO:0016614 - oxidoreductase activity, acting on CH-OH group of donors [Evidence IEA];GO:0003824 - catalytic activity [Evidence IEA];GO:0005515 - protein binding [Evidence IEA];GO:0055114 - oxidation-reduction process [Evidence IEA]	.	FAD-binding,_type_2 from BGC0000667 (CDM31316.1:pident=32.10, evalue=3e-56)	MVVIFGTLGIALLCSVSGITLAAKNPLHARDDACRALAAALAGDVAYPNTTSYLQSADYWSLQQLETQPRCFVAPKSTKEVSTILRVLTEGDWPFTVKGGGHMPFSGGSSIENGVTIDLVHLNDIKVSSDRQSVSVGPGNRWINVTEILDPMGLGVVGGRDMNVGVSGLTLGGGISFFSGMYGWACDNVRRYEVVLASGRIVNATPTENKDLYWALRGGGGSNFGIVTRFDLVIFDQGEVWENGLSFPGSSNATVISHFQNLTIHGMPSDKGATGFVGINYHSSTGGYSADVGLVHATVPSSPGSIPAVFEPFQKVPSATANSTITGTVSNFITSIATPYGRRWTWGNVVVSASFPGKFITEIMSLFESHNVALLQNEGGDDISLTALFQPIPVNLIEA…	ATGGTTGTGATCTTCGGAACTCTTGGGATTGCACTGTTGTGCAGTGTTAGCGGGATAACACTTGCCGCTAAGAATCCTCTGCATGCACGAGACGATGCTGTATGCCACTCAACTCCCCCATACATTCGTGTTAATAATGTGTATTTAAGTGTAGAGCTCTAGCGGCTGCCTTGGCAGGAGATGTTGCCTACCCGAACACCACATCTTACCTTCAATCAGCGGATTACTGGTCTCTACAACAGCTCGAGACTCAGCCACGATGTTTTGTGGCCCCCAAGAGCACCAAAGAGGTTTCGACCATTCTCAGAGTCTTGACAGAAGGAGATTGGCCATTTACAGTGAAAGGAGGCGGCCATATGCCTTTCTCCGGTGGTTCCAGCATTGAAAACGGCGTGACGA…
VE00_04966	scaffold_37:89405-90358	-	cluster	PKS/NRPS-like protein	PKS_KR (5-178)	hypothetical protein	SMCOG1001:short-chain_dehydrogenase/reductase_SDR	short chain dehydrogenase	IPR002198;IPR002347;IPR016040	.	GO:0016491 - oxidoreductase activity [Evidence IEA];GO:0008152 - metabolic process [Evidence IEA]	.	APS10 from BGC0000304 (ACZ66256.1:pident=36.86, evalue=1e-36)	MAPQTVVLITGAGRGIGKSLAAAYLLQPDHVVIGTVRDPKAPQAEELKSLPAGSGSRILLVGIENTNLTDPKSAVESIEAAGVDHIDIVIANSGVSIGAGPLETADPKAFVDSFNINVLSSVVLFQAVNKLLTKSSAPKWVTVSSRGGSTAAPLPWYSYAAAYCMSKASLNWFSQTLHVSNASLTAFAIHPGFVLTDMGIAAATGAGIDLPVTKGEESAKNIIDLISSATRETLSGKFIDVDTREEIPW	ATGGCTCCTCAAACTGTCGTTCTCATCACCGGCGCCGGCAGAGGTATGTTCCACATCATCTTCGGGAATGATCCCTTTTCCGCCATTCTCACCATCCTGACATCGTTGAATGGTAGGCATCGGAAAGTCTCTAGCAGCTGCCTATCTCTTGCAGCCGGATCACGTTGTCATTGGGACTGTTCGTGATCCCAAGGCTCCGCAGGCGGAGGAACTCAAGAGTTTGCCCGCAGGAAGCGGCTCACGTATCCTCCTTGTCGGTATCGAAAACACGAACCTTACGGATCCGAAGAGCGCCGTCGAGAGCATTGAGGCTGCCGGAGTCGATCATATCGATATCGTCATCGCCAACTCTGGTGTCTCCATTGGCGCCGGTCCCCTAGAAACCGCTGATCCCAAGGC…
VE00_04967	scaffold_37:91215-92847	+	cluster	.	.	hypothetical protein	SMCOG1034:cytochrome_P450	Cytochrome p450	IPR001128;IPR002401;IPR017972	PF00067	GO:0005506 - iron ion binding [Evidence IEA];GO:0020037 - heme binding [Evidence IEA];GO:0016705 - oxidoreductase activity, acting on paired donors, with incorporation or reduction of molecular oxygen [Evidence IEA];GO:0055114 - oxidation-reduction process [Evidence IEA]	.	putative_cytochrome_P450 from BGC0001141 (AIA58896.1:pident=39.64, evalue=6e-109)	MAQMTLTTAISGFATLSVTVLTLTVLYSLSLVVYRLYLSPLAQFPGPKLAAATNWYHKYFDLLAKRHGGQFPLEIKRMHEKYGPIVRIAPDELHIDDPEYWQEVYCNSSAARPIDKQEKLQDRFGLPDAIFSTPGAELHRSRRQAMAGFFSRQRLRETQDRVNQLVDRVSQRLSKEYAGCNRVLDIGDMFSSLAVDIVTELCFRRCTNCSEAPDFKAPLVNTVINNIWLSHWNAHFRFLIKWIERLPDAAIATLVPLIKPILDLKVSIGQQVGEILSEMDKTSIGTKDFRGSDHDTIFDEMLASKLPSNELSSDRLTQEAMALTTAGVETVKATITFAIFHALDNPSIGARLKAELTEAIPDPAIIPRWVELERLPYLTAVINESLRLSYGTTQRSPRI…	ATGGCCCAGATGACCCTGACCACCGCAATATCGGGCTTTGCGACCCTCTCAGTAACGGTCCTGACACTGACCGTGCTGTATTCCCTTAGTCTCGTTGTGTACCGGCTGTACCTGAGTCCGCTTGCACAATTCCCCGGGCCAAAACTGGCAGCCGCCACCAACTGGTATCATAAGTACTTCGACCTATTAGCCAAGCGCCATGGGGGCCAGTTCCCGTTGGAAATCAAGCGCATGCATGAGAAGTACGGGCCGATCGTGCGAATCGCTCCCGATGAGCTTCACATCGACGACCCGGAGTACTGGCAGGAGGTGTACTGCAACAGTAGCGCAGCAAGGCCTATAGACAAGCAAGAAAAACTGCAAGATCGTTTCGGTCTTCCCGATGCCATCTTCAGCACT…
VE00_04968	scaffold_37:92986-94379	-	cluster	.	.	hypothetical protein	SMCOG1106:major_facilitator_transporter	Major Facilitator Superfamily	IPR011701;IPR020846	.	GO:0016021 - integral component of membrane [Evidence IEA];GO:0055085 - transmembrane transport [Evidence IEA]	.	Major_facilitator_superfamily_domain,_general_substrate_transporter from BGC0001205 (KGO40484.1:pident=29.69, evalue=1e-25)	MCLGFVQNYAGLMIVRAFLGATEGGLLPGIVLYLSGMYTRGEMALRIGLFYTSASLSGAFGGLLARGIHEMGTAGGLKGGGWRWILSSRTIVVAGFAYLILPNNAGDALNEEEREFARMRLYNDKPKTRLANGEISTESEQFAWSEVVRGLLSPQLWFSATAYLAILAALYSFGLFLPTIIVGLGYAPNEAQLWSVIPYAVAAVITVGIAFLSDHLRLRGPIMLASLPLAIIGYAVIANVDSNKVKYGMTFMMATGLYASVPCILGWISNNSAGHYTRATTTGAQLAIANCGGFIAAFIYPKVQRPEFFIGHTVILGLLCFAWVMILLNVLFCAKVNRDKAKGLYDQFIGSGDDRDPEFKMVL	ATGTGTCTTGGGTTCGTCCAGAACTACGCTGGTTTGATGATTGTCCGTGCCTTTCTCGGCGCGACAGAGGGCGGGTTGCTTCCCGGGATTGTGAGTCGAGTGTATCGTTTTGCCTGCGCTCGTTCTAACTCCTACAGGTCTTGTATCTGTCGGGGATGTATACGCGCGGCGAGATGGCGCTTCGGATCGGTCTGTTCTACACCAGCGCGTCTTTGTCCGGCGCGTTTGGAGGGCTTCTTGCACGCGGTATCCACGAGATGGGAACTGCTGGGGGATTGAAGGGTGGGGGTTGGCGATGGATTTTATCATCGAGGGTTTATTCGAGAGTTTATCCATTGTGTGTGTTGTGGGGTTATGCTGATTGAAGCAGACGATTGTTGTGGCGGGATTCGCATACCT…
VE00_04969	scaffold_37:95054-95297	+	cluster	.	.	hypothetical protein	.	NA	.	.	.	.	.	MKLIFVLTLMFAALATATAIPTENLVPRAGYLGPFSSASACAAACPSSQCGGCAVYKSFGGG	ATGAAGCTCATTTTCGTTCTCACGCTAATGTTCGCCGCCCTGGCCACTGCGACTGCCATTCCTACCGAGAACCTTGTCCCTCGCGCTGGATACTTAGGTCCCTTCTCCTCGGCTTCAGCATGCGCTGCTGCGTGCCCCTCTAGCCAGGTTTGTCTCTAGAATCATCACTCCATATGAGCACTACTTGCTAACCTTCTTTCAGTGTGGCGGATGTGCTGTGTACAAGTCCTTTGGCGGCGGGTAG
VE00_04970	scaffold_37:95443-97227	-	cluster	.	.	hypothetical protein	.	Ankyrin repeat	IPR002110;IPR020683	PF12796	GO:0005515 - protein binding [Evidence IEA]	.	ankyrin_repeat_protein from BGC0000356 (BAH24003.1:pident=27.82, evalue=3e-25)	MSPTTQISSREVRSLFAEIIGESVDPDSPEFLSKVASELDDVIIECEEGELLRNIKKMVGPSTLESSFQLLRYSIYLSSNNLLSTRHTDKLLKWVVESGQFPIIDRLIRMKKSSTEVFASNLLVSATRQQYVEIVRALIALGIKVNIPGGGQDDKLTALYEAAVNRDIGLVRLLLDAGADPNCTAPNQSISPLQEAVIEGCSFRSWRLSAARAHVDVSWEKDDLELCHMLLEAGADVNIAPNKNFVQSTMLLSAVRQLNSKLVTMLLDSKAHVNLMTKTSMTALQGAARYNSIEIAQLLLNAGGDVDAPAGKGYKTARIDAAEYGGFEHLISPIQYAAFHDDIEMVQIFLDAGADVDGYLPTEDEYPYHYYDSTEDYSTETPLQWAVRHENTVLVRLLL…	ATGTCTCCAACAACTCAAATTTCAAGTCGCGAAGTACGCTCTCTTTTTGCGGAAATCATAGGGGAAAGTGTGGACCCAGATAGTCCTGAGTTCCTTTCAAAGGTAGCCTCCGAACTCGACGATGTCATAATCGAATGTGAAGAAGGGGAGCTTCTGAGAAATATCAAGAAAATGGTTGGGCCATCGACCTTAGAAAGTTCATTTCAGCTCCTTCGGTATTCGATCTACCTTTCGTCGAATAACTTGCTATCAACACGCCACACTGATAAACTGCTTAAATGGGTGGTGGAAAGTGGGCAATTTCCTATCATAGATCGTTTAATCAGGATGAAGAAATCGTCAACCGAGGTCTTTGCATCGAATTTACTTGTGAGTGCTACGAGGCAACAATATGTCGAA…
VE00_04971	scaffold_37:101660-103039	+	cluster	.	.	hypothetical protein	SMCOG1257:Alpha-glucosidase	Alpha amylase, catalytic domain	IPR006046;IPR006047;IPR006048;IPR006589;IPR013780;IPR013781;IPR015902;IPR017853;IPR031319	.	GO:0043169 - cation binding [Evidence IEA];GO:0003824 - catalytic activity [Evidence IEA];GO:0005975 - carbohydrate metabolic process [Evidence IEA]	Alpha-amylase;CAZy:GH13	alpha-amylase_ScatE2 from BGC0000804 (EHN79425.1:pident=67.97, evalue=0.0)	MARKTGLAPAVALIAAGLMVVTPPVVNASPPGTKDVTAVLFEWNFNSVAKECTNTLGPAGYGYVQVSPPAEHIQGAQWWTSYQPVSYKIAGRLGDRTSFQNMINTCHAAGVKVVADTVINHMSAGSGTGTGGSSYTKYNYPGLYSYYDFDDCTSAVSNYADRFNVQHCELVGLSDLDTSEEYPRTAISGYINDLISLGIDGFRVDGAKHIATEDLANIKSRLANPAAYWKQEVIYGAGEAVQPTEYTSNGDVQEFRYAYDLKRVFNSEKLAYLSNFGEGWGYMGSSVAAVFVDNHDTERNGATLNYKDNAKYTLASVFMLAHPYGAADVHSGYEFSDNDAGPPNDGAVNACWQDGWKCQHAWAEIIRMVAFRNAVRGQALTNWWDNGNNAIAFGRGSKG…	ATGGCACGCAAGACCGGCCTCGCTCCAGCCGTGGCGCTGATAGCCGCGGGCCTCATGGTCGTGACCCCTCCTGTCGTCAATGCCTCCCCGCCTGGCACCAAGGACGTCACTGCTGTCCTTTTCGAGTGGAACTTCAACTCCGTCGCCAAGGAGTGCACCAACACTCTCGGTCCCGCCGGCTACGGATATGTCCAGGTTTCTCCGCCTGCCGAGCATATTCAGGGCGCGCAGTGGTGGACCTCGTACCAGCCCGTGTCGTACAAGATTGCCGGCCGCCTCGGCGACCGCACGTCCTTCCAGAACATGATTAATACCTGCCACGCAGCCGGCGTTAAGGTTGTTGCCGACACCGTCATTAACCACATGTCCGCCGGCAGTGGCACCGGCACTGGCGGATCG…
VE00_04972	scaffold_37:103834-105100	+	flanking	.	.	hypothetical protein	.	Transcription factor	.	.	.	.	.	MDTPVASTPNSEDETPEGRSRKRAAKAKAGHSRDTELAERIERVEKLLSQKLGSEESRRDTNKNSSAITKVGTRIAPTFSASLGNLHFAGFKLREISSYNSIPLFLPEGQQWIKSRTGQTVALEKFYAFGPPWQNQRNLYMNSVPRDMQLLEDSVHLPDREIVEELALRYSSHILFHVFPTIDKVLFEDTINLAYQQGSFQPTGHASAKACVYAFLAFVSIFNIHSGTGTGLPLDSEAYAWKAQSLATQALQEITTDSLQTAVMLVSNLCFHILMFFSVR	ATGGACACACCGGTGGCATCGACTCCAAACTCCGAGGACGAGACGCCGGAAGGCCGGAGTCGTAAACGCGCTGCAAAGGCAAAGGCGTGCGATTCTTGTTATAAAAGAAAGGTATTAGGGTTCTCGGGAATTCTTTTGTAACTGAGGTCTGAAGATTTACAAATGATAACCACGTATGTTAGATAAAATGTGACACCAACGTCCTGCAATGCAACTGGTGCAGGCATCACAATCTTCAATGCACTTTCGACAGAATTCCTCCAGCAAACCGGAAGAAAAAGATTCGAGAGTATGGACCTCTCCTTCCCTTATATCTAGATTTTACTAGTCAGTGTTGCTAAATATTAAATTAGTGGACATAGTAGGGACACAGAGTTGGCCGAACGCATCGAAAGGGTT…
VE00_04973	scaffold_37:107511-111764	+	flanking	.	.	hypothetical protein	.	ABC multidrug transporter	IPR003439;IPR003593;IPR010929;IPR013525;IPR017871;IPR027417	PF01061	GO:0016021 - integral component of membrane [Evidence IEA];GO:0016020 - membrane [Evidence IEA];GO:0005524 - ATP binding [Evidence IEA];GO:0016887 - ATPase activity [Evidence IEA];GO:0042626 - ATPase activity, coupled to transmembrane movement of substances [Evidence IEA];GO:0006810 - transport [Evidence IEA]	.	.	MGTPASNIKSPGEAINKSETQSVVTLLEPTGANEKAGSVAANDWKLSGRVEELHRRDVESGFKGRQLGVTWQNLSVEVVSADAAVSENVFSQFNILEKIKESRHKPALKTILDNSHGCVKPGEMLLVLGRPGSGCTTLLKILANRRAGYSSCTGDVRYGSMDAKEAEQYRGQIVMNNEEELFFPTLTVGQTMDFATRLKVPFKLPNGVDSSQQSQKERKQFLLESMGIEHTNDTKVGNEYVRGVSGGERKRVSIIETLATNASVFCWDNSTRGLDASSALDYTKAVRAMTDTLGIASIVTLYQAGNGIYNLFDKVLVLDGGKQIYYGPTKEAQPFMEDLGFICGNGANVADYLTGVTVPTEREIRDGYENSFPRNATMLLAEYEKSQIQERMAAEADYP…	ATGGGAACCCCAGCCTCAAATATCAAGTCGCCAGGCGAGGCGATAAACAAATCCGAGACTCAAAGTGTTGTTACACTCTTAGAGCCAACCGGGGCTAATGAGAAAGCCGGAAGCGTTGCAGCAAACGACTGGAAGCTGTCTGGGAGAGTGGAGGAGTTACATCGGCGTGATGTTGAGTCCGGTTTTAAAGGTCGACAGTTGGGTGTGACATGGCAAAATCTATCGGTCGAGGTTGTCAGTGCGGATGCGGCAGTCAGCGAAAATGTTTTCTCCCAGTTTAATATCCTGGAAAAGATTAAGGAGTCTCGGCATAAACCGGCATTGAAGACGATTCTGGATAACAGCCATGGCTGTGTGAAGCCCGGAGAGATGCTTTTGGTACTGGGCCGTCCCGGGTCT…
VE00_04974	scaffold_37:112711-114210	-	flanking	.	.	hypothetical protein	.	Fungal specific transcription factor domain	IPR007219	.	GO:0005634 - nucleus [Evidence IEA];GO:0008270 - zinc ion binding [Evidence IEA];GO:0003677 - DNA binding [Evidence IEA];GO:0006351 - transcription, DNA-templated [Evidence IEA]	.	.	MDALDTSSLQIVQLLILRGFYLLCTPHADRCWVTVGVALRIAQAIGLQSAKPTAASTQLNREMRRRVWYNCFLLDWMTCLSFDRPRALSKDTSVPLPQLIDDEYLSKTDEGQQPHNIPSRLTFFVYAMKLLNIRERSRVVETQKIKTDRAGYSGQELGATLDLISDLDHFLESLPTYLQVDHGQALLESVDETCFQLQARVLKARVMYARLITFAAASVLAAATLCPYLDLKFDQPLCKASWDKAFHIFSFHKAHVASADRGIEALERFRSYIQLRGATTQAVGTSVDRDIRITPASGSSSFTPSMTFDSDLVAETFPDMNVDPAPMDESWFVSQDFYFDDGIIRL	ATGGATGCTCTCGACACATCTTCGCTGCAAATAGTCCAGCTGTTGATCCTTCGTGGATTCTACCTTCTTTGCACCCCGCATGCCGATCGCTGTTGGGTTACAGTCGGAGTTGCTTTGAGAATTGCTCAGGCTATTGGACTACAATCGGCTAAACCCACAGCAGCTTCGACACAGCTTAACCGGGAGATGCGTCGGAGAGTGTGGTACAATTGCTTCTTGCTTGATTGGTAGATATATATCTTCAGCTCGCCGAGCTAGTGAGAATTGTGTTATCACACTGACTGTGCTTAGGATGACATGTCTCTCTTTCGATCGACCTCGAGCGTTGTCAAAAGATACATCAGTTCCTCTGCCACAACTCATCGATGACGAGTACCTTTCAAAGACGGACGAGGGCCA…
VE00_04975	scaffold_37:115575-116616	+	flanking	.	.	hypothetical protein	.	alpha/beta hydrolase fold	IPR013094;IPR029058	.	GO:0016787 - hydrolase activity [Evidence IEA];GO:0008152 - metabolic process [Evidence IEA]	CAZy:CE10;MEROPS:MER042911	.	MATLFPRFERVDTVYKTLNGTPFSTAVLVPKTLKSVQKTCPLLVHFHGGGLFMGTNLEPRFLSLWPLELAEAKNAIIVSPTYRLIPEATGSDIFDDLRDFWEWTRQSLSTFVAKKWPGLILDLDRTAVSGESAGGYLALQSGFLFPSADIKVVMGQYCAIYPDIKWRPGPAEGAVEANEFIEAYLAQIKPGDIRLTSPFPERVDLGDAMRQSGRYNEWIGEDERLRLDYCLRTAESIPPIWIMQGTEDSRVPKESTDTMVARIRESRPEAEVLYSVQPGEHGFDMYHGLEEPYIAEGIGMITKYWP	ATGGCCACCTTGTTTCCACGATTCGAAAGGGTCGACACCGTCTACAAAACTCTTAATGGGACCCCTTTTTCTACAGCTGTTCTTGTTCCTAAGACACTTAAATCAGTGCAAAAGACCTGTCCCTTGCTTGTTCACTTTCACGGTGGTGGGCTTTTTATGGGCACTAATCTAGAGCCTCGTTTTCTATCGCTATGGTTCTCTCTCCAATTCTCTGCTCCTCTCCCTTCTTGGCACTCAGAACTAACTCAACTCGCCACACAGGCCCCTCGAGCTTGCTGAAGCCAAAAATGCCATCATAGTCTCGCCTACATATAGACTTATCCCGGAAGCTACAGGGTCAGATATTTTCGACGACCTTAGAGACTTCTGGGAATGGACGCGGCAATCCCTATCGACATT…
#Cluster_11
#GeneID	Chromosome:start-stop	Strand	ClusterPred	Backbone Enzyme	Backbone Domains	Product	smCOGs	EggNog	InterPro	PFAM	GO terms	Notes	MIBiG Blast	Protein Seq	DNA Seq
VE00_05679	scaffold_48:148286-149066	+	flanking	.	.	hypothetical protein	.	NA	.	.	.	.	.	MLDRLDDEKYPFLFYDDVVIKLVNGKALRTLRLESRFETKRGWENPKEGEGSLPPTLQSQEDNHLCAIKRILISALRLGALKEKSFKEALASTAARRDKTIQWAPRKGLEDEIKAVFSHLSRLYRRILTTTTGRLTVAKRSRHRLFSSSPDDRDLNCLSSSTVPGAAMPCAPPLSPHLCRIAEIDWLKAWIWAFSDQFGILLGFEYQSGDYP	ATGCTGGATAGGCTGGACGATGAGAAATATCCATTTCTATTCTACGATGACGTTGTGATAAAGCTCGTCAACGGGAAAGCCTTGAGAACCCTAAGGCTCGAATCTCGATTCGAAACGAAAAGAGGATGGGGTAAGCTATATATAATTAAATATTATAAGTAACTAACATATGACAGAAAATCCAAAAGAAGGTGAGGGTAGCCTTCCTCCCACGCTACAGTCGCAAGAGGACAACCATTTATGCGCCATCAAGCGGATTCTGATATCTGCTCTTCGGTTGGGGGCTTTGAAAGAGAAGAGCTTCAAGGAGGCCCTGGCTTCAACCGCAGCCCGGCGAGACAAGACTATTCAGTGGGCGCCTAGGAAGGGTAAATTGCCAGTCCTATGTGCATTCCAGGG…
VE00_05680	scaffold_48:150433-152418	-	flanking	.	.	hypothetical protein	.	NA	.	.	.	.	.	MKKQRRKDDSPLSKRFAYIPPPDEQASPQPSLPIDPKKSASRRTNSALSKQTKVFPNTSISKPNPLRSYDNEAHLKKSTEFTINAPSTLDKIAQAGHIGLAQTTLEKLAAFRFKTSAVDVELGQATLDHATSLNPPSDTANLDTHLFAHEQSIRDGGNDIYPLPVPDDALSPVEHEVYEDVYHQPPHTHATLGEPDDDFEDLFDETINISYSMETRAYGNNMPKPNHSDSLEVSSSVYKDSAIGTEMDNSSNTKDHAESHEGWDEGLDDEDFAQFDTDDLALPNILATSRMLPQNSSVQFPVELGSDDFDDGVADDDLMEIMVEHENVHNYARHQAATSVNNSREPGAVFGNASRSSLRLQSTDDEYFMDDTEEAELANLAELDNPAIIETHSPPSNWT…	ATGAAGAAACAACGGCGTAAAGACGATAGCCCGCTTTCAAAAAGATTCGCATATATACCTCCACCCGACGAGCAAGCTTCACCACAGCCATCGTTGCCGATTGATCCGAAGAAATCTGCCTCACGAAGGACGAATTCAGCGCTGTCAAAGCAGACCAAAGTTTTCCCCAACACAAGCATCAGCAAACCAAATCCACTACGGTCATACGACAACGAGGCACATCTCAAGAAGAGCACAGAATTTACAATAAATGCACCTTCAACACTTGACAAGATTGCTCAAGCTGGACATATTGGGCTGGCGCAAACCACCCTGGAAAAACTGGCCGCATTTAGGTTCAAAACATCTGCTGTCGACGTGGAATTGGGCCAAGCCACGTTGGATCATGCCACATCATTG…
VE00_05681	scaffold_48:153491-155144	+	flanking	.	.	hypothetical protein	.	VHS domain protein	IPR002014;IPR004152;IPR008942;IPR018205	.	GO:0005622 - intracellular [Evidence IEA];GO:0006886 - intracellular protein transport [Evidence IEA]	BUSCO:BUSCOfEOG74FF9N	.	MFSSKKPYSSVTVAIERLTSEQFEEDDLSGIPDLVEAIDLQATGPTEVARAIRKKLKYGNVHRQLRALTIIDGLMQNAGSRFQRAFVDEPLLERLRVCATSPMSEKEVRDRCQVLFAGWGHTYKSTPGLERIARLNKELPKRKQVVTQDRSKVLKETERDPFEDEEDEAEQAASRSAAPSPTPGAAPKSHKSKSSSSGISSSLFGSTTPTKSKKSKKGLKSKSGPFNVEAEKGNMKTNIAESSVASINLLNAMQRINREEERVSENQACVAQFERCKFLRRHILRYIQNVEAEEWLGALIQANDQLVTALMTFEQLDSSIDADSDSDDELAEQAHAYRMLQEKGKSVDGAAAELAGLKLSPASAAPVPVAPPRPAAPPVVDNYDSVEEEDDDNPFGDSN…	ATGTTCAGCTCTGTAAGCTTTCCCTATTTTCATTGAAATACAGCCGATATAATTGGGGACTTCACGATGTTAGCGTGGACGCGAGGTATTCAGATATGTCATCTTCCCCGCGGGGAATCCTATATCCAGTGATACCTACAGCCACGTGGTAGAATCAAGTATGAAGAATCATATACAATCGTCTGGTTCTGACAAGAAACGATGCCTGTAGAAAAAGCCATACTCCTCGGTCACGGTAGCCATTGAGCGCCTCACAAGTGAGCAGTTCGAAGAAGATGACCTGAGCGGGATTCCGGATCTGGTTGAGGCCATCGATTTGCAAGCAACAGGACCTACGGAAGTTGCGCGAGCTATCCGGAAGAAACTGAAGTATGGCAACGTCCATCGCCAACTCCGAGC…
VE00_05682	scaffold_48:157183-158145	-	flanking	.	.	hypothetical protein	.	NA	.	.	.	.	.	MGLMFYAAVVPLFAMMLLLHVYASPSTPFVESIHNDSIFVILSPVKLRPIISYVWGYFLLLLSRATSIKLPSASELLGFCLSILTRESLDKLVSTAHWATDKLFTCEISCMITIAITSFFTEFFQITYLRIFTSTGALVVTNTSNLNFPKERDSVHEATQQFNYKICALGSVIFTSIDYTSFVLDAIYTLRRVVHECWRPGGINCCGTWFVVNCIASVAAMVVIGSSAVGLFIWGAANNVLESWQFLEAAREEEAARTRFDPGAMDRAANAMKQRGRLMEDDREEQMKEEALREIIGLYEADETQVHDTKQPKEALESGL	ATGGGCCTCATGTTCTACGCCGCAGTAGTCCCTCTGTTTGCGATGATGCTGTTGCTTCACGTTTACGCTTCGCCGAGCACGCCGTTTGTCGAGAGCATCCACAACGATTCTATTTTTGTCATTCTCTCACCCGTCAAGTTGAGACCTATCATCAGTTACGTCTGGGGGTATTTCTTGTTATTGTTGTCACGGGCAACCAGTATCAAACTCCCATCAGCATCTGAACTCCTCGGCTTCTGTCTCTCTATTCTCACACGCGAGAGCTTGGACAAATTGGTCTCTACCGCACACTGGGCAACAGACAAACTCTTCACCTGCGAAATTTCCTGCATGATCACGATCGCCATAACCTCATTTTTCACCGAGTTCTTCCAAATCACATATCTACGAATCTTCACC…
VE00_05683	scaffold_48:158636-161737	-	flanking	.	.	hypothetical protein	.	transcription factor Rap1	IPR001357;IPR001606;IPR009057;IPR015010;IPR021661	.	GO:0003677 - DNA binding [Evidence IEA]	.	.	MAGVVYEGVGGGGDLFQGQKFFISQRVPGRTEFIKNIERNGGFVVPQEKNADVLVADHAKPKLAPANSVSWKYLEQSLEKGELEDLEAHRINSPSKTRLPGGPQKSTRMPFTHADDMAISIWVAKAEVIGLSVRGNEIYEQFAGKNPRHTAQSWRDHWIKQLSSKPRPEIDMNSTDWPVKSKQDRPRRVIPPATQSENVATTPNASGARRPTLSSPSLPATSHSPEDEAPLKEVPLTKDVPFTEEDIETLEEEYPDIVDVPPAKLVYAWEAFAKKHIRHTAGDWCNYYENVFKLRKCQENEEKDAKVVKPKPNRGQDTTSKAYSTPVRAAVSSRSPTESRDTARHRKLGENGATSSKSPESVASKDQSRIGVSADKAKFLENLRELSNAIGCETEPSFS…	ATGGCTGGAGTCGTCTACGAGGGCGTTGGAGGAGGTGGTGACCTATTCCAGGGACAAAAGTTCTTCATTTCGCAGCGCGTTCCAGGGAGAACTGAATTCATTAAAAATATAGAGGTAAATCTGACATTGCTCGGAAATAGAAACTGCCACTAACTTTACAAAGCGCAATGGGGGCTTCGTGGTTCCGCAGGAAAAGAATGCAGACGTGCTGGTTGCGGATCACGCAAAGCCCAAGCTTGCACCTGCAAATTCTGTCTCGTGGAAATACCTGGAACAGAGTCTGGAAAAAGGGGAGCTAGAGGATTTAGAGGCTCATCGAATAAATTCCCCTAGCAAAACCAGGCTTCCAGGCGGACCACAGAAATCGACCCGAATGCCTTTCACACACGCAGATGACAT…
VE00_05684	scaffold_48:162384-163997	+	cluster	.	.	hypothetical protein	.	Palmitoyltransferase that targets several endosomal SNAREs. Palmitoylates the SNAREs at cysteine residues close to the cytoplasmic end of their transmembrane domain. May have a role in the cellular quality control of transmembrane domain-containing proteins (By similarity)	IPR001594	.	GO:0008270 - zinc ion binding [Evidence IEA]	.	.	MALVKSILFILLLSVSEYLYLPFVFPAQTVATQAVMIPIILMPYIFLYLAAFSDPGFITNATHATHMRLYPYDHVNFHPSAICSTCDFIKPPRSKHCALCKHCVSRSDHHCIFINNCVGYGNTHWFILLLLSTTLLTAAGGYLGVIYISDIIKARYSSFTIRGTGFTWRDYANFWLWGIHVKPGAGGVTLLCVLSTALIAALAAYTLYQVWAGVTTNESGKWDNTSCDIEDESLYMRPLDKHRPRDPGVEPPVKWPVQPKLISMSCETKPPSNAKSLQGQGYGEWVRVESLHDLENVYDIGFWRNIVDLFLPRSAYETRYAED	ATGGCTTTGGTGAAGAGCGTAATTTGTCTGGTGCTTTTCATATCCTTTATGACATTTGTTTTGTTCTTTGGGAGACTGCCAGCCTTAAGGTATGTATGAACTGGAGAGACGGCCGACAGGTTCAAAAGCTCATCAGGAACTAGGAGAACGCCGATCGGTGCCTTGCATCGACTGTTCATGATACATATTCCAAGATTTCTGTTCTCTCTGGATCAAAAAATCAGCAATGGGCGTGTATATGCCTCAGGTGCAGAGACTCTGCGGTTTGTAATGAACGAACGGCACCCTACAGTTCTCGTAAGTTTGGAATTTGTGTGGCTTGTGTACATGCATAACGAAGCTTTTTGTCGCTCAACCCTCTGTTTCTTAACCGCTTATTTGGGACATTCTATCCTCTTT…
VE00_05685	scaffold_48:164463-166379	-	cluster	.	.	hypothetical protein	.	conserved hypothetical protein	IPR003382	.	GO:0003824 - catalytic activity [Evidence IEA]	.	GdmD from BGC0000514 (ABC94905.1:pident=39.19, evalue=1e-07)	METHPFDYQYDNLRIPNVAQEPFVPRPSKPFEFKATDCQKLHVLVAANCERDVSKAEALVVRFFGHAKVKCRAICDDPTAKAVRFAPTLENSPSSIGRINNGEVTAQVWAEWADLLVMAPASADTMGKMLNGITGTLLLDVLRGWDVSKKIILVPGMTTSMWENPMTKKQLSKLRRKWNWVRVMPPILWQYDEKGGKKCLIQYDGFPDLVETINNQAELLTIGHDVDITTSGDVEQARRNQKTETRLPSELWTIIFDYVGDWEVAQSIGIYTNLPIPREWELRESPKDELHEYIRSLESTILTKSVPRVIEKLDQAPKSMEYLSSLCVKLIIKFCLTDVLSYLETKFREVFWTSFGGKLLPTKASAVYGRNEILEWWRTSASFLKKDYTDEAIDGASKS…	ATGGAGACGCACCCGTTCGATTATCAGTATGATAATCTGCGCATACCCAATGTTGCGCAAGAACCGTTTGTACCGCGCCCATCGAAACCGTTCGAATTCAAAGCCACAGACTGCCAGAAACTCCACGTCCTGGTAGCCGCCAACTGTGAGCGCGACGTCTCTAAAGCCGAGGCCTTGGTCGTGCGTTTCTTCGGGCACGCAAAAGTAAAATGCCGAGCGATTTGCGACGATCCTACGGCAAAGGCCGTGCGATTCGCCCCTACTCTCGAGAACTCTCCGAGCAGTATTGGCCGCATCAATAATGGCGAAGTCACTGCCCAAGTTTGGGCCGAGTGGGCAGATTTGTTGGTCATGGCGCCGGCCAGTGCGGATACAATGGGAAAGATGCTAAATGGGATA…
VE00_05686	scaffold_48:167049-169458	-	cluster	.	.	hypothetical protein	SMCOG1273:hypothetical_protein	DUF21 and CBS domain protein (Mam3)	IPR000644;IPR002550	.	.	BUSCO:BUSCOfEOG74N5RB	.	MTIRSHNSRYNVSPGGTRPAVVGLAKVLFLAASQMSVAGAAPLTSWIKGHEDLPKSPDDPDLWLYLTVAFILVMSGGAFAGLTIALMGQDGIYLQVIATSGEGKEQKHAQRVFKLLKRGKHWVLVTLLLANVIVNETLPIVLDRSLGGGWPAVLGSTALIVIFGEVIPQSICVRYGLQIGSVMAPFVLVLMYLLAPIAWPTAKLLDYLLGEDHGTVYKKSGLKTLVTLHKTLGSTPGDRLNQDEVTIISAVLDLKDKAVGDIMTPMGDVFTMSVDTVLDEETMDAILSAGYSRIPIYEPGNENNFIGMLLVKMLITYDPEDCKKVGEFALATLPETSPETSCLDIVNFFQEGKSHMVLVSEYPGEDHGAIGVVTLEDVIEELIGEEIIDESDVYIDVHK…	ATGACGATTCGGTCGCACAATTCAAGATACAATGTCTCTCCAGGAGGGACTCGCCCAGCAGTGGTTGGCCTGGCCAAGGTCTTATTCCTCGCGGCCTCCCAGATGTCAGTTGCAGGTGCAGCGCCATTGACGAGCTGGATCAAAGGCCACGAAGACTTGCCTAAAAGCCCAGACGATCCTGATCTATGGCTGTATTTGACGGTGGCGTTTATATTGGTGATGTCTGGAGGGGCATTTGCTGGGCTAACAATTGCGTAAGTTGGCACTGAGATTGTGACACTGTTGGCAAAGATCTAGGCTAATATATACTTCGATTGCAGTTTGATGGGACAAGATGGAATATATCTACAAGTCATTGCCACCTCGGGAGAGGGCAAGGAGCAAAAACATGCACAGAGA…
VE00_05687	scaffold_48:170392-172293	+	cluster	.	.	hypothetical protein	.	NA	.	.	.	.	.	MAGNGASDRLGNIPVLAGTNTQTPEQNTSHPTSTSPSKTSRLAESLLPPFKEIPKDISANVESPTTPRRMPFPRPPSLQMPQKDLANLESAYSRIPLSPKLDPTDSYGSPVIPRRSRGLDFSRAATNLHHSTLAEQSSPDSSPTITGRAMNIPGRRRSGQFSSDTSGTSQWSFRPPGDRTTISSSLGSVNMLCSESSDSTSDDELMDTDDIDDSILTTPQVASRMPMGLNIWSQPHPSPGNNWMNQSPAASSLINFQRARMRNGKSKKGSSSSSSRASPMSRSPPVGGSDAMNNSQFAKDLPSGTQSRRESISWAANQLHIDGSESDDGTLKSTLENPENLPTTPARDGQRGVIRRAVTRRGNMLPKTKGFARIRAALAEEGAPIETEVRREATVIRQV…	ATGGCTGGTAACGGAGCAAGCGACCGCCTTGGCAATATTCCAGTGCTTGCGGGGACAAACACCCAGACACCAGAGCAGAACACATCGCATCCGACCTCGACATCACCCTCCAAGACGAGTCGTTTGGCGGAATCTCTTCTACCGCCCTTTAAGGAGATTCCGAAAGATATTTCTGCGAATGTCGAGAGCCCAACAACCCCACGGCGAATGCCTTTTCCCCGACCGCCGTCCTTGCAGATGCCTCAGAAGGACCTCGCCAATTTAGAATCCGCCTACAGTCGAATACCTCTTTCTCCAAAGCTTGACCCGACAGACTCATATGGATCCCCAGTTATACCGCGACGTTCACGAGGCCTAGACTTCTCCAGGGCTGCAACAAATCTACATCATTCTACACTG…
VE00_05688	scaffold_48:173027-175272	+	cluster	.	.	hypothetical protein	.	heterochromatin protein	IPR000953;IPR008251;IPR016197;IPR023779;IPR023780	.	GO:0005634 - nucleus [Evidence IEA]	.	.	MPPALSDSGSESPEVEAQVTLEANNGRPSRSSNGNTKKMAKAASDDEEDEVLAVRAGDKEEEEEDEDEEAEEDVYVVESIKNHMFDEDGEIRFQVKWEGYNRPSDMTWEPEENLATATEIVEDYYNQIGGREFVNDEAARELEKVKTAPPRKRGRAPSGSAAVPKGKRGKVEKVEKHPKDTTPPASLDFKVPTGNWEHEATAIEQVEEQDDGSLQVHIVWKGGQRTAHPVERAYKHCPQKMLRFYEQHIVFGKGGGKKLLNKTVIDNNWTSPAPWITTATGGKLDPEDTSKLWNSAFWTSKAFFTGRRRVTSKANSHRKTMLTLT	ATGCCTCCAGGTTAGTAAGGGGATTGTCTGTTTTCAGCTTTGAAAGCTTTGGAAACGTTATGAATTTCAAATTTACTACACTGCTGTTATATTGAGCCAATACAGATGCTAACTGCTTGCAGCGCTGTCGGATAGTGGGAGTGAGAGCCCTGAGGTCGAGGCCCAGGTTACACTCGAAGCGAACAACGGCCGACCTTCTAGATCGAGCAACGGCAACACAAAGAAAATGGCAAAGGCCGCGAGCGATGACGAGGAAGATGAGGTCTTGGCCGTAAGAGCTGGAGACAAGGAAGAGGAGGAGGAAGACGAGGATGAAGAGGCCGAAGAAGACGTGTATGTTATCAGTTGCATATTTTGGAGTAATGCGCCTAACTGCATCACAGATACGTCGTGGAATCC…
VE00_05689	scaffold_48:176997-178831	-	cluster	.	.	hypothetical protein	SMCOG1005:Drug_resistance_transporter,_EmrB/QacA	resistance protein	IPR011701;IPR020846	.	GO:0016021 - integral component of membrane [Evidence IEA];GO:0055085 - transmembrane transport [Evidence IEA]	.	from BGC0001123 (BAE56594.1:pident=41.74, evalue=3e-147)	MATDTTDASVVNGDNTAAEPASAEEKGAQEKKTHYGWRFWAVFPALCITAFLSSLEGTIVTTALPTINNELNTGDSYVWVINAFFLTSAAFQPLYGQLANIFGRRWVMVTALSIFILGSGISGGAESAGMLIAGRAIQGMGSGGMVMLLDLIISDLVPVSQRASFMGIIFAAVNVGTALGPFIGGIIVQTISWRWAFYLNLPIGGFALIVVLSVLNTSYKKELVKERLKQIDFVGNAILVAATVATLFASTYGGARYSWSSWHVLLPLLLGLAGYGLFIFYEASRFPKNPVVALHLFGNRTSATVYFITFIWSILSMWRIYFLSVYFQGVLASSPARAGVQILPSVLSLFPAVALSGAIMKKTGRFLPIHFVSFGLMVVSHGLYTILGPNSSTATWVLL…	ATGGCCACCGACACTACCGACGCATCCGTTGTCAATGGCGATAATACTGCTGCAGAACCAGCTTCTGCGGAGGAAAAGGGTGCTCAGGAGAAGAAAACTCATTATGGTTGGCGTTTCTGGGCTGTATTCCCAGCGCTGTGTATCACGGCATTTCTTTCTTCTCTCGAGGGGACCATAGTCACAACTGCTTTACCTACAATCAATAATGAGTTAAACACAGGAGATAGTTATGTCTGGGTTATTAACGCCTTCTTTCTTACGAGGTAACTGTAGCCCCTCGTATCTCCAAAGACTTTTGCTGACGTGGAATGCCAATCCAGCGCTGCGTTCCAGCCTCTCTATGGGCAGCTGGCTAATATATTTGGCCGCAGATGGGTCATGGTAACTGCGCTATCAATT…
VE00_05690	scaffold_48:182248-191560	-	cluster	Hybrid PKS-NRPS	PKS_KS (14-445);PKS_AT (559-877);PKS_DH (949-1124);cMT (1383-1601);PKS_KR (2115-2289);Condensation_LCL (2594-2885)	Hybrid PKS-NRPS	SMCOG1022:Beta-ketoacyl_synthase	polyketide synthase	IPR001227;IPR001242;IPR006162;IPR009081;IPR013217;IPR013968;IPR014030;IPR014031;IPR014043;IPR016035;IPR016036;IPR016039;IPR016040;IPR018201;IPR020801;IPR020806;IPR020807;IPR020841;IPR029063;IPR032821	PF00109;PF08659;PF14765	GO:0016740 - transferase activity [Evidence IEA];GO:0031177 - phosphopantetheine binding [Evidence IEA];GO:0003824 - catalytic activity [Evidence IEA];GO:0008152 - metabolic process [Evidence IEA]	.	hybrid_NRPS/PKS_enzyme,_putative from BGC0000983 (EAW09117.1:pident=48.83, evalue=0.0)	MGATPINHGHKNEPIAIIGSGCRFPGGANTPSKLWELLREPRDLLIPIPESRFNPTAFYHEDGLHHGTSNIKDSYLLSEDHRLFDAQFFGIKPVEANSVDPQQRLLLETVYEGVESAGLSIAGLQGSNTAVYVGLMSGDYADLLNRDPNGFPTYFATGTARSILSNRVSYFFDWHGPSMTIDTACSSSLVALHQAVQTLRSGDCKVAIAAGSNLILGPEQYIAESKLKMLSPESRSRMWDRDANGYARGDGIASVVLKTLRQAIADGDHIECVVRETGINQDGRTKGITMPSPTAQATLIRETYAKANLDLDKASDRPQFFEAHGTGTPAGDPIEAEAISTAFFGGQRDQHQTLYVGSIKTIVGHTEGTAGLAAVLKASLALQNGTVPPNLLFENLNPA…	ATGGGCGCCACTCCTATCAACCATGGCCATAAAAATGAGCCTATTGCCATTATTGGAAGTGGCTGTCGATTCCCAGGAGGAGCAAACACACCTTCAAAGCTCTGGGAGCTCCTACGCGAGCCCCGCGACCTTCTGATCCCTATTCCTGAAAGCCGGTTTAATCCGACAGCCTTCTACCACGAAGACGGACTGCATCATGGAACGAGCAATATCAAAGATTCTTATCTGCTATCTGAGGACCACCGTCTCTTTGATGCGCAATTCTTTGGCATCAAGCCTGTCGAGGCGAATTCTGTTGATCCACAGCAGAGATTGCTGCTGGAGACTGTATATGAGGGGGTTGAATCTGCTGGGCTAAGCATTGCTGGTCTGCAAGGATCAAACACGGCCGTCTACGTG…
VE00_05691	scaffold_48:193205-194879	+	cluster	.	.	hypothetical protein	.	GAL4	IPR001138	.	GO:0005634 - nucleus [Evidence IEA];GO:0008270 - zinc ion binding [Evidence IEA];GO:0000981 - RNA polymerase II transcription factor activity, sequence-specific DNA binding [Evidence IEA];GO:0006355 - regulation of transcription, DNA-templated [Evidence IEA]	.	hypothetical_protein from BGC0000983 (EAW09115.1:pident=27.60, evalue=2e-13)	MEDQSRRFACDRCRGQKLRCERTQRHADDKVACKRCLRARAECNTSLSVRMGRPSHSEKKGHTSPRQSRRSSALASTTSFQSTGLARESVPRPLEQTVVNASEWDGSSSEFVNVGQDSSGALDFQDTMDIQHQNSIQQRWQDTSSFPELSHSTFPINTAGNASTTAYQDGDGTQIDSTPGLNELDFDHLFGTNTSVASGRHSTLNSGIPHTHTNNSNEEDSPNGPLQSEDSMDFAIDPYLPAEAKEECLQKLSNLSADLLQDLKRIGASNPTDPAFATPSATASSSAHPPPVSGHALNVGRMLEHSERFLDILQHVGGSPSNDHVPALSPAISNVRYFDLGHDNSELGFGGASTTTLSQLLGDGITSPYISSPASNTSLTGTSNGPKPSGGLIRPDIPT…	ATGGAAGACCAGTCCCGACGGTTTGCCTGCGACCGCTGTCGTGGCCAAAAGGTGATCACCAGAGTGGCTCTGCGTCCTTCAACGGTGCGACGTCGTAATAACGCCTGAATAGCTTCGTTGCGAGCGCACTCAAAGGCATGCCGACGACAAGGTAGCCTGCAAGCGTTGCCTTAGGGCCCGCGCCGAGTGCAACACCAGCCTGTCGGTCCGCATGGGCCGGCCGTCGCACAGCGAGAAGAAGGGCCATACCTCGCCCAGGCAGAGTCGGCGGTCAAGCGCCCTAGCGTCAACGACGTCATTCCAGTCCACAGGCTTAGCCCGTGAGAGCGTCCCACGACCGCTAGAGCAGACGGTTGTGAATGCCTCGGAATGGGATGGAAGTTCGAGCGAGTTTGTCAA…
VE00_05692	scaffold_48:195297-197252	-	cluster	.	.	hypothetical protein	SMCOG1034:cytochrome_P450	Cytochrome p450	IPR001128;IPR002401;IPR017972	PF00067	GO:0005506 - iron ion binding [Evidence IEA];GO:0020037 - heme binding [Evidence IEA];GO:0016705 - oxidoreductase activity, acting on paired donors, with incorporation or reduction of molecular oxygen [Evidence IEA];GO:0055114 - oxidation-reduction process [Evidence IEA]	.	cytochrome_P450 from BGC0000977 (BAK26559.1:pident=34.21, evalue=3e-95)	MSVGIFETISIARNAVGRLRLTRWQLTKLIALNIWRSFSFTDIFLTSISIYLSYLAIRSIYRLYFHPLAKFPGPKLGAVSQLWFARSWYYGKYFQDIEKLHEKYGDVVRTAPNELSIATPQSFHDIYGQTGRNKDIFVKSDFYDVGEKELTIVSERDVDKHREVRRVLAPGFTTAALLRQESVIHEYVDLFLSQLSRLATKEAVKVNEWYKWVTFDITGELTFGEPFGALRDAKNHFWISTIHDTGHIWALSAICKRYPILWPVLYFVAPSNLKKAFEQHQAYTKQKVQSRIARRNEIKHVDFFTNLLSEKSRNQSEKFMLAQATLLVIGGSDTTSLFLTGVTYSLLTNQETLKKLQDEVRGAFDDVTQIDSASTLELKYLNAVIEEGLRLLPAIPLGL…	ATGTCAGTTGGTATATTTGAAACTATCTCGATTGCTCGAAATGCGGTGGGGAGGCTGCGGTTGACGAGGTGGCAGTTGACGAAACTTATCGCTCTGAACATATGGCGCTCGTTCTCATTCACGGACATATTTTTGACGAGCATTAGTATAGTGAGTTTTGATGAGAGAGTTACGGCTAATACGTGGATTGACGATTTCTGCCTAGTATCTCTCTTATTTAGCTATCCGCTCTATATATCGTCTTTATTTTCACCCATTAGCCAAGTTCCCAGGACCGAAGCTCGGGGCAGTTTCACAGCTCTGGTTTGCTCGCTCGTGGTATTACGGGAAATATTTCCAAGATATCGAGAAGCTCCACGAGAAATACGGTATATAAAGATTCGAGTGTGAGAATATTTA…
VE00_05693	scaffold_48:197867-199829	-	cluster	.	.	hypothetical protein	SMCOG1092:hypothetical_protein	FAD dependent oxidoreductase	IPR020946;IPR023753	.	GO:0016491 - oxidoreductase activity [Evidence IEA];GO:0050660 - flavin adenine dinucleotide binding [Evidence IEA];GO:0050661 - NADP binding [Evidence IEA];GO:0004499 - N,N-dimethylaniline monooxygenase activity [Evidence IEA];GO:0055114 - oxidation-reduction process [Evidence IEA]	.	dimethylaniline_monooxygenase,_putative from BGC0000627 (EED49424.1:pident=41.65, evalue=3e-137)	MKLIRHWIDCDAESEYIDVALGPCARRRMSPNIKSDTTKALNDGDQQAMPYQECFILNMHVERVAIIGAGVSGVVSAKNLGAAGLQVKVFERSSTLGGIWNYDERQPPEPSYPSTQPSLADVPPIEVYGGYGDTLKIAVNGSRALTEIELRHSPPGPAYQGLTNNIPTYLLELKESPWEENTEDYVNHRLVLEYIRSFARNNGVEKLVKYNTRVERVEKQGSKWVLSTSTLVKEGADRGRLEYDTEEFDAVVVASGHYHAAKVPDLPGLKEWKQAWPNRVSHSKSYRNPTNLTDQNILLIGAGVSSTDIANEASGFAKNIYQVARSSPFDIPARFLPPNAERVSQIASFGNPAATPNENSSQPSELNNLDPIPASVTLSDGRILENIHRVIICTGYHIS…	ATGAAGCTCATTCGCCATTGGATTGACTGCGATGCCGAGTCCGAATATATTGATGTGGCGCTTGGCCCTTGCGCGCGAAGGCGAATGTCTCCGAACATCAAGTCGGACACAACGAAAGCATTGAATGATGGCGATCAGCAAGCCATGCCGTACCAAGAATGCTTTATACTCAAGTAACTCGTCTTACGTGCTTTGAGGCCACGGTTTTCTCATTCATTCCCTGCTCAGTATGCACGTCGAAAGGGTCGCAATCATCGGTGCCGGGGTAAGCGGTGTGGTTTCCGCGAAGAACCTGGGAGCCGCAGGCCTCCAAGTGAAGGTGTTTGAGCGCTCATCTACACTGGGCGGAATCTGGTATGCGATAGCACGAGTGCAGTCCCCATTCAGCCTCACCTTGCT…
VE00_05694	scaffold_48:200127-201322	+	cluster	.	.	hypothetical protein	SMCOG1066:alpha/beta_hydrolase_domain-containing_protein	alpha/beta hydrolase fold	IPR013094;IPR029058	.	GO:0016787 - hydrolase activity [Evidence IEA];GO:0008152 - metabolic process [Evidence IEA]	CAZy:CE10;MEROPS:MER034665	AflJ from BGC0000011 (ACH72902.1:pident=31.66, evalue=8e-29)	MAISHEELLELGKPDQEFEELLAKREPYIILDDAFNVPQLREQEKAYMKTVAKTVKPSPEVIEVDRRIPVRDGTSIPVRFHSPRDPPASGSPILVMLHSGGYCIGGLDNRLEDCRMFVEKWGFVVVNVDYRLAPEHPFPTPVHDAYDAVKWAADNASELHANPSAGFIIGGNSTGATLGAIISLIARDEGLSPPLTGVLLSVPTVVDPKAVPESYKEQYLARDQNSDAPYYLTRLNEVFQAAYKPDHTSHLASPLLHRAGHKDLPPAYIQICGLDPARDDGFIYDRVLREAGVKTRVDVYPGLPHAFWAFLPQLSSSKKYSADLIDGISWLLEQSQNRNSNL	ATGGCTATCTCTCACGAAGAACTACTTGAGCTCGGAAAGCCAGATCAGGAATTTGAAGAGGTAGCAGATCCCTGAACCAGTGAAACGCTTAGAGCCTAATGTGGCAATACAGCTTCTGGCAAAGCGAGAGCCATACATCATCCTCGACGACGCATTCAACGTACCCCAATTACGAGAGCAGGAAAAGGCTTACATGAAAACCGTTGCGAAAACTGTGAAGCCTAGCCCAGAAGTTATCGAAGTAGACCGCCGAATCCCCGTGCGAGATGGAACGTCCATCCCGGTCCGCTTCCACAGCCCGCGTGACCCCCCAGCTTCAGGAAGTCCCATTCTAGTCATGCTCCATAGTGGCGGCTACTGTATAGGAGGGCTAGACAACAGACTTGAGGACTGTCGCAT…
VE00_05695	scaffold_48:201780-203485	-	cluster	.	.	hypothetical protein	SMCOG1106:major_facilitator_transporter	Major Facilitator Superfamily	IPR011701;IPR020846	.	GO:0016021 - integral component of membrane [Evidence IEA];GO:0055085 - transmembrane transport [Evidence IEA]	.	Major_facilitator_superfamily_domain,_general_substrate_transporter from BGC0001205 (KGO40484.1:pident=28.10, evalue=3e-37)	MSVFESKTVPDETLHEDAVVETISEDEKIAVTVAPKAQWWSYIWDYDPSRTKEERLFVQKLDLFLITMLSLGYFAKGLDQANIGTAFVSGMKEDLNMYGKQLNLVDTAWTIGYVVGMIPSQIILTKIRPSIWIPSCEVAWTLLTFVLAAATKAEHVIGIRFLIGLTESIFYPAAHLVLGSWYKPSELGKRAGIIYAVGSAAGMFSGYIQIAVYKNLNGTLGKAGWQWLFIMDGVISIPIAIAGFWLLPDYPHNTRAFYLNDKDRAMAQKRMADVGRAPKGTLGWNIVKRLFGRWHIYPLTLLYIVFSNNGSSNSVNPLTLWLKSEGWSVTKLNLLPSAQAAVQLVASIVFAIVSDFHRDRPSVMSGAVFAGLFSSIILAIWVVPAGLKWFALFLNRAAV…	ATGTCGGTTTTTGAGAGTAAAACGGTTCCGGACGAGACCTTACACGAAGACGCCGTTGTAGAAACTATCTCTGAGGATGAGAAGATCGCTGTGACCGTCGCTCCCAAGGCGCAATGGTGGTCGTACATTTGGGTAGGTACTAGACGAAACATCCCATGACAGCTGACGTTCTAATCGTGCTTAGGACTACGATCCCTCGCGGACTAAGGAGGAGAGATTGTTTGTCCAAAAACTCGACCTCTTTCTCATTACCATGCTCTCTCTGGGCTATTTTGCCAAAGGCTTGGACCAGGCCAACATCGGGACTGCCTTCGTCAGTGGCATGAAAGAAGACCTAAATATGTACGGCAAGCAACTTAACTTAGTTGATACTGCGTGGACAATTGGTTCGTTTCCACC…
VE00_05696	scaffold_48:204091-205317	-	cluster	.	.	hypothetical protein	.	NA	.	.	.	.	conserved_hypothetical_protein from BGC0000983 (EAW09120.1:pident=46.07, evalue=6e-116)	MSQYYTVMTALLAVSLLVSHSLAAAWPWSSDDFSTQIVFRDGCKASHYTAYETYDKPIDFRTSPLDHFNGPKLNPMNRTAGEQWEFDGIGSNAKTGLVIGFYRDPNYAILGTGNFRVSLDILWENGTIYSQDHHVAHSVVEECNQQTIGTWSSPGVLYSFEVSNDNRHAIIRVDTPTIKGSFEIESSAPARYPDGSIFPNEEGTTAAAPFFHWVQPIPTGRINVDLSIEGSPYVWTGLGGHERLWSAFSWFTVLEGMNVVRAEVGPYQLTYLAFKSHILTPGVTYPSVFLSKNGEPIFTATTGYVSKSENYVTLSKKYGGKVTGGLGDRSTGHVLNLVSPKTGKHWYFDFEHNAVSFEFALGEGSGGTGFAALATGGEIEGEKYQSVALVEQLLFPRDS…	ATGTCTCAATATTATACAGTTATGACAGCGTTATTGGCGGTATCTTTACTCGTCTCTCACAGTCTCGCGGCCGCCTGGCCATGGTCAAGTGACGATTTTAGCACGCAAATAGTCTTCCGTGATGGATGCAAAGCAAGCCACTATACAGCCTACGAAACTTATGACAAGCCGATTGATTTTAGAACCTCACCATTAGACCACTTCAATGGACCAAAGCTGAATCCTATGAACAGGACGGCTGGCGAACAGTGGGAATTTGACGGAATTGGCAGTAATGCCAAAACGGGTCTCGTCATTGGTTTCTATCGTGACCCAAACTACGCAATCTTGGGTACTGGTAATTTCAGGGTGTCTTTAGACATTTTGTGGGAAAATGGGACCATCTACTCGCAAGATCAT…
VE00_05697	scaffold_48:205910-206892	+	cluster	PKS/NRPS-like protein	PKS_ER (10-176)	hypothetical protein	SMCOG1028:crotonyl-CoA_reductase_/_alcohol_dehydrogenase	Zinc-binding dehydrogenase	IPR002085;IPR011032;IPR013149;IPR016040;IPR020843	.	GO:0008270 - zinc ion binding [Evidence IEA];GO:0016491 - oxidoreductase activity [Evidence IEA];GO:0055114 - oxidation-reduction process [Evidence IEA]	.	zinc-binding_dehydrogenase_family_oxidoreductase,_putative from BGC0000983 (EAW09121.1:pident=53.42, evalue=3e-121)	MAERFPSPGATDGCDFSGTVVGVGIDAAQSNKFRLGDRVFGAVHGSNPIDHQSGSFAEYVVVDAGFLFHTPSNISNETAAGIGGTGLGTLGLALFKSLALRGRPDKPVDNGDFVLVYGGATSVGTMAIQLLKLSGYRPIATCSPKNFDLVRSYGADNVFDYSAPDVAESIKAYTKNTLNYALDIITEVKTMKHCYGAIGRAGGKYTCLEKYPEHLHTRKTVTPDLVMGISILGKRIALDHGYGSDENLELREFGVEWYVTLQQLIGEGKLRPHPIKVLPGGFQGILDGLSLLKSRTISAQKLVVEIAEA	ATGGCTGAGCGTTTCCCATCACCGGGCGCCACTGATGGTTGTGATTTCTCCGGCACTGTTGTGGGAGTCGGAATAGATGCAGCCCAGAGCAATAAGTTCAGATTGGGAGACCGGGTCTTCGGTGCCGTTCATGGGTCTAATCCGATAGACCATCAGTCCGGATCATTTGCTGAGTATGTTGTCGTCGACGCTGGGTTTCTGTTCCATACTCCAAGCAATATTTCAAACGAGACCGCTGCTGGAATTGGAGGGACTGGCCTCGGAACACTGGGCCTTGCTTTGTTTAAATCACTAGCACTGCGAGGACGGCCAGATAAACCAGTGGATAATGGCGACTTCGTCCTTGTCTACGGAGGGGCCACATCGGTTGGGACGATGGCAATCCAACTTCTCAAACTG…
VE00_05698	scaffold_48:207134-208414	-	cluster	.	.	hypothetical protein	.	Alpha/beta hydrolase of unknown function (DUF1100)	IPR010520;IPR029058	.	.	.	conserved_hypothetical_protein from BGC0000983 (EAW09119.1:pident=54.02, evalue=2e-169)	MHQFFKSTFFNFEAIRVLGTAPFGGADIAECLDAIGQITDKGADSWHLAWNAQAEKAEALAEDARNSGNAAEARRAYLRASNYFRASGYMFNDRPQTPDARVLPIAERVIKTFQQATKYFEGEVHLLEVPYQGYTLPAYLYLPAAENRLPGKTPILLNTGGADSVQEELYYIYGSSGPGLGYAVLTFEGPGQGIVLRRHRLHMRPDWEVVTSAVLDYLFDFSDKHPDANLDLDRIAIAGASMGGYYALRGASDLRFKACVSIDPFYDMWEFATHHISPTFIGGWTSGWISDGFVNGTIGLLSKLDFQLKWEVNVASWFFNLETPAATLKEMKKYTLKDGFLARVKCPVLVSGAAHSLYFNPVYHSLSVYNGLTALNEEEKQVWMPDTPGEGGLQAKVGA…	ATGCATCAATTCTTTAAGTCCACGTTCTTCAACTTCGAGGCTATCCGAGTTTTGGGAACGGCTCCATTTGGTGGGGCAGACATCGCCGAATGTCTTGACGCAATCGGGCAGATAACTGACAAAGGTGCCGACAGCTGGCATTTGGCATGGAATGCTCAGGCAGAGAAAGCAGAGGCTCTAGCAGAAGATGCACGCAACTCGGGTAACGCAGCGGAAGCCCGTAGGGCGTATTTGAGGGCTTCTAATTACTTCCGCGCGAGCGGCTACATGTTCAATGATCGACCACAAACTCCTGATGCTCGAGTTCTCCCAATTGCGGAGAGGGTGATCAAGACCTTTCAGCAGGCGACCAAGTACTTTGAAGGAGAGGTTCATTTGCTTGAGGTCCCATACCAAGGT…
VE00_05699	scaffold_48:209515-210516	-	cluster	.	.	hypothetical protein	SMCOG1036:alpha/beta_hydrolase_fold_protein	alpha/beta hydrolase fold	IPR000073;IPR000639;IPR029058	.	GO:0003824 - catalytic activity [Evidence IEA]	MEROPS:MER017177	alpha/beta_hydrolase from BGC0001032 (AFX60323.1:pident=28.57, evalue=1e-08)	MENFQRKQLITQRSLKYTYYVSTSSESTDQFPALLFLHGFPDSAHLWAGVIDELGNLPNKIIVPDCLGYAGTDKPTDTNLYAYKDQAEDIADILINENAKNTIVIGHDWGSALAQRTYLHKRNLFSGVVLVNIGYLVPSDQPFDLAAFNSYTESVIGYPQFSYWDFFISPDAADIIENNLKRMWQALHGDEEDWMKKIFCVPNAMRDFLLGTEQVPLKDYAKQPINKDRFMDQFRPGEFASALQAYKAAVGNVQHGSDATISRNELDIRVPLLFIICTKDDVCTPGLMEPAKQHGLVPYLKEVTIECGHWSPLEKPDEIAKHIKDFLGGLSSH	ATGGAGAACTTCCAGCGCAAGCAGCTCATTACGCAGCGTAGTCTCAAGTACACCTACTATGTCTCTACATCTAGCGAGTCAACAGATCAGTTCCCGGCCTTATTATTCCTTCACGGTTTCCCTGATTCAGCCCATCTCTGGGCTGGGGTTATCGACGAACTCGGCAACCTCCCAAACAAAATCATCGTTCCCGACTGTCTGGGCTATGCCGGCACTGACAAGCCGACGGATACCAATCTTTACGCATACAAGGACCAGGCTGAGGATATTGCAGACATTTTGATTAATGAAAATGCCAAGAACACCATTGTCATAGGCCATGACTGGGGTAGCGCCCTCGCCCAGCGCACCTATCTCCACAAAAGAAATCTCTTTAGTGGAGTGGTCCTTGTTAATATC…
VE00_05700	scaffold_48:211177-211801	+	cluster	.	.	hypothetical protein	SMCOG1087:hypothetical_protein	FAD binding domain	IPR002938;IPR023753	.	GO:0016491 - oxidoreductase activity [Evidence IEA];GO:0071949 - FAD binding [Evidence IEA];GO:0055114 - oxidation-reduction process [Evidence IEA]	.	monooxygenase from BGC0000629 (AAT65719.1:pident=40.10, evalue=2e-38)	MGTKTDFRVIIGGGGITGLTLANMLQLYGIDFVLLESNSDLTPKGCGGISLLPHGNRILDQLGLYSRLLALAIPVDSLHFRDEFGEVIREVRGVNQSMNERHGYPQLSLDLQRVLQVLYDNIQDKKKILTRKEVQGVDVTHDGVVVKTSDGSSYQGDILVGADGNHSTIRDKMWQIADDLSPGWIAPDEHS	ATGGGGACTAAAACTGATTTTAGAGTTATCATAGGAGGCGGGGGGATCACTGGCCTCACGCTAGCTAATATGCTTCAGCTGTACGGTATAGACTTTGTCTTGCTTGAATCTAACTCGGACCTTACACCGAAAGGCTGTGGCGGTATCAGCCTTCTGCCCCATGGAAATCGCATCCTAGACCAACTAGGTTTATACAGCAGGCTATTGGCGCTCGCCATTCCGGTTGACTCGCTTCATTTTCGAGACGAGTTTGGTGAAGTGATTCGCGAAGTCCGGGGCGTGAATCAATCCATGAACGAAAGGTGATAAATCTTTCATACTATGAGATTTGGGTTTGGTCTAACTTGTGGTAGACATGGCTATCCACAACTTTCTCTAGATCTTCAGAGGGTACTTCAA…
#Cluster_12
#GeneID	Chromosome:start-stop	Strand	ClusterPred	Backbone Enzyme	Backbone Domains	Product	smCOGs	EggNog	InterPro	PFAM	GO terms	Notes	MIBiG Blast	Protein Seq	DNA Seq
VE00_05376	scaffold_50:112331-114216	+	flanking	.	.	hypothetical protein	.	Major Facilitator Superfamily	IPR011701;IPR020846	.	GO:0016021 - integral component of membrane [Evidence IEA];GO:0055085 - transmembrane transport [Evidence IEA]	.	.	MGSPSIASRRGDDSDRTSVSSEGKLGVIPGNLLDGAQIVTKSGNLVTKDGVVVSTQESDSSLSTNVFADPEIRDFYVKMYEKAKYECRHVFDADLTWTAEEEKKLIRKVDWRICLWACIMFFSLQLDRGNMVQAVSGTLLKDLHLNTNDYNHGNTIFTASFLVAELPSQLVSKKIGPDRWIPMQICLWSIVAMSQAAMTSRSGFFATRALLGILEGGFIPDLILFLSYFYTSKELPIRLSFFWTALSVTGIISSLLAFGIFHLEGAHGVAGWKWLFLLEGLITFVIGVASFFMMPASAVQTKTWFRPKGWFSDREEAILVNRILRDDPSKGSMMNRKAITPRRLWRGLTDYDLWPIYALGIIIYIPQNPPALYLTLTLRSIGFSTFNANLLTIPHTVVH…	ATGGGTTCACCTTCAATCGCAAGCAGACGCGGGGATGACTCCGACAGAACGTCGGTGTCATCCGAGGGAAAGCTGGGCGTTATTCCTGGCAACCTCCTGGACGGCGCCCAGATAGTCACGAAGAGTGGCAACCTCGTCACCAAGGATGGCGTCGTGGTCTCGACTCAAGAATCAGACTCTAGTCTGTCGACCAACGTATTCGCCGACCCGGAGATCAGGGACTTCTATGTCAAGATGTACGAAAAGGCAAAATACGAATGTCGCCACGTATTTGACGCAGACCTCACATGGACCGCCGAGGAAGAGAAGAAACTTATCCGGAAGGTTGACTGGCGAAGTAAGATATGCTGCCACCCCCTTACGTTGAATATTGCTAAACTACGATATAGTCTGCTTATG…
VE00_05377	scaffold_50:114824-116029	+	flanking	.	.	hypothetical protein	.	Class ii aldolase adducin domain protein	IPR001303	.	.	.	.	MPPSADLATQPPAEAPLTTLPSKQAPHVHGSEEQTPLQAISHGILMDGIPTFSSPAEHRKHILIHTAATFRDFARKGFTEGQSGHISVRDPEFEDYIWMNPLGRHFGLMTAGDMICLDMHTGAVVGGNNTRPANAAGFQIHSAIHKARPDVAAICHAHTDAGRAWSVFARPLEMLNQDICNFYQAHAVYAEYGGIVFAEEEGRNIARALGEGNKGVILMNHGLLTVGHTVDEAGFMFGLLDRGCRIQLDVEAACAGNPGLKRNIISDEEAAYNMKMASEKHVLYREAQPDLDYIFETQGIEVVARGVDNMVIDGPGGD	ATGCCTCCCTCAGCAGACCTAGCAACCCAACCCCCAGCAGAGGCACCACTCACCACCCTCCCCTCGAAGCAAGCGCCACACGTTCACGGCTCCGAAGAGCAAACCCCTCTACAAGCCATAAGCCATGGAATTCTAATGGATGGTAGGAACTAAATAGCCCATTACCTCCCCCCTCCAGAATACGAGCACGTACTAACCCCAACAGGCATCCCAACCTTCTCCTCCCCCGCGGAACACCGCAAACACATCCTCATCCACACCGCCGCCACCTTCCGCGACTTCGCGCGCAAGGGCTTCACTGAAGGCCAATCAGGCCACATCAGCGTCCGCGACCCCGAGTTCGAGGATTACATCTGGATGAACCCTCTCGGGCGGCACTTCGGTCTTATGACAGCAGGC…
VE00_05378	scaffold_50:117057-119070	+	flanking	.	.	hypothetical protein	.	Sugar (and other) transporter	IPR011701;IPR020846	.	GO:0016021 - integral component of membrane [Evidence IEA];GO:0055085 - transmembrane transport [Evidence IEA]	.	.	MDSTDREIAAAGADATTERAPVASGRQLSHEAQRIGSGYSSNSSSSDQPYPNPVGLSRTHSTQADLERRHTSISRIQTARTQHSGTVGRGVGYKESKKPLPNFGYGKSYPPPLPAKEEYVVEFDGPDDPLHAQNWPFKKKLYTAVMLGLTTLTSAFASSIFSAAIPAVSKKFHVGEVVGTLGVSLYVLGFATGPTLWAPLSELKGRRLPILISMFGFAIFQFAVAVAKDLQTVLICRFWGGFFGACPLSVVAAVFSDMFDNKTRGLAITVFSMTVFSGPLIAPFIGGFITESYLGWRWTEYLSGIMGIACFILDLIWLEETYPPVVLIEKAAELRRRTKNWGIHAKQEEIELDFKELVTKNFSRPMRLLFTEPIIFLLSLYMAFIYGLLYLFLTAYPVV…	ATGGACTCCACCGACCGCGAGATCGCCGCCGCAGGCGCAGATGCCACCACCGAGCGTGCCCCCGTGGCCAGCGGCCGCCAATTGAGCCACGAAGCCCAAAGGATAGGCAGCGGATACTCCTCAAACTCCTCATCCTCCGATCAGCCGTATCCCAACCCTGTTGGTCTGAGCCGGACACACTCGACCCAAGCCGACCTCGAGCGCCGCCACACTTCTATAAGCCGCATACAGACAGCGCGGACGCAGCACAGCGGCACGGTGGGGAGAGGAGTCGGGTATAAGGAGTCCAAGAAGCCGCTGCCGAATTTTGGGTATGGGAAGTCGTATCCACCGCCGCTACCGGCAAAGGAGGAATATGTCGTTGAGTTTGACGGACCGGATGACCCTCTGCATGCACAG…
VE00_05379	scaffold_50:119455-121129	+	flanking	.	.	hypothetical protein	.	myo-inositol transporter	IPR003663;IPR005828;IPR005829;IPR020846	PF00083	GO:0016021 - integral component of membrane [Evidence IEA];GO:0016020 - membrane [Evidence IEA];GO:0022857 - transmembrane transporter activity [Evidence IEA];GO:0005215 - transporter activity [Evidence IEA];GO:0022891 - substrate-specific transmembrane transporter activity [Evidence IEA];GO:0055085 - transmembrane transport [Evidence IEA]	.	.	MADRAQDPLMGGDDHDYDDSIPAESVSEHEDPSSTPTLFVWLLTLSAGISGLLFGYDTGVISATLVSIGTSLSSRALTTLDKSLIAASTSLFALLVSPISGLLADSLGRKRVILIADLLFILGALVQAVATSVWVMVAGRSIVGLAVGAASFVTPLYIAELAPSMFRGRLVTLNVLFITLGQVVAYLIGWGFAELGGETGWRWMVGLGALPAALQCLVMVAMPETPRWLAQAGRTEEAKAVLQKVFGAADMRRTVQPVMKAIEREVREEKEAKRERARRSTTKDGGWFSDSWSELFGVPGNVRALTIACLLQGLQQLCGFNSLMYFSATLFSLLGFATPTLTSLSVAATNAIFTILSLLLIDRLGRRRILLLSIPVMIFALICCAATFHYIILPSDTNS…	ATGGCTGACAGAGCCCAAGATCCCCTAATGGGCGGGGATGACCACGACTACGACGACTCCATCCCCGCCGAGTCCGTCAGCGAGCACGAAGACCCGAGCTCCACGCCCACCCTCTTCGTCTGGCTCCTCACGCTCTCCGCCGGCATCAGCGGTCTACTATTTGGCTACGACACCGGCGTAATCTCTGCAACTCTCGTCTCTATCGGCACATCTCTCTCCTCCCGCGCCCTCACCACCCTCGATAAATCCCTAATCGCAGCATCCACCTCCCTCTTCGCCCTCCTTGTTTCCCCCATCAGCGGTCTCCTCGCCGATTCTCTAGGACGCAAGCGCGTCATCCTCATAGCAGATCTCCTTTTCATTCTTGGCGCACTGGTACAGGCTGTCGCGACGTCAGTA…
VE00_05380	scaffold_50:121532-122860	-	flanking	.	.	hypothetical protein	.	UMTA methyltransferase family protein	IPR029063	.	.	.	.	MTSDSSDYLSLTGEANEYVFENGRRYHGYKPGRYMLPNDENEMDREDMKHHISMLITKGRLHLAPIGPDPEVILDIGTGTGIWAIDTADLYPNAKVIATDLSPIQPQWVPPNLTFEIDDAEEDWLFDPQSIDLVHARYLFHGIRDWPRLLRQAKRVLKPGGYVELVEMHVIPTSPDNTLPPNSQIMEFYTTLADVSQEVGLDLSVAQKYGSMMVSAGFENVVEEVFDLPIGDWMQDRRMKEVGAFQRYQMVEGLHGIAFGALTRVAGWTPTRVQVFLAGVRREMRDRGVHCMYTL	ATGACGTCCGAGTAACTACCCCCTTAAGGAGCGAGATTGATCTCTCCTGTACTGAATTGGGACAGCTCGAGCGACTACCTGTCTTTAACAGGCGAGGCCAATGAGTATGTCTTTGAAAATGGCCGCCGCTATCATGGATATAAGCCTGGGCGTAAGTGTTTCCACATGAGGTGCTGTGGAGTCATACTGAGTATCTTGCAGGATATATGCTTCCAAATGATGAAGTATGCGATACTCTCTGGCTACGCTATATGCCTCTGACTTGCTCCCTAGAACGAGATGGATCGAGAAGATATGAAGCATCACATTTCCATGCTTATCACTAAGGGCCGCCTTCACCTTGCTCCAATCGGGCCAGACCCCGAGGTTATTCTAGATATTGGCACAGGCACAGGTAAA…
VE00_05381	scaffold_50:123423-125203	-	flanking	.	.	hypothetical protein	.	transporter	IPR011701;IPR020846	.	GO:0016021 - integral component of membrane [Evidence IEA];GO:0055085 - transmembrane transport [Evidence IEA]	.	.	MADSSLSDREEPYQDGIHTEHQESGVITSSTPVKNGGQWNGPDADFSGIDRSAVLRKMDMRLIPVLALLYLLSFLDRGNIGNANIQGLSEDLRLTDTQYALCLTVFFFTYALFELPSNLLLKKLRPSVWLPSIMIAWGTCTICLGVTNNYAGLLSVRVFLGLAEAGLFPGVSYYLTMWYCSEELAIRQGLFFSAASMAGAFSGLLAFAIAKMDGVGGYEGWRWIFILEGLLTVVVASGAYFIMYDFPDTASFLTPQERAWASHRLKYQGSKRSGRMIAESDKFEWRFVKAAVLDWQVWLGTIMFIGIVCPLYSISLFLPTIINQLGYKAATAQLLTIPIYISAAIMCIGTSKLSDRAAKAGNSRWPYIFWPMIAILVGFIIALAASAHGGVPGVVYAGV…	ATGGCAGACTCCTCCCTCTCCGACAGGGAGGAGCCATACCAAGATGGGATCCACACCGAGCACCAGGAATCTGGTGTGATAACCAGTTCGACTCCTGTGAAGAATGGAGGGCAGTGGAATGGTCCCGATGCCGACTTCTCTGGCATCGATAGATCTGCCGTCCTTCGCAAGATGGACATGCGCTTGATTCCGGTACTTGCGTTGCTCTACCTACTGAGTTTCCTGGATAGAGGGTGAGTCCACCTTCCCCTTTGAGTTGCCAACGGCTGGTGTGTCAGTTGTGGCGAGAGTGCGGGGAAGACTCCACCATGTGTTTCTTGGCTGACGGAAGTTTGACGACAGAAACATTGGCAATGCCAATATTCAGGGGCTGTCAGAGGACCTACGCTTGACTGATAC…
VE00_05382	scaffold_50:126373-128639	-	cluster	.	.	ATP-binding cassette, subfamily D, member 2	SMCOG1000:ABC_transporter_ATP-binding_protein	ABC fatty acid transporter	IPR003439;IPR003593;IPR011527;IPR027417;IPR031238	PF06472	GO:0005779 - integral component of peroxisomal membrane [Evidence IEA];GO:0016021 - integral component of membrane [Evidence IEA];GO:0005524 - ATP binding [Evidence IEA];GO:0016887 - ATPase activity [Evidence IEA];GO:0042626 - ATPase activity, coupled to transmembrane movement of substances [Evidence IEA];GO:0055085 - transmembrane transport [Evidence IEA];GO:0006810 - transport [Evidence IEA];GO…	.	ABC_transporter_transmembrane_domain/ATP-binding_domain_protein from BGC0000369 (AHZ20760.1:pident=29.14, evalue=2e-60)	MAAQSKILPDRTIKSIISELTTLYLKHRTAISRTVYLTLFISLINRIRSAINEQKAASIRHNQSKKYGGTAATDDPNQRRKKVELNREFFKSLFRLLKIIIPGWKSTEVRLLISHSFFLVVRTLLSVYVADLDGKLVSNLVRGKGKDFLIGIVWWMMVAVPATFTNSMLSYHQCRLALQYRSRLTNHIHDKYLSNMTFYGISALDDRIKNADQLITVDVTKFSNSLAELYSNLAKPILDMSIYNYSLSRSVGGEGLFFMSLLVQLSASVMRMLTPPFGKYVAEEARLEGEFRFQHSRLIDYSEEVALYGGHEAEKDTLDKGYFTLIKHVNYILRRRFYHGIMEDYVLKYVWGALGLILCSVPVFVKIPGAPAASTMGDRTQNFVTNRRMLLSSSDAFGR…	ATGGCTGCACAATCGAAGATTCTCCCTGACCGGACAATCAAGTCTATTATAAGCGAACTCACGACCTTATACCTTAAACACCGCACGGCGATATCACGAACCGTTTACCTGACCCTGTTTATATCGCTGATAAACCGGATACGGAGCGCCATAAACGAACAAAAGGCTGCATCAATACGGCATAACCAGTCTAAGAAGTATGGAGGCACAGCCGCAACCGATGATCCGAACCAGAGGCGGAAGAAGGTGGAACTGAACCGGGAGTTTTTCAAGAGTCTGTTCAGACTCTTGAAGATTATCATTCCGGGATGGAAGAGCACCGAAGTGAGGCTGCTCATAAGCCACAGCTTCTTTCTTGTCGTACGGACGCTCCTCAGTGTATACGTGGCGGATTTGGAT…
VE00_05383	scaffold_50:129126-129421	+	cluster	.	.	hypothetical protein	.	Required for the first step of diphthamide biosynthesis, the transfer of 3-amino-3-carboxypropyl from S-adenosyl-L- methionine to a histidine residue. Diphthamide is a post- translational modification of histidine which occurs in elongation factor 2	IPR007872	.	.	Diphthamide biosynthesis protein 3	.	MAENFYDEIEIEDMTYDGTLQIYHYPCPCGDRFEIGLADLLDGEDIGVCPSCSLMIKVIFEVEDLPQPPPGPGQAAPPVPV	ATGGCGGAAAACTTTTACGACGAGATCGAAATCGAGGATATGACCTACGATGGGACCCTCCAAATCTATCACTACCCATGCCCATGTGGCGATAGATTCGAAATCGGCCTTGCGGATTTACTCGACGGGGAAGACATCGGTGTCTGCCCCAGTTGCAGTCTGATGATCAAGGTGATATTTGAAGTGGTAAGAACTTTGAAAGAAATGTGTAAATTACCCGTCTAATATATTTCTAGGAGGATCTTCCTCAACCCCCACCTGGTCCCGGCCAAGCTGCCCCTCCAGTGCCGGTTTGA
VE00_05384	scaffold_50:130133-130809	-	cluster	.	.	hypothetical protein	.	Mitochondrial chaperone Frataxin	IPR002908;IPR017789;IPR020895	.	GO:0005739 - mitochondrion [Evidence IEA];GO:0008199 - ferric iron binding [Evidence IEA];GO:0004322 - ferroxidase activity [Evidence IEA];GO:0055114 - oxidation-reduction process [Evidence IEA];GO:0016226 - iron-sulfur cluster assembly [Evidence IEA]	BUSCO:BUSCOfEOG7WDNF7	.	MSRVNILRISRLANRNVLLTSQRCQVPAARALSAKAILSVAIANKSYISGSVRNFSCSQASPKGIYPESDNPPAKTLEPEAKPQEPTELTIEEYHEVADTCIDRLVATFEELQEAREDVDVEYSAGVLTLIFPPIGTYVINKQPPNKQIWLSSPISGPKRYDWVVSGEAQNQKEGGGQGQWVYIRDGSTLNEMLEKEVGVDLTEVID	ATGTCGCGCGTCAACATTCTCAGAATATCCAGGTTGGCAAACCGCAATGTTCTTTTGACGTCACAACGATGCCAGGTACCAGCAGCACGAGCTCTAAGTGCGAAGGCAATCTTGTCCGTGGCTATCGCCAATAAGTCATACATATCAGGTTCTGTGAGGAATTTCTCATGCTCGCAAGCCTCTCCGAAGGGCATTTATCCAGAGTCGGACAACCCACCAGCAAAGACCCTAGAACCCGAGGCAAAGCCCCAGGAACCCACGGAACTCACCATCGAGGAATACCACGAGGTAGCAGATACTTGCATAGATCGTCTTGTAGCAACCTTTGAAGAGCTTCAAGAAGCCAGAGAAGATGTCGATGTTGAGTACAGCGTAAGTTTCTGTTCGACCACCGTCCCA…
VE00_05385	scaffold_50:131136-131747	+	cluster	.	.	hypothetical protein	.	complex subunit sigma	IPR011012;IPR016635;IPR022775;IPR027155	.	GO:0030123 - AP-3 adaptor complex [Evidence IEA];GO:0008565 - protein transporter activity [Evidence IEA];GO:0015031 - protein transport [Evidence IEA];GO:0006810 - transport [Evidence IEA]	.	.	MINAVLVFNNAGQPRLTKFYTQLETSVQQRLISEIFTLVSNRAPGSCNFLPLPPLLSSQSTPSHAASTTPSNDVPSLVTYRHYATLYFIIISTSTESPLALIDLIQVYVEALDRLFENVCELDLIFNFETLHATLSEMIVGGVVVETGLDKVVDGVRSQGKIPRRPVNEGTRNIGLGGGFSSWAGR	ATGATTAACGCCGTTCTTGTCTTCAACAACGCTGGGCAGCCAAGGCTGACGAAGTTCTACACCCAACTGGTTCGCACTGATGCCCCGACCTCATAAACCTTCAGATGCTAATACAAACAGGAAACAAGTGTACAACAGAGACTGATCTCCGAAATATTCACGCTGGTCTCGAATCGCGCGCCTGGCTCCTGCAACTTTCTGCCACTGCCGCCCCTCCTCTCGTCTCAGTCCACTCCGTCTCATGCGGCTTCTACAACACCATCAAATGACGTGCCGTCACTCGTAACATACCGGCACTATGCGACACTCTATTTTATCATTATATCCACATCGACCGAGTCGCCATTAGCGCTTATCGACCTCATCCAGGTATATGTCGAGGCGTTGGACAGATTATTT…
VE00_05386	scaffold_50:132841-136264	+	cluster	.	.	leucyl-tRNA synthetase	.	Leucyl-tRNA synthetase	IPR002300;IPR004493;IPR009008;IPR009080;IPR013155;IPR014729	.	GO:0005737 - cytoplasm [Evidence IEA];GO:0004812 - aminoacyl-tRNA ligase activity [Evidence IEA];GO:0002161 - aminoacyl-tRNA editing activity [Evidence IEA];GO:0005524 - ATP binding [Evidence IEA];GO:0000166 - nucleotide binding [Evidence IEA];GO:0004823 - leucine-tRNA ligase activity [Evidence IEA];GO:0006429 - leucyl-tRNA aminoacylation [Evidence IEA];GO:0006418 - tRNA aminoacylation for protei…	Leucine--tRNA ligase, cytoplasmic;BUSCO:BUSCOfEOG7TTQH2	.	MAASDAAAKALDDLHLSKTKELKGTEKRDSLIAVEKKYQKKWQDDGVFQPNAPSITDIPLSALSAKEVREKHPKFFGTMAYPYMNGTLHAGHTFTVSKVEFTAGWARMQGKRALFPMGFHCTGMPIKACADKLINEIKLFGKDFSGYSEEDEASDKLKEKSPPAPTSAREDVTKFTAKKGKAAAKVVKMKYQFQIMRAQGIPNDQIHEFADPSHWLEFFPPICKQDLTNFGCRIDWRRSFVTTDANPYYDSFIRWQMNRLRELKKIKYGKRYTIYSPKDGQPCMDHDRSEGEAVGPQEYTALKLKVLEWAPEAKKAVADKLPQGADAFFVPATLRPETMYGQNCCFVGPKITYGVYKVSEKEYYIITERAARNMAYQGVFPVNGVYEKVAEVVGADCVG…	ATGGCTGCTTCAGATGCTGCGGCGAAAGCCTTAGATGACCTCCATCTCTCAAAAACAAAAGAATTGAAGGGTGTACGTATAAATTCAGCTATGGAATTGTTGCCACTTCTGACTCTTATAGACCGAGAAAAGAGATTCTCTTATTGCTGTCGAAAAGAAATATCAAAAGAAATGGCAAGACGACGGGGTTTTCCAGCCAAATGCTCCAAGCATCACCGATATACCCCTCAGTGCCCTATCGGCCAAGGAAGTCCGCGAGAAGCACCCGAAATTTTTCGGTACGATGGCTTATCCATACATGAACGGTACCCTCCATGCGGGCCACACTTTCACTGTCAGCAAGGTCGAGTTCACTGCGGGATGGGCAAGGATGCAGGGCAAGAGGGCTTTGTTCCCCAT…
VE00_05387	scaffold_50:136718-137101	+	cluster	.	.	hypothetical protein	.	integral membrane protein	.	.	.	.	.	MPAPSKVAPTGKVTYTSPKTFSHRLVGGLVLFYFISYAAKGQIVPGSAIYEALQKSWPGGATHYLWLQEKIFVPVIAIHGIETAIMAYRLAGAGVSAGSGLWWKWIASCWIEGVGSHQRLSALIKGE	ATGCCAGCCCCCTCCAAAGTCGCCCCAACCGGCAAAGTAACCTACACGAGCCCCAAGACCTTCTCGCACCGCCTCGTCGGCGGCCTCGTCCTCTTCTACTTCATCTCCTACGCCGCGAAGGGCCAAATCGTTCCCGGATCCGCTATCTACGAAGCGCTGCAGAAGTCCTGGCCGGGCGGCGCAACGCACTATTTGTGGCTGCAGGAGAAGATCTTTGTTCCTGTCATCGCGATTCATGGTATTGAGACGGCGATTATGGCGTATCGTCTGGCGGGTGCGGGTGTGAGTGCGGGGAGTGGGCTGTGGTGGAAGTGGATTGCGAGTTGTTGGATTGAGGGCGTGGGGAGCCATCAGAGGCTTTCGGCGTTGATTAAGGGGGAGTAA
VE00_05388	scaffold_50:137699-138267	-	cluster	.	.	hypothetical protein	.	NA	.	.	.	.	.	MSVTQRSDEELDREWKPSGRRPQSTMARHFSITLDDLFKIDNSIADLDAAVDQKKRLVSTHTSELKALEEALRATEERLKATSALPDRAPSPRARKAISNDTFENPQDDKTLNAPSSAERPKTASRPGTARKPVPSPTQNTNLPPMPGARPPTPGASESESDESKE	ATGTCTGTCACTCAACGCTCAGACGAAGAGTTGGACAGGGAATGGAAGCCTAGCGGACGCCGACCGCAATCCACCATGGCTCGCCATTTCTCTATCACTCTAGACGATTTATTCAAGATAGACAACAGCATCGCAGACCTCGATGCCGCAGTTGACCAGAAGTATGTTCCCCTCCCTAGACCCTTGACCGACACTTTACCAGCTCAATATCTACTAACACAACCCCAAGGAAGCGACTCGTCTCAACACACACATCCGAGCTCAAAGCCCTCGAGGAAGCCCTTCGCGCGACCGAAGAGCGCCTCAAGGCCACCTCCGCCCTCCCCGACCGTGCCCCCAGCCCTCGCGCTCGCAAGGCTATCAGCAACGACACCTTCGAGAACCCTCAAGACGACAAGA…
VE00_05389	scaffold_50:139535-142081	+	cluster	.	.	hypothetical protein	.	Bromodomain	IPR001487	.	GO:0005515 - protein binding [Evidence IEA]	.	.	MNNITAYTPLESLLLFQSLAVFGTEANVFARISDLLKNNILIRDGDRYDPGRLSPDSLRELYLQLLREELKSELEAEIPGDASPSKKRKIQSPPLPTIKDAKEYSGKLPQLVDRLYARYRDQTIQAIRDDERRYEVLKRELKEIERGEWDERIMKDERRLQQRTSSEDSRRAPSVPILTEKAERPASRDAELQTAPAASPLASPRMEQRHEGLAISDVLNTHEVPASPRPLEKDSVSRVRNGNQAVPPINHHRTPSIDRPHGPSPLQPSQRPPPLDRKWENYQAPPTQPYSPHAPTPQGYSPYPQGQYAPVYPQRGSFSGPLPPARGPVPSSPHAAQPIVLPSPGQQGPGSPAKPLDQLAEVADQQYRPPQQGQGQQMAQYPPTPIQQMGPYPPGPGLQ…	ATGAATAATATAACGGCCTACACACCACTTGAATCGCTACTACTGTTTCAATCCTTGGCCGTCTTTGGGACCGAAGCGAACGTGTTTGCGCGAATCTCGGACCTGCTCAAGAACAACATCCTCATACGAGATGGCGACCGATACGACCCAGGCCGACTCAGTCCCGATTCCCTTCGCGAACTGTATCTGCAACTACTGCGCGAAGAGTTGAAAAGCGAACTCGAAGCTGAGATCCCTGGCGATGCGAGCCCGTCAAAGAAGCGCAAGATCCAGAGCCCGCCACTTCCGACAATTAAAGATGCGAAGGAATACAGTGGAAAGCTTCCGCAGCTGGTAGATCGACTATACGCAAGATACAGAGATCAAACCATACAGGCCATTCGGGATGACGAGCGGAGA…
VE00_05390	scaffold_50:142454-143875	+	cluster	.	.	hypothetical protein	.	Phosphotransferase enzyme family	IPR002575;IPR011009	.	.	.	unknown from BGC0000168 (ADI24944.1:pident=26.81, evalue=1e-06)	MQPRLPFDDVAWEQSDNVYFEWRTKLLKPETLTEIALFVAKYHLGTPVEVRTPLTGAYNVAVVIDFRGGGSTLIRFPKPGKVMFPGEKVRNEVAVMRYVQAHTSIPVPFILHWGTKEESPCGLGPFIVMEYVEHACDISDALNTPGISYEERPILDPSIDEENLRKLYRQIADVLLQLSKLSFPRIGSLTQDDDEDTWDVTERPLSSNMNEVVQLGTLPRSKLPDKSATFETSSSYLNTLANLHLSHLTHQRNDAIDSESDCRRKYIARYLFRKLSLKGKLSHPAHNSGPFKLWCDDLRPANMLVNSNLELVAVIDWEFTYSAPVEFSHAPPLWLLIEQPEYWPDGIDEWITAYEPRLQTFLAILHEREDAFIREGRLEERQRLSLSMRESWESGDFWV…	ATGCAGCCACGGCTCCCATTCGATGATGTCGCTTGGGAACAAAGCGACAATGTCTACTTCGAATGGCGAACCAAGCTTCTCAAACCAGAAACCCTAACAGAAATCGCCCTCTTTGTTGCAAAGTATCACCTCGGAACACCAGTAGAGGTCAGGACGCCTCTCACCGGTGCATATAATGTAGCAGTGGTCATCGATTTCCGTGGAGGCGGCTCGACATTAATTCGCTTTCCCAAGCCAGGCAAAGTGATGTTTCCCGGGGAGAAGGTCCGGAATGAAGTCGCTGTTATGCGGTATGTTCAGGCTCATACTTCGATACCGGTGCCGTTCATATTGCACTGGGGAACGAAAGAAGAGAGTCCTTGTGGGCTGGGCCCGTTTATTGTTATGGAGTATGTTGAG…
VE00_05391	scaffold_50:143911-145604	-	cluster	.	.	hypothetical protein	SMCOG1106:major_facilitator_transporter	MFS multidrug transporter	IPR011701;IPR020846	.	GO:0016021 - integral component of membrane [Evidence IEA];GO:0055085 - transmembrane transport [Evidence IEA]	.	conserved_hypothetical_protein from BGC0000154 (EED18004.1:pident=56.04, evalue=0.0)	MTELPPSEKISPQSPSTAAHVNTCEPDEGGIVDFDGPADPANPLNWSFSRKVVTSGLYSLTSLGSVWASTAYSPANSKIADEFNVSPDVAIIGTSLLLLGWGFGPLFWAPLSEVYGRKWPVLIPFFISIVMSFGTATAKDIQTVLITRFFTGFFGAAPITCTGGVYVDIWDASQRGNAIVGYTLAVCGGPTLGPVIGGAIIYSGTNWRWTEYTTGILQASILIPGIIFIEESYVPILLVNKARKLRQNTGNWALHAEWEETTVSIKALAIKFGLRPLQMLLTPICLSVTIYSSFIYGTFYASLASFPIIFQEARGWNELVGSLPFLGVLVGIILGAAISALNQKYYNIAYEANDFKPVPEARLPPMMIASVILSGGLFIIGWTASPQIPWIATVIGVTM…	ATGACCGAATTACCACCCTCAGAGAAGATTTCGCCACAGTCGCCTTCCACTGCTGCACATGTTAATACATGTGAACCAGATGAAGGCGGGATTGTTGATTTCGATGGCCCTGCTGATCCAGCGAACCCACTGAACTGGTCGTTTTCAAGAAAAGTGGTTACGAGCGGTCTTTACAGTCTGACAAGCCTCGGATCCGTGTGGGCAAGCACAGCGTTAGAAAACATGTGAACCCAGACTTATATCCAAGTTGCTAATAGGTCTATCATAGATATTCCCCTGCCAATAGCAAGATCGCCGATGAGTTCAATGTGTCACCAGATGTGGCTATCATCGGGACAAGCCTTCTACTCTTGGGGTCAGTGCAGATCTTGGTATCATCGTGGCCACTGTTGATTTATC…
VE00_05392	scaffold_50:146680-153343	+	cluster	Type I Iterative PKS	PKS_KS (373-804);PKS_AT (906-1204);ACP (1652-1717);ACP (1752-1819);Thioesterase (1866-2091)	Type I Iterative Polyketide synthase (PKS)	SMCOG1022:Beta-ketoacyl_synthase	polyketide synthase	IPR001031;IPR001227;IPR006162;IPR009081;IPR014030;IPR014031;IPR014043;IPR016035;IPR016036;IPR016039;IPR018201;IPR020801;IPR020806;IPR020807;IPR020841;IPR029058;IPR030918;IPR032088	PF00109;PF16073	GO:0031177 - phosphopantetheine binding [Evidence IEA];GO:0003824 - catalytic activity [Evidence IEA];GO:0016740 - transferase activity [Evidence IEA];GO:0016788 - hydrolase activity, acting on ester bonds [Evidence IEA];GO:0008152 - metabolic process [Evidence IEA];GO:0009058 - biosynthetic process [Evidence IEA]	terpene cyclase	Conidial_yellow_pigment_biosynthesis_polyketide_synthase_(PKS)(EC_2.3.1.-)_[Source:UniProtKB/Swiss-Prot;Acc:Q03149] from BGC0000107 (CBF74114.1:pident=47.02, evalue=0.0)	MASCQVLLFGDLAIRFEDELRQLVHIRGNESLRSFFDQVSHAIRQEFGNLPSSQQDLFPRFTTLVDLVSKLAETEGNPVLRFTLLPVCEIGQFIRYFGEGSRLYPSATDSYCLGLCAGGFAAAAVSTSQTLAELIPAGVEAVLTAFRTALCTLAVSNDIEEPNNGRHQSWSAVVNIQEDEASVLIKRFILEKGHPHSSKPYLSAITPSNVTISGSPSILKEFFAAYSLKFYHIPIELSYHAPHLFHPRDVNEIICRFDDKLFGSYKPRIPIWSAASGKPIIAENFKALLHKVVTDTLREPVQWKNILESTAKLLAYRDFQECAIHALSSNASSLLSSAISRGTKMLVTVNDLSAKTGSAPQPRRHSGRLDQSKIAIVGYSGRFPDSASNEEFWELLRAG…	ATGGCTTCTTGCCAGGTCCTCCTTTTTGGCGACTTGGCCATTCGTTTCGAAGATGAACTTCGCCAATTAGTTCACATCAGGGGGAATGAGAGCCTCCGTTCGTTTTTTGATCAAGTTAGCCATGCTATTCGACAGGAATTTGGAAATCTTCCCAGCAGCCAGCAAGATCTGTTTCCCCGGTTTACTACACTTGTTGATCTTGTCTCAAAGTTGGCGGAAACAGAGGGGAACCCCGTTTTGAGGTTTACCCTTCTTCCAGTTTGCGAAATCGGTCAGTTCATTAGGTAAACTTGGAATGACCGCTTTCCATAGATAAAATACTGATGCTGCGCTGCTAGATACTTTGGAGAGGGGTCAAGGCTGTACCCCAGTGCCACCGACAGCTACTGTCTGGGGCTC…
VE00_05393	scaffold_50:153903-155999	-	cluster	.	.	hypothetical protein	SMCOG1000:ABC_transporter_ATP-binding_protein	transporter	IPR003439;IPR003593;IPR013525;IPR017871;IPR027417	.	GO:0016020 - membrane [Evidence IEA];GO:0016887 - ATPase activity [Evidence IEA];GO:0005524 - ATP binding [Evidence IEA]	.	ABC_transporter from BGC0000120 (AIG62140.1:pident=28.55, evalue=2e-50)	MPGRHSNPSIELKGGMAPDAFSSDSERGFEHNAQLKNTTVKHFIWQDVTVMVQDRATKQPKAILENVDGVVLAGEMCALMGPSGSGKTTLLNFLARRDNPGADATGIASVNGDALSLNEFRKMSTYVEQEDALIGSLTVRETMNFAARLSNPGLTKKDRIMRINGLIDSFGLRKQEDTIIGTPIRQGISGGQKRRVSVASQLITAPKILFLDEPTSGLDSAASFEVVSFIRTLAKQNNLIVIASIHQPSTQTFSLFDKLLLLSAGKPHYFGALDDVVPYYMEIDHPVPLHMNPAEHALLLTNKDFGSDLVEAEEELSKLQTAWSSSPRCEAISSQITSHLITAGEGKTQNSKTSSHANFVAVTMTLVHRSFIKSYRDVVAYGIRLAMYSCLAIMSGTVW…	ATGCCAGGTCGTCACAGCAATCCCTCTATCGAGTTGAAGGGCGGCATGGCCCCAGACGCTTTCTCATCAGATTCCGAGCGAGGCTTCGAGCACAATGCGCAGTTGAAGAATACTACTGTCAAGCATTTCATCTGGCAGGATGTCACAGTGATGGTGCAAGACCGGGCCACCAAGCAGCCCAAGGCAATCTTAGAAAACGTGGATGGAGTTGTCTTAGCTGGTCTGATACTATTCCCTGCTACACCACGTTGGATTTGTATACTGACATGAGCCCCACCCAGGCGAGATGTGTGCTTTGATGGGCCCAAGTGGCTCTGGAAAGACAACTCTTTTGAACTTCCTCGCCAGACGCGACAACCCTGGAGCTGATGCGACTGGTATCGCCTCCGTCAATGGGGA…
VE00_05394	scaffold_50:159097-161304	+	cluster	.	.	acyl-CoA oxidase	SMCOG1006:acyl-CoA_dehydrogenase	acyl-Coenzyme A oxidase	IPR002655;IPR006091;IPR009075;IPR009100;IPR012258;IPR013786;IPR029320	.	GO:0005777 - peroxisome [Evidence IEA];GO:0050660 - flavin adenine dinucleotide binding [Evidence IEA];GO:0016627 - oxidoreductase activity, acting on the CH-CH group of donors [Evidence IEA];GO:0003997 - acyl-CoA oxidase activity [Evidence IEA];GO:0003995 - acyl-CoA dehydrogenase activity [Evidence IEA];GO:0055114 - oxidation-reduction process [Evidence IEA];GO:0008152 - metabolic process [Evide…	.	acyl-CoA_oxidase from BGC0000679 (EWM63069.1:pident=34.96, evalue=1e-52)	MVAPPPDWVAKLTPSGPQGSELLAMERAKSNINIDKLSNFMFGKEALEKGAKILAILQSEKVFDKSQNAFMGRVEKFPVALARAKKLRQLQVKHNWTIDDYRVADGLISEPGPYGLHASMFLTALRDQGTPEQHKLFLEPAENYKYIGCYAQTELGHGSNVRGLETTATWDPADQTFVIHSPHLTASKWWIGSLGRTANHAVVMAQLILNGKSFGPHPFVVQVRDLKTHQPLDGVYVGDIGPKFGYNTMDNGFLLFNKVKIPHVNMLAKYSSVDVKTNKYVRPAAASLVYGTMTWVRSTIVLQSGQTLARGVTIATRYCAVRRQFQDRDDVSNDVTENQVLNYSMVQFRLLPLLASTFALHFTGKAMMEMYTQNQERMKKAVANTRRGAGPEELQSGSD…	ATGGTTGCTCCTCCTCCAGACTGGGTCGCGAAGTTGACGCCCTCCGGGCCGCAGGGCAGTGAGCTCCTCGCAATGGAGCGTGCGAAGAGTAACATCAACATTGACAAGTTGTCCAACTTTATGTTCGGCAAGGAGGCTTTGGAGAAGGGGGCCAAGATCCTGGCCATCCTCCAGTCGGAGAAGGTGTTCGACAAGTCGCAAAATGCCTTCATGGGACGAGTGGAGAAGTTCCCAGTTGCACTCGCCAGAGCGAAGAAGCTGAGACAGCTGCAAGTCAAGCACAACTGGACCATCGACGACTACAGAGTCGCCGATGGCCTGATCTCCGAGCCCGGCCCATACGGACTTCACGCATCTATGTTCTTGGTATGCCCCTCAGTGTGGTACCCTTATTTGCCG…
VE00_05395	scaffold_50:161816-162378	+	cluster	.	.	hypothetical protein	.	MGMT family	IPR011991;IPR014048	.	GO:0003824 - catalytic activity [Evidence IEA];GO:0006281 - DNA repair [Evidence IEA]	.	.	MPRTPEAEAFFHAVYAAIQEIPPGRVTSYAHIAKLIGTPQRPRQVGVCLKHLPDDPAQRFNNQTVPWQRVISAKGMISPRGHPSGAANQATVLRGEGVTVSTGALGEYLVDFGEFGWFPRQLPSDVEAGVELSSEDED	ATGCCCCGCACCCCCGAAGCCGAAGCCTTCTTCCACGCCGTCTACGCCGCCATCCAAGAGATCCCCCCCGGCCGCGTAACAAGCTACGCTCACATCGCAAAACTAATCGGGACTCGTAGGCAGCCCCTTCCCCCATCGTGACCTCATATCATAACCACAGCTAAACAAACCCCGCAGCCCAACGACCCCGCCAAGTGGGCGTATGCCTAAAACACCTCCCCGATGATCCCGCTCAGCGGTTTAATAACCAGACTGTACCGTGGCAGCGGGTTATAAGTGCCAAAGGCATGATTTCTCCACGGTAACTTCCCCACCCATCCTTCCCTCTCCCCTCCTCTCTACAGTATCATTTATCCATGGCTCTGGTGATCTAATGCGGGCACAGAGGCCATCCATCAG…
VE00_05396	scaffold_50:163078-165933	-	cluster	.	.	hypothetical protein	.	PAB1 binding protein	IPR009604	.	.	BUSCO:BUSCOfEOG7TF7K9	.	MSFSKKDAGESRQRNGNGFRTDSAISGNRQQGERVLQPWVPDENIPVNMSLESSGKQSGGWDQFAVNERLFGLKTDYDETIYTTAIDKSHPEYSKRYAAADRKAREIENSVANNRHVEEERVTDNLTVDDSGLDEEDKYSGVQRQDFPPLSVTGRADRYTPPARRAPSGKATVSGAPVDPAIISSQLARTPSEAPSTSTTKPEHTPKVGGPEVSTPPTTTESSFAVTPEPKATPTNTSTSASGAASPHPKVIATPNATATVERDVVTAFRGFAAQQRTQADKLRLSKAKADKEEKLQELKAFASSFKLHSPLPNDLVAIIAKDPAKQRAIQENARRQAEEVQQEKQMKADAIQVPRSGLAASDQRTTQRSGAGTGTASTSATSNRQAPGRGGYPPQGPY…	ATGTCTTTCTCCAAGAAAGATGCTGGGGAATCCAGGCAGCGAAATGGAAATGGTATACTCAGCCCACTCCCACAGCCGTCATATTCTCTACTGACCATGAGTGTCTTACTACAGGTTTCCGCACTGACAGCGCGATCTCGGGCAATCGCCAACAAGGTGAGCGTGTCTTGCAGCCATGGGTACCAGATGAAAACATCCCCGTGAACATGTCTCTTGAGTCCAGCGGCAAGCAATCCGGTGGCTGGGATCAGTTTGCTGTGAACGAGCGCCTATTCGGGTTGAAGACCGATTATGATGAGACCATCTACACCACAGCGATCGACAAGAGTCACCCAGAATATAGCAAGCGATATGCAGCAGCCGATAGAAAGGCTAGAGAGATTGAAAACAGTGTGGCCA…
VE00_05397	scaffold_50:168523-171651	+	cluster	.	.	hypothetical protein	.	Actin-interacting protein	IPR005613;IPR022782	.	GO:0005519 - cytoskeletal regulatory protein binding [Evidence IEA];GO:0051017 - actin filament bundle assembly [Evidence IEA]	BUSCO:BUSCOfEOG73RBMT	.	MQAPQPSQRSIQRRSPAADPGPPPNIPARAISPTSVSQSRVSTTSARTTGTGSSSRRQNGATHGTNSGPPLSQIEKSVTHLLVATKQLLETLTRWSRHEATDTNVSDVYVRLGYEFNIACRAFAAIGVDTSDLGNVPELLREILESTLSQEASPEGLDQYLPKIRDIIITLLHGLKRKQQKLRQKQSKESSSQNAETNVPRNTSTTSVASANTGITTLLNEGIDPNYMPDDRMIVDGKVVTKPEVNQVPPRGSSMSTSPQRRGMPQRGLSSRGSMSSDQSSLSSTTMQNMPVLAPFSGDEAALPPRPGSGDLTMDAFPPPPPPPPPPKQNALAALQRGGDLERRASRRYSAYHISKHLGAQAPMPMLPPQNSPIPNRGRDLRETMNAVRGRGSTVHSKQ…	ATGCAGGCACCTCAGCCCTCTCAGCGCTCAATACAACGGAGGTCGCCCGCGGCAGATCCAGGGCCACCTCCAAACATACCAGCTCGGGCTATATCCCCTACGTCAGTGTCGCAATCCAGGGTTTCCACCACCTCGGCGCGAACAACTGGTACTGGGAGTAGTAGCCGGAGGCAAAATGTAAGATGCGCGCTGCGTCTCTTGGGACGAATTTTGGTGATTTGAGCAAATCTGACGTGAATCTTACAGGGCGCCACCCATGGGACCAATTCTGGCCCCCCACTGTCCCAGATAGAGAAGAGTGTCACCCACCTTCTCGTTGCAACGAAGCAGCTTCTCGAAACCTTGACACGATGGTCCCGACACGAGGCAACAGATACAAATGTGTCCGATGTCTATGTG…
VE00_05398	scaffold_50:172381-172979	+	cluster	.	.	hypothetical protein	.	Regulator of type 1 phosphatases which maintains protein phosphatase activity under strict control (By similarity)	IPR011107	.	.	.	.	MAMPPHSRAGGSSTAQRGATAAASSSSQTTTIHSPSTRQQHPVLRLRGAMRSPGERSDRRIQWAEDVIDNEGLGRKSSKVCCIYHAPKASIDDSSDESSDSSSSDSDSDDGSARPAGGKRRANARHKHNHDHDPSGECHHDGKTKKSRRSHSPNAYEKIPKPKESGPA	ATGGCAATGCCACCACATTCCCGCGCAGGGGGGTCGTCAACGGCACAGCGAGGAGCAACTGCTGCGGCGTCGAGCAGTTCACAGACGACGACAATTCACTCACCGTCGACACGACAACAGCATCCTGTCCTAAGGCTTCGTGGGGCAATGAGGAGTCCTGGAGAGAGGAGCGACAGGAGGATACAATGGGCAGAGGACGTGATTGACAATGAAGGCCTGGGAAGGAAAAGCAGTAAAGGTATGTCGCCATCCCTTCTCCCCCCTCACCTACTTCTCCATAGCAGATTATCCACATGTCGCTTGCACGAACAATATCTAACAATGACACAGTCTGCTGCATCTACCACGCTCCAAAAGCCTCAATCGATGATTCCTCTGATGAGAGCTCCGACTCCTCAT…
VE00_05399	scaffold_50:173502-176362	-	flanking	.	.	hypothetical protein	.	conserved hypothetical protein	IPR013745	.	.	.	.	MQSSASSSTGQRVPGAFNPMTTSSSPSLSSQQTRQQIRRVESTDLEHILPATGRSTYSEDNPQDASPQWPPTQSYAFHDSSYQSPISKAGNLSYPYREPNLVIQPPVPPFHSDSSPRQPHSPSTGEVRVHQRKHAHTQGFFEPSIPTISIPSPNPGGSSAIMDPTQSPQQALSASQIAAQAAMQHQNHQRKRSQTLPVENVYGGQRRPSRGPVSPPLLSLTEASGERQNGFGAPQAGQGVVHGGQVYRNGLLGGSVNAATTAANVVFARSPQTSPNLATVESMQQQQQQQQQQFKEPEKPAKAEKSKVKLFSRPGKLSGLGKEKDSKDKQMGSPSKLGFGTHQPQRANMSTHSLADSNISGASSMYSLANSSSATIRPIDTSVAEKEPGKEKKHHHFLS…	ATGCAATCGTCAGCCTCATCAAGCACAGGCCAGCGAGTACCTGGAGCTTTCAATCCCATGACAACCTCATCCTCGCCCTCTCTCTCATCGCAGCAAACGCGCCAACAAATCCGCAGAGTCGAATCCACCGATTTAGAGCACATCTTGCCAGCAACTGGGCGTTCTACATACAGCGAGGACAATCCTCAGGATGCATCGCCCCAGTGGCCTCCGACCCAGTCTTACGCCTTTCACGACAGTTCATACCAAAGTCCGATTTCCAAGGCAGGCAATCTGAGCTACCCCTACCGGGAACCCAATTTAGTTATACAGCCACCGGTTCCGCCATTTCATTCCGACTCTTCGCCGCGACAACCACACAGCCCATCAACAGGCGAAGTTCGCGTGCACCAACGGAAA…
VE00_05400	scaffold_50:176868-177170	+	flanking	.	.	hypothetical protein	.	Gon7 family	IPR014849	.	.	.	.	MADSSQTLRATYNSPTNPTFSHTAEIPFSTSNTTAERTSYLSALRGETSKLQDLINAELTTRMEDDKAQQASDSATSVKKGVVDEIAEEENYGEEGVEED	ATGGCAGACTCATCCCAGACCCTTCGTGCCACTTATAACTCCCCAACAAACCCGACCTTCTCACACACCGCCGAAATACCGTTCTCAACCTCAAATACCACCGCCGAACGCACCAGCTACCTCTCCGCCCTTCGAGGTGAAACTAGCAAACTGCAAGACCTGATCAATGCAGAGCTAACGACCCGAATGGAGGATGACAAGGCTCAGCAAGCCTCGGACTCGGCTACATCGGTCAAGAAGGGCGTCGTTGACGAAATCGCAGAAGAGGAGAACTACGGCGAGGAAGGCGTGGAGGAGGATTAA
VE00_05401	scaffold_50:177282-180673	-	flanking	.	.	hypothetical protein	.	Vacuolar morphogenesis protein AvaB	IPR000547;IPR001180;IPR019452;IPR019453;IPR032914	.	GO:0030897 - HOPS complex [Evidence IEA];GO:0006886 - intracellular protein transport [Evidence IEA];GO:0016192 - vesicle-mediated transport [Evidence IEA];GO:0097576 - vacuole fusion [Evidence IEA]	.	.	MLSAFIARPIVELKARDKSKIESILAYGDRLIVGLSTGSLRIYRVNEPVVDVQNHNGEGPSSGEPTALSTAKPVDLLRELEKFSPRAIEQLSRIKEANILISLSNYVVSIHDLKTYELQEQLPKTKNATTFAITSNIVKDATTGIPEIISRLGVAVKRRLLVWSWHESELSPDIVEITLAASIRTLSWASATKIICGMNTGYVIVDILSQEIEDIVGPGAIGGPGASDVGRFGGVGSTSMGYMGLGGYTPKPLITRLRDGEILLAKDINSLFTDTSGKPLEKRQIPWQQAPESIGYSYPYLLSLQPALKGVLEVRNPETLSVLQQVSLPSASILHFPPPTVSLSHAGKGFHVASDRCIWRMEATDYDSQITELVDGGQYDEAITILDTLEDALLKDKEG…	ATGCTGTCCGCCTTTATAGCTCGGCCTATAGTCGAGCTCAAGGCACGAGATAAGTCGAAAATCGAATCTATACTCGCATATGGTTGGGACTACCTGATAACAACCCCCATAATCTATACGTTACTAACATATCGGTAGGCGACAGGTTAATAGTTGGACTAAGTACTGGCAGCCTTCGAATATATCGGGTGAACGAGCCTGTAGTCGACGTCCAAAACCACAATGGAGAGGGGCCCAGTTCGGGGGAGCCTACGGCGCTCTCAACCGCAAAACCGGTAGACCTCCTTCGTGAGCTCGAGAAGTTCTCACCAAGGGCAATTGAGCAGCTGTCAAGAATTAAAGAGGCCAACATACTTATTTCCCTTTCGAACTACGTCGTCTCCATCCACGACCTGAAAA…
VE00_05402	scaffold_50:181575-183409	-	flanking	.	.	hypothetical protein	.	PtaB protein	.	.	.	.	.	MQQMQNSGAHSGGQGQPNQMNPQQLQNLQIAAAQQQQHAHQQHQQQQQQQQQQQQQQHQQQQQQQQQHQQHQQQQQQQQHQQQQQQQHHQQQQQAAAAAAAAAVQQPQTPAQQNQQGPQPQQQPPAQQQQPPPSQQQQQQQQQQQQQQAAATAAMMQARPRNQMLKGQCLLRLMQFGDHLSQFVATKQQSDLSYWTNFVETFFSPIGVLRHSVWIVDEQTTKQYEITFPALARYFCTHFESGVKNMQLIMEKGTEKELPNHCNYISSEKSSFIYWFENGSQLVANGKLKAQFDANQMIELLEFETNNHEEYLPRTKVVDAARPLHEWQKDWQKINAPADGKQSPEINKKGKARPLKSPPSQPPDIDIPDSKVKLNMGITPSVFRFLELAEVMGQMNPLF…	ATGCAACAGATGCAAAATTCCGGGGCGCATAGCGGAGGTCAAGGCCAACCAAATCAGATGAACCCCCAACAACTTCAAAATCTCCAAATAGCCGCAGCCCAGCAACAGCAGCATGCACACCAGCAGCACCAGCAGCAGCAGCAGCAGCAGCAACAACAACAGCAACAACAACACCAGCAGCAGCAACAGCAGCAACAGCAGCACCAGCAGCACCAGCAACAACAACAACAACAACAACACCAGCAGCAGCAACAGCAGCAGCATCATCAGCAACAACAACAAGCCGCAGCTGCGGCAGCAGCTGCTGCTGTCCAACAACCTCAAACTCCAGCACAGCAGAACCAACAGGGCCCTCAACCTCAGCAGCAACCCCCGGCACAGCAGCAGCAGCCGCCACCA…
VE00_05403	scaffold_50:183454-184198	-	flanking	.	.	hypothetical protein	.	PtaB protein	.	.	.	.	.	MMTSVAQSYSPHPTGLPQHPGVAQGHQMAGVHTQQGGPPGPGMPQQAFHMGVSGPGVPQVSQPGTMMAGMSPGVNGPGGPNAHALQHLTPSQAMYQQQQQQPQMAFATPQMQQMAQQQILQQQNQARQAQAARQMILQQQYNSGVPMNMVNGMSPSLNAAQFAAMRQAVPRGMQPVPLPQHLQQQQQQAQAQLSMEQQQAQQHQQHQARSQILFNAAKN	ATGATGACGAGCGTTGCGCAATCGTACTCTCCACATCCAACTGGGTTGCCACAGCATCCAGGAGTTGCACAGGGGCATCAGATGGCCGGAGTGCACACCCAGCAAGGCGGTCCACCGGGTCCTGGAATGCCTCAACAAGCCTTCCATATGGGCGTTTCTGGGCCAGGAGTTCCACAAGTCAGTCAACCAGGGACAATGATGGCTGGTATGTCTCCGGGGGTCAATGGACCGGGTGGACCGAATGCGCACGCTTTACAGCATTTAACACCAAGCCAAGCCATGTATCAACAGCAACAACAACAGCCACAGATGGCATGTACGTGTACCCTTTGGTTTCCAGACACCGCGACTCCCCTACGAGTAACCACAGAGAAAGAGCGTCAAGCTAATATGCCTCAC…
VE00_05404	scaffold_50:185513-187760	-	flanking	.	.	hypothetical protein	.	NA	IPR013094;IPR029058	.	GO:0016787 - hydrolase activity [Evidence IEA];GO:0008152 - metabolic process [Evidence IEA]	CAZy:CE10;MEROPS:MER033274	.	MIVQFRKFHVLAVVSFWSFYLAKGNKHGPPKLRKLSRACSGLFTPWQTVMITLLYLYIARNFDSLLDLESPEPLANLYTRSYFRATWVTTALDAGFWTAMRIRRKWLRDLSSIVFTLYYLIAAERADEKVRKVRGMLTLDHLRVSWNKGNTPYLKFVSALLRPRLMKYPPRAIRIPRPGGEPVQAWLYFDGPLSALKDHTKIVLDVPGGGFVAMDPRAHDDKLFAWAGKTGLPVLSLDYKKAPEYPYPYALNECFDVYRAIIASRGRLVGLSGEVTPKIVICGDSAGGNLATGTVLKIIEHSLSISSDSEVLLPMPEGLVLIYPGLDFNIVNWMSEEHMSLFKDRRMRKTNRDMLRLKSMQYNHLAGTPHHSEGEDFTALSPKVRPRSTPGPASLSEHP…	ATGATTGGTATGCTCCAGCTTCACAGGCAAACTCAAGAACCCCCAAGCTGACCTCATCGTTTTGACCACGTCCTTGGTCGGCCGTCAGTGCAGTTTCGAAAATTCCATGTGCTTGCAGTCGTTTCTTTCTGGTCTTTCTACCTCGCCAAGTACGTCCTCGAGCCCCAATTTCCCGTTTCCATTCCAATACTAATACTGTGAAAGAGGAAACAAGCATGGACCTCCGAAACTCCGCAAGCTCTCGCGGGCATGCTCTGGTCTTTTCACCCCGTGGCAAACAGTAATGATCACGCTGCTTTACCTATACATCGCTCGCAATTTCGACTCTCTCCTCGATCTCGAAAGCCCTGAGCCGCTTGCAAACCTCTATACTCGCTCTTACTTCCGCGCGACATGGGT…
#Cluster_13
#GeneID	Chromosome:start-stop	Strand	ClusterPred	Backbone Enzyme	Backbone Domains	Product	smCOGs	EggNog	InterPro	PFAM	GO terms	Notes	MIBiG Blast	Protein Seq	DNA Seq
VE00_05610	scaffold_52:142395-144155	+	flanking	.	.	hypothetical protein	.	histone-lysine N-methyltransferase (Bre2)	IPR001870;IPR003877;IPR013320	.	GO:0005515 - protein binding [Evidence IEA]	BUSCO:BUSCOfEOG70GMQJ	.	MDTTPSYTDAPMGDAPQDTPASEETSHPSSIPQKRVLEDDHVRSVSSPLNPDFNKVLKDEAPAAKERAARAKKESFKKREAKGPTATEARDSPDPAGPAKQRKTSDVLAPLRYKLAPPRLADFEPPQGPVFTPSHTIKGPDGTPIQFYEASDYASNKKNYRYTHCIADPEFPSSLFYRQSETAPFTPRLNFEDQAGHMFVDPAGRHVSTDKGFRMAKANVCVREGRYYWECKITSGIPKQGETSEGHVRVGWARREATLESMCGFDAYSYGIRDVTGQKVHLSRPTAFFPPGENIEVGDVVGLEINLPSLSLHSKVVEGRYNPAVDLEDDETEHTVSDIIRDRVPIRFKSHLYFEQIDYLPVKELEDLMNPAPTGTGSGGSSQKPSATHPVPAMRTLPN…	ATGGACACAACACCTTCATACACAGATGCGCCAATGGGAGATGCACCCCAAGACACGCCAGCTTCTGAGGAAACCTCCCACCCCTCCTCGATACCTCAAAAGCGCGTGTTGGAGGACGACCATGTGCGATCCGTATCCTCACCACTGAACCCGGATTTCAACAAAGTGCTGAAAGATGAAGCACCAGCAGCTAAGGAGCGCGCAGCTCGCGCCAAGAAGGAATCTTTCAAAAAGCGCGAAGCAAAAGGACCTACTGCTACAGAAGCAAGAGACAGCCCAGATCCGGCCGGCCCAGCCAAGCAGAGGAAGACGTCCGACGTCCTTGCCCCTTTGCGCTACAAGCTAGCTCCACCGAGGCTCGCGGATTTCGAACCTCCTCAAGGGCCGGTATTTACCCCG…
VE00_05611	scaffold_52:145099-147525	+	flanking	.	.	hypothetical protein	.	NA	IPR007461	.	.	.	.	MQRVTSMLPSWDRTKKGGKQGFDKVWGWADKLGAPVNKLTNKIGSEAFWPTELDKESDKAARILRSFCKDGFYKEEKLPPSEVGPNKSAKQRVLMKIPANVVKNAVGMAIFTTMRSGLWVSGAGGSGILVARLEDGSWSPPSGIMLHTAGIGFLVGIDIYDCVVVINSRKTLESFTKIRATVGGEISAVAGPVGVGGVIESDGKWKQVNRPVFTYLKSRGFYAGVQLDGTVIIERTDENERFYGERISAANILAGKVRFVPRETKMLLETLKLAEGRSDYDQGLMEELEDQPAPGDVDVESTTVFGIPEPDDPDPFGVLALEEAGLEIKEAGSHSRPSSSQFEYKPSPTSPIFPHLNRMSMDTGAGSRASYMSNSKRTSLRTARSISMGTQTDADDSSS…	ATGCAGAGAGTTACTTCCATGCTGCCGTCCTGGGACAGGACAAAGAAGGGCGGCAAACAGGGCTTCGATAAGGTCTGGGGCTGGGCTGACAAGCTCGGCGCCCCGGTTAACAAGCTCACGAATAAAATCGGCAGTGAGGCGTTTTGGCCGACTGAATTGGACAAGGAGAGTGACAAGGCTGCGAGGATATTGAGGAGCTTCTGCAGTAAGTAGTCCCATGCTTACCTCGGGCCACACATACAGTATTCCCGACATGGACCGGTAACTGTGTTGTGCGCAATGAAGGAGGGGGCCGAAATGGTCTACGGTCTTATAGTTTACTAACAATTGCTCACAGAGGATGGCTTCTACAAGGAAGAGAAATTGCCGCCGAGCGAAGTCGGTCCCAACAAGAGCGCG…
VE00_05613	scaffold_52:148270-149302	+	flanking	.	.	hypothetical protein	.	DNA repair protein Nse1	IPR011513;IPR013083;IPR014857	PF07574	GO:0030915 - Smc5-Smc6 complex [Evidence IEA];GO:0006281 - DNA repair [Evidence IEA]	.	.	MSVGQYDDSNRAFLQAFMARGTLTFKEARPLLAAIFSVKDGETVRPDEVTMADFESYVHAASDALSPFDYEIRSTLHQVSKERIWAFVNSTSDALTQIATVRTADEIAFIKRVLDAMFETYNTERQEVMAITSMQAMKVAKADERRRQSNGNGEESQSADKGLTHGQAEKLMLSLVDEGWFERSKEGWYTLSPRALMELKSWLAATYNDPDAEAGEWQHIKNCEACKGIVTMGQRCSEVSCTVRLHEGCLGPFWRTRREEKCPKCKTPWKGLWVGEKAVTTTEAYNRGRRISGGGNRRPAQEDEEEEEEGENGVEEEEKEDDED	ATGTCGGTCGGGCAGTACGATGACAGTAATCGCGCCTTTCTCCAGGCCTTCATGGCAAGAGGCACCTTGACCTTCAAGGAAGCGCGACCCCTCCTCGCCGCCATATTCTCTGTGAAAGATGGTACCTCACCCATTCCTCTCCAGCTTTGCCTCATAGTTTCTAATCAGCTGCAATACAGGCGAGACTGTTCGCCCCGATGAAGTCACCATGGCAGATTTTGAATCTTACGTCCACGCCGCCTCCGACGCCTTGTCCCCCTTCGACTACGAGATTCGCTCTACACTACACCAGGTCTCGAAGGAGCGCATATGGGCATTTGTGAACAGCACCAGCGACGCCCTGACGCAAATAGCAACAGTGAGGACGGCAGACGAGATCGCATTTATCAAGCGGGTACT…
VE00_05614	scaffold_52:149725-150994	-	flanking	.	.	hypothetical protein	.	Inherit from euNOG: Conserved hypothetical protein	.	.	.	.	.	MLEYFTYKKVKKHQAEKRAREEAAQTPPLKPVLSPDDERFMEHLVSEGTPPPLPERPTALNREIVVAEENTPQLERSISKGKNKENEKGPEKAKKKENRFSSLFTKSKKDDKNVKANLPAEEVEKEEDDITRVLNDLNLSAVNNRALSLSEESHELMEKFTLVLKDLVNGVPTAYDDLVHLLDDSQGTLSKTYEQLPSFMKKLIAQLPEKWTSSLAPELLATAAEAQKSGMAEGAASAAAGGGFMGAAKGFLKPNGLKDLVTKPGAVAGLLKTIMNSLKLRWPAFMGTNVLLSLGLFVLLFFFWYCHKRGKEVRLAAEGKTEVVDSEGRIVELEDDPALESSTPNAGSRRRSRDSRRRDRSNNNASPRRLSHDSRRLDSGSSPKRRSHDSRRQDASNEA…	ATGCTGGAATACTTCACATATAAGAAAGTAAAGAAGCACCAAGCCGAGAAGCGAGCCCGAGAGGAAGCTGCTCAAACCCCACCACTTAAACCAGTTCTAAGCCCCGACGATGAGAGGTTCATGGAACACCTTGTCTCTGAGGGGACACCGCCACCACTTCCCGAACGCCCGACAGCTTTGAACCGAGAGATTGTCGTTGCTGAGGAAAACACGCCACAGCTAGAGAGGTCTATAAGCAAGGGAAAAAACAAGGAAAACGAGAAGGGACCAGAGAAGGCGAAGAAGAAGGAAAACCGATTCTCGTCCTTGTTTACGAAGTCGAAAAAAGACGACAAAAATGTCAAGGCAAATCTACCGGCGGAAGAGGTTGAGAAAGAGGAAGATGATATCACCCGAGTT…
VE00_05615	scaffold_52:151554-152531	-	flanking	.	.	hypothetical protein	.	inositol monophosphatase	IPR000760;IPR020550;IPR020583	PF00459	GO:0046854 - phosphatidylinositol phosphorylation [Evidence IEA]	.	.	MSDINLTEIHDLLVKVAYQAGKMIMSATPQTLGSDTKKNSADLVTETDKAVEAMVTSELRTAYPKFDFIGEETYYPGQPLTDAPTFIVDPIDGTTNFVHAFPSVCISLGFTVGRVPTVGVIYNPFLNELWTAIKGQGSFLSQNGGPKQKLPLKASPEPLKDLSTCLVGVEWGSDRNGINFDVKVKAFAKLAASKEQGGAMVHSLRSMGSAALNLVAVAAGQLDVYWEGGCWAWDVAAAWCVLEEAGGIMRSGNTGEEASVDCRKFLAVRGAPSGQQDIVDEIYRVLGDSRMDYHQ	ATGTCTGATATCAATCTCACAGAGATCCATGACCTTTTGGTCAAGGTCGCCTACCAGGCCGGCAAGATGATCATGTCTGCAACCCCGCAAACGCTCGGTTCTGACACAAAGAAGAACTGTACGCCCCCACTATATAAAGTCCAGAGCACGGCTTGGGCAACCAACCGACTCTAATGCTTCCTCATATGATTCGACTGATATCTTGTAGCTGCCGACCTTGTCACTGAAACTGATAAGGCCGTAGAGGCCATGGTGACCTCTGAATTGCGCACAGCGTACCCGAAGTTTGACTTCATTGGGGAGGAGACATACTATCCGGGCCAGCCACTGACTGATGCTCCCACATTCATTGTCGACCCGATAGATGGCACGACGAACTTTGTCCACGCCTTTCCAAGC…
VE00_05616	scaffold_52:152841-154787	+	flanking	.	.	N2,N2-dimethylguanosine tRNA methyltransferase	.	N2,n2-dimethylguanosine tRNA methyltransferase	IPR002905;IPR029063	PF02005	GO:0003723 - RNA binding [Evidence IEA];GO:0004809 - tRNA (guanine-N2-)-methyltransferase activity [Evidence IEA];GO:0008033 - tRNA processing [Evidence IEA]	BUSCO:BUSCOfEOG78D7VT	.	MSSSETNSLAKDISATPALGQHIHHDGKDYSTIKEGLAYILVPGNGPLVPQTNPTGDNQSQSVFYNPIQQFNRDLSVLAIKAYGEDAVAKKEAESEKRRKANAKSKKRKRVDEAVNKDGAAEDTAAPGTTISDSVEAVTLTTNEVPKQTAMEIDAPAAEEQNGADKPKQQEQFTILDALSATGLRALRYAHEIPFTTSVTANDLLPEATRAINLNVLHNKLTSKINPVTGNAITHMYNFASEIPLDSHRYKPSKKYDVIDLDPYGTAVPFLDGAVQAVRDDGGLLCVTCTDAGVWASNGYPEKCYSLYGGLPLKGMHSHEGGLRLILHAIATSAARYGLAIEPLLSLSIDFYARVFVKIHKSPADVKFLAGKTMMVYNCDQGCGSWETQLLAKNQVRPN…	ATGTCTTCCTCCGAAACCAATTCCCTCGCAAAGGACATCAGCGCAACTCCTGCTCTTGGTCAACATATCCACCACGATGGAAAAGACTACAGCACAATAAAGGAAGGGCTTGCGTATATTCTTGTCCCTGGAAATGGGCCTTTGGTGCCTCAAACCAACCCAACTGGCGACAATCAATCCCAATCGGTCTTTTATAACCCAATCCAACAGTTCAATCGCGACCTGAGTGTTCTGGCTATCAAGGCATATGGAGAGGATGCAGTTGCTAAAAAGGAAGCTGAGTCTGAAAAGAGGCGCAAAGCGAACGCAAAAAGCAAGAAACGGAAGCGTGTGGACGAAGCTGTGAATAAAGATGGCGCAGCGGAAGACACAGCAGCACCGGGGACGACGATCAGCGAC…
VE00_05617	scaffold_52:155109-157690	+	cluster	.	.	hypothetical protein	.	DNA damage response protein RcaA	IPR000253;IPR001357;IPR008984;IPR032429	.	GO:0005515 - protein binding [Evidence IEA]	.	.	MWVIESDGDTFNGKRLWLRPGKRFILGRTLADSGGFAIANKTISRKHLVVEVDEVKPGDCGRLNTRSRITLEDLNTKIGTLVNNIQIRGQRHVLEDNDYDIRLGQYEKLFRIRWIPVVLTFSFTGKELRNNQISSFVELLERLDIKVLVEYAHQSTTHVVAKKRNTSKGLQALINGKYIVDHSFIDAIVNATTADPGAESALESDFDSNWPKELDHLPPKGPEQTDRPSLSYQPDPARLSIFEGYTFVFYEQSQFDNLIAPITNGKGKALLHQVNPASTTAEEFVRYVKNVAGEKGAGEFEDGSTGTGVVVVRYQPVKGPTLPFYSDFGQQVSLQLDHRLIEQSEFLDAILNNDASVLRRPLEVESSVVPSTLTTDEPRRAITSALEEKAEAKSAVAAR…	ATGTGGGTCATCGAGAGCGATGGCGACACCTTTAACGGTATGTATTCGAAGTGGAAGCCCAACCCGATGGCAGGCGGCTGGCTGTATGCTAATCTGGCGCAGGCAAGCGACTCTGGCTTCGCCCGGGGAAAAGGTTTATTTTGGGACGAACACTAGCAGATTGTAAGGCCCCTCTCGGTGCCATCCTTATCGTCTGCTCACATGTCAGCTAGCCGGCGGCTTCGCGATCGCGAATAAAACCATATCCAGGAAACACCTGGTTGTTGAAGTGGACGAAGTTAAGCCTGGAGATTGCGTGAGTTCATAGACCCTACCTTCAACAGATCATATTTCTAACATTCCAAAGGGGCGCCTAAATACTCGATCGCGAATCACCCTGGAGGATCTCAATACAAAGAT…
VE00_05618	scaffold_52:158356-159366	-	cluster	.	.	hypothetical protein	.	heme steroid binding protein	IPR001199;IPR018506	.	GO:0020037 - heme binding [Evidence IEA]	.	reductase from BGC0001278 (AAO27755.1:pident=36.84, evalue=1e-04)	MTLIGVSILIATFTIFLFKVPPSTWFAAWFPRKADSNDDVSAGDLDQTTIGQVEDGGETKGDKEDKEGNEGKEDAAPPDAGVKQAKAELDRKAMPPPPSFLIKPPSAPSNGALPARGASQNSLAAPSQPSSRGQGLSAPALPAFPALNSAQRASDSRGAPRLNPIPSVQPPLRSVYSASPPGRSPAPNRGGNFSLAPPPTHSSIPPKPRLKVGLTPGHSPLDWAKLSEAPNANLRGLPADTPYLKVTPSQLRHYTGRKGKDAWTVLGGKVYNITPYLPYHPGGEPELMKCAGRDGTKLFAEIHPWVNWEGMLGACLVGIAVGETEVKEVSALESMD	ATGACTCTGATCGGCGTGTCAATACTAATCGCCACGTTCACAATCTTCCTCTTCAAGGTGCCGCCCTCAACATGGTTCGCCGCCTGGTTCCCCAGGAAGGCTGACAGCAACGACGATGTCTCGGCTGGCGATCTAGATCAGACAACAATTGGCCAGGTCGAAGATGGGGGTGAGACCAAGGGAGACAAGGAAGACAAGGAAGGCAATGAGGGCAAGGAAGACGCCGCACCTCCGGATGCGGGCGTGAAGCAAGCCAAGGCTGAGCTGGACCGGAAGGCGATGCCTCCTCCTCCAAGCTTCCTGATTAAACCACCAAGTGCACCCAGCAATGGGGCTCTTCCAGCACGAGGGGCATCTCAAAATAGCCTAGCTGCGCCGTCACAGCCATCTTCTAGAGGC…
VE00_05619	scaffold_52:160175-162094	+	cluster	.	.	hypothetical protein	.	conserved hypothetical protein	.	.	.	.	.	MRAPNGPLTSKSGNAMPVDKPNPHGQRPVMSPLGAAGMKTMNTTPLTPKIAGAIPANVVTPLLRRATRQDTTPSGPQRDERTTTPVGSFLSDNITPRSGSRKSRLDSANPTPTGTPTALRPTEPTLASGGNLVYSGGLGLSQLDDLPPKPTVSFSPTVSDIGSAQDRSQHQPQQSQQAGKFFYASDAKSNNSQPTRQRPGAPKQNSFLYANGNAIPSPSNQPGPSPTLPALEDKSRARFVHANGTPDTTTRPPAHSFSRAGSTVSTTPFSGPPRLAFQGRPSGSSRPSSPTKPADNTNTYVARRISTVSPPSIPVPYTSPPLASAAYTSPPLASAPYTSPPLIQAPYTSPPLYQNGASTSGDEGPTPNPFWSRAKSPSVGQLDESRSNIESNEARNVPL…	ATGCGAGCGCCGAATGGTCCTCTGACTTCGAAGAGCGGCAATGCTATGCCTGTCGATAAGCCGAATCCTCATGGCCAGAGGCCCGTCATGTCGCCTTTGGGCGCAGCGGGCATGAAAACGATGAACACCACGCCTTTAACTCCCAAAATCGCAGGCGCAATTCCTGCAAACGTTGTGACACCATTGCTTCGACGAGCGACACGTCAGGACACTACCCCCAGCGGCCCTCAAAGGGATGAACGCACAACAACACCCGTCGGCTCCTTTCTCAGCGACAACATCACACCAAGATCTGGGTCAAGGAAATCGAGGCTGGACAGTGCGAACCCGACTCCCACGGGCACTCCGACAGCACTAAGACCGACGGAGCCCACTCTTGCATCTGGAGGGAATCTGGTG…
VE00_05620	scaffold_52:162698-164347	-	cluster	.	.	hypothetical protein	.	DnaJ domain protein	IPR001623;IPR018253;IPR026894	.	.	.	.	MVADLTYYNALAVKPHATELEIKKAYRKLAIIHHPDKNPGDETAHAKFQAIGEAYQVLSDADLRRSYDKFGKDHAQPSEGFTDPAEFFGTIFGGDAFVDLIGEISLMKDLTKTMDITMTEEAEGEGEDHAAAAEAAAGASPGEKAPADEKATSSPPPAASAADATEPSTEKAYAFDHSTGKRYETDPLTEKPLSNPTSPPASGTSTPGRGIPTRPAIMSKSDSEAQLDAAGITEEEKELRKKEKKKGGLSKEQREQLAEYEKERINIRKERVDTLAKKMIDRISIWTETDKGDDVTKAFQEKTRLEVENLKMESFGLDILHAIGATYLSKAGALLKSQKFLGIGGFFSRLKDKGTLAKDTWNTISSAIDAQMTMEEMAKMEEKGGEDWTDERRVEYERR…	ATGGTCGCAGACCTCACCTACTACAATGCCCTTGCGGTAAAGCCACATGCCACCGAGTTGGAGATCAAGAAGGCATACAGAAAGCTTGCCATTATACACCATCCAGGTAGGTTCCATTTGCGATATATGGACCCTTGGAATATAAGACTGATGAGACAGATAAAAACCCCGGCGACGAGACTGCACATGCCAAATTCCAAGCGATCGGTGAAGCCTACCAAGTCCTCAGCGACGCCGACCTGAGGAGGTCGTACGATAAATTCGGAAAAGACCATGCCCAGCCCAGCGAGGGCTTCACGGACCCTGCCGAATTTTTCGGAACGATCTTTGGAGGGGATGCGTTCGTGGATTTGATTGGCGAGATATCACTTATGAAGGATCTCACAAAGACGATGGACA…
VE00_05621	scaffold_52:165082-166033	-	cluster	.	.	hypothetical protein	SMCOG1010:NAD-dependent_epimerase/dehydratase	RmlD substrate binding domain	IPR016040;IPR029903	.	.	.	dTDP-4-keto-6-deoxyhexose_reductase from BGC0000832 (AAN65241.1:pident=22.37, evalue=1e-05)	MATTTATEKPSYLIWGGAGWVAGHLKTLLESQGKTVTTTTVRMQNREAVIAELQRVKPTHVLNCAGCTGRPNVDWCEDNKEDTIRSNVIGTLNLADCCFLEKVHLTVFATGCIYTYDEKHPIGGPGYLETDKANFDGSFYSETKAHVEEVMKTYPNVLILRLRMPVSDDLHSRNFVTKISKYERVVDVPNSNTLLHDLLPASILLAEHQETGIYNFTNPGAISHNEVLALFKQYVRPDFTWKNFTLEEQAKVIKAGRSNCKLDTTKLITKLKEYDFEVPEVHEAYAQCFQRMAKAGVQ	ATGGCCACCACCACTGCCACCGAGAAGCCTTCCTACCTCATCTGGGGTGGCGCAGGGTGGGTTGCTGGTCACCTCAAGACTCTCCTTGAGAGCCAAGGAAAGACCGTTACTACCACCACTGTCCGCATGCAAAACCGTGAGGCTGTCATTGCTGAGCTCCAGAGGGTTAAGCCAACCCACGTTCTCAACTGTGCTGGCTGCACTGGTCGCCCCAACGTTGATTGGTGTGAGGACAACAAGGAGGATACCATCCGCAGCAATGTCATCGGCACCTTGAACTTGGCCGATTGCTGTTTCCTCGAGAAGGTCCACTTGACTGTCTTCGCCACCGGATGCATCTACACCTACGATGAGAAGCACCCCATCGGCGGCCCAGGCTACCTCGAGACTGACAAGGCC…
VE00_05622	scaffold_52:167226-171262	+	cluster	terpene		hypothetical protein	.	NA	IPR000933;IPR002060;IPR006449;IPR008949;IPR013781;IPR017853;IPR019845	.	GO:0016021 - integral component of membrane [Evidence IEA];GO:0016765 - transferase activity, transferring alkyl or aryl (other than methyl) groups [Evidence IEA];GO:0004310 - farnesyl-diphosphate farnesyltransferase activity [Evidence IEA];GO:0016740 - transferase activity [Evidence IEA];GO:0004560 - alpha-L-fucosidase activity [Evidence IEA];GO:0008610 - lipid biosynthetic process [Evidence IEA…	CAZy:GH29	putative_phytoene_synthase from BGC0000664 (BAG23657.1:pident=25.00, evalue=3e-06)	MVSASQALYLALHPFQLRSIVQWKVWHDPVHTRDKKTECETLQKCFVHLENTSRSFSMVIQELNPELLVPVALFYLILRGLDTVEDDMTIPLDDKEPILRDFHNIMEKDGWNFNGNGPDEKDRGLLVDFDVVITEYKKVKPVYQAIIKDITDKMGNGMADYANNAEHNVNGVNTIKDYELYCHYVAGLVGDGLTRLFVESGLANPALLQRPHLSESMGQFLQKTNIIRDIREDFDDKRRFWPKEIWSKHVEKFEDLFKPENQTAALACSSEMVLNSLRHADECLFYLAGIKDQSVFNFTAIPQAMAIATLELVFQNPKIFHQNIKITKGDACELMIQSTQNLRIVCGVFKTYTRKIAKKNSPTDPNFLEISIACGKIEQFIESIFPSQDPKAAALAATD…	ATGGTTTCTGCTAGTCAGGCTCTCTACCTTGCGCTCCATCCGTTCCAATTGCGCTCAATTGTCCAATGGTTCGTGGGGACATTCTGAACCCAAAGCGATGATGCTAACCCGTCGCATGTAGGAAGGTATGGCATGATCCAGTCCATACTCGGGACAAAAAAACAGAATGCGAAACTCTTCAAAAATGCTTCGTGCACCTGGAAAATACAAGCCGCAGTTTCAGCATGGTCATTCAAGAGCTGAACCCAGAGTTGCTCGTCCCGGTTGCCCTCTTCTACCTGATCCTTCGCGGCCTTGACACAGTCGAAGACGACATGACCATCCCGTTGGACGACAAGGAGCCGATTCTGAGAGATTTCCATAACATAATGGAGAAGGATGGCTGGAATTTCAATGGTA…
VE00_05623	scaffold_52:178458-178997	-	cluster	.	.	hypothetical protein	.	Kinesin light chain	IPR011990	.	GO:0005515 - protein binding [Evidence IEA]	.	.	MFDRQGIPESTLYDGTGRLEFEDAVASLTSFSLIKAQSTKQPEQQVGEHLFKMHDFVQLAMMKRLEVQMQMGRWQKASLRIMDAAFPSGQHETRVACRVLLPHARRVLGYVIEETEATLERARIADNTVCYLILAGEYAAAENIGRTAVVGRENVLEVEHPDTLTSVSNLGSVLQSQGK	ATGTTTGACAGACAAGGGATTCCGGAGTCTACTCTGTACGATGGCACAGGTAGGCTGGAGTTTGAGGATGCGGTGGCGTCGTTGACAAGTTTCTCTCTGATTAAGGCCCAGAGCACGAAGCAGCCAGAGCAGCAGGTCGGGGAGCATCTATTTAAGATGCACGACTTTGTGCAGCTGGCGATGATGAAGCGGCTGGAAGTACAGATGCAGATGGGCAGGTGGCAGAAGGCGTCGCTGCGGATTATGGATGCTGCCTTCCCGAGCGGGCAGCACGAGACACGGGTGGCTTGTCGAGTGCTCCTTCCGCACGCGCGAAGGGTGCTCGGCTACGTTATAGAAGAGACGGAGGCAACACTGGAGCGAGCGAGGATTGCAGATAACACAGTATGTTATCTTATC…
VE00_05624	scaffold_52:179731-181062	+	cluster	.	.	hypothetical protein	.	NA	IPR002909;IPR013783;IPR014756	PF01833	GO:0005515 - protein binding [Evidence IEA]	.	.	MAPSTQVRETASDENTLETSGKLPVITSLSPTHGPASGGTIVVIKGRHLQNATGVTFGNTTIPASSFMIVSHHKIIAVAPAAPQGTGATTVNVSVTNPIGTSNFLQYTYDARPPTPIITGLSPATGPVGTPVKITGSNFNDVKNVTFNGIAAVFTVQSPTEIDAVAPPQGTIGIVPVVVTTSAGSSPGFNYTYTTIVGPPAPTSVFPTTGVTTGGDIVTIIGTGLTGTTSVVFGTTPANITAVSDTQVTAITPIHDAGTVPIKITTPGGTNSSLSFTFQLPPVISSITPTSGPIAGGTVMLITGTGLLNTIGVNFGKTPATNVIVVSDSIVIATAPAGAAGVSAVTVITASATSNGAVFQYVAAPTLALLTPASGTIVGGNSVTLTGTGFITATQVFFG…	ATGGCCCCTTCTACACAAGTGCGAGAAACAGCATCGGACGAGAACACGCTTGAGACCAGCGGCAAACTTCCCGTCATTACTTCCCTTTCTCCAACCCACGGGCCAGCGTCGGGCGGGACCATCGTTGTGATCAAAGGCAGACATCTTCAGAATGCCACTGGTGTCACCTTCGGTAATACTACGATTCCTGCCAGCAGCTTCATGATCGTGTCCCACCATAAGATTATCGCGGTCGCGCCAGCTGCGCCACAAGGTACAGGAGCCACAACGGTCAATGTCAGTGTGACCAATCCGATTGGTACCAGTAATTTTCTACAATACACCTATGATGCCCGCCCTCCGACTCCCATTATCACAGGGCTTTCCCCAGCGACTGGGCCAGTAGGGACTCCTGTCAAA…
VE00_05625	scaffold_52:183415-185159	+	flanking	.	.	hypothetical protein	.	Pectate lyase	IPR011050;IPR012334	.	.	CAZy:PL9	.	MGLNLFLLLRPRAAEPVERQVTTPGHAAVLTIEDSGDMVSTIMGWGEQRRRHYVGRAHAFTTVETYFLRPAVLLAVLFTGSQAKDIYVSPTGSGSGTSTSPYGSIQSAVNAAVAGDNILLRAGTYKPTTNIQITKSGTRTSPITLRSYEKEKVILDGESLPGTPYGLDESLPNKERGILHIEGGNYWKFYNLELINGPYGIYSRDSSHNYYELLSTHDNYESGFQMQGSASNNTIIYLDSYRNRDPRKNGESADGFALKEGSSEGNVLRNARLWDNVDDGLDLYMFGSPVTIEEVYSWGNGFNLWGFSDFNGNGNGFKLGITNNPPANHIVRNSMAWGNAKKGFIDNGNPDSLKVERNTAWDNGDNGFNFRSSSSAMNANIATKNVNAQVSLTGPVVAS…	ATGGGCTTGAACCTCTTCCTCCTACTCCGTCCTCGCGCTGCAGAACCTGTGGAGAGACAGGTCACAACGCCAGGACATGCCGCCGTCCTCACAATTGAGGACAGCGGCGACATGGTTTCTACGATTATGGGCTGGGGCGAGCAGAGGCGGAGGCACTATGTGGGGAGGGCGCATGGTATATAGTTCTTTTTTGCAATTACATGGTATATCATTCTTTTTTACTAGTTTACATGGTATATGATTCTTTTACCCATAACTTAATCGTTTGGAGTCTGGGATTTGATTGATGGTACCAACCGGCGCGCCGACCCTGCATGAATTTGCGCCACACGGCAGCCACAAGGCTGGCGATGACTTCCTTTTAAGCCAGTCACTTGTACTGTAAGTGAAGTTTACAAA…
VE00_05626	scaffold_52:187244-188296	+	flanking	.	.	hypothetical protein	.	Predicted membrane protein (DUF2306)	IPR018750	.	.	.	.	MIDDHRVPVAPGLITCSYCQPEANIRPPTNSFSLARISYLNISGDAPSSFKSGAVTGEWFWYRSGIHRIGITLHLTAIVPAGVLMVFQFVPIIRYKAILVHRINGYLIILLATLGNVGAIMIARRAFGGTLATQSAVGYLAMFTTISVALAYYNIKKLQIDQHRAWMLRAMFALGTIIRCSRYPTCVSGNNTYVVVRADINSAFGEEQKASMVLTFGMAWWVAIAVHAVGVEIYLRLTAAEGERLRGVSYEMQKKARMRNPGSAGLTADRLGDVGKWEAPQEIA	ATGATTGATGATCATAGAGTACCAGTGGCACCCGGACTCATAACCTGTTGTTAGTGGTCACGGAAGTTGGCATCTTGTGAACATTATATTGTTTTTCTAAAGCTATTCGCCCAACTACGTTCTTGTGTGGGCAGCCTATTGCCAGCCTGAGGCCAATATTCGCCCTCCAACCAACAGCTTCTCTCTTGCCCGCATCTCATACCTCAACATCAGCGGTGACGCCCCTTCCTCCTTCAAATCCGGTGCCGTTACTGGCGAATGGTTCTGGTACCGGTCCGGTATCCATCGCATCGGAATAACCCTCCATCTCACCGCCATCGTCCCCGCCGGCGTTCTCATGGTGTTCCAGTTTGTCCCCATCATTCGCTACAAAGCCATCCTAGTCCACCGCATTAACGG…
VE00_05627	scaffold_52:188887-189261	+	flanking	.	.	hypothetical protein	.	NA	.	.	.	.	.	MDAPATTAAPATADPSADTPAPTVTPTPAPINPTAAQVSIIDCHICVRMNRRKPAWKQITPSKMRILCVREYCSMHAALGNEVRGHDVCEINHETYYRKHRHRWIEGVFATLEDWKQDWSDGSF	ATGGATGCGCCAGCCACCACCGCCGCGCCCGCAACGGCCGACCCCTCTGCCGACACGCCCGCGCCCACGGTAACGCCCACGCCGGCGCCAATCAACCCCACCGCGGCCCAAGTGTCAATCATAGACTGCCACATCTGCGTACGCATGAATAGGCGGAAACCCGCGTGGAAACAGATCACGCCGTCAAAGATGCGCATCCTCTGCGTTCGAGAGTATTGTAGCATGCACGCTGCGCTGGGCAACGAGGTACGGGGGCACGACGTATGCGAGATTAATCACGAGACGTATTACCGGAAGCATAGACATAGATGGATTGAAGGGGTTTTTGCGACGCTCGAGGATTGGAAGCAGGACTGGTCGGATGGGTCGTTTTAG
#Cluster_14	Ferrichrome Biosynthetic Cluster
#GeneID	Chromosome:start-stop	Strand	ClusterPred	Backbone Enzyme	Backbone Domains	Product	smCOGs	EggNog	InterPro	PFAM	GO terms	Notes	MIBiG Blast	Protein Seq	DNA Seq
VE00_06743	scaffold_55:6670-9333	+	flanking	.	.	hypothetical protein	.	NA	.	.	.	.	.	MAIPCQLSSVGKEFSCPGKHMKKLKLYEAIGPARDAWATLNDKVTKYANDHHEEITRGVKRPEGYAISFFMVGSEPSTARATILISSLNKSERRAAKRVIESLEALAVYPDIAVKCVDARIAMLYADGDLPYDVPRNPAHELFIEGGITLCGARIVAGSSVATLGGAIYLDDGKTITPFGLTVFHAGSGVEQAHDIQPDDDVLEFAFDESSDEDEDEDLFENRSRSISMSQTDVDTDETTISRTLTESVDLEPKLDAEDSPQESILPLPNTTGDSEETSKGRPPNGLDYQLVSLAGIVYAKNMLHIPLQAPIQPRFVAKEAKDVEVWAATSTTPPVRGRLSISPYLLKLPTYSLQKLWVVDLERDIRLGDSGAWIIDEASNVYGHIVAATPGSFRAYIL…	ATGGCTATCCCATGCCAGCTTTCCAGCGTTGGCAAAGAGTTCAGCTGCCCGGGGAAGCACATGAAGAAGCTCAAATTATACGAAGCCATTGGACCTGCTCGTGACGCCTGGGCAACCTTGAATGACAAGGTCACTAAGTATGCCAACGACCACCACGAAGAAATTACACGAGGAGTAAAAAGGCCAGAGGGGTATGCGATTAGCTTCTTTATGGTCGGCTCGGAACCATCCACTGCTCGTGCCACCATCTTAATCTCGTCACTTAATAAATCGGAGCGAAGAGCCGCCAAGCGCGTGATAGAGTCACTCGAGGCGCTTGCAGTGTACCCTGATATTGCGGTGAAATGTGTCGACGCGAGAATTGCGATGCTTTATGCAGATGGCGACCTTCCCTATGAT…
VE00_06744	scaffold_55:9733-10581	-	flanking	.	.	hypothetical protein	.	NA	.	.	.	.	.	MKFPFIFALLYPLLLAEVANAVERKLPTDIQVDLFFLRNETYAPTQQFPIVFGINNIDDAWPLELYLYIEVRSIGMPGPSNKSSRTTSTGVYSPNFSDQFNQAPLKQFFHFPRTNITNGTTDSYIILWDFVISRQCFTNSTGSAEYLDWIYNPKYRSVEFSTTPGAKLPDIEAAVNSCSEPNWNNSAAVRVANVTSPPYKQGICPIFAIKPEKCVFKSAAKELAANVSAATLQDMRCDEGDWRTITAPCPPKSEESTALRQSVGSGVGWLLLALVFAILNDL	ATGAAATTCCCCTTCATATTTGCACTCCTCTATCCCCTCCTGTTGGCGGAGGTAGCTAACGCTGTTGAGCGGAAACTCCCTACCGACATTCAAGTCGACCTTTTCTTCCTGCGCAACGAGACGTACGCGCCGACACAACAATTCCCTATCGTCTTCGGTATAAACAATATCGACGATGCATGGCCTCTAGAACTCTACCTCTATATAGAGGTGCGGAGCATTGGGATGCCAGGGCCCTCGAACAAATCCTCCCGGACAACGTCCACTGGCGTTTACAGCCCCAATTTCTCCGACCAATTTAATCAGGCGCCACTCAAGCAATTCTTCCACTTTCCGAGGACCAACATAACCAACGGGACGACAGACTCCTACATTATCTTGTGGGATTTTGTTATCTCA…
VE00_06745	scaffold_55:11712-12869	-	flanking	.	.	hypothetical protein	.	NA	.	.	.	.	.	MAIAFEPWLEIRLRDYLGQTVAESQYFGMLMETFGYTKCDGTPVEKGSGSTDPVSVILQSKSNTVSATETSPATTTSSQIDVPLMHSTAPYYSHQAQYKYGGEYIESSPLPTEPRQRRQSTSTPMKPPPAPEATETDARRHRIPLGYPLKNWDPREEPIVLLGSVFDANSLGKWIYDWTVYRHGDGSPIANMAGEMWLLLIQLAEKVKRAEAALPRIREEENREVVEDFIESGERLTDKLKRLLRACEKPMLKSEEKNAEKTPQLGMNAGIAFIDTLFGRERKLDSTEKVMSGLRLYHLRFDANVKEILGRLEIFDVGGDQPPQSPRKAGQERKIILTPVSIRTAFGLEIIWEERSRRTYAKDLARARKSRHMLWGENVALRSFP	ATGGCTATTGCATTTGAACCCTGGTTGGAGATTCGGCTAAGAGATTATTTAGGCCAGACTGTAGCAGAAAGCCAATATTTTGGCATGCTGATGGAAACATTCGGTTATACTAAATGCGATGGGACACCTGTCGAAAAGGGGTCTGGATCTACTGATCCCGTATCGGTAATCCTTCAATCGAAATCCAATACCGTTTCTGCGACTGAGACAAGCCCAGCTACAACAACCTCTTCGCAAATAGATGTACCTTTAATGCATAGCACTGCTCCTTACTACTCTCATCAGGCCCAGTATAAGTATGGAGGAGAATATATCGAAAGTTCACCACTGCCTACAGAACCAAGGCAGCGTCGCCAGTCTACATCGACGCCAATGAAGCCGCCACCCGCACCTGAAGCC…
VE00_06746	scaffold_55:13878-16563	+	flanking	.	.	hypothetical protein	.	NA	IPR003594	.	.	.	.	MATSRVESPSKFEKIEAYKHLCEIRKRKGVDDLDGENKDNVGDLNRALNILSDQLYQKPTHFLLELIQNADDNTFHENAVPTLSFDVVGSGHAWQMLIGCNEIGFEKANIDALCRIGYSTKRPKDRTKGYIGEKGIGFKSVFKVANVVHISSKGYRFKLDRRCMLGMIAPIFEAFPPENLIGGLHSQIERSQTQLLLELLGEVEFNGINDELKKIKPQILLFLRKIRKLIIHTPEEDVQFEIQRDTEDKDVDGNETATLTTTFLRSNKTAKEKYLIIRRLENTSVKDDRRENVEVTEAILAFPVDEQGRPLAHAQDTYAFLPINDYGFNYLIQGDFLLVASRETVDSSKWNDEVLGAVFRAFLWNAVPRFNLLPSRSSQAQCLRYTWPLFLKDRGGSSE…	ATGGCAACCAGCCGGGTAGAATCTCCTTCAAAGTTTGAAAAAATTGAAGCATACAAACACCTTTGCGAAATCCGTAAGCGGAAAGGCGTTGATGATCTAGATGGGGAGAACAAAGATAATGTGGGGGATTTAAATAGGGCACTGAACATGTAATATTACTTTGCGTCTTCACGAGAACAAGAACATAAACTAAATGAGATAGACTTTCAGACCAGCTTTATCAGAAACCGACCCATTTTCTTCTGGAATTAATTCAAAATGCCGACGACAACACTTTCCACGAAAATGCTGTTCCGACTCTTTCCTTCGACGTAGTTGGTTCAGGCCATGCGTGGCAAATGCTCATCGGCTGCAATGAGATTGGCTTTGAGAAAGCCAACATAGATGCACTCTGCCGCA…
VE00_06747	scaffold_55:17096-18945	+	flanking	.	.	hypothetical protein	.	NA	.	.	.	.	.	MKVSSYLLSVAVKQTLEIVGLKIKDEERTTDLRERARYFVQLVTNLKTEAKPQLLAGLLNLNVWGVPSIKVTYSVHGIDVTEDTNQILFDDIDDSKLEIYLSIKDSRKEIVDFELSKKIIQYCDITDHKFQALVHPIIQYPHEEIKKLLEDNGLDDLDDSSEESTDLSESSSEESNDERTLSSQVDTSNTPVPRTPISVRGSSSRISKPSSILRDRIPELDQSIISISMAAALPSTIPTLIITPSRIRANPGTSSNSTSHDTWDARHSRAGNELLSASNVTGEATTPTTEGESNTSTTEHQAERPHDAFEFTNFRSEFTDVFGPDTPSRNPPTSVTQHHSVHRWYNRNPSRNSQTSSTQHHSFSPYNRSPHSPGIEPDPQNSMYGLQMQKVGLLGETFV…	ATGAAGGTGTCTAGTTACTTGCTTTCTGTAGCGGTCAAGCAGACGCTCGAAATTGTTGGACTCAAGATAAAAGATGAAGAAAGGACTACTGATCTTAGAGAAAGAGCACGATATTTTGTACAGTAAGTAGGTTGAAAAAGGGGCAAAGAAACTTACTAACTCTTATTATAGGCTCGTTACAAATTTGAAAACAGAGGCGAAACCCCAGCTTCTCGCCGGCCTATTGAACCTAAATGTTTGGGGAGTACCATCAATTAAGGTAACTTATTCTGTTCATGGTATCGATGTCACTGAGGATACGAATCAAATCCTCTTTGACGATATCGATGACAGCAAGCTTGAAATATACCTTTCCATCAAAGACTCTCGAAAAGAGATCGTCGACTTTGAACTATCTAA…
VE00_06748	scaffold_55:19441-20134	-	flanking	.	.	hypothetical protein	.	ER membrane DUF1077 domain protein	IPR009445	.	.	BUSCO:BUSCOfEOG75B8HW	.	MSQPMAPPPPPPQWVIDLNSPPLSKPKSSAIPDPPGFTGAPTSGSKKQQAATGKNARKPPTTEETDTLKLKKAWEVALAPVKQIPMTGFMMYMSGNGLQIFSIMMVVMAFKNPLMGLLATNSAFQRFESEGTAQKLMLVKAAYVAMQIASFGLGIWKVNQMGLLPTTRSDWLAWESAREPLEYAIPAF	ATGTCTCAACCCATGGCGCCGCCTCCACCTCCCCCGCAATGGGTCATCGACCTAAATAGCCCTCCTCTCTCGAAGCCAAAGTCCTCAGCTATCCCGGATCCACCGGGATTCACAGGGGCTCCTACCAGCGGATCAAAAGTCAGCCTCGTCCACCCCAGAGCTCAAGTGCCATTTGAAGAATCGCAACTAATGTGTACTAGAAGCAGCAAGCTGCCACAGGCAAGAATGCGCGCAAACCACCTACGACAGAAGAGACAGACACGCTTAAGCTGAAGAAGGCATGGGAGGTCGCGTTAGCACCTGTCAAGCAGATTCCCATGACGGGCTTCATGATGTATATGTCGGGCAATGGACTTCAGATATTCTCGATTATGATGGTTGTGATGGCATTCAAGAACC…
VE00_06749	scaffold_55:20745-23096	+	cluster	.	.	hypothetical protein	.	complex subunit beta	IPR002553;IPR011989;IPR016024;IPR016342;IPR026739	PF01602	GO:0030117 - membrane coat [Evidence IEA];GO:0008565 - protein transporter activity [Evidence IEA];GO:0005488 - binding [Evidence IEA];GO:0006886 - intracellular protein transport [Evidence IEA];GO:0015031 - protein transport [Evidence IEA];GO:0016192 - vesicle-mediated transport [Evidence IEA]	.	.	MAMFAPALYLHTYSLPKTRQGKVAELRQELNFGGKKDKNHSAKKIALKKIVANMTMSNNDMVALFPDVVACMDIQSLEIKKMCFLFLVNYARMKPETAVKALPTLEGDMKDSNPLVRALALRTMSYIHVREFVEGTVPHVKHLLKDSDPYVRKTAAFCVAKLYDHDKDLVERSDLIERLNSMLRDDNPTVVASALGSLMDIWERSDAIKLTIDYGNASKMVQILPDCSEWGQTYILEALMSYVPQECSEALLLAERIAPRLSHSNSAVVLTCIRVILYLMNYIKDDKQITALCRKLSPPLVTLLAKGPEIQYLALRNALLILQRRPEVLRNDIRVFFCKYNDPIYVKVTKLELIFMLANEKNIREVLTELREYATEIDVHFVRKSVRAIGKLAIKIEPA…	ATGGCGATGTTTGCCCCTGCGCTTTACCTGCATACATATAGCTTACCCAAAACTCGACAGGGCAAAGTGGCGGAGCTGCGGCAGGAGTTGAATTTTGGGGGAAAGAAGGACAAGAATCACTCCGCGAAGAAGATCGCGCTGAAAAAGATTGTGGCGAATATGACGATGAGCAACAATGATATGGTGGCCCTCTTTCCAGATGTGGTTGCGTGTATGGATATACAGAGCTTGGAGATAAAGAAGATGTATGTGCAACTGGGAGATACACATGCTGGGGCTTCGCGGGGTCATGACGAGGCTGACGGAGATATAGGTGCTTCTTGTTCCTCGTCAACTATGCCAGAATGAAGCCGGAGACTGCAGTCAAGGCCCTTCCGACGCTCGAGGGTGTAAGTTGGA…
VE00_06750	scaffold_55:23739-26476	+	cluster	.	.	hypothetical protein	.	NA	IPR001902;IPR002645;IPR011547	PF00916	GO:0016021 - integral component of membrane [Evidence IEA];GO:0016020 - membrane [Evidence IEA];GO:0015116 - sulfate transmembrane transporter activity [Evidence IEA];GO:0008271 - secondary active sulfate transmembrane transporter activity [Evidence IEA];GO:0055085 - transmembrane transport [Evidence IEA];GO:0008272 - sulfate transport [Evidence IEA]	BUSCO:BUSCOfEOG79930X	putative_transporter from BGC0000963 (AAG02352.1:pident=23.62, evalue=5e-08)	MAPSQPPRPSSPDPATPRPDQSPSPSIRSQTPNLHAPARPSQLREAHTLSSSPDQGENKPSDSDSNSNAQSPPSTTTPTAEQTGPQTKDKDTASSSPEVQSQSSPSHHREPRHWLGRPPRLAGEVSRESTPLLQRPLEITLERAHEGPCNHGTFSPITTSRPASIKSHETTDSARERGFFRSVAAGIAPTNNAKRNTTARLAEEHGLRLNKTMYVTYYVPFFAWIQQYKWAYLRGDLIAAITVASFYIPMALSLAANLAHVPPINGLYSFVFTPLIYAFLGSCPQMVVGPEAAGSLLVGSIVSSTTDVGHEDGVAQAQMAGLVTGLAGAIIFIAGLTRLGFLENVLSRPFMRGFISSVGFIILIDQLVEEMGLGRIAKEAGVTHGSSVEKLGFLFSHFN…	ATGGCACCTTCACAACCACCAAGGCCCAGCAGCCCAGATCCGGCGACTCCACGGCCTGATCAGTCTCCTTCGCCCTCAATTAGGAGCCAAACGCCAAATCTTCATGCGCCAGCGCGTCCAAGCCAACTGCGTGAAGCGCACACTCTCTCTTCGTCGCCAGACCAGGGAGAGAATAAGCCGAGCGATAGCGACAGCAACAGTAACGCCCAATCTCCTCCCAGTACCACCACCCCTACCGCTGAGCAGACCGGCCCGCAGACAAAAGACAAAGATACCGCCTCCAGTTCCCCAGAAGTTCAAAGTCAATCTAGTCCATCGCACCACAGAGAGCCGAGACACTGGCTCGGTCGCCCCCCAAGGCTGGCTGGAGAAGTTTCACGAGAGTCCACACCGCTACTA…
VE00_06751	scaffold_55:26931-28359	+	cluster	.	.	hypothetical protein	SMCOG1124:acetyl-CoA_acetyltransferase	3-ketoacyl-coA thiolase	IPR002155;IPR016039;IPR020613;IPR020616;IPR020617	PF00108	GO:0016747 - transferase activity, transferring acyl groups other than amino-acyl groups [Evidence IEA];GO:0003824 - catalytic activity [Evidence IEA];GO:0008152 - metabolic process [Evidence IEA]	.	beta-ketothiolase from BGC0000867 (AAG30258.1:pident=38.08, evalue=8e-72)	MTERLTNILKHITPGSGLSTITSKNADDIVITLAARTALGKAGKGSFKDTNLDFLVYSLLKKVIAQSKLDPSLIEDICLGNVNNGKAAYIVRAASLAAGIPKTSGAYSLNRFCSSGLKATQDIANAIAEGSIEIGVAIGAEAMSEITDGLMKPFHADIISASQDAADCMQPMGQTSENVGNDFNISRERQDRYAAESYQRAERAQKSGWFDDEIIPIETTIKDPKTGEEKKITVSKDEGIRYGTTFESLSKIRPAFAQWGDKSTGGNSSQVTDGAAAVILMKRSTAIRLGQPIVAKFVGATVAGLAPRIMGIGPSIAIPKLLKQHKLSIDDIDVIEVNEAFASMAEYCKEVLNLPHEKMNPRGGAIALGHPLGCTGARQIVTGLSECRRQNKKILLTSM…	ATGACTGAACGCCTCACCAACATCCTCAAGCACATCACTCCAGGCTCTGGCCTCTCTACGATGTAAGTTTAAACCCCAACTGGATTACTGAACATTCCCCGCCTTCCACCTCTTCCACGGAAGCAACGGCACGATGCTGACTATCCCACAACAGCACATCTAAGAATGCCGACGATATTGTGATTACCCTCGCCGCCCGCACGGCGCTTGGAAAGGCTGGCAAGGGAAGCTTCAAGGATACCAACTTGGACTTCTTGGTGTACTCGCTGTTGAAGAAGGTTATCGCTCAAAGCAAGCTCGACCCAAGCTTGATTGAGGATATCTGCCTCGGAAACGTACGTCTACTCCCAAATTATAGCTTGTGAAAGCTCGTCAGCTAGCTTTACTGGCTCTCATGTG…
VE00_06752	scaffold_55:29774-31288	-	cluster	.	.	hypothetical protein	.	Phosphatidate cytidylyltransferase	IPR000374;IPR016720	PF01148	GO:0016020 - membrane [Evidence IEA];GO:0004605 - phosphatidate cytidylyltransferase activity [Evidence IEA];GO:0016772 - transferase activity, transferring phosphorus-containing groups [Evidence IEA]	BUSCO:BUSCOfEOG7XDBQH	.	MGKTRRNVKFNHRNGSATGVDGGRRSSFSDISEGSSEHTLEQKTGAGGDASNELQQTKAEEYEKKKQTFITRTIWTLVMVAFFFLALGMGHLYIIAIVTAIQIISFKEVIAIANVPSRARRLRFTKSLNWYWLATTMYFLYGESVIYYFKHIVLVDKVLQPFATHHRFISFTLYVIGFVFFVASLQAGHYRFQFTQFAWTHMALYLIVVQTHFIMNNIFEGMVWFFLPVSLVICNDIFAYLCGITFGRTQLIKLSPKKTVEGFVGAWVLTVIFGVFLTNVLMRYDYFICPVNDLGANIWTGLHCKVNPVFLTQEYPLPIWFPFASSVRIAPMQFHILVFATFASLIAPFGGFFASGLKRTFKIKDFGDSIPGHGGITDRMDCQFIMGFFAYMYYHSFIA…	ATGGGCAAAACGCGCCGTAATGTCAAATTTAACCATAGGAATGGAAGTGCAACGGGAGTTGATGGAGGACGGCGAAGCAGTTTTTCGGACATAAGTGAGGGTTCCTCGGAGCATACGTTGGAGCAGAAGACTGGAGCTGGAGGCGATGCTTCCAACGAAGTGAGGCCTTCTACCACAAATAAAACTCTCCGTGTGTGCTAACGCATGTGTCCAGCTTCAACAGACGAAGGCGGAAGAGTACGAGAAAAAGAAGCAGACCTTCATTACCAGAACGATATGGACGCTTGTCATGGTTGCGTTCTTCTTCCTGGCTTTGGGCATGGGGCATCTTTACATCATCGCCATTGTCACAGCAATCCAAATCATATCTTTCAAGGAGGTTATCGCCATCGCCAACGT…
VE00_06753	scaffold_55:31937-34168	+	cluster	.	.	hypothetical protein	.	NA	IPR022093	.	.	.	.	MADSADGDDFFSDDGLDGLAPDALDEIENNAIRYTQYQATQALTLPPSSDYGDDLDDEDLDDEDLDDAVVFDGAQIDPTNRLTQFQSSVAIQQARHFQGQRPSRSETAQPLSDRSKIQPQNKPLYKNPLPTSRSVTAGQSTQPDSGRINQSYQNVASPAEADVETLRKKLEALQQEKDQLRQDLLAKTGEISIVRSKQERQVKEHERELTALRKLNAENSTKNQKAIEAAKEAEKTRATELEFAKRDLFEESEKVRSLIRQKEKVALGIEVTTPKKDKTSAFRDGFDDDEIRSPSKFNDRKSNQSSPRKPGAKRKRKGQESPAPPLDVAPGETATNRDGQADSLIPGDALSERLGKPDDSLDFLKTVLDHKIDRNHLKTIEELTKFAFPSAPDESLTSL…	ATGGCGGACTCAGCCGACGGAGATGACTTCTTCTCCGATGATGGGCTAGATGGGTTAGCACCGGACGCGTTAGATGAAATCGAGAACAATGCAATCCGCTATACACAATACCAAGCCACCCAGGCTCTGACACTGCCTCCGTCGTCTGACTATGGAGACGACCTCGATGATGAGGACCTCGATGATGAGGACCTCGATGATGCTGTAGTGTTTGATGGGGCGCAGATTGATCCAACGAACCGGTTAACGCAATTCCAGTCGTCTGTTGCTATTCAACAAGCTCGCCACTTCCAAGGACAACGACCCAGTAGGAGTGAAACAGCACAACCTCTCTCAGATAGAAGCAAAATACAGCCTCAAAATAAACCTCTTTACAAAAACCCTCTCCCAACTTCTAGA…
VE00_06754	scaffold_55:34602-35792	-	cluster	.	.	hypothetical protein	.	ATPase synthesis protein 25, mitochondrial	.	.	.	.	.	MVQTVSRAIRATACSNCRTSLLRSFTSIAGVQWHANTATATRLWRTPGATQTSIRYFSNTSGSSSQFDHQALGTTGVSDAAKLNNNEATESAVPQELAAEEGIEQEAIETKATPEVDTLLQEDTQAESQASSTPWYLQVDTPTTHIPTLSERQKIPELPSSPPAILQPLLERISVDLGLDDLSLLDLRKLDPPPALGANLIMVIGTARSEKHLHVSADRLCRWLRTEYKLRPDADGLLGRNELKLRLKRKAKKAKLTGMPHEDDADDGVRTGWVCVNVGTVESAKGAESEVSQLDTRFVGFGRQSDGTKIVVQMLVEEKRAELDLERLWGGIARRQTSGLLADVDADGFVDTSEGSVDEIQPQESSPVVKVHDAYAAPFPTTASFSPVATQPKGGN	ATGGTTCAAACTGTGAGCAGGGCCATAAGGGCAACGGCATGTAGCAACTGTCGGACCTCGTTATTACGATCATTTACGTCGATAGCTGGAGTTCAGTGGCACGCGAACACCGCCACTGCAACCCGGTTATGGAGGACACCAGGCGCAACCCAGACTTCGATTCGATATTTCTCCAACACAAGCGGTAGCTCGTCACAATTCGATCACCAAGCATTGGGGACGACTGGGGTTTCTGATGCCGCGAAGTTGAACAATAACGAAGCTACAGAAAGCGCTGTGCCGCAAGAGTTGGCCGCAGAGGAGGGAATTGAACAAGAAGCAATTGAGACCAAGGCAACTCCAGAGGTGGACACATTACTCCAGGAAGATACCCAGGCCGAGTCCCAGGCATCCTCAACG…
VE00_06755	scaffold_55:36179-40549	+	cluster	.	.	hypothetical protein	.	DNA-dependent RNA polymerase catalyzes the transcription of DNA into RNA using the four ribonucleoside triphosphates as substrates (By similarity)	IPR002092;IPR024075;IPR029262	PF00940;PF14700	GO:0003899 - DNA-directed RNA polymerase activity [Evidence IEA];GO:0003677 - DNA binding [Evidence IEA];GO:0006351 - transcription, DNA-templated [Evidence IEA]	.	.	MLSRAAQRHTRLQTIRSYNAAREQLYLPWLCPTYPRLRQPCHRSLTTAPGESTIPLRKRRNSKDGANPTSVRSLATAAHMPLTDEIPFVDSINQVASKYPGHSQDQSRLSTIMPFDPTKTISLENTLSLPAERMRMKNGVTGEQREIFAILEACLRLGRIERAAAIIKRSVPFLKLSPEELGRLHNEYLKASLERILREPNAEHAHDMHKWFEVMVRSKGIEVTATTIAIMLKTSLQSPRGARQDRLVKRYMDMARGDVGLEVLSMVDIMSAEDLDIINQIAPDHNILAKLDSIVDEEADLEDDIAAADLQSSKTTPEVIMDVRAAPQRGFGLKALKQSLSLFSRKPEGFNADVLSVEEQRLRQMKLEEDSIISAVDRWRKESVSLSKMGLDTSLQTKS…	ATGTTGTCTCGAGCTGCACAGAGGCATACTCGATTACAGACAATCCGATCATACAATGCAGCACGAGAGCAACTATACCTTCCCTGGTTGTGCCCAACATACCCACGACTGCGGCAGCCATGCCATCGAAGTTTGACTACAGCGCCTGGGGAGAGTACGATTCCATTGAGAAAGAGGCGGAATTCTAAGGATGGCGCCAATCCTACGTCGGTTCGATCGCTGGCAACTGCTGCACATATGCCGTTGACGGATGAGATTCCGTTCGTTGATAGCATAAACCAAGTTGCATCGAAATACCCTGGGCATTCACAAGACCAGTCTCGTCTGTCGACTATTATGCCCTTCGACCCAACGAAGACGATTTCCCTGGAAAACACGTTGTCGCTACCAGCGGAACGA…
VE00_06756	scaffold_55:41257-55521	-	cluster	NRPS	AMP-binding (86-479);Condensation_DCL (668-966);Condensation_DCL (1550-1878);ACP (2051-2116);Condensation_DCL (2162-2418);AMP-binding (2624-3025);ACP (3641-3702);Condensation_DCL (3739-4019);Condensation_LCL (4297-4562)	Nonribosomal Peptide Synthase (NRPS)	SMCOG1002:AMP-dependent_synthetase_and_ligase	non-ribosomal peptide synthase	IPR000873;IPR001242;IPR006162;IPR009081;IPR010071;IPR020806;IPR020845;IPR025110	PF00501;PF00550;PF00668	GO:0031177 - phosphopantetheine binding [Evidence IEA];GO:0003824 - catalytic activity [Evidence IEA];GO:0008152 - metabolic process [Evidence IEA]	.	epichloenin_A_synthetase from BGC0001250 (AET13875.1:pident=25.62, evalue=0.0)	MPALSILNPNPPLLAGPALLHDLVSWDNADAPALDFLGPEGEVERYRYTYAELRRCVASLAATLASTLQSSSSNLRAGDPATTTTSRPQHIIPLLLPQSPALYIAQLAALQVGAAFCPINLDAPRERIKFIAGDVGAHLIISTRSHAEAVTWEGGPRVVLIDVHFPIPPLSSSLAEEGELLPPFLTETRRTTRTEELAYVMYTSGSTGLPKGVGVSHRAATQSLLAHEVLIPRFKRFLQFAAPSFDVSVFEIFFPLFRGATLVACQRERMLNDLPGTINAMEVDACELTPTVVGSLLLRRANVPGLKLLLTIGEMLTRPVVDEFGYEDDRGGMLYGMYGPTEAAIHCTAYTNMAAGSKVGNIGRPFSTVSCFIAAIPDPAVPSSAETLDILPIGEIGEL…	ATGCCCGCCCTCTCCATCCTCAACCCCAACCCCCCCCTCCTCGCCGGGCCGGCCCTACTACATGACCTCGTGAGCTGGGACAACGCCGACGCACCCGCCCTCGACTTCCTCGGTCCCGAAGGCGAAGTTGAGCGGTATCGCTACACCTACGCCGAGCTGCGGCGCTGCGTCGCCAGTCTAGCAGCCACCCTCGCCTCAACCCTTCAATCCTCCTCCTCCAACCTCCGAGCTGGGGACCCTGCCACCACCACCACCAGCAGACCCCAGCACATCATCCCCCTGCTCCTCCCCCAGTCCCCCGCCCTCTACATCGCGCAGCTAGCCGCCCTGCAGGTCGGCGCCGCTTTCTGCCCGATCAATCTCGACGCGCCTAGGGAGCGTATCAAGTTCATCGCCGGG…
VE00_06757	scaffold_55:60633-62931	+	cluster	.	.	hypothetical protein	SMCOG1080:lysine/ornithine_N-monooxygenase	L-ornithine 5-monooxygenase (L-ornithine N(5)-oxygenase)	IPR023753;IPR025700	PF13434	GO:0016491 - oxidoreductase activity [Evidence IEA];GO:0055114 - oxidation-reduction process [Evidence IEA]	.	L-ornithine_5-monooxygenase_PvdA from BGC0000413 (AAY93340.1:pident=39.43, evalue=1e-78)	MANIPPSRSRSTESLFSPGQSTPTSSVGDNGSDVHSHQTTTTTPTTTPPNTPLTSLTHASLLSPTTPSSTTPLTPLTLLTLLTIGFGPASLAIAIALSDHLAASPSPSPPVLFLEKQPHFAWHSGMQLSGTHMQISFLKDLATPRDPTSPFSFLNYLFTKGRLQKFINLGTFLPARREYEDYMRWCASHFGRAVRYGTEITRVDAVHNEQTGKVDRFNVHWIDTATGAPGSATARNVVVATGGSPAVPTLFAPFTTGPDARFIHSSQYATSIRALSSSLLPPAPQHLVVIGGGQSAAEIYVDLSTRFPLSKVTLLVKDTSLRPSDDSPFVNEIFDPDRVTPTFQLAAKERAEKREKDKGTNYGVVRLELLERIYSELYAQEVDEPEEAKWRCRVLNSRT…	ATGGCCAACATCCCTCCCTCCAGGTCCCGGAGCACCGAGAGTCTCTTTTCACCCGGACAGTCTACACCAACTAGCTCCGTCGGTGATAACGGCAGTGATGGTATGTCCCTTCATCCCTCATCCTCAGTCCCCAATTCCCAGTTCCCAACCCCCCATCTCCAATCTCCTTTCCCTAATCCCTCACCCTCCCATCCTCTTCCCCACCAAAAATAACCACCCACTAACCCCCCCACCCAGTTCACTCTCATCAAACTACCACCACCACCCCCACCACCACACCCCCCAACACGCCCCTAACCTCCCTAACCCACGCCTCCCTCCTCTCCCCCACCACCCCCAGCTCCACCACCCCCCTCACCCCCCTCACCCTCCTCACCCTCCTCACAATCGGCTTCGGCC…
VE00_06758	scaffold_55:63733-64803	-	cluster	.	.	hypothetical protein	.	conserved hypothetical protein	IPR025204	.	.	.	.	MPPSPSLSTPPNPPPAPVYPLYNTTYTLHRLSPLHSFPPSSLPSHATALSEILTGSTLRGVRIGLDTSDISLSRAGALRGVSMRPLRSPDGWAAVYAVEDTGLEEGGEEGWGVIIEITYEKANYTALLLRDITSSPTSSPATTTEGGFTHLPLLLTRLPPPLRTTLLDFLSTRFDTRASAMQLPSAFLKKALGGYMDALMGGGGDVKGVVRDVVISTAFPIGGNGGAGGSGEGGGGELKAIDITISRDDIPNFLERGRNSATSTTSTTTTTSTSTTTAARADEHPFWNALHTYTTKHLALDLSNPSVSVVKIACGAFVMASEGRVKISAPTDGGRGEREGAEGVVGMLVASAARVG	ATGCCGCCCTCACCCTCCCTCTCCACCCCCCCCAACCCACCACCAGCGCCAGTCTACCCCCTCTACAACACAACATACACCCTCCACCGCCTCTCCCCCCTTCACTCCTTCCCCCCCTCCTCCCTCCCCTCCCACGCCACCGCCCTCTCCGAGATCCTAACCGGTTCCACACTCCGCGGCGTCCGAATCGGGTTGGATACGTCTGATATCTCTCTTTCTCGCGCGGGGGCGCTGAGGGGGGTTAGTATGCGTCCGCTGAGATCGCCGGATGGGTGGGCGGCGGTGTATGCGGTGGAGGATACTGGCCTCGAAGAGGGGGGGGAAGAGGGGTGGGGTGTTATAATCGAAATCACGTACGAGAAAGCAAATTACACCGCCCTTCTCCTCCGCGATATCACT…
VE00_06759	scaffold_55:65254-66262	+	cluster	.	.	hypothetical protein	.	nuclease	IPR003154;IPR008947	PF02265	GO:0004519 - endonuclease activity [Evidence IEA];GO:0016788 - hydrolase activity, acting on ester bonds [Evidence IEA];GO:0003676 - nucleic acid binding [Evidence IEA];GO:0006308 - DNA catabolic process [Evidence IEA]	.	.	MKPSLPLLLLPILPSVSAWGSLGHMTVAYLAEHLVAPRTAVYMQDILSNPSSPGYLGSIATWADSYRYTKDGRYSAHLHYIDADDSPPWKCGLDIERDCGDEFCIVSAIGNYTSRLMDADLDPYQRAIAAKFVVHFIGDIHQPLHTEGLLRGGNGIKVRFGARNSNLHSVWDSALAEHLIGGYTPTHARSWARTLLSSIEGGLYSPLVEEWREDISLGDVEGSVMRWAQESNKLVCEVVVPEGGWETLQGRDLSGEYYERAIGRVEMQVARAGVRLAEWLDLVAAGEDGRGEL	ATGAAACCCTCACTCCCCCTCCTCCTCCTCCCCATCCTCCCCTCCGTCTCCGCCTGGGGCTCCCTAGGTCACATGACAGTAGCCTACCTCGCCGAGCACCTCGTCGCTCCCCGAACAGCGGTATACATGCAAGATATCCTATCCAACCCTTCGTCACCAGGCTACCTGGGTTCGATCGCCACATGGGCGGACTCGTATCGGTATACCAAGGATGGACGGTACTCGGCGCATCTGCATTATATCGATGCCGATGATAGTCCGCCGTGGAAATGTGGGTTGGATATAGAGAGGGATTGTGGGGATGAGTTTTGTATCGTTTCGGCGATTGGGAATTATGTGTGTACCCCCCCTCCCCCATCACCGTAGGAGGAGCAAACAGCTAACGCACCGCAGACTTCC…
VE00_06761	scaffold_55:67263-67813	-	cluster	.	.	hypothetical protein	.	NA	.	.	.	.	.	MTKLSLLLLGAGLISTTLSQSLLTISRTVILDPPPTCTPTTITILHTTTYTHRHATITSTITSLSQAPHSCYTATEAASIAHCPLFNSATCGPHPDCIVLEIETVPCKDACCQATPTVTVARCPTCQRGCATAVET	ATGACCAAGCTTTCTCTCCTCCTCCTGGGAGCTGGCCTAATCAGGTATATATCTCCTCCAACTCCCTTCCCCAACTCTTCACTCCACAAAACCACAGCACTAACTCACCCGCAGCACCACCCTCTCCCAATCCCTCCTCACCATCTCCCGCACCGTCATCCTCGACCCCCCCCCAACCTGCACCCCCACCACCATAACCATCCTCCACACCACAACCTACACCCACCGCCACGCCACCATCACCAGCACAATCACCTCTCTCTCCCAAGCCCCGCATAGCTGCTACACCGCCACCGAAGCAGCCAGCATCGCGCACTGCCCTCTCTTCAACTCGGCGACGTGCGGGCCGCACCCAGATTGCATTGTTTTGGAGATAGAGACGGTGCCGTGTAAGGATGC…
VE00_06762	scaffold_55:69583-77362	-	cluster	.	.	hypothetical protein	.	Cell morphogenesis protein (PAG1)	IPR016024;IPR025481;IPR025614;IPR029473	PF14222	GO:0005488 - binding [Evidence IEA]	BUSCO:BUSCOfEOG7KSXHR	.	MLKDAQAICSPLLQPSPDRNPQEAPKTAHRHAPNADAENWNGKGIPMLRAGGRPDGTNTPYSPSREPSPHKLPPLSGTGNPPSSDPYTLGNLSPRYIPSRSRAGSASVENSGELKLMPYGHHRQTSIVHGIQHSGNGSLGPLSPQIIAAAGSAAGDAPTMGRADNDVPPAFSIASPSSNLSFGTSAASSTTTLVPERVSPGENSVNTHTQKRIERMHSGAGRREHGHHPSHSRHHYKEESKPVGEYALHVLFTSFIAQADEKIGQCITTPLEPEPQIERICGQSADPNFDQLISALGHIAAQKPKPLIDTLMLWRKKKSDAASAARNELQQYRNVTGAVGGGISRRNTEPGNPGQPADTTAQPNLSLATMQNSVAQAERRSTVSIYILCRVLTEVIGQS…	ATGTTGAAGGATGCACAGGCGATCTGCTGTTTGTTCGCGGTAGAAAGCATTGCTAACTCGAATTCGTACGGAAGCTCCACTATTACAACCTTCGCCTGATCGCAACCCCCAGGAGGCCCCGAAGACAGCTCATAGACATGCGCCGAATGCAGATGCTGAGAACTGGAACGGCAAAGGCATACCGATGCTGAGGGCTGGGGGGCGACCGGACGGCACGAACACGCCCTATTCTCCAAGCAGGGAGCCGTCACCACACAAGCTGCCACCACTGTCGGGCACAGGGAATCCACCTTCATCCGATCCATATACCCTCGGAAACCTCTCCCCTCGATATATACCATCCCGGAGTCGAGCTGGAAGCGCTAGCGTGGAGAACTCAGGAGAGCTTAAACTCATGCC…
VE00_06763	scaffold_55:79181-81520	+	flanking	.	.	NADPH-ferrihemoprotein reductase	.	This enzyme is required for electron transfer from NADP to cytochrome P450 (By similarity)	IPR001094;IPR001433;IPR001709;IPR003097;IPR008254;IPR017927;IPR017938;IPR023173;IPR023208;IPR029039	PF00667	GO:0010181 - FMN binding [Evidence IEA];GO:0005506 - iron ion binding [Evidence IEA];GO:0016491 - oxidoreductase activity [Evidence IEA];GO:0003958 - NADPH-hemoprotein reductase activity [Evidence IEA];GO:0055114 - oxidation-reduction process [Evidence IEA]	NADPH--cytochrome P450 reductase	.	MANLDTLDLVVLLSLLAATIAYFTKGTYWAVAKDPYDNMLANATGGAKFGKTRDIVKKMDESNKNCVVFYGSQTGTAEDYAARLAKEGKSRFGLETMVADIEEYDYENIDTIPSDKIVMFVLATYGEGEPTDNAVDFYEFITGEDTSFSEGAEPALGNLKYVAFGLGNNTYEHYNSMVRNVDKALTKFGAERIGTAGEGDDGAGTMEEDFLAWKDPMWTALAEKLGLEEREAVYEPVFSTTEREGLDKDAPEVYLGEPNKMHLEGASRGPYNAHNPYIAPIVESKEIFTVKDRNCLHMEIDISGSNLSYQTGDHIAVWPTNAGREVDRFLKVTGLYEKRDTVIAVKPLDPTAKVPFPTPTTYEAVARYHMEICAPVSRQYLASLAAFAPDEKAKAEMSK…	ATGGCGAACCTCGACACTCTGGACTTAGTTGTCCTCCTGTCGCTGCTTGCGGCCACCATTGCCTACTTCACCAAGGGCACCTACTGGGCCGTCGCAAAGGATCCCTATGACAATATGCTCGCCAACGCCACTGGCGGCGCAAAGTTCGGCAAGACGCGCGACATTGTCAAGAAGATGGACGAGAGCAACAAGAACTGCGTCGTCTTCTACGGATCGCAAACCGGTACCGCTGAGGACTACGCCGCCAGGCTTGCCAAGGAGGGCAAGAGCAGGTTCGGTCTCGAGACCATGGTTGCTGATATCGAGGAATACGACTACGAGAACATTGATACCATTCCTAGCGATAAGATCGTGATGTTCGTCCTTGCCACCTATGGCGAGGGTGAGCCCACAGATAAC…
VE00_06764	scaffold_55:85939-87941	+	flanking	.	.	hypothetical protein	.	RNA binding protein MSSP-2	IPR000504;IPR012677	.	GO:0000166 - nucleotide binding [Evidence IEA];GO:0003676 - nucleic acid binding [Evidence IEA]	.	.	MSVQQLQPATDTSYNNRGPVLYAQQPSQAQASRASQTQPGTYQAAGASQNDIGLQSMIGSFAQAHISAPNGTIPAASNTIPGVNTPHYFFSQDGQLFYMPSAANIYSTQSVATAHLQDGSYAAYAPGLSYPTQTGYSGYMNGYTMMPYAQARQGLLSDRQGAIHKDVPGLDNRRGSYSTNESAPGTPFYGSLGHGDHGTVIATVDRSPIYSTPSPQIPHNINVPQAGKPLPYKAIPVNYNVATLDEIIPEAIAAVFTPNESKRSLEQSLSNPIYGNRNVYIRGLHPDTNDETLAAYANLFGRVETSKAIIDTGTGTCKGFGFAKYFDVRDSENCIRGFYARGYEVGFARESFNSRLKAKGDHSSTNLYVSNLPKNMNETELAATFMDYNVVSSRILHDS…	ATGTCGGTCCAACAGCTTCAACCAGCGACCGACACTTCTTACAACAATCGTGGTCCAGTCCTGTACGCCCAGCAACCTTCGCAGGCCCAAGCCTCCCGTGCTTCTCAAACTCAACCTGGAACTTACCAGGCTGCTGGAGCTTCTCAGAATGATATTGGCCTCCAATCTATGATTGGTTCATTTGCTCAAGCTCACATCAGTGCTCCAAATGGAACTATCCCAGCTGCATCAAACACCATCCCGGGAGTCAACACTCCACACTACTTTTTCTCGCAGGATGGCCAGCTCTTTTACATGCCTTCTGCGGCCAATATCTACTCTACCCAATCAGTTGCAACTGCTCATCTCCAAGACGGCAGCTATGCCGCTTATGCTCCAGGCCTTTCTTATCCCACCCAA…
VE00_06765	scaffold_55:88632-90027	-	flanking	.	.	hypothetical protein	.	serine threonine-protein kinase RIO2	IPR000687;IPR011009;IPR011991;IPR015285;IPR018935;IPR030484	.	GO:0004674 - protein serine/threonine kinase activity [Evidence IEA];GO:0005524 - ATP binding [Evidence IEA];GO:0004672 - protein kinase activity [Evidence IEA];GO:0006468 - protein phosphorylation [Evidence IEA]	BUSCO:BUSCOfEOG7QC871	.	MKLDTKYMRYITQEDWKVLTAVEMLSKNHEVVPTKLIGQQSHLGGSTARSISALAKIGLIARLRNAKYDGYRLTYGGLDYLALHTHNNKSAVYSVGNQIGVGKESDIFVVASPTGRQLVLKIHRLGRISFRTVKANRDYLRNRQGGSWMYMSRLAALKEYAFLVALREHNFPVPEPIAQSRHTLVMSLIDAFPMRQIASVPDPASLYAELIAMILRLAQYGLIHGDFNEFNILVEEKPDPAAKCGVALTPILIDFPQMVSVDHANAEFYFDRDVNCIKRFFKRRFQFTPTEAGPHFADARKLIGTDGAVRLDVNVAASGFSRKQAKELEAYMKSVGVDGDGDPNAPRADLEEDANGDGDDDEEESDFVEEEEPEAEPVTKKVWGDDVEFTTDRLGNTIE…	ATGAAGTTGGACACGAAATATATGCGCTATATCACCCAGGAGGACTGGAAAGTCCTTACTGCCGTAAGTCTTACACCCACCTCCTCACCTTGGCCTGCCCCGCCACTGAACCCCTCCAACTAACATACTTCAGGTGGAAATGCTCTCGAAAAACCACGAAGTCGTCCCCACGAAATTAATTGGACAGCAATCTCACCTCGGCGGTAGCACCGCGCGCTCCATCTCGGCCCTTGCAAAAATCGGCCTGATCGCACGCCTCCGCAACGCAAAATACGACGGCTACCGTCTCACCTACGGCGGCCTCGACTACCTCGCACTACACACGCACAACAACAAGAGCGCCGTCTACAGTGTAGGCAACCAAATCGGTGTAGGCAAAGAATCCGACATCTTCGTCGT…
#Cluster_15	Fusarinine C (Extracellular siderophore) Biosynthetic Cluster
#GeneID	Chromosome:start-stop	Strand	ClusterPred	Backbone Enzyme	Backbone Domains	Product	smCOGs	EggNog	InterPro	PFAM	GO terms	Notes	MIBiG Blast	Protein Seq	DNA Seq
VE00_07242	scaffold_69:104434-106042	-	flanking	.	.	hypothetical protein	.	WGS project CABT00000000 data, contig	IPR029063	.	.	.	.	MERTARMSLREEPPMFPTYLSGGEPSALGAEALADTDRAADRAAEEEEEEEGPLGGSESSIEIEVGARSEITVVMSFDEDSSYGTDDADSGLFYETVGSSAFTFPKENGRTYHAPSDDPHADRSRVQYQEGKYLMPNDEKEQDRMDMIYHSLSLMFEDKLFFAPVKNPQRIADMATGTGIWAIDVGDKYEGAEVIGIDLSPIQPNWVPPNVQFRVDDIDKDWMFEHPLDLIHTRLSSGLAVRDWPRYLSECHKALKPGGWVEAQEFSVSMGCEDDSLPPNSMIKKWHEEANRTFTAAGCDLRFEGEILRQQMIDAGFVNCVVQEYRWPMGPWHEDKRLRDSGAFAMMSMLTDMEAISLASMTRYGGWKMDELKVFLRAVKKEWRMKSIKAYWPLYVVYG…	ATGGAACGCACGGCGCGTATGAGCCTGCGCGAGGAGCCGCCAATGTTCCCGACTTACCTCTCAGGCGGTGAGCCTAGTGCGCTGGGCGCGGAGGCGCTTGCGGACACGGACAGGGCCGCAGATAGGGCCGCGGAGGAGGAGGAGGAGGAGGAGGGTCCCTTAGGGGGGAGCGAGTCGTCGATTGAGATTGAGGTAGGGGCGAGGAGCGAGATCACGGTGGTGATGGTGAGTGCTCTCCAACCCTTAGGAGTTACAGTTTTGGTGAGAGGAGGGGACGGCAAGGCTGGGGGTTGGGATGAGGTGGTCAGGCATGAGGGCTAACGATGCGGGCAGTCGTTCGATGAGGATTCGAGCTATGGGACTGATGATGCGGATAGCGGTCTGTTCTATGAGACTGTA…
VE00_07243	scaffold_69:107047-110561	-	flanking	.	.	hypothetical protein	.	cohesin complex subunit	IPR011989;IPR013721;IPR016024;IPR020839	.	GO:0005488 - binding [Evidence IEA]	BUSCO:BUSCOfEOG7QRR35	.	MASSGEATASQRRKSGRAVKVPDKFQPEVESSQNAVAGGKRKRNGDDMEGVENEEEQEEEEEESDEEDEDEESEEEEAPVKKKSKPKAAATKSAPVAKKAKVNGSAPQPKAHSMRLPSRAKKPAGKVVFKDNDAEGLYAEIFTSDKSSKDVATQWLGEYDADNTAAMADLVNCVLKCAGCDIKVTEDDINDPDNSPNRLNEIQDEHKEKNVADYPLISKAKSSQAFKVCLTDFFESLMGLMHSTTVLYEDIALIENIHLWITSMSSSFLRPFRHTATVIALACATGLCEVAKSQVQNTADMLTLMEKEEKLGSKANKGRLATYQKNIDKGKQHRETSEGTIKDFFDTVFVHRYRDVDPKIRTDCVEALGQWILILPTTFYEGTFLRYLGWLLSDQNGPT…	ATGGCTTCGTCCGGAGAAGCGACCGCAAGCCAGCGGCGCAAGTCGGGAAGGGCTGTCAAGGTCCCCGACAAGTTTCAGCCCGAGGTCGAGTCCTCGCAAAATGCCGTCGCAGGCGGAAAGAGGAAAAGGAATGGCGACGATATGGAGGGAGTAGAGAATGAGGAAGAACAGGAAGAAGAGGAGGAGGAGAGCGACGAGGAAGACGAAGATGAAGAGAGCGAAGAGGAAGAAGCGCCCGTGAAGAAGAAGTCCAAGCCGAAGGCAGCAGCCACAAAGAGCGCACCAGTCGCAAAGAAAGCCAAAGTCAATGGCAGTGCTCCACAACCAAAAGCGCATTCAATGAGACTCCCTAGCCGGGCGAAAAAGCCAGCTGGGAAGGTGGTGTTTAAGGACAATGAT…
VE00_07244	scaffold_69:110994-112152	+	flanking	.	.	hypothetical protein	.	Urease accessory protein UreD	IPR002669	PF01774	GO:0016151 - nickel cation binding [Evidence IEA];GO:0006807 - nitrogen compound metabolic process [Evidence IEA]	.	.	MTTSPFPVSFSKPGEGHLIARLLPNGISGLVKSTFQYPLKIITPPSPVGDLKSALAFLLTYGGGLVAGDKVYLKIDVHPSAKLSIVTQGHTKVFKSSSPTLQTSQTLSVTLRASSALCLLPDPVQPFADSVYVQSQIFTLHPTATLCLLDWVTAGRTSRNENWDFTSWSGRNEVWRVAADDEDEDKARPRLLLRDNLILDGDALTPDDSTAALPLKDKMHTLSVFGTLILAGPLMVPVSAFFLAEFNAQPRIGARDFRSKEAVELDGKTEASDEEAWRARRLAQEKEDGVLWSAAKVRGCTVVKFGSKSVEGGRKWVGGMILRQGGVVDVFGEDAVMCVR	ATGACCACCTCTCCCTTCCCAGTATCCTTCTCAAAGCCGGGAGAAGGACATCTAATTGCACGTTTACTTCCCAATGGCATTTCAGGCCTCGTCAAGTCCACTTTTCAGTACCCTTTAAAGATCATCACCCCACCATCTCCAGTGGGGGACCTGAAATCTGCCCTCGCCTTTCTTCTAACTTACGGTGGCGGTCTTGTTGCGGGCGATAAAGTCTATCTCAAGGTGAGAAATATTTTCATAGTCTATTAGATGAAGCATAGCGAGCCTGCCCTGCTAGGCATTTCGTTCAGCATATTGCCTTCTAAGTCACGTTATCCCCAGCCACGAACCCACAGAGTGGAGTCTAACACCCCTCCAGATCGATGTCCACCCATCCGCCAAACTCTCTATAGTCACACA…
VE00_07245	scaffold_69:112893-114746	-	flanking	.	.	hypothetical protein	.	NA	IPR000504;IPR012677;IPR022023	.	GO:0000166 - nucleotide binding [Evidence IEA];GO:0003676 - nucleic acid binding [Evidence IEA]	.	.	MSLATEAGTAALTLVSHLQQLHPPGCPIPAAPLDGEFSTSRSSTSFGMTDKLPPNLLALFAPRPGLRWVPPSDHAPQDRMTATISGLAAFLPALEEYKATDKYEPTESWLQRKDRLRLEKREAQEQLLKEGPADYKPQEDQNIRGDAFKTLIVARLSYDATEQDLEREFGRFGPIERIRIVTDTHQDEKPNKKKKKHRGYAFVVFEREKDMRAALDGCDGIRIKERRIKVDVERGRTVKGWKPRRFGGGLGGRGYTKAVPPRPMGQGGFGGGPGPGFRGGFRGGFDGGRGGGGFRGGRGGGGFQDRGGPGGRGGIGYQGSGFGGRDGGRGDRDRGFGGAPPPNAPAGPRPGGGGYSRNGYGQGSPDRNGPPAAGGYEPRGGRPPYDDRGPSSGGYRGGG…	ATGTCTCTTGCTACAGAAGCTGGAACGGCAGCCTTGACGCTTGTTTCGCACCTTCAACAACTTCATCCACCCGGCTGTCCGATTCCAGCAGCTCCTTTGGACGGAGAGTTTTCTACCTCTAGATCATCCACATCATTCGGGATGACGGACAAATTGCCCCCCAACCTCCTCGCGCTCTTTGCGCCGCGCCCAGGACTACGATGGGTGCCCCCCAGCGACCATGCACCTCAGGACCGGATGACCGCAACCATCTCTGGCCTGGCTGCATTCCTACCTGCGCTGGAGGAGTATAAGGCTACGGATAAGTATGAGCCGACGGAGAGCTGGCTGCAGCGCAAGGATAGACTCAGATTGGAGAAGAGGGAGGCACAAGAGCAGCTCTTGAAGGAGGGCCCAGCC…
VE00_07246	scaffold_69:114878-115405	+	flanking	.	.	hypothetical protein	.	mitochondrial 54S ribosomal protein MRPL51	IPR007741;IPR012336	.	.	BUSCO:BUSCOfEOG7QG4GH	.	MGAKALKKLSSGQNGVGAFILQCKKLDFHYCDWAGSSRGMNAFLRDQLPAFAAANPSIEITVSPRPSKHPVIKGTFINGREKAICVRNLQPMSILQNAVLLRDASGEKLKTETKPVKSINDSVRGIWSPYHSGPMTV	ATGGGTGCGAAAGCGTTAAAGAAGTTGTCCTCTGGACAGGTAAGATTTGTCTGCGCCTGTTTGGGGCCCGCATGTTTGCTAACAATGCTTTTAGAATGGCGTTGGCGCCTTCATCCTCCAGTGCAAGAAGCTCGATTTCCACTACTGCGACTGGGCTGGCAGCTCAAGGGGCATGAAGTATGTTTCTATTCCCTTCCCCTACTTGTATAAAGGTCTTTAATACTAATGTCTCGAAGCGCTTTCCTCCGCGATCAACTCCCCGCCTTTGCTGCCGCCAACCCGAGCATCGAAATTACCGTCTCCCCCCGTCCCAGCAAACACCCGGTCATCAAGGGCACATTCATCAATGGTCGCGAGAAGGCAATTTGCGTCAGGAACTTACAGCCGATGTCGATTCTG…
VE00_07247	scaffold_69:115767-117102	-	flanking	.	.	triosephosphate isomerase	.	Triose-phosphate isomerase	IPR000652;IPR013785;IPR020861;IPR022896	PF00121	GO:0003824 - catalytic activity [Evidence IEA];GO:0004807 - triose-phosphate isomerase activity [Evidence IEA];GO:0006096 - glycolytic process [Evidence IEA];GO:0008152 - metabolic process [Evidence IEA]	Triosephosphate isomerase;BUSCO:BUSCOfEOG79W9GP	.	MARQFFVGGNFKMNGSVQSIKKIISGLNEANLDPKVEVVVAPPALYLLLARAELRKEVEVAAQNVFDKNEGAFTGEISPAQLKDSNIGWTLIGHSERRVILKESDEFVASKTKNALDQGVRVILCCGESLEQREKGETVSVVTAQLGAVAKAITAEQWASVVIAYEPIWAIGTGKVATTAQAQEVHTALRQWLAKTISDKVAEETRIIYGGSVSEKNCKDLATQPDIDGFLVGGASLKPAFVDIVNARL	ATGGCTCGTCAATTCTTTGTTGGTGGTAACTTCAAGATGTAAGTTCTGCGACTCTGTGCGATACCGGAAGTGGGGGAGCTCTCTGGGTGTTGGGGGCGACGAATCCCAAAGGCGCAGGGCGATTGAGATGGGGAAGTTAGAGGTAGACACGGAAAGCTAATTACCTCTACAGGAATGGATCCGTCCAGAGCATCAAGAAGATTATCAGCGGTCTGAACGAGGCCAACCTCGACCCTAAAGTCGGTATGTACATGTCGAATCGACGTCATTCATAATGGAGCTCAATGAGATGGCAATTGAATGGGTGTATCCGAATCCGAGAGACTGCTGGTATGGATAAAGAATGGTCTCGGGGGATTGCAGCAGCTTCTGTGCACAGAGTTGGCTGCACCTTCCTCT…
VE00_07248	scaffold_69:118359-120431	-	cluster	.	.	hypothetical protein	.	NA	.	.	.	.	.	MANRAGMPPPPPNHGFQQAPPGMVQGGPPVNRPQQAQQPRQPMYQQPQQPRQPMYQQDFQPGDPVPAYRPDTFINASTRIRDIRPEKTESASFCKKQLTTYEVFTILPSNDDDGKDSKGSKGKKDSKDKKKDNWSGWGGKDGKDKDDSKSKKRERWAKVTINQESYPTEQIINMIQKLDASKLSIAEKKAKLFPNQSTQVTNILDDKIKNERESNSFEWVLVQLHREESTNSKTGKKETTSMTIYLKRAPLPHLDVMQMYRERQERVRMQAFQRQQAQVFQQQQHQAAMQQQQHQAAMQQQQQQQQQQMGGGQYMPQNNKGTQQQQQQQKGGPWAQPVKNKNAPVKIVQEHRPGTPHKSPKGKPAGTKVRMNDSEGHSSGSNSETESDYDSEFSHYDSE…	ATGGCGAACCGTGCAGGTATGCCGCCGCCACCTCCTAACCATGGTTTCCAACAAGCACCACCGGGAATGGTCCAAGGCGGCCCTCCTGTGAATCGCCCTCAGCAAGCTCAACAACCACGACAACCTATGTACCAGCAACCTCAACAACCACGGCAACCTATGTACCAACAGGATTTCCAGCCGGGTGATCCCGTTCCCGCTTACCGTCCAGACACTTTTATCAACGCCTCCACCCGGATCCGTGACATACGGCCCGAGAAGACGGAATCCGCGTCCTTCTGCAAAAAGCAACTCACCACGTATGAAGTATTCACCATTCTCCCAAGCAATGACGATGACGGCAAAGACTCCAAGGGCTCCAAAGGAAAAAAGGACTCGAAGGACAAGAAGAAAGACAAC…
VE00_07249	scaffold_69:123461-124390	-	cluster	.	.	hypothetical protein	.	NA	.	.	.	.	.	MKYIEEKAEIFAPNFTQWDKHTREIEMLATNALAESQRVLDEYHAADKRLPMGVIEGIYVRTRLLRNWIKLHLEVVRAQEDYERWKIEQDASLQPSQVKKRRGYREDSATTMVPSTTPPTPLQTPELYKRSSKLQGIAQYIQEDLTIWSINIAIYLLCAIFQTLSFSHQTPSDFSASDYYNAIQTTLTQLLSVLMTYTLAFRNAGDHHLGMRYRLWFVLASILPVVALSIFKWYSGMSVLITFLGTAVTGILQVLLAVNMKRTHDLPKARSS	ATGAAGTATATCGAAGAAAAGGCAGAAATTTTTGCACCTAACTTTACTCAATGGGATAAACATACTAGGGAAATTGAAATGTTGGCGACGAACGCTCTTGCCGAGAGTCAGAGGGTACTTGACGAGTACCATGCAGCAGACAAGAGATTACCAATGGGGGTCATAGAAGGTATCTACGTGAGAACTAGGTTGCTACGGAATTGGATCAAATTGCATCTCGAGGTAGTTCGAGCTCAAGAAGACTATGAGAGATGGAAGATAGAGCAAGATGCCTCTCTACAGCCCTCACAAGGTACGTTACACTTAGAGATGAACCACCGCTGCTATGTCGAACGCTAATAATTCACCAGTGAAAAAAAGGAGGGGGTATCGCGAAGATAGTGCTACCACAATGGTCCC…
VE00_07250	scaffold_69:125033-126431	+	cluster	.	.	CMGC/SRPK protein kinase	SMCOG1030:serine/threonine_protein_kinase	Protein kinase domain-containing protein	IPR000719;IPR002290;IPR011009	.	GO:0005524 - ATP binding [Evidence IEA];GO:0004672 - protein kinase activity [Evidence IEA];GO:0006468 - protein phosphorylation [Evidence IEA]	.	conserved_hypothetical_protein from BGC0001122 (EAU38964.1:pident=29.55, evalue=2e-29)	MMIPRSAARSLSLFKRPRVSHPIATKAHLIEEGTLKHYKPELYYPVHTNEIFHQRYRTCVKLGYGGYSTVWLCLDEIDNSYKALKVGTRRNSKSMAKEVQVLEYLASQNSVHDGQSWIREACDTFQIDATEGSHTCLVYEPLGISLLERIDLQPGKRLELPLVKVVTYCLLLGIDYLHSSGVIHTDIKLNNIQEALPDEDTEVLTRLVEAERRQPSPQKIITNGTTIYTSHSLDYESGVVYPILTDLGMAVFGSAEYTHTIQAIPYHAPEVILGMKWNESVDIWNLGIVVWELLCGEHLFGRDNELDALTSMIKYLGPPPAEFLKRSDTYLQYFDEQGNWRGTPLELTSLKDRLEGGGDVDMFVDFVQAMLSWEPEKRLSAAALLKHPWLQS	ATGATGATCCCACGGTCTGCGGCCCGTTCCTTGAGCCTCTTTAAGCGCCCAAGAGTGTCTCACCCGATCGCGACCAAAGCTCATCTGATCGAAGAAGGAACGCTGAAGCACTATAAACCGGAGCTATACTATCCCGTTCATACGAATGAAATTTTCCATCAGAGATACAGGACATGTGTCAAACTTGGCTACGGCGGATACTCAACCGTCTGGCTCTGCCTTGACGAGATGTACGTTCCACAGCGAAAGCGCGTATGTCATGTTCTAACCTCAAGCAGAGATAACTCATACAAGGCCCTAAAAGTAGGGACTCGCAGGAATAGCAAATCTATGGCAAAGGAAGTTCAAGTTCTAGAGTACCTCGCAAGTCAGAATTCTGTGCATGATGGCCAGTCTTGG…
VE00_07251	scaffold_69:126693-130683	-	cluster	.	.	hypothetical protein	SMCOG1288:ABC_transporter_related_protein	ABC multidrug transporter	IPR003439;IPR003593;IPR011527;IPR017871;IPR027417	PF00005;PF00664	GO:0016021 - integral component of membrane [Evidence IEA];GO:0005524 - ATP binding [Evidence IEA];GO:0016887 - ATPase activity [Evidence IEA];GO:0042626 - ATPase activity, coupled to transmembrane movement of substances [Evidence IEA];GO:0055085 - transmembrane transport [Evidence IEA];GO:0006810 - transport [Evidence IEA]	.	multidrug_resistance_protein from BGC0000337 (EFY94505.1:pident=35.02, evalue=0.0)	MKIIQKLAGYHQLLLAGNPTKLDIGNLLVGILAAIASGVPFPLIGIVFGQLLDDFNAVTCDAVDTTDSGPEYQASINSKILLIVYLAIAQFITIYIHLTCWTLNGARLAQRLRERYLQNLLRQEPSYFDKLPPGEIASRLNGDIQAIRSGTSEKVGICLSSLSFFITAYIVAFIKDYLLAAMLVSLVPAFFIMSFVGGYYIEKYSGLMSDYAATAASIASEALSNILVVQAFGANVRLEDKFSDSLKASEQQGLKKATAVGIQSGVLYFIAYSANGLAFWQGSKRIAIAAHSDFPTTTVGATFTVIFILIEATLLLSQVAPFLHLFSAAVASYQKMRQDIDRESLIDGTGGSGLCLTQAEGGFEFKNVSFTYPSRPDITVLDQINISMPANKHTAIVGL…	ATGAAGATCATTCAGAAGCTTGCAGGCTATCACCAGCTGCTTCTAGCTGGGAATCCTACGAAACTAGATATAGGCAACCTGCTGGTTGGAATACTCGCTGCAATCGCATCCGGCGTCCCTTTTCCACTAATCGGAATCGTCTTTGGACAGCTCTTGGACGATTTCAATGCCGTCACGTGTGATGCTGTCGACACGACAGACTCGGGCCCAGAATACCAAGCCAGCATCAACAGCAAAATCCTCCTCATCGTATACCTAGCCATCGCTCAGTTCATTACTATCTATATCCACCTCACATGCTGGACGTTAAACGGCGCTCGCCTGGCCCAGAGGCTGCGGGAACGATATCTCCAGAACTTGCTCCGCCAAGAGCCATCATACTTTGACAAACTGCCGCCG…
VE00_07252	scaffold_69:132148-133482	-	cluster	.	.	hypothetical protein	SMCOG1203:putative_siderophore_biosynthesis_protein	siderophore biosynthesis	IPR016181;IPR019432	.	.	.	siderophore_biosynthesis_related_protein/Acetyltransferase_or_N-acetylase_of_ribosomal_proteins_(CO from BGC0000330 (CAJ96466.1:pident=43.37, evalue=5e-47)	MASSSTPRRYPLVKLPHPFLTEYRVQTVAETTPAKLTLAPLGQPPAGRPLAQPLHNDTLSWMELSLAPKDDRPPTSNNSAWARARRSPQTTFQWTGNSTPSLGQIWNIIHAIYTAHPTHEYFRVTLVGTGNEIIRAELLTTGLGIEHPAQWHPKFKTTTRPDDFLILRSAFWQGAASPAGPRPIWAVGDGTDGPIREPLAQYPIMPENYEVTMKFPDEPVYTRHPTRRPKPHPGSIVYSRYIPEIAEHFSLEVVNYEDAAHLALFSKWQNDPRVAQGWNETGTLEQHRNYLRKLHNDPHVLCLFGRFDNTRFAYFELYWSKEDHYGAHYDAAPYDRGRHSLVGDDSFRGAQRVNAWYSSCIHYCFLDDVRCGNVVGEPKATGGTILSYENAQGLTIGKY…	ATGGCATCCAGCTCAACACCACGCAGATATCCTCTGGTGAAACTGCCACATCCCTTTCTCACCGAATACCGAGTGCAGACTGTCGCCGAAACTACACCCGCCAAACTCACCTTAGCACCCCTTGGCCAGCCTCCAGCAGGACGCCCACTTGCACAACCTCTTCACAATGACACTCTCTCGTGGATGGAACTATCATTAGCACCCAAAGATGACCGTCCCCCGACCTCAAATAACAGTGCCTGGGCGCGCGCGCGCCGGAGTCCTCAAACCACCTTCCAATGGACAGGCAACAGCACTCCATCTCTGGGCCAGATCTGGAACATAATTCACGCCATCTACACAGCTCATCCTACACATGAGTACTTCCGCGTCACCCTCGTCGGCACTGGTAACGAAATC…
VE00_07253	scaffold_69:133885-134771	+	cluster	PKS/NRPS-like protein	ECH (19-262)	hypothetical protein	SMCOG1023:enoyl-CoA_hydratase	Enoyl-CoA hydratase/isomerase family	IPR001753;IPR029045	PF00378	GO:0003824 - catalytic activity [Evidence IEA];GO:0008152 - metabolic process [Evidence IEA]	.	putative_enoyl-CoA_hydratase from BGC0001233 (ALK27908.1:pident=36.26, evalue=5e-42)	MSLRSRSLNFKHFTVSFPDDKIVQVTLNRPEKLNCIDLPTSREIQKIWELFDQDESLWVGIITGTERAFCTGADLQEWNAMNKAGVVNDMAAPGLAGLPRRSGKKPIIAAVNGICMGGGLEMVANCDLVIASSSAIFSLPEAKRGIVPVAGCLPRLTRTLGLQRTMDLVLTGRSVSAATMYEWGLVTRLVDAGSDVARAAIQVAQEMCKNSPDALIVGRLGVRMSWEAGSVEETVTALANEWYPHLVKGVNFAEGIQAFVEKRQPKWTDSKL	ATGTCTCTCCGGTCAAGATCCCTGAATTTCAAGCACTTTACTGTGTCGTTCCCGGATGACAAGATTGTGCAGGTCACATTAAACAGGCCCGAGAAGCTGAACTGCATTGACCTACCTACGAGCCGGGAAATCCAAAAAATCTGGGAGCTGTTCGACCAAGATGAGAGCTTGTGGGTTGGCATTATCACTGGCACCGAGAGGGCTTTCTGCACCGGGGCCGATCTACAAGGTAAGCTTGTCATTTTGTGTGGCACATGGGAATTTCCATCAACGAGAGCTGGCCACTGACGCGTGCAGAATGGAACGCAATGAACAAGGCCGGGGTGGTCAACGACATGGCCGCCCCAGGTCTCGCTGGGCTGCCCCGCCGGAGTGGCAAGAAGCCGATCATCGCAGCAG…
VE00_07254	scaffold_69:136084-138111	+	cluster	.	.	hypothetical protein	SMCOG1005:Drug_resistance_transporter,_EmrB/QacA	siderophore iron transporter mirB	IPR011701;IPR020846	.	GO:0016021 - integral component of membrane [Evidence IEA];GO:0055085 - transmembrane transport [Evidence IEA]	.	conserved_hypothetical_protein from BGC0000292 (EAU36741.1:pident=26.61, evalue=6e-54)	MALFSKIQSAFGRRATDDGVDSVPVELVGEKKDEGRQDPISEGNEKNREDPAFGTTGTDSNDEQQDQLPTQDAQRGVHDVEAVTLTWTKTTLVAVFLNIWLLYFVNAFQSSILSNLLPYVTSEFESHSLLNVIYIVASAMSAATYIPLSKVLDVWGRAEGFLIMATFATLGLILMATCHNLPTFCAAYVFYSIGFGGMTYCVDVITADASKLKNRGLAYAFTSSPYMITAFAGAKASEDFYYNISWRWGFGCFAIIFPIVAAPLYVLLKVNLKKAEKRGLVVAENSGRTLLQNIWYYAIEFDAFGVFLFSVGLTVFLLPFTIADSAPNGWSSGYIIAMLVIGFVALISFGFYEVFLAPTPMLNFSFLTDRTVIGACILSITYQISYYCWANFFTSFLQA…	ATGGCATTGTTTTCCAAGATCCAGTCTGCCTTCGGTCGTCGGGCGACCGATGATGGAGTAGATTCCGTCCCCGTGGAGTTGGTTGGTGAGAAGAAAGACGAAGGCAGACAAGATCCTATCAGTGAAGGCAATGAGAAAAACAGAGAAGATCCGGCCTTTGGTACAACTGGAACGGACAGCAACGATGAACAGCAGGATCAACTTCCCACCCAAGATGCACAACGCGGTGTCCACGATGTGGAGGCCGTGACGCTGACCTGGACCAAGACGACGCTGGTCGCAGTCTTCCTCAAGTACGTTGCTATCCATACCGTCGACTATCTCTGGCAAGGTCCATCTAACAGTTCGCGTCAAACAGCATCTGGTTACTTTACTTCGTCAACGCATTCCAATCCTCGA…
VE00_07255	scaffold_69:138660-145013	-	cluster	NRPS	AMP-binding (260-658);PCP (777-844);Condensation_DCL (883-1154);PCP (1576-1644);Condensation_DCL (1714-1960)	Nonribosomal Peptide Synthase (NRPS)	SMCOG1002:AMP-dependent_synthetase_and_ligase	non-ribosomal peptide synthetase	IPR000873;IPR001242;IPR009081;IPR010071;IPR020806;IPR020845	PF00501;PF00668	GO:0031177 - phosphopantetheine binding [Evidence IEA];GO:0003824 - catalytic activity [Evidence IEA];GO:0008152 - metabolic process [Evidence IEA]	Nonribosomal peptide synthetase 4	from BGC0000900 (ctg1_orf000000:pident=69.13, evalue=0.0)	MGSILVDEIAGENEESYGPIDILSKGEPADGNGFRYFEVAGLASDQTLSLTGMKDETLLLSWLIVLLRTREGGQVSFDWAYKSSEDVFEQELETRSLSTDEVVTGLQNNITETTTVVSRLITTAEPSQRTPKSRPGSLLLSTSSLSKTTEGAKDEGVLHLEVRLNNSILEIRPVWQNINMPEYNVTRHIESLVDTVKMCISNPDASVEDCLRPTTRDIDHIWGWNHILPLTCGFCMHDMIAERSQGLLEKVAISSWDGDLTYGQIERYSTLVAGSLQEMGVKLHDVLPVCFEKSKWTIVAVLAAMKAGATFVLMDPTLPLARLQNMAEQVGANIMVASRNQHDLSTSIVPNGKLLVVEADTFPSASALQELPKLAAVPSSALMYIIFTSGSTGIPKGVT…	ATGGGATCTATACTCGTCGATGAGATAGCAGGTGAAAACGAGGAGAGTTATGGTCCTATCGACATACTATCAAAAGGGGAGCCGGCAGATGGCAATGGCTTCAGATATTTCGAGGTTGCTGGCCTGGCATCTGATCAGACCCTCTCCCTGACGGGAATGAAAGATGAAACATTGCTTTTATCATGGCTCATTGTGCTCCTTCGGACTCGCGAAGGCGGCCAGGTCAGCTTCGACTGGGCATATAAGAGCTCAGAAGATGTTTTTGAACAGGAGTTAGAGACCAGGAGTCTGTCGACAGACGAAGTAGTGACAGGATTACAAAATAATATCACAGAAACCACGACAGTAGTCTCTCGCCTTATCACAACTGCGGAACCTAGTCAGCGTACACCCAAGTCC…
VE00_07256	scaffold_69:145711-146854	+	cluster	.	.	hypothetical protein	.	siderophore biosynthesis lipase esterase	IPR013744;IPR029058	PF08538	.	.	.	MCSKFWPKGGLPGILHHYTGTLVTFEYTASVTHKPHSIVFLGGLGDGLATTSYMSDIVRALQPTDWSLFTLNLTSSYQSWGLGHLDRDTNEVAECVKYIKDYKTSKFGDGKIVLMGHSSGSQFVMHYLYRPNPHTGIAPFDPSLEHVKRLEIDGAIMQAPVSDREVIFLCREMGVGGKTPSEVEAAYQKLEVLAKEADREASCDTLLPLSLTCQIGYLPNVPISSRRFLSLNSPTSPLAPEEDDLFSSDIGDEQLAKTFGMIKERGLLNHKLMVLYSGADQAVPAYVDKEGLLVRWMNAVNHNGRDQIWDRDHSAVIPGASHALSDDDQAEPRKDLVRRVLGYLLTAEKVPAKPTKSNN	ATGTGTTCCAAATTCTGGCCCAAAGGAGGCCTCCCGGGCATTTTGCACCATTACGTACGTTTTGCACTTCACCTCGACTATCCATCATTGTAGAGGTAACTAACAAGATGCAAAATAGACGGGGACTCTTGTTACCTTCGAATATACAGCAAGCGTCACTCATAAGCCTCACAGCATTGTCTTCCTTGGAGGCCTGGGAGATGGCCTCGCAACTACATCCTACATGTCCGATATCGTACGCGCGTTGCAACCAACGGACTGGTCGCTCTTCACTTTAAATCTCACATCCTCCTACCAATCATGGGGTCTCGGACATCTCGACAGAGACACGAATGAGGTCGCCGAATGCGTAAAATATATCAAAGACTACAAGACCAGCAAATTTGGTGATGGAAAAAT…
VE00_07257	scaffold_69:146992-148815	-	cluster	.	.	hypothetical protein	.	NA	IPR008929;IPR012480	.	.	.	.	MNVDIGKLCRDLASGTNDGAFGYNLLRWAGKRETIDRVLNNPLLQASHDKLQSDAKELRGKDIPVLPFRLFKLFDTVGDRLGYEAPYFLRRKVLLVSALSAWLWNDPEDIETLEECIWALCDDYTWSLPSHMHGSSLTIETNAGYSNSSKRRDAVLNLDLFACETGLALAEICALLGDKLNPFIVERARSEVMRRVIDSYMQKATIQHWELLNSNWCAVCAGSIGSAAMLLVDNDLDLAAILRNLLPVMERYIAGFSEDGACTEGLNYWTYGISFFVVFAELLGRRTAGKLDLLSDKRFAPIALFQQNCFFPGAATLTFSDVEANDKYRPGVTCFLAEHFEEVMAPPLESAMDIMHSHCYNFAPALSDLLWTTNTLVSKQAQPQPCVVYPKAQWLLCSG…	ATGAACGTTGACATCGGTAAACTGTGCAGAGATTTGGCTTCTGGAACCAATGATGGCGCATTTGGATATAACCTGCTTCGATGGGCGGGGAAACGGGAAACCATTGATCGAGTGTTGAACAATCCGCTTCTACAAGCTTCTCACGACAAGCTCCAGAGCGATGCGAAAGAGCTTCGAGGCAAGGACATCCCCGTGCTTCCATTCCGGCTGTTCAAGCTGTTCGACACTGTGGGTGATCGCCTTGGATACGAAGCTCCATACTTTTTGCGACGCAAGGTCCTGCTCGTCTCTGCTCTTAGTGCGTGGTTATGGAATGACCCAGAAGATATTGAAACGCTCGAGGAGTGTATTTGGGCCCTATGCGACGACTACACGTGGAGTTTGCCTTCACATATGCAC…
VE00_07258	scaffold_69:149402-150723	-	cluster	.	.	hypothetical protein	.	NA	.	.	.	.	.	MTDGHVDPQHESKLLSMPAEIRHAIYAQIFHGQTHAFLSQGRIHLSVCLQPNLGDDRHDGRERVTTPDWRQDDRGWARRLRSTWGVHWECEEAAYGGMTDLHEHRHYQTFLDVCDFVVKRTAINITDIDTLEMWLLKPNELSSGSNCAWNFRDYISPSIRKLNIAFRLPLAFYETLQKYEDEDLVSVAGPHTRAVSVGCAAWERLWPAICQLPQLRSLHIWLDHDDRPSWSFVNERVALRPVIAALLARRQARYEEETMPDMDVALNLPKLHPRYAKPDTHYFQESSSSLFTIKRRIRQRWHCAEGPIGNLEVVHKADFPVLHELPDFIIEEARWSRRVDGVTLQEEDITEEEEMTLEEVERLETQLWDGGTANVYEVMSQGSFHITQDEDTTYSYSRR…	ATGACCGACGGACACGTAGACCCACAGCATGAGAGCAAATTGCTGTCCATGCCTGCCGAGATTCGTCATGCAATATACGCCCAAATCTTCCATGGCCAGACCCACGCGTTTCTGTCGCAGGGCAGAATTCACCTGTCAGTATGCCTCCAGCCCAACTTGGGAGATGACCGTCATGACGGGCGCGAGCGTGTAACTACGCCCGACTGGAGGCAGGATGATCGTGGGTGGGCCCGCCGTCTGCGATCTACGTGGGGGGTGCATTGGGAATGCGAGGAGGCTGCGTACGGAGGGATGACCGACTTGCACGAGCATCGCCACTATCAAACGTACGACCTTTTCTGTGTGTGTAAGAAAATGTAAACAATTTCTTTTATTCCTCCCTTAAGCTCGCTCCTTACT…
VE00_07259	scaffold_69:151123-154070	+	cluster	.	.	hypothetical protein	.	Fungal specific transcription factor domain	IPR007219	.	GO:0005634 - nucleus [Evidence IEA];GO:0003677 - DNA binding [Evidence IEA];GO:0008270 - zinc ion binding [Evidence IEA];GO:0006351 - transcription, DNA-templated [Evidence IEA]	.	conserved_hypothetical_protein from BGC0000154 (EED18009.1:pident=25.83, evalue=6e-12)	MSQAPVHGQEILGVCLYSQAGYLGSVCAYDGDRDKPGLKTGAVEALRRRVDALEAAVFEQGAASGEGGRTASHNNSDTALAIRDGLELLLEQLQAQPRRKRRWLQTSDAIAAPHESEDVQQRQQQQPQAQAEALSSPSNKRRRTETGLIEPDDLADLSDSLPPPEVLEAVIDLYFLLVQPWIPVFHEKRFRRRLKDPNNKYRLEVVLHAMLVAMLKHVDRRQLTVDLGDIESICERSRKIVILTAMDELHVENLQALVIICFEDIGSGRVSRAWPLVGSLTRTVEYLQLSVESEDHDNGPMLQPRPSLPPSENWVEEEERRRVFWTIFNLDRFCSVTTGWNTSLTSNDVHRRLPADGGLWHNEEAVTTPFFGIWDKSEGKIGNLIAFLPRDYNAAESSR…	ATGTCGCAAGCGTAAGCTTCGGTGCTCACGAGAAACCCCATTGTGCAACCATTGCCGAAGACAAGGTAAGCTTGGTATCCCACTAGTCCAGTCCACGGCCAAGAAATTCTGGGTGTATGTTTGTATTCACAGGCTGGGTATCTAGGGTCGGTATGTGCATACGATGGTGACCGCGATAAACCCGGTCTCAAGACCGGAGCTGTAGAAGCCTTGAGGAGACGAGTTGGTAAGCGAGCCATGAAAGAGTCCATCTCTGAAAATTGCAATCTTAACAGTACAGGAATTAGACGCCCTTGAGGCTGCCGTATTTGAGCAAGGCGCGGCTTCGGGAGAAGGTGGGCGGACAGCCTCTCATAACAATAGCGATACAGCGTTGGCAATTCGTGATGGGCTGGAATT…
VE00_07260	scaffold_69:154431-156769	+	cluster	.	.	hypothetical protein	.	Uncharacterized protein conserved in bacteria (DUF2264)	IPR016624	PF10022	.	.	hypothetical_protein from BGC0000269 (ADE34522.1:pident=34.03, evalue=1e-84)	MPPLPGFSDNPLKDRDHIIQAAIAFIKPLHQHISPSGAFVRLPASTGAHFDEGAARLEGYARPLWVISTLLHSVQSDQAHAETIRSLAQPWINGICAGTNPGHPEYWGSIYNGDQRMVEAEVIACALLFAPNEFFHSLEETARANIVLWLRGMNGKDMPLNNWRWFRVFSNLALVLVAGIPHAELKEEMERDLAVVDSFYISQGWSGDGPWQTPDQEAEEERESVKHRRHDRIGCGRQADYYSGSFAIQFSQLLYSKFAVGLDPERTATYQQRARDYGSSFWRYFDANGAAIPFGRSLTYRFACGGFFAALAVAEVPDMPTPVSSPGEVKGFLLRHLRWWAQHSDDIFYADGTMNIGYMYPNMYMAEDYNSPQSVYWSLKSMVVICLGKDHEFWSTPEA…	ATGCCACCACTTCCGGGATTCTCAGACAATCCGTTGAAGGACAGGGACCATATCATTCAAGCTGCTATCGCATTCATTAAGCCACTCCACCAACACATCTCGCCCAGCGGAGCATTCGTACGTCTGCCTGCCTCTACAGGCGCTCACTTCGACGAGGGTGCTGCACGTCTTGAAGGCTATGCGCGCCCACTCTGGGTGATTTCAACCCTGCTACATTCAGTGCAGTCTGACCAGGCCCACGCCGAGACAATCAGGTCACTGGCTCAGCCTTGGATTAACGGTATATGTGCAGGCACAAACCCAGGTCATCCCGAATACTGGGGTTCCATTTATAATGGCGATCAACGCATGGTCGAGGCCGAAGTTATTGCCTGCGCATTGCTTTTTGCGCCAAATGAG…
VE00_07261	scaffold_69:157044-158723	-	cluster	.	.	hypothetical protein	.	glucuronyl hydrolase	IPR008928;IPR010905;IPR012341	.	GO:0003824 - catalytic activity [Evidence IEA]	CAZy:GH88	.	MSPSDIPTSLQLDDSLVLNQEVLDKASPMSSGESKDGSEHSALKTPPSDTSVSDYQSGETVTSQTPNESYNMEKLLEIFSENILAKTLRVAIESLKNNNPPTVYPEFVPQRGKDAGKYFLRDADFWTCGFFPGILYLLRERAVKYPRVFPYLGHEKDSLPFSSSLLRQELISLCKDWTGPVEAMKSRTDTHDMGFIIQPSVRKDWELTSNENSLQAVLTAAKSLASRYSPAVSAIRSWDVLSQANVSITSMTQDFLVIVDSMMNLDLLFYASSHFSDPVYAEIAITHAKTLIKSNLRPETPAGRTDTRYKGMLYSHYHVINFDAQSGEVKERRTAQGYSAESTWARGQAWGIFGYAQTYNWSRDREFLSTACGMAEYFLWRLETSPACVERPTAGPGSP…	ATGTCCCCTTCGGATATCCCAACTTCACTACAACTGGATGATTCTCTTGTGCTTAATCAGGAAGTGCTCGACAAGGCCTCTCCGATGAGTTCCGGGGAATCAAAAGACGGGTCGGAGCACAGTGCGCTGAAAACTCCTCCGAGTGATACATCAGTGTCGGATTACCAGTCTGGGGAAACGGTCACATCACAGACTCCGAATGAATCCTACAATATGGAAAAACTTCTAGAGATATTCTCGGAGAATATCCTTGCTAAGACATTAAGAGTGGCAATAGAGTCGCTGAAAAATAATGTACACACCCATCCAAAATGTAATTTTGGTTAATTTCTAACTATTTTTCATTAGAATCCGCCCACAGTATATCCGGAGTTTGTTCCACAGAGAGGCAAAGATGCA…
VE00_07262	scaffold_69:159281-160885	+	cluster	.	.	hypothetical protein	SMCOG1169:sugar_transport_protein	hexose transporter	IPR003663;IPR005828;IPR005829;IPR020846	PF00083	GO:0016021 - integral component of membrane [Evidence IEA];GO:0016020 - membrane [Evidence IEA];GO:0022857 - transmembrane transporter activity [Evidence IEA];GO:0005215 - transporter activity [Evidence IEA];GO:0022891 - substrate-specific transmembrane transporter activity [Evidence IEA];GO:0055085 - transmembrane transport [Evidence IEA]	.	EcdD from BGC0000338 (AFT91387.1:pident=27.27, evalue=6e-36)	MADFAHSDNFEGLQLKDVIPQGRKPWYKDTTLIKLNTLMLCALITQIASGYDSSMLNGMQSLPEWKSYFGKPTGTRLGAMTFGPTGGTLISVLVSSQLCERFGRRYPICGGSLIIIFGSILQTAAQNYNMFVASRFFVGFGLGIVATAAPPLLSEVAYPTHRGKLVSFYLVTWPLGSLIAAWVTFGTHNMTGSSWTWRLPSVLQCLFSLIQAVLSLFAPESPRWLIYNNRSQEALDILTKYHADGDPNSRLVRFEMAEITATLEVEKVQKMSRWAEWISTKGNRHRLFLALFIPAMLQWSGNGLTSYYLAKVLRTINITDSKTQLTINACLSVWSFLTACFFATLVDRMGRRRLFLYGMGGMGISYIIWTICSATYEQRGFKGKGFAAAVLLMIFIFSA…	ATGGCAGACTTCGCACACTCCGACAACTTCGAGGGACTGCAACTTAAAGATGTAATCCCACAAGGGCGCAAGCCATGGTACAAGGACACGACACTCATCAAGCTCAATACTCTTATGTTATGTGCGCTCATCACCCAAATCGCCTCCGGGTATGACAGCAGTATGCTCAATGGGATGCAATCCCTTCCTGAGTGGAAGAGTTACTTCGGCAAACCAACAGGAACCCGGCTTGGTGCCATGACGTTTGGCCCTACCGGCGGTACTTTGATTTCCGTTTTGGTTTCATCACAGCTCTGCGAGCGATTTGGTCGACGATACCCAATTTGTGGAGGTTCTCTAATTATCATATTTGGTTCGATTTTACAGACTGCTGCCCAGAACTACAACATGTTCGTTGCG…
VE00_07263	scaffold_69:162903-163436	+	cluster	.	.	hypothetical protein	.	NA	.	.	.	.	.	MVSLKQALVMAMAFIAVSATPVAVTEAVAPAEDFIDDALQSPNIPNGILARGGACGQGNCPDYNDGVDLIYQWTVIPQPGVGGAPPIPLVTMEYHGRWNHCGKCGRVKTSGDGCFSFTGCGVKQDVCIDKNNKRMHRIYRDKKIKKCWGIKQHDLGGCGFIEETLIWEPTNQISCNW	ATGGTTTCTCTGAAGCAAGCCCTAGTTATGGCGATGGCATTCATCGCCGTGAGTGCCACCCCAGTCGCCGTCACCGAAGCAGTCGCCCCGGCCGAAGACTTTATTGACGACGCCCTCCAATCACCCAATATCCCCAATGGGATTCTCGCAAGAGGCGGCGCCTGCGGCCAAGGCAACTGTCCCGATTACAACGACGGCGTAGACTTGATCTACCAATGGACAGTTATCCCGCAACCTGGCGTCGGGGGCGCCCCTCCCATCCCCCTCGTTACAATGGAATACCATGGCCGTTGGAACCATTGCGGCAAATGCGGTCGGGTCAAGACTAGCGGGGACGGATGCTTCAGTTTCACGGGCTGTGGTGTTAAGCAAGATGTCTGCATTGACAAGAATAACAAG…
#Cluster_16
#GeneID	Chromosome:start-stop	Strand	ClusterPred	Backbone Enzyme	Backbone Domains	Product	smCOGs	EggNog	InterPro	PFAM	GO terms	Notes	MIBiG Blast	Protein Seq	DNA Seq
VE00_08059	scaffold_94:26217-28101	+	flanking	.	.	hypothetical protein	.	adenylyl cyclase-associated protein	IPR001837;IPR006599;IPR013912;IPR013992;IPR016098;IPR017901;IPR018106;IPR028419	PF01213;PF08603	GO:0003779 - actin binding [Evidence IEA];GO:0007015 - actin filament organization [Evidence IEA];GO:0000902 - cell morphogenesis [Evidence IEA];GO:0007010 - cytoskeleton organization [Evidence IEA]	BUSCO:BUSCOfEOG7H79BV	.	MSANMHNLTTLIKRLEAATSRLEDLVTPAFEDPASSSTPKENGDNSTTTRTPAASGRNTPAAAAGAIGGAAAAPIAAAAAANTISPPKPADDPVPESVEDFDTFLDTSVKKYVDLSIEIGGAVAAQAARVAKVFQNERTLLLISTMSKKPDSAGSEYMELLKPLQQEIRAVIDVKDANRGSEVSNQLSAVAESIGVIAWVTMDNKPYKHVDDSLGSAQYFGNRVLKEFKEKDPKQVQWIQSYYQIFKDLSEYVKNTFPHGLTWNPNGVSPKEAMKTVSSRESSPSQAPAPSPSSSQASSATAGGPPPPPPPPPGPAPKFDIKEAAKPVAAVGGIGAVFSELNKGDSVTKGLKKVSANEMTHKNPSLRASSIVPDRSESSLSPTSSISRNKSPAPRKTPK…	ATGTCTGCCAACATGCACAATCTGACAACTCTCATTAAGAGGTAATCCCCATTCAATTCTCTTTCTTCCCATCTCCAAATCACAACTACGGGCGCAGCCTACCACTTAACATGCCGCTGGGGAGACCAATTTATTCAATCAGGAAGGACAGCACGCTAACTAGACTGATTCGCAGGTTGGAAGCTGCAACATCTAGGTTGGAGGACTTGGTGACACCAGCCTTCGAGGATCCAGCATCGTCGTCAACACCAAAAGAAAATGGCGACAATTCCACAACCACCCGAACCCCCGCTGCGTCAGGGAGAAACACGCCCGCAGCTGCTGCTGGTGCTATTGGTGGTGCTGCTGCTGCTCCGATAGCCGCTGCCGCCGCAGCAAATACTATTTCCCCACCCAAGC…
VE00_08060	scaffold_94:28328-28785	-	flanking	.	.	hypothetical protein	.	conserved hypothetical protein	.	.	.	.	.	MGGGAKVPYPKHVWSPAGGWYTQPKNWKVNTAVMLTAIFGVTAMAWKFSAENEYRTKFPEQGRFYPSRYWSKQIIEHEKEVKEGKKSA	ATGGTAAGTCCAATTGCACGACTGCGATATGTGGGATGCGTGCTAATTGTTTTTCAGGGTGGCGGCGCAAAAGTTCCGTACGTTTTGCGAGCTCTCTCCCACGACACGAACGATCGATTACTTCAGTACAGCAACTAACCAACTATTTGTAGATACCCCAAGCACGTCTGGTCACCAGCTGGTGGCTGGTACACTCAGCCTAAGAACTGGAAGGTCAACACCGCGGTGATGTTGACGGCCATTTTCGGAGTCACGGCAATGGCATGGAAGTTCAGCGCCGAGAACGAGTACAGGACGAAGTTCCCAGAGCAGGGCCGCTTCTACCCAAGTCGATAGTATGTGCAATCTCTCGCCGCAGCATGCATTAAATGCCATAATGGATACTAACGGGACACAGCT…
VE00_08061	scaffold_94:29069-30265	+	flanking	.	.	hypothetical protein	.	mitochondrial 54S ribosomal protein YmL3	IPR000999;IPR014720	.	GO:0003723 - RNA binding [Evidence IEA];GO:0004525 - ribonuclease III activity [Evidence IEA];GO:0006396 - RNA processing [Evidence IEA]	BUSCO:BUSCOfEOG70S7FW	.	MKSLRVAEKWTGQLLASRTARPCCIRQQRQQGQQQLVRGIATTRQLSSPAAAADEVLFEDELLNPLRQAPEESFPSPLPSAAHTSAKLAALHARLGLPAKLPVETLARTLVDPSADQARDFNNASLALVGSSLLSFHVSEWILCTYPRLPMAVLFSAMNAYVGPATLSKLAQEWGVESAAAPGSEVDPGLLQFSKLKPGSQLPTATSARPNDDQNYRRGLSSRVVYDDEFGDVVSKFSLAEAQTSEAAHSNFVRALVGAVYMHNGRSAAKAFIRAHVLSRHLAIEKLFVFETATRDLSRLCAREDFEFPVARLLSETGRNSRHPVYVVGIFSGKDKLGEAAGASLGEAKTRAAIAALKAWYMYSPVAGQGTSAPVPSDVEEGGRWEGAHIDMGEIVAC	ATGAAGAGTTTACGGGTGGCTGAGAAATGGACGGGCCAGCTGCTGGCAAGCAGGACTGCAAGACCCTGCTGCATCCGACAGCAGCGCCAACAAGGCCAGCAGCAGCTCGTACGAGGCATTGCCACTACCAGGCAACTATCTAGCCCAGCCGCAGCAGCAGATGAAGTCCTCTTCGAAGATGAATTGCTCAACCCGCTCCGCCAAGCCCCCGAGGAGTCCTTCCCATCACCCCTACCCAGCGCGGCTCACACCTCCGCCAAGCTGGCCGCACTACACGCCCGTCTCGGGCTCCCCGCGAAACTCCCAGTCGAAACGCTGGCGAGGACGCTCGTCGACCCCTCCGCTGACCAGGCGAGGGACTTCAATAACGCTTCCCTTGCCCTAGTAGGCTCCTCGCTC…
VE00_08062	scaffold_94:30742-32143	-	flanking	.	.	hypothetical protein	.	RNA-binding La domain protein	IPR000504;IPR002344;IPR006630;IPR011991;IPR012677	.	GO:0030529 - intracellular ribonucleoprotein complex [Evidence IEA];GO:0005634 - nucleus [Evidence IEA];GO:0003723 - RNA binding [Evidence IEA];GO:0000166 - nucleotide binding [Evidence IEA];GO:0003676 - nucleic acid binding [Evidence IEA];GO:0006396 - RNA processing [Evidence IEA]	BUSCO:BUSCOfEOG7GXPPZ	.	MSDSVPEVPKVEEPVATSAPTEVPAATEAAPEKTEAAPAADAAPAAAAATEAPANGAEKTEEEAKEGSDRKGGFQRNGQDRGPRVFKRYESKSKFDPSKLPITDNPSEIRAQVDFYFGDSNLPTDDFMLELTGGSENKPVSLKKVHEFGRMKRFQPYSAIVEALKTSAVVEVSGAADEEVVKRKVALRKNQGSEAAELSKAKEARSVYAKGFGDEEATTQFDIEAFFAEHGPTNAVRLRRDDDTKAFKGSVYVEFASEELAKAFLALDPKPKWKGEQELEIMSKGEYVIKCNKEIADGVRKPKETRVRGGGRGGRGGRGGRGGDRDPSDWKRRRDDDQRNGFRDNKRGRGGRGDGGRGGRGGRGGRGGRGGNPNREARGSRPDNNRNEEAAAKASAPEG…	ATGTCGGATTCCGTTCCTGAGGTTCCCAAGGTGGAGGAGCCTGTCGCAACTTCGGCGCCTACAGAAGTCCCAGCGGCGACTGAAGCTGCGCCAGAGAAGACTGAGGCTGCACCAGCAGCGGATGCTGCCCCTGCAGCAGCAGCTGCTACTGAGGCCCCCGCCAATGGCGCCGAGAAGACTGAGGAGGAGGCTAAGGAGGGCTCTGACAGGAAGGGAGGATTCCAGCGCAACGGCCAGGACAGAGGACCACGCGTGTTCAAGAGATACGAGAGCAAGAGCAAGTTCGACCCATCTAAGCTCCCAATCACGGACAACCCGTCCGAGATCCGCGCCCAGGTATGCGCCTATCCCTTTCCTAGTTTCTTGACGAATGCTGACTGGTTTGAAGGTTGACTTCTA…
VE00_08063	scaffold_94:32717-34166	+	flanking	.	.	hypothetical protein	.	mitochondrial 37S ribosomal protein NAM9	IPR002942;IPR018079;IPR022801	.	GO:0005622 - intracellular [Evidence IEA];GO:0003723 - RNA binding [Evidence IEA];GO:0019843 - rRNA binding [Evidence IEA]	BUSCO:BUSCOfEOG7HB5K7	.	MRTRRFHGLKAPKIRMSMSKYNLYNLSQQKRTVLRATYFQQKWFAKRETRAYHGEQIREKKWERMFTSRIKSVIPMNHRYMAHYDGSEQAAGRGSGLQTGEALDAKGLRLRKNKVIPYMGMTYAPVERRLDTAVFRALFASSARQARQFVLHGGVKVNGKKMTYPGYLLNPGDMFQVEPDRVLFATGAPKEVEDVQATKAHRKRLAAAKAPREETTSEETSEEATPAEEPELDEAAVEKKQRKEHKDNLQSLLASARAVLADKSAHSPNAKKKQEIRAFAATVRRAIGSVSRTTTEDLDAQVAELVSKLSLANVPKAKPVAAPTSGTVDPSLQAQVVASTKESAVEMAPAADRKTLAEALREVRENPIDSSKPYATPWRPRPYMSAFAFVPRYLEVNHN…	ATGAGGACAAGACGCTTCCATGGCCTCAAGGCCCCAGTAAGCTTCATTCCATCCCCAATTTCCGCGTCTCCAAACGCTTCACCCGTGTACGCCTGCTAACCATCTGAACCTGCCAGAAAATCCGCATGTCGATGAGCAAATACAACCTCTACAACCTCTCTCAACAAAAAAGAACCGTCCTTCGCGCTACCTACTTCCAGCAGAAATGGTTTGCGAAGAGGGAAACCCGCGCCTACCACGGCGAGCAGATCCGTGAGAAGAAGTGGGAGCGAATGTTTACGTCTCGCATCAAGTCCGTGATACCCATGAATCACAGATACATGGCCCACTACGATGGATCTGAGCAGGCCGCCGGTCGCGGCTCGGGCCTTCAGACCGGTGAAGCTTTGGATGCAAAAG…
VE00_08064	scaffold_94:34733-38720	-	flanking	.	.	hypothetical protein	.	inner centromere protein	IPR005635	.	.	.	.	MATGRLTTRLQVGSAAWVAEERSSAVQIADAEVEEFTFSARNELDWLNEHMAEIFNENQMNVTEMFKTPGKLRGKTPRTARKRNLLEVRAPLSDIFSASPRQNGNGSPLRQVYNERQTPKFKVAEDVPVPQANFAVPPKPARAGNNIFQDSGYHGSQSTQAASSMVFESQEATQEATQPFTQPWSPSRTPAKANLLSVVDDVQSEECRTTEGSYESAKEEQTMQVAMEKVVADTAPTPKQPLEMNFDSPEQTRPEPPELKSPETAAPAPLEKELPQLPGTEQKEIEVFDEAATPSDGSSPVRQIVRKSSLSFAALPAREPLTTKKSMGNRPSHLEQNRTSYYGKGNDDRGFGNEDGDEDEMDVDAVEPAAQAFNKTYTQRLQDQISMLGQSKPNAPRPS…	ATGGCCACCGGACGCTTAACTACGAGACTTCAGGTCGGATCAGCAGCATGGGTGGCGGAGGAGAGGTCATCTGCGGTGCAGATTGCAGATGCGGAAGTGGAGGAGTTTACCTTCTCAGCGCGTAACGAGCTGGACTGGTTGAACGAGCATATGGCGGAGATATTTAACGAGAATCAGATGTAGGTTGACGTGGCTTTTGCGCCGACAGTTCGATTGCTAACGCGAACGCAGGAATGTTACGGAGATGTTCAAGACACCCGGAAAATTACGTGGAAAAACGCCGCGGACGGCGAGGAAGCGGAATCTCTTGGAAGTGAGAGCGGTGAGTACATATGCTTCGCGGAATATTGGACTGGACTGACTGTTATAGCCTCTTTCCGATATCTTCTCGGCATCACC…
VE00_08065	scaffold_94:39918-41059	-	cluster	.	.	hypothetical protein	.	NA	.	.	.	.	.	MARLSTSLMLFCLLGSTLAVAREPYDQETQNVDATCDNGCFFKYFTNMCSDDAACLCNQKEHREGYLCCMAKNCAPRVYPEALIRTSLSCETRNLPYAFDVEKVCGITLTTTYAPPVPTNTAEAASDCDNDCFSNSFAGGSCTDDPACMCNQKKYRERYFCCMATNRNCPSTVFPDALKRHTSNCAGRNIPFTFDVEQVCGIKLTTSSSVLPTATPTASSDSTKSSTSETSSKATTPDSTTKGSTPGEASSSSASKASSTASVTPVPNSAPQATVIFNGVAIILAASAMLFL	ATGGCGCGATTGTCTACTTCGTTGATGCTCTTCTGCCTCCTCGGCAGCACTCTGGCCGTCGCAAGGGAACCATACGACCAGGAGACGCAAAATGTTGACGCGACTTGCGATGTGAGTAACTATCATGCGTGCACTTGGTTGGTTACATTGCATACCAACAGTCCCAAATACTATGGGCTTCGTGTAGCTAATATATTTCTTCCTCATTAGAACGGATGCTTCTTCAAATACTTTACCAATATGTGCTCAGACGACGCAGCATGCTTGTGCAACCAGAAGGAGCATCGGGAGGGATACCTTTGCTGTATGGCAAAGAACTGCGCCCCTAGAGTCTATCCAGAGGCCCTCATACGGACTTCCTTATCATGTGAAACCAGAAACTTGCCTTACGCCTTCGAT…
VE00_08066	scaffold_94:42309-43714	+	cluster	.	.	hypothetical protein	.	Phosphatidylglycerol specific phospholipase C	IPR007312	PF04185	GO:0016788 - hydrolase activity, acting on ester bonds [Evidence IEA]	.	.	MKVTAAVFGLLAFAATIEAAPKSNKAGSEASIANLKDKIKNVVLITMENRSLDNLLGGQKTKGIENSINNGPYCNPLNLTDTSKGKACSGPKDYDSILNDPDHGVPGNNIEFYGTFLPDNAAIQAGKQKPTMDGFVHEQLRLYSAKQDPLILANQVMNYYTEEQVPVITGFTKEFVTFNNWHSGHPGPTNPNRAYIVSGTSAGHGTNDADFGKSALTQHSIFEQLSSQNITWKNYATVAGGGDAMYFASTVASGDSKKNMKGLNEFYQDAYLGRLPQFTYVNPSCCGVGTNSMHPTGLVSDGEVLLKQMYDAIRNGPQWENTLFIVTFDETGGFHDHVAPPLAPRPDNLTYTVATPNKDQYTFEFDRLGGRLPTWIISPWVASGYVEKLGVNSGGETVS…	ATGAAGGTCACCGCTGCTGTCTTTGGGCTCCTTGCCTTTGCAGCTACCATTGAAGCTGCCCCCAAGTCCAACAAGGCCGGTTCGGAGGCATCCATCGCCAACCTCAAGGACAAGATCAAGAATGTCGTCCTCATCACCATGGAGAATCGTTCGCTCGACAACCTCCTCGGTGGACAGAAGACCAAGGGTATTGAGAACTCCATCAACAATGGCCCATACTGCAACCCCCTCAACCTCACGGATACCTCCAAGGGCAAGGCATGCAGTGGGCCTAAGGACTACGATTCCATCCTGAACGACCCCGATCACGGCGTCCCAGGAAACAACATTGAGTTCTACGGCACCTTCCTGCCAGACAACGCTGCCATCCAGGCCGGGAAGCAAAAGCCCACGATGGAC…
VE00_08067	scaffold_94:47282-49401	-	cluster	.	.	hypothetical protein	SMCOG1005:Drug_resistance_transporter,_EmrB/QacA	Drug resistance transporter	IPR011701;IPR020846	.	GO:0016021 - integral component of membrane [Evidence IEA];GO:0055085 - transmembrane transport [Evidence IEA]	.	from BGC0000420 (CAP96439.1:pident=26.54, evalue=1e-43)	MDLVSLDGRSKSSRPPSETDGSGSGKTEEGGAVSNTLHERGAQNGDAQEATSGFRERAGEAALRPLEGWRLGGVTTALLLGLFLATLETSITATALVSIGEDFTATTTTTWVVISYLLSYMGFAVIFARISDGIGRKGASILAWLLFAAFSLGSGLATNINQLIAFRTLQGIGGSGLFSLSMIVLPQITPVKLWALMSSLVGMSFAFSYVLGPILGGVITHNSTWRWIYLFNAPAAVLGVGLILIAWPAQADRKNRLSTSLAQMDVVGALLLLVATVLLVFALQQAGSQEYAWSSPVIVATLVISGVSWVAFIAWIAWLESGRSGLRTKAIFPLSIAMKRPTGPGILSSLIVGFPFFMILINLPIRFQVVNNDSSVMAGIHTLPFLGGVALGTTLGGGI…	ATGGACCTCGTCTCCCTTGACGGACGCTCCAAGTCCTCGCGCCCACCGTCAGAAACAGACGGCAGCGGCAGCGGCAAGACCGAGGAGGGCGGTGCTGTGTCAAATACGCTGCATGAACGGGGTGCGCAGAATGGGGATGCACAGGAGGCGACGTCGGGGTTTAGGGAGAGGGCTGGGGAGGCGGCGTTGAGGCCGCTGGAGGGGTGGAGGTTAGGCGGTGTTACGACTGCGTGAGTAATATTCTGATATCTTGGGCTGGAAGTTTGGGAGGGGGTGGAGGGGAAGTTGAGCTATTGGAGCTATGGTGGATCTGGTGATAATGAAGGATAACGGCTGATGACGTGACGTCTACAGATTATTGCTTGGCCTTTTCCTCGCGACGCTCGAGACCTCGATTAC…
VE00_08068	scaffold_94:53315-57171	-	cluster	.	.	hypothetical protein	.	EF-hand calcium-binding domain protein	IPR005645;IPR029058	.	.	.	catalytic_protein from BGC0001143 (EHA28230.1:pident=25.91, evalue=7e-05)	MSSIIIATTDDTDIFEAQTAQIREQLGDSHTFDFPEGEYDIPAPKEITAIYPPPYLSWHPPHTLDTHIAQGLLDIRTYIADNGPYDACLGFSQGAVMLALLLLEDSAAAISASNGTSANSSTNGSSNGASTPLFDLAIFLSGSLYPLATPLLSLGARINIPTTHVWGGKRDYVTTNGAGEALRDACVAEGRVVVEHGEGHVVPRGEGGVRAVVGGVERGVRRAIYKS	ATGTCGTCCATCATCATCGCCACCACCGACGACACTGATGTACGACACAATCCCTCCACGCGCTCGCCACGCCGGTGAGACATTGCCCCCCATCCCATCCATGCACAGCGTGCGTACTATACGTACAATAATGGAGTCTTTACGATTCGATGCGACGCTGATCAGGGGATACACGGACGGACGGGATAGAAGCACGTGGCCGGCCGGCCGGGCTGTCCGATGAGATGTTGTGTGATACAGGAGATCGGAGTAGAGGTGTTTTCCATGAAGATCTTCGGGAGATCGAATCTACAGCGTACCGCACGGGATGGTGATACATTATGTGATGTGATACCAGGCGTGGTCCCGATCGATGACAGCACGCCAGCCGTCGGGTCGGGGAACTACAGATCCTGCAAA…
VE00_08069	scaffold_94:60383-68752	+	cluster	Type I Iterative PKS	PKS_KS (121-547);PKS_AT (695-1020);PKS_DH (1092-1299);cMT (1599-1733);PKS_ER (2017-2339);PKS_KR (2363-2540);ACP (2664-2732)	Type I Iterative Polyketide synthase (PKS)	SMCOG1022:Beta-ketoacyl_synthase	polyketide synthase	IPR001227;IPR006162;IPR009081;IPR011032;IPR013149;IPR013154;IPR013217;IPR013968;IPR014030;IPR014031;IPR014043;IPR016035;IPR016036;IPR016039;IPR016040;IPR018201;IPR020801;IPR020806;IPR020807;IPR020841;IPR020843;IPR029063;IPR032821	PF00109;PF00698;PF08659;PF14765	GO:0016491 - oxidoreductase activity [Evidence IEA];GO:0031177 - phosphopantetheine binding [Evidence IEA];GO:0003824 - catalytic activity [Evidence IEA];GO:0016740 - transferase activity [Evidence IEA];GO:0055114 - oxidation-reduction process [Evidence IEA];GO:0008152 - metabolic process [Evidence IEA]	.	PKSN_polyketide_synthase_for_alternapyrone_biosynthesis from BGC0000012 (BAD83684.1:pident=37.38, evalue=0.0)	MPALAPAHPSLRALALDVEAALAALSQRFDSRLDLLEARTLGGSTGTDTSASTSSPRLIHRRPVLPYAPDTPPLSAPLREEVLLEDEQQRRVEEVLTPGSSVNEGAGDGVQEGEGEDKSMPIAIVGMGCRFPQEATSPEKLWEMLYNKRHARTEVPKDRFNVESFYHPDADRSGSMNLKGGHYLKEDIATFDARFFSISPAEAKSMDPMQRILLEVVYEAMENAGITLADLDGSDTGCYVGCFTDDYDGLLKRDMELSPKYHSVGIVPAILSNRISFCFNLKGPSLTVDTACSSSLVAVHLACQSLRAGESRVAIVGATNALINPEIHVGMSNMHFLSPDSTCFTFDERANGYARGEGMAALILKPLDAAIRDGDTIRAVIRGTASNQDGKTAGMTLPS…	ATGCCCGCCCTGGCACCCGCGCACCCCTCCCTCCGCGCCCTCGCCCTCGACGTCGAAGCCGCCCTTGCCGCCCTCTCCCAGCGCTTCGACTCGCGCCTCGACCTGCTCGAAGCGCGCACCCTCGGGGGCAGCACGGGCACCGATACCAGCGCCTCCACCTCTTCCCCTCGGCTCATACACCGCCGCCCCGTCCTGCCATATGCCCCCGATACGCCCCCGCTGAGCGCGCCGCTGCGCGAGGAGGTGCTGCTTGAGGATGAGCAGCAGCGCCGGGTGGAGGAGGTGCTGACGCCTGGGTCCTCTGTGAATGAGGGCGCGGGCGATGGGGTGCAGGAGGGTGAGGGGGAGGATAAGAGCATGCCCATTGCCATTGTGGGAATGGGATGTAGGTTTCCGCAG…
VE00_08070	scaffold_94:69911-71153	+	cluster	.	.	hypothetical protein	SMCOG1030:serine/threonine_protein_kinase	STYKc	IPR000719;IPR002290;IPR011009	.	GO:0005524 - ATP binding [Evidence IEA];GO:0004672 - protein kinase activity [Evidence IEA];GO:0006468 - protein phosphorylation [Evidence IEA]	.	protein_kinase_Eg2-like_protein from BGC0001057 (ABB90286.1:pident=34.31, evalue=7e-05)	MNSEISHKLEHVVGRILKGQKASYEIITFLKGQTVAKAKTVPLGPGSRPGSGLVVIKDIIFERELDTHRIPAIEECPYIRKLVDVIDPEDGAHRQPRKLVFEWMDTDLWKYRPHGKLSHPNLPQLISKSVLEALAVFQALNAVHTDISPNNILLSNLDQPLPIIKVSDLDQAFMEGVKGGEGECPQTLETRAPEVWKGLGAWPSSDVWSVGVTLVHWLLSKTPFGPGGKIIKDHTDAWCTAKPMRLRGRFDTTEEMDRYEEWRLATGLEAMDFKHPRTGEMRPYIVGGTLEEELESLPRELCSRGCIEFILYLLELDYKKRPTALEALQHPFIKSTVTWQQKDLN	ATGAACAGCGAAATCTCTCACAAGTTGGAGCATGTCGTAGGCCGCATACTTAAGGGCCAGAAGGCATCCTACGAAATCATCACCTTCCTGAAAGGGCAAACTGTAGCCAAAGCCAAAACCGTTCCTTTGGGACCGGGTTCGCGGCCTGGATCAGGCCTGTACATTCCGCCTGTTCCTGTTTACCGTCGCGTCGGACTAACAGACAGCCCAGGGTAGTTATCAAGGACATTATTTTTGAGCGCGAGTTGGACACCCATCGAATTCCTGCTATTGAGGAGTGCCCCTACATTCGCAAATTGGTAGATGTTATCGATCCCGAAGATGGGGCTCACAGGCAACCCCGAAAGCTGGTTTTCGAATGGATGGATACTGATCTATGGAAATACCGGCCACATGGAA…
VE00_08071	scaffold_94:71323-72413	-	cluster	.	.	hypothetical protein	SMCOG1089:methyltransferase	NA	IPR029063	.	.	.	putative_methyltransferase from BGC0001278 (AAO27746.2:pident=34.60, evalue=1e-53)	MKHRMYSMLLDEELFLAPIGSSPHRVLDLGTGSGIWAIDFADQFPSADVLGVDVAPIQPDWVPPNCHFEIDDVEEQFTYHQKFDFIHSRDFLFSIKDWPRLVGQCYEQLVPGGYLELQCLLPVPNCDDDSAPPESGVPIFSTKVIEASQIVGWSLLEPNNFAKYLREAGFVNVVEKRYKVPTGPWPLSKRMKLIGAFEMQSLLQGASAFSLMAFSKAFGWTKEETEVFLVALRRDVKNLRYHTYYEFIVAYGQRPKDVGITKEASPESPTAESVGSPGKTESEGSPPKV	ATGAAACATAGGATGTACAGCATGTTGCTAGATGAGGAATTGTTTCTAGCTCCGATAGGCTCAAGTCCACACCGAGTACTTGACCTTGGGACTGGCAGTGGTAGGTCTAATCGCCCCTAAATATGAAGGGGTTCTAATATTATGAAAGGTATTTGGGCGATAGACTTTGCAGACCAATTTCCGTCAGCGGATGTTCTCGGTGTCGACGTCGCTCCTATTCAACCAGACTGGTTAGCCACTCTACGATAGCACTTCGTAGTGCAAGTTGGATGATGGATGCAAATCTGACTATGGATAGGGTGCCGCCGAACTGCCACTTCGAAATCGATGACGTCGAGGAGCAGTTCACCTACCATCAGAAATTCGACTTCATTCATTCACGCGACTTCCTTTTTTCTA…
VE00_08072	scaffold_94:73291-74659	+	cluster	.	.	hypothetical protein	SMCOG1042:O-methyltransferase	O-Methyltransferase	IPR001077;IPR011991;IPR016461;IPR029063	.	GO:0008171 - O-methyltransferase activity [Evidence IEA];GO:0008168 - methyltransferase activity [Evidence IEA]	.	O-methyltransferase from BGC0000077 (ACD39764.1:pident=39.45, evalue=8e-90)	MVIKSKLVGDIESLLEAAKVYDVEGADKRARLDLIARLDALREGLEDPVEKMFSQITNYSQTAAVNTLLQLKVFHSIPREGSITAKELAVIVNVDLEVLTRLMRILTATNIFRSVAEDTYAHTKFSLVYIDDVATDFFTLCVDEVAPAAYRLPEYMSTHDSTGILNPRTSPFAWHNDREGKNFYECLLEWPERLQRFNIAMTTQEAALPVLGMFPFATLPASIDTSDPERAFIVDVAGGRGQSLLQIIREIKESGVTGIGRAILEDRERVLDAIPADALPGVEKVPIDFFTPQPIKNAHIYYLRRIMHNWQDREAIIILSQIADAMAPDSRLLIGEMVVPEVPKTGYEGLDMTVYWMDMCMLVIGGKERSEKEFKAILDAAGLRLVKIWWSQLGSQTVL…	ATGGTTATTAAGTCAAAGTTAGTGGGGGACATTGAATCTTTGCTTGAGGCAGCAAAGGTCTACGATGTTGAGGGAGCAGACAAACGGGCCAGATTGGATCTAATAGCTAGGCTAGATGCGCTGCGCGAGGGCTTGGAGGATCCTGTTGAGAAGATGTTCAGTCAGATCACCAATGTATGTTTTATTTGTCGTATACTCTATTTCACGCAGACATTAATTCAATGTAGTACTCTCAAACAGCGGCTGTGAATACATTGCTGCAGCTCAAGGTCTTTCACAGCATTCCCCGCGAGGGCAGCATAACTGCCAAAGAGCTCGCTGTAATTGTGAATGTTGATCTCGAAGTTCTCAGTATGCACAATTACCAGTGAGCCTATTACGCAAGGCTAACATCTGCCT…
VE00_08073	scaffold_94:75397-77607	-	cluster	.	.	hypothetical protein	.	Fungal_trans	IPR007219	.	GO:0005634 - nucleus [Evidence IEA];GO:0003677 - DNA binding [Evidence IEA];GO:0008270 - zinc ion binding [Evidence IEA];GO:0006351 - transcription, DNA-templated [Evidence IEA]	.	putative_C6_transcription_factor from BGC0000977 (BAK26563.1:pident=26.32, evalue=2e-11)	MPLPFWPRSHSVVLPEIVVPEILPGRGQVYGLQDANHAVHHISDERSHSLPLQSQSAPGGSDITADSPHEIITVNRQRTESPTYIGRAYYIGGDTTIDERSARSYTPSRTGGLSDMEEKILELCGSFKLPPKSTRQILMETFMQYCYPWMPTLSQSELHQGSDKFHSLLLMQSMFVAASRISPAPGVESYASSEQFYQRAKALFWAGHENNPLTVIKAITMLHWYNPDGPAYVSYDASEFWLKTGVGLAYQIGLHKEPPQGPHRAIRRRIWWSLAVRDSLISVSHGRPRAINMDDCETSPPCLDDFPESQAQGELFIPYVEICCLLGDLVECCSRRRMRSTQRLHVETVLFRWTRTLPLNLRLSPKQPHTQTYDLLAHNFNARQLHVPYFICLIILGRP…	ATGCCACTTCCGTTTTGGCCACGCTCGCATTCTGTGGTGTTACCTGAGATAGTAGTACCAGAGATCCTTCCTGGCCGTGGTCAGGTATACGGTTTGCAAGACGCAAATCATGCTGTTCATCACATTTCCGATGAGAGAAGCCATTCGTTACCATTACAATCTCAATCAGCGCCTGGAGGCAGCGATATTACCGCGGATTCACCCCATGAAATTATTACAGTGAACCGTCAAAGGACCGAGTCTCCAACGTATATTGGGAGAGCGTATTATATTGGCGGTGACACAACCATTGACGAGAGGTCGGCTCGGTCATATACCCCGTCTAGAACAGGTGGACTCTCTGATATGGAAGAGAAAATATTAGAGCTCTGCGGATCTTTCAAACTCCCACCGAAGTCT…
VE00_08074	scaffold_94:78528-79615	-	cluster	.	.	hypothetical protein	SMCOG1001:short-chain_dehydrogenase/reductase_SDR	short chain dehydrogenase	IPR002198;IPR002347;IPR016040;IPR020904	PF13561	GO:0016491 - oxidoreductase activity [Evidence IEA];GO:0008152 - metabolic process [Evidence IEA]	.	BacC from BGC0001184 (ABS75820.1:pident=29.89, evalue=3e-38)	MAPPVAFNFEGEVAIVTGAGSRMPGEIGNGRATAILLARQGCKVALVDFNVEWAQETKRMIDEEGGISEVIQADVTDEESCKNAVEKTVALFGSVDILVNIVGVGGAMGDCTKIDMAAWDRDFRINVTSMVLMSRHVVPEMRKKGRGSIVNMSSVSGLLGGNPSLLYPTTKGAIIQMTRAMAAQHGPENIRVNCVCPGMVFTPMVRGRGMTDDMRQARINQNLMKQEGTGWDVGYGILFLCSKEAKWITGLIMPIDGGTTAGKADRPALKADVLAEINTQIPNGTN	ATGGCGCCTCCTGTAGCTTTCAATTTTGAGGGAGAGGTAGCGATCGTTACTGGCGCTGGCTCCCGCATGCCAGGTATGCTCCTCCGAGTATGAATGCCTATTCATCTGATCTTGATGCAGGTGAAATTGGCAATGGGCGAGCGACTGCAATTCTTCTGGCCCGCCAGGGTTGCAAAGTTGCTCTGGTTGACTTCAACGTTGAGTGGGCGCAAGAGACAAAGCGCATGATCGACGAAGAGGGTGGCATCTCTGAGGTTATCCAGGCAGATGTCACCGACGAAGAGTCATGCAAGAATGCCGTGGAGAAGACCGTAGCATTGTTCGGCTCTGTGGATATTCTCGTTAACATTGGTATAGACAGTCCCATCACCTTATTTCAGTTATAGAATTCGCAGACTA…
VE00_08075	scaffold_94:80166-81165	-	cluster	.	.	hypothetical protein	.	Dienelactone hydrolase family	IPR002925;IPR029058	.	GO:0016787 - hydrolase activity [Evidence IEA]	.	dienelactone_hydrolase,_putative from BGC0000154 (EED18002.1:pident=32.81, evalue=1e-36)	MAADPVLAKPSGPCCLNGTIHKGEAKGKFVTLSGVETYVGMPKNPNGHILLYFPDVWGMFPNGLLIMDGFADAGYLVLGMDYFRGDPVWKHRKDRHDNSDPNFDYEAWKKKHTAFADENVPKWVSAVKEKYGEDKTKYACVGYCFGAPYVCNELAGNTVTAGAFAHPAFLKEHHFFNLKKPLFLSCAEVDHTFGTPSRRRALEILQTEKKPYQLQLFSGVQHGFALRGDLENPYERYVKEQSLKGIVEWFDFWLSQ	ATGGCAGCAGATCCTGTTCTTGCAAAGCCATCAGGACCCTGCTGTCTAAATGGCACAATTCACAAAGGAGAGGCGAAAGGCAAGTTCGTCACACTTTCAGGTGTAGAGACGTACGTTGGCATGCCCAAAAATCCAAATGGTCACATTTTGCTCTACTTTCCTGACGTCTGGGGGATGTTTCCTAATGGGCTTCTTATAATGGATGGCTTTGCTGATGCCGGATACCTTGTGCTGGGCATGGATTATTTTCGCGGGGTAAATTCTCATTCTAGGACTCTTATCACAGAGCAAAATGGAACTCATTTGATTTTATAGGACCCGGTGTGGAAGCATAGAAAGGATAGACACGACAACTCGGATCCTAATTTTGACTATGAGGCTTGGAAGAAGAAGCACACG…
VE00_08076	scaffold_94:81753-83614	+	cluster	.	.	hypothetical protein	SMCOG1106:major_facilitator_transporter	Major Facilitator Superfamily	IPR011701;IPR020846	.	GO:0016021 - integral component of membrane [Evidence IEA];GO:0055085 - transmembrane transport [Evidence IEA]	.	vitamin_H_transporter,_putative from BGC0000337 (EFY94507.1:pident=31.96, evalue=4e-57)	MATVKVDEVAHVERDGGIDHDEDLKQPLDNFNESDAVGYSEYREGLNIEISQQENRRVRWKIDLIILPIFLVTQTLQFLDKTALNYANLFGYQKALGLHGQQFNYLSAMVYAGYFFGQYPCGWLIGRFPAQKVLGISCLLWGATVLILTQCRTFSSALAVRFIMGVFEAAVTPGLTLMTGFWYTRQEIPLRQCIWYSALGWGGIIGSYISMGISKLPEDLTPERWELIFFILGGATCLWAFVIYFLLPDTPSNARFFNERERLVAVKRVAGNETGIKNKAFNTKQAIQAFADPKALLLFASVFAAAIPNGVVNSFSTIIIKDLGFSTTKTTQLKSVGDAIQIIALIIGGAITLNVPNSRLLTATAANIICTVAAACTAYLPRANTWGRLVSFWLVNTQS…	ATGGCCACAGTGAAGGTTGACGAAGTCGCACATGTGGAGCGCGATGGTGGCATTGATCACGATGAGGACCTAAAGCAACCGCTAGACAATTTCAACGAGGTAATCACCGTCATAAGTTCAGATTATGCATCGACTCACAATCTTTAGAGTGATGCTGTTGGATACTCGGAGTATAGAGAGGGTCTTAACATAGAAATTTCACAACAAGAAGTAAGCAATGACAGTCTCCTCTTCATCTACGAGATGGCTAACGAATTATTCAGAATCGCCGTGTCCGTTGGAAGATCGATCTAATCATTCTGCCCATCTTCTTGGTCACACAGACCTTGCAATTTCTTGACAAGACGGCACTGAACTATGCCAACCTGTTCGGATATCAGAAAGCCCTTGGGCTACATG…
VE00_08077	scaffold_94:83799-85384	-	cluster	.	.	hypothetical protein	.	conserved hypothetical protein	IPR019190	PF09810	GO:0045145 - single-stranded DNA 5'-3' exodeoxyribonuclease activity [Evidence IEA]	.	.	MALCTPPTDSDSDYGSDFSPEDLEVLDRLVVQTPSTVVSVPNPPIPFFFSRENTPARRDAHPARSRYVASMPIAYETDTPAPPPDRSSAHPGGQNGAIYPDLSAALSSLNEPTATPLPDAPPEAPTPDTRSPLQRYRSFPRKALSVTDLVSPAWCELQYSMTLSLHGRKPRTEAMKRGSEVHAALEEEVYTSVQIEVATKEDAWGLRVWNVIQGLRTLRETGMTRELEVWGVVDGEVVGGVIDEVGFMCPDVEKEEEAVRALAVARGEEPPLPRTTLPTDQRALDEYLHPTPPQPAKRKLYITDVKTRSVASLPRGASFRPTRLQLMLYHTLLSSLAAGENPLSALAARYELDTHAQFSPAFVAQVAALADEVFYDAPSSAEEVARAPDPAGSELARNN…	ATGGCCCTCTGCACCCCCCCAACCGACTCCGATAGCGATTACGGCTCTGATTTCTCCCCCGAAGACTTAGAGGTCCTCGATCGTCTCGTTGTCCAGACACCATCTACAGTCGTCAGCGTCCCTAACCCGCCGATCCCTTTCTTTTTCTCCCGCGAGAATACCCCAGCTCGCCGCGATGCGCATCCAGCGCGCTCACGCTATGTGGCCAGCATGCCGATCGCGTATGAGACTGACACCCCCGCGCCCCCGCCAGACAGGAGCAGCGCACACCCAGGCGGCCAGAACGGTGCCATCTACCCGGATCGTGAGTCCCCCCTCTCCTCTCCCCCTTCCCACACGCCGCTCTGACACCTGCTAAGCGGCTAGTCTCCGCGGCACTCTCCTCGCTCAACGAACCCA…
VE00_08078	scaffold_94:86593-88152	-	cluster	.	.	hypothetical protein	.	SUN domain protein (Adg3)	IPR005556	PF03856	.	CAZy:GH132	.	MRFLEQKAAVGAAIVLLAAVSEARHSHNNRPVQLENLERRHGHSHKNAHSSRAEHEDQPALDKRDICSFPSTAGLVAVTPGSENGGWAMSPNQPCTAGKFCPYACPPGQLMGQWDADATTYSYPASMNGGLKCDSGGKIKKPFPNKPYCYQGTGSVFAHNKCGQSVAYCQTVLPGNEAMLIPTNVGSGQPVELAVPDTEYWASTAAHYYINPPGVSTADACIWGDGSKPIGNWSPYVAGANTDASGETFVKIAWNPIYTGESTFSNDLPKFGVKITCEGGGCNGLPCSIDPAVVKVNGVTSGNSATGAGGGNFCVVTVPKGSKAKIETFDVGGSSGGSGGGGSDGTTEPSSSAVPTPTPTPTPTPTPTPTPTPTPSPSSSSVKSSSSTPSSSSKSSSSK…	ATGAGATTCTTGGAGCAGAAGGCTGCCGTCGGCGCCGCGATTGTATTGCTGGCAGCTGTGTCTGAAGCAAGGCACTCGCACAACAACAGACCAGTGCAATTGGAGAATCTCGAGAGGAGACATGGACACAGCCACAAGAACGCGCACTCTTCGAGAGCAGAGCATGAGGACCAGCCGGCTTTGGATAAGCGAGATATTTGCTCGTTCCCATCGACCGCGGGTCTGGTAGCTGTTACTCCTGGCTCTGAAAATGGTGGGTGGGCGATGAGCCCCAACCAGCCTTGCACCGCAGGCAAATTCTGCCCCTATGCGTGCCCACCTGGACAACTCATGGGTCAATGGGACGCGGACGCGACTACATACTCATATCCAGCATCCATGGTAAGTTCAGGAACCCTT…
VE00_08079	scaffold_94:90051-91321	+	flanking	.	.	hypothetical protein	.	Methylates the carboxyl group of the C-terminal leucine residue of protein phosphatase 2A catalytic subunits to form alpha-leucine ester residues	IPR007213;IPR016651;IPR029063	.	GO:0008168 - methyltransferase activity [Evidence IEA];GO:0032259 - methylation [Evidence IEA]	.	.	MAAPEIPNLLSMRGNRSRGGGRGRGGSSSARGGGPDRDKMIRETDTDANGSRRSAVACGYLEDPYISEFVADIGSDSPALRMPIINRGTYVRTIVIDRLIENFINAHPEQNVQIISLGAGTDTRYFRYLDRGHKDQILYHELDFPIISANKLAFVTRSDKIGPPGSEFNALRAVPDHDPEKKMWGYFTDVEKKAGYLFHPIDLRNLPAEIDNIRTDLPTLLVSECCLCYLTTEQADAVLNFFTSRIPTIGTVIYEPTSPTTAFGRVMTSNLAARNLSMPSISTYDSLDSQLERLRAAGLDMFQEGASISWLWDNWIEDEEKVRLGQMQMFDEEEEWRLLGRHYLVVWGAREQRETEGAFGG	ATGGCTGCACCTGAAATCCCCAATCTGCTCTCCATGCGCGGGAATCGCTCGCGGGGCGGTGGACGCGGTCGCGGGGGGTCCTCCAGCGCAAGAGGCGGAGGTCCAGATAGGGACAAAATGATCCGCGAGACTGATACCGATGCCAATGGTTCCCGGCGTAGCGCAGTAGCCTGTGGCTACCTAGAGGACCCCTATATCAGCGAGTTCGTCGCCGACATAGGCTCTGATTCTCCTGCCCTGCGCATGCCCATCATAAACAGAGGTGCTCCCCCCCTCCTCCCCGTCCCGCCATGATAACACCCCCTCACTAACACCCTCACCCCCCCAGGAACCTACGTCCGCACCATAGTAATCGACCGCCTAATCGAGAACTTCATCAACGCGCACCCCGAGCAAAAC…
VE00_08080	scaffold_94:91556-93118	-	flanking	.	.	transcription initiation protein SPT3	.	SAGA-like transcriptional regulatory complex subunit Spt3	IPR003195;IPR009072	.	GO:0046982 - protein heterodimerization activity [Evidence IEA];GO:0006366 - transcription from RNA polymerase II promoter [Evidence IEA]	.	.	MAPKRPATALLEKPVSNFKRRKTAPAMALKDAATALPEESVSNFKAPKKAPKKAPKMAPKDGATALLGESVSNSKGPKKPSATALKVAATAQPEESVSNFKGPETPSKMAVKDAATTLPEESVSDFEDPKAAHKALQDYKKWIANQVFKKMMYVSGETGEPSPETTGMVEEIVRQQVIEMLRTCTENAARRGSKSITTDDLIFLIRHDAAKVSRLRTFLSWKDVRKNVKDSDDKGNEADIGTGDEPVAAVAATGPVDVSKKNKKAKVGLPWEIASLYSQEVPERDDEDDEDEEEMNYATLQRLKKADERTKAMTKEEYVTWSEYRQASFTFRKGKRFREWAGFGTITESKPNDDIVDILGFLTFEIVQTLTEEALRIKEQEDLYKEKSGVEDQGKKRKA…	ATGGCTCCCAAGCGTCCAGCAACCGCGTTGCTTGAGAAGCCTGTTTCAAACTTCAAACGCCGCAAGACAGCACCTGCGATGGCTCTCAAGGATGCGGCAACTGCTCTACCCGAGGAGTCTGTCTCCAACTTCAAAGCCCCCAAGAAAGCCCCCAAGAAAGCCCCCAAGATGGCTCCCAAGGATGGAGCAACCGCGTTGCTCGGGGAGTCTGTTTCCAACTCCAAAGGCCCCAAGAAACCATCCGCGACGGCTCTCAAAGTTGCAGCAACTGCGCAGCCTGAGGAGTCTGTCTCCAATTTCAAAGGCCCCGAGACACCATCCAAGATGGCTGTCAAAGATGCAGCAACTACGTTGCCCGAGGAATCTGTCTCCGACTTTGAAGACCCCAAGGCAGCCCAT…
VE00_08081	scaffold_94:95258-95908	-	flanking	.	.	hypothetical protein	.	NA	IPR006913;IPR011057	.	GO:0016846 - carbon-sulfur lyase activity [Evidence IEA];GO:0008152 - metabolic process [Evidence IEA]	.	.	MAALPTTPFTLTGGCFCNAVKYTVSVPDVASRPTVPEPPKFPLGPQTEDCERLPIISIDHCNSCRRIAGTVIQSWFICLQRWTTFSLLSCSKTGADADADSEVRITPTTTLDALRPSKEILETTYLSYFSSSKDVHRTFCGRCGTGLTFHYSGEDDEMAAEDKWGPYFDVALGTLDEESTKVEGLRPTRHGHCDDGIGWVKEMVELWGIAGSMREG	ATGGCGGCACTCCCAACAACGCCCTTCACTCTGACTGGCGGCTGCTTCTGCAATGCCGTCAAGTACACCGTCTCTGTCCCCGACGTCGCATCCCGTCCTACCGTTCCTGAGCCCCCAAAGTTTCCTCTGGGGCCTCAAACCGAGGACTGTGAACGCCTCCCTATCATCTCTATAGACCACTGCAACTCCTGCCGCCGCATCGCCGGCACAGTGATCCAAAGCTGGTTCATCTGTCTCCAGCGCTGGACCACATTCTCTCTCCTGTCATGTTCCAAAACCGGTGCCGATGCCGATGCCGATTCCGAGGTCAGGATCACCCCGACTACAACGTTGGATGCCCTGAGACCCAGCAAGGAGATCTTGGAGACGACGTATCTGAGCTACTTCTCCAGTTCGAAG…
VE00_08082	scaffold_94:96551-98829	-	flanking	.	.	hypothetical protein	.	Inherit from KOG: Set and mynd domain containing	IPR001214;IPR011990	.	GO:0005515 - protein binding [Evidence IEA]	.	.	MDTLNVSHQQEYMAQMARQREALLAASARAGQPPAKKSREDVLSTFKKQAKRAEKGRMQAIRSSETQIQSTFVPPAYAACVVPVADLTKMGVDELRLETHHRGRYVLLRALAGPSRMTALVGVGEDEEGRMVRVQVYHQGDENEVWKVGGVVVVKEPYFKESGDGDTGIRVDHVGDVMTLPANHPLVPEKWRKGVDAMLVREWIDRAAEAIKGERYWEALDQCKSALLASPPPTPEEATEIKLKLAAAYLKVGYFEAAESAIDGVDPTPESLKLQAEAFYNLARYDECIESLGKLPEQDSTLLEKAKTRLVEQETGAYDFRSIFTELSTLNPPTVDRATYIGPVDIRVSPGKGRGLFTTRAVEAGELLMCEKAFAYSFFDQSAPAEMHKTKLSMVFNTE…	ATGGACACCCTCAATGTCTCCCACCAGCAGGAGTACATGGCGCAGATGGCGCGGCAGCGCGAAGCGCTTCTTGCTGCCTCTGCCCGCGCCGGCCAGCCGCCCGCCAAAAAGTCACGCGAGGATGTGCTATCTACCTTCAAGAAGCAGGCGAAGCGCGCGGAGAAGGGACGCATGCAAGCCATTCGCAGCTCTGAGACTCAGATCCAATCAACATTCGTGCCGCCCGCGTACGCAGCATGTGTTGTTCCCGTAGCGGACCTGACGAAGATGGGGGTTGATGAGTTGAGACTGGAGACTCATCATCGGGGGCGTTATGTGTTGTTGCGGGCGCTGGCAGGGCCGAGTCGGATGACGGCGCTGGTTGGAGTGGGGGAGGATGAGGAGGGGCGGATGGTGAGG…
VE00_08083	scaffold_94:99244-101073	-	flanking	.	.	hypothetical protein	.	NA	IPR001138	.	GO:0005634 - nucleus [Evidence IEA];GO:0008270 - zinc ion binding [Evidence IEA];GO:0000981 - RNA polymerase II transcription factor activity, sequence-specific DNA binding [Evidence IEA];GO:0006355 - regulation of transcription, DNA-templated [Evidence IEA]	.	.	MDGVSITKFSRTGAPKSKGGCATCRNRRVKCDEGKPHCIRCIKAKRTCGGYPVKGRSSRQDNGHTASLQYALIKPKKLPLLQAATSSLTLHTPSSVFLGESEVEKRYFSYFQETATTGLDGTWGWYLWNSLMLQSSHQEPFVRHSIIAIGALLKSHEAAYLAGVGPRSVVVPYIAKLHRSFALSKYDTAVKSMRKAMSVGTSSPRQTLLGCILVVCFEMLIGNSYLAIKHAHSGTSILEQWRTQTLTPIQEQRPLLSPAPLVVENEIVEAFRSLSIQITTLGNDSAAIYTKRTANYDWVTSTSPLTCSDLRETHVYLNEIVCRVYHFISTIPIPSGSIAAPKKLDYDPLEEDVSVMTNMIIYRTSFEITENVIAQQGYLTTEISNWIRQFRPLLDSLCV…	ATGGATGGCGTTTCTATCACCAAGTTCTCGCGAACGGGGGCGCCTAAATCAAAGGGGGGTTGCGCCACGTGCAGGTATCCTGCCCCTTCACCCTCGGGTTGTTAACGTGCCGCATCTAACAGGGATTGCAGAAATCGAAGGGTCAAATGCGACGAAGGAAAGCCGCATTGTATCCGCTGTATCAAAGCCAAGCGAACGTGCGGTGGATACCCTGTAAAGGGGCGCTCCTCGCGGCAGGACAACGGCCATACCGCCTCCCTTCAATACGCTCTAATAAAGCCCAAGAAGCTACCACTACTGCAAGCGGCAACTAGCTCCCTTACACTGCATACCCCCTCCTCTGTCTTCCTCGGAGAATCTGAGGTTGAGAAGCGCTACTTCAGCTACTTCCAAGAAACG…
VE00_08084	scaffold_94:101863-102525	+	flanking	.	.	hypothetical protein	.	NmrA-like family	IPR016040	.	.	.	.	MRILLLGGSGQTGRLVIDEALQRGYKVTALVRNPSVIPAQKGLDVVKGTPADASDIESAFNTVQGDPPTAVIVTLGSPMEKGSRIMADAHENLIPAMKRHGVPKIVTMASFGVASSFPNITFIMRWAISHTSLGHSFADHDLVDEIVKKSGLEFVILRPARLTMSKKAPVRYISDDGTDNGKGLGVFAGLGGISRASVAGCLVDAVEKNTWNGRTPVIMN	ATGCGCATTCTTCTTCTTGGTGGCAGTGGACAGACTGGCCGTCTCGTCATTGATGAGGCATTGCAGCGCGGCTACAAGGTTACAGCCTTGGTTCGGAACCCGTCTGTAATTCCAGCTCAGAAAGGCCTGGACGTCGTGAAGGGAACGCCAGCAGATGCTTCGGACATCGAAAGCGCTTTCAACACAGTCCAAGGCGACCCCCCAACCGCCGTGATTGTTACTCTTGGATCTCCCATGGAAAAAGGGTCTCGAATCATGGCCGACGCACACGAAAACCTCATCCCTGCAATGAAAAGGCATGGGGTTCCCAAAATTGTGACAATGGCCTCCTTTGGGGTTGCGTCTTCCTTCCCGAACATCACCTTTATCATGAGATGGGCAATTTCCCACACCAGCCTT…
#Cluster_17
#GeneID	Chromosome:start-stop	Strand	ClusterPred	Backbone Enzyme	Backbone Domains	Product	smCOGs	EggNog	InterPro	PFAM	GO terms	Notes	MIBiG Blast	Protein Seq	DNA Seq
VE00_08177	scaffold_96:7728-12705	-	flanking	.	.	hypothetical protein	.	Indoleamine 2,3-dioxygenase	IPR000898;IPR001199;IPR001433;IPR001709;IPR003097;IPR017927;IPR017938	.	GO:0016491 - oxidoreductase activity [Evidence IEA];GO:0020037 - heme binding [Evidence IEA];GO:0055114 - oxidation-reduction process [Evidence IEA]	.	.	MSERSCPVSASVGSVCPMGNGAGENGRARGCNFASFSRPDDIHSTFGIPSGADVTDFLRQRERKAINELLYSDVPSMPVIKDMQNAQGTKSLDSLNVNDQDLLAVALGAPARQVLLRAEEVGPRTGWRDGYLSREHGFCPPDADEAPSALARSPGRVWSDMCERMPGCVARGRVRQSIAALPLVEGTSDVIPDKALWAALVTLGMLCSIYRYEETHNGTEGVNVSTRSPTPNVEMSDDLGDEVKGIPKCIGLAYVQISRRMGRSIPHLTFYDQASYNIKVRDPTSTHPYIGRFDNTDLRWPMFGIRSEIAFLKGCADTSASFQHGVDAIASCQEFVMSKNKAGLLRALIRLKEILERMPNAFHSISLNPSSGDNFVSPPEWVRWAKFSAPLSKRCPATS…	ATGTCGGAAAGGTCATGTCCTGTGTCGGCATCGGTTGGATCAGTATGCCCTATGGGCAACGGAGCTGGAGAGAATGGCCGCGCACGGGGCTGCAACTTTGCTAGCTTCAGCCGTCCAGACGATATCCATTCTACATTTGGTGTACGTCCATATTAATCCTCCCCTCTCGTAAGCCTTATAACTGACGCTTCTCAGATCCCTTCTGGGGCCGATGTCACGGATTTCTTACGACAAAGGTTCGTTTCTTTTTTTCAAATCGTTTATAACTCTTACTAATTTATAACAGAGAGCGTAAAGCAATCAATGAGTTGTTATACTCCGATGTCCCTTCAATGCCAGTCATTAAAGATATGCAAAACGCCCAAGGCACCAAAAGCCTAGACTCCTTAAATGTAAACG…
VE00_08178	scaffold_96:14359-15305	+	flanking	.	.	hypothetical protein	.	Rhamnogalacturonan acetylesterase	IPR013830	.	.	CAZy:CE12	.	MKIFAPFLVAALATQSWAVPTLYLAGDSTMALGGGGSGTQGFGEYLKNSFSGITIVNKAIGGRSARSYWNEGRFQAIADLVKAGDYVLIEFGHNDGGSLSTTDNGRTDCFGGGAEVCISPTTGENVYTYVFYLLQAGKLMTAKGAHVVIASPTPNNLWETGTWSYTAPRFTGYGRSVVTSLGSLAAFVDHGLYVANEYKALGATAVNAFYPVDHTHTSPAGAESVAGQFVKGLKCGGSALSAYVTASISGSCY	ATGAAGATCTTTGCTCCATTTCTCGTTGCTGCTCTCGCGACTCAGTCATGGGCTGTCCCAACGCTGTACCTCGCAGGAGATTCGACCATGGCCCTCGGCGGGGGTGGTAGCGGCACTCAGGGTTTGTCTACCCGTTTCCTTTTCATGGCTGTTGATTGAGGATAGCTGGCTAACAAAACCGGGATATTAGGATTTGGAGAATATCTGAAAAACAGCTTTTCCGGTATCACCATTGTGAACAAAGCCATTGGTGGCCGATCCGCAAGATCCTACTGGAATGAGGGGAGATTCCAAGCCATTGCTGACCTGGTTAAGGCCGGCGATTACGTTCTCATGTGTGTACTTCAGACCTCTTATCATACATGTTTGTTTTGCTAATGAAGCTTTCTGCAGCGAATT…
VE00_08179	scaffold_96:15556-17007	-	flanking	.	.	hypothetical protein	.	saccharopine dehydrogenase	IPR005097;IPR016040	.	GO:0016491 - oxidoreductase activity [Evidence IEA];GO:0055114 - oxidation-reduction process [Evidence IEA]	.	.	MSTTTREYDILVLGASGYTASIGAEYIAKNSRTDLKWAIAGRSRGKLETLAEKLKAINPDRIQPGIIVVTMEQPSLNEMAARSTLVINGIGPYHLYSTPVVEACATMGTHYVGFSLETPWVEEMISKYHKTATENGAIIIPTIALCPSDVVSFLVAKTIHDRHGDVGTGEVNSTAKLEIQGMSGGSFNTVLSLIQTYGIGWILFGNPWSLSATSQKRKPNPAPLLSRIFGYRSIPGFGDVTTSFLAICNESIAHRSSSLLPKIYGPDFNFHEYLPTTGPFAGVVAHLILRLVMLIVSFPPVQWLAAKYLIPASGTGPDLATAATSERQEFVAIGSPPKSKDQVSAWYAYEGSLYYCSALMGVEAALSILGEKTYAHEIGGGILTPATLGMPFVERLRNA…	ATGTCTACCACAACAAGAGAATATGACATCTTGGTGTTGGGAGCTAGCGGTTATACTGCCTCAATCGGCGCCGAATACATTGCGAAGAACTCCCGCACCGACTTGAAATGGGCCATTGCTGGCAGGAGTCGTGGAAAGCTGGAGACTTTGGCCGAGAAGTTAAAGGCTATCAATCCCGATCGTATTCAACCAGGTAGGCCTGATTGTTCCAGGAGAGACGCTTCCTAAGCTAATTTCTAATTTCCCAGGCATCATTGTTGTGACGATGGAACAGCCAAGCCTTAATGAGATGGCAGCGAGAAGCACTCTTGTCATAAATGGCATTGGCCCATACCATCTCTATTCAACCCCGGTCGTGGAAGCGTGTGCCACGATGGGGACGCATTATGTTGGCTTGTG…
VE00_08180	scaffold_96:17663-18865	+	flanking	.	.	hypothetical protein	.	NAD dependent epimerase/dehydratase family	IPR001509;IPR016040	.	GO:0003824 - catalytic activity [Evidence IEA];GO:0050662 - coenzyme binding [Evidence IEA]	.	.	MAGDLIVITGVSGYIGFKTMYMALAQGYQVRAIVRKEEQIEKLKNHSKVTNAANLSFVVVPDLVAKDAFAGVFDGAKAIVHLASPLAKETDDYERDIVKPARDMLMAVLEAAIHMTTLKRIVVTSSAVSLIPTEWLGTSDTETVFTEKDINSNPTRPFHSAMEAYWASKAFARLSTKKFIEEKKPHFDIVGLLPSVVLGPEDLATGNSTLLVGTRAMLVPVLQGAKLDMPLVGTPVHVDDVARAHVDAIKPSVPGNADYVLSSDGEEGIEWDSMTDIARKFFPDEVESGLLKLGGSMPTRKWRLDVSTTEKAFGWKCVPFEKTMRDLIGQYVEFLKKEQN	ATGGCAGGAGATCTTATTGTGGTGAGTCTCATGCCCTCCTATTCTTCTTCATACTGCTGTTAACGCCATTGCGCCAAAGATTACGGGTGTTTCTGGATACATTGGGTTCAAGACGATGTACATGGCCCTTGCCCAAGGCTATCAAGTCCGCGCCATTGTCCGCAAAGAAGAGCAGATAGAGAAGCTGAAAAACCACTCCAAAGTAACCAATGCCGCCAACTTGAGCTTCGTCGTGGTGCCAGACTTGGTTGCAAAGGATGCATTCGCTGGGGTTTTTGATGGTGCAAAAGCAATAGTGCATCTGGCTTCGCCGCTTGCAAAAGAGGTATGATTATATGCTGGGCCGCAGTCATGTCGGAAATATTAGAGACTAACAGGCGTTTGTAGACGGATGACTAT…
VE00_08181	scaffold_96:20035-21316	-	cluster	.	.	hypothetical protein	.	integral membrane protein	.	.	.	.	putative_polytopic_membrane_protein from BGC0000629 (AAT65720.1:pident=22.44, evalue=1e-10)	MAISEREWKMIIIVSVLVGLATISAILRLYARYKLRVRIEADDYLCFTALFLLYGMLIQLILCECALRQLRDTGANIFIANQFTYFALVPILKISFISFYRRIFFTSHRFNVISCTFIWIIGIWGAGIFLICSLQCRPLRGYWDKSIEAHCINGNVFFIVNQGFNVVMDFVILALPLPIIFNLKRAWQDKLALTGIFALGGFVCFASIYRIVVLFYIDPADPTHTVYRATLWTHIEPSVGLICSCLPTIRGLFPAYRWHSRSSPYPPDHHEYINSSSNRGAEHLVPSDLSKNSVSIMMEDGLVKPEQDHGWAEDRHDIEENGGRREGGIVRRTDTKVVQGLV	ATGGCGATCAGCGAGAGGGAGTGGAAGATGATTATTATTGTCTCGGTGCTGGTCGGTCTCGCCACCATTTCTGCCATCTTGCGCTTATACGCCCGGTACAAGCTTCGCGTCAGGATTGAGGCGGACGACTATCTCTGCTTTACGGCGCTGTTTTTGTTATATGGCATGCTAATACAATTAATTCTCTGTGAGTGTGCACTACGCCAATTGCGGGACACTGGAGCTAATGTTTTTTCTTGAAAAGGGGTTGCCATTGGCGGAAACGGCACTCATATAAAAGATCTCTCTCCCGAAACTCTATTGACTTTCGGCAAGGCACGTCTCCGTTTCCTACACAGGCTTCTAGCAGTGCTCTAACAAGCCCAGATCTTCATCGCCAACCAATTCACGTACTTTGCT…
VE00_08182	scaffold_96:22491-24327	+	cluster	.	.	hypothetical protein	SMCOG1005:Drug_resistance_transporter,_EmrB/QacA	Polyamine transporter	IPR011701;IPR020846	.	GO:0016021 - integral component of membrane [Evidence IEA];GO:0055085 - transmembrane transport [Evidence IEA]	.	major_facilitator_superfamily_transporter from BGC0000134 (ACD39772.1:pident=25.31, evalue=3e-23)	MSVPPSAEASGSMGIFLKSSTVTPTLTPTVTPPGMVIAAPKTMMSKDHGAPIILIPQPSDDADDPLNWSITKKIMIFGFICFAGFAGQMSPNSNQLTFVLQISNYVGRTQADMLNTVAAALAGWMLGPFILVPLVALVGRSSVIFWSLIGTMACQIWAAKMTGPNDFISFAISRAFCGMFGVIPAILGTGYIMDMFFLHQRGKAFAIFEVLIIFAVVGGGTLGGFIAEYSPWSYVFWWTVGPIGIAAIAVFFFVEDTTFTRGPNAVQRPPLPKAWFANRVATFFPGVKTQAGTLDKRAAVFRRFIVPLQITIAPITLLIGTFVFVALGLPIMQASTLAIYLMPPVSAGGYGFSALQLAFFTMTAWVGIITAQLYGYLSNDRIPLAVARRVGGIWHPEFR…	ATGTCTGTACCCCCATCAGCTGAGGCTTCTGGCTCGATGGGCATTTTCCTCAAGTCGTCCACGGTCACCCCTACGCTGACCCCCACCGTCACCCCGCCAGGCATGGTCATTGCTGCCCCCAAGACGATGATGTCTAAGGACCACGGCGCTCCTATTATTCTGATCCCTCAACCGAGTGATGACGCCGATGACCCATTGGTAAGTACTAGATCGATCTCTCATTTGAAACACACTACGGAGCAGTGGATTTGAATTCTAACCTTCGATCTATAGAACTGGAGCATCACCAAGAAGATCATGATCTTCGGATTCATCTGCTTTGCCGGATTTGCCGGCCAGATGTCCCCCAACTCTAACCAGTTGACCTTTGTCCTGCAAATCTCCAACTATGTTGGTAGG…
VE00_08183	scaffold_96:24735-26523	-	cluster	.	.	hypothetical protein	SMCOG1017:aldehyde_dehydrogenase	Dehydrogenase	IPR015590;IPR016161;IPR016162;IPR016163	PF00171	GO:0016620 - oxidoreductase activity, acting on the aldehyde or oxo group of donors, NAD or NADP as acceptor [Evidence IEA];GO:0016491 - oxidoreductase activity [Evidence IEA];GO:0008152 - metabolic process [Evidence IEA];GO:0055114 - oxidation-reduction process [Evidence IEA]	.	aldehyde_dehydrogenase from BGC0001057 (ABB90277.1:pident=30.14, evalue=1e-64)	MASKEEGAVSGAEVTSQVEANEPLRIDVSSTTKEEGTQEEADDITPTATRKTASAAPPLITVPSLINGIEETSTSTFPVISPYTNTPCWNATAATPSDALRAVEAASAAFPAWSATKPTVRRDILLRTADILESRLGEISEIMRTEMGADVGTSQFFIAPFGIRMLRDLAGRITSICGSVPVVEEEGQSAIVHKEPMGVILGIVPWNAPYVFGIRAAAGALAGGNTTILKSSDLTPRCYWAIGRAFTDAGLPPGCLNILSCRPQDAPSVVNTMIEHPAVRKINFTGSTATGRKIARTCGENLKPCLMELGGKNSAIVCEDANIEVAVREVLAGTLINSGQICMSTDRILVHSAIAPTFISAIKGALNASADQSSEPPTLVSTASKTRVQGLITDALASG…	ATGGCCAGCAAGGAAGAAGGCGCTGTTTCGGGCGCTGAGGTGACCAGCCAGGTTGAAGCCAACGAGCCACTTCGCATTGACGTCTCCTCAACCACTAAGGAAGAAGGCACTCAAGAAGAAGCCGACGATATCACTCCCACTGCCACGCGCAAAACCGCAAGCGCTGCGCCTCCACTCATCACAGTCCCCTCCCTGATCAACGGCATCGAAGAAACCAGCACCTCCACCTTCCCAGTGATAAGCCCTTACACCAACACTCCCTGCTGGAATGCAACCGCCGCAACCCCCTCGGATGCCTTACGTGCCGTCGAAGCAGCTTCAGCTGCCTTCCCGGCCTGGTCGGCTACCAAGCCCACCGTACGCCGCGACATCCTCCTTCGCACGGCTGATATCCTTGAA…
VE00_08184	scaffold_96:28014-29821	+	cluster	.	.	hypothetical protein	.	NA	IPR001138;IPR021858	.	GO:0005634 - nucleus [Evidence IEA];GO:0008270 - zinc ion binding [Evidence IEA];GO:0000981 - RNA polymerase II transcription factor activity, sequence-specific DNA binding [Evidence IEA];GO:0006355 - regulation of transcription, DNA-templated [Evidence IEA]	.	predicted_Gal4-like_transcriptional_regulator from BGC0000312 (ACR78138.1:pident=43.75, evalue=4e-07)	MSAADTTKRPRARILRSKSGCRTCRIRKVKCDERHPACGKCASTGRTCEWFAPESPVVQETTMIERRRILPLADATILERRSFDFFSSRTVRDLAWLFDSDLWEFTILQLSQSEKALHHAAVALSSLQEAEETYGMPISKDRAGDVRHRFAARHYNLAIHYLSEGMCAGADNARLTTLVTCLVFIHIELLRGRYEESLTHLRSGLQILGGGKTKTSRDNDGLEDEILKAFQKLDLQAAHFGEPTPRPRLVLYEAGDTTPGGPSLPPFTSISEAKDQCDILINKNFHFIASCGEQTPQERAENERQLVARQAELTDLHHVYLNALFKLANSHAELSPKDRRGAMMLRAHLIASSIHLAACLAPNSNILFDQHLAGFKDIVALAESLISDFSTPTSSPDIP…	ATGTCCGCGGCCGATACGACGAAGAGGCCACGTGCAAGGATCCTACGATCAAAGTCTGGCTGTCGCACCTGTAGGTGGGTACCATCATTAGCCCCACTGCATCTATCTTCCCGTAAACTCTAATTCTAATAAATGGATACAGGATCCGCAAAGTGAAATGCGATGAGAGGCATCCCGCGTGCGGAAAATGCGCGTCAACGGGACGGACCTGCGAGTGGTTCGCACCCGAGTCGCCGGTTGTCCAAGAAACTACTATGATCGAGCGGCGCCGCATACTACCTCTTGCCGATGCTACTATCCTTGAGCGTCGGTCGTTTGACTTCTTTTCGTCGCGCACTGTGCGCGATCTAGCGTGGCTCTTCGACTCGGACCTCTGGGAATTTACTATTCTACAGCTGA…
VE00_08185	scaffold_96:31002-32342	+	cluster	terpene		hypothetical protein	.	Catalyzes the condensation of 2 two farnesyl pyrophosphate moieties to form squalene. It is the first committed enzyme of the sterol biosynthesis pathway. Required for the biosynthesis of ergosterol	IPR002060;IPR006449;IPR008949	.	GO:0016021 - integral component of membrane [Evidence IEA];GO:0004310 - farnesyl-diphosphate farnesyltransferase activity [Evidence IEA];GO:0016740 - transferase activity [Evidence IEA];GO:0009058 - biosynthetic process [Evidence IEA];GO:0008610 - lipid biosynthetic process [Evidence IEA]	.	putative_phytoene_synthase from BGC0000663 (CAB39693.1:pident=30.49, evalue=2e-05)	MVVQELNPDLVVPVALFYLVLRGLDTIEDDMTISLKEKEPLLRNFKTVLDKDGWTFNKSGPNEKDRELLVHFDDVITELKLIDPKYRDIIEDITYLMGNGMADYARLAENNANSVNTVEEYELYCHYVAGLVGEGLTRFFLQDGFASPALKNQPELSEAMAQFLQKTNVIRDVREDFDDKRRFWPKEIWSKHVENFEDLFDPKHREAAVGCSSEMVLNAIQHAVGCLEYMEAIKEQGVFNFVAIPQTMAIATLELVFQNPRVFETNVKITKGDAAQLLMDSSQDLRRVCAVFKRYVQRIQKKNNPKDPNYLNISIACAKVETYIESIYPSKEPKSRVQSAKNTVVVTDKSEAIDGKSKTDVSYLIIITLGALFIISSIILGIAYSAGVRFDVVLRELAS…	ATGGTTGTCCAAGAGCTCAACCCCGACTTGGTTGTCCCAGTGGCTTTGTTCTATTTGGTTCTGCGGGGACTAGATACGATTGAGGATGATATGACAATATCCCTCAAGGAGAAGGAGCCATTGCTACGCAACTTCAAAACAGTTCTTGATAAGGACGGCTGGACTTTCAACAAGAGTGGCCCTAACGAGAAGGATCGAGAGTTACTCGTACATTTTGACGACGTGATCACGGAGCTCAAGCTCATTGACCCAAAGTACAGGGATATCATAGAGGACATCACATACCTGATGGGCAATGGCATGGCAGACTATGCCAGACTGGCAGAGAACAACGCCAATAGCGTTAATACGGTCGAGGAGTACGAGCTATACTGCCATTATGTTGCAGGGCTCGTTGGG…
VE00_08186	scaffold_96:37672-39312	+	cluster	.	.	hypothetical protein	SMCOG1169:sugar_transport_protein	Sugar (and other) transporter	IPR003663;IPR005828;IPR005829;IPR020846	PF00083	GO:0016021 - integral component of membrane [Evidence IEA];GO:0016020 - membrane [Evidence IEA];GO:0022857 - transmembrane transporter activity [Evidence IEA];GO:0005215 - transporter activity [Evidence IEA];GO:0022891 - substrate-specific transmembrane transporter activity [Evidence IEA];GO:0055085 - transmembrane transport [Evidence IEA]	.	MP1 from BGC0001044 (AAS92556.1:pident=38.45, evalue=9e-133)	MTSHEDEKTAHQEDRNDPTSVVHLSTKDEEEYVTPDDVLKGAQQATSEELKMSLREAIRRYPTACFFSALFSCALIMEGFDKAFISAFFAFPAFQKRYGKLTKSGDYQVPADVQAGVNGGVSAGQIIGLALNSYLADRFGYRKVMLGCLFFMCCFVFIQFFATSIFMYLGAGVLLGIPWGVFQVITTTYASEVCPNVLRPYLTSLVSMCWSIGYLLGTGVLTAFLKMEGQWAYRIPFALQWVLPIPLAIGILLAPESPWWLVRQNRVADAEVALRKLRKKDVDDEEIANTLSMIVYTIKIENEMDTSSAYKDLFTGVNLRRTEITVFTYVIQELCVPLLSYVVYFLQQAGLPTSEAFKFGLGQYSLAIVGVVVAWFLTPKFGRRTLILSGISFVTATTF…	ATGACTTCCCACGAGGACGAGAAGACTGCCCACCAGGAAGACAGGAACGACCCTACCTCTGTTGTACACCTGTCGACCAAAGACGAAGAGGAATATGTCACCCCCGATGACGTCCTCAAGGGCGCTCAACAGGCCACGAGTGAAGAGCTTAAGATGTCGCTGAGGGAGGCCATTCGCAGATATCCCACAGCGTGTTTTTTCTCGGCTCTATTTTCGTGCGCGTTGATCATGGAGGGCTTCGATAAAGCCTTCATCTCCGCGTTCTTCGCCTTCCCAGCATTTCAAAAGAGATACGGAAAACTCACTAAAAGTGGAGATTATCAAGTTCCGGCCGATGTACAGGCTGGGGTAAATGGCGGTGTTAGTGCTGGCCAGATTATTGGCCTGGCGCTCAACAGT…
VE00_08187	scaffold_96:39794-40486	+	cluster	.	.	hypothetical protein	SMCOG1066:alpha/beta_hydrolase_domain-containing_protein	Prolyl oligopeptidase family	IPR001375;IPR029058	.	GO:0008236 - serine-type peptidase activity [Evidence IEA];GO:0006508 - proteolysis [Evidence IEA]	CAZy:CE10;MEROPS:MER031562	.	MTMSLQFFPAPNPNKTGVLIAPGGGYSYVSYEKEGSSPAKWLNERGFDAWVLSYTCANDDTPAPIYPAPMEEALNAVKKIRAEGRVSKLGIWGWSAGGHLAAVTATTPEIKLDFAVLAYPVISMEYPITHAGSRQNLLGDEASLELVKDMSAQNRVSEATPPTFIFHTANDGAVPVQNSLLFATAIAQHQRSFKLFVLPDGPHGIGLAIDDPKLTWTSELDRWLQGFITA	ATGACGATGAGCTTACAGTTTTTCCCAGCTCCCAACCCGAACAAAACCGGGGTTTTAATAGCTCCGGGGGGCGGCTACTCCTACGTATCATATGAGAAGGAAGGTTCCTCTCCGGCCAAATGGTTGAATGAGCGCGGATTTGATGCCTGGGTCCTCTCATATACTTGCGCCAATGACGATACTCCCGCTCCCATCTATCCAGCCCCTATGGAAGAGGCTCTGAACGCTGTGAAGAAGATCCGCGCCGAGGGCCGCGTCAGCAAACTTGGAATTTGGGGATGGTCAGCTGGCGGCCACCTAGCTGCTGTAACCGCCACGACGCCTGAGATAAAGCTCGACTTCGCGGTTTTAGCGTATCCCGTTATTTCTATGGAGTATCCGATTACGCACGCCGGCTCA…
VE00_08188	scaffold_96:40662-43271	-	cluster	.	.	hypothetical protein	.	NA	.	.	.	.	.	MSVGKVQWLKPGRGIEALSHGVSFGMPWAKGQYQSGQTFVIEDGRQAYPLDCREVAFWPDGSLKWTAHSVSGNIGYSDTYTVKGVDRPEEKSFLSGDKITTRLGLELKLSPVGSCSLFDSLSWEGHCVCSGATIVASINKKNYAAIVRDVRVENETFSRILVKVSGVTVCDGVEHLPFDVRVYLYHDSSTISIGHSFVHDLDAEEPLTSLGIQFHVPLGETELYNRHVRLGVSDGSVLGEEVQGLSGLRFGPTVQNRIDQTAGKAVNLLEQEWEKTDLTMGLSCIPSWDSYSLSQLSSDGFTLKKRTKPGCSWVKVTGGGRADGTAYVGSARHGGLAVGMADFWERYPTQLDLGDLTKDTGTITVWLYSPLAEPLDTAPYHDGLGLDSYTKQLEGLDVT…	ATGTCAGTCGGAAAAGTCCAGTGGCTGAAGCCGGGAAGAGGGATAGAAGCACTATCTCATGGCGTCTCCTTTGGAATGCCTTGGGCGAAAGGTCAATATCAATCAGGACAGACTTTTGTAATTGAGGATGGTCGCCAAGCGTATCCGTTAGACTGCCGAGAAGTTGCATTTTGGCCCGATGGGTCGCTCAAGTGGACAGCACATTCTGTCAGTGGAAACATTGGATATAGTGACACTTATACCGTCAAGGGAGTCGACAGGCCCGAAGAAAAGTCTTTCTTATCTGGCGACAAAATAACAACGAGGCTGGGACTAGAGCTAAAACTATCACCTGTGGGAAGTTGCTCCCTGTTTGACAGCTTGTCTTGGGAAGGCCACTGTGTATGTTCAGGCGCAACT…
VE00_08189	scaffold_96:43699-44982	-	flanking	.	.	hypothetical protein	.	Rossmann fold oxidoreductase	IPR000683;IPR004104;IPR016040	.	GO:0016491 - oxidoreductase activity [Evidence IEA];GO:0055114 - oxidation-reduction process [Evidence IEA];GO:0008152 - metabolic process [Evidence IEA]	.	.	MAPTRYAQVGTGSRASFFYTAIARDFQSEATLVAFCDTNQTRMDYASGNIEKLTGQKVPTYKAADFDRMIAETKPDQVIVTTIDRTHHAYIIRAMELGCDVISEKPMTTDETHCQEILDAVKRTGQKLRVTFNYRYAPHNTKIRELLADETIGQVFSVHFEWLLNTQHGADYFRRWHRDKRNSGGLLVHKSTHHFDLVNFWLASQPKTVFALGELNFYGKENAEKRGEEKFYSRAHGSEAAKDDPFALHMEDHPELKSLYLDAEKEDGYYRDQSVFGDGINIEDTMGVIVKYQSGAMLTYNLVAYSPLEGFRVCFNGSKGRLEVNVIEKSYVNGGGDRDMEGAVDEIEITVHPLFGESYKVPIDQGQGGHGGGDPVLLNDLFGQPAPDRFNRAASHIDG…	ATGGCGCCAACAAGATATGCCCAGGTCGGCACTGGCAGCCGTGCCAGCTTCTTCTACACTGCTATTGCTCGGGATTTCCAGAGTGAAGCGACGCTGGTTGCCTTTTGCGACACAAACCAAACTCGCATGGATTATGCCAGTGGAAACATTGAGAAACTTACGGGACAGAAGGTTCCAACGTACAAGGCAGCCGACTTTGATCGCATGATCGCAGAAACCAAACCAGACCAAGTTATCGTCACAACCATCGACCGTACCCACCATGCATATATCATTCGCGCAATGGAACTTGGCTGTGATGTTATCAGTGAGAAGCCCATGACGACCGACGAAACGCACTGTCAGGAAATCCTCGATGCTGTGAAGCGTACCGGCCAGAAATTGCGGGTGACTTTCAAC…
VE00_08190	scaffold_96:46515-47465	-	flanking	.	.	hypothetical protein	.	NA	.	.	.	.	.	MEHYNLTTIFDCLQLPKSLPRYTVISNHQSALNTLNDRYRNMQPHLAAILLIIPVILAAPLPCPQLIASAPVVDPVVNAVGGLIVIGQGPFPGIIQGFSEIVTAFQSNMQLRLVTIFLVVPAVLAAALPVPQGVLPPNDDPNQIPGLLGVVLGTDQILGGQ	ATGGAGCACTACAACTTGACTACCATTTTCGACTGCCTACAACTGCCCAAATCACTACCTCGATATACGGTCATTAGCAATCATCAATCTGCCTTGAATACCCTCAACGACGTATGCAAGCTTCACAATCTCCTACTCTATTACTTTCTGACAACAGCGTTACAGAAACATGCAACCTCACCTCGCCGCGATTCTCCTCATCATCCCCGTTATTCTTGCGGCGCCACTCCCATGTCCTCAACTGATCGCGTCAGCACCAGTGGTCGATCCCGTGGTCAATGCTGTTGGCGGTTTGATTGTGATCGGTCAAGGACCATTTCCGGGTATTATACAAGGCTTCTCGGAGATTGTAACTGCCTTTGTTCGTTCAAAAAGGGACAATTGAAAAGAGGAAGCTAA…
VE00_08191	scaffold_96:50171-51129	+	flanking	.	.	hypothetical protein	.	ubiquitin domain protein	IPR029071;IPR032752	.	GO:0043130 - ubiquitin binding [Evidence IEA]	.	.	MGCCASRAAGTYPASPSPQPNSSRAAINTTTASNTALPRPSTHTSTSHHRPLNERFNVPLRTHAWTARKSKPWTRTKLDRERIAFFDTRVTGRPEIWGAIRAAVGELHAEAKNGGESGEGGAYATAQTIIDAAGATLPTGDLADGVYDALGAYYGIPEWVVCDPVNVAEEGVEAEGAEVEDEEDGKGKVVVTERETVKVTTRLSERGGIDVRVRIGRGDSVKTLARMVAEGSDLPPQKHVKIAYLGKILREDDTLIAQGWREGHMLNGLVFG	ATGGTACGGCACCATATATCCCCCATTCCCAGCCAGACATACCTGTACAAACCAGCTAACCATCACCAGGGCTGCTGCGCCTCTCGTGCCGCGGGCACCTACCCCGCCTCCCCCTCACCACAACCAAACTCCTCTCGCGCAGCCATAAACACCACCACCGCCTCCAACACCGCCCTACCCCGCCCCTCAACACACACAAGCACCTCCCACCACCGCCCCCTAAACGAGCGCTTCAACGTCCCCCTCCGCACCCACGCCTGGACAGCCAGGAAGTCCAAGCCCTGGACGCGCACCAAGCTGGACCGCGAGCGCATCGCCTTCTTCGACACGCGCGTGACGGGCCGGCCGGAGATATGGGGCGCTATTAGAGCGGCGGTGGGGGAACTGCATGCGGAGGCT…
VE00_08192	scaffold_96:51592-52543	-	flanking	.	.	hypothetical protein	.	Endo-1,4-beta-xylanase	IPR000254;IPR001137;IPR013319;IPR013320;IPR018208;IPR033123	PF00457	GO:0005576 - extracellular region [Evidence IEA];GO:0030248 - cellulose binding [Evidence IEA];GO:0004553 - hydrolase activity, hydrolyzing O-glycosyl compounds [Evidence IEA];GO:0005975 - carbohydrate metabolic process [Evidence IEA]	CAZy:GH11	.	MVSFTYLLVAASAVACVFAAEEPTSPNPRLKKRTNQTGTNGGYYYSFWSDDQGQATYTNKAGGEYSVTWGGQGNFVAGKGWNPGKAQTISYSGTFSPNGNGYLSIYGWTRSPLIEYYIVESFGTYDPSSAAALKGTITVDGSVYNILQTTRTNQPSIDGTSTFQQYWSVRQNHRTSGSVDVAAHFNAWASHGMNLGTEHNYQIVASEGYHSSGSADITVGSAGTGTTPTNPPTSSNPPTTSTPPTTGNCAALYGQCGGTGWTGASCCASGTCKVSNQWYSQCL	ATGGTCTCCTTCACCTACCTCCTCGTTGCTGCGTCCGCCGTCGCCTGCGTCTTCGCCGCTGAAGAGCCAACCAGCCCCAACCCCCGTCTCAAGAAGCGCACGAACCAGACTGGTACAAATGGTGGGTACTACTACTCCTTCTGGAGTGACGACCAGGGCCAGGCAACATACACCAACAAGGCCGGCGGTGAGTACTCCGTGACCTGGGGCGGCCAGGGCAACTTCGTCGCAGGAAAGGGATGGAACCCAGGAAAGGCACAGTAAGTCTGCACTTCCCACTTTATGATAACACCCAACTAACAGCTTAGGACCATCTCCTACTCCGGAACCTTCAGCCCCAACGGCAACGGCTACCTCTCCATCTACGGCTGGACCCGCAGCCCCCTGATCGAGTACTAC…
VE00_08193	scaffold_96:54198-55203	-	flanking	.	.	hypothetical protein	.	conserved hypothetical protein	IPR000210;IPR011333	.	GO:0005515 - protein binding [Evidence IEA]	.	.	MFKRSHRSRDRVEKVSRLKKNLKDASKSSKLQRSFEEDNPLLGAAPLISPVITLMVGKEGRLFAAHEDVLCLSPFFAAVCRGKFLNAQSKRIELPDEEPEIFSCILEYLYKGDYYPRALQNKRRSTWELEDAVSSPNPENGGGRGNAEATTFVSSVGEYLLRDTVIYCLADKYGLEELKRLALRKQGLQSGIEVGTILRSARYAYDNTPDTDSRLRAHYLALIIRCRKTFKRSGTMQTEMESGGKLFFDLFVALCNHVDDIVDIGNSRSPKTI	ATGTTCAAACGTTCGCACCGCTCGCGCGATCGCGTCGAAAAGGTTTCACGGCTGAAGAAGAACTTGAAGGATGCATCGAAGTCGTCGAAGTTGCAGAGGTCGTTCGAGGAGGATAACCCTTTACTTGGGGCTGCGTGAGTATACCCAGTGCCATAAATGCGGGGCGCAAGGCTGACGTTTCATTATTTAGCCCCCTCATCTCTCCGGTCATCACCTTGATGGTTGGAAAGGAAGGACGACTGTTTGCGGCGCACGAGGACGTCCTCTGCCTGTCGCCGTTTTTCGCGGCGGTATGTCGGGGGAAGTTCCTCAATGCGCAGAGTAAGAGGATTGAACTTCCCGACGAGGAACCTGAGATCTTCTCATGTATTCTCGAGTATCTTTACGTACGTTATACCA…
VE00_08194	scaffold_96:55971-57290	-	flanking	.	.	hypothetical protein	.	NA	IPR001763;IPR022111	.	.	.	.	MRELNAPLGKSDAVSYRCTCGEPGLVLLFYRYWANSPMLPEQYLQQTIDPERLAEFQREQGGLCNLSGKVRVSKEGFNITVAGSEEGIQRYITACCSHWSFSGLGLDLDDSAGTESNDEVQRRRDEFFKPTPGCRCVFEGILNVRVTAEITPLGVTNYSPSTWEAVQALEPPEFHQKCLDENVKLVDVRNYYESRIGYFVSPTSGEAVKPPIRRFSQWPQWVKQHGDKIMGNDEELMGLEKSKPQVLTYCTGGIRCEKGVRWMEEYMSKDELRDQGNIYTLKGGIAAYLTWMEAEISAGNKKAEYSLFKGRNYVFDARGSTGLAGTEPVSNCHSCGVPSDRLSKCVSPGCHLVLVVCPACDLGDVRCCDDCLKMCHEEQPADAGGHRRPKPLCECEQAR…	ATGAGAGAACTCAATGCACCACTGGGGAAGTCAGATGCGGTATCATACAGATGCACTTGTGGAGAGCCGGGGCTTGTTCTTCTGTTCTACCGTTACTGGGCCAATTCGCCCATGCTTCCAGAACAGTACCTACAACAAACTATTGATCCTGAAAGACTTGCGGAGTTCCAACGCGAACAGGGGGGACTTTGTAACCTAAGTGGCAAGGTACGAGTCTCGAAAGAGGGGTTTAATATTACTGTTGCAGGCAGTGAAGAGGGCATTCAGAGATACATCACAGCCTGTTGTTCGCACTGGAGCTTTTCCGGGTTAGGGCTGGACCTCGATGACTCCGCCGGCACAGAATCAAATGATGAGGTACAAAGAAGGAGAGATGAGTTTTTCAAACCAACCCCCGGG…
#Cluster_18
#GeneID	Chromosome:start-stop	Strand	ClusterPred	Backbone Enzyme	Backbone Domains	Product	smCOGs	EggNog	InterPro	PFAM	GO terms	Notes	MIBiG Blast	Protein Seq	DNA Seq
VE00_09279	scaffold_114:72242-73812	+	flanking	.	.	hypothetical protein	.	aspartyl aminopeptidase	IPR001948;IPR023358	PF02127	GO:0008270 - zinc ion binding [Evidence IEA];GO:0004177 - aminopeptidase activity [Evidence IEA];GO:0006508 - proteolysis [Evidence IEA]	Aspartyl aminopeptidase;MEROPS:MER015303	.	MATARVDDFLDFVGSSPTPFHAVQSAIKRLESSGFKPILERESWSTTLQPGGKYYLTRNGSSIVAFAIGTKWKSGNPIAMIGAHTDSPTLRLKPVSKKTNSGFLQIGVETYGGGIWHTWFDRDLSIAGRVMVRDKEGNFVQTLVKVDRPIVRIPTLAIHLDRSSEFNPNKETELFPIAGLVAAELNRTGAKPDEKKSEDEAGEDSHASPLRAMTERHHPYIMEIIAEHAGVEVQDVIDFELVLYDTQPPCRGGLNNELIYSARLDNLEMTYCAVLGLIESLSAPDALADESSIRLIACFDHEEIGSTTAQGAASNLLPAVLRRLSVLPAHESGSEVSYEKVRRESDADISTAYEQTLASSFLISADMAHSVNPNYAQKYESDHRPEMNKGTVIKINANA…	ATGGCTACTGCTAGGGTCGATGACTTCCTCGACTTCGTCGGGTCGTCTCCAACACGTTAGTTGCAGCAGCACCTCCTACTAAACCACTTCACCCACTAACACACACATCCCCAGCATTCCACGCCGTCCAATCCGCCATCAAGCGCCTCGAATCCTCAGGCTTCAAGCCAATCCTCGAGCGCGAATCCTGGTCCACCACCCTCCAACCTGGCGGAAAATACTACCTAACCCGCAACGGCTCCTCCATCGTCGCCTTCGCCATCGGCACAAAATGGAAATCCGGCAACCCCATCGCCATGATCGGCGCACACACCGACTCGCCCACCCTCCGTCTCAAGCCGGTTAGCAAGAAGACCAACTCTGGCTTCCTCCAGATCGGCGTCGAGACGTATGGCGGCG…
VE00_09280	scaffold_114:75172-76017	-	flanking	.	.	hypothetical protein	.	Putative methyltransferase	IPR019410;IPR029063	.	.	.	.	MLTDKIRLSGPETTDPEDYFGQSLGVIFPDDITNQHGDLDHAVIYLSPRFGEIKLELADPQGDDNRKLFSHFLWNSGLQLAEFIEEEGAWDVRGKKVLELGAGTGLSGLVAARAGAESVVITDYPAPEVVANVRKNVEVNLPEEMRIGREGNPATCLVEGHEWGKLSQDDSFVQGHKGSFDVILVADCLWMPDQHAALMESIAWFLSPGGKAWVVAGFHTGRVKMRDFYDAELLTKHGMEVESIVERDPEGREREWVTDRGFEDVTERKRWLVISVLRKRE	ATGTTGACCGACAAGATCCGCCTCTCCGGCCCCGAAACCACAGACCCAGAAGACTACTTCGGGCAATCCCTCGGCGTAATCTTCCCCGACGACATCACCAACCAGCACGGCGACCTCGACCACGCCGTAATCTACTTATCACCCCGCTTCGGCGAGATCAAGCTCGAGCTGGCCGACCCCCAGGGCGACGACAACCGCAAACTCTTCTCCCACTTCCTCTGGAACTCTGGGCTCCAACTGGCGGAGTTCATCGAGGAGGAGGGGGCCTGGGATGTGAGGGGGAAGAAGGTGCTGGAGCTGGGCGCCGGGACTGGGCTTTCGGGGTTGGTGGCGGCGAGGGCGGGGGCGGAAAGTGTGGTTATCACGGATTATCCGGCGCCGGAGGTCGTGGCGAATGTC…
VE00_09281	scaffold_114:76483-78513	+	cluster	.	.	hypothetical protein	.	LMBR1 domain protein	IPR006876	PF04791	.	.	.	MLLSSAPIGSEIFAGICLILISLAVILVLRYYLPLRTTPAYILVPIFFALALPTSIVFLVPIDLASNAGTDDGTRGIWLQERALLVSWRITYWLTFGLTWFILPILAEFSDAGHRDVQAKLMYSLRANAKYQAMVFGSGILGLIYVFISAGVTPTSLKGLIMALAYVWGLILAIYLMGHGLVAIPRSLFRKANISESLRRIQASAPKIHESMDDSIERLEVLEAQVTLLSQRKSGTAMHFQEWIEELGELCNLPESRPRTTSRRMSIPAVSVPTVITENYLADLTRSLTRARHKRIRYMDEWDRLVQNSVATQAILDSAASKKLEIGASSPRASFFERLTLFTPYTRYLYYYHMVPYMRILFGGLLSVASVCIIWSEVIKLVNSNLSVISRTVVHHPNS…	ATGCTGTTATCTTCAGCGCCCATCGGCTCCGAGATCTTCGCCGGCATCTGCCTCATCCTCATATCGCTCGCCGTCATCTTGGTACTGCGCTACTACCTCCCCTTACGAACTACACCCGCGTACATACTCGTTCCTATTTTCTTCGCCTTAGCATTACCAACGAGTATTGTTTTCCTAGTGCCCATAGACCTCGCATCGAATGCCGGAACCGACGATGGAACTAGAGGCATCTGGCTGCAGGAGAGAGCCCTCCTCGTCTCCTGGAGAATCACATACTGGCTCACCTTCGGCCTGACATGGTTCATCCTACCTATCCTCGCTGAGTTCTCAGACGCCGGACACCGCGATGTCCAAGCCAAGCTGATGTACTCACTGCGCGCAAACGCTAAATACCAAGCC…
VE00_09282	scaffold_114:87861-88630	-	cluster	.	.	hypothetical protein	.	NA	.	.	.	.	.	MSFGWSAGDIVSAIKLITEIVNALDEAQGVVDEYRSTTYFLTSLTRTIAVFSELETNQLPDALKTELSSQLYHIKIHIEAFLSEISQYRKLINPLQYKNKLSNVRSKLFWHFKVEERVRKLQNAICKNLQILEILLQRAILSMVSTNRAAASADLRQVISELLPYKINQNKDESLDSDTMDGISLDKGDVSHAEADKFASRSQTKSETSIRPASEVNLIAKFEIPLGASNDGQMQNSAL	ATGTCTTTCGGTTGGTCTGCAGGAGACATCGTTAGTGCGATCAAGTTGATCACTGAAATAGTCAACGCTCTGGACGAGGCTCAGGGCGTAGTCGACGAGTATCGCTCTACGACCTATTTCTTAACTTCTTTGACAAGAACCATTGCTGTGTTTTCTGAGTTGGAAACAAATCAGCTCCCGGACGCACTAAAAACCGAGCTGTCTAGCCAACTTTACCATATCAAAATTCATATCGAAGCCTTCCTGAGCGAAATATCTCAGTATCGGAAGTTGATCAATCCCCTTCAATATAAAAACAAGCTTTCCAACGTCAGAAGCAAGCTCTTCTGGCATTTCAAGGTCGAAGAAAGGGTGAGAAAGCTTCAAAATGCGATCTGCAAGAACTTGCAAATCTTAGAA…
VE00_09283	scaffold_114:91421-93085	-	cluster	.	.	hypothetical protein	.	Conserved fungal protein	IPR000626;IPR029071	.	GO:0005515 - protein binding [Evidence IEA]	.	.	MATTIAGDNDAPAPQTFTLHIISPSLGSHGPFSFPNLPIATTVQQLKAKIRERVQTKPHDDHQRLIHRGRQLTEVETMADVFGQETLSNEDSHSLHLVLRPPAQDPAPYMPTPQPHTAQHNSQIQSQSAPFRTETPPSSSQQPQQRYTTIYTPTPVGPTETGARQPAPTSPPTVYILSTPSGPQALLLSNPSSYYTSPQTATTALPHTHPAHTPHQAGQQPIYQPQHYQPQQFQPQHYQPQNFQPQPRPHPQARRQAQLQAQHDAAQQDGPVPVLMGHQGNPAAAGALAAQLAPHIWLVVRLIGFVWFFTSGNPSWWRFCMITGLSVVFFFINTGLIDWAPIRRHLENLIPLAMPAVNPEAAAAGEPAAAGAGAGTGARAGELDPQLVAQRLIEQRQRQ…	ATGGCGACCACGATAGCTGGCGACAATGACGCGCCAGCGCCACAAACCTTTACGCTTCATATCATCTCGCCGTCGTTGGGCTCCCATGGCCCATTCTCTTTTCCAAACCTGCCGATTGCTACAACGGTCCAGCAACTGAAGGCCAAGATCCGTGAGAGGGTCCAGACGAAGCCGCATGATGACCACCAGAGGCTCATCCATAGAGGCCGCCAATTGACGGAAGTAGAAACCATGGCAGATGTATTTGGGCAAGAAACAGTGTGTATACCCATTCATTATCCATATATATCCATGCTAACTTGTCCATAGCTAAGCAACGAAGATTCGCATTCATTACATTTAGTCTTACGTCCACCAGCGCAAGACCCTGCGCCTTACATGCCAACTCCCCAACCACAC…
VE00_09284	scaffold_114:93454-95180	+	cluster	.	.	hypothetical protein	.	phosphatidylserine decarboxylase	IPR003817;IPR033177	PF02666	GO:0004609 - phosphatidylserine decarboxylase activity [Evidence IEA];GO:0008654 - phospholipid biosynthetic process [Evidence IEA]	BUSCO:BUSCOfEOG7GXPP8	.	MRAPRTLRASPSPSTCLLRTSHQRPLFRYQQQSSRFVQMDHNGHNGRRGHQPGKRPFSTGKGGRRKQEQGEPFHRRLGRALRDTKIRWYPIPAALGIGFLGLAQLYKVNEREKKARREEEEGEKPYRRKRIRPTGPWQVQVMSTLPLKAMSRLWGRFNELVIPYYLRVPGFKLYSWIFGVNLSEVSEPDLHAYPNLAAFFSRTLRPGVRPLDPNPSALLSPADGRVLSFGLIDGGEVEQVKGMTYSLDALLGTSHPSSAPNLSSPSHLFARETPAHHHHHVESEALVKRDEEFAILNGIRYTLPGLLSGPTSAPHPPLTDASTPSLPPSEEEVSDSLAVPWYNPPRRTALYYCVIYLAPGDYHRFHSPTAWVAEKRRHFAGELYSVSPYLQRTLPGLFT…	ATGCGCGCCCCACGCACGCTCAGGGCCTCGCCGTCGCCGTCGACGTGTCTCCTGAGAACATCACATCAACGCCCCCTATTTAGATACCAGCAGCAATCGAGCAGGTTCGTGCAGATGGATCATAATGGGCATAACGGGCGTCGCGGCCACCAGCCTGGGAAGCGACCATTCTCGACAGGCAAGGGGGGAAGAAGGAAACAGGAGCAGGGCGAACCCTTTCACAGGAGGTTGGGAAGGGCATTGAGGGATACGAAAATCAGATGGTATCCCATACCCGCAGCGCTGGGGATTGGGTTCCTTGGTCTCGCCCAGCTGTACAAGGTTAATGAGCGGGAGAAGAAGGCGAGGCGTGAGGAGGAGGAGGGCGAGAAACCATACAGGAGGAAGAGGATACGGCCC…
VE00_09285	scaffold_114:96996-108877	+	cluster	NRPS	AMP-binding (109-510);PCP (647-713);Condensation_DCL (757-1041);AMP-binding (1224-1602);PCP (1733-1797);Epimerization (1827-2127);Condensation_DCL (2314-2614);AMP-binding (2793-3191);PCP (3326-3392);Condensation_DCL (3465-3722)	Nonribosomal Peptide Synthase (NRPS)	SMCOG1002:AMP-dependent_synthetase_and_ligase	nonribosomal peptide synthase	IPR000873;IPR001242;IPR006162;IPR009081;IPR010071;IPR020806;IPR020845	PF00501;PF00668	GO:0031177 - phosphopantetheine binding [Evidence IEA];GO:0003824 - catalytic activity [Evidence IEA];GO:0008152 - metabolic process [Evidence IEA]	.	TqaA from BGC0001142 (ADY16697.1:pident=63.13, evalue=0.0)	MAMTCDITLVLDIDQNECFLVYKTAVLSTGQAEHLVSFLEEAVVAVATKDSTCTPSELAITSIAQNKIVEGWNSQALIQPSVPTIHQIIHNISVTEPGHLALLAGDGTLTYTELDTISSRLATHLQTLGVQPGMFIPVCFNKTSWAIVAMLAINKAGAAFVPLDAAQPLSRLRLIAKQLNGPPIGLASPGNQALLNEVITPTLAVSESTVSELPENVQLSDWPIDATAPSYCFFTSGSTGEPKGCLVDHAALASVATHCHALHLDSSSRVLQFASFSFGVSLIEIWCTLAAGGTVCIPSDSDRVSRLGDTIEAMGINWAFVTSIVLGTIHPDAVPGLRRILVAGEPLKKAQISLWAERTHLFQAYGFTEWAGVCCVSPQIHSIADIGIIGTAANARCWL…	ATGGCCATGGTGAGAAACATTCGGCAGCGTTGAACTGTCTTAATGAAGGAGAACAAGTTGAAGAGGTATTCCTCCGTCTCTCGCTTCCTAATTATGAGTCTTGTGAGGAAGAATGACTGAATGGATGGAAACTCACTGTTTACAGACCTGTGATATAACTCTGGTTCTCGATATTGACCAGAATGAATGTTTTCTTGTGTACAAAACAGCAGTCTTGTCAACTGGACAAGCCGAGCACCTAGTATCATTTCTGGAGGAAGCCGTTGTGGCGGTAGCCACCAAGGATAGCACTTGCACCCCATCTGAATTGGCAATCACCAGCATAGCCCAAAACAAAATAGTCGAAGGTTGGAATAGCCAGGCACTAATCCAGCCATCCGTTCCAACAATCCATCAAAT…
#Cluster_19
#GeneID	Chromosome:start-stop	Strand	ClusterPred	Backbone Enzyme	Backbone Domains	Product	smCOGs	EggNog	InterPro	PFAM	GO terms	Notes	MIBiG Blast	Protein Seq	DNA Seq
VE00_08666	scaffold_117:2358-4258	-	cluster	.	.	hypothetical protein	SMCOG1092:hypothetical_protein	Flavin-binding monooxygenase-like	IPR023753	.	GO:0016491 - oxidoreductase activity [Evidence IEA];GO:0055114 - oxidation-reduction process [Evidence IEA]	.	putative_flavin-binding_monooxygenase from BGC0000048 (AAZ95013.1:pident=37.55, evalue=3e-130)	MTPLIIPAGTSPDDQASKRLGGPIHAERHVNIICIGAGPSGLLMAYKIQRHFRNYSLTVFEKNSGVGGTWLEQRYPGDNGRSVACDVPAHNYTWSFEPKPDFSAVYASGKEIYGYFNSFAEKYHLDEYIKGQHQVIGACWNNETAGYDVKIRDLRGGQEFSQHCDILINASGLLNNWKWPAICGLDSYEGTLLHTSNWDENIDLTGKHVGLIGNGSTGIQILPQLQPIAKHVTTFIREPTWVSPVQGFEQHSFSDEERREFARKPQVLTEYRKGIERGLSGQFGIFLKDTKPNKDAHEYIAGQMREKLRNKRLETQLIPKWAVGCRRFTPGVGYLESLGKDNVTVVVGEINEITRKGCLCDNGCEYPVDILICATGFDTTFKPRFHVIGPDGTNLQDQW…	ATGACACCCTTGATAATCCCAGCTGGCACCTCTCCAGATGATCAAGCCAGTAAGCGACTGGGAGGTCCAATACATGCCGAGAGACATGTGAATATCATTTGTATTGGCGCCGGGCCTTCTGGCCTGCTGATGGCGTACAAGATTCAGCGACATTTTAGAAATTATTCTTTGACGGTATTTGAGAAGAATTCGGGGGTGGGTGGCACTTGGCTTGAGCAGAGATATCCAGGGTATGTATGTTTGATAATAATCACGATATGGTGGCTGGCTTCCTGACAGTGATAATGGACGTAGTGTTGCGTGTGATGTTCCCGCCCATAATTACACTTGGAGTTTTGAGCCAAAACCTGACTTTTCTGCTGTGTATGCAAGCGGCAAGGAGATATACGGTTACTTCAA…
VE00_08667	scaffold_117:5754-7477	+	cluster	.	.	hypothetical protein	SMCOG1138:FAD_linked_oxidase_domain_protein	FAD binding domain-containing protein	IPR006094;IPR012951;IPR016166;IPR016169	.	GO:0050660 - flavin adenine dinucleotide binding [Evidence IEA];GO:0016491 - oxidoreductase activity [Evidence IEA];GO:0003824 - catalytic activity [Evidence IEA];GO:0016614 - oxidoreductase activity, acting on CH-OH group of donors [Evidence IEA];GO:0055114 - oxidation-reduction process [Evidence IEA]	CAZy:AA7	hypothetical_protein from BGC0001143 (EHA28243.1:pident=28.63, evalue=2e-56)	MVSSKAFLAFSLKCLASFVTIQLSSCSVAAAATVLPASHLEGSADAAMRINKMTDKLGPQLSQGALVYISGSDKFDILTERWQLFAPPTFIAVVVPRSERDVQLTIQLANWFGLPWLAISGHHGSINSLGTFKLGIQISMESFSDINLSSDGRTARIGGGTLSKKITDTLWAKGKQTVTGACECTSLVGPMLGGGHGWLQGRNGLSADQLIEARVVLPNGQLVTVSEHSEYRDLFWALKGAGHNFGVVTEVKYKVYDVSDNGGRDWTYANLIFKQDKLEAVFSLVNKITNNGEGDVAYIDFVWFQRVAEIDAKLPVVSVYMLYQGTPQKAQNYIDMYKALGPANITIVKTDYTQISSLTGNGNDGIACVHGEYSALRFPTGFKTYNLTTNRKLFNKFAD…	ATGGTGTCCGTAAGTAGAAGTCACGTCTCTGTCGCGGCGGCCGCTGGGCAGCCTCGAGCTATATCAATGGGCATGAGGGTTCGATGTACTGACTTGGAAGCCTCCTAGTCAAAAGCGTTTCTCGCCTTCTCGTTAAAATGCCTGGCATCGTTCGTGACAATCCAGCTGTCGAGCTGCTCCGTTGCAGCAGCAGCCACCGTCCTGCCAGCCAGCCACCTTGAGGGGTCGGCAGATGCCGCGATGAGGATTAACAAGATGACTGACAAACTTGGGCCGCAGCTGTCACAGGGTGCGCTGGTCTATATCTCGGGGTCTGATAAATTCGACATCCTCACGGAGCGATGGCAGCTATTTGCCCCTCCAACATTCATCGCTGTTGTAGTCCCTAGGTCCGAACGG…
VE00_08668	scaffold_117:9468-10828	+	cluster	.	.	hypothetical protein	.	integral membrane protein	.	.	.	.	putative_polytopic_membrane_protein from BGC0000629 (AAT65720.1:pident=22.57, evalue=3e-13)	MGIIPIGGNPRGAKLIIVETIFIFVDVVAVAGRLWSRRIQQKALEFNDWSIIVALVIMIARYGNEMSMVVVAGFGLHATDIEAEYGSEKITQFGMLSFADDMLWLALVTLIKLSALDLYDKIFQRPVFSTINWIVFAICATTGVAFIFVRALICRPVAMNWDFTTPGGTCGDLHTMYMSLASIDLILDLTVVLLPMPVVWNLQMAFSKKIAISAVFGLGAAICCITAVRLKFISEIDVLDPQFSQIKFNIFAALEPLLGIINACLPVLPPVIAKLCRSAAFRSTFKGTAQKSSTGTSDFKNFSNHKGTGLVSSASTGRQFERLEDEYPLNDIRRNARTDISEAFGNNIRVSRKWDLEYSSSKSDNDETTSKGLGIAH	ATGGGAATAATTCCCATCGGCGGAAACCCTCGAGGCGCGAAACTCATCATCGTCGAGACAATCTTCATCTTCGTTGATGTTGTGGCCGTGGCAGGGCGATTATGGTCGCGACGGATCCAGCAAAAAGCGCTGGAGTTCAACGACTGGAGCATCATCGTCGCCTTGGTCATTATGATTGCGCGATATGGCAATGAGATGAGCAGTAAGGGTATCCTCTTCCACTCGGAATCGTCCTCTTTTGACTCGCTAGGTAGTGGTTGTTGTAGCTGGTTTCGGATTGCACGCCACGGATATTGAGGCAGAGTATGGATCCGAAAAAATCACTCAGTTCGGCATGGTACGTTGGACCACGAGCTTGCGACGTGAGAGTATGAGACTGATCAGAGATACAGTTGTCAT…
VE00_08669	scaffold_117:12011-13429	+	cluster	.	.	hypothetical protein	SMCOG1042:O-methyltransferase	O-methyltransferase	IPR001077;IPR011991;IPR016461;IPR029063	.	GO:0008171 - O-methyltransferase activity [Evidence IEA];GO:0008168 - methyltransferase activity [Evidence IEA]	.	O-methyltransferase from BGC0000146 (BAJ09788.1:pident=46.48, evalue=4e-119)	MALKPISIVNLAREILTLTERVAAYFSEKNLPEPSFDASYHGTPNDPEFEEVQAPLIEALADLSLLVQGPKIFLRTFGLAFQDLAAFQIALEFNFFKKVPLEGSITSRELARAAGIGEDITASAVRLLATQRIFVESEPGVFQHTSISAVLGRDEDIQAAIHMEVDDMFKAASDTDLALRKEPKNFSHESAPFNIRHGDIAYDWYSKNPRKGARFAQAMTGFSKLDRPISPLRDEYPWASLGRGKVVDVGGGNGSISMMLAKEFPDLEFIVQDISEDMMRQASLRKEMDGLEGRVTFMQHDFFEPQPIHDARAFFLRHISHNYVDSECVKILRALIPALEKRPGTPVLINDVVLPELNSKERYKERIMRQTDIAMFVVLGAKQRSASQFHALVKQADPR…	ATGGCTCTGAAACCAATATCAATCGTCAACCTCGCTCGCGAGATTTTGACTCTCACTGAAAGAGTCGCCGCTTATTTTTCTGAAAAGAACCTGCCAGAGCCAAGTTTCGATGCTTCATATCACGGGACTCCCAATGATCCCGAGTTCGAAGAGGTTCAGGCTCCCCTTATTGAAGCTCTTGCGGATTTATCACTACTCGTTCAGGGACCAAAGATTTTCCTTCGGACTTTCGGCCTCGCCTTCCAGGATCTTGCCGCATTTCAGATTGCGCTGGAATTTAACTTCTTCAAAAAGGTCCCACTGGAAGGATCAATAACCTCAAGGGAGCTGGCAAGGGCGGCTGGAATAGGTGAAGACATCACGGCATCCGCTGTACGTCTACTAGCTACTCAAAGAATA…
VE00_08670	scaffold_117:14387-21351	+	cluster	Type I Iterative PKS	PKS_KS (28-453);PKS_AT (606-917);PKS_DH (1001-1179);cMT (1454-1669);PKS_KR (1890-2064)	Type I Iterative Polyketide synthase (PKS)	SMCOG1022:Beta-ketoacyl_synthase	PKS_DH	IPR001227;IPR009081;IPR013217;IPR013968;IPR014030;IPR014031;IPR014043;IPR016035;IPR016036;IPR016039;IPR016040;IPR018201;IPR020801;IPR020807;IPR020841;IPR029063;IPR032821	PF00109;PF08659	GO:0016740 - transferase activity [Evidence IEA];GO:0003824 - catalytic activity [Evidence IEA];GO:0008152 - metabolic process [Evidence IEA]	.	polyketide_synthase from BGC0000146 (BAJ09789.1:pident=41.38, evalue=0.0)	MPTAWTEPGIQAPPHYGKDPPLSECPEPIAIVGMGCRLPGGASDPSKLWDLLISKRNAYSDFPSDRINIDGFYHPNKDRPGSLYTKGGYFIDEDPRQFDHGFFGITPLETINLDPTQRKLLETAYEAFENGGETLESLSGSRTGVYVGNILFEHYMMQLRDADFTLPYLTTGGSPTILSNRVNYVFNLKGPSMTLDTACSSSMYALHLAVNALRNKDCDAALVAGTQLILGPEIQISCARLGALSPTSQCHTFDAAADGYARAEGFGSVYIKRLSDAIKNSDPIRAVIRGTAVNTNGRTAGIAHPSPEGQEAVIRSAYKNAGGLDPDLTGLFECHGTGTQVGDPVEVSAIGCVFGSGRKEENPLLIGSIKPNLGHAEAASGIAGLMKAVLAVENGIIPP…	ATGCCGACAGCATGGACAGAGCCTGGTATCCAGGCCCCGCCGCACTATGGCAAAGACCCGCCGTTATCAGAATGCCCTGAGCCAATTGCCATTGTGGGAATGGGTGAGCTCCTCGTCCTGGATTGCATCAATGTCGGCGAAGTGGCAGCTGCTGATGACATGTCCTAGGCTGTCGTTTGCCCGGAGGAGCTTCGGACCCGTCGAAGCTTTGGGATCTACTTATCAGCAAACGAAATGCATACTCGGATTTTCCATCGGATAGAATTAATATCGATGGATTCTATCATCCGAATAAAGATAGACCCGGAAGCCTGTATACCAAAGGAGGATATTTCATAGATGAGGATCCTCGGCAGTTTGACCATGGATTCTTTGGTATTACACCTCTAGAGACGATAA…
VE00_08671	scaffold_117:25357-25762	-	cluster	.	.	hypothetical protein	.	NA	.	.	.	.	.	MASETSGQNRPGTLWRPGIPYEFWFPIGPPPSCPLPPIPVEVGQSKCKFDYCMRTVEMWVLCPHRRYDTTGATKATALGEDPSDAKDGTTTSKSEGGAERRMDEEPDSKRRC	ATGGCTTCCGAAACCTCAGGCCAGAACCGACCAGGAACCCTATGGAGGCCCGGGATTCCGTACGAATTCTGGTTTCCGATAGGGCCTCCACCGTCATGTCCTCTACCACCAATACCGGTGGAGGTGGGTCAATCAAAATGCAAGTTTGACTACTGCATGAGAACAGTCGAAATGTGGGTGCTTTGCCCACATCGTCGATACGATACCACAGGAGCCACAAAGGTAAACAAAGTCCGATTGGACGCGCATCGACAAGGAAATCACAGGGATAAAAAGCTGACACTCATAGGCAACCGCTTTGGGAGAGGATCCCAGCGACGCGAAGGATGGGACGACAACTTCAAAATCTGAAGGAGGGGCAGAAAGACGGATGGACGAGGAGCCTGACTCAAAACGACG…
VE00_08672	scaffold_117:27670-28509	+	cluster	.	.	hypothetical protein	.	NA	.	.	.	.	.	MAGDTISRMKLSNLIAPETESFHSSSPPCAESVSPHLPGLLSNTKTECDITTPLQPYHDFLESIVTPVSGEKHESRASSAPSAPLAHCSSIASAAPTMDDIDDSVPTNKSPPAATSDTVYPTYGTPKSRIRLRLQIPPFLASSDNNVASPHSASPMGARSLCSTFIPFSPCAWNRTQSKGRCLDLKIPNTSDGSARHVRQIFTRKVIHPSTRHGRVRHGYETVTHTITETLPTIPGGVHQVHEVINRTIVIFEEPARAAPKKMRRKVGNNGRRAASQNK	ATGGCTGGTGACACAATCTCTCGCATGAAGCTGTCTAATCTGATCGCGCCTGAGACAGAATCGTTCCATAGTTCGTCTCCACCTTGCGCTGAGTCTGTTTCGCCGCATCTCCCTGGCCTTCTCAGCAACACCAAGACAGAATGCGACATCACGACTCCGCTACAACCCTACCATGACTTCCTCGAGAGCATTGTCACGCCCGTCTCGGGTGAAAAGCATGAATCTAGAGCCTCTTCTGCTCCATCTGCACCACTAGCCCACTGTTCCTCTATCGCCTCTGCCGCGCCAACAATGGACGATATCGATGATAGTGTCCCTACAAACAAATCCCCCCCCGCCGCGACCTCGGATACCGTCTACCCTACCTACGGCACGCCCAAATCCCGCATTCGCCTCCGC…
VE00_08673	scaffold_117:33812-35145	-	cluster	.	.	hypothetical protein	.	NA	.	.	.	.	.	MEAEPRKEDIDDHGGEDLSMAEQYGKDDAEQLDEFMVNLLESITSLPLAAAAESFAQNLPGIVRFRNSIFEIACLYGFHLPLGFNNYDTLAHNFDGPKMSPEWKRRLRKLRLVQAKWGSEFYLRFGTAWPHSPSRDFLNGLIKWTVEWPVDEARVELQKRIQNRQSSSARYTPKTLKLTLSDLGDVPRRSQGESHPSPEIGRTALAEVLGADWSVSSDLIQSPKNAIDSTGQPQSNFKGKSSGSLGNVPSQRLKKRRISRIDSTDAREVILNTEPNSFDGYQEQPSDVAFSPGPMSDSNNPPNEADQSPSNSQESRLEVKTLTTTFESSEPLEKVDASPSNPLPSAADSNTQSPIHILDAPSCRDDNAMKRDAVRILMGSERLNDSAVNISLQYEWRRS…	ATGGAAGCAGAGCCTAGAAAAGAGGATATCGATGATCATGGTGGAGAAGACCTATCTATGGCAGAGCAATACGGCAAAGACGACGCAGAGCAACTTGACGAATTCATGGTGAATCTACTGGAATCGATTACTTCATTGCCTCTTGCGGCCGCTGCTGAATCGTTCGCTCAAAACTTGCCAGGGATAGTCAGGTTCAGGAACTCAATATTTGAAATAGCATGTCTTTATGGTTTCCATTTACCCCTGGGGTTCAATAACTACGATACGCTAGCTCACAACTTCGACGGACCGAAGATGAGCCCCGAGTGGAAACGACGACTGCGTAAACTTCGCCTCGTCCAAGCCAAGTGGGGGTCCGAATTTTACCTGCGATTTGGCACTGCCTGGCCACATAGTCCT…
VE00_08674	scaffold_117:39435-41270	-	cluster	.	.	hypothetical protein	.	NA	.	.	.	.	.	MDFEGDAFGVIPRGGRRDLEPLGDHLLPRQNEKPSTQLNTDRHNNDTDSLSRRRTRPHPLPVTTIAAHQVFTTKAYQARVLGNLGLKVPLQTLAINKAAAAPVKAIIWANRARAAAAAVRPAVLVGRAVPSPITASSAQNVGQAVSQNNGQNDGQNDDQNASQNAGENADQNVGQNASPIVSQNADQNASPSEDQHEGLDIHRQVPPHLVEDYLTTRAAQRAAARPQRRRDRLSTLRKATSKKVQEKMMKFPTLGRRPKEPEAEPVGGVQEEHFTPSPSSSSHLKARSSF	ATGGACTTTGAAGGCGACGCGTTTGGTGTCATACCACGCGGCGGCCGCCGTGACCTGGAGCCCCTGGGAGACCATCTATTGCCCCGTCAGAATGAGAAGCCGTCTACTCAGTGTAAGTTCCTCTCTCTGATTGGGGACAGTAAATACTGATAGGCATAACAATGACACCGACTCCCTCTCACGCCGACGCACTCGCCCGCATCCATTGCCTGTCACCACCATTGCTGCCCATCAAGTCTTCACCGTAGCTCCTCGCCCCACCAACAAGTCCTGCATTCCATGCGATCGACACTCCACATCAATTTGCCGGCCGGTCTCTTTCTCCAGCTTGAGTGGTATCGGGTGCTGTAGGAACATTCTTCGCTGCTCCCACACTTGGGCGAATTGACCTCGCAACCC…
VE00_08675	scaffold_117:50000-51580	-	flanking	.	.	hypothetical protein	.	NA	.	.	.	.	.	MSSGPATAGPTPRDASRPRSPDLVDPPLVEPYLTGDDYEAEGGHAPRPVTYLLRDIDYAAAKAALSMLPRRRCNQFQTMAQQQVYGAYSPTKFPDLFHRIIERFHQGPPDDDDDADELPSRPPPLNRTPEIPRAFSPLGHCGYTRSSYIERLAKRQKIPWCVGCTVTSILSLHETSASMQQATLLRTSSPKSSRSLRLLTGHGSRVRPPSRASSRPVLPPALNRATATDSTWYAAYSAATAQATTTEQLATTAGITRQLLEGPPNETAAVLAAARRTAPPRYPCTHCGSLDHIDPNCSKHPRHVAAAARVVAKDLPRPVGALTVLAVRAYYAEANSAPPDEDLMGFNDDGNEFPHADPLEGAENCLAGQ	ATGTCGTCTGGCCCGGCCACGGCAGGCCCTACTCCCCGCGATGCATCGCGCCCACGGAGCCCTGACCTCGTCGACCCTCCCCTAGTAGAACCCTACTTAACGGGAGACGACTATGTCCGTGACGCCGCTATTCTCGTGGCAACCTAGGAAGCAGAGGGGGGTCATGCTCCCCGACCCGTCACCTACTTACTTCGCGACATTGACTATGCGGCAGCTAAGGCGGCCCTCTCTATGCTCCCACGACGTCGCTGCAACCAATTTCAGACTATGGCCCAACAACAGGTCTACGGAGCGTACAGCCCTACGAAGTTCCCTGATCTATTCCATCGCATCATAGAGCGGTTTCACCAAGGACCACCAGATGATGACGACGACGCTGACGAGCTGCCAAGCCGTCCA…
VE00_08676	scaffold_117:52809-56338	-	flanking	.	.	hypothetical protein	.	exportin-1	IPR011989;IPR013598;IPR014877;IPR016024	.	GO:0005488 - binding [Evidence IEA]	.	.	MASIEELDVEVRAFYEDQGEKFRENPDSWLMVDKILEASSYPQTKLGPRSTSQCYLVPVSILKQEWPKDWPSFIPETVQSCLTNLSICENNLSILRLLSEEVFDYSAEQMTSAKSKNLKTTLCNEFSAIFTLCQEVLASATSETLLKATLETLLSFINWIPLGDIFETSIIEFLRTRFLPILVFRNVTLKCLTKIGSLETGQQHVYDERLVQMFTNVLTTISEIIPVSTDLRSIYGSGPPRDQEFIQNLASFLCSYLTLHLNLIENLPNLEYLTHAHLHLIQISQVEDREMFKICLKYWTKLMNPLINMGVSGILSSSAPNPSSLANYPRRMQKYIDIVSDLRLVMIERMVRPEEVLIGENEEGEIVWEPVKESDTIQLYKAIRECLRSWLAKSMGLNG…	ATGGCTTCAATTGAAGAGCTTGACGTGGAGGTCCGCGCCTTCTATGAAGACCAGGGTGAGAAGGTGGGTGTTACACACTCCTATGCCTTCTCTTTCAATACTCTGCATATATGCTGACGAGGTGTATCAATAGCAAAATGCTGCCCAACGTTATATGAACCAGGCACGTGGGTCATTGTGCACTATCATGCGACGGTAAACTTTACTAACATGCAGTATAGTTCAGGGAGAATCCTGATTCGTGGTTAATGGTCGATAAAATTTTAGAAGCTAGTTCATACCCACAAACGAAGTGTTGGATTCCCCTCTCTGATATCGCGGCTGGAGACCAGGCTGCTAACAAATTATAGACTTGGGCCTAGAAGTACTTCACAATGTTATTTGGTTCCTGTGTCTATT…
#Cluster_20
#GeneID	Chromosome:start-stop	Strand	ClusterPred	Backbone Enzyme	Backbone Domains	Product	smCOGs	EggNog	InterPro	PFAM	GO terms	Notes	MIBiG Blast	Protein Seq	DNA Seq
VE00_08707	scaffold_123:44875-46581	+	flanking	.	.	hypothetical protein	.	NA	.	.	.	.	.	MATTTMTQTQLFDDKCQIIASEEDNNLSPQLPPGFLDKTPKLDHLQAGHLRHFHNLSAQLDGEWRHMGSQKPAQEWLDALRYQLATITYAAGAAHYHHLPGLRSTFKGLFKRLIKKMLRREVWGYWYLTSQSGKFVDPDITELRKPWADPVKTENIMYSGHLLLMISLFGMLFDDDTFEKEDSLVFNWNPIFFGMGPESFVYSRETLQAAIIDEMEKTGWKGVCCEPNCVFVVCNQFPLIAMRYNDSRNGTNVVNEVLPKYKEAWAGGSMFASNGLIVDWAGAFMNSWNSAEVRSTFPSQALGFLTQGPSGNVSLNPVPVAHTIRRLVAEQGADPDAPETLRQAREIVASSGPGTRPAFAQPALGYVVQWLSELGKEELLSGLLKHADTFLNPSWENGG…	ATGGCGACCACTACTATGACCCAGACCCAGCTGTTCGATGATAAATGTCAAATTATAGCTTCAGAGGAAGACAATAACCTCTCCCCACAACTCCCCCCGGGTTTCCTGGATAAAACCCCAAAACTAGACCACCTCCAAGCTGGTCACCTCCGGCACTTCCACAATCTGTCGGCTCAGTTAGATGGAGAATGGAGGCACATGGGTAGCCAGAAACCGGCCCAGGAGTGGCTCGACGCCCTGCGATACCAGCTTGCTACCATTACTTACGCTGCTGGGGCGGCTCACTACCACCATTTACCCGGACTACGGTCTACATTTAAAGGGCTATTCAAGCGGCTGATTAAGAAGATGTTGAGGAGGGAAGTATGGGGTTATTGGTATCTCACCAGCCAGAGCGGC…
VE00_08708	scaffold_123:47080-47437	-	flanking	.	.	hypothetical protein	.	NA	.	.	.	.	.	MSYLVPATIAMPTPTTNSTAPPQSTPSSQVLASLTPAHRSAFDRAIALATRGRAREAMKGFVDEARKGGFWREGKMMVDVRDDVSEVNFRGVLMYYCFK	ATGTCTTACCTCGTGCCCGCCACTATCGCCATGCCTACACCTACCAGTACGTCTCCCCCCCCCGCCACCTTCCACCACCACACCAAACTAACCCCCCCAACCAGCCAACTCCACCGCCCCACCCCAATCAACCCCCTCATCCCAAGTCCTCGCCTCCCTCACCCCCGCCCACCGCTCAGCCTTCGACCGCGCCATAGCCCTCGCCACGAGAGGGCGTGCTAGGGAGGCGATGAAAGGTTTCGTGGATGAGGCGCGGAAGGGCGGGTTTTGGAGGGAGGGGAAGATGATGGTTGATGTTAGGGATGATGTTAGTGAGGTGAACTTTAGGGGGGTTTTGATGTATTATTGTTTCAAGTGA
VE00_08709	scaffold_123:48618-51033	-	flanking	.	.	acetoacetate-CoA ligase	.	acetoacetyl-CoA synthase	IPR000873;IPR005914;IPR020845	.	GO:0030729 - acetoacetate-CoA ligase activity [Evidence IEA];GO:0003824 - catalytic activity [Evidence IEA];GO:0008152 - metabolic process [Evidence IEA];GO:0006629 - lipid metabolic process [Evidence IEA]	.	.	MAPDIPNGLTSHPATADSNAELWRHPDPTSTQMHAFKERVNAKYGLKLEHYEELHKWSVENIGDFWGEVWDFTGIKGSRVDEPVLPPNAPMYPRPSFFPNSTLNFAENLLYPSSSPDPSSPAIIEANETSSHAISWTELRERVRRCTLALQSLSLHPGDRIAGFLGNSANAVVAALAAASIGVVWTGVSPDTGVHAVLERLVQIEPKVLFVDNGVGYNGRTHPSGGKVRGIVEGLRGRGLRAVVVFETVVGLECGVGSLAEVVDEGAKAWKYQDFVDSVPNPTAPQTFTPLASSHPLYILYSSGTTGPPKCIVHSTLGTLLQHKKEHIIHGDLLPSSRLLYYTTTTWMMWHWLVSALSVGTTIVVYDGSPFRPKGEMSMPYLIDELGITHFGTSAKYLS…	ATGGCCCCCGACATCCCGAACGGCCTCACCAGCCACCCCGCCACCGCCGACTCGAACGCCGAGTTATGGAGACATCCCGACCCGACGTCGACGCAGATGCATGCGTTTAAGGAGCGTGTTAATGCGAAGTATGGGCTTAAGCTTGAGCATTATGAGGAGCTGCATAAGTGGTCTGTGGAGAATATTGGGGACTTTTGGGGGGAGGTGTGGGATTTCACGGGGATCAAGGGGAGTAGGGTTGATGAGCCTGTAAGTGATAATGGGTTTTTTGTGTCACGTGTTTTGTCTTTATGCTCTCCTTTTTGAGTTATAATGGGAGGTGATGGGTTGGATGGGTATCTGTATGCTTGGGGACTTCTCCCACTGGTTCAATCTCTACTCCCTTTCATATCTCCCAAG…
VE00_08710	scaffold_123:53661-55703	+	flanking	.	.	hypothetical protein	.	serine palmitoyltransferase	IPR004839;IPR015421;IPR015422;IPR015424	PF00155	GO:0030170 - pyridoxal phosphate binding [Evidence IEA];GO:0003824 - catalytic activity [Evidence IEA];GO:0009058 - biosynthetic process [Evidence IEA]	.	.	MPRQGIKNPFASTATSTVTVPAAADKPAARRNSFAKASRLTHFFSGTPKSKEQQSAQSALLAAAAAQQQYLLNNPSPSINASNVSLPTISLSAVEDEEATMEEPATTLFQPPSAAEAKRQARVEAQFGPLVHQSHRYVSQHMGEELEEPVMDEPPYYYLLTTYLSYLILIVFGHVRDFFGKRFRPLHYKHLKSANGYAALNSDFDNFYVRRLKMRINDCFSRPTTGVPGRYITLIDRKSDDFNQTFQFTGTFTETLNMSSYNYLGFAQSEGPCADAVEETVKKYGISVASPRADAGTSDLVIEVEREIAKFVGKPDAMVFSMGFSTNATTFPALVGKGCLIISDELNHASIRIGARLSGAMISSFKHNDMKDLERLLREVISQGQPRTHRPWKKILVVV…	ATGCCTCGTCAGGGTATTAAAAATCCATTTGCGAGCACTGCCACTTCGACGGTTACGGTCCCAGCAGCAGCTGATAAACCGGCCGCACGAAGAAACTCCTTCGCGAAGGCGTCGAGATTAACACATTTCTTCTCGGGCACCCCCAAGAGCAAGGAGCAACAATCCGCTCAGTCTGCCCTGTTGGCCGCAGCAGCTGCGCAACAGCAGTACCTCCTGAACAACCCGTCCCCTTCGATCAACGCCTCGAACGTCTCCCTACCCACAATCTCTCTATCCGCTGTCGAGGACGAAGAAGCCACAATGGAGGAGCCAGCAACCACATTATTCCAGCCGCCGTCGGCCGCGGAAGCCAAGCGCCAGGCTCGTGTCGAAGCCCAGTTCGGTCCCCTCGTCCACCAA…
VE00_08711	scaffold_123:57822-60719	+	cluster	.	.	hypothetical protein	SMCOG1173:WD-40_repeat-containing_protein	WD repeat protein	IPR001680;IPR015943;IPR017986;IPR020472	.	GO:0005515 - protein binding [Evidence IEA]	.	putative_WD-40_protein from BGC0001141 (AIA58901.1:pident=26.87, evalue=7e-13)	MADAVPVIRVLDGRGEEGGSLKGEGGGGRGGASSGSEGNAASRKSPSIGSKAMRSPTIRSGNTKSAAAGKTSSAAIDPLSHHILKRTNTENTIPQRMRTANVADSPKSEVGAPASETGGGGGAARSAAAEGTREEGAPQREKKKVSFLSRFSIGKKKGMDADGDDDDDESEQGDLRTEGMNAQAYAGAARTASGFMPQHKEPPRYIKVRARYKREREFNRMFLAQELCGTKNPVAAGEENEKTVPDVPPGSRPTSREQHGGAVWTTEFSLDGKYLAAAGQDTVVRVWSVIATADERAAHEAEEEQSEGHGAPLSAPVFRSKPVREFEGHGATVLDLSWSKNNFLLSSSMDKTVRLWHVSRAECLCTFKHRDFVTSIAFHPRDDRFFLAGSLDSVLRLWS…	ATGGCCGATGCGGTGCCGGTGATTCGGGTCCTAGATGGGCGTGGGGAGGAGGGGGGGAGTTTGAAGGGTGAGGGTGGTGGGGGGAGGGGCGGGGCGAGTAGTGGGAGTGAAGGTGCGTTTGTGTGTGTTTCTTCTTCTATCTATACCTGCGGGAGTTGGAAGTGGGGAGTGGGGAGGGGGGATATGCAGCTGAGATATTTTTATATTTTATTTTAAGAAAGCTGACGTGGATAGGCAACGCGGCGTCTCGGAAATCGCCAAGCATCGGCAGCAAGGCTATGAGAAGCCCAACTATACGCTCGGGGAACACGAAGAGCGCGGCTGCGGGGAAGACGTCGTCTGCGGCTATTGATCCGCTGTCACACGTACGTACCTCCTTCCCCTTCCTTCCTGCACGCA…
VE00_08712	scaffold_123:61331-62952	-	cluster	.	.	hypothetical protein	.	Rhomboid family membrane protein	IPR002610;IPR022764	.	GO:0016021 - integral component of membrane [Evidence IEA];GO:0004252 - serine-type endopeptidase activity [Evidence IEA];GO:0006508 - proteolysis [Evidence IEA]	MEROPS:MER015686	integral_membrane_protein from BGC0000341 (ABD65967.1:pident=34.34, evalue=4e-05)	MAYNNSQPYHSGGAQNQQPYYSSYDDDRELPRLPSYSPQPGQPIVPQPSSSPFVGPFDDHVYPASNKGSSASLAGNSPYYGQGEATPGTSNDFIPLQDQPKQNTLPMRHQYPSQDHIYDAGPPEDPPKSRRRGLGMFKGEPGVRTAWVVWLFTTIQIAVFIAELVKSGQLTGVPIQIKPSFNPMIGPSSYVLISMGTRYTPCMRRMDAIQNTTEITWPCPYSTSNDANAAENACTLSQACGFGGVPEPAYEKGQAAPNQWFRFITPMFLHAGLIHIGFNLLLQVTIGREMEQSIGPIRFALVYLSSGIFGFVLGGNFAASGISSTGASGSLFGIIALMLLELLYTWSERPNPWRDLAFIALDIIISFVIGLLPGLDNFSHIGGFIMGLAIGICILHSPN…	ATGGCGTACAACAACTCACAACCATACCACAGCGGCGGGGCGCAAAACCAACAACCCTATTACAGCAGCTACGACGACGACCGCGAGCTCCCAAGACTACCCTCATATTCACCGCAGCCTGGCCAACCCATAGTACCACAACCCTCAAGTTCACCCTTCGTCGGCCCCTTCGACGACCACGTATACCCTGCGAGCAACAAGGGAAGCAGCGCGAGCCTGGCGGGGAACTCACCATACTACGGACAAGGAGAGGCTACCCCAGGCACCTCCAACGACTTCATACCCTTACAAGACCAACCGAAGCAAAATACACTACCAATGCGCCACCAATATCCCTCGCAAGACCATATATACGATGCGGGACCCCCAGAGGACCCCCCGAAGTCGAGACGCAGAGGA…
VE00_08713	scaffold_123:64368-67779	+	cluster	.	.	DNA polymerase delta subunit 1	.	DNA Polymerase	IPR006133;IPR006134;IPR006172;IPR012337;IPR017964;IPR023211;IPR025687	PF00136;PF03104	GO:0003677 - DNA binding [Evidence IEA];GO:0008408 - 3'-5' exonuclease activity [Evidence IEA];GO:0003887 - DNA-directed DNA polymerase activity [Evidence IEA];GO:0000166 - nucleotide binding [Evidence IEA];GO:0003676 - nucleic acid binding [Evidence IEA]	DNA polymerase delta catalytic subunit;BUSCO:BUSCOfEOG7KSXJ9	.	MVGALLPQKRVFGEASSARRNIDSSPASMKKRKLEGAETPISRLKSSQNGPKGKPGSSQPSHFESEVLEKLTQDMTGLKNKNSEKDQQWDRPALTDFNAETDNLIFQQIEAEEGTLHGGKATVKLFGVTETGHSVMLHVTDFLHYLYVAAPVSFVRTDCESFKVFLESQVAQHQPAIHSVQIVMRENLYGFQGNQQSPYLKITVTDPKFINRVRTTIEGGNANWKGMWKGADGGILTFDSIQYVLRFMVDTKMAGMSWVEAPASSYKMINANERQSNCQIEAEIGYRDLITHKPEGEWSKMAPLRTLSFDIECAGRKGIFPEANHDPVIQIANVVTRYGEKKPFVRNVFCLDTTSLIVNTQIFEFQREEKMLMAWRDFLEKVDPDIIIGYNISNFDFPY…	ATGGTCGGCGCACTTTTACCCCAGAAGCGGGTATTTGGTGAGGCGTCGAGCGCCCGCCGAAATATCGACTCCTCCCCCGCCTCGATGAAGAAACGCAAGCTCGAAGGCGCAGAGACCCCCATATCGCGACTTAAGTCTTCACAGAATGGACCGAAGGGAAAGCCCGGCTCCAGCCAGCCGAGTCATTTCGAGTCGGAGGTGTTGGAGAAGTTGACTCAGGATATGACAGGATTGAAGAATAAGAATTCAGAGAAGGACCAACAGTGGGACAGGCCGGCCCTGACCGATTTCAACGCCGAGACGGACAACCTGATCTTCCAGCAAATAGAGGCTGAGGAGGGCACACTTCATGGAGGGAAGGCGACGGTGAAGCTGTTTGGTGTCACAGAGGTTCGTGCC…
VE00_08714	scaffold_123:68457-69690	+	cluster	.	.	hypothetical protein	.	NA	.	.	.	.	.	MPGLKKWLRDNLPWSSSTSSEPIPDPPPFLPDKRPSVLTPSPSKEALVPFTDSYGYFQHLPYEIRRQILTEALGSRTLHVDLTYLNRPVRKKGKYVIGKDGGYAYAKSKTWGWYSCECHQTDSLWPDGIARRNFGEERWIANQRKLPCAGGCKDGRNHRKCGPEVDDKQPLKCRINAMGWLLACRQAYADGVDILFSTNNFHMDNFDLLLHLPRLILPQRLRNIESMEVSWTFRPTATRDKPLDILWNDPTTKDTVLHELCRMVPELFPRVRQLDINILGELRLRPDTHSAVVALGGIEAVFLGPIEDMVRALGPGREVCIAIQQTVFHTLFMEKLELYGQDLKQDIYNPYNIRFWKELDPDSGLGYWICDGAPDNCQLGNIYFNNY	ATGCCCGGTCTCAAAAAATGGCTCCGAGACAACCTGCCCTGGAGTTCTTCGACTTCGTCAGAGCCAATTCCAGACCCTCCGCCCTTTCTTCCCGATAAAAGACCAAGTGTCTTAACGCCGTCACCATCGAAGGAGGCCCTCGTGCCATTTACGGATAGCTATGGCTACTTCCAGCACCTCCCATATGAAATACGCCGTCAAATCCTTACCGAGGCGCTTGGCAGCCGCACCTTGCACGTGGACCTAACATATCTCAATCGGCCTGTCCGTAAGAAAGGGAAATATGTTATCGGAAAAGATGGGGGTTATGCATATGCGAAAAGCAAAACCTGGGGGTGGTACTCTTGCGAGTGCCATCAGACTGATAGTTTGTGGCCGGATGGTATTGCCCGTAGAAAC…
VE00_08715	scaffold_123:70207-71288	-	cluster	.	.	hypothetical protein	.	NA	IPR013320	.	.	.	.	MQFSYAFLLAFITSTAAQGGGTGTIDGDLAALPQCARDCIGQASLGAGCSSSLAIYDLVNEICDLVAVAQGSSSAGGSSPSSSATHSHTAQSTGSNTSPTTTDDSAPTTTGGAHDSADSTSSSTPPPSNSKSVPVGAIVGGVVGGLAVIALFAFAVIFLVMRSRRQLQNNPAPPPQQSPQDGYIKSELNPQHLAQPYIPPPSFTQGEPVPYPPPNQQTFQQQQPPNSELGAHTTTQAYPQQAFIPGQQPPQELSQQTFPQQQPPNPELDLHTPTQIYPQQP	ATGCAGTTCTCTTACGCTTTCCTCCTTGCCTTCATCACCTCCACTGCCGCACAAGGAGGCGGCACTGGCACTATCGACGGTGACCTCGCTGCCCTCCCACAATGTGCGCGGGATTGTATCGGACAGGCGAGCCTCGGCGCGGGCTGCTCGAGCTCTCTTGGTTTGTTGACTCCTCTCTTGCTTCATCTCCAATTGACCTAACAGTTGAAACAACATACTCACCCCTATGCTATAGACCCCGTATGCCAATGCGGCAGCGCCCGCAACTGAATTGAGCAGGTCGCCACACCCTGCATAATAGCTAAGTGCGACGCCTCAGAAACCAGTTATTGTATGCCTCCTCATATTCCTTTCATTCCTTCCATCTTCCCACACGCACATACTAACATCATATAGCAA…
VE00_08716	scaffold_123:71980-73327	-	cluster	.	.	hypothetical protein	SMCOG1006:acyl-CoA_dehydrogenase	acyl-CoA dehydrogenase	IPR006091;IPR009075;IPR009100;IPR013786	.	GO:0016627 - oxidoreductase activity, acting on the CH-CH group of donors [Evidence IEA];GO:0050660 - flavin adenine dinucleotide binding [Evidence IEA];GO:0003995 - acyl-CoA dehydrogenase activity [Evidence IEA];GO:0008152 - metabolic process [Evidence IEA];GO:0055114 - oxidation-reduction process [Evidence IEA]	.	YngJ from BGC0001103 (AAF08800.1:pident=28.43, evalue=2e-42)	MNFDIPPDLKEFLSSLDSFIEREIAPLQAQDDNERFFDHRREHSRTDWDNGGLPRPEWEALLTEARRRADKAGFYRLSLPVEYGGQNKGNLWMSVIRERLAAKGLGLFNDLQNEHSVVGNFPTIVMLLSFGNEAQRKEFIPGQLAGKVIMTFGLTEPDHGSDATHLKTVAKPETRNGVKGFVLNGRKKWQTGMHVATHCILFARTSGRAGSTSGITAFIVPAKTPGIKVESYEWTFNMPTDHATVSLNDVWVPSTAIFGPPTSGLSVAQAFLHDNRIRQAASSLGAATFCIQESIKYAKERKPFGKALAWNQGIQFPLVELLTQTEMLRLLIRKTASDMDSMPHRDVEKNLTDKVSMCNYWANRLCCESADRAIQVHGGVGYSRHKPFEHIYRHHRRYR…	ATGAACTTTGATATTCCCCCCGATCTCAAAGAGTTTCTCTCCTCTCTAGACAGCTTCATAGAGAGAGAAATAGCTCCGCTTCAAGCTCAGGACGACAACGAACGCTTCTTCGACCATCGTCGGGAGCATAGCCGTACTGACTGGGACAATGGTGGCCTTCCACGCCCAGAATGGGAGGCATTGCTCACTGAAGCCCGGCGGCGAGCTGACAAAGCTGGCTTCTACAGATTATCACTTCCGGTCGAGTACGGCGGGCAGAATAAAGGCAATCTCTGGATGAGCGTTATAAGAGAACGTCTGGCAGCGAAAGGTCTAGGCCTCTTTAATGACTTGCAAAACGAGCACTCTGTCGTAGGCAACTTCCCCACGATTGTCATGCTTCTTAGCTTCGGCAATGAG…
VE00_08717	scaffold_123:73993-75094	-	cluster	.	.	hypothetical protein	SMCOG1039:aldo/keto_reductase_family_oxidoreductase	Aldo/keto reductase family	IPR001395;IPR020471;IPR023210	PF00248	GO:0016491 - oxidoreductase activity [Evidence IEA];GO:0055114 - oxidation-reduction process [Evidence IEA]	.	Aldo-keto_reductase from BGC0000893 (CCA54216.1:pident=41.81, evalue=2e-60)	MATSPEVVLRQLGKLGPLVPRLGVGLMNLSGVYSVPGPDAERLKFLDAAYEMGERFWDTADEYADSEDLIGKRIAANPSKRKNIFLATKFGVRSAPTDVIDKRMIIDSSPEYCREALEKSLKRLGLPYVDLYYIHRLDKITPVEKTIEALVELKEAGKIKHIGMSECSADSLRRAYAVHPITAVQVEYSAFCLAIEDPNIRLLEAARELGVAVVAYSPMGNGLLTGGLRKAENLENNVAIVDEISEIAKKKGITTAQLALAWVLAQGDDIFAVPGTTKIHRLAENLDSMSISLSSEEEKAVRELAKGVMGGRVQELMGHTFADTPQLQKV	ATGGCCACCTCTCCAGAAGTCGTACTCCGCCAGCTAGGCAAACTTGGCCCACTAGTGCCACGTCTCGGCGTGGGCTTGATGAACCTAAGCGGCGTGTATAGCGTGCCAGGGCCGGATGCTGAGCGCCTTAAGTTCCTAGATGCAGCATATGAGATGGGCGAGAGATTCTGGGACACTGGTAAGTAATATGGCTACCGCCTAATGTTAAAGCAAATCAAAACTTACCCCTCTAGCCGACGAATACGCCGATTCCGAAGACCTTATCGGAAAACGGATTGCCGCTAACCCCTCAAAGCGCAAGAATATCTTTCTGGCCACAAAATTCGGCGTGAGATCGGCTCCTACAGATGTTATTGATAAAAGAATGATCATCGATTCCTCGCCAGAGTACTGCCGCGA…
[truncated: 223 more rows]
