# Supplementary material for: Extreme sensitivity to ultraviolet light in the fungal pathogen causing white-nose syndrome of bats
Source: Nat Commun. 2018 Jan 2;9:35. doi: 10.1038/s41467-017-02441-z (PMC5750222; doi:10.1038/s41467-017-02441-z)
Supplement: Supplementary file 21 — Supplementary Data 18 [file 41467_2017_2441_MOESM21_ESM.xlsx]

## Sheet: Psp 23342-1-I1
#Cluster_1
#GeneID	Chromosome:start-stop	Strand	ClusterPred	Backbone Enzyme	Backbone Domains	Product	smCOGs	EggNog	InterPro	PFAM	GO terms	Notes	MIBiG Blast	Protein Seq	DNA Seq
VE03_00038	scaffold_1:131678-133253	-	flanking	.	.	hypothetical protein	.	Poly(ADP-ribose) polymerase catalytic domain	IPR012317	.	GO:0003950 - NAD+ ADP-ribosyltransferase activity [Evidence IEA]	.	.	MPTFNDDELVELSLLRAREVDELVEHGLVVASRRFDEDLLDILVFSYPELTISLHTGPTYPAEQLQLEIDNISLPRLVVDELRNAAREIVVRDADTNNYEGWTRRSDIDDFGIFEFEMSAFHVARVASEHLESYRDSIKEPRESARVEDLATKFKNDLVSREGIDLSSITIDRKASDVLGKLPDETCSLVPPSFRILHVESVLRDNLYSKFLACQNEIREQLMALPRYQLQSCIPKDQSTRRDTVEELVEQVVAPKLTFHGTSNRFVPSIVQNGFLAPGAINPTTGEALPVRCGSTYGRGIYSSPSAEFSLSYSGSEAQPTAPDGFWGLKLIVCATLMGRSAQMTRDDEWWTRSEPYPGAHSHVGNNMYEYVVFNSAQILPCYVIHLDWGFHNKHFFED…	ATGCCTACATTTAACGACGACGAGCTCGTAGAGCTTAGTCTCCTCCGTGCCAGGGAGGTTGATGAGCTCGTTGAACACGGTCTGGTCGTTGCCTCCCGCCGATTCGACGAGGACCTCCTCGATATACTCGTATTTTCATACCCTGAACTAACAATCTCGCTGCACACCGGGCCAACATACCCTGCGGAGCAGCTACAACTCGAGATTGATAATATCTCGCTGCCTCGTCTTGTCGTGGACGAGCTGCGCAATGCAGCGCGGGAGATAGTGGTACGGGATGCAGATACGAACAACTACGAGGGATGGACCAGGAGGTCGGATATTGATGATTTTGGGATATTTGAGTTTGAAATGAGCGCCTTTCACGTAGCCCGGGTGGCCTCCGAACACCTCGAGAGT…
VE03_00039	scaffold_1:134727-135227	+	flanking	.	.	hypothetical protein	.	NA	.	.	.	.	.	MSRTHKQDGADHPSSLAPSASHSTLDSISQTLYIVVNRGDPIDSYSMRHTAFWVEFSDGRNLLSHVCGAASFFEFEERWNEAQPQEGKNFERIIFVLTVRTAVDDMTIRNTLRQTPVNNKERSWNCQTWIGDGLQRLQDAKLLREANTVSAADQMVDVLLEAPDEE	ATGAGCAGAACGCACAAGCAAGATGGCGCGGACCATCCCAGCAGCCTCGCCCCCTCCGCCAGCCACAGCACCCTCGACTCGATCAGCCAGACGCTGTACATCGTCGTCAACCGCGGCGACCCGATCGACTCGTACTCGATGCGGCACACGGCGTTCTGGGTCGAGTTCTCGGACGGGCGCAACCTGCTGAGCCACGTGTGCGGCGCAGCCAGCTTCTTTGAGTTCGAGGAGCGCTGGAACGAGGCGCAGCCGCAGGAGGGGAAGAACTTTGAGCGCATTATTTTTGTCCTCACGGTGCGCACGGCGGTGGATGATATGACGATTAGGAATACGCTGCGCCAGACTCCGGTCAATAATAAGGAGCGCTCGTGGAATTGTCAGACTTGGATAGGCGATGGG…
VE03_00040	scaffold_1:135693-137252	-	flanking	.	.	hypothetical protein	.	integral peroxisomal membrane peroxin	IPR010482	PF06398	.	.	.	MDEYTNGAFANRDGRVPVIRLDSPSSQSEASHDLPGNENKGKKHSIRSKLGDKARKMVGRAGDNKGDNGDKAEKGDKGPSMQDRLLEKLLQQVIPVEDQPRNQEGSPYSNRIERPAFSLPTMSTNFRRFNSRIGVVFVFQARVIRLLSWRKYSHTISLLAVYTFVCLDPHLLPVLPLAGLLLGVFIPSFIARHPAPPVTLSTSFEYSPRGPPIAPAPTVKPVKELSKDFFRNMGDLQNCMEDFSQVHDQVLTKLAPPMNFSNEPLSSALFLFLFMSTAAMFIASHLVPWRFCFLLGGWFVIFSGHPAVAKLLASTHDQHVAPRESEAKSWLDTWVANDIMLDMEPETREVEVFELQKLDSRGEWEPWLYSASPYDPLAAPRIANERPRGTQFFEDVAAP…	ATGGATGAATATACCAACGGCGCATTTGCGAACAGAGACGGACGCGTCCCAGTTATTCGGCTCGACAGCCCGAGTTCCCAATCCGAGGCCAGTCACGACCTGCCAGGGAACGAGAATAAAGGAAAGAAACATTCGATCCGATCAAAGCTCGGGGACAAAGCTCGCAAGATGGTTGGGCGAGCGGGGGATAACAAAGGTGACAATGGCGATAAGGCAGAAAAAGGCGACAAAGGTCCGAGTATGCAAGACCGTTTATTAGAGAAGTATGACAATGTTCCACCATGTTTACTTTGTACGACGCAGAGGTTAATACTATGAAGGCTGCTGCAGCAGGTCATACCGGTCGAGGACCAACCCAGAAACCAAGAGGGGTCTCCCTATTCAAATCGCATTGAACGA…
VE03_00041	scaffold_1:139119-143511	+	flanking	.	.	CMGC/DYRK/DYRK2 protein kinase	.	NA	IPR000719;IPR002290;IPR008271;IPR011009;IPR017441	PF00069	GO:0005524 - ATP binding [Evidence IEA];GO:0004672 - protein kinase activity [Evidence IEA];GO:0006468 - protein phosphorylation [Evidence IEA]	.	.	MIRDQIAPSGPRPAGLPSQKSSKENYDPVASASRPRLPIGREPPPVLNKIPLPSFGGNDPSEEQASGEPLDFLPSPSFDDLHQSISSASDDQRLEPFPDATREPNLSRSMISDRATGGLMTREAVEAKALAGRGAPISRPVRSGSLLRRQSTSNRQSSVSSTSSGIPGSMDPPTAPLAMRTRRQNQYPPISANNGGKGQRKSIGFGGPEPDTSFRTSHRRRPSLASSITTSTSNQSLSDATNGSRMSDSAGNFQGDTSRLTTPRASKTKSLQPPSRHNQESLSTPRGTPDHSRSLSYAGKSPGRHNGRNTSTPSSAARRMSQMPSSNSHASGLGARTISPTDTRRMKRMSTMHGAPPLPNTPPVNQQDLSNIRGSSRSPSLLPRMSTTPSSLRNTPDFS…	ATGATCAGAGATCAGATCGCACCGTCTGGCCCAAGACCGGCGGGTCTGCCCTCTCAAAAGTCGTAAGTTGGGCCACATCCCTTAATCACGCCAGTCAATTGCTTATAATCCTCAGCTCAAAGGAGAACTACGACCCCGTTGCCTCTGCTTCTCGACCACGTCTACCTATAGGCCGAGAACCACCGCCCGTTTTGAATAAAATACCCTTACCCTCCTTCGGTGGCAACGATCCTTCCGAAGAACAAGCCTCAGGCGAACCTCTGGACTTCCTGCCATCCCCCAGTTTCGACGATCTGCACCAGAGTATATCATCGGCGTCTGACGACCAGAGACTCGAGCCATTTCCGGACGCAACAAGAGAACCCAACCTATCTCGCAGCATGATTTCTGATAGAGCTA…
VE03_00042	scaffold_1:144752-146497	+	cluster	.	.	hypothetical protein	SMCOG1175:pyridine_nucleotide-disulfide_oxidoreductase	oxidoreductase	IPR004099;IPR016156;IPR017941;IPR023753	.	GO:0051537 - 2 iron, 2 sulfur cluster binding [Evidence IEA];GO:0016491 - oxidoreductase activity [Evidence IEA];GO:0050660 - flavin adenine dinucleotide binding [Evidence IEA];GO:0055114 - oxidation-reduction process [Evidence IEA];GO:0045454 - cell redox homeostasis [Evidence IEA]	.	EpaQ from BGC0000934 (AHW81476.1:pident=31.66, evalue=3e-41)	MATEFKIKNLAALDLKPGEKREVEVDGVEDGKVLLLNVGGKTTAVGAKCTHYGAPLVKGVLTGDGRITCPWHGACFNAKTGDIENAPAIDNLPVFGLVEKDGGVYVTGAQDKIKGSRRKPNIKCSAVKPEHIVVVGGGSGAIGTVEALREQGFKGAITLISNEGYLPIDRTKLSKALIADPVKIGLRDQQWFDEAGITTVTDEVTEVDFLTKKVHTKSSSVYPYTKLVLATGGTPRQLPLPGFKELGNIFVLRSIHNVKDILAAIGEKNKKIVVIGSSFIGMEVAKATSKDNTVSVVGMEKVPLERVMGEQVGSYLQKQLEASGVKFHMSAGVDKALPSDSDPSKVGAIQLKDGTKLDADLVILGVGVAPATEYLKDNKSVQLVKDGSLTVDEHFLVKG…	ATGGCGACGGAATTCAAGATTAAGAACCTTGCGGCGCTCGACTTGAAGCCGGGAGAGAAGAGGGAGGTTGAGGTGGATGGAGTGGAGGATGGGAAGGTCTTGTTGTTGAATGTTGGGGGGAAGACTACTGCCGTGGGAGCTAAGTGCACTCATTATGGTGAGTCTGATGCTCGGTTTATGAGTTGCTTCTGCTAACATATAGACCAGGTGCCCCTCTTGTCAAGGGCGTTTTGACTGGAGATGGCAGGATTACGTGCCCGTGGCATGGAGGTGAGTTATACCGAAATACTGCAACTGCGATAGAGACAGCTAGCTAATGGCATTGCAGCCTGCTTCAACGCAAAGACGGGTGATATCGAGAACGCCCCGGCCATTGACAACCTCCCCGTCTTCGGGCTC…
VE03_00043	scaffold_1:147524-149955	+	cluster	.	.	hypothetical protein	.	conserved hypothetical protein	.	.	.	.	.	MSVAADPQLGDPPDADGRYCEQLLIIPVTPTTPVERETECCCGRDSCAYLRHNNEALDGLEKDVRTAAQLGQALLVRHEAYIVEAEESRRQMSMRIDSLETDKRNLEAENARTVQENRDLLSHLEQLNGAIADSESRAGSLEATLQGTLLEMKRLDSLASRTHDLEAQLAELEKEQDVLRETVVMTEAESRTAVRRWREAERRLGEVQDQLERIEREASEEKSRHEEVFRRMERQKLVDKAIQDTSSGKVALSNSGQGKGGTNVVSHFVKDILQDNVNLQMGIVELRDMLTTSNDEVQKLRDQLMAHQPVRDGAAGANTAPVTLATELTGKEPISLSQELHVHHHYHAPAKKEESRRAVPKRKRNVSITTPTRLHGRGHGSRQSQSSIAATILSQTSST…	ATGTCCGTTGCTGCGGATCCACAGCTTGGTGACCCGCCGGATGCGGATGGCCGGTATTGTGAGCAGCTTTTAATCATTCCTGTCACGCCAACGACGCCAGTGGAACGCGAAACAGAGTGTTGCTGTGGAAGGGACAGCTGCGCATACCTAAGACATAACAACGAAGCTTTGGACGGGCTGGAGAAGGATGTGAGGACAGCTGCACAGCTGGGCCAGGTATGTGGAGTCCTTTTTATCTGTTGTCGGGTCCCCTTTGTTCGAGTCTATAAAGCGAGTGCATAAACCCACTAGTCGAGCTGGTATGCATATGACGGGTAACCTGCATACCAGCCTGCATACCACTAGATATCATGATGGTAGATATAAGTTTCCGAAAAGGCGAAATAACTAACTCTCTCC…
VE03_00044	scaffold_1:150809-152108	+	cluster	.	.	hypothetical protein	.	NA	.	.	.	.	.	MPQAAAMERRYTAIPDLDNGLSPRHFLASSPQLEGRQDSFVCPEANSHRCEDTGFPNECCPDNQFCFVDRDFNSTCCAIGNNCASVNICTDTDYFYCHTTSTITAATTSSTRRISSGSSTITSAPDPNTTVLPACCRRPCDAASSYQCPSSLGGICCALGETCVTNGGCVKTLPPTTSTSTTSSSIPSCATSNIPCTDGLGGCCNSGSQCTMVQSTGYCASGTAAPTELRIGGGTGNVVVEKPRDGGGLSSGAKAGIGAGVAIGAIIVIGAAVWWWISKRRKAGGSAPRGSGQGSGPRGSGRGSGPWGSARGGTETVVSMRQGSTPGGPDMAGRGTEDYFGPAAGVGPFTGAEGAGMARSGAVPVSPDQPGDIQPPVEIGEALGRPTPVSPGPSTRHEY…	ATGCCGCAAGCCGCCGCCATGGAGCGACGCTATACCGCAATTCCCGACTTGGATAATGGCCTCAGCCCGCGGCATTTCCTGGCCTCCTCGCCGCAGCTTGAGGGGCGGCAGGACAGCTTCGTATGCCCGGAAGCCAATTCCCACCGATGTGAGTCGAGTCGCGGAGCCCTCTCACCCATGTCGAGAACTGACGGCCACAGGCGAGGATACAGGCTTCCCAAACGAATGCTGCCCCGATAACCAGTTCTGTTTCGTCGATAGGGACTTCAACTCTACTTGCTGCGCTATCGGGAATAACTGCGCATCGGTGAATATATGCACGGATACTGATTACTTCTACTGCCACACCACCTCCACCATCACCGCTGCCACCACCTCTTCCACTCGCCGCATCTCCTC…
VE03_00045	scaffold_1:152432-153356	-	cluster	.	.	hypothetical protein	.	cell division control protein 14	IPR012535;IPR016024	PF08045	GO:0005488 - binding [Evidence IEA]	.	.	MEALLSLSFDNLSSYDASKIRKGMRQVEGLLAQICLSKQKPSKRHSLLVPADNPPPSPRKELADLPDDPAFREFFKLQDGFEWNVALRLVNCLDRLLGKSNDGQNDLLILACLDLIQGILLLHPSSRSLFSRELYMNHLLDLLEPINCPAIQSATLLTLVVVLLDTPANTRTFEALDGLLTVTSLFKSRSTPRDVKAKLVEFLYFYLLPESPSIPSAGARDSVPAMLQRSPSKLAGAFGREMKGKAEQAAEVTRSPIEKQALVSRHLSSVEDLVEDLRDSAPFGGIFS	ATGGAAGCCCTACTCTCCCTCTCCTTCGACAACCTCTCCTCCTACGACGCCTCCAAAATCCGCAAAGGCATGCGCCAAGTCGAAGGCCTACTCGCCCAGATCTGCCTCTCAAAACAGAAGCCGAGCAAACGGCACTCGCTCCTCGTGCCCGCAGACAATCCCCCTCCATCGCCGCGCAAAGAACTTGCCGATCTACCCGATGATCCTGCTTTCCGCGAATTCTTCAAGCTACAGGATGGGTTCGAGTGGAACGTCGCACTGCGTCTCGTCAACTGCCTCGATCGCCTGCTAGGGAAGAGCAACGATGGCCAGAATGATCTGCTTATCCTCGCCTGTCTCGATTTAATACAAGGGATATTATTACTGCATCCTTCGTCAAGATCACTGTTCTCAAGAGAA…
VE03_00046	scaffold_1:154277-155519	+	cluster	terpene		hypothetical protein	SMCOG1182:Polyprenyl_synthetase	geranylgeranyl	IPR000092;IPR008949;IPR017446	PF00348	GO:0008299 - isoprenoid biosynthetic process [Evidence IEA]	.	geranylgeranyl_diphosphate_synthase from BGC0000629 (AAT65717.1:pident=53.75, evalue=7e-117)	MAHKTPSPPTRPAHLASPGAIPPRTSSTNGPLQTQKPALPPLPESSWLSSRHSSLAASVSPAAIDQVASSHPTTTTNRPSTDPTPWSEAKETILTGPYDYLDSHPGKDIRSRLIGAFDAWLHVPAPALEIITRVVGMLHTASLLVDDVEDSSLLRRGLPVAHSIFGTAQTINSANYVYFLALQELFKLDELRDKEGGNGKPRGEAVRIYSEELINLHRGQGMDLYWRDTLTVPTEADYLEMVRNKTGGLFRLAVRLMQAESASTTDFAPLASLIGTLYQIRDDYANLLSPTYSTNKGLCEDLTEGKFSFPIIHAIRADPSLVLLNILRQKSADEEVKRYAVAYMEGKGSFAYCREVLKELGKEAQVEVERVSGGEGRWREEVLGILAGLAVESA	ATGGCGCACAAGACCCCATCTCCTCCCACGCGCCCTGCGCATCTCGCCTCCCCAGGCGCCATACCACCCCGCACCTCCTCAACAAATGGGCCCTTGCAGACACAAAAGCCCGCCCTCCCACCGCTCCCCGAATCCTCATGGCTCTCCTCCCGACACTCCAGCCTCGCTGCCTCCGTATCCCCCGCCGCCATCGACCAGGTGGCCTCGTCACACCCCACAACCACAACTAACCGCCCCTCTACTGATCCGACGCCGTGGTCGGAGGCCAAAGAAACAATCCTCACAGGCCCATACGATTACCTCGACTCCCACCCAGGGAAAGATATCCGCTCGCGCCTGATCGGTGCTTTTGATGCCTGGCTCCACGTCCCCGCGCCTGCCCTCGAAATCATAACCCGC…
VE03_00047	scaffold_1:162262-164524	+	cluster	.	.	hypothetical protein	SMCOG1038:phenylalanine-specific_permease	Amino acid permease	IPR002293;IPR004840;IPR004841	PF00324	GO:0016021 - integral component of membrane [Evidence IEA];GO:0016020 - membrane [Evidence IEA];GO:0015171 - amino acid transmembrane transporter activity [Evidence IEA];GO:0006865 - amino acid transport [Evidence IEA];GO:0055085 - transmembrane transport [Evidence IEA];GO:0003333 - amino acid transmembrane transport [Evidence IEA];GO:0006810 - transport [Evidence IEA]	.	putative_amino_acid_permease from BGC0000048 (ABS57488.1:pident=28.82, evalue=3e-63)	MSVYEKDKSSDNASPSRYDEDHHRGNVVDLDVENAPGQNPLLRKLKNRHMQMIAIGGSIGAGLFIGSGGALYNGGPGSLIIDFIIVGVMMLMTVNALGELAVMYPVNGAFFTYSARFIDPSWGFAMGWNYAMQWLVVFPFELIAAGVTIRFWTGNDTNDSASVSDGVWIAVFLVIIVFVNVFGIRGYGEVEFILGTIKVIAVIGFIITGIIINVGGVPTDTRGYIGAAYWHAPQQAFKNGFKGFCSVFVTAAFAFAGTELVGLAAAEADNPRKSLPKATKQVFWRISLFYVVSLFILGLIIKSDDELLSKASGANSKYSPFVRAFQQANIKVLPSIMNAVITLSVISVANSCTFGSTRTLQALALHGMAPRWFSKVDKHGRPWVAMTFSLAFGLLAFIR…	ATGTCCGTCTACGAGAAGGACAAGTCGAGCGACAATGCGTCGCCCTCGCGCTACGACGAGGACCACCACCGCGGCAATGTCGTCGATCTCGATGTCGAGAATGCGCCGGGGCAGAACCCGCTGCTGCGGAAGCTGAAGAATAGGCATATGCAGATGATTGCGATTGGGGGGTCGATTGGCGCGGGGTTGTTTATTGGGAGTGGTGGTGCGTTGTATAATGGTGGGCCGGGGTCGTTGGTGAGTTGATGATGCTGGTGGTTGCGAGATGGCTTCGTCCCTGAGTTTGAGCTCCTGCGCGCGAGTGTGGGAGTGCAGATGGGGGAGGAGCTGGTGATGGGGGAGTTGAGAAGTGAAGCTAATGTGTGGTTGTGCAGATTATCGATTTCATCATTGTTGGTG…
VE03_00048	scaffold_1:166599-167135	-	flanking	.	.	hypothetical protein	.	NA	.	.	.	.	.	MPFVGLVVIEVLVLVGLSSEIGGTVSNWCSAHPGPFCGTRRTSRTIDMGKRDVIDMGDVPKLNVERQAVGPCNIPKYNFDLCRDQVKSQTARVVSSIPVAGEARFDNIPPACMNLAAVLGGSCTGTGARPTPCGSACMKYTSLTDEQMSYLSRALNA	ATGCCTTTCGTTGGCCTTGTTGTCATCGAAGTCCTCGTCTTGGTTGGCCTATCAAGCGAAATCGGAGGCACTGTTAGCAACTGGTGTAGCGCGCACCCGGGCCCTTTCTGCGGGACGCGCAGGACAAGCAGGACAATCGACATGGGCAAGCGCGACGTAATCGACATGGGTGATGTACCGAAATTAAACGTCGAGCGCCAGGCTGTTGGTCCTTGCAACATTCCCAAGTATAACTTCGACCTATGCCGCGATCAGGTTAAGAGCCAGACCGCCCGAGTCGTCAGTTCGATTCCCGTAGCCGGCGGTAAGTGTTCTCACCAACGAAATTTGTAATGGGATCATGGAAAACTAACACACTTTCTATCAGAGGCCCGCTTTGACAATATTCCGCCCGCCTGC…
VE03_00049	scaffold_1:167961-168890	-	flanking	.	.	hypothetical protein	.	NA	.	.	.	.	.	MDNHDEESVQDLAKDYPRPPAYHESAPSIPSQQSQAPLSYDNQASTSHTITSSPYRQFPPVMNAHYQWPSTKTYNLCGATKEDRLCVVEMLTGLSGSSPLGLKAGVLLHNGMSTKDPILAVAGDESHFAGRIYAFNSNSVIMLPPLEARASHRAMTTEIMRPSTTSDNGVTFVFSIEVGEKLQRERFEWRKFKKGNGDEANPGGFTLLRLSSISKKTDPTTSGSSSKGDCSLSPTGNDCEAVALLTLTRSWAKIKHPFSLELTGSGLSGALGDRWVLMVVITALRLWLLNAHGRATKTGIAVGEKLRAK	ATGGACAATCACGATGAAGAAAGCGTCCAGGACTTGGCTAAAGATTATCCACGTCCGCCCGCCTACCACGAAAGCGCACCGAGTATCCCTTCCCAGCAGAGTCAAGCCCCGCTATCTTATGACAACCAGGCGTCGACGAGCCATACCATAACATCTTCTCCCTACCGCCAGTTTCCGCCGGTCATGAATGCACACTACCAGTGGCCGTCAACAAAGACCTACAATCTCTGCGGCGCAACCAAGGAAGACCGCCTGTGTGTCGTCGAGATGCTCACTGGGCTTAGTGGGTCGTCGCCGCTCGGGTTAAAGGCTGGCGTACTGTTGCACAACGGAATGAGCACCAAGGACCCCATCCTCGCAGTAGCCGGCGATGAGTCCCATTTTGCCGGACGGATCTAT…
VE03_00050	scaffold_1:171106-171326	-	flanking	.	.	hypothetical protein	.	NA	.	.	.	.	.	MSCTPRQVPIGYRRHEALFGRRKVLKRNVKGAQDVEDDVGDEMVYNAQSKDVAAF	ATGTCATGCACCCCGGTAAGGACCAGGTACGTGCCCCAGATCCACTGGACGGACATGATTGCCCTTAGAGACAGGTCCCGATAGGTTATAGGCGGCACGAGGCCTTGTTTGGCCGGCGCAAAGTCCTGAAGCGTAATGTTAAGGGGGCGCAAGATGTTGAAGATGACGTTGGTGACGAGATGGTGTACAACGCACAGAGCAAGGATGTGGCCGCATTTTAG
VE03_00051	scaffold_1:172620-173276	-	flanking	.	.	hypothetical protein	.	ANK	IPR002110;IPR020683	.	GO:0005515 - protein binding [Evidence IEA]	.	.	MVDRLLAAGADVNVDVADINGRTALQAAAEHGYMEVVERLLAAGAGVNASAAEHNGRTALQAAAEHGYMEMVERLLAAGADVNARSTTNSDRRTALQVAAGHGYMEIVARLLAAGADINIINKNRRDGCTALAAAARKGHLKVVRELLAAGADPNIAIFDSDRASYGRTALHEAAAFGHVDIIKTLLSAGARVDFDLEEAVSTATNYSIVDVRRLLQQ	ATGGTGGATAGGTTGCTTGCCGCTGGGGCAGACGTGAATGTTGATGTTGCCGATATTAATGGACGCACGGCGCTCCAGGCAGCCGCAGAGCATGGTTACATGGAGGTGGTAGAAAGGTTGCTCGCTGCTGGGGCAGGCGTGAATGCTAGTGCTGCCGAACATAATGGACGCACGGCGCTCCAAGCAGCCGCAGAGCATGGTTACATGGAGATGGTCGAACGGCTACTCGCTGCTGGGGCAGACGTGAATGCTAGAAGTACTACCAATAGCGATAGACGTACGGCGCTCCAAGTAGCTGCAGGGCATGGTTATATGGAGATAGTAGCAAGGCTGCTCGCTGCTGGGGCAGACATTAATATAATCAACAAGAACAGAAGGGACGGATGCACCGCGCTTGCA…
VE03_00052	scaffold_1:173538-176357	-	flanking	.	.	hypothetical protein	.	ZnF_ZZ	IPR002110;IPR002641;IPR007111;IPR016035;IPR020683;IPR027417	.	GO:0005515 - protein binding [Evidence IEA];GO:0008152 - metabolic process [Evidence IEA];GO:0006629 - lipid metabolic process [Evidence IEA]	.	.	MRNINTQRKADGKEPQEPWQYFDLMGGTSTGGIIAIMLGRLWMAIPECIKAYTELSKAIFTPKHSRASPKEIKNQIRKSRLAENDDQILLQDFESPCKVCVFALRESNSKLAILRTYDYLHASQTLFDECKVWEACRATSAAPTFFDPVQIGPYKQSFIDGGLGYNNPIFKVYDEAQNIWPDRTVVATSIGTGEVPGTAFGGNLKKIAESITKIVTGCDVVADDFYNANKAMVAEERYYRLSVTHGLRNIGLEKHKHIGEIVDQTQEYLSRGEAQKKIKQCIKVLLQERIDNGNDPQISSKHNGFKSDACLESLKFKEMNFREENIVSADDDTCGWLVKNENFARCIQDEDGLLWIQGKAGAGKSTLMKYVYERTQMPTADASGLKLSFFFHARGVELQ…	ATGAGAAATATCAATACCCAGCGGAAAGCCGATGGAAAGGAACCGCAGGAACCATGGCAATATTTCGATCTGATGGGTGGCACAAGTACTGGGGGGTATGCAATAATTCTATATTCCCAAGTCGCGTGCTAATTGTATTTCTAGTATTATTGCGATTATGCTTGGAAGACTGTGGATGGCTATTCCGGAATGCATTAAAGCTTACACGGAGCTCTCGAAAGCCATTTTCACGCCGAAACATTCCCGCGCAAGTCCTGTCAGAGGAGTGGAATTCCTGAACGGCGACGGGAAGTTTGATTCGCTATTTTCGAGAAAGAAATTAAAAACCAGATCCGGAAATCAAGACTAGCGGAAAACGACGACCAGATCTTACTCCAAGACTTCGAGTCGCCCTGCAAA…
#Cluster_2
#GeneID	Chromosome:start-stop	Strand	ClusterPred	Backbone Enzyme	Backbone Domains	Product	smCOGs	EggNog	InterPro	PFAM	GO terms	Notes	MIBiG Blast	Protein Seq	DNA Seq
VE03_00091	scaffold_1:290285-292369	-	flanking	.	.	hypothetical protein	.	RNA exonuclease	IPR012337;IPR013520	.	GO:0003676 - nucleic acid binding [Evidence IEA]	.	.	MFTSKGLFSKIDCPYSDRCLLPKCLFAHHKPSAMKPAEPTPAVPLPELPSEKQAVEVATEDGQRKRRKIGHGDVVETKSSSAKTEVKVAAKESNSTSSEKRSISPPPSRRTSSLAPGKKPEEMSKAEPKAVATAKQAPKAATSVSKPTKLETLNPRLLKHSPATHDLRTKLVKLLHDQLVRLNTELAKEAPSDKSLILTAQQLITMALDIEEQAAKDKPAIHSSVVKNTIVRYKKMSTSDWKTARKTSIDAEAAKSQPATSTKPAPTAPPKILTTGLPPHLELSLLPKLLTPLTSLSAHGYVSTIPPASSIATATSGLAAAQGWEVCDRCKTRFQVFPGRRESDGLLTSGGACTYHWGKPFFPSRAATDVKGSKREKRYRCCGQSIGDSAGCTKAITHV…	ATGTTCACCTCAAAGGGCCTCTTCTCCAAGATAGATTGCCCCTACAGCGATCGCTGCCTGTTGCCAAAATGTCTCTTCGCACATCACAAACCATCAGCTATGAAGCCAGCAGAACCTACACCAGCTGTGCCATTGCCAGAGCTACCGTCGGAGAAGCAGGCTGTCGAAGTGGCTACTGAAGATGGACAACGGAAACGGAGAAAGATAGGCCATGGAGATGTCGTGGAAACCAAGAGCTCTTCCGCAAAGACGGAAGTCAAGGTGGCTGCGAAGGAGTCGAATTCTACTTCCTCAGAAAAGCGCTCAATATCCCCACCACCTTCTCGCCGCACCAGCAGCCTCGCCCCTGGAAAGAAACCAGAGGAAATGTCTAAGGCGGAACCAAAAGCGGTAGCTACA…
VE03_00092	scaffold_1:293415-294873	+	flanking	.	.	hypothetical protein	.	lipase serine esterase	IPR007751;IPR029058	.	.	.	.	MADHLCVLVHGLWGNPNHLKNVAKVLREKYSEDELHILVSKRNSGSFTYDGIELGGQRVCHEIEEELKRLSEAGQTVKKLSMIGYSLGGLVARYTVGLLESRGLFDDIDAINFTTIATPHLGVRSPNRAMISKIFNVLGPQMLSMSGTQLFMLDDFRDSGRPILEVMADPNSIFITGLRRFKRHSLYANITNDRTAPFYTTGISKIDPFVDLKAVNVKYLDGYEDIILDPSRPFSPKEKKLLTFYSKLKLDASFFFGNLHIFALLVFAIPIGTLAFLTYAGIQTVLSSSRIRLHESGGAGIDPSSYRTPFLTDIREAVEDACGNLNNAQTQEYLSATPSTAVSSDDESDVSGRPLMANKAAEKPSRSTTASGNPSTDVSTKGPPTLALTSGQFTIIRNL…	ATGGCAGACCATCTCTGTGTCCTCGTTCACGGGTACGCCTCCCCTGTAAGCTATGTAAAGGCGATTCTAACTCATAACTGCCACAATCAGCCTCTGGGGAAACCCCAACCATCTCAAAAACGTCGCCAAAGTGCTTCGCGAGAAATACTCCGAGGACGAGCTCCACATACTGGTTTCCAAGCGGAATAGCGGAAGCTTCACCTACGATGGCATTGAGCTTGGAGGACAGCGCGTGTGCCATGAGATAGAAGAGGAGTTGAAGCGGCTTTCAGAAGCTGGCCAGACAGTCAAGAAGTTAAGCATGATCGGGTATTCCTTAGGCGGCCTCGTAGCGCGGTATACCGTTGGCCTCTTGGAATCCCGAGGCCTCTTCGACGACATCGATGCAATTGTAATTCT…
VE03_00093	scaffold_1:295342-295979	-	flanking	.	.	hypothetical protein	.	NA	.	.	.	.	.	MSLVATPEKRATIDRKLGELIQAIENHELWVPPTPNQTLYHVWDFLKRSKYMLSEFDNIVAGRALAHPNQFRPAPGTGAAAAQLVYQDVVGRNMMANLMITDTTGKTAMMTGASGPPVDFGNDAKEKVRSLNSA	ATGTCCCTCGTCGCCACCCCCGAAAAGCGAGCTACAATCGACCGCAAGCTCGGCGAATTGATACAGTGAGAAGACCTCCCCAGAGTTTTCCTGGGGAGGGAAGGGATCGTGCTCCACATATAATTAGAGTGCTAATCTTGGGTCTTCCGTTTCCCCCCTGATAGAGCCATCGAGAACCATGAACTCTGGGTTCCGCCAACCCCAAACCAGACGCTGTACCACGTGTGGGACTTTCTGAAGCGCTCAAAGTACATGCTCTCCGAGTTTGACAACATCGTCGCGGGGCGCGCTCTGGCGCATCCGAACCAGTTTCGTCCTGCTCCTGGTGAGTTTGTGTTTCTTTTGTGAAGCCTTTGTGTGATCTGGAGATGGGAATTTTAATATTACTTTTTTAAAAAA…
VE03_00094	scaffold_1:297003-298743	+	flanking	.	.	hypothetical protein	.	cyclopropane-fatty-acyl-phospholipid synthase	IPR029063	PF02353	.	Sphingolipid C9-methyltransferase 2	.	MASKPSANVAESDFEFIETPKVSAPTFEKFEECGVKTTAYPAIKNAPLPADGPGAESFSNIALFSLLFIVPAYTAWKVGGGLKTTIFFALFTSIPLLISFWYLNSTIGPRINEKVKLPGLPIEHYLTFKSDADKLKYRGRTKIPMETFHNMYFEGDVEFNGDCLEVLEYRADWASFTFTISLFKFIFFQFAPEVIMHTRSQDEEQVRDHYDRGDDFYGWFLGPRMIYTSGIISDITKEETLEELQDNKLAIVCEKIDLQKDERMLDIGCGWGTLAKFASVNFGAQVTGITLGRNQTAWGNNGLRKAGITEEQSRILCMDYRDIPVPEGKYNKITCLEMAEHVGVRHFKTFLKQVNDMLDDDGVFFLQIAGLRKSWQYEDLMWGLFMNRYVFPGADASTP…	ATGGCGTCCAAACCCAGTGCCAATGTCGCTGAGAGCGACTTTGAGTTTATAGAAACTCCAAAGGTTTCTGCGCCAACCTTTGAGAAGTTCGAGGAGTGCGGTGTCAAAACCACTGCTGTAAGTCCACCACACACCGGGAGCTCGACTGAAGCTTGATTTGCAGAGCGTTATTTGTTGGGCCATACTAATTCGCGAATTACAGTATCCTGCGATCAAGAATGCCCCTCTCCCAGCTGACGGGCCTGGCGCCGAGAGCTTCTCCAACATCGCCCTCTTCTCACTGCTGTTCATTGTGCCCGCATACACGGCCTGGAAAGTTGGTGGCGGTCTGAAGACGACGATTTTTTTCGCCCTCTTCACCTCGATCCCGCTCCTGATCTCGTTCTGGTACCTCAACTC…
VE03_00095	scaffold_1:299345-303657	+	cluster	.	.	hypothetical protein	.	Domain of unknown function (DUF1720)	IPR000261;IPR002048;IPR003124;IPR011992;IPR026812	.	GO:0030479 - actin cortical patch [Evidence IEA];GO:0005509 - calcium ion binding [Evidence IEA];GO:0005515 - protein binding [Evidence IEA];GO:0003779 - actin binding [Evidence IEA];GO:0006897 - endocytosis [Evidence IEA]	Actin cytoskeleton-regulatory complex protein pan1	.	MFSGSNSYLGGNAGRPTGPPQQQQQQFNSYNQNQQPNSFPQQQNAQTGGFQMNPQPTGFQPQQTGFQPQPTGFQQPAPLQSQYTGFPGAQPQYGQNQQQQDFGVPPMPPMPTQHQQPQAPVQPQPTGFSQMAASFQTGDSKAKGRRQPQAAKSTKIPSIRLSFITAKDQAQFETLFKSAAGDDQALSGDKSRDILLRSNLDGDSLSQIWTLADTTRSGHLLFPEFALAMYLCNIKLVGKQLPQVLPENIRNEVSSMVDIINFGVADDAPQPRTNVPDFNTRSSTASPPTIQQPQPMASNSQLLTAQMTGFQQPQQTGFQGGFQPQQTGFGGQQNNFQNATNPQATGYTGPRPPMPPMPTGYGQGGGLMPPGGGMGGMVAPLNAQPTGVPGQWGLVNAPA…	ATGTTTTCGGGCTCCAACTCGTACCTGGGCGGAAATGCCGGCCGCCCTACGGGCCCTCCGCAGCAGCAGCAGCAGCAGTTCAACTCCTATAACCAGAATCAGCAACCAAATAGCTTTCCTCAGCAACAGAATGCCCAAACGGGGGGGTTTCAGATGAACCCCCAGCCGACTGGCTTCCAACCTCAGCAGACGGGCTTTCAACCTCAACCTACCGGTTTCCAGCAGCCGGCGCCGCTGCAATCTCAATACACTGGCTTCCCAGGCGCCCAGCCTCAGTATGGCCAGAATCAGCAGCAGCAGGACTTTGGAGTGCCGCCAATGCCGCCGATGCCAACGCAGCACCAGCAACCACAGGCGCCAGTCCAGCCCCAGCCGACTGGGTTCAGCCAAATGGCAGCT…
VE03_00097	scaffold_1:304548-304980	-	cluster	.	.	hypothetical protein	.	NA	.	.	.	.	.	MASPLSISLRALRQTNTTRSITSFRRAFASSPPPAGDDPKPVSGHVNFYKTFTRPIAKVLLLATFTYQLSYYFWVKLEKDEIKSERQNEILQLENQLQAALEKPKQP	ATGGCGTCACCCTTGAGCATATCACTTCGTGCTCTACGACAAACCAACACCACCCGCTCCATCACCTCTTTCCGCCGCGCATTTGCCTCATCACCACCACCCGCCGGCGACGATCCCAAGCCCGTATCCGGTCACGTATGCAGCTATCCCCATCCCGTTTGTCTTCCAGAGCTAATTGCCCCGACCCCAACAGGTTAACTTCTACAAAACCTTCACCCGCCCCATCGCAAAGGTCCTCCTCCTGGCAACATTCACATACCAACTATCATACTACTTCTGGGTGAAGCTGGAGAAGGACGAGATCAAGTCGGAGCGACAGAGTATGGACCAAGCCAAGAGCGGTGCAGAGTGACAGGCTCACACGTATCCAGATGAAATCCTCCAACTCGAGAATCAGCT…
VE03_00098	scaffold_1:305393-305720	+	cluster	.	.	hypothetical protein	.	NA	IPR010580	.	GO:0005783 - endoplasmic reticulum [Evidence IEA]	.	.	MAQTPQQRKSNQKFAKENTAKMGKPEGALKKKQQQSFKSPVSPIWLVLLAFVVFGGLIFELISRIFFR	ATGGTACGCAAGACAACGCCGGTCGAGTAAATATAATGCTGATGTCCCCTCCAGGCGCAAACACCACAGCAACGGAAGAGCAACCAGAAGTTCGCCAAAGAGAACACGGCAAAGATGGGGAAGCCAGAGGGCGCATTAAAGAAGAAACAGCAACAAAGTTTTAAGTCGCCGGTGTCTCCTATCTGGCTTGGTAAGTCAAACCACAATATTCCCCCCCCCCCCCTTCACTAATCTTCACAGCTAACCCGCCCGTTTTCTAGTCCTTTTAGCATTCGTGGTATTCGGTGGTCTGATATTCGAGTTGATTTCGAGGATATTCTTCAGATAA
VE03_00099	scaffold_1:305931-306858	-	cluster	.	.	hypothetical protein	.	NA	IPR028124	.	.	.	.	MARSKADSPELPASLSITKEQRKKDKAAKREKKALKKQKETETSTEQVEDAESVKATAKAARKLAKAEARKAEATVETEEPSKSKKRKHSGAEQEDEDKDKESKKSKKSKKNKKVVVAEDDATKPSKAEEDNEETEQADEDAARKERKRLRKLRKEKEVSAKAAPEATVTPVPSKETIPKPEEKRHKSKKKDKVDTKASEKPASGGQATASAEQWNPNALSGDAARKSKFLRLLGAGKNAGANATAQPARSSGGASNDIERVQSELERQFEAGIRLKHGGQSKRMGLGA	ATGGCTCGCTCGAAAGCCGACAGCCCCGAGCTGCCAGCCAGTCTATCCATCACCAAGGAGCAAAGAAAAAAGGACAAGGCGGCCAAACGAGAGAAAAAAGGTACTGAATAGATTCACTCCGGACGCCTGCCAATATGCTTACTAACATTCCCTGCAAGCTCTTAAGAAGCAAAAGGAGACTGAGACGTCTACGGAGCAAGTCGAAGATGCTGAGAGTGTAAAGGCCACTGCGAAGGCTGCGAGAAAACTTGCCAAGGCTGAGGCGCGCAAGGCTGAGGCTACGGTCGAGACAGAGGAGCCGAGCAAATCCAAAAAACGGAAGCATTCTGGTGCTGAGCAGGAGGATGAGGATAAGGATAAAGAATCCAAGAAGTCAAAGAAGTCTAAGAAGAACAAGAA…
VE03_00100	scaffold_1:307206-310486	-	cluster	.	.	hypothetical protein	.	AP-3 complex subunit delta	IPR002553;IPR011989;IPR016024;IPR017105	PF01602	GO:0005794 - Golgi apparatus [Evidence IEA];GO:0030117 - membrane coat [Evidence IEA];GO:0008565 - protein transporter activity [Evidence IEA];GO:0005488 - binding [Evidence IEA];GO:0006886 - intracellular protein transport [Evidence IEA];GO:0015031 - protein transport [Evidence IEA];GO:0016192 - vesicle-mediated transport [Evidence IEA]	BUSCO:BUSCOfEOG7ZD23T	.	MYVLPLAYESRFEKSLYDLIRGLRNHKGNEKAYIQNSLKECRAEIRGQDMDVKATALLKLVYLEMFGHDMSWASFHVLEVMSSAKYIQKRVGYLGAVQSFRPDTEVLMLATNLLKKDIVSPSLTTMSLPIITLPHIITSSLAMSVLSDLLPRLTHSNATVRKKTIVTIYRLALVYPETLRPAWPKIKERLMDDNEDSSVTAAIVNVICELGWRRPQDFLPLAPRLFELLVDGGNNWMAIKLIKLFATMTPLEPRLVKKLLPPLTSIIRTTPAMSLLYECINGIIQGGILGGTDDAVGEDEIATLCVTKLRGMIMVEGDPNLKYVALLAFNQIVLTHPYLVSQQEDVIMDCIDSPDMSIRLRALDLVVGMVSSDNLMSIVGRLMRQLRSVTSTDSQDGDS…	ATGTACGTCCTTCCACTCGCATATGAAAGTCGGTGAGAGCTTTACTAACCGCCCCTAGGTTTGAAAAATCCCTCTACGACCTCATAAGAGGACTGCGGAACCACAAGGGCAACGAGAAGGCATACATACAAAACAGCTTGAAAGAATGTCGGGCAGAAATTCGTGGGCAGGACATGGGTTAGTGTATATTCTACAGCTTCCATACAGCTATACTAACTGCCCTTTAGATGTCAAAGCCACGGCTTTGCTGAAGCTTGTCTATCTCGAAATGTTCGGACATGATATGTCCTGGGCTTCCTTCCATGTGCTTGAAGTCATGTCCTCCGCCAAATATATACAGAAGAGGGTTGGCTACCTCGGGGCTGTCCAAAGCTTCCGTCCCGATACAGAAGTCTTGAT…
VE03_00101	scaffold_1:310915-316450	+	cluster	.	.	hypothetical protein	SMCOG1272:TPR_repeat-containing_protein	NA	IPR011990;IPR013026;IPR019734	.	GO:0005515 - protein binding [Evidence IEA]	.	.	MSSSILHPPANLPPSVALQLSQQAPALLSKTPSSIAPYSLSSIYSAPETPELWTTYENLMLSCLRTGDQQSARVCLDRLVTRFGGSNERIMALQGLYQEATAESDADLQRVLTEYDSILKSDPGNMPVSKRRIALLKSMGKQAEAISALAQFLDCSPTDAEAWAEISDLYASQGLYQQSIFALEEVLLITPNAWNIHARLGEVLFTSAGTDGSTGKDNTTEKYLLESVRRFSRSIELCDDYLRGFYGLKLATSRALLNLEGSSKSKSDSTPSLKTIQSLNQLATAKLSEIVRRSVAREAGWEGYDAAELIAARELLDRDAVKTIRAGDHVSIPKLRQFGQTMTVIVGPIATTTIVVALLDDGNLPRSGTVITIDHPSPSNSSSRSSFTDGGSSTGTGVH…	ATGTCTTCGTCAATCCTCCACCCGCCAGCAAATCTGCCGCCCTCGGTAGCTCTGCAATTGTCTCAACAAGCTCCAGCGCTACTCTCGAAGACCCCATCGTCGATCGCTCCATACTCTCTGTCATCTATATATTCTGCGCCAGAAACCCCCGAACTATGGACAACCTACGAAAACCTCATGTTATCATGCCTCCGCACAGGCGACCAGCAGTCGGCCCGCGTATGCTTGGACAGGCTCGTAACCAGATTCGGAGGAAGCAATGAGAGGATCATGGCATTACAAGGGCTATACCAGGAAGCAACAGCGGAGAGTGATGCCGACCTGCAGCGTGTTCTAACGGAATACGATTCTATACTCAAGAGTGACCCCGGCAACATGGTTTGTGGGCCCGCATAATCA…
VE03_00102	scaffold_1:316962-317642	-	cluster	PKS/NRPS-like protein	Polyketide_cyc (48-211)	hypothetical protein	.	ubiquinone binding	IPR005031;IPR023393	.	.	.	.	MACPIPLRVNLRRISSARPQNFRPIAPTRRSFLTLPGSELITLKETRILPYESSSLYTLIADVDRYSSFIPYCQESRVTRWSEPDTKGKRWPEQADLKVGWGGFEETFTSKLNCVPDTIVEALGGDAVPAVSKQQSLGRLSRLESPAIPNNIFKRLSTRWTVRPLLGHATSAVVRTEVNLAIEFQFSNPLYGSLSKAVAPKLAEIMIEAFEKRAKLLLDGPKARQG	ATGGCGTGTCCAATTCCACTTCGCGTTAACTTGCGCCGCATTTCCTCTGCCAGACCCCAGAACTTCCGCCCCATTGCGCCCACACGACGAAGCTTTCTCACCCTCCCAGGCTCCGAGCTCATTACTCTGAAGGAAACCCGGATACTCCCTTACGAATCCTCGAGCTTATATACCCTGATCGCCGATGTGGACCGCTATTCAAGCTTCATACCTTACTGTCAAGAATCCCGAGTCACAAGATGGTCGGAACCAGATACCAAGGGGAAGAGATGGCCCGAGCAGGCAGACCTGAAAGTTGGCTGGGGAGGATTCGAGGAGACATTCACAAGCAAGCTTAATTGCGTCCCAGACACCATCGTCGAGGCCCTCGGGGGTGACGCTGTGCCCGCCGTTTCAAAA…
VE03_00103	scaffold_1:317978-319196	+	cluster	.	.	hypothetical protein	SMCOG1089:methyltransferase	actin binding protein	IPR013217;IPR026113;IPR029063	.	.	.	polyketide_synthase,_putative_(Eurofung) from BGC0001290 (CBF87072.1:pident=30.25, evalue=4e-05)	MGADMEIPVDTPIVPVQSEQTEPIGGDTTPAHLSHDPQHNMKRTDPFQFGSRLLKEEDNVFEFNAWDHVETDDAYKEYSEVQYAKQREAPVSDFDKNRFNSDPAKWWNQFYKNNTSNFFKDRKWLRQEFPVLAEVTLADYGPCTLLEVGAGAGNTAFPIIANNQNPNLKIHACDFSKIAVEVMRENDAYNTSQIQADVWDAGGPELPPGLEEGSVDVVLMIFIFSALSPSQWQQAVSNIYRVLKPGGEVLFRDYGRGDLAQVRFKKGRYMEENFYVRGDGTRVYFFEKDELKQIWEGGDAAGFEILSLGVDRRLLVNRAKQLKMYRCWMQGRFRKAKKVE	ATGGGCGCGGATATGGAGATTCCGGTGGACACTCCGATTGTGCCTGTTCAGAGTGAGCAAACTGAGCCTATTGGCGGGGACACCACCCCCGCCCATCTGTCTCATGACCCTCAGCACAACATGAAACGGACCGACCCCTTCCAGTTTGGATCGCGGTTACTCAAAGAGGAGGATAACGTATTTGAATTTAACGCATGGGACCATGTGGAAACAGATGATGCCTACAAGGAGTATTCTGAAGTACAATATGCGAAGCAGCGTGAAGCTCCGGTTTCTGATTTTGACAAGAGTTAGTACTATCCCTTTTTATTTTTTGTGCGCACCTCTACTTTCCTGATGATTCAAAATGCATAGTTCATCTGAGGCCTACGGGTCCCTGAATGATACAAACATAGCAAC…
VE03_00104	scaffold_1:319606-320938	-	cluster	PKS/NRPS-like protein	PKS_ER (30-336)	hypothetical protein	SMCOG1028:crotonyl-CoA_reductase_/_alcohol_dehydrogenase	NADP-dependent leukotriene b4 12-hydroxydehydrogenase	IPR002085;IPR011032;IPR013149;IPR016040;IPR020843	.	GO:0008270 - zinc ion binding [Evidence IEA];GO:0016491 - oxidoreductase activity [Evidence IEA];GO:0055114 - oxidation-reduction process [Evidence IEA]	.	oxidoreductase from BGC0000177 (ACY01394.1:pident=41.64, evalue=4e-71)	MAQSTYQSVVLAKRPTSLIVPGETFTVKEHKALTAADLKDGEVLVDTLYLSLDPAMRGWLNDTRSYVPPVQIGEKMRGAVIAKVLASKSAKFAEGNYVTCSTGWTEQAIAQEKELTLLEVPAGGQVTDALGVLGMTGLTAYFGLIDVGKVKAGDFVVVSGAAGATGSVVCQIAKLKGAKVLGLAGSDDKVEWLKELGCDGALNYKDPNFRAQFKEATKDLIDVFFDNVGGEILEMALSRAKAHSRFVMCGAISQYNDAKPTGPKNISMVIAMRIRMEGFIVFDYVKEFPAARKELVQWLSEGKLKRKETIVKGGLRAAEQALVALYNGINTGKLLVEVKAENTSTGSRL	ATGGCCCAATCAACCTACCAATCCGTTGTTCTCGCAAAGCGTCCAACGTCCCTCATTGTCCCGGGCGAGACGTTCACTGTGAAGGAGCACAAAGCCTTGACGGCGGCAGATCTGAAAGATGGCGAAGTCCTGGTTGACACGCTCTACCTCAGTCTTGATCCTGCCATGCGGGGCTGGCTCAACGGTGAGCGCCTCCCTCTCCTCACGTGATATCCTCCGCTTTTGGCCATGCCTCTGACATTCCTCACAGATACGCGATCATATGTCCCCCCTGTGCAGATTGGTGAGAAGATGCGCGGAGCCGTGATCGCAAAGGTGCTGGCCTCCAAGTCGGCAAAGTTCGCCGAGGGCAATTACGTCACCTGCTCGACCGGCTGGACCGAGCAGGCGATTGCCCAG…
VE03_00105	scaffold_1:321580-325632	+	cluster	NRPS-like protein	AMP-binding (104-510);PCP (611-672);TD (721-965);PKS_KR (1110-1274)	NRPS-like protein	SMCOG1002:AMP-dependent_synthetase_and_ligase	non-ribosomal peptide synthetase	IPR000873;IPR002198;IPR002347;IPR006162;IPR009081;IPR010080;IPR013120;IPR013968;IPR016040;IPR020806;IPR020845;IPR025110	PF00106;PF00501;PF07993	GO:0031177 - phosphopantetheine binding [Evidence IEA];GO:0016491 - oxidoreductase activity [Evidence IEA];GO:0003824 - catalytic activity [Evidence IEA];GO:0008152 - metabolic process [Evidence IEA]	.	MxaA from BGC0001022 (AAK57184.1:pident=32.85, evalue=2e-128)	MPSENGNVPPVTFNSDVVGGAPDAKSQCRATSDQPRKTNYSSSESVITEAGSILLNGSAGTSHKSTKSKQMQVIDIKKDLSALVAQQMLTTPDAIALEDETTKLTYSELDQKVTALANRLRDHGVGRDNLVGVLLGRSANYVISCLAALRAGGAFLVLELAYPPNLLADVIDDAKPTVVITNSAQANQFNADIPLIVLDELGTDPYKSTEPVKGLSPLPADDDLERLAFVSYSSGTTGRPKGIANPHMAPVLSYDLRFRLSDLSTGDRVACNVFFVWEILRPLLRGATVFCVPDEASYDPVALVDLLSRQRITETLMTPTLLAAVLSRHPDIESDLPELRTLWFNGEVVTTDLARRAMKALPKTRLLNCYSASETHEIACGDIREIIDEEAPYCPVGHP…	ATGCCTTCCGAAAACGGCAACGTACCGCCAGTGACCTTCAACTCTGATGTGGTTGGGGGAGCTCCGGATGCTAAATCCCAATGCCGTGCAACCAGTGACCAACCAAGAAAAACAAATTATAGTTCTTCAGAAAGTGTTATAACAGAGGCTGGATCTATCCTTCTCAACGGTAGTGCTGGGACATCTCACAAATCAACAAAATCCAAACAAATGCAGGTCATTGACATCAAGAAGGACTTGTCGGCACTGGTTGCCCAGCAGATGCTGACTACGCCTGACGCCATTGCACTAGAGGACGAGACTACGAAATTGACTTACAGCGAGCTGGACCAGAAAGTCACTGCTCTTGCCAACCGCCTCCGTGATCATGGAGTTGGCCGAGACAATCTCGTTGGGGTG…
VE03_00106	scaffold_1:326385-329965	-	cluster	.	.	hypothetical protein	.	NA	IPR026122;IPR027417	.	.	.	.	MSKRALTYKCVIETPDGNAIGSLGFPNPAHILASIACNSEDELRASLDINVKLPAPEHMKRERSQHDVIIHLYGVNIERIVVDRITSVNVTSVGDDESRVVLKVVINFTRAGMTSTGLNNMMRFENYDSPDNANVPISKPWVNQAFDALKKLFQADSTFVVYIRDEDAPFKDFLESLLASFSHENAIGTTIRRFYDEKFHTSSAIPPFVLEEMNSKDPPSIITHPVTTHCDLVDFITRKGLGYIQMCENEGKKVTRFNNMLHEIRLLSVPGTGNIYYYAQLIFETDPNPSAPAWHGKVLKTPAWLRTGQVALYLIRPKISPILCEEEASDGKNRPYVTTKVPCGEGSGNDLDLHLKMQAAPPVMVAVELQSSSANQKAVTNGFMILSRGAKRAYGITRP…	ATGAGCAAGCGTGCTCTCACTTATAAGTGTGTCATCGAGACACCTGATGGCAATGCCATCGGATCCTTAGGCTTTCCCAATCCTGCACACATTCTTGCATCGATCGCCTGCAATTCTGAAGATGAGCTCCGTGCGTCGCTCGACATCAATGTCAAACTCCCAGCACCAGAGCACATGAAGCGCGAGAGAAGCCAACACGATGTTATCATCCACCTTTACGGTGTTAATATCGAGCGCATCGTCGTCGATCGAATCACCAGCGTCAATGGTGTCTCCGATGCTGCCACATCCACACCAGTTTCAGAAACCTAGTGACCTCCGTTGGAGATGACGAGTCTCGCGTCGTTCTCAAGGTGGTAATCAACTTTACCCGCGCTGGTATGACCTCTACTGGGTTGA…
VE03_00107	scaffold_1:331296-332997	-	cluster	.	.	hypothetical protein	.	Domain of unknown function (DUF3425)	IPR021833	.	.	.	.	MSDIASPAVAARPAKRQQADPDLRSQRKREADRKAQRNSRERQRSHTDHLENMIAILRKENGNAATSELMEMVWQLRSENERLRKIINSAKSALSVMSCEPTPLPNPQHIDMTSGPRPAAGSSSQIAAVAGAPIKNPETSQPSSVLPAKRSIDDVMPTALNSLVPNVEHAQKRRQTVADITAESNSGNILNFTESWMDKKAVDKTNKNRADLTPWAWLSPILSMMPPPARPPTRGMQCQIWEKSNMIYSQISKVSPACASATLRLSPLDYSHLIFKAVINGWASLDTWERNNPIMKALSDIDQVFSELDQVSRAAFMYKSHMLLKYHVDPEKGNWDEMPEWQRPSILQRTKQHPIAVDFFAWPALRDRLINSNHNYFATGDFSAYFRRHYKFSWPYSFQ…	ATGAGCGACATTGCGTCTCCGGCCGTGGCCGCCAGGCCGGCAAAACGACAACAGGCTGACCCGGATCTCCGGAGCCAACGGAAGCGGGAGGCAGACAGGAAGGCGCAGAGAAACTCTCGCGAGAGGCAGAGATCGCATACGGATCACCTCGAGAACATGATTGCGATCCTGCGGAAGGAGAATGGTAACGCGGCTACGAGCGAGCTGATGGAGATGGTGTGGCAGCTCCGGTCAGAGAATGAGCGTCTACGGAAGATTATCAACAGTGCAAAGTCGGCCTTGAGCGTAATGTCATGCGAGCCGACACCATTGTGTTACTCCAATTATGCTAGTCTTGTTTGTCCTAACTAATACGTTGCAGACCAAATCCTCAACATATCGATATGACTAGTGGCCCAA…
VE03_00108	scaffold_1:333639-334657	-	cluster	.	.	hypothetical protein	.	conserved hypothetical protein	IPR022185	.	.	.	.	MTGLAFSSLLGGMAAARIVETLARTGGFAPRVARNRILALNGLKGFNITEPKVNLMAEPREPNLTGLALIPNPSVLTVKLGTVTMNISTNEKGLIGNRTIGNFVLKPGKNLLPMTSIVDTGLALGSVDDKGIVNMIIVEQTAVYNGVHLPYYEAALKSHTLTLAVNLQSLLGSV	ATGACGGGCCTGGCCTTTTCGAGTTTGTTGGGAGGAATGGTTAGTTTCTTACCCGTGCTGTTTCTATATAATTCTGACTGTTCAAAGGCCGCCGCTCGAATTGTGGAAACACTAGCGAGGACAGGAGGCTTCGCTCCAAGGGTTGCCAGGAATCGAATGTATGCATGACTTCTAACACATTTACCATGGGTAGCGTATTGATTCATATTCTAGGTTATAGACCACCCAGTTTGTTCTGCAGGTCACCAACTCCCTGGAATCCGTCCAGCCGGGTGGTGATGGACACGTATCTGCCATCCGTGTGCGTCTTCTTCACGCCATGGTCCGCAATAAGAGCAGGTCTTGACATAGGAGAGCATCGAAGTGAGAATGGAAGGCAAGACCAAGTTACACTTGGGC…
VE03_00109	scaffold_1:334796-335330	-	cluster	.	.	hypothetical protein	.	NA	.	.	.	.	.	MTTSAGANIYVRRRGLSRAHGRKFLRHPTPRLGLYLHIQMSLLYTCSLDNLSAKPPIKLDKMVSKDSVNGDIHDVWGYKYKWTDLHWTEEQQLPLEYLYDTLGEDVLAHVKDLQMKKAVENGGAPGKGAPRKTDLYESLKSIALSKEDPVVTKF	ATGACGACGAGTGCTGGTGCCAACATCTATGTTAGGCGCCGCGGTCTAAGTCGAGCTCATGGCAGGAAATTCCTTCGTCATCCAACCCCACGCCTCGGGTTATATCTCCATATTCAAATGTAAGTTGCTGTCGTGATTCTTAGTCTGCTCTGTATATGTTGCCTTCCCATCGCCGTGACATTCGTATAGGAGCCTCCTATATACATGCTCTCTTGATAATCTCTCTGCAAAGCCACCTATAAAGCTGGACAAGATGGTTTCGAAGGACTCTGTCAATGGCGATATCCATGATGTCTGGGGCTATAAGTATAAATGGACCGACCTGCATTGGACGGAAGAGCAGCAGCTGCCACTCGAGTACTTATATGACACCCTAGGAGAAGATGTGTTAGCGCATGT…
VE03_00110	scaffold_1:335974-337836	-	cluster	NRPS-like protein	AMP-binding (52-475)	NRPS-like protein	SMCOG1002:AMP-dependent_synthetase_and_ligase	4-coumarate-coA ligase	IPR000873;IPR020845;IPR025110	PF00501	GO:0003824 - catalytic activity [Evidence IEA];GO:0008152 - metabolic process [Evidence IEA]	.	hypothetical_protein from BGC0001143 (EHA28233.1:pident=31.75, evalue=4e-81)	MIYQNAKTIEVPNVDILTLLFDHERCSAKEDSLLHAEATNPERSITKSQARVLTKQVAHGLRNGFGIGANGPGKDVVMVMCSGQSLLPMLFYGVIAAEGVYSAVSTSATVTELSKQMEQCPVSLLVCTPDTREVACKAAEKCGLSNAKVVVLESSSEWSLRSLSTGTNYISEKQLDWRGITDAKELENSLICLLFSSGTTGPPKGVRLSHTNLVSEAVLPGDLSKEHLRKAEAAGVPPFEYRTLAHLPVAHIAGLQGYLVNPFYAGGLVYWMPKFDFQQFMDNMKKFRITMLFSVPAIYLLIAKSPTVTDHFDTLMLAQSGAAPLGAEIQRAASMKLGKGMTFISQTWGLSETSGSASSNLWGPKDETGSVGTLLPNISLRLVDENFEDVEVGKPGEIL…	ATGATATACCAGAACGCAAAAACCATCGAGGTGCCAAATGTAGATATCCTGACGCTTCTTTTTGGTAATTTATACGCTTCACTATTTCAATCACGAATCTGAAGGCTAACTAGTGCAATTTTTGATAGATCATGAGAGATGCAGCGCCAAGGAGGACTCCCTCCTCCACGCCGAAGCTACAAACCCCGAACGAAGCATAACTAAATCACAAGCACGGGTCTTGACGAAGCAGGTTGCCCATGGTTTACGCAATGGATTTGGCATTGGAGCCAACGGGCCTGGAAAGGACGTTGTAATGGTGATGTGCTCGGGACAGTCTTTGCTCCCCATGCTTTTCTACGGTGTCATCGCCGCAGAGGGTGTCTACTCCGCGGTCAGTACTTCCGCTACCGTAACCGA…
VE03_00111	scaffold_1:338294-339493	-	cluster	.	.	hypothetical protein	.	NA	.	.	.	.	hypothetical_protein from BGC0001182 (XP_001220462.1:pident=28.97, evalue=9e-16)	MQFRNLALFSALCATAVLAAETIVYPNTIKTGPSTALYVSGESGFDGPKMSPGVNATTFDWWYFDAVSTDGSAAVVMVFYLCTDLGFPFVPPLSTLSVDIFATFDDGSLVFLPLNNLPYKAGQATIVTDGDGASGNWQGTGFSFEGSADLSTYKVVVDSPVLAIKGTLELKSNAPAHYPCGPNEAGQRLDVSPNVGWANAMPDADAVVDFTVLGRPLKFTGVGYHDKNWGDKPFTTHVSSWYWGHGRLGPYSIVWFDVLGKDGTEYFSSYAAKDGKIITAQCGGGIKVRPTGHNSEYPPKITSGNPEGLHIDLDLGEEGILRVDVKANTVLADAFLFYRASGLLSGGVDGGPQYTGVSLYDEFKFQF	ATGCAGTTCCGTAACCTCGCGCTCTTCAGCGCGCTCTGCGCAACAGCCGTTCTGGCAGCGGAGACTATTGTCTACCCCAACACTATCAAGACAGGCCCCAGTACCGCCCTCTATGTCTCTGGGGAGTCTGGTTTCGATGGACCAAAGATGTCCCCGGGCGTCAATGCCACCACCTTCGACTGGTGGTACTTTGACGCCGTTTCGACCGACGGCTCCGCTGCAGTCGTCATGGTCTTCTACCTGTGTACCGATTTGGGTTTCCCATTCGTGCCCCCGCTTTCCACCCTCTCTGTCGACATCTTTGCCACTTTCGATGACGGAAGCCTTGTTTTCCTGCCATTAAACAACTTGCCTTACAAGGCTGGGCAGGCAACTATTGTCACTGACGGTGATGGTGCA…
VE03_00112	scaffold_1:340624-342306	-	cluster	.	.	hypothetical protein	SMCOG1138:FAD_linked_oxidase_domain_protein	FAD binding domain-containing protein	IPR006094;IPR016166;IPR016167;IPR016169	.	GO:0050660 - flavin adenine dinucleotide binding [Evidence IEA];GO:0016491 - oxidoreductase activity [Evidence IEA];GO:0003824 - catalytic activity [Evidence IEA];GO:0016614 - oxidoreductase activity, acting on CH-OH group of donors [Evidence IEA];GO:0055114 - oxidation-reduction process [Evidence IEA]	.	hypothetical_protein from BGC0001143 (EHA28243.1:pident=30.43, evalue=3e-51)	MNQIRLGLAALVACAGVVAGRDISFPNLDARGSGSGNVDFTKLASKLSPTAHIYLPESDGFNSLVARWSNLSMPVANVVVVPGTEDDVVQTIKFANNKSLPFLATNGVHGSITTLGQMTYGIEISLKQLNTIKIAADGQTVTIGGGVMSKNVTDTLWAARKQTVTGTCECVSYLGPALGGGHGWLQGHHGLVSDQFVSLRVVKADGSLITVDKNSKLFWAMKGAGHNFGIVTSVVSKIYDIQHSNFALQTIIFSGDKVEAVYELANKLWLTGGTMPEDLINWSYWFFDPTMDTKPVIAMYLIQEGVDTVDTAYTQPFNDLGPIVTQPTSGTYLDLAKWTGISLSDTPCQVTGNANPRFPIYLKSYNTTAQRQVYDLFTQATTSASTPFSNALFMFEGYS…	ATGAACCAAATTAGGCTGGGCCTTGCGGCGCTCGTCGCTTGCGCAGGAGTTGTAGCTGGACGGGACATTTCTTTCCCCAACCTCGACGCACGTGGGAGCGGCTCGGGAAATGTAGACTTCACCAAGCTTGCAAGCAAACTCTCGCCAACTGCCCATATCTACTTGCCAGAGTCGGACGGATTTAATTCGTTGGTAGCAAGATGGTCCAATCTGAGCATGCCCGTAGCGAATGTCGTCGTTGTTCCTGGTACGGAGGATGATGTTGTTCAAACCGTAAGCCGCTTTGTCTTTGCCTTTCTGTCTGCGGTGATTGCTTACTCGTCTTCCGCGGCTTAGATAAAGTTTGCAAATAACAAGTCTCTGCCCTTCCTTGCGACAAATGGAGTTCACGGATCAATC…
VE03_00113	scaffold_1:343479-344945	+	cluster	.	.	hypothetical protein	.	conserved hypothetical protein	.	.	.	.	.	MSDSQAAAAAAIAAAVRDFNTELWTLYAFGVAITILRTYARVKAVGFGNLQADDFIIWLAILLYTTQSTLAFFAVNHGQGLANNGMTDAQRAALSVESEEYDLRVFGSKIQVIGWTCYCCLIFTLKMAVLVFYIRLTEGLNKKFRIRLWLGFGIVVSTFIASIITIYAACQPFHKYWQINPDPSNVCQGAVARPIVWVTFISSVLTDIYLIFIPIPMLWGTKLKLAKKIAATIVLGAGVFVLICSLLKTIFVIVDSTHGAELAGRWGTREAFVSVITTNLPMIFPLVRHWLKPLFGSALFSSRTPSKPVGFRTIGGGYGVSNGTGSRGRNGLNQYAASGLSATESEERIFQNVKMQNISIHSDPPSELQRSQQDIVVNTEFYMTEERYMQKGQQEARRV…	ATGTCCGACTCCCAAGCGGCAGCGGCAGCGGCAATCGCAGCGGCCGTTCGCGACTTCAATACCGAGTTATGGACACTCTATGCGTTTGGCGTTGCCATAACTATTCTCAGGACATATGCTCGAGTGAAGGCTGTGGGTTTCGGCAACCTTCAAGCAGATGATTTTATCATATGGCTTGCAATTGTACGTTCAGAGCTCCTTATTCTCTCTGTAGCGCTAACCATTTTCACAGTTGCTCTATACTACACAGTCGACTCTGGCATTCTTTGCCGTCAATCACGGCCAAGGTCTTGCAAACAATGGAATGACGGATGCTCAGAGAGCGGCGCTGAGTGTAGAATCCGAGGAATACGATCTTAGGTATGTACTCCGTCCGAGACAGAGACCGCATATTCTATA…
VE03_00114	scaffold_1:345649-346548	+	flanking	.	.	hypothetical protein	.	Protein of unknown function (DUF3632)	IPR022085	.	.	.	.	MNEPKPAGSISAVLSSLKSKFKSQSPQFDLTTVKGYNRCECSVFAVVENFLQPGSKITLEEAADSVIEIFPVGHLDLTPINSVCLDLAEQIPYTHPSLFKLSRLLWMIGRNNRRVINSGHKDVAIAIQSFYQGLGEDLRDNQCDAGADDSDPARFVNYEAFQAHIMETGMWMPSLDGTMGTIEEAFEKIHKDMRPEIQDARILGAAQHILWSGQTLFKLLLWPRYEESIYKDRGVALGKWHTWRDHFRKASEDDGRGEECRGVAKRVVDIMEALEKGMAF	ATGAATGAGCCAAAGCCTGCTGGGTCTATATCAGCGGTACTGTCGTCGCTGAAGTCCAAGTTCAAGTCTCAATCGCCACAATTTGACTTGACTACCGTGAAGGGATATAATCGCTGTGAATGTAGCGTCTTTGCCGTCGTCGAAAACTTTCTTCAGCCTGGTAGCAAGATCACCCTAGAAGAAGCAGCTGACAGTGTCATCGAAATATTTCCGGTTGGGCACTTAGACCTAACGCCTATCAACTCAGTCTGTCTCGACCTTGCCGAGCAAATTCCATATACACATCCATCACTCTTTAAACTATCAAGGCTTCTTTGGATGATTGGGCGAAACAATAGACGAGTTATAAACTCAGGCCACAAGGTACATATTCCCCATTTAACAATGGATACTACAAGC…
VE03_00115	scaffold_1:346929-348715	-	flanking	.	.	hypothetical protein	.	integral membrane protein	IPR004331	.	.	.	.	MLGPGPLVVPQKTPGESDGRGIQLYIISIITIILAGITWFFLAQIFYKIVVTLNKVSLLLFYLRIFPSKSFQFLTWIGLAIVGATGITFIAGTIWQCHPLPYFWDWRIKGGDCIRSAPWWQSYSAIQIATDVFILVLLIPSLASLSLKLRHKLALIGVSALGGFVCIATIVRPTTLASSAGKDPTYNPIPATNWKFGKQIQKRQLEMPEYAVSFVNYKALKKLMKKLIKKLSATHLG	ATGCTTGGACCTGGCCCTTTAGTTGTTCCCCAAAAGACTCCGGGCGAGTCGGATGGCCGTGGGATCCAGCTCTACATCATATCCATTATCACTATCATTCTCGCCGGAATTACTGTCAGTGCACGTATTAGTACCAGGTTCATTAGAGGAGCAGCGTTCCATGGTGGGATGATTACAGCATCCTCTTCGGGCTGGTTGGTTCTATCGAACTCAAAGCAAAACCACTCTTAACATAGTTTCTGTAGATATTCTCAATTATCTTGGCGATTACAGAAATTGAGGCTTGGCCAGGACCAGGCAGCCGTTGCTCTAAAAAATATGATTCTCTAACCTTAACCTTATGGTAGTGGTTCTTTCTCGCCCAGATCTTTTACAAAATTGTCGTCACCCTCAACAAGG…
VE03_00116	scaffold_1:349981-351764	+	flanking	.	.	hypothetical protein	.	Carboxylesterase family	IPR002018;IPR029058	PF00135	.	MEROPS:MER033188	.	MQIKLLIQLLLACSLSLLPASLASEVGAPVKTTSGTFTGHPARSRTNVSEYLGIRYAHPATGNRRFQPPVVFRSDKAIDAFEYSPACPFPPSPPLAYPDKSATFDKIYGGFLGRGNKTFSEDCLSLNVWTKDPDPAKLKPVVFFIHGGRFASGTANTTHYGGQYVADTGGVVMVSINYRTNVFGFSGAPGLTQNTGILDQRMALEWVRDNIKAFGGDPKHIMLYGHSVGGLSADYHAYAWPEDPIAASIFSISGTAASVQAQTPDLSSQYWYSLSKIVGCPVAGNAIPCMQVQSWQTLLAGTGELSYAPTLGIFQPQFQETADGIIVFSDYADRGRAGKFAKVPYLVGNADYEAGFYKLAAFSAKRSLTEGQWDMFNLQGFTCASRIAANNRLHNGVTT…	ATGCAGATAAAGCTTCTCATCCAGCTACTACTGGCCTGCAGCTTATCCCTGCTGCCCGCGTCCCTTGCCTCAGAAGTTGGAGCTCCTGTCAAGACCACTAGCGGCACATTCACGGGGCATCCTGCAAGGAGCAGGACCAATGTTTCGGAGTACTTAGGCATTCGATATGCCCATCCTGCAACAGGCAACCGCCGATTTCAGCCACCAGTAGTCTTCCGTTCGGATAAGGCTATTGACGCTTTCGAATATTCACCCGCATGCCCATTCCCACCATCCCCGCCTTTGGCATATCCCGACAAGAGTGCCACCTTTGACAAAATCTATGGCGGGTTCCTTGGAAGAGGAAACAAGACCTTCTCGGAGGATTGCCTATCTTTGAATGTTTGGACCAAGGATCCA…
VE03_00117	scaffold_1:352217-353083	-	flanking	.	.	hypothetical protein	.	NA	.	.	.	.	.	MRSRILLLIVVSIIGLLVLFSARDSNLPSASQIYHSAGGTSSPSSKKVAALMETRASPNLVPLILHFSSVLGPTWPIKIFTTQAAMANLSTSAAFERKIADKSISFVLLPETETFKEHSSVSAFFSKPWFWEQLVPAERVLMFQSDSIICANSRRTVDDFLEYDFIGAPVREGLGAGYNGGLSIRNVPLILEIVNKESWAEDRKEKNGKYKDGPNVDYEDQWFYAKMNERSAHFPTQEVASQFAVETIWAEEPLGYHQANVWQAGSMDDILKWCPEYKMCTSETYTSH	ATGCGCTCCCGCATCCTCCTCCTCATCGTTGTCTCCATCATCGGGCTTCTCGTCCTTTTCTCAGCCCGTGATTCGAACCTGCCATCAGCTTCGCAAATATACCATAGCGCTGGAGGCACAAGTTCCCCATCTTCGAAAAAGGTCGCAGCCTTGATGGAAACGCGCGCATCACCCAACCTCGTCCCACTCATCCTCCACTTCTCCTCCGTTCTCGGCCCAACATGGCCCATCAAGATCTTTACCACCCAAGCCGCCATGGCCAATCTCTCCACCTCCGCGGCCTTTGAGCGCAAAATCGCCGATAAGAGCATATCTTTCGTCCTCCTCCCAGAGACGGAGACATTCAAGGAGCACTCCTCCGTTTCGGCCTTCTTCTCAAAGCCCTGGTTCTGGGAACAA…
VE03_00118	scaffold_1:353648-354763	-	flanking	.	.	hypothetical protein	.	NA	.	.	.	.	.	MATESNASAAELPRRSRKAYRKRLLCRDDVLSMSERAGEEPVHPQDYSTSFAADSTCHLTWGVLDSGPTYAIPKARRYESLKSRKQKARLKREAKSNPRPAEKPAFPLLSNLPTELREIVYGHLLISNGPIILHSDWCEVQKNAGLDLGILRVSKMIKEEATNFLYQRNTFHALLRDNSAISRFDQCLYPSYIYLFKNVVIEYTKETWSLEWMKNTATSIQTLIEGDVTLNSLTIAFAPNTLTKDISIGEAIEVGKFAKFFADGSRVMRLLARLRCRVLNIVFKLQGKVKVVVSVDTRYLKCDYSTSTFANDQATKEGRVMRMEKAKKDLGGLKTAVERIASNWEEAVQLGVCRVMEEREDLSAGVALKRL	ATGGCCACAGAATCCAATGCCTCTGCAGCGGAGCTACCTCGCAGAAGCCGGAAAGCCTATAGAAAACGGTTACTTTGCAGGGACGATGTACTTTCGATGTCCGAAAGAGCAGGAGAAGAGCCAGTGCACCCGCAAGACTACAGCACAAGTTTTGCAGCCGATTCAACTTGTCATCTGACATGGGGAGTGTTGGACTCTGGACCTACCTATGCAATACCCAAAGCAAGACGCTATGAGAGCTTGAAATCCAGAAAACAGAAGGCCAGATTGAAGCGGGAAGCAAAATCCAACCCACGGCCGGCAGAAAAACCCGCGTTCCCTCTCCTATCAAATCTTCCAACGGAACTCCGAGAGATTGTCTATGGCCATCTTCTTATCAGCAATGGGCCTATCATTCTC…
VE03_00119	scaffold_1:356771-358381	+	flanking	.	.	hypothetical protein	.	U4 U6.U5 tri-snRNP-associated protein	IPR001394;IPR001607;IPR013083;IPR028889	.	GO:0008270 - zinc ion binding [Evidence IEA];GO:0036459 - ubiquitinyl hydrolase activity [Evidence IEA];GO:0016579 - protein deubiquitination [Evidence IEA]	BUSCO:BUSCOfEOG73RBMM;MEROPS:MER064621	.	MAKRHAVDSLEDIAGTDSPASKKYRSDNHPGFQNGGLPSRTMAQEGLETRERIEEEGAPGDFNDIESDEEQVDTRIYRQEAPIEGYDDLYLDTIDRHVLDFDFEKLCSVTLSNINVYACLICGRYYQGRGPKSHAYFHALDVDHHVYINMQTQKIYVLPEGYEVKNKSLDDIKFVSDPRYTKQEVMAMDRAPKEAWALNGKQYTPGFVGMNNIKDNDYFNVVIQALSHVPPLRNYFMLDDFSSKPELAKRLSILVRKIWNPRAFKAHVSPHELLQEVSLRSNKKFALTQQADPVDFLSWFLNNLHVALGGSKTKPGSSIIQQIFQGKLKIESQAITAKADAGDRLRFEEAAEVKADVSRFLFLTLDLPAAPLFQDELERNIIPQVPLTSILSKYDGLKA…	ATGGCAAAGCGACACGCAGTGGACTCCTTGGAGGACATTGCTGGCACAGACTCTCCAGCATCGAAGAAGTACCGGAGCGACAATCACCCGGGATTCCAGAATGGCGGCCTCCCATCAAGGACGATGGCACAAGAGGGCCTCGAGACGAGGGAGCGGATTGAGGAAGAAGGCGCCCCAGGCGACTTTAATGATATCGAGTCGGACGAAGAGCAGGTAGATACAAGAATCTATCGGCAAGAAGCACCCATCGAAGGGTATGACGACCTATACCTCGACACGATCGACCGGCATGTTCTCGACTTCGATTTCGAGAAACTGTGCTCTGTAACGCTATCCAATATCAACGTCTATGCATGTCTCATCTGTGGGCGATACTATCAAGGGCGTGGTCCTAAATCG…
#Cluster_3
#GeneID	Chromosome:start-stop	Strand	ClusterPred	Backbone Enzyme	Backbone Domains	Product	smCOGs	EggNog	InterPro	PFAM	GO terms	Notes	MIBiG Blast	Protein Seq	DNA Seq
VE03_00787	scaffold_3:273848-277237	+	flanking	.	.	hypothetical protein	.	Vacuolar morphogenesis protein AvaB	IPR001180;IPR019452;IPR019453;IPR032914	.	GO:0030897 - HOPS complex [Evidence IEA];GO:0016192 - vesicle-mediated transport [Evidence IEA];GO:0097576 - vacuole fusion [Evidence IEA]	.	.	MLSAFIARPIVELKARDKSKIESILAYGDRLIVGLSTGSLRIYRVNEPTVDVQNRNGEGAGSGEPTAPSTAKPVDLLRELEKFSPRAIEQLSRIKEANILISLSNYVVSIHDLQTYELQEQLPKTKNATTFAITSNIVKDTTGIPEIISRLGVAVKRRLLVWSWHESELSPDVVEITLAASIRTLSWASATKIICGMNTGYVIVDILSQEIDDIVGPGAIGGPGASDVGRFGGVGSASMGYMGLGGYTPKPLITRLRDGEILLAKDINSLFTDTAGKPLEKRQIPWQQAPESIGYSYPYLLSLQPALKGILEIRNPETLSVLQQVSLPSASILHFPPPTVSLSHAGKGFHVASDRCIWRMEATDYDFQITELVDGGLYDEAITILDTLEDALLQDKEGR…	ATGCTTTCCGCCTTTATAGCTCGGCCTATAGTCGAGCTCAAGGCAAGAGATAAGTCGAAAATCGAATCCATACTCGCATATGGTTGGGATTACCTGAAAACACCCCCCATAACCTATGTATCACTAATATACTGGTAGGCGACAGGTTAATAGTTGGGCTAAGCACCGGAAGCCTAAGGATATATCGGGTGAACGAACCCACAGTTGACGTCCAAAACCGCAATGGAGAGGGGGCGGGTTCGGGGGAGCCTACGGCACCGTCTACCGCAAAGCCGGTAGACCTCCTTCGTGAGCTCGAGAAGTTCTCTCCAAGAGCAATTGAGCAACTGTCAAGAATTAAAGAGGCCAACATACTTATTTCCCTCTCGAACTACGTCGTTTCCATCCACGACCTGCAAA…
VE03_00788	scaffold_3:277349-277651	-	flanking	.	.	hypothetical protein	.	Gon7 family	IPR014849	.	.	.	.	MADSSQTLRATYSSPTNPTFSHTAAIPFSNSNTTSERTSYLSALRSETSKLQDLINTELTTRMENDKAQQASDLATSAREGVVDEITEEENYGEEVMEED	ATGGCAGACTCATCCCAGACCCTTCGTGCGACTTATAGCTCCCCAACAAACCCAACCTTCTCACACACTGCTGCGATACCGTTCTCAAACTCAAATACCACCTCCGAACGCACCAGTTACCTCTCCGCCCTTCGAAGTGAAACCAGCAAATTACAAGACCTGATCAATACAGAGCTAACGACCCGAATGGAAAACGACAAGGCTCAGCAAGCTTCTGACTTGGCTACATCGGCCAGGGAGGGCGTAGTTGACGAAATCACGGAAGAGGAGAACTACGGCGAGGAAGTCATGGAGGAGGATTAG
VE03_00789	scaffold_3:278125-281030	+	flanking	.	.	hypothetical protein	.	conserved hypothetical protein	IPR013745	.	.	.	.	MQPSASSSTGQRVPGAFNPMTTSSSPSLPSQTRQQIRRVESTDLEPVSTATGRPSYSADNPQDASPERPPTQPSYAFHDNSYQSPISQSNNLNYSYKRPDLVLQPPVPPFQSDSAPRQPHSPSTGEVRVHQRKHAHTQGFFEPSIPTISIPSPNSGGSSVIMDPAQSPQQPLSASHIAAQAAMQHQNHQRKRSQTLPVENVYGQRRPSRGPVSPPLLSLTEASGERQNGFGAPQAGQGVAHGGQVYRNGLLGGSVNAATTAANVVFARSPQTSPNLATVESMQQQQQQQQQQQQQQQQQQQQQQQQFREPDKPAKAEKSKVKLFSRPGKLSGLGKEKESKDKQIGSPSKLGFGNNQPQRANMSTHSLADSNISGASGMYSLGNSSSATIRPIDTSSVAE…	ATGCAACCGTCAGCCTCATCAAGCACAGGCCAGCGAGTACCTGGAGCTTTCAATCCCATGACAACCTCATCCTCGCCCTCGCTGCCTTCGCAAACGCGCCAACAAATCCGTAGAGTTGAATCCACCGATTTAGAACCCGTCTCGACAGCAACTGGGCGCCCTTCATACAGCGCGGACAATCCTCAGGATGCATCGCCCGAGCGGCCTCCAACCCAGCCTTCCTACGCCTTTCACGATAATTCATACCAAAGTCCAATTTCCCAGTCGAACAATCTGAACTACTCCTACAAGCGACCCGATCTAGTTCTACAGCCACCGGTTCCGCCGTTTCAGTCCGACTCTGCTCCGCGACAACCACACAGCCCATCAACAGGTGAAGTTCGCGTGCACCAACGGAAA…
VE03_00790	scaffold_3:281588-282185	-	flanking	.	.	hypothetical protein	.	Regulator of type 1 phosphatases which maintains protein phosphatase activity under strict control (By similarity)	IPR011107	.	.	.	.	MAMPPHSRAGGSSTAQRGATAASSSTSQTTTIRSPSTRHQQPVLRLRGAMRSPGERSDRRIQWAEDVIDNEGLGRKSSKVCCIYHPPKASIDDSSDESSDSSSSDSDSGDDGSARPAAGKRRANARHKHNHEHDPSGECHHDGKAKKSRRTPSPNAYEKIPKPKESGPA	ATGGCAATGCCGCCACATTCTCGCGCTGGGGGGTCGTCAACGGCACAACGAGGCGCAACTGCTGCGTCGTCCAGCACTTCACAGACGACGACAATTCGCTCACCTTCGACACGACACCAACAACCTGTATTAAGGCTTCGTGGGGCAATGAGGAGTCCTGGAGAGAGGAGTGACAGGAGGATACAGTGGGCAGAGGACGTAATTGATAACGAAGGTCTGGGAAGGAAAAGCAGTAAAGGTATGTCGCGGTCCTCCCCTCTGTCACTACTTCCCTACAGCATATTATCTACATACCGCGCGAACAATATCTTTTAACAACGGTATAGTATGCTGCATTTACCACCCTCCGAAAGCCTCAATCGACGATTCCTCCGACGAGAGCTCCGACTCCTCCTCATC…
VE03_00791	scaffold_3:282856-286024	-	flanking	.	.	hypothetical protein	.	Actin-interacting protein	IPR005613;IPR022782	.	GO:0005519 - cytoskeletal regulatory protein binding [Evidence IEA];GO:0051017 - actin filament bundle assembly [Evidence IEA]	BUSCO:BUSCOfEOG73RBMT	.	MQAPQPSQRSIQRRSPAADPGPPPSIPARAISPTSASQSRASATSARTTGTGGSRRQNGATHGNNSGPPLSQIEKSVTHLLVATKQLLETLTRWSRHEATDTNVSDVYVRLGYEFNIACRAFAAIGVDTSDLGNVPELLREILESTLSQEASPEGLDQYLPKIRDIIITLLHGLKRKQQKLRQKQSKESASHNPEANVPRNTSTSSVASANTGITTLLNEGIDPNYMPDDRMIVDGKVVMKPEVNQVPPRGSSMSTSPQRRGMPQRGLSSRASVSSDHSSLSSTTMQNMPVLAPFSGEEAPLPPRPGSGDLTMDAFPPPPPPPPPPKQNALAALQRGGDLERRASRRYSAYHIGKHLGAAAPSMPMLPPQNSPIPNRGRDLRETMNAVRGRGSTVHSKQ…	ATGCAGGCACCTCAGCCCTCTCAGCGCTCAATACAACGGAGGTCGCCCGCGGCCGATCCAGGGCCGCCTCCAAGCATACCGGCACGGGCGATATCCCCTACATCAGCGTCGCAATCGAGGGCATCCGCCACTTCGGCGCGAACGACCGGTACTGGTGGTAGCCGGAGGCAAAATGTAAGATGCGCGCAGCATCTCTTGGGATGATTGTGGTGGTTTGGACAAATCTAACGTGCATTTCACAGGGTGCGACACACGGGAACAATTCAGGACCGCCGCTGTCCCAGATAGAGAAGAGCGTCACACACCTTCTTGTTGCGACGAAGCAGCTCCTCGAAACTTTGACGCGATGGTCGCGACATGAGGCAACGGATACAAATGTATCTGATGTCTATGTGAGGC…
VE03_00792	scaffold_3:288620-291472	+	cluster	.	.	hypothetical protein	.	PAB1 binding protein	IPR009604	.	.	BUSCO:BUSCOfEOG7TF7K9	.	MSFSKKGAAEARQQNGHGFRTDSAISGNRQQGERVLQPWVPDENIPVNMSLESSSKGGWDQFAVNERLFGLKTDYDETIYTTAIDKSHPEYSKRYAAADRKAREIENSVANNRHVEEERVADNLTVDDSGLDEEDKYSGVQRQDFPPLSVTGRADRYTPPARRAPSGKATVSGAPVDPAIISSQLARPPSEAPSTSTTKPEQAPKVGGPEISTPPTTTESSFAVTPEPKATPTNTSASASGAASPHPKVTSTPNATATVEHDVVTAFRGFAAQQRTQADKLRMSKAKADKEEKLQELKAFASSFKLHSPLPNDLVAIIAKDPAKQRAIQENARRQAEEVQQEKQMKADAIQVPRSGLVPSDQRTGQRSGAGTGAVSASTTSNRQTPGRGGYPPQGPYNQ…	ATGTCTTTCTCCAAAAAAGGTGCTGCGGAAGCTAGGCAGCAAAATGGACATGGTATACTCAACCCACCCTCACAGCCCTCCTGTGCTCTACTGACCATCGGGTGCCTCACTACAGGTTTCCGCACCGACAGCGCGATCTCGGGCAATCGCCAACAAGGTGAGCGTGTCTTGCAGCCATGGGTACCAGATGAAAACATCCCCGTGAATATGTCTCTTGAGTCCAGCAGCAAGGGTGGCTGGGATCAGTTTGCAGTGAACGAGCGGTTGTTTGGGTTGAAGACCGATTATGACGAGACCATATACACTACTGCGATCGACAAGAGTCATCCAGAATATAGCAAGCGATACGCAGCAGCCGACAGAAAGGCCAGAGAGATTGAAAACAGTGTCGCCAACAAC…
VE03_00793	scaffold_3:292173-292730	-	cluster	.	.	hypothetical protein	.	MGMT family	IPR011991;IPR014048	.	GO:0003824 - catalytic activity [Evidence IEA];GO:0006281 - DNA repair [Evidence IEA]	.	.	MAPRTPEAESFFHAVYAAIQEIPPGHVTSYAHIAKLIGTRTSSLLPRYSTTPDREPQLTVPSPKPAQRPRQVGVCLKHLPDDPAQRFNNQTVPWQRVISAKGIISPRGHPSGAANQATVLRGEGVTVSTGALGEFLVDFGEYGWFPRQLPSDEAAGVKLDSSEEED	ATGGCCCCCCGCACCCCCGAAGCCGAATCCTTCTTCCACGCCGTCTACGCCGCCATCCAAGAGATCCCCCCCGGCCACGTAACGAGCTACGCCCACATCGCCAAACTAATCGGGACCCGTACGTCGTCCCTACTTCCCCGCTACTCCACAACCCCAGACCGTGAACCCCAGCTAACCGTCCCTTCCCCCAAACCAGCCCAACGACCCCGCCAAGTAGGCGTCTGCCTCAAGCACCTCCCCGACGACCCGGCACAGCGGTTTAATAACCAGACCGTCCCATGGCAGCGCGTCATAAGCGCCAAAGGCATTATTTCTCCACGGTAAGTCCCCCCCAATTATTATTTCCTACTTGCTAGACATGGTCTGATCAAACACAGAGGCCACCCGTCAGGCGCCGCG…
VE03_00794	scaffold_3:294107-295780	+	cluster	.	.	hypothetical protein	.	Nucleoside transporter	IPR001248;IPR026030;IPR030175	.	GO:0005886 - plasma membrane [Evidence IEA];GO:0016021 - integral component of membrane [Evidence IEA];GO:0016020 - membrane [Evidence IEA];GO:0005215 - transporter activity [Evidence IEA];GO:0031924 - vitamin B6 transporter activity [Evidence IEA];GO:0031919 - vitamin B6 transport [Evidence IEA];GO:0055085 - transmembrane transport [Evidence IEA]	.	purine_cytosine_permease from BGC0000042 (BAO66548.1:pident=24.26, evalue=2e-09)	MEKTGPEVITNGSELALESLTSQEGKPQPTGFFARADQHITSIKHLEARGIERVPETERLKKVSASDYMQMTLLWFSTNITANNIAVGMLGPLDFGLGFTDAALCATFGSILGAIGVGYISTFGPASGNRTMVLARYFVGYWPSKICTLLNIVIMLGYGMIDCVVGGQVLSAVADGKLTVIVGIIIIAVITFVVVVFGMSAFQTYERVRNFRWAWIPQLIAVFVLVGSAGAKFDTTIQSTGSALTINGNRLSFFSLCLSASVAWAPAAADFYVYYPENTKKWKTFAMTAIGVGLALAFANLVGVGLASGTFTQPSWANAIGVSSGALIMEGYQGLGGFGKFLGVLVALGLVANNIPGTYSATLGFQVLGRYGARIPRWLLSCISVTIYTACAFAGRDKL…	ATGGAGAAGACTGGACCTGAGGTCATAACCAATGGCTCCGAGCTTGCGCTGGAGAGCTTGACCTCTCAGGAGGGAAAACCGCAGCCCACCGGCTTCTTCGCCCGCGCAGACCAGCACATCACTAGCATCAAGCACCTCGAGGCTCGTGGTATCGAGCGGGTGCCGGAGACGGAGCGGTTGAAGAAGGTCAGCGCCTCCGACTACATGCAGATGACCCTGCTGTGGTTCAGTACCAACATCACCGCCAACAACATTGCCGTCGGCATGCTCGGGCCCCTTGATTTTGGCCTGGGCTTCACGGATGCCGCGCTGTGTGCGACCTTCGGTTCCATATTGGGGGCCATTGGAGTGGGCTATATCAGCACGTTTGGCCCGGCCAGTGGAAACCGCACCATGGTA…
VE03_00795	scaffold_3:296371-298048	-	cluster	.	.	hypothetical protein	.	NA	.	.	.	.	.	MKAVVVFNALLALAAASPLVPRQDIDFELVDAAPDPTPASIAIGPTAQSVTYDLPAATESAGVPLVVDTPVEKRKLVERTACSLEPAGAGPVPSPDTDSAFLAYASFASSASGAPTPPGYTNTFTNLQASVNAYGYMGYTTLSTYDTAQCAAQCSQMDSCYGFNIFFERDPSVEAGTGCMDPPSTTVIKCSFWGGYVAAENALNTGQWRSDFHVVIAGSNGYMTTESPAVEGFTVQSLGNNAINAPLDCNGNDTYMGSRMYTTSTFDPNLCAQTCASTNEFDIAHPPADGVPMICKFFVTYLLSKNGAPQGQYCAMYTQPWDLSYATNDGQWNGDDHYTVTYGFSYSNNTSPGLPVCPSDIDYLQSVGGDFCTSYNGYSAPTATSTVFDTTYTTANVVV…	ATGAAGGCTGTCGTGGTTTTCAATGCTCTTTTGGCTCTCGCTGCCGCAAGCCCTTTGGTCCCTCGTCAGGATATTGACTTCGAGCTCGTGGATGCCGCGCCGGACCCAACTCCCGCGTCGATTGCCATAGGACCCACGGCCCAATCGGTCACCTATGATCTTCCTGCTGCCACCGAATCAGCTGGAGTTCCTCTGGTTGTTGACACGCCTGTGGAAAAGCGAAAACTCGTGGAAAGGACTGCATGCTCCCTAGAGCCGGCGGGAGCAGGGCCTGTCCCATCGCCAGACACTGATTCGGCTTTCCTTGCCTATGCCTCCTTCGCATCGAGCGCCTCTGGTGCTCCAACCCCTCCTGGATACACAAACACCTTCACCAACCTGCAAGCAAGTGTCAATGCG…
VE03_00796	scaffold_3:299765-300127	-	cluster	.	.	hypothetical protein	SMCOG1124:acetyl-CoA_acetyltransferase	3-keto-acyl-CoA thiolase	IPR016039;IPR020616	.	GO:0016747 - transferase activity, transferring acyl groups other than amino-acyl groups [Evidence IEA];GO:0003824 - catalytic activity [Evidence IEA];GO:0008152 - metabolic process [Evidence IEA]	.	PhaA from BGC0000866 (AAF23365.1:pident=30.83, evalue=1e-06)	MWMPSIYCCLAKVVHLLPAFDAEIAPLTVQYEDPKTSTWSEVTVTKDDGVCAGVTAESLSHIKPAFAKDSSIHGGNASIIGVAPLLMGVGPWTAIPLTLENVGITKGVVDVWEINGAFSS	ATGTGGATGCCCTCAATATATTGCTGCCTTGCCAAGGTGGTCCACCTTCTTCCCGCCTTCGACGCCGAGATCGCGCCGCTGACCGTGCAGTACGAGGACCCGAAGACATCTACATGGAGCGAGGTCACAGTGACAAAGGATGACGGCGTGTGCGCGGGCGTCACGGCCGAGTCACTCAGCCACATCAAGCCTGCGTTCGCAAAGGACAGTAGCATCCACGGCGGCAACGCGAGCATCATTGGCGTCGCGCCGCTCCTAATGGGGGTTGGGCCCTGGACGGCGATCCCGCTGACGCTCGAGAACGTGGGGATTACCAAGGGGGTGGTTGATGTGTGGGAGATCAACGGGGCGTTCTCCAGCTAG
VE03_00797	scaffold_3:300724-302932	-	cluster	.	.	acyl-CoA oxidase	SMCOG1006:acyl-CoA_dehydrogenase	acyl-Coenzyme A oxidase	IPR002655;IPR006091;IPR009075;IPR009100;IPR012258;IPR013786;IPR029320	.	GO:0005777 - peroxisome [Evidence IEA];GO:0050660 - flavin adenine dinucleotide binding [Evidence IEA];GO:0016627 - oxidoreductase activity, acting on the CH-CH group of donors [Evidence IEA];GO:0003997 - acyl-CoA oxidase activity [Evidence IEA];GO:0003995 - acyl-CoA dehydrogenase activity [Evidence IEA];GO:0008152 - metabolic process [Evidence IEA];GO:0006635 - fatty acid beta-oxidation [Evidenc…	.	acyl-CoA_oxidase from BGC0000679 (EWM63069.1:pident=34.96, evalue=3e-52)	MVAPPPDWVAKLTPSGPQGSELLATERAKSNINIDKLSNFMFGKESLENQAKILAILQEEKVFDKSQNAFMGRVEKFPVALARAKRLRQLQVKHNWSIDDYRVADGLISEPGPYGLHASMFLTALRDQGTPEQHKLFLEPAEDYKYIGCYAQTELGHGSNVRGLETTATWDPADQTFVIHSPHLTASKWWIGSLGRTANHAVVMAQLILNGKSFGPHPFVVQVRDLKTHQPLDGVYVGDIGPKFGYNTMDNGFLLFNKVKIPHVNMLAKYSSVDVKTNKYVRPAAASLVYGTMTWVRSTIVLQSGQTLARGVTIATRYCAVRRQFQDRDDVSNDITENQVLNYSMVQFRLLPLLASTFALHFTGKAMMDMYTQNQERMKKAVANTRRGAGPEELQSGSD…	ATGGTTGCCCCTCCTCCAGACTGGGTTGCGAAGTTGACGCCCTCCGGGCCGCAGGGCAGTGAGCTCCTCGCAACGGAGCGTGCGAAGAGTAACATCAACATTGACAAGCTGTCCAACTTCATGTTCGGCAAGGAGTCTTTAGAGAACCAGGCCAAGATCCTAGCCATCCTCCAAGAGGAGAAGGTCTTTGACAAGTCGCAAAATGCCTTCATGGGAAGAGTGGAGAAGTTCCCGGTTGCTCTCGCCAGAGCAAAGAGACTGAGGCAGCTGCAAGTCAAGCACAACTGGAGCATCGACGACTACAGAGTCGCCGATGGCCTGATCTCCGAGCCGGGCCCATACGGACTCCACGCATCTATGTTCTTGGTATGTCCCCCAGAGCAGGCACCCGTATCTACA…
VE03_00798	scaffold_3:306053-308139	+	cluster	.	.	hypothetical protein	SMCOG1000:ABC_transporter_ATP-binding_protein	transporter	IPR003439;IPR003593;IPR013525;IPR017871;IPR027417	.	GO:0016020 - membrane [Evidence IEA];GO:0016887 - ATPase activity [Evidence IEA];GO:0005524 - ATP binding [Evidence IEA]	.	ABC_transporter from BGC0000120 (AIG62140.1:pident=27.65, evalue=5e-52)	MLGRKQNPSVELKNRAPDAFSSDSERGFEHNAQLKNTTVKSFIWQDVTVTVQDRATKQPKAILENVDGVVLAGEMCALMGPSGSGKTTLLNFLARRGNSGADATGIASVNGEALSLNEFRKMSSYVEQEDALIGSLTVRETMNFAARLSNPGLTKKDRIMRINGLIDSFGLRKQEDTIIGTPIRQGISGGQKRRVSVASQLITAPKILFLDEPTSGLDSAASFEVVSFIRTLAKQNNLIVIASIHQPSTQTFSLFDKLLLLSNGKPHYFGAVEDVVPYYLEIDHPVPLHMNPAEHALELTNKDFGSDAIAAEEELSKLQSAWSSNPRAKEVANQITSYIITASEDQTQHSKTNSHANFMAVTVTLVHRSFIKSYRDVVAYGIRLAMYSCLAIMSGTVWL…	ATGCTGGGTCGCAAACAGAATCCCTCGGTGGAGCTGAAGAACAGAGCCCCAGATGCTTTTTCATCGGACTCTGAGCGGGGATTTGAGCATAACGCACAGTTGAAGAACACTACCGTCAAAAGCTTCATTTGGCAAGATGTCACCGTGACTGTGCAGGACAGGGCCACGAAGCAGCCCAAGGCAATCTTAGAAAATGTGGATGGAGTTGTCTTAGCTGGTCTGATACTCTTCCCTGTTATACCACGTTGGAGATGCGTACTGACATGAGCCCCACACAGGCGAGATGTGTGCCTTGATGGGCCCAAGTGGCTCTGGAAAGACAACTCTTTTGAACTTCCTTGCCAGGCGCGGCAACTCTGGAGCTGATGCCACTGGCATCGCCTCTGTTAATGGAGAAGC…
VE03_00799	scaffold_3:308729-315400	-	cluster	Type I Iterative PKS	PKS_KS (373-800);PKS_AT (903-1200);ACP (1649-1714);ACP (1749-1816);Thioesterase (1863-2024)	Type I Iterative Polyketide synthase (PKS)	SMCOG1022:Beta-ketoacyl_synthase	polyketide synthase	IPR001031;IPR001227;IPR006162;IPR009081;IPR014030;IPR014031;IPR014043;IPR016035;IPR016036;IPR016039;IPR018201;IPR020801;IPR020806;IPR020807;IPR020841;IPR029058;IPR030918;IPR032088	PF00109;PF16073	GO:0031177 - phosphopantetheine binding [Evidence IEA];GO:0003824 - catalytic activity [Evidence IEA];GO:0016740 - transferase activity [Evidence IEA];GO:0016788 - hydrolase activity, acting on ester bonds [Evidence IEA];GO:0008152 - metabolic process [Evidence IEA];GO:0009058 - biosynthetic process [Evidence IEA]	.	Conidial_yellow_pigment_biosynthesis_polyketide_synthase_(PKS)(EC_2.3.1.-)_[Source:UniProtKB/Swiss-Prot;Acc:Q03149] from BGC0000107 (CBF74114.1:pident=46.71, evalue=0.0)	MASCQVLLFGDLATRFEDEFLQLVHVRGNESLRSFFDQVSHALRQEFGNLPGSQQDLFPRFTTLVDLVSKLAETEGTPVLRFTLLPVCEIGQFIRYFGEGPRPYPSATESYCLGLCAGGFAAAAVSTSQTLAELIPAGVEAVLTAFRTALCTLAVHNDIEGPNRDRHQSWSAVANTKEDEASRLIERFVLEKGLPHTSKPYLSAVTPSNVTISGSPSILKEFFAANSLKVYHIPVELPYHAPHLFQSRNVDEIICRFDDKLLGSYKPRIPVWSAASGKPIIAESFKALLHKVVTDTLREQVQWTRILESSTELLKYRGFQECAIHALSSNASSLLSSAISRGTKILVTVNDLSTKTGSVPQPRRHSGRLDQSKIAIVGYSGRFPDSASNEEFWELLRAG…	ATGGCTTCTTGCCAGGTCCTCCTTTTTGGCGACTTGGCCACTCGTTTCGAAGACGAGTTTCTTCAACTGGTTCACGTCAGAGGGAATGAGAGCCTCCGTTCGTTTTTCGATCAAGTTAGCCATGCTCTTCGGCAGGAATTTGGAAATCTTCCTGGCAGCCAGCAAGATCTGTTCCCCCGGTTTACCACACTTGTTGACCTTGTCTCAAAGCTGGCGGAAACAGAGGGGACCCCCGTTTTGAGGTTTACTCTTCTTCCAGTTTGCGAAATCGGCCAATTTATTAGGTAAACTTGGAGATTCCGTCTCCCAGAGATAAAAAATACTGACGCAACCCTACTAGATACTTTGGGGAGGGGCCAAGGCCGTATCCCAGTGCCACCGAAAGCTACTGTTTGGGTC…
VE03_00800	scaffold_3:316497-318189	+	cluster	.	.	hypothetical protein	SMCOG1005:Drug_resistance_transporter,_EmrB/QacA	MFS multidrug transporter	IPR011701;IPR020846	.	GO:0016021 - integral component of membrane [Evidence IEA];GO:0055085 - transmembrane transport [Evidence IEA]	.	conserved_hypothetical_protein from BGC0000154 (EED18004.1:pident=55.17, evalue=0.0)	MTELPPQEKTSPQSPSSSRHVNLNDSGEGDIVDFDGAADPANPLNWSFSRKLVTSGLYSLTSLGSVWASTAYAPANSKIADEFHVSPEVAIIGTSFLLLGWGFGPLLWAPLSEVYGRKWPVLIAFFISMVMSFGTATAKDIQTILITRFFTGFFGAAPITCTGGVYVDIWDASQRGNAIVGYTLAVCGGPTLGPVVGGAIIYSGTNWRWTEYTTGILQACILIPDVIFIEESYVPTLLVKKARRLRQNTGNWALHAEWEESNISIKELAIKFGLRPLQMLCTPICLSVTIYSSFIYGTFYASLASFPIIFQEARGWNELIGSLPFLGVLLGIIMGAAISAMNQRYYNIAYEANDFKPVPEARLPPMMIASVILSGGLFIIGWTASPELPWIATLIGVTM…	ATGACCGAATTACCGCCCCAAGAGAAGACCTCGCCGCAGTCGCCTTCCTCTTCTAGGCATGTCAATCTAAACGACTCAGGTGAAGGCGATATTGTTGACTTCGATGGCGCTGCCGATCCAGCGAACCCGCTGAACTGGTCGTTTTCAAGAAAACTGGTTACAAGCGGCTTATACAGTCTGACAAGTCTCGGATCTGTGTGGGCAAGCACAGCGTTAGAAAGCTTGTGGTCCCTAAACTTAAATCTAGGTTGCTAATTAATCTATCATAGATACGCCCCTGCCAATAGCAAGATCGCCGACGAGTTTCATGTATCACCAGAAGTAGCCATCATCGGGACAAGCTTCTTACTCCTGGGGTCAGTGCAGTTCTGATATAAACGTACGTGGCCACGGCTGATT…
VE03_00801	scaffold_3:318237-319748	-	cluster	.	.	hypothetical protein	.	Phosphotransferase enzyme family	IPR011009	.	.	.	unknown from BGC0000168 (ADI24944.1:pident=33.33, evalue=4e-06)	MHADVAQSIFSQSIFSQSIFNQSIFNHNVYFEWRAKLLKPETLTEIALFVAKYHLGTPVEVRTPLTGAYNVAVVVDFRGGGSTLIRFPKPGKVMFPEEKVRNEVAVMRYIQEHTSIPVPFVLHWGTKEESPCGLGPFIIMEYVEYDCDNSDALNTLGIPYEERPILDPSIEEDKLRKLYAQIADVLLQLSTLSFPKIGSLTQDDAQNAWSVTGRPLTSNMNEIVQLGTLPRSKLPDKSATFETSSSYLNTLANMHFHHLTHQRNDAIDSASDCRRKYIARYLFRRLSLKGKLSHPEHDSGPFKLCRRHRLGIRVLCSRGILSRAPLVAPNRTTGVLAGGIEEWITAYEPRLQTFLAVMREREDTLVQEGRLEDHQRLSLPMRESWESGDFWVVYAARKG…	ATGCATGCGGATGTGGCGTAGTTCTTTCTTCGACGACGCTTGATCTTCGGAACTAACACAGCATCGTCCATGTGCCTCCTTCAGCCAAAGCATTTTCAGCCAAAGCATTTTCAGCCAAAGCATTTTCAACCAAAGCATTTTCAACCACAACGTCTACTTCGAATGGCGAGCCAAGCTTCTCAAACCAGAAACCCTAACAGAAATCGCCCTATTTGTTGCAAAGTATCATCTTGGGACGCCAGTAGAGGTCAGGACGCCTCTTACCGGTGCATATAATGTAGCAGTGGTTGTTGATTTCCGTGGAGGCGGTTCGACATTGATTCGCTTTCCCAAGCCGGGCAAAGTGATGTTTCCCGAGGAGAAGGTGAGGAATGAGGTCGCTGTAATGCGGTATATTCA…
VE03_00802	scaffold_3:319996-322530	-	cluster	.	.	hypothetical protein	.	Bromodomain	IPR001487	.	GO:0005515 - protein binding [Evidence IEA]	.	.	MNNITAYTPLESLLLFQSLAVFGTDANIFARISDLLKNNVLVRDGDKYDPGRLSPDSLRELYLQLLREELKSELEDDTPGDVSPSKKRKIQSPPLPTIKDAKEYSGKLPQLVDRLYARYRDQTIWAIRQDEKKYDVLKEQLKEIERGEWDEKILKEDRRGQRTSSEDSRRAPSVPVVSEKPERPASRDTELQAAPAASPLASPRAEQRHEGLAISDVLNTHEAPASPRPLEKDSVSRVRNGSQPVPPINHHRTPSTDRPHGPSPLQPSQRPPPLDRKWENYQAPPTQPYSPHAPTPQGYSPYPQGQYPAVYPQRGSFSGPLPPARVPVPSSPHAAQSIVLPPPNQQGPGSPAKPLDQLAEVADQQYRPPQQGPGHQISQYPPTPNQQMGQYPPGPGLQV…	ATGAATAATATAACGGCCTACACACCTCTTGAATCGCTACTACTGTTTCAATCCCTGGCCGTCTTTGGGACCGATGCGAACATTTTCGCGCGCATCTCGGACCTACTCAAGAACAACGTCCTCGTACGAGATGGCGACAAGTACGACCCAGGCCGACTCAGTCCCGATTCCCTTCGCGAACTGTATCTGCAACTATTGCGCGAAGAGTTGAAGAGCGAACTCGAAGATGATACCCCTGGCGATGTGAGCCCGTCGAAGAAGCGCAAGATACAGAGCCCGCCACTACCGACAATCAAAGATGCAAAGGAGTACAGCGGGAAGCTGCCACAGCTGGTAGATCGACTATATGCAAGATACAGAGATCAGACGATATGGGCTATTCGGCAAGATGAGAAGAAA…
VE03_00803	scaffold_3:323757-324316	+	cluster	.	.	hypothetical protein	.	NA	.	.	.	.	.	MSVTQRSDEELDREWKPSGRRPQSTMARHFSVTLDDLFKMDNSIADLDAAVDQKKRLVSTHTSELKALEEALRATEERLKAAAPDRAPSPRSRKAINSDTFSNPQDEAALNTTNLAERPKTASRPGTARKAVPSPTTVPPMPGARPPTPGASESESDEGKE	ATGTCTGTTACCCAACGCTCAGACGAAGAGCTGGACAGGGAATGGAAGCCCAGCGGGCGCCGCCCACAGTCCACCATGGCTCGCCATTTCTCTGTCACTCTCGACGATTTATTCAAGATGGACAACAGCATAGCAGACCTTGACGCCGCAGTTGACCAAAAGTATGCTCCACTCTCTCCTTGGTCCCTTGACCGACACTTCAACTCCCGAGACATTTACTAACCCAACCCCAAAGGAAACGACTTGTCTCAACCCATACATCCGAACTCAAGGCGCTCGAGGAAGCACTCCGCGCGACCGAAGAGCGACTCAAGGCTGCCGCCCCCGACCGCGCCCCGAGCCCTCGCTCCCGCAAGGCTATCAACAGCGACACCTTCAGCAACCCCCAAGACGAGGCTG…
VE03_00804	scaffold_3:324851-325237	-	cluster	.	.	hypothetical protein	.	integral membrane protein	.	.	.	.	.	MPVPSKPAPAGKVTTYNPPATFSHRLVGGLVLFYFASYAAKGLVVPGSLPYEALQKFWPGGAPHYLWLQEKIFVPVIAIHAVETAVMAWRLAGAGVSAGSGLWWKWIASCCIEGVGSHQRLSALIKGE	ATGCCCGTCCCCTCCAAACCCGCCCCAGCCGGCAAAGTAACAACCTACAACCCCCCAGCAACCTTTTCCCACCGCCTCGTCGGCGGCCTCGTGCTCTTCTACTTCGCCTCCTACGCCGCCAAAGGCCTCGTCGTCCCCGGCTCCCTCCCCTACGAAGCGCTGCAGAAATTCTGGCCCGGCGGCGCGCCGCACTACCTGTGGCTGCAGGAGAAGATCTTCGTGCCTGTCATCGCGATCCATGCCGTTGAGACGGCGGTTATGGCGTGGAGGCTTGCTGGGGCGGGGGTGAGTGCTGGGAGCGGGCTGTGGTGGAAGTGGATTGCTAGTTGTTGTATTGAGGGGGTGGGGAGCCATCAGAGGCTTTCGGCGTTGATTAAGGGGGAGTAG
VE03_00805	scaffold_3:325715-329138	-	cluster	.	.	leucyl-tRNA synthetase	.	Leucyl-tRNA synthetase	IPR002300;IPR004493;IPR009008;IPR009080;IPR013155;IPR014729	.	GO:0005737 - cytoplasm [Evidence IEA];GO:0004812 - aminoacyl-tRNA ligase activity [Evidence IEA];GO:0002161 - aminoacyl-tRNA editing activity [Evidence IEA];GO:0004823 - leucine-tRNA ligase activity [Evidence IEA];GO:0005524 - ATP binding [Evidence IEA];GO:0000166 - nucleotide binding [Evidence IEA];GO:0006429 - leucyl-tRNA aminoacylation [Evidence IEA];GO:0006418 - tRNA aminoacylation for protei…	Leucine--tRNA ligase, cytoplasmic;BUSCO:BUSCOfEOG7TTQH2	.	MAASDAAAKALDDLHLSKTKELKGTEKRDSLIAVEKKYQKKWQDDAVFQPNAPSIADIPLSALSAKEVREKHPKFFGTMAYPYMNGTLHAGHSFSVSKIEFTAGWARMQGKRALFPMGFHCTGMPIKACADKLINEIKLFGKDFSGYSEDDAANDKLKDAGPPAPTSAREDVTKFTAKKGKAAAKVVKMKYQFQIMRAQGIPNEQIHEFADPAHWLDFFPPLCKQDLTNFGCRIDWRRSFVTTDANPYYDSFIRWQMNRLRELKKIKYGKRYTIYSPKDGQPCMDHDRSEGEAVGPQEYTALKLKVLEWAPGAKEAVADKLPQGADAFFVPATLRPETMYGQNCCFVGPKITYGVYKVSEKEYFIVTERAARNMAYQGVFPENGVYEKVAEVVGADCVG…	ATGGCTGCTTCAGATGCTGCGGCGAAAGCCTTAGATGACCTCCATCTCTCAAAAACAAAAGAATTGAAGGGTGTACGTATAAATTCAGCTATCAAATTGTTGCCACTTCTGACTCCTACAGACTGAGAAAAGAGATTCTCTTATTGCCGTCGAAAAGAAATATCAAAAGAAATGGCAAGATGATGCTGTTTTCCAGCCAAATGCTCCAAGCATCGCAGATATACCCCTCAGTGCGCTATCGGCCAAGGAAGTTCGAGAGAAGCACCCGAAATTTTTCGGTACGATGGCTTATCCATACATGAACGGTACTCTCCATGCGGGCCACAGTTTCTCTGTCAGCAAGATCGAGTTCACTGCGGGATGGGCAAGAATGCAGGGCAAGAGGGCTCTGTTCCCCAT…
VE03_00806	scaffold_3:329416-329876	+	cluster	.	.	hypothetical protein	.	NA	.	.	.	.	.	MFSSPILRALDKGPAYIDTNVYRAKRLWPPDFEKLPSKHQFHLERRYRRRSKLKWARPGWSKAVKITQLSSIVFVAIYGVLFADWKQENEPFQGLRNKYREMTSSIWTTNPERGQRREGA	ATGTTTTCCTCGCCAATATTGAGGGCCCTGGATAAAGGGCCGGCTTATATAGATACGAATGTATATAGGGCAAAGCGACTATGGCCGCCCGATTTTGAGAAGCTCCCTTCGAAGCATCAATTCCACCTGGAACGACGATACCGACGGAGGAGCAAGTTGAAGTGGGCCAGGCCAGGGTGGTCAAAGGCTGTGAAAATCACACAATTAAGCAGCATAGTTTGTATGTGACCTCGTGTGGTGCTCTAGAATATTGTCTAATTGAGCCTGCAGTTGTTGCCATCTACGGTGTCTTGTTCGCCGACTGGAAGCAAGAAAATGAACCATTCCAAGGGGTCAGTACATCCCATCCTACATAGCAATGACAAGCTGACCAGATGCAGCTCCGAAACAAATACCGCG…
VE03_00807	scaffold_3:330240-330851	-	cluster	.	.	hypothetical protein	.	complex subunit sigma	IPR011012;IPR016635;IPR022775;IPR027155	.	GO:0030123 - AP-3 adaptor complex [Evidence IEA];GO:0008565 - protein transporter activity [Evidence IEA];GO:0015031 - protein transport [Evidence IEA];GO:0006810 - transport [Evidence IEA]	.	.	MINAVLVFNNAGQPRLTKFYTQLETSVQQRLISEIFTLVSNRAPGSCNFLPLPPLLSSQSTPSHAASTTPSNDVPSLVTYRHYATLYFIIISTSTESPLALIDLIQVYVEALDRLFENVCELDLIFNFETLHATLSEMIVGGVVVETGLDKVVDGVRSQGKIPRRPVNEGR	ATGATTAACGCCGTTCTTGTTTTCAACAACGCTGGGCAGCCAAGGCTGACAAAGTTCTACACACAACTGGTTCGCACCGATGCCTCAACCTAACACATATTGAGATGCTAACACAGACAGGAAACAAGTGTACAACAGAGGCTGATCTCCGAAATATTTACGCTTGTCTCGAACCGCGCGCCTGGCTCCTGCAACTTCCTGCCACTGCCGCCCCTCCTCTCCTCTCAGTCCACTCCGTCTCATGCGGCTTCTACAACACCATCAAATGACGTGCCATCTCTCGTAACATATCGACATTATGCGACACTCTATTTTATTATTATATCCACATCGACCGAGTCGCCGTTAGCACTAATCGACCTCATCCAGGTTTATGTCGAGGCTTTGGACAGGTTATTT…
VE03_00808	scaffold_3:331181-331857	+	cluster	.	.	hypothetical protein	.	Mitochondrial chaperone Frataxin	IPR002908;IPR017789;IPR020895	.	GO:0005739 - mitochondrion [Evidence IEA];GO:0008199 - ferric iron binding [Evidence IEA];GO:0004322 - ferroxidase activity [Evidence IEA];GO:0055114 - oxidation-reduction process [Evidence IEA];GO:0016226 - iron-sulfur cluster assembly [Evidence IEA]	BUSCO:BUSCOfEOG7WDNF7	.	MSRINILRISRLANRNVLPTSQRCQVPAVRALSTKTILPVVGSSKSYISSSVRNFSCSQASSKGIYPETDNPPAKTLEPEAKAKEPTELTIEEYHEAADNCIDHLVATFEELQEAREDVDVEYSAGVLTLIFPPIGTYVINKQPPNKQIWLSSPISGPKRYDWVVSGEAQNQKEGGGQGKWVYLRDGSTLNKMLEQEVGVDLTEIID	ATGTCGCGCATCAACATCCTCAGAATATCCAGGTTAGCAAACCGCAATGTTCTTCCTACGTCACAACGATGCCAGGTACCAGCAGTTCGAGCTCTGAGTACGAAGACAATCTTGCCTGTGGTTGGCAGCAGCAAGTCGTACATATCAAGTTCTGTTAGGAATTTCTCATGCTCGCAAGCCTCTTCGAAGGGCATTTATCCAGAGACGGACAACCCACCAGCAAAGACCCTAGAACCCGAGGCAAAGGCCAAGGAACCCACGGAACTCACCATTGAGGAATATCACGAGGCGGCAGATAATTGTATTGATCATCTTGTGGCAACCTTTGAAGAGCTTCAAGAAGCTAGAGAAGACGTCGATGTTGAGTACAGCGTAAGTTCCTGGCCAACGGCAATCCAA…
VE03_00809	scaffold_3:332560-332855	-	cluster	.	.	hypothetical protein	.	Required for the first step of diphthamide biosynthesis, the transfer of 3-amino-3-carboxypropyl from S-adenosyl-L- methionine to a histidine residue. Diphthamide is a post- translational modification of histidine which occurs in elongation factor 2	IPR007872	.	.	Diphthamide biosynthesis protein 3	.	MAENFYDEIEIEDMTYDGTLQIYHYPCPCGDRFEIGLADLLDGEDIGVCPSCSLMIKVIFEVEDLPQPPPGPGQAAPPVPV	ATGGCAGAAAACTTTTACGACGAGATCGAAATCGAGGATATGACCTACGATGGGACCCTGCAAATCTATCACTACCCATGCCCGTGTGGCGACAGGTTCGAAATCGGCCTCGCGGATTTACTCGACGGCGAAGATATCGGTGTCTGCCCTAGTTGCAGTCTGATGATTAAGGTTATTTTTGAAGTGGTAAGAACTTTGAAAGAAATGTGTAAATTACCCCTCTAATATTTACCTAGGAGGATCTTCCTCAACCCCCACCTGGTCCTGGCCAAGCTGCCCCTCCAGTGCCAGTCTGA
VE03_00810	scaffold_3:333338-335603	+	cluster	.	.	ATP-binding cassette, subfamily D, member 2	SMCOG1000:ABC_transporter_ATP-binding_protein	ABC fatty acid transporter	IPR003439;IPR003593;IPR011527;IPR027417;IPR031238	PF06472	GO:0005779 - integral component of peroxisomal membrane [Evidence IEA];GO:0016021 - integral component of membrane [Evidence IEA];GO:0005524 - ATP binding [Evidence IEA];GO:0016887 - ATPase activity [Evidence IEA];GO:0042626 - ATPase activity, coupled to transmembrane movement of substances [Evidence IEA];GO:0055085 - transmembrane transport [Evidence IEA];GO:0006810 - transport [Evidence IEA];GO…	.	ABC_transporter_transmembrane_domain/ATP-binding_domain_protein from BGC0000369 (AHZ20760.1:pident=28.96, evalue=2e-59)	MAAQSKILPERTVKSIISELTTLYLKHRTAISRTVYLTLFISLINRIRSAINEQKAASLRQGQSRKHGGTAATDDPNQRRKKVELNREFFKSLFRLLKIIIPGWKSTEVRLLISHSFFLVVRTLLSLYVADLDGKLVSNLVRGKGKDFLIGIVWWMMVAVPATFTNSMLSYHQCRLALQYRSRLTNYIHDKYLSNMTFYGISALDDRIKNADQLITVDVTKFSNSLAELYSNLAKPILDMSIYNYSLSRSVGGEGLFFMSLLVQLSASVMRMLTPPFGKYVAEEARLEGEFRFQHSRLIDYSEEVALYAGHEAEKDTLDKGYFTLIKHVNYILRRRFYHGIMEDYVLKYVWGALGLILCSVPVFVKIPGAPAASTMGDRTQNFVTNRRMLLSSSDAFGR…	ATGGCTGCACAATCGAAGATTCTCCCTGAGCGGACAGTCAAGTCAATTATAAGCGAACTTACAACTTTATACCTCAAACACCGCACAGCGATATCGCGAACCGTCTACCTGACCCTGTTTATATCGCTGATAAACCGGATACGGAGTGCTATAAACGAACAAAAGGCAGCCTCGTTACGGCAAGGCCAGTCTAGGAAGCATGGGGGCACAGCTGCAACCGATGATCCGAATCAGAGGCGAAAGAAGGTGGAGCTAAACCGGGAGTTCTTCAAGAGTCTGTTCAGACTGTTGAAGATTATCATTCCGGGATGGAAGAGCACCGAAGTGAGGCTGCTCATAAGCCACAGCTTCTTTCTTGTCGTTCGAACGCTCCTCAGTTTATACGTGGCAGATTTGGAC…
VE03_00811	scaffold_3:336791-338560	+	flanking	.	.	hypothetical protein	.	transporter	IPR011701;IPR020846	.	GO:0016021 - integral component of membrane [Evidence IEA];GO:0055085 - transmembrane transport [Evidence IEA]	.	.	MTDSSLSDREKPYPDVAHTEHLEPGVITNSAPVKDEGQWDGADADFSGIDKDKVLRKMDLRLIPVLALLYLLSFLDRGNIGNANIQGLSEDLRLTDTQYALCLTVFFFTYALFELPSNLLLKKLRPSVWLPSIMIAWGSCTVCLGVTKNYEGLLAVRVFLGLAEAGLFPGVSYYLTMWYCSEELAIRQGLFFSAASMAGAFSGLLAFAIAKMDGVGGYEGWRWIFILEGLLTVVVATGAYFIMYDFPDTASFLTPQERAWASHRLRYQGSKRSGRMIAESDKFEWRFVKAAVLDWQVWLGTIMFIGIVCPLYSISLFLPTIINQLGYEAATAQLLTIPIYISAAIMCIGTSKLSDRAAKAGNSRWPYIFWPMIAILVGFIIAIAASAHGGVPGVVYAGV…	ATGACAGACTCCTCCCTCTCCGACAGGGAGAAGCCGTACCCAGATGTGGCCCACACCGAGCACCTGGAACCTGGTGTTATCACCAATTCAGCCCCCGTGAAGGATGAAGGGCAATGGGATGGCGCCGACGCCGATTTCTCTGGCATCGATAAAGATAAAGTCCTTCGCAAGATGGACCTCCGCTTGATTCCTGTACTTGCGTTACTATACTTGCTGAGTTTCTTGGATAGAGGGTAAGTTCACCTTCCCCTTTGAGTCGCGGCTGGTTTCCGTTGTGGCGAGAGCATGGGAATGGCTCCACCATATGTTTCTTGGCTGACGAAGCTCGACGACAGAAACATTGGCAATGCCAATATTCAGGGGCTGTCAGAGGACCTACGCTTGACTGATACTCAGTAT…
VE03_00812	scaffold_3:339104-340465	+	flanking	.	.	hypothetical protein	.	Methyltransferase	IPR029063	.	.	.	.	MTSDSSEYLSLTGEANEYLSLTSEADEYVFENGRRYHGYKPGRYMLPNDENEMDREDMKHHISMLITKGRLHLAPIGPDPEVILDIGTGTGIWAIDTADLYPNAQVIATDLSPIQPQWVPPNLSFEIDDAEEDWLFDPQSIDLVHVRYLFHGIRDWPRLLQQAKRALKPGGYVELVEMHVIPTSPDNTLPPNSQIMEFYTTLAEVSQEVGLDLSVAQKYGSMMISAGFEDVVEEVFDLPIGDWMSDRRMKEVGAFQRYQMVEGLHGIAFGALTRVAGWTPTRVQVFLAGVRKEMGDRGVHCMYSL	ATGACGTCCGAGTAATTACTGCCCCGAGGACCTAATTGACTCCGCCTGTACTGACTCGGGGCAGCTCGAGCGAGTACCTGTCTTTAACGGGCGAGGCCAATGAGTATCTGTCCTTAACGAGCGAGGCCGATGAGTATGTCTTCGAAAATGGCCGTCGTTATCATGGATACAAGCCGGGGCGTAAGTGTTCCCACGTGAAGTGCTCCAGAGTCATACTAAGTATCTTGCAGGATATATGCTTCCAAATGATGAAGTACGGGATACTCCCCCTGGCGACGCTATGTATCTGACTTGCTCCCCAGAATGAGATGGATCGAGAAGACATGAAGCATCACATTTCCATGCTTATCACTAAAGGCCGCCTGCACCTTGCACCAATCGGGCCAGACCCCGAGGTTA…
VE03_00813	scaffold_3:340885-342558	-	flanking	.	.	hypothetical protein	.	myo-inositol transporter	IPR003663;IPR005828;IPR005829;IPR020846	PF00083	GO:0016021 - integral component of membrane [Evidence IEA];GO:0016020 - membrane [Evidence IEA];GO:0022857 - transmembrane transporter activity [Evidence IEA];GO:0005215 - transporter activity [Evidence IEA];GO:0022891 - substrate-specific transmembrane transporter activity [Evidence IEA];GO:0055085 - transmembrane transport [Evidence IEA]	.	.	MADRAQDPLMGGDDHDYDDDTIPAESSTEHEDPASTPTLFVWLLTLSAGISGLLFGYDTGVISATLVSIGTSLSSRALTTLDKSLIAASTSLFALLVSPISGLLADSLGRKRVILIADLLFILGALVQAVATSVWVMVAGRSVVGLAVGAASFVTPLYIAELAPSMFRGRLVTLNVLFITLGQVVAYLIGWGFAELGGETGWRWMVGLGALPAALQCLVMVAMPETPRWLAQAGRTEEAKAVLQKVFGAADMKRTVQPVMKAIEREVREEEEAKRERARRSTTKDGGWFSDSWSELFGVAGNVRALTIACLLQGLQQLCGFNSLMYFSATLFSLLGFATPTLTSLSVAATNAVFTILSLLLIDRLGRRRILLLSIPVMIFALLCCAATFHYIILPSDTN…	ATGGCTGATCGAGCCCAAGACCCCTTAATGGGCGGGGATGACCACGACTATGACGATGATACAATTCCCGCCGAGTCCTCCACCGAGCATGAAGACCCGGCATCGACGCCCACCCTCTTCGTCTGGCTCCTAACGCTCTCCGCCGGCATCAGCGGCCTGTTATTTGGCTACGACACCGGGGTAATCTCAGCAACCCTCGTCTCCATAGGCACATCCCTCTCCTCCCGCGCTCTCACCACTCTCGACAAATCCCTAATCGCGGCATCCACCTCCCTCTTCGCCCTCCTCGTCTCCCCCATCAGCGGTCTCCTCGCCGACTCCCTCGGACGCAAACGCGTCATCCTCATAGCAGACCTCCTTTTCATTCTCGGCGCGCTGGTGCAGGCTGTCGCGACGTCG…
VE03_00814	scaffold_3:342943-344942	-	flanking	.	.	hypothetical protein	.	Sugar (and other) transporter	IPR011701;IPR020846	.	GO:0016021 - integral component of membrane [Evidence IEA];GO:0055085 - transmembrane transport [Evidence IEA]	.	.	MDSTNRETAAAGADTTADRARQLSHEAPRTGTGYSSNSSSSDPPYPNPVGLSRTHSTQADLERRHTSISRIQTARTQHSGTVGRGAGYKECKKPLPNFGFEKAYPPPLPAKEQYVVEFDGPDDPLHAQNWPFKKKLYTAVMLGLTTLTSAFASSIFSAAIGSVSKQFEVGEVVGTLGVSLYVLGFATGPTLWAPLSELKGRRLPILISMFGFAIFQFAVAVAKDLQTVLICRFWGGFFGACPLSVVAAVFSDMFDNKTRGLAITVFSMTVFSGPLIAPFIGGFITESYLGWRWTEYISGIMGITCFILDLIWLEETYPPVVLIEKAAELRRRTKNWGIHAKQEEIELDFKELVTKNFSRPMRLLFTEPIIFLLSLYMAFIYGLLYLFLTAYPVVFQGVH…	ATGGACTCCACCAACCGAGAGACCGCCGCAGCAGGTGCAGACACCACCGCTGACCGCGCGCGCCAATTGAGCCATGAAGCCCCGCGGACAGGCACCGGATACTCCTCGAATTCCTCGTCCTCCGATCCGCCATATCCCAATCCCGTTGGTTTGAGCCGGACGCACTCGACCCAGGCCGATCTCGAGCGTCGCCACACATCTATAAGCCGCATACAAACAGCCCGGACGCAGCACAGCGGAACGGTTGGGAGGGGCGCCGGGTACAAGGAGTGCAAGAAGCCGCTGCCGAATTTTGGGTTTGAGAAAGCATATCCGCCGCCGCTGCCGGCGAAGGAGCAGTATGTCGTGGAGTTTGACGGCCCAGACGACCCTCTGCATGCGCAGAACTGGCCGTTCAAA…
VE03_00815	scaffold_3:345956-347181	-	flanking	.	.	hypothetical protein	.	Class ii aldolase adducin domain protein	IPR001303	.	.	.	.	MPPSADLATPPSEEPPKTTPSKHAPHVHGSEEKTPLQAISHGILMDGIPTFSSFAEHRKHILIHTAATFRDFARKGFTEGQAGHISVRDPEYEDYIWMNPLGRHFGLMTAGDMICLDMHTGAVVGGNNTRPANAAGFQIHSAIHKARPDVAAICHAHTDAGRAWSVFARPLEMLNQDVCNFYEAHAVYAEYGGIVFAEEEGRNIARALGEGNKGVILMNHGLLTVGHTVDEAGYMFGLLDRGCRIQLDVEAACAGNPGLKRNIILDEEAAYNMKMASEKHVLYREAQPDLDYIFETAGLDVVARGVDNMVIDGPGMN	ATGCCCCCCTCAGCAGATCTAGCAACCCCCCCTTCCGAGGAACCACCTAAAACCACCCCCTCAAAGCATGCACCACACGTTCACGGCTCCGAAGAGAAGACCCCTCTACAAGCCATAAGCCATGGAATTCTCATGGACGGTAAGACAAAAGCCGCCCACTGTTCTTATACCACCCAAGCCACCCTTCTCAACCCCCATACTTACACCCAGCACCAGGCATCCCAACCTTCTCCTCCTTCGCGGAGCACCGCAAACATATCCTCATCCATACCGCCGCTACCTTCCGCGATTTCGCGCGCAAGGGTTTCACAGAGGGCCAGGCAGGACACATCAGCGTCCGCGACCCGGAATACGAGGATTACATCTGGATGAACCCTCTCGGGCGACACTTCGGGCTCA…
VE03_00816	scaffold_3:347567-349444	-	flanking	.	.	hypothetical protein	.	transporter	IPR011701;IPR020846	.	GO:0016021 - integral component of membrane [Evidence IEA];GO:0055085 - transmembrane transport [Evidence IEA]	.	.	MGSPSIASRRGDDSDRTSVSSEAKPDVIPSNLLDGAQIVTKGGNLVTKDGIVVSTQESDSSLSTNIFADPEIRDFYVKMYEKAKYECRHVFDAELTWTAEEEKKLIRKVDWRICLWACIMFFSLQLDRGNMVQAVSGTFLKDLHLNTNDYNHGNTIFLASFLVAELPSQLVSKKIGPDRWIPMQICLWSIVAMSQAALTGRSGFFATRALLGILEGGFIPDLILFLSYFYTSKELPIRLSFFWTALSVTGIISSLLAYAIFHLEGAHGIAGWKWLFLLEGLITLLIGITSFFMMPASAVQTKSWFRPKGWFSPREEAILVNRILRDDPSKGSMMNRKAITPRRLWRGLTDYDLWPIYALGMVIYIPQNPPALYLTLTLRSIGFSTFNTNLLTIPSTVAH…	ATGGGTTCACCTTCTATCGCAAGCAGGCGCGGGGATGATTCCGACAGAACGTCGGTCTCATCCGAGGCCAAGCCGGACGTGATTCCTAGCAACCTCCTGGACGGCGCCCAGATAGTCACCAAGGGCGGCAATCTCGTCACTAAGGATGGCATCGTGGTCTCGACGCAAGAATCGGACTCCAGTCTGTCGACCAACATATTCGCCGACCCGGAGATTAGGGACTTCTATGTCAAGATGTACGAAAAGGCGAAATATGAGTGTCGCCACGTATTTGATGCAGAGCTCACATGGACCGCCGAGGAGGAGAAGAAACTCATCCGAAAAGTTGATTGGCGAAGTAAGACATGCTGCCATCCCCCTAAGTTTTATGTTGCTAAACTGTGATATAGTCTGCTTGTG…
#Cluster_4
#GeneID	Chromosome:start-stop	Strand	ClusterPred	Backbone Enzyme	Backbone Domains	Product	smCOGs	EggNog	InterPro	PFAM	GO terms	Notes	MIBiG Blast	Protein Seq	DNA Seq
VE03_00971	scaffold_3:743821-748260	-	flanking	.	.	hypothetical protein	.	Xanthine dehydrogenase	IPR000674;IPR001041;IPR002346;IPR002888;IPR005107;IPR006058;IPR008274;IPR012675;IPR014307;IPR016166;IPR016167;IPR016169;IPR016208;IPR022407	PF02738	GO:0051537 - 2 iron, 2 sulfur cluster binding [Evidence IEA];GO:0050660 - flavin adenine dinucleotide binding [Evidence IEA];GO:0043546 - molybdopterin cofactor binding [Evidence IEA];GO:0004854 - xanthine dehydrogenase activity [Evidence IEA];GO:0005506 - iron ion binding [Evidence IEA];GO:0016491 - oxidoreductase activity [Evidence IEA];GO:0016614 - oxidoreductase activity, acting on CH-OH grou…	Xanthine dehydrogenase	.	MAPSAVSPTPAAPAEASTNLAEVTAFYETTLRFFLNGTRVNLDNIDPEVTLLEYLRGIGLTGTKLGCSEGGCGACTVVVSQWNPTTKKIYHASVNACLAPLVSVDGKHVITVEGIGNVERPHSVQERIAKGNGSQCGFCTPGIVMSLYALLRNEDQPSEHSIEEAFDGNLCRCTGYRPILEAARTFSAETGCAKAKTNGGGGCCMEKEGGGGCCQSKPSDDDQPIKRFTPPGFIEYNPDTQLIFPPALTKYEFKPLTFGNKRKRWYRPVTVDQLLRIKKALPSAKIIGGSSETQIEIKFKAMQYSASVFVGDIPELRKFEFHDDHLEIGGNITLTDLEAIALKAVEHYGPEKGQVFTNMHRQLQYFAGRQIRNVGTPAGNLATASPISDLNPVLVAANA…	ATGGCGCCCAGTGCCGTCTCTCCCACCCCGGCCGCCCCCGCCGAGGCATCCACAAACCTCGCCGAGGTGACCGCCTTCTACGAAACAACCCTCCGCTTCTTCCTCAACGGCACGCGCGTCAACCTCGACAACATCGACCCCGAGGTCACCCTGCTCGAGTACCTCCGCGGCATTGGGCTCACGGGCACCAAGCTGGGATGCTCTGAAGGTGGATGTGGTGCGTGCACTGTCGTTGTTAGTCAGTGGAATCCCACGACGAAGAAGATTTACCACGCCAGCGTTAATGCGTGTCTGGCGCCGCTTGTAAGTGTGGATGGCAAGCATGTTATTACGGTGGAAGGGATTGGGAATGTCGAGAGGCCGCATAGTGTGCAGGAGCGCATTGCGAAGGGGAATGGG…
VE03_00972	scaffold_3:748856-749872	-	flanking	.	.	hypothetical protein	.	NA	IPR003812	.	.	.	.	MASTSKRQARLCQELTHRNGIEPTTFAQLPGIVSGLTDVIFGSNAMGVVGGALGITDRYCRQVFEGQIPNVEDIDERSDEYAQELETLSMSGRATDIQSVLRSRHEIVQHALAAKYLLETVVLQDTPLDEDIIKETHRILMRFSEHEASGGMYRKSDEGGSHGLRFETDKEYEKRVNNCRRLKPSQHVPERKQVPLFQSRFFREKPVKFFMRNLVAEHNERIELAEKTGEIDTIDLACRLSTAFVCTYPFEDGNGRMCRLLLNAMIIKYVGTVAEIGKDPAERDEYLQQAWLANMTFRYEEQENIPWEEQTSHVSLGRSVMEKVTIRMRETKDGLCDK	ATGGCGTCGACGTCCAAAAGGCAGGCACGACTGTGTCAGGAACTGACTCACAGAAATGGAATCGAACCGACAACATTCGCACAACTACCTGGCATAGTTTCTGGGCTCACGGATGTGATATTTGGGAGCAATGCAATGGGAGTGGTAGGAGGGGCTCTGGGAATTACAGATCGCTATTGCCGCCAAGTTTTCGAGGGCCAGATACCGAATGTCGAAGATATCGACGAGAGATCAGATGAATACGCACAGGAGCTTGAGACACTCTCCATGAGTGGCCGGGCGACAGACATACAATCTGTCTTACGCTCAAGACATGAGATCGTTCAGCATGCATTAGCTGCTAAATATCTCCTAGAAACGGTCGTGCTGCAAGATACTCCTCTAGATGAGGATATCATA…
VE03_00973	scaffold_3:752708-754482	+	flanking	.	.	hypothetical protein	.	SPX domain	IPR004331	.	.	.	.	MKYGQALYERSVPQWAPYNIDYNELKSLIKSHTTPPPSSSHSNSSQPVVIPGQTDEALSSFEARFARELGAQHARVDLFVRSKADEFRRRLSDYEQKLNRLIARGDPESGGIMTARRRERLARLETRVLRCTDDIRNLDRFIQAQRIGFQKILKKYRKWTGSPTLPRLTDPFLSPTTSFTHLSLLPLLTAFTDLSARIQLFSPPPSSSSTPLTLSRRSSQPLPHTPVPARNKAVQTAAYWNEYDYPSDGGGADEPYTIAFDAADDETFPGQQRISRALAYIGEKTAVLGLWRPSSSGTASTKGERRALLGRRASEGETGDEEIEAYDAEGFPLGYETHYATFPSIATQRLTAQRSRFLLLALVACYISSALLLGISGILVATGRNRLRAEVDAGVIAGV…	ATGAAGTATGGCCAAGCTCTTTATGAGCGCAGCGTACCTCAATGGGCGCCTTGTATGTTCCCCCCGCTCTCAATCCCATCCCGATAACCATGACAACCACAATACCCGAAAAAACCACCAACTAACCTTCCATCTCAAAAACTAGATAACATCGACTACAACGAGCTCAAGTCTCTCATAAAGTCGCACACCACCCCGCCCCCAAGCTCGTCGCACTCCAACAGCAGCCAGCCGGTCGTGATACCCGGACAGACCGATGAGGCGCTGTCGAGCTTCGAGGCACGCTTTGCGAGGGAGCTGGGAGCGCAGCATGCGAGGGTGGATTTGTTTGTGAGGAGCAAGGCCGATGAGTTTCGGAGGCGATTGAGTGAGTGCCTTCTACTGTCTTTCCGGTTGCAG…
VE03_00974	scaffold_3:755746-759054	+	cluster	.	.	hypothetical protein	.	NA	IPR025212	.	.	.	.	MATITPSPSDSTQAFQFLHLSAELRNKIYELVLDLNRPIHLTHTDDIYRRYRDSHLTTCPFDKHHQHPQLPNLTRSITDRTQVTWCVDPFTNAQRKLDFPRSVLSLRHVCRQIDEEMRHMFFALNEFYFRDAARAHLVLGNMVNVNATAAIEVLGFGFCGGSAQTLYSTLGKVCPNVRVLKVTMSADDRRIIISGPHRSLRRARGVEAFASYVAGLEKLETFEVVGTDFVNEGVDGVEKWVQVDINHSLAVGMWFRARIEMGKMQREMIGREVIERERREKEAKEKAAKEKRKEQRRKNEARRAEREKERLRLEAEKRELQKREMRRLDRERRKREKAARFNPGGSDDVSEVQEDITFDMGEQNYFLALWAPGAAKIPRKRGRPSNASIALNETEERPE…	ATGGCTACCATCACCCCATCTCCATCAGATTCAACTCAGGCCTTCCAATTCCTCCATCTCAGCGCAGAACTACGCAACAAGATCTACGAGCTCGTCCTCGACCTAAACCGCCCCATCCACCTGACCCACACAGACGACATATACCGTCGATACAGAGACTCCCACCTCACCACCTGCCCCTTCGACAAGCACCACCAGCACCCCCAACTCCCCAACCTCACCCGCAGCATCACAGACCGCACCCAAGTCACCTGGTGCGTCGACCCCTTCACCAACGCCCAGCGCAAACTCGACTTCCCGCGCTCCGTCCTCAGCCTGCGCCACGTGTGCAGGCAGATCGACGAGGAGATGCGGCACATGTTCTTCGCGCTCAACGAGTTCTACTTCCGCGACGCGGCG…
VE03_00975	scaffold_3:759941-761813	+	cluster	.	.	hypothetical protein	.	Zn cluster transcription factor Rds2	.	.	.	.	.	MEHNGDRNRPREKSQTPPAAPAAAATSATKNPKKRRKVNHVVSHERPCARCIKRNIGHLCHDERRESDSSTKKVKARHSTAGEDEEGGPTEPTQPAESGMSSSLDQRVDQTREDALGGVGPAPMAPQQAPLQIVQPSPVSGAQANALSRTSGRFIGDRPSDWPGAQSQYQDMHNYHPSYMFNTSEFTNEFNLLNDFLNNSLLDDGGLLEGDAAHFYNDQSILMSGGMNNNGLPASFQQNALQTSNQNGKAISRPASAMPTDKAKEYYLQAADPTGNDTPEERMNRLLQAKYDAGMLKPFNYVRGYAQLSSYMDGHINAASKQKILRQLDRFRPKFREKVQKLTDIELIYVEMWFEKTLMEYDRVFASMAIPACCWRRTGEIFRGNKEMAELIHVPIEQM…	ATGGAGCACAATGGCGACAGGAACAGGCCGCGCGAGAAGTCGCAGACCCCTCCTGCGGCTCCTGCAGCTGCAGCGACGAGCGCCACCAAGAATCCAAAGAAGAGGCGCAAGGTGAATCATGGTGAGTGAGCACACGACCTGACAGCTTGGGCAGCAAAAAATCCCTTCACGCCTCGCTCCATCTCCGGTGCTTCTTTTTTCCTGCGCTGTCGCTAATCCTGGAACGCGTGCCCACAGCTTGTGTATATTGCCGTCGCTCTGTAAGTTATCGATTGGTCCAGCTCACATCAATGCCAGTTGTGTCGCATGTGAGTTTGTGCAGATTACTCGTGCTGACCTGATGCCTCTGAAATAGCATATGACATGCGACTTGGTACGACCCTCTTGCCTTCTTGCGAC…
VE03_00976	scaffold_3:762370-765605	+	cluster	.	.	hypothetical protein	.	NA	IPR011990;IPR013940	PF08631	GO:0005515 - protein binding [Evidence IEA];GO:0051321 - meiotic cell cycle [Evidence IEA]	.	.	MTNVPPGKRQAKEKRVTALLSFSASARSKLSPLSTGPAALNLQTQLHEQISGFPSSLTSLAVSKRQDLDTEGLTLWNLATRLMRGKDFPIPPDQRATLLAARVFAFLLLDGGLSKGRSSLAEVSRLMKVALKAAKSCIDAKRLDFALKVLEKAAIYESQLSITDGTVKASPAEAKTYSRLQSEYYVVRTTLAWRQDKVEVAEHMYKKAALFDKTLDPDTAESLADLLYEMGKDFTKKRQHELANKWLERASTIITAQEIDKLSTYATDLQTSIIQARVQALLAIEREDALDMANSLINNLENEVGDRLIVLLLKLEVLSAPVSQTFDCNAYGDVIYRMIQTVEMTEGNFKLIMHHIRKLNDKGPSLACNMLDTFLRSRLFEAGNEEWIEKALVNRIWMS…	ATGACCAATGTACCTCCCGGAAAGCGACAGGCCAAAGAGAAGCGTGTCACTGCTCTCCTTTGTCAGTTCTGACCTCTTCTTTTCCAAGCTGGCACGACTAACAGACTCCACTCACCAGCCTTCTCTGCAAGCGCCCGAAGCAAACTTTCACCACTTTCGACCGGACCTGCAGCGCTGAACCTACAGACACAACTCCACGAACAGATCAGCGGGTTCCCCAGCAGCCTCACGTCCCTGGCCGTTTCGAAGCGCCAAGATCTCGATACGGAGGGCTTGACACTATGGAACCTCGCAACACGGCTCATGCGAGGCAAGGACTTTCCAATCCCACCGGATCAACGGGCGACACTGCTTGCGGCTCGGGTATTCGCCTTTCTGTTGTTGGATGGTGGTCTAAGT…
VE03_00977	scaffold_3:765869-766889	-	cluster	PKS/NRPS-like protein	PKS_KR (14-121)	hypothetical protein	SMCOG1001:short-chain_dehydrogenase/reductase_SDR	NAD dependent epimerase/dehydratase family	IPR002198;IPR002347;IPR016040	.	GO:0016491 - oxidoreductase activity [Evidence IEA];GO:0008152 - metabolic process [Evidence IEA]	.	oxidoreductase from BGC0000965 (AAL06687.1:pident=38.17, evalue=2e-35)	MTFHPDTLPELKEKVFIVTGGNSGIGYCTVAHLAEHGAHVYMCARSPKKGTSAIADIKKMHPSAKIDLLQMDLMDLASVVAAAKHFLTRETALHGLINNAGIMATPFEMTKDGHEAQWQTNYLSHWVLTEQLLPLMLRTARTLSPGSVRIVNLTSSGHLSAPTGGINFGDLSLKDSGSWPRYGQSKLANILHTNTLHKTYGPGSPSAQNGEGEIWVSSVHPGMVETNLANSLGESGSPMSSIFSVFRMFGLVWPADKGSYTSLFCAASQDMTPEQSGTYQEIWKRCGEPKWQSGAAKDEKLAERLDEWTRQAMVVSSGL	ATGACTTTCCATCCCGATACTCTCCCCGAGCTCAAGGAAAAAGTGTTCATAGTTACCGGCGGGAATTCCGGCATGTAAGTCTCCCTCTTCTCTCCTTACTACGAAGCCCACATCGCTAATCTCACCAAACCACAGAGGCTACTGTACTGTAGCTCACCTAGCAGAGCACGGCGCCCACGTTTACATGTGCGCCCGATCCCCAAAGAAGGGCACGTCAGCAATTGCCGACATCAAGAAAATGCACCCCTCAGCTAAGATTGACCTCCTGCAAATGGATCTCATGGACCTCGCCAGCGTCGTCGCGGCCGCCAAACACTTCCTCACCCGCGAAACAGCCCTGCATGGCCTGATCAACAACGCAGGCATTATGGCGACGCCCTTCGAGATGACCAAAGATGG…
VE03_00978	scaffold_3:767601-768630	+	cluster	.	.	hypothetical protein	.	Domain of unknown function (DUF3425)	IPR021833	.	.	.	.	MIVTHEPVNSIAPRYQLSSMPQLAEAISKEDDWTGTKDAAARRRAQTRLNTRAYRKRKALAAAGTLVKTEELVECWDINQQHVSRVPASRIKQRYNGRNPLLPDKSIKAQLNIFFPLCSDHLITLLQFNALRGLAVNRTLISGILVTPLDCDEEIIHVVPYPTNPELLPPSLLPTTLQQTVPHGDWVDMFPCPEARDRLILAAGTFDEDDLWADCIGGLYEGFPDDEVERRGIIAWSPPWDLSGWEMSEGFLRKWGWLFKGLSGPLAATNRWRMERGEEPFVQDEYTSHATV	ATGATTGTTACGCATGAGCCAGTAAATTCAATAGCACCGCGCTACCAACTCTCGTCGATGCCACAGCTGGCCGAGGTACGTAATAGGCCGCCTTTAATTACCAAGACGACGTGGCTTGCTCACTGCGTACAGGCGATAAGCAAAGAAGACGACTGGACTGGGACCAAGGATGCCGCAGCACGTAGACGGGCACAGACTAGACTTAACACAAGGGCATACCGTAAGCAAGGCCTTGGCTTCTCTTTCGTCTGAATCAGAAGCCAGAACAAGTCCATTCAACGGGTGCCCTAATATCGACACTAATAGCCTGATAGGAAAACGTAAAGCCTTGGCCGCAGCTGGGACACTGGTAAAAACAGAAGAGCTGGTGGAATGCTGGGACATTAATCAGCAACACGT…
VE03_00979	scaffold_3:769825-771357	+	cluster	.	.	hypothetical protein	.	Transcription factor	IPR001138;IPR002409;IPR013700	.	GO:0005634 - nucleus [Evidence IEA];GO:0003677 - DNA binding [Evidence IEA];GO:0003700 - transcription factor activity, sequence-specific DNA binding [Evidence IEA];GO:0008270 - zinc ion binding [Evidence IEA];GO:0000981 - RNA polymerase II transcription factor activity, sequence-specific DNA binding [Evidence IEA];GO:0045122 - aflatoxin biosynthetic process [Evidence IEA];GO:0006355 - regulation…	.	trancriptional_activator from BGC0001084 (ADM34145.1:pident=40.23, evalue=7e-79)	MLDIESDTQVDRTRKQVSSRSKLRDSCHACAISKVKCPKEKPSCSKCECRGITCQYFLAKRPGRRRENNASNSTGNSSGRCLSSRSFGTSSSSNSNSNTKATANISRSIEWDTLRDTQPTPGTGLLSKGGTIIPTNSYGADGYLMTPLSLSVPASPRQDNVFATNTAQFSVSGDASMFPGLGDFGSEANDMDFIMSSMDSPFDLLGMDCGSIPGSITQTPNDIESLLIPAERINLDHASLDTPSSHDILSISSGASSAGSNVHSLPTGKTSMTDITDTSPCGCLMQALDLLKKLSSGSISPRSAFPSPDAAEVQRTVNYGSAQNVILENKQSMEAVSSKLACSSCIDDSFLLTVLSMIVLKVLERYAAVAQSHPHKTGNSEAEADKPTRLSINIISSGD…	ATGTTAGACATAGAATCCGACACCCAGGTTGACCGGACGCGTAAGCAGGTGTCGTCACGGTCGAAGCTTCGCGATAGCTGCCATGCCTGTGCTATATCCAAGGTCAAGTGTCCAAAAGAAAAACCATCATGCTCGAAATGCGAATGCCGGGGAATCACATGCCAGTACTTCTTAGCTAAACGTCCTGGTCGCAGGCGTGAGAACAATGCAAGCAACAGCACGGGGAACAGCTCGGGTCGATGTCTGTCCAGCAGGAGCTTTGGAACAAGCTCCAGTTCAAACTCAAATTCCAACACTAAAGCCACTGCCAACATCAGTCGCTCTATAGAATGGGATACACTTCGAGATACGCAACCCACTCCCGGGACCGGTTTGCTATCTAAAGGCGGCACAATAATC…
VE03_00980	scaffold_3:774110-775581	+	cluster	.	.	hypothetical protein	SMCOG1042:O-methyltransferase	NA	IPR011991;IPR029063	.	.	.	hypothetical_protein from BGC0001084 (ADM34151.1:pident=56.21, evalue=0.0)	MDRLTELKEHSDQLAAAVKSLADSRRGADSSDQPETSGEADVDKDQTLFNRAKSSILASIAAIKSIVGEPADFLQDFARQIEILASLRWLVEFQVLACIPFDESLAIKDLADLVGVPQSQLVRVIRLTATCGFLREPIAGFVSHSPLSAQFITNQSLLDATVFIAELATPTALHMPQATQRFGASTNATESAYNLALNTVRPFHVAIQERSKLRRQWSAYLCHAAGLHQEEEIIEVLSRLNWSNLGNACIVEVGAKSTSMASSLSKMFPSLRLVVQIDNTQSSLLDQDLIWQSAALGSSIRDSPSSGSSPSSASSFVTVTYRAMGMPQSVTDAAVYIVHVPVVSSGLTIKAELDDYLDVLHASGGIMLLLTTRLLPEPGTLSNPEVEATARARDLSMFQ…	ATGGATAGATTGACGGAACTCAAAGAGCATAGCGACCAGCTCGCCGCAGCCGTCAAGAGCCTCGCCGATAGCCGTCGAGGAGCCGACTCTTCTGATCAGCCAGAGACGAGCGGTGAGGCTGACGTAGATAAAGATCAAACTCTATTCAACAGAGCCAAGTCAAGTATTCTTGCTAGCATTGCAGCAATCAAGTCTATAGTTGGTGAGCCGGCGGACTTCCTACAGGATTTTGCTCGCCAGGTAAGCAGATACTTCTCACCATTTGCCATCCCACTCTTGGTATCGTGTCCATACCAACTTACATAATCCAGATTGAAATCCTTGCCAGTCTTCGGTGGCTGGTAGAATTTCAGGTATTGGCGTGCATACCGTTTGATGAAAGCTTGGCTATCAAGGATT…
VE03_00981	scaffold_3:776498-777570	-	cluster	.	.	hypothetical protein	SMCOG1170:metallo-beta-lactamase_family_protein	metallo-beta-lactamase domain protein	IPR001279	.	.	.	PtaB from BGC0000121 (AGO59041.1:pident=65.26, evalue=2e-148)	MENNKGGYQQINKSLNICAFDEYLKGQTARLPHIESVEQLTPRVLRVLGQNPGKFTHQGTNTYVVGTGQRRLIIDTGGGEPAWAELIASTFTSMNISLSYVLLTHWHGDHTGGVPSLLRLYPHLTDSIYKNEPDQGQQKITDGQIFLVDGATIRAIHVPGHSEDHMCFILEEEKAMFTGDNILGHGTSAVEDLGTFMASLQKMAIHNCHIGYSAHGATITNLSAKIARELDSKWRREKQVLRALGRVRSRGGKSVTVKDLVTEIYGESLNEDTRILALEPFIDKVLRKLANDCKVAFEMRGGKKKWFSVEDIEQATTQWFAALKRSPTATIQV	ATGGAAAATAACAAAGGTGGTTATCAGCAGATTAACAAGTCGTTGAATATCTGTGCCTTTGATGAGTACCTCAAGGGCCAGACCGCGCGGCTACCGCATATTGAGAGTGTTGAACAGCTCACTCCGAGAGTACTTCGAGTTCTTGGCCAGAACCCTGGAAAGGTAAATGCGTCATCCTCTTATCCGACACCACGTTCTAGTATAATATAGGCGGCTAATGCTTGTGTGCATAGTTTACACACCAAGGGACTAATACATACGTCGTCGGCACCGGCCAACGTCGACTTATAATTGACACCGGTGGTGGCGAACCAGCATGGGCCGAGCTGATTGCTTCAACATTTACATCAATGAACATCAGCCTCTCATATGTTTTGCTAACCCACTGGCATGGTGACC…
VE03_00982	scaffold_3:778804-786673	+	cluster	Type I Iterative PKS	PKS_KS (406-839);PKS_AT (939-1237)	Type I Iterative Polyketide synthase (PKS)	SMCOG1022:Beta-ketoacyl_synthase	polyketide synthase	IPR000172;IPR001227;IPR009081;IPR014030;IPR014031;IPR014043;IPR016035;IPR016036;IPR016039;IPR018201;IPR020801;IPR020807;IPR020841;IPR023753;IPR030918;IPR032088;IPR032821	PF00109;PF16073	GO:0050660 - flavin adenine dinucleotide binding [Evidence IEA];GO:0016740 - transferase activity [Evidence IEA];GO:0016491 - oxidoreductase activity [Evidence IEA];GO:0016614 - oxidoreductase activity, acting on CH-OH group of donors [Evidence IEA];GO:0003824 - catalytic activity [Evidence IEA];GO:0055114 - oxidation-reduction process [Evidence IEA];GO:0008152 - metabolic process [Evidence IEA]	.	hypothetical_protein_similar_to_polyketide_synthase_(Broad) from BGC0001271 (CBF90097.1:pident=59.44, evalue=0.0)	MPVHTPTTDSESDEGSRKMEVIYFSNDFPKDDLQNVFRRLHNHSKDKHFPILAQFIREATWAIKDEVRQLPTELKQLIPPFNTLLAWAENTNLREGLICSAVDGVLLAVAQLATYIGYVESRSGDLPDFSTTSLAGLGIGLLASSAVSLSQTLADLPLAGADAVRLAFRLGIHVLGISENLEARDLSESPDTWAYMVHNVDPATAFKELDAIHSRFEVPNTSRIFVSAVSQNTVTVSGPPSRLKALFTKSEFFRESMVIALPVYGGLCHAPHIFGLHHVRSIVHGCSLNAATANSLPVIPVLSTSSGLPYLAKNAVEMFECVVSELLMQTVYWDNVVSGIVERAKSNITAEAVLHCFGNSTPLNDLNTALKSNISNLDVSINSLMSWISQVDPRDSTPR…	ATGCCCGTACACACTCCAACCACAGATTCAGAGTCCGACGAGGGGTCTCGCAAGATGGAAGTTATCTATTTTAGCAATGACTTTCCAAAGGATGACCTGCAGAACGTTTTCCGCCGCCTGCACAACCACAGCAAGGACAAGCATTTCCCTATCTTGGCCCAGTTCATACGTGAGGCCACCTGGGCTATCAAGGACGAAGTTCGCCAACTACCAACTGAGCTAAAACAGCTGATTCCACCATTCAATACCCTTCTGGCTTGGGCGGAAAACACCAACCTTCGGGAAGGCCTAATCTGCTCCGCTGTGGATGGAGTGTTGCTCGCCGTCGCTCAGCTGGCAACTTACATTGGGTGAGTGGCTTCATATGTTGAACTTACAGGAATTTAACTGCTAACTTGC…
VE03_00985	scaffold_3:787220-788018	-	cluster	.	.	hypothetical protein	.	Arylamine N-acetyltransferase	IPR001447	.	GO:0016407 - acetyltransferase activity [Evidence IEA];GO:0008152 - metabolic process [Evidence IEA]	.	putative_arylamine_N-acetyltransferase from BGC0000236 (AAO65324.1:pident=28.10, evalue=1e-10)	MMGPDHNGRGGYCMELSIFFHHMLRGLGFHVYMTGVRNRTRADGIPQGEYQGWTHINNIVHLPCGSKFSADVAFGGDGPTSPLPMDGAASALYNLGTQEVRLVHDNIPKQRLREPKLWVYQYRNSTDKECNSFYSFSEVEFFQEDFEVQNLWTSVKTLHRWTVLVVRFLREGEPVKFPTNDAWRKYDDEEVSIVGKVMLVNNLVKVNVGGKTRVLHEFNSEDGRLLALQEYFGISLTQEEAQSIQEWDMAL	ATGATGGGCCCCGACCATAATGGAAGGGGTGGCTACTGCATGGAACTTAGCATATTCTTCCACCACATGCTGCGCGGGCTCGGGTTCCACGTTTACATGACGGGCGTGCGTAACAGGACGCGGGCTGACGGCATCCCGCAGGGCGAATATCAGGGGTGGTAAGTTTCCTACGGAAGGCTGAGGATGGCGTTAATAAAACAGGACGCACATTAACAACATCGTCCACCTTCCTTGCGGCTCCAAGTTCAGCGCCGACGTCGCATTTGGGGGTGATGGCCCGACGTCTCCTCTTCCCATGGATGGCGCCGCATCTGCGCTTTACAATCTAGGCACCCAAGAGGTGCGCCTCGTTCATGACAATATCCCTAAGCAACGTCTTCGAGAACCGAAGCTGTGGGT…
VE03_00986	scaffold_3:791683-792603	+	cluster	.	.	hypothetical protein	SMCOG1010:NAD-dependent_epimerase/dehydratase	NmrA-like family	IPR008030;IPR016040	.	.	.	.	MLVLIAGITGSLGQRLATIAISRGLSVRGLGRNPDSLGTEISEHLESFVKSDSYYDVSALERAVAGVDAVINAYSPIPVLDLDGHLLLIRAAERAQIKIFIASSWSRDWTNIEFNDFEHYNNHLAFEHQIATTSTIRPVYILTGIFTDLLFTPYGPGGFDTSGDRPRMRYWGNENTKSKWPWSTQDDAATRTIDILLHGDGVQAGKGGFFKIRSGVTTIEELAAVHEKVFRIKVDVTRAGSVDDLEKELARLRKEKGRTGYGEYMSEAAALIASKGLWENTDVTELAQFKKPATLEEYFTEVKNKA	ATGCTTGTCCTTATTGCCGGAATTACTGGAAGCCTTGGCCAACGCCTTGCTACAATTGCCATTTCAAGGGGGCTGTCTGTCCGCGGTTTAGGTCGCAATCCCGACAGCCTTGGCACCGAGATATCAGAACATCTTGAATCCTTCGTCAAAAGCGACTCCTACTATGACGTGTCAGCTCTCGAAAGAGCCGTTGCCGGAGTTGACGCTGTGATCAATGCTTATTCTCCAATTCCTGTGCTGGATCTTGACGGTCATCTTCTTCTCATTCGCGCCGCCGAGCGAGCTCAAATCAAGATATTTATTGCTTCCTCCTGGAGCCGCGACTGGACCAATATCGAGTTCAATGATTTCGAGCACTACAACAACCATCTTGCGTTTGAACATCAAATTGCGACGACC…
VE03_00987	scaffold_3:793692-796237	+	cluster	.	.	hypothetical protein	SMCOG1138:FAD_linked_oxidase_domain_protein	NA	IPR006094;IPR016166;IPR016167;IPR016169	.	GO:0050660 - flavin adenine dinucleotide binding [Evidence IEA];GO:0016491 - oxidoreductase activity [Evidence IEA];GO:0003824 - catalytic activity [Evidence IEA];GO:0016614 - oxidoreductase activity, acting on CH-OH group of donors [Evidence IEA];GO:0055114 - oxidation-reduction process [Evidence IEA]	CAZy:AA7	oxidoreductase from BGC0001247 (ABK64182.1:pident=32.03, evalue=2e-72)	MSTDGTGEATGHANIGSKWDENKIVGRGALEASTFVLLPTSRNMTVDTTNSPGIVHPGVCPPSTVSQSKGIIGHSVEDMAVLEAIDAIEDLTSDFEADTDESNTEEIPCELTPKGTKHRSTQNHMSKPDAGPSQNNDCTRTRSVNNKSSSLPSEDVCENSPESSLWADDESWDTPSFLRYDPERPVLYRAAPPRKTMRQRVTSLKHKVVNIARGDLDWVKGAVANIRSKADVEYPKLRVKSTGKLRGGSKDSSNLSLRGGAGDISSLNGGGNDIFGLGGGSDTCCSQLSASLGSSVVFDPSTTYANSQSSYWALQQSELIPSCIIVPSTTSEVSDAISIISTIDSCHFAIKGAGHGTVAGAANIDGGVKFDMSRLNKIETNSEGTVTKIGAGSQWGEVY…	ATGAGCACCGACGGCACCGGTGAGGCAACTGGTCACGCCAACATAGGCTCAAAATGGGACGAGAATAAAATTGTCGGTCGAGGGGCGCTTGAAGCATCAACGTTTGTTCTTCTTCCCACGTCCCGGAATATGACCGTAGATACAACAAACTCCCCTGGTATTGTACATCCCGGAGTGTGCCCGCCCTCCACAGTATCTCAATCAAAGGGCATTATTGGACACTCTGTGGAAGACATGGCAGTCTTAGAGGCAATAGACGCAATAGAGGATCTTACTAGCGACTTTGAGGCTGACACTGATGAGAGCAACACCGAGGAAATTCCCTGTGAGCTGACACCAAAAGGCACCAAACATCGAAGCACGCAGAATCATATGTCGAAACCTGATGCGGGACCTTCT…
VE03_00988	scaffold_3:797061-798400	+	cluster	.	.	hypothetical protein	.	Amb_all	IPR002022;IPR011050;IPR012334	.	.	CAZy:PL1	.	MKFTLALAANLLAGVAVAAPGRGPQKKSSFALEGYAKENPLGETTGGQGGPTTTVTAAAALATAVQGNDPLTIVIKGDFNLPARLKVGSNKSLVGDCDGATITGAGVTISGADNVIIQNLYIHDILDNDCITIHSSTRVWIDHNEFSSDIDGGPDKYDGQVDIIHASDYITVSWNYFHDHWKSSLVGNSDSNSDEDFGHLHVTYHHNHWDNMGTRGNAGRFGHQHLYNNFYNDFHYQAIHSRSNNQVLVEGNVFRGDTPEALSTYGLVIPMDSPNTSPDGDYEIDGFANLGAKNDFGTAGVNITQKGDFTKAPYKYTLTPLASVEKLVKRGAGRGKI	ATGAAGTTCACACTTGCCCTCGCGGCAAATCTTCTGGCTGGTGTGGCAGTAGCAGCCCCTGGCCGTGGCCCTCAGAAAAAATCGTCGTTTGCCCTTGAGGGGTATGCCAAGGAGAACCCTCTTGGCGAGACAACAGGTGGACAGGGCGGACCAACAACCACTGTCACAGCAGCTGCTGCGCTCGCAACCGCTGTCCAGGTAAGAAAATTTCCCACGAAGCAATCAATACGTTTGGGAAGCATTTCTGACTCGAGCAGGGCAATGATCCTCTCACCATTGTCATTAAGGGTGACTTTAATCTTCCTGCGCGCCTCAAGGTTGGCTCTAACAAGAGCCTTGTTGGCGACTGTGATGGTGCAACTATCACTGGTGCAGGTGTCACTATCTCCGGCGCGGACA…
VE03_00989	scaffold_3:799860-801617	+	cluster	.	.	hypothetical protein	.	ribonuclease T2	IPR001568;IPR018188;IPR033130	.	GO:0003723 - RNA binding [Evidence IEA];GO:0033897 - ribonuclease T2 activity [Evidence IEA]	.	.	MIPSAAFLLASLLPIAAAVQAVEKPTVYVYVCGDETSTSIPGDLPATGSSGLPATASSGLSSGVDSTPPSSFQTSTIGGETTTIGGETSTSISIDLPTESAPSTVVNTPSTISSTSQAPTSSASTLPPTPMSCSNPQLSCHNTTVQADLCCFNAPGGQLLLTQFWDTDPSTGPADAWTIHGLWPDRCDGTYDANCDASREYTNITAILNSFGKTDLLTYMDTNWKDYQGDDETFWEHEWGKHGTCISTLDTTCYDNYKPQAEVVDYFEKAVELNKGLNSYKILADAGITPSATTTYTLAQIQDALKASHGFIPTVGCKSGVFQEIWYHYNVRGSVQTGEFVPAAPGTVPSSKGPPSFSYMVTNKKPDGTKSTCPATGVKYLVKYATGTPSGTATSGAPA…	ATGATTCCTTCGGCCGCGTTCCTACTGGCTTCTCTCTTGCCGATCGCAGCTGCGGTGCAGGCCGTCGAGAAGCCAACCGTCTACGTCTATGTCTGCGGGGATGAAACATCAACCAGCATCCCCGGCGATCTTCCCGCAACAGGCAGCTCTGGTCTTCCCGCGACAGCCAGCTCTGGGTTATCTTCAGGTGTTGACAGCACCCCGCCCAGCTCGTTCCAGACAAGCACTATCGGCGGGGAGACCACCACTATCGGTGGGGAGACCAGCACATCTATAAGTATAGATCTGCCAACAGAATCAGCTCCGTCAACTGTTGTCAACACTCCCAGCACCATCTCATCCACGTCTCAAGCACCAACGAGCTCCGCTTCCACCCTCCCTCCCACTCCAATGAGTTGC…
VE03_00990	scaffold_3:801752-803497	-	cluster	.	.	hypothetical protein	.	NA	IPR010730	.	.	.	hypothetical_protein from BGC0001247 (ABJ55989.1:pident=41.38, evalue=1e-53)	MSVGISDAKSHILLSPSTLPAPFVFTSFLHTPTERSATQIGKKMRLFHAETKQFEEFWDQIPPYAILSHTWGSNEPSFKDVEQNGYTASLKTDGCCKQALQDGLKYVWIDTFCIDKSSSAELSEAINSMWAWYERAEVCYAYLSDVPPGTSIYDDDSAFCKSRWFTRGWTLQELLAPSKVVLYDESWGRIGQKASSMEFTRLLARVTRIPFDTLLFKKKLHTNSVAQKMSWISHRNTTRLEDNAYSLLGLFGIHMPLLYGEGAQAFKRLQEEIIKISDDESIFAWGFQRPPGQNASLFAVSPLDFENCGSIKASAPAAGMSAHYILTNKGLSIKTNLYRLPLQGEIVTLARLNCSEPSWVEEEKCLALVMEDQSPENHVILTRRCEVAPLLVPSKLFST…	ATGAGTGTAGGCATCAGTGATGCCAAAAGTCATATACTTCTTTCGCCCTCAACTCTACCAGCACCTTTCGTCTTTACGTCTTTCCTCCACACCCCTACCGAAAGGAGCGCAACACAAATAGGCAAAAAGATGCGGCTTTTCCACGCCGAGACAAAACAGTTTGAGGAGTTTTGGGACCAAATACCACCCTACGCTATACTATCGCACACATGGGGCTCAAATGAGCCGTCTTTCAAAGACGTGGAGCAAAATGGGTACACTGCGTCCCTCAAAACCGACGGTTGCTGCAAGCAAGCATTGCAAGATGGCCTAAAATATGTCTGGATAGACACATTCTGCATCGATAAAAGCAGCAGTGCGGAACTCTCAGAGGCTATCAACTCGATGTGGGCGTGGTAC…
VE03_00991	scaffold_3:804135-805357	+	cluster	.	.	hypothetical protein	.	NA	.	.	.	.	.	MAAVWLFPAVTALHAIIIASIHVNGAVDMDIYGSFQICLTGVLSAPVTFKLSRIFYTRGPGRNTIILWTALLLSGILSLLTEFLRAHPSSCTQDEQNNLISPDPTRFPYNTTCGLTCSVEKGPFSPLREGSGNNIYVIPAPSKLTFGTATLFAAAGCVQVVLSLISMWNRQLEFNWERRFVGADESKAEKEIDEARKFRSGREVRRMYLRAVSIPLFIAALLAFIVIGERNLFSSQLRYQTEPIASIGQWAPCTGAVLSVLWAYCADGGSDPGDKPAAQPVSQANESSNHRLDEIPGIRVFQPSLSRSDNGDSLSIILRRPLQTPSALRPLPGANPPTVLTRRLSAPH	ATGGCTGCTGTGTGGCTTTTTCCAGCAGTCACTGCCTTGCACGCCATTATCATTGCTTCTATACATGTAAATGGTCAGTCCTAGTACAAAACGAAGATCCTTCTATAGCTGACATGTATATCCTATAGGTGCCGTCGATATGGACATCTACGGATCATTTCAGATATGCTTAACAGGAGTACTAAGCGCCCCAGTAACATTTAAGCTATCCCGGATCTTCTATACTCGTGGCCCTGGTCGGAACACTATCATCCTATGGACTGCCCTCCTTCTCAGCGGTAAGTGATGGCCAAAATTATTTCATGAGAATCCCTTAGTAACGAACCCTTTCCTCACAGGAATACTAAGTCTACTAACCGAATTCCTCCGCGCCCACCCGTCCTCCTGCACACAAGACGA…
VE03_00992	scaffold_3:805741-809457	-	cluster	.	.	hypothetical protein	.	conserved hypothetical protein	IPR004043;IPR013951	.	.	.	.	MDPRLPQHPFSRNAASPYTPHTTFQPTSSTQAQQPYSPGADPRNAPPPFRPEHQRRTSDNTYFPHAPPTYARDAAPIPNTSTHSRTASASSIGHGTPLIRNMPPPSSPQQQNQQAPHPQGPHPQAYPAPPPPPSSRQPAPAIGPPASFPTNRDLPALSSIHRPNSVNSSSMSISSMLGGPSAASREAGPPPSQYPAPQAMMPSGAPSGPSTPYAPSTQASPRQSAAGSDYGRFRRPETPEHHHLPESQLHHGHRAVSAGSPQRVPNLPSPETNRYNTPQAPPQRNIPNQPGPAEERRDQYPVRVPNPNAPPPRPTSQPALYNQPVREREASMPETVRPENGRPQAGYAPRGLGYGSREDIPAFREQARIEEAIMMRDMERGREQREIRERERERERERE…	ATGGACCCTCGACTTCCTCAGCATCCGTTCTCGCGGAATGCCGCCTCCCCATACACTCCCCATACCACGTTTCAGCCGACCTCCTCGACCCAGGCACAACAGCCCTACTCGCCGGGTGCCGATCCTCGAAACGCGCCTCCTCCTTTCCGACCAGAGCATCAGCGACGCACTTCGGACAACACATACTTCCCACACGCACCGCCGACCTATGCTCGCGACGCTGCGCCCATCCCGAACACCTCGACGCACTCCCGAACCGCGAGCGCGTCATCCATCGGCCACGGGACACCGCTGATTCGGAATATGCCACCGCCATCCTCACCACAGCAACAGAATCAACAAGCACCGCATCCCCAGGGACCCCATCCACAAGCATACCCAGCGCCACCGCCGCCGCCG…
VE03_00993	scaffold_3:810686-811994	+	flanking	.	.	hypothetical protein	.	Involved in vacuolar transport and vacuole pH homeostasis. Also required for cytokinesis (By similarity)	IPR003492;IPR018460;IPR020846	PF02487	GO:0016020 - membrane [Evidence IEA]	Protein btn-1	.	MPGSTGASWPAYRARFKAVFNGADPAVLVAFWLFGLINNVIYVIILSAALDLVGPNIPKGVVLLADVMPSFLTKLVAPYFIHRVPYSVRILCFVLLSSSGMLLIALTPPTADGGSVTIKMIGVIIASLSSGGGELSFLGLTHYYGPFSLAAWGSGTGGAGLVGAGLYVLLTTTIGFTVQNSLLASAFLPLIMAVSFFLILPHGPLKFAGQKKEYRTVPGDEGVDDEDLPTESLLRDSTGSSSLLDSSPVSSPTFRQNLRRAKSLFFPYMLPLLLVYIAEYSINQGVAPTLLFPLPSTPFTDFRSFYPFYNFLYQIGVFIARSSTPFIRIRALYLPSMLQVVNLVVLISHALYDWIPSVYLVFMIIFWEGLLGGAVYVNTFADILEEVPEEDREFSLGAT…	ATGCCTGGCTCGACAGGAGCATCCTGGCCAGCCTATCGTGCCCGCTTCAAGGCAGTCTTCAACGGCGCCGACCCGGCCGTGCTGGTTGCCTTCTGGCTCTTTGGTACGGCCCGTCCCCAAATCCCCAAGTTGACGAGTCCAGTCACTAACATCACCAGGCTTGATAAACAATGTCATCTATGTCATCATCCTCTCCGCGGCACTCGACCTCGTCGGCCCCAACATCCCCAAGGGCGTTGTCCTGCTCGCCGATGTCATGCCCTCCTTCCTCACGAAACTCGTTGCCCCATACTTCATCCACAGGGTTCCATACAGCGTGCGCATACTCTGCTTCGTCCTCTTATCATCGAGCGGTATGCTCCTCATCGCCCTGACACCGCCCACCGCAGATGGTGGATC…
#Cluster_5
#GeneID	Chromosome:start-stop	Strand	ClusterPred	Backbone Enzyme	Backbone Domains	Product	smCOGs	EggNog	InterPro	PFAM	GO terms	Notes	MIBiG Blast	Protein Seq	DNA Seq
VE03_02191	scaffold_7:409025-410485	+	flanking	.	.	hypothetical protein	.	rna-binding protein	IPR014881;IPR017117	.	GO:0004521 - endoribonuclease activity [Evidence IEA];GO:0042274 - ribosomal small subunit biogenesis [Evidence IEA];GO:0000469 - cleavage involved in rRNA processing [Evidence IEA]	BUSCO:BUSCOfEOG73NGCS	.	MATETPKPIYAIVLDAAPIITNTPPISTLLTQATELYTVPHVLAEIRDVAARSRLETTLLPFLKLRTPRPASVKAVTDFARRTGDLEVLSKPDVLVLALSYELECERNGGDWRLRSLPGQKRLNGAPPGSVVEGVKEGDKVEGGEVVEEKTEVKEEVKEEVKEVKEVKPIPESRGAWGTKIPTAEPVVAEAEVEATKEVEIPAEVVEVPAKEAEVPEVKAEEPTPESTEPSTEEKPETKSTEESLASLSLTPSAEPSTSITADAPEEVEESDSSEDDEGGWITPSNIKKVQAKETAGSAPPEPEVKTMQVACITSDFAMQNVLLRMNLNLLSPTLTRVRQLKTWVLRCHACFDVTKDMSKQFCSRCGKPTLLRVSCSTDKDGTFKVHLKKNKQWSSRGN…	ATGGCCACCGAAACGCCCAAACCCATCTACGCCATCGTGCTCGACGCCGCGCCCATCATCACCAACACCCCCCCCATCTCGACCCTCCTCACACAAGCGACGGAACTCTACACGGTCCCGCACGTGCTGGCTGAGATCCGGGACGTCGCAGCGCGGTCACGTCTCGAGACGACGCTCCTGCCGTTTCTGAAGCTGAGGACCCCGAGGCCGGCGAGCGTGAAGGCGGTGACGGATTTTGCGAGACGGACGGGCGATTTGGAGGTGCTGAGTAAGCCGGATGTGTTGGTGTTGGCGCTGAGTTATGAGTTGGAGTGTGAGAGGAATGGGGGTGATTGGAGGTTGAGGAGTTTGCCGGGGCAGAAGAGGTTGAATGGGGCGCCGCCGGGGAGTGTGGTGGAG…
VE03_02192	scaffold_7:410883-411144	-	flanking	.	.	hypothetical protein	.	H ACA ribonucleoprotein complex subunit 3	IPR007264	.	GO:0072588 - box H/ACA RNP complex [Evidence IEA];GO:0030515 - snoRNA binding [Evidence IEA];GO:0042254 - ribosome biogenesis [Evidence IEA];GO:0001522 - pseudouridine synthesis [Evidence IEA]	H/ACA ribonucleoprotein complex subunit 3	.	MHLMYTLDAEGTRVYTLKKINGGEVTKSAHPARFSPDDKYSRHRVTLKKRYGLLLTQQKDLKVLGQ	ATGCATCTTATGTACACCCTTGACGCCGAGGGCACCCGTGTCTACACCCTCAAGAAGATCAATGGAGGCGAGGTGACGAAGAGCGCGCATCCCGCGCGCTTCAGCCCGGATGACAAGTACAGCCGGCACCGCGTGACGCTGAAGAAGCGCTATGGTCTGTTGTTGACGCAGCAGAGTGAGTCTCCCCCCCCCCCCCAGGTTTCCGAGCGCAGTGGATGGGGCTAATGCGACGACAGAGGATCTTAAGGTTCTGGGACAGTAG
VE03_02193	scaffold_7:411811-413575	-	flanking	.	.	hypothetical protein	.	Clock controled protein	IPR013927	.	.	.	.	MHLSEAPATEISSAGNDRGNAHGSMSQESLSRPAEPPVETPVEASVESPVDETPQPMATAATTTTTTTAWPSSNPFVSYYRPPNGSPRSAPGVDSPGAMDLDDSRGVRGGSVLSIDDPDVRLAAEALGDLRADFVQSPPSSSRYRHRRNISGQPEPLLSLLTTSHPLVGTAIDGSISAYSASKNYSPRFKSTAEYVERRFTPVVNKVGTVGRATGVEGSVRWFLGGRRRAHNRHSAAKSTDDQSSKRRKTSQDTDRTWPMRNSSQSLGEEQQLQHRERRNSVANSLASSYVESLPAYDEYKSPSYEASQRSSLVRSEENESPGSMSSWQSRLIMSTSGLSIAMSVESLRSLKYCLGLLRWANEHIGKSVTTLKETLEDNNSKTATPTAGSSSSTEGQNV…	ATGCATCTGTCAGAAGCACCTGCGACTGAGATATCGTCGGCAGGCAATGACCGCGGCAACGCACACGGCTCCATGTCGCAAGAATCGCTATCTCGACCGGCCGAGCCGCCTGTCGAGACGCCCGTCGAAGCATCAGTAGAGTCGCCTGTCGACGAGACGCCTCAGCCCATGGCGACCGCTGCGACGACGACCACCACGACGACTGCGTGGCCCTCCTCGAATCCCTTCGTTTCATATTACCGCCCGCCAAATGGGTCGCCCAGAAGCGCTCCAGGAGTGGACAGTCCTGGTGCTATGGACCTTGATGATAGTCGTGGTGTCAGAGGTGGCAGTGTGCTCTCTATTGATGATCCTGATGTGCGCCTCGCTGCCGAAGCTCTGGGAGACCTTCGTGCCGGT…
VE03_02194	scaffold_7:416430-417956	+	flanking	.	.	AP-1 complex subunit mu	.	complex, subunit	IPR001392;IPR011012;IPR018240;IPR022775;IPR028565	.	GO:0030131 - clathrin adaptor complex [Evidence IEA];GO:0006886 - intracellular protein transport [Evidence IEA];GO:0016192 - vesicle-mediated transport [Evidence IEA];GO:0006810 - transport [Evidence IEA]	AP-1 complex subunit mu-1	.	MASAVFFLDLKGKTLLARNYRGDIPMSAVEKFPILLSDAEEESSAVPPCFSDEGINYLYIRHNNLYLLALTKRNTNAAEILLFLHKIVEVFTEYFKELEEESIRDNFVVIYELLDEMMDFGYPQTTESKILQEYITQESHKLEVQARPPIAVTNAVSWRSEGIRYRKNEVFLDVIESLNLLVSSTGNVLRSEILGAVKMKCYLSGMPELRLGLNDKVMFETTGRATRGKAIEMEDVKFHQCVRLSRFENDRTISFIPPDGEFELMSYRLNTQVKPLIWVECVVENHSGSRIEYLLKAKSQFKRRSTANNVEIIVPVPNDADSPRFRTNIGSVHYAPEKSAIVWKIKQFGGNKEFLMRAELGLPSVKGDDEQGGGMMGGFGGSMGGVGGGKGAKRPISVK…	ATGGCATCTGCTGTGTTCTTCCTTGATCTCAAGGGCAAGGTGGGCGATTCTCGGGGAGGGGGATAAATATTCGTGGCCACAACGCTGATGATGTGTATAGACCCTTTTAGCTCGCAACTACAGAGGAGACATCCCCATGTCTGCTGTGGAAAAGTTCCCTATTCTTTTGAGTGATGCGGAAGAGGAGAGCTCTGCAGTGCCGCCCTGTTTCTCCGACGAGGGGATAAACGTATGTTACAATCAATTCGTTTCGAGGAGGTCTAGGTAGCTGACACCGCCTTCTTTCCAGTACCTCTATATCAGACACAACAACCTCTACCTCCTTGCCCTCACCAAACGAAACACAAATGCCGCTGAGATCCTACTCTTCCTCCACAAGATCGTGGAGGTCTTCACCGA…
VE03_02195	scaffold_7:419116-419665	-	flanking	.	.	hypothetical protein	.	conserved hypothetical protein	IPR018811	.	.	.	.	MRPSLLRPLRLRLPRRPYTTKPPSGTPPPPPPSSTTTRTRLNRLLDQTPKFLHPYTNGLRNAPISHIISFLILHELTAIVPLIGLSAAFHYSEWTPEWMRERGGEYQEKFRRWFGRKGWFGVEVGEGKGGVGEGKGGGGGVRIVMEVATAYAVTKVLLPVRIVGR	ATGCGTCCCTCTCTCCTCCGGCCCCTCCGCCTCCGCCTCCCTCGTCGTCCCTACACCACCAAACCCCCCTCCGGCACCCCACCTCCTCCTCCACCCTCTTCCACCACCACACGCACCCGTCTAAACCGCCTCCTCGACCAGACCCCTAAATTCCTGCACCCCTACACCAACGGCCTCCGCAACGCGCCCATCAGCCACATCATCTCCTTCCTGATCCTGCACGAGTTAACCGCCATCGTCCCTCTCATCGGGCTGAGCGCTGCGTTCCACTATTCGGAATGGACGCCGGAGTGGATGAGGGAGAGGGGAGGGGAGTATCAGGAGAAGTTTAGGAGGTGGTTTGGGCGGAAGGGGTGGTTTGGTGTTGAGGTTGGGGAGGGGAAGGGGGGGGTTGGTGAG…
VE03_02196	scaffold_7:420169-421169	-	flanking	.	.	hypothetical protein	.	Nucleoside diphosphate kinase	IPR001564;IPR023005	PF00334	GO:0004550 - nucleoside diphosphate kinase activity [Evidence IEA];GO:0006228 - UTP biosynthetic process [Evidence IEA];GO:0006183 - GTP biosynthetic process [Evidence IEA];GO:0006241 - CTP biosynthetic process [Evidence IEA];GO:0006165 - nucleoside diphosphate phosphorylation [Evidence IEA]	Nucleoside diphosphate kinase;BUSCO:BUSCOfEOG7J9W2D	.	MADSNISNPPSEPTIYKFVSPKTQGYLRQAAKHRAEEENSQTNNMSTEQTFIAIKPDGVQRGLVGPIISRFEARGYKLAAIKLCTPGKEHLENHYSDLSTKPFFAGLVEYMNSGPICAMVWEGRDAVKTGRTLLGATNPLASAPGTIRGDYAIDVGRNVCHGSDSVENAKKEIALWFKPEEVISWTSAQAAWVYEK	ATGGCCGACTCTAACATTTCTAACCCACCTTCCGAACCTACTATCTACAAGTTTGTTAGTCCCAAGACTCAAGGTTATCTCAGACAAGCAGCAAAGCACAGAGCCGAAGAAGAAAACTCTCAAACCAACAACATGTCTACCGAGCAGACGTGAGTTTATTCGCCCTCTTGGTTTACGAAAGAGGGGTAGTTTGGCGGTGAGGGGTCAGGCTGACAGTGGGAATAGCTTCATTGCCATCAAGCCGGATGGTGTCCAGGTATGTCATGAAACTCCACACTATAACGCCCTTCAAAACAGCAGTACTGACTTCTATTACAGCGTGGACTCGTCGGCCCAATCATCAGCCGCTTTGAGGCTCGTGGGTATGTCATAATGCCATCTGTCAACATCAACAGCCTC…
VE03_02197	scaffold_7:421460-424448	+	cluster	.	.	hypothetical protein	.	Glucosidase II alpha subunit	IPR000322;IPR011013;IPR017853;IPR025887;IPR030458	PF01055	GO:0030246 - carbohydrate binding [Evidence IEA];GO:0003824 - catalytic activity [Evidence IEA];GO:0004553 - hydrolase activity, hydrolyzing O-glycosyl compounds [Evidence IEA];GO:0005975 - carbohydrate metabolic process [Evidence IEA]	BUSCO:BUSCOfEOG7G7KXG;CAZy:GH31	glycosyl_hydrolase from BGC0001093 (AAY32973.1:pident=24.85, evalue=1e-30)	MRSAVLLSSRWTAYFAFLSALCCLFTPAVMVKTENFKTCDQSGFCKRNRQYATTAAEEGNRWVVPYSIADETITFSGGQLQAVIVKALDTQGDFVKLPVTISFLQSGTARVTVDEEKRKNGDIELRHNSKARKERYNEAADWALVGGLELNKDAELVERNKETTTVRYGPNKEFEAIINHAPFRMEFKRNGVTEIKLNDRGLINVEHWRAKIEREEKEGEEEAPADNAQGSVDDSTWWDESFGGNTDSKPRGPESVALDITFPGYSHVYGIPEHSGPLSLKTTKGGDGNYDEPYRMYNADVFEYIVDSPMTLYGSIPFMQAHKKDSTVGVFWLNGAETWVDVIKETQAHNPLSLGIGSKTDTKTHWVSESGLLDLFVFLGPTPTDVTKAYGELTGYTQL…	ATGCGGTCAGCAGTACTGCTGTCCTCGCGGTGGACAGCATACTTTGCGTTCCTGTCTGCGTTATGTTGTCTATTTACCCCAGCTGGTAAAGCTCACGGAGCCCCCCTTCTTTTGGAGTTTTCCTAACAACTATGTAGTCATGGTAAAGACTGAAAATTTCAAGACATGCGATCAATCGGGGTTTTGCAAGAGAAACCGACAATATGCAACGACTGCTGCCGAAGAAGGAAATCGGTGGGTTGTGCCATACTCGATCGCAGACGAAACAATCACGTTCTCTGGCGGCCAACTGCAAGCGGTTATAGTCAAGGCTCTTGATACCCAAGGCGACTTTGTTAAGTTGCCCGTTACTATATCGTTCTTGCAGTCAGGAACTGCCAGAGTAACAGTCGACGAAGA…
VE03_02198	scaffold_7:424688-430352	-	cluster	.	.	hypothetical protein	.	ankyrin repeat protein	IPR002110;IPR020683	.	GO:0005515 - protein binding [Evidence IEA]	.	ankyrin_repeat_protein from BGC0000356 (BAH24003.1:pident=39.71, evalue=9e-06)	MPSLRTNLERLVVLDQNSNAKRQKSSSPEIEAMLELPPLPAPVKDFAPYFSNAKDTPVPELLEPYHAYEAELRKFYAQQPDDPVLEDGHINTVPIYAGQESSLKVRARKLDAETEAEKEKYILSLSEADRKPDGSPAVVASLKEFQRNFNLFSESSLSDLDWSNVVAAGSSVTTALLPVPEKWSGSKKSLREYYHDRLAPASDVDLFLYGLTEEEGLEKIKHIETTVKDSILHEVTTIRTKNAITIASQYPTRHVQIVLRLYDSISQIITGFDVDCACVAYDGKEVYGSPRALAAFSTQTNTIDLTRRSPSYENRLSKYSHRGFEVHWSELERSRVDPTIFERAFRKTLGLSRLLVLEKLPSTTDRERYTDERRKERGRPAVDRHIRDQHKLHGNIKDE…	ATGCCTTCTCTCCGCACGAACCTAGAGAGGCTCGTCGTCCTGGACCAAAACTCCAACGCAAAGCGCCAGAAAAGCAGTAGCCCCGAGATCGAGGCCATGCTGGAACTTCCCCCCCTCCCCGCGCCCGTCAAAGATTTTGCCCCCTATTTCTCCAATGCAAAGGACACGCCGGTACCTGAGCTTCTCGAGCCGTATCACGCCTACGAGGCGGAGCTCAGGAAGTTCTACGCCCAGCAGCCAGACGACCCGGTCCTGGAAGATGGACACATCAATACCGTCCCCATCTATGCCGGGCAGGAGTCGTCTCTGAAGGTCCGCGCGCGCAAGCTGGACGCTGAGACGGAGGCTGAGAAGGAGAAGTATATTCTGAGCCTCAGCGAGGCCGATCGGAAGCCCGAC…
VE03_02199	scaffold_7:431502-433023	-	cluster	.	.	hypothetical protein	.	NA	IPR002815;IPR011991;IPR013048;IPR013049	.	GO:0005694 - chromosome [Evidence IEA];GO:0005524 - ATP binding [Evidence IEA];GO:0003824 - catalytic activity [Evidence IEA];GO:0003677 - DNA binding [Evidence IEA];GO:0000737 - DNA catabolic process, endonucleolytic [Evidence IEA];GO:0006259 - DNA metabolic process [Evidence IEA]	.	.	MDYDLLSLLQDAPSDDSLLSDSVYDKLIPQNQLGTPSPEDHADSPAIPQGAPRKNNFQAGAVITKIEDIFESLLDSIKNEKKCLVLHIKSRGDDRRQILDAATGAIRNTGNVEAKEITFPGKTQKEAWKFDIYYRDPDLFVKQAVVDRYIDDLAYTLNVPRDALNIVATAKGLLSGSLHIHKHDGQTIDCSSENEGILVPPTKDISHVTLPPCNWILVIEKEATFRTLSTTQHARTSRAGPGLLITAKGYPDIATRALLHLISQTGGCPPIYVLTDYDPHGISILSTYAHGSAGLAHQNEGLAVPGVRWLGVKLESVVGTQNEEGGGQVPGVLGLTRRDRRLGRSMLRGHPAMREGEWRREVQCMLFLNLKAEIQVLGGGERLGRWVEGGIGGWSGV	ATGGATTATGATCTCCTCAGCCTCTTACAAGATGCTCCATCTGACGACTCATTGCTATCTGACTCAGTATATGATAAACTAATCCCTCAGAACCAGCTTGGCACACCATCCCCAGAAGACCATGCTGACAGCCCAGCTATTCCCCAAGGAGCTCCAAGAAAGAATAACTTCCAAGCCGGTGCGGTCATAACCAAAATCGAAGACATTTTCGAGTCTCTCCTTGACAGCATTAAAAATGAAAAGAAATGCCTCGTTCTCCACATCAAGTCGAGGGGGGATGATAGGCGTCAAATTCTTGACGCTGCTACTGGGGCGATTAGAAATACTGGGAATGTTGAGGCCAAGGAGATCACATTTCCGGGCAAGACACAGAAAGAGGCCTGGAAGTTTGGTAAGTGC…
VE03_02200	scaffold_7:433574-435901	+	cluster	terpene		hypothetical protein	.	Lanosterol synthase	IPR002365;IPR008930;IPR018333;IPR032696;IPR032697	.	GO:0016866 - intramolecular transferase activity [Evidence IEA]	.	oxidosqualene_clavarinone_cyclase from BGC0001248 (ACF70484.1:pident=48.44, evalue=0.0)	MSTRSGKTPKGKTANGTSSPIAEHTDKTRWRMLDDDGRQTWHYLETEKEAEAWPQSFADKYFLSLPTDAPELPKAKTPLEAVNNGLEFFEKLQQPPGNWACEYGGPLFLMTGIIVAWTITSTPIPEAHKIEMRNYIFARANPEDGGWGLHIESDSTVFGTTMNYLNLRLLGVPASDPRAARARATLHKLGGAQQSPHWCKFWMSLLGISHWDLVNPIPPEFWLMPNWVPLHPWRWWIHMRQVFLPSGYIYSKRWTYPQTPLILELQQEMFTEPFETMNWKGHRNSIAPMDNFHPKTWLLNAINWILVNVWFAFLRPNWIKTWGESHAFKLIEMEDANTDYSDLAPVSAPMNTIACFIEHGPSHHSVKRHIERLQDYLWVKSEGMLVNGTNGVQNWDTAF…	ATGTCGACCAGATCAGGCAAGACGCCCAAGGGCAAGACGGCCAATGGCACTAGCTCTCCCATCGCGGAACATACGGATAAAACCCGCTGGCGTATGTTGGACGACGATGGACGACAGACATGGCATTACTTGGAGACCGAGAAGGAGGCCGAAGCCTGGCCCCAATCGTTCGCCGACAAGTACTTCTTGAGCTTACCAACTGTGCGCACCCCTTTTCCTCCATCCCTTCCATTTTCCACCCCTTCAACAGCTACTAACAGCTCCCAGGACGCTCCCGAACTCCCCAAGGCCAAGACCCCCCTCGAAGCCGTCAACAATGGCCTCGAATTCTTCGAGAAGCTGCAGCAACCCCCCGGAAACTGGGCCTGCGAGTACGGCGGACCGCTCTTCCTCATGACC…
VE03_02201	scaffold_7:436470-437657	-	cluster	.	.	hypothetical protein	.	conserved hypothetical protein	.	.	.	.	.	MMAEPTYHYPIQRKPMPNLHPHTTGRPAPDSSFAPTYSHSRTRTSSSSNRLSSNLSPYPSKPSYSQQQQQPQHPQHPQQQSQQQSRRTPSTHTFSSFTPSTGAGGSPTINVARTPSSSSNRPFPQQQNQGYVALLRKQKATVWCDRAQHLDPRHLAAQRAAKARAHLEVAGAPDSGRSLTTTSTAQSGLASGGSRVAAKIRHHGKAGLVGYAPAGDFGVGVGGVPMRLSATEVEGEDSDGDDVPAGSVHNHRRTGSGRSSLGSSRRGTGLRQSGSGSGARWSGGPPSASATPRDSQGEFDVVVVPPGGAAGGHKAGSMASGSSAERNDAVAELDAARVASNSLLRQVGGAGGGKVTREKSVRNPEELRRRGSVDERTMTMSAQRLFVANPDEDSD	ATGATGGCCGAGCCAACATACCACTACCCCATCCAGCGCAAACCGATGCCAAACCTACACCCTCATACCACTGGCCGTCCCGCCCCCGACTCCTCCTTCGCCCCAACCTACTCCCACAGCCGCACCCGCACCTCCTCCTCCTCCAACCGCCTCTCCTCCAACCTCTCGCCCTACCCCTCCAAGCCCTCCTACTCCCAACAACAGCAACAACCTCAACACCCACAACACCCACAACAGCAATCCCAACAGCAATCCCGCCGCACCCCCTCAACCCACACCTTCTCCTCCTTCACCCCCTCCACCGGCGCCGGCGGCTCCCCCACCATCAACGTCGCCCGCACCCCCTCCTCCTCCTCCAACCGCCCCTTCCCCCAACAGCAAAACCAAGGCTACGTCGCC…
VE03_02202	scaffold_7:441008-441733	+	cluster	.	.	hypothetical protein	.	Involved in the biogenesis of the 60S ribosomal subunit (By similarity)	IPR019002	PF09420	.	Nucleolar protein 16;BUSCO:BUSCOfEOG79SF7X	.	MGRELQKKKNRSSIPKVKHKPKSKRVNPLGNAIIAANWDSKQTLTQNYTRLGLASRLNAATGGTEKKISSTSTAGTLSITSALPTTIAPQTARVERDAAGKITKVIHAHTKRANPLNDPLNDLESGDEDADAMEGFEGFGDDKEEENDIVKQLEEQALRVAEKKPRKQSVREQEWCQRLSEKWGVDYKSMARDRRLNPMQQNEPDIRRRIEKWRESKSVE	ATGGGACGCGAGCTCCAGAAAAAGAAGAATAGATCCAGCATCCCGAAAGTAAAGCACAAGCCCAAGAGCAAGCGCGTGAATCCGTTAGGAAACGCTATTATCGCCGCGAACTGGTGTGTTTCCCTCCCCCTCCCCATTACAAGAACTACGAACTTGACAACTAACACCCACCCCAGGGACTCCAAACAAACCCTCACCCAAAACTACACCCGCCTCGGCCTCGCCTCCCGCCTCAACGCCGCCACCGGCGGCACCGAGAAAAAGATCTCCTCCACCTCCACAGCAGGAACCCTCTCCATCACCTCCGCCCTCCCCACCACCATCGCCCCCCAAACGGCGCGCGTCGAGCGCGACGCAGCCGGGAAAATCACCAAAGTCATCCACGCGCACACCAAGCGC…
VE03_02203	scaffold_7:442088-444080	-	cluster	.	.	hypothetical protein	.	Chromatin assembly factor 1 subunit A	IPR022043	.	.	.	.	MDTSMGGTSVSPRSLKRQHEDSTANLTAPPKISLEQHLPPSAAHHLIREPSPARSDCDSVISDVPSRTPSLGPNSPLLQAPSAFSMMNGSGQPPKKKPKLTFAEQEHKKILKEIRDREKADERARKEAEKRDKEHDKAKRDAEKEAERQKKEAEKEEKRQAKEAERLVKEAEKAGKEKERKAKEEEKRKKEEEKQRIEEEKKKKERSQKKLNSFFISQPAKKPEKAVSPEPGNAAGGAPDDKSPNKRSEISDYDKAFPAFFLQNSVTLAPILRFGRDEFATQTLEHELDACLSGSKAAERPQKLDATKAFNIPPNCFTRRGRPHVPVKQIMSHLLGGSSRPIDLTTDSQNAQIKNTRTSLRAIPYKILKFAEDVRPPYIGTYTKQPISGAARLARNPIK…	ATGGACACCTCGATGGGCGGCACCTCAGTGTCCCCGCGATCATTGAAACGGCAACATGAAGATAGTACTGCAAATTTGACAGCTCCACCCAAGATTTCACTCGAACAACACCTTCCACCTTCTGCAGCACATCATCTTATCCGGGAACCGAGTCCAGCGAGGAGCGACTGCGACTCAGTAATCTCGGATGTCCCGTCACGAACCCCGAGCCTTGGACCGAATTCACCCCTTCTCCAGGCGCCGAGCGCCTTTTCGATGATGAACGGCAGCGGCCAGCCGCCAAAGAAGAAGCCGAAGCTTACTTTCGCTGAGCAGGAACACAAGAAGATCCTGAAAGAGATCCGGGACCGAGAGAAGGCGGACGAGCGGGCGAGGAAGGAAGCAGAGAAGCGGGATAAA…
VE03_02204	scaffold_7:444561-445715	+	cluster	.	.	hypothetical protein	.	Glycosyltransferase family 17 protein	IPR006813	PF04724	GO:0016020 - membrane [Evidence IEA];GO:0003830 - beta-1,4-mannosylglycoprotein 4-beta-N-acetylglucosaminyltransferase activity [Evidence IEA];GO:0006487 - protein N-linked glycosylation [Evidence IEA]	CAZy:GT17	.	MPTRRLTRFIALAALVLVTIAVFYNPLTPRRHQIPTSHSTWQAELGPVDNKATSYVAEATPAELCAPYHWEPHTPKDGKRKVYDLFLINDELNWLEIRLNTLSKQVDYFVVVESPKTFTGLEKPLHLQENWDRFAPFHSKIIHHVLTSDLNSTVAWDHEDLQRNAMFDQVIPFLEGPKAIKPDDVLIVSDIDEIPRPLTATLLRTCAFPRRLTLRSKFYYYSFQWEHRGPEWQHPQATFYTGETTLSPSNLRSGRGGNPLTRIGESADLWNAAWHCSSCFSHISILLNKLASFSHAEFNQEKYRARAGILRRVRHGLDLFDRYWQTYDRVERNIDVPMYVMNNVTRFAYLLDRDPLNANFEDVSELDLSVQEIAEAQGKKGGKR	ATGCCGACGCGCCGGCTGACGCGCTTCATCGCCCTCGCCGCACTCGTCCTCGTCACCATAGCCGTTTTCTACAACCCCCTCACACCACGCCGGCATCAAATCCCCACGAGCCACTCAACCTGGCAAGCCGAGCTCGGTCCCGTAGACAACAAAGCGACCTCCTACGTCGCCGAAGCCACGCCCGCCGAGCTCTGCGCCCCTTACCACTGGGAACCACACACCCCCAAGGACGGAAAGCGCAAGGTCTACGACCTCTTCCTCATCAACGATGAGCTAAACTGGCTCGAAATCCGCCTCAACACCCTCAGCAAACAAGTTGACTATTTCGTCGTCGTCGAGTCCCCCAAGACCTTCACCGGTCTCGAGAAGCCCCTCCACCTCCAAGAGAACTGGGACCGC…
VE03_02206	scaffold_7:447411-448774	-	flanking	.	.	hypothetical protein	.	)-reductase	IPR002198;IPR002347;IPR016040;IPR020904	.	GO:0016491 - oxidoreductase activity [Evidence IEA];GO:0008152 - metabolic process [Evidence IEA]	.	.	MADTRKTVLITGCAPGGIGHALATDFHAAGLRVFATARDANQLEDLAALGIETLSFDVTSQADRVRIKETVEGLVGGRDCTVPAIEVSDADILTTFTTNIISVIATVRELAPLLILAKGKIVNIGSITAVTPYVFGAVYNATKGALQAYSNTLRLELAPFGVRVVLVVTGGVKSRIARTDRTLGEDSLYLDIEEEYLRRVKHSQEGAMPTKAYSASVVREVLKENPKYWVWQGNRAWIIWFLNRFAPRSVWDYIFPSMFGLAKLRQIVAKRESVKGN	ATGGCGGATACACGCAAAACAGTCCTCATCACCGGCTGTGCCCCGGGCGGGATCGGGCACGCTCTCGCGACGGACTTTCATGCTGCTGGTAAGTGCTTCTTTCTCATGTCCCACTCACACACCACCCACCACACGCAAACCACACACATCATCACGGGGTAGCTAGCTAACACATACCCCCCCTTTTTTTTAATCTAGGTTTGAGAGTCTTCGCCACAGCCCGCGATGCAAACCAGCTAGAGGACCTGGCGGCGCTGGGGATCGAGACGCTGAGTTTTGATGTCACGTCCCAGGCGGATCGGGTGAGGATCAAGGAGACGGTGGAGGGGCTTGTGGGGGGGAGGGGTTTGGATGTTTTGGTTAATAATGCGTGAGTTGTTGTATACCCCGTTTATGTGC…
VE03_02207	scaffold_7:449605-455166	-	flanking	.	.	hypothetical protein	.	PHD transcription factor (Rum1)	IPR001606;IPR001841;IPR001965;IPR003347;IPR003349;IPR004198;IPR011011;IPR013083;IPR013637;IPR019786;IPR019787	PF08429	GO:0003677 - DNA binding [Evidence IEA];GO:0008270 - zinc ion binding [Evidence IEA];GO:0005515 - protein binding [Evidence IEA];GO:0016706 - oxidoreductase activity, acting on paired donors, with incorporation or reduction of molecular oxygen, 2-oxoglutarate as one donor, and incorporation of one atom each of oxygen into both donors [Evidence IEA];GO:0055114 - oxidation-reduction process [Eviden…	BUSCO:BUSCOfEOG7SXWBR	.	MVQVPTTSGGSSAATRASPASATTSSNNAASTRGAKGAPNGHAAPAPPVHHLSAMKSAPLDLSSVERRGQPTASRETTKKMRPHGLQEAPTYRPTMEEFKDPFVYMTKIAPEASQYGICKIIPPVDWNPGFAIDTEKFHFKTRKQELNSIEGSTRANLTYLDQLAKFHKQHGTSLTRFPSVDKRPLDLYKLKKAVESRGGFEKVCKLKKWAEIGRDLGYSGKIMSSLSTSLKNSYQRWLFPYEEYLRHAKPGVQAQLEYEYGGPITPSPATSPMKKSHQHTPSSLRDESPAVSASEALNSSLRNGHSNGTEMKDVPMLEPPSHSTPAPAPAPQPQTSGFTPVNAGGFTAVNAGQGGFTPVNVNNHARREREPERSFTPPRRVVDSPMSSAKNTPEYRPS…	ATGGTGCAGGTCCCAACGACGAGCGGCGGCTCGTCGGCCGCCACGCGCGCCTCCCCAGCCAGCGCGACGACCAGCAGCAACAATGCGGCCTCGACGCGAGGAGCCAAGGGTGCGCCGAACGGCCATGCCGCGCCCGCGCCGCCCGTGCATCATCTCAGCGCCATGAAGTCGGCGCCGCTCGACCTGTCGAGCGTGGAGCGGCGAGGCCAGCCGACGGCGAGCCGCGAGACGACCAAGAAGATGCGGCCGCATGGCTTGCAGGAGGCGCCCACGTACCGCCCGACGATGGAGGAGTTCAAGGACCCGTTTGTGTATATGACCAAGATTGCGCCGGAGGCGTCGCAGTACGGGATTTGCAAGATTATACCGCCCGTGGATTGGAACCCGGGGTTCGCGATT…
#Cluster_6	Ferrichrome Biosynthetic Cluster
#GeneID	Chromosome:start-stop	Strand	ClusterPred	Backbone Enzyme	Backbone Domains	Product	smCOGs	EggNog	InterPro	PFAM	GO terms	Notes	MIBiG Blast	Protein Seq	DNA Seq
VE03_01641	scaffold_8:37009-38129	+	flanking	.	.	hypothetical protein	.	alcohol dehydrogenase	IPR002085;IPR011032;IPR013149;IPR016040;IPR020843	.	GO:0008270 - zinc ion binding [Evidence IEA];GO:0016491 - oxidoreductase activity [Evidence IEA];GO:0055114 - oxidation-reduction process [Evidence IEA]	.	.	MPLALSITKAEGKPGVVYHPLKLVNVETRTPGQGEIQVSILTAALNHRDLFIRQSLYPAISFTTPLLADGCGVVTSGSSKLNGKRVILTPAHGWESQRIGPETAFGILGGTTMNEVGTAQEVVVVPEAEVELAPEHLDDAQAAALPLTGLTAWRALVTKSREALEGRNILVTGIGGGVALNTLQFAVAKGCNVWVTSGDESKIAKAVALGAKGGVSYKGAAWDKELLALLPNDRKWIDAIIDGAGGDIMKRSVRLVKQGGVVVSYGMTLGPKIDFPMSAVLKNIDLRGSTMGSRAEFREMVRFVNEKKIVPVVSKVVDGLDNLEGVEGLFQDMKHGKQFGKLIIKIKKDDKGSKL	ATGCCTCTCGCACTCAGCATCACCAAGGCGGAGGGTAAGCCAGGTGTTGTCTACCACCCGTGAGAACCACCCATCACATCCGGCCTAAACCAAAACTAACAAGCCTCTCCAGCCTTAAATTAGTCAATGTAGAGACGCGGACTCCGGGACAGGGAGAAATCCAAGTATCAATCTTGACCGCGGCCCTCAACCACCGCGACCTTTTCATCCGCCAATCGCTCTACCCAGCCATCTCATTCACGACCCCCCTCCTCGCCGATGGCTGCGGAGTTGTCACCTCAGGCTCCTCCAAACTCAATGGCAAGCGAGTTATTCTCACTCCCGCCCATGGCTGGGAATCCCAGCGCATCGGCCCGGAAACCGCCTTCGGAATCCTCGGAGGGACTACAATGAATGAGG…
VE03_01642	scaffold_8:38363-39057	-	flanking	.	.	hypothetical protein	.	ER membrane DUF1077 domain protein	IPR009445	.	.	BUSCO:BUSCOfEOG75B8HW	.	MSQQMAPPPPPPQWVIDLNSPPISKPKSATIPDPPGFTGAPTSGSKKQQAAAGKNARKPPTTEETDTLKLKKAWEVALAPVKQIPMTGFMMYMSGNGLQIFSIMMVVMAFKNPLMGLLATNSAFQRFESEGTAQKLMLVKAAYVAMQIASFGLGIWKVNQMGLLPTTRSDWLAWESAREPLEYAIPAF	ATGTCTCAACAAATGGCCCCGCCTCCACCTCCCCCACAATGGGTCATCGACCTGAATAGCCCTCCCATCTCGAAGCCAAAGTCCGCAACTATCCCGGATCCACCGGGATTTACAGGGGCGCCTACCAGCGGATCAAAAGTCAGCCTCGTCCACCCCAGAGCTCAATTGCCATTTTGAGAACGCATCTAACGTGTACCAGAAGCAACAAGCCGCCGCAGGCAAGAATGCGCGCAAGCCACCTACGACAGAAGAAACAGACACGCTTAAGCTGAAGAAGGCATGGGAGGTCGCGTTGGCACCTGTGAAGCAGATCCCCATGACCGGCTTTATGATGTACATGTCAGGCAATGGGCTCCAGATATTCTCGATTATGATGGTTGTGATGGCATTCAAGAACCC…
VE03_01643	scaffold_8:39667-42019	+	flanking	.	.	hypothetical protein	.	complex subunit beta	IPR002553;IPR011989;IPR016024;IPR016342;IPR026739	PF01602	GO:0030117 - membrane coat [Evidence IEA];GO:0008565 - protein transporter activity [Evidence IEA];GO:0005488 - binding [Evidence IEA];GO:0006886 - intracellular protein transport [Evidence IEA];GO:0015031 - protein transport [Evidence IEA];GO:0016192 - vesicle-mediated transport [Evidence IEA]	.	.	MAMFAPALYLHTYSLPKTRQGKVAELRQELNFGGKKDKNHSGKKIALKKIVANMTMSNNDMVALFPDVVACMDIQSLEIKKMCFLFLVNYARMKPEIAVKALPTLEGDMKDSNPLVRALALRTMSYIHVREFVEGTVPHVKHLLKDSDPYVRKTAAFCVAKLYDHDKDLVERSDLIERLNSMLRDDNPTVVASALGSLMDIWERSDAIKLTIDYGNASKMVQILPDCSEWGQTYILEALMSYVPQECSEALLLAERIAPRLSHSNSAVVLTCIRVILYLMNYIKDDKQITALCRKLSPPLVTLLAKGPEIQYLALRNALLILQRRPEVLRNDIRVFFCKYNDPIYVKVTKLELIFMLANEKNIMEVLTELREYATEIDVHFVRKSVRAIGKLAIKIEPA…	ATGGCGATGTTTGCCCCTGCGCTTTACTTGCATACATATAGCTTACCCAAAACTCGACAGGGCAAGGTGGCGGAGCTGCGACAGGAGCTCAACTTTGGGGGAAAGAAGGACAAGAATCACTCCGGAAAGAAGATCGCGCTCAAGAAGATTGTGGCGAATATGACGATGAGCAATAATGATATGGTGGCCCTCTTTCCGGATGTGGTTGCGTGTATGGACATACAGAGTTTGGAGATAAAGAAGATGTACGTGCAACTAGGATATACGGATTGCTGGGGTTTCGCAGGGTCGTGACGGGGCTGACAGAGATATAGGTGCTTCTTGTTCCTCGTCAACTATGCCAGAATGAAACCGGAGATTGCAGTCAAGGCCCTTCCGACGCTCGAGGGTGTAAGTTGG…
VE03_01644	scaffold_8:42670-45405	+	flanking	.	.	hypothetical protein	.	Sulfate transporter	IPR001902;IPR002645;IPR011547	PF00916	GO:0016021 - integral component of membrane [Evidence IEA];GO:0016020 - membrane [Evidence IEA];GO:0015116 - sulfate transmembrane transporter activity [Evidence IEA];GO:0008271 - secondary active sulfate transmembrane transporter activity [Evidence IEA];GO:0055085 - transmembrane transport [Evidence IEA];GO:0008272 - sulfate transport [Evidence IEA]	BUSCO:BUSCOfEOG79930X	.	MAPSPAGPSSPDPATPRPDQPPSPSIRSQTPNPHAPARPSQLREAHTVSSSPDQDVSKQGDGASEVAGNSNNNAQSPPSTTPTSGQTGPQASGIADKDRDTASSSPDVQSQSSPPPSREPRHWLGRPPKLAGDVARESTPLLQRSLETTSERAHEGPCSHGTFSPDTMSRPASIKSQETTDSARERGFFRSVAAGIAPTNNAKRNTTARLAEEHGLTLNKTMYVTYYVPFFAWIQQYKWDYLRGDLIAAITVASFYIPMALSLAANLAHVPPINGLYSFVFTPLIYAFLGSCPQMVVGPEAAGSLLVGSIVSSTTDVGHEDGVAQAQMAGLVTGLAGAIIFIAGVTRLGFLENVLSRPFMRGFISSVGFIILIDQLVEEMGLGAIAKEAGVTHGSSVEK…	ATGGCACCTTCACCAGCAGGGCCCAGCAGCCCAGATCCGGCGACTCCACGGCCTGACCAACCTCCTTCGCCCTCAATTAGGAGCCAAACTCCAAATCCTCATGCACCAGCGCGCCCAAGCCAACTACGCGAAGCGCACACCGTCTCTTCGTCGCCAGACCAGGACGTGAGTAAGCAAGGCGATGGTGCTAGCGAAGTGGCCGGCAACAGCAACAACAACGCCCAATCCCCTCCCAGTACCACCCCTACCAGTGGGCAAACCGGCCCGCAGGCATCCGGAATAGCAGATAAAGATAGAGATACCGCCTCCAGTTCCCCAGATGTCCAGAGCCAATCTAGTCCGCCGCCCTCGAGAGAGCCGAGACACTGGCTTGGTCGCCCCCCAAAGCTGGCCGGAGAT…
VE03_01645	scaffold_8:45907-47286	+	flanking	.	.	hypothetical protein	.	3-ketoacyl-coA thiolase	IPR002155;IPR016039;IPR020613;IPR020616;IPR020617	PF00108	GO:0016747 - transferase activity, transferring acyl groups other than amino-acyl groups [Evidence IEA];GO:0003824 - catalytic activity [Evidence IEA];GO:0008152 - metabolic process [Evidence IEA]	.	.	MTERLSNILKHITPGSGLSTITSKNADDIVITLAVRTALGKAGKGSFKDTSLDFLLFSLLKKVVAQSNLDPSLIEDVCLGNVNNGKAAYIIRAASLAAGIPNTSGAYSLNRFCSSGLKATQDIANAIAEGSIEIGVAVGAEVMSEATGSTDKPFHADVLAASQDAADCQQPMGQTSENVGKDFNITRERQDRYAAESYQRAERAQKAGWFDDEIVPIETTVKDPKTGEVKKITVTKDEGIRYGTTFESLSKIRPAFSQWGDRSTGGNSSQVTDGAAAVILMKRSTAIKLGQPILAKFVGATVAGLAPRIMGIGPSIAIPKLLKQHKLTIDDIDVIEVNEAFASMAEYCKEVLNLPHEKMNPRGGAIALGHPLGCTGARQIVTGLSECRRQNKKILLTSM…	ATGACCGAACGTCTCTCCAACATCCTCAAGCACATCACCCCAGGCTCCGGCCTCTCCACAATGTAAGTTTGAACCTCAACTTGATTACTGAACAATCCCCGCCTCCGAGAATGCAACGACAGGATGCTAATTATCGCACAACAGCACATCTAAAAATGCCGACGATATTGTAATTACTCTTGCTGTCCGCACGGCACTTGGAAAGGCTGGCAAGGGAAGCTTCAAGGATACCAGCTTGGACTTCTTGCTGTTCTCGCTGCTGAAGAAGGTGGTCGCTCAAAGCAACCTCGACCCAAGTTTGATTGAGGATGTCTGCCTCGGAAACGTACGTCCACTTCTCCAACCCTAGCTTATACAAACTCTAACATCCACCAGGTCAACAATGGCAAGGCCGCTTAC…
VE03_01646	scaffold_8:48371-49885	-	cluster	.	.	hypothetical protein	.	Phosphatidate cytidylyltransferase	IPR000374;IPR016720	PF01148	GO:0016020 - membrane [Evidence IEA];GO:0004605 - phosphatidate cytidylyltransferase activity [Evidence IEA];GO:0016772 - transferase activity, transferring phosphorus-containing groups [Evidence IEA]	BUSCO:BUSCOfEOG7XDBQH	.	MGKTRRNVKFNHRNGSATGLDGGRRSSFSDISEGSSEHTVEQKTGAGGDASKELVQTKAEEYEKKKQTFITRTIWTLVMVAFFFLALGMGHLYIIAIVTAIQIVSFKEVIAIANVPSRARRLRFTKSLNWYWLATTMYFLYGESVIYYFKHIVLVDKVLQPFATHHRFISFTLYVIGFVFFVASLQAGHYRFQFTQFAWTHMALYLIVVQTHFIMNNIFEGMVWFFLPVSLVICNDIFAYLCGITFGRTQLIKLSPKKTVEGFVGAWVLTVIFGVFLTNVLMRYDYFICPVNDLGANIWTGLHCKVNPVFLTQEYPLPIWFPFASSVRIAPMQFHILVFATFASLIAPFGGFFASGLKRTFKIKDFGDSIPGHGGITDRMDCQFIMGFFAYMYYHSFIA…	ATGGGCAAAACGCGCCGTAATGTCAAATTCAATCATAGGAATGGAAGCGCAACTGGACTCGACGGAGGACGGCGGAGCAGTTTCTCGGACATAAGTGAGGGTTCCTCGGAGCATACGGTGGAGCAGAAGACAGGAGCTGGAGGCGATGCTTCCAAAGAAGTAAGGCCTTTAACCACAAACGAGGCTCTCCATCTGTGCTAATACATGTGTTTAGCTGGTACAGACGAAGGCTGAAGAGTACGAGAAAAAGAAGCAGACTTTCATCACGAGAACGATATGGACGCTTGTCATGGTTGCGTTCTTCTTCCTGGCTTTGGGCATGGGACATCTTTACATCATCGCTATTGTTACAGCAATCCAAATCGTATCGTTCAAGGAGGTTATTGCTATCGCCAACGT…
VE03_01647	scaffold_8:50525-52735	+	cluster	.	.	hypothetical protein	.	DNA repair protein Rad26	IPR022093	.	.	.	.	MADLGDGDDFFSDDGLDGLAPDALDEIENNAIRYTQYQATQALTLPPSSDYGDDLDDEDLDDAVVFDGAQVDPTNRLTQFQSSVAIQQARQFQPQRSRSETGQPLSDRSKRQPQNKPHYKYPLPTSRSATAGQSTQPNTVRSNQSYQNVAEADVETLRKKLEAFQQEKDQLEQDLIARTGEISIVRSKLEREVKEHERELTALRKLNAENLTKNQKAIEAAKEAEKTRTTELEFAKRDLFEESEKVRSLLRQKEKAALGIEVTTPKKDKTSAFRDGFDDDEIRSPSKFNDRKSNQSSPRKLGAKRKRKGQESPAPPLDVALGETATNQHGQTDSLIPGDTLSERLGKSDDSLDFLKTVLDHKIDRSHLKTIEELTKFAFPTAPDESLTSLILGKLPTLN…	ATGGCGGACCTAGGCGATGGAGATGACTTCTTCTCCGATGATGGGCTAGATGGGTTAGCACCAGACGCGTTAGATGAAATCGAGAACAATGCAATCCGCTATACTCAATACCAAGCCACCCAGGCTCTTACACTGCCTCCGTCTTCTGACTATGGAGACGACCTCGATGATGAAGACCTCGATGATGCTGTAGTGTTTGACGGGGCGCAGGTTGATCCAACAAACCGGTTAACGCAATTCCAGTCGTCTGTTGCTATTCAACAAGCTCGCCAGTTCCAACCACAACGAAGTAGGAGTGAGACAGGACAACCTCTCTCAGATAGAAGCAAAAGACAACCTCAAAATAAACCCCACTACAAATACCCTCTCCCGACTTCTAGAAGTGCCACAGCTGGGCAA…
VE03_01648	scaffold_8:53127-54317	-	cluster	.	.	hypothetical protein	.	ATPase synthesis protein 25, mitochondrial	.	.	.	.	.	MVQTVSRAIRATACSNCRTSLLRSFTSIAGVQWHANTATATRLWRTPGATQTSIRYSSNTSGSSSQFDHQASGTTVVSDATQLRNNAGAESAAPQELAGEEEIEQEAVEPKAAPEAEALLEEDTPAESQASSTPWYLQVDTPTSHIPTLSERQKIPDLPSSPPAILQPLLERVSVDLGLDDLTLLDLRKLDPPPALGSNLIMIIGTARSEKHLHVSADRLCRWLRTEYKLRPDADGLLGRNELKLRLKRKAKKAKLTGMPHEDDADDGVRTGWVCVNVGAVESAEGAKSEVTQPDTGFVGFGRQTDGTKIVVQMLVEEKRAELDLERLWGGIARRQTSGLLAEVDADGFVDTSEGSVAETQPQESSPVVKVHDAYAAPFPTTSSFSPVAIQPKGDN	ATGGTTCAAACTGTGAGCAGGGCCATAAGGGCAACGGCATGTAGCAACTGTCGGACCTCGTTATTACGATCCTTTACGTCGATCGCTGGAGTTCAGTGGCATGCCAACACCGCCACTGCTACCCGGTTATGGAGGACACCAGGCGCAACCCAGACTTCGATTCGGTATTCGTCCAATACAAGCGGTAGCTCGTCGCAATTTGATCATCAAGCATCAGGGACGACCGTGGTGTCTGATGCCACACAGCTGAGGAATAACGCAGGCGCAGAAAGCGCTGCGCCGCAGGAGCTGGCTGGCGAAGAAGAAATTGAACAAGAAGCAGTTGAACCCAAGGCAGCTCCAGAGGCGGAGGCATTACTCGAAGAAGATACACCAGCCGAGTCGCAGGCATCCTCGACG…
VE03_01649	scaffold_8:54705-59093	+	cluster	.	.	hypothetical protein	.	DNA-dependent RNA polymerase catalyzes the transcription of DNA into RNA using the four ribonucleoside triphosphates as substrates (By similarity)	IPR002092;IPR024075;IPR029262	PF00940;PF14700	GO:0003677 - DNA binding [Evidence IEA];GO:0003899 - DNA-directed RNA polymerase activity [Evidence IEA];GO:0006351 - transcription, DNA-templated [Evidence IEA]	.	.	MLSRAAQRHTRLQTIRSYNAAREQLYLPWLCPTYPRLRQPCHRSLTTAPGESTAPLRKRRNSNDGANPTVRRSLATAAHMPLTDEIPFVDSINQVASNYPGHSQDQSRLSTIMPFDPTKTISLENTLALPAERMRMKNGVTGEQREIFAILEACLRLGRIERAAAIIKRSVPFLKLSPEELGRLHNEYLKASLERILREPNAEHAHDMHKWFEVMVRSKGIEITATTIAIMLKTSLQSPRGARQDRLVKRYMDMARGDVGLEVLSMVDIMSAEDLDIINQIAPDHNILAKLDSLVDEEPNLEDDIAAADLESSKTTAEVIMDVRSAPQRGFGLKALKQSLSLFSRKPEGFDADVLTVEEQRLRQMKLEEDSVISAVDRWRKESVSLSKMGLDTSLQTKS…	ATGTTGTCTCGAGCTGCACAGAGGCATACTCGATTACAGACAATCCGATCATACAATGCAGCAAGAGAGCAACTATACCTTCCTTGGCTGTGCCCAACATACCCACGACTGCGACAGCCATGCCATCGGAGTTTGACTACAGCCCCTGGGGAGAGCACGGCTCCATTGAGAAAGAGGCGGAATTCCAACGATGGCGCAAATCCTACGGTTCGACGGTCGTTGGCAACTGCTGCACATATGCCGTTGACGGATGAGATTCCATTCGTTGATAGTATAAACCAAGTTGCATCGAATTACCCTGGGCACTCGCAAGACCAGTCTCGTTTGTCGACTATCATGCCCTTCGACCCGACGAAGACAATTTCCCTGGAGAACACGCTGGCGCTACCAGCAGAACGA…
VE03_01650	scaffold_8:60260-62365	-	cluster	.	.	hypothetical protein	SMCOG1080:lysine/ornithine_N-monooxygenase	l-ornithine	IPR023753;IPR025700	PF13434	GO:0016491 - oxidoreductase activity [Evidence IEA];GO:0055114 - oxidation-reduction process [Evidence IEA]	.	L-ornithine_5-monooxygenase_PvdA from BGC0000413 (AAY93340.1:pident=39.89, evalue=6e-78)	MADIPPSRSRSTESLFSPGQSTPTSSVDDNSSDVHSHQTTTTTPATTPPNTPLTALTHASLLSPSTSSPTTPLSLLTIGFGPASLAIAIALSDHLTASPSSPSPPVLFLEKQPQFAWHAGMQLSGTHMQISFLKDLATPRDPTSPFSFLNYLFSKGRLQKFINLGTFLPARREYEDYMRWCASHFSRAVRYGAEITRVDAVHNPDTGKVDRFNVHWIDVATGAPGSACARNVVVATGGSPAVPSLFAPFTTGPDARFIHSSQYATSISSLAPALLSPSSPQHLVVVGGGQSAAEIYVDLGIRFPEAKITLLVKDTSLRPSDDSPFVNEIFDPDRVTPTYELGAAERAEKRERDKGTNYGVVRLELLERIYSELYAQEVDEPCEERWRCRVRNSRTVVGV…	ATGGCCGACATCCCCCCTTCCAGGTCCAGGAGCACCGAGAGTCTCTTCTCCCCGGGCCAATCGACTCCGACTAGCTCTGTTGATGATAATAGCAGCGATGGTATGTCTTTCAATCTCTAGTCCCAATTCTCATATTCTCAATCCCCAATTCTTAATCCCCAATCCCAATCCCCAACCCCACCCTCTCCCAAAAACCAACCCCCCATCAACCCCCCTCTCAAACAAAGCCCCACTAACACCATCCAGTTCACTCTCATCAAACTACCACCACCACCCCCGCCACCACACCCCCCAATACGCCCCTAACCGCCCTAACCCACGCCTCCCTCCTCTCCCCCAGCACCTCCTCCCCCACCACCCCCCTCTCCCTCCTCACAATCGGCTTCGGCCCCGCCTCCC…
VE03_01651	scaffold_8:67794-81780	+	cluster	NRPS	AMP-binding (48-459);Condensation_DCL (651-956);ACP (1319-1380);Condensation_DCL (1433-1739);PCP (1925-1978);Condensation_DCL (2023-2282);AMP-binding (2495-2894);Condensation_DCL (3106-3365);ACP (3530-3591);Condensation_DCL (3628-3908);Condensation_LCL (4186-4451)	Nonribosomal Peptide Synthase (NRPS)	SMCOG1002:AMP-dependent_synthetase_and_ligase	non-ribosomal peptide synthase	IPR000873;IPR001242;IPR006162;IPR009081;IPR010071;IPR020806;IPR020845;IPR025110	PF00501;PF00550;PF00668	GO:0031177 - phosphopantetheine binding [Evidence IEA];GO:0003824 - catalytic activity [Evidence IEA];GO:0008152 - metabolic process [Evidence IEA]	.	epichloenin_A_synthetase from BGC0001250 (AET13875.1:pident=25.66, evalue=0.0)	MSALSILNADPPLLAGPSLLHTLVDWTKSAAPALSYLGPEGTSSQHTYTYAELHRCVANLAAALHSALRSSEQGNPAPASTPQLIIPLLLPQSPALYIAQLAALQVGAAFCPINLDAPRERIKFIAHDVGARLIISTRDHASAVTWEGGPTPILIDAHFPIPLSLAAPVPFPGTTTTASLAYVMYTSGSTGLPKGVGVSHRAATQSLLAHEALIPRFERFLQFAAPSFDVSVFEIFFPLFRGATLIACHRERLLNDLPGTINALAVDACELTPTVVGSLLLRRANVPGLKLLLTIGEMLTRPVVDEFGYSDDKPGMLYGMYGPTEAAIHCTAYTNMAAGSKVGNIGRPFSTVSCLIAAIPSPSSASTLDILPLGEVGELVLGGTQLADGYLNRPAENKA…	ATGTCCGCCCTCTCCATCCTCAATGCCGACCCTCCCCTCCTCGCCGGGCCAAGCCTCCTCCACACCCTCGTGGACTGGACCAAATCTGCCGCCCCCGCCCTCTCCTATCTCGGCCCCGAAGGCACCTCCTCGCAACACACCTACACCTACGCCGAGCTGCACCGCTGCGTCGCCAACCTAGCCGCAGCCCTCCACTCCGCTCTCAGATCCTCCGAACAAGGCAACCCTGCCCCCGCCAGCACCCCGCAGCTCATCATCCCCCTGCTCCTCCCCCAGTCACCCGCCCTCTACATCGCGCAGCTAGCCGCCCTGCAGGTCGGAGCGGCCTTCTGCCCGATCAATCTCGACGCGCCTAGGGAGCGTATCAAGTTCATCGCCCACGACGTCGGCGCGCGCCTC…
VE03_01652	scaffold_8:82661-83656	-	cluster	.	.	hypothetical protein	.	conserved hypothetical protein	IPR025204	.	.	.	.	MPPSQPPTPPTYPLYNTTYTLHRLSPLHSFPPSSLPSQATALHEILTGSTIRGVRIGLSLPEDASLSRAGALRSVSMRPLRSPDNWAAVHAAAEPDDTALLDRGGEGDGGWGVVIEIIYEKANYTAILLRDINATASVSTVGEGEFTHLPLLLTRLPPPLRTTLLEFLATRFDTRASPLHLSSAFLKKALGGYIDALTAGGGDVKSAVRDVVISLAFPGAEEGGELKSIDITIPRDDLTSFLERGRTTDISTAANEQEQEHPLWTALQIYTTTHLALSLSNPGVAVTKIACGAFVMAREGRVKISAPLGDGEREGAEGVVGRLIKTASRAG	ATGCCGCCTTCACAACCCCCCACACCCCCAACCTACCCCCTCTACAACACAACCTACACCCTCCACCGCCTCTCCCCCCTGCACTCCTTCCCCCCCTCCTCCCTCCCCTCCCAGGCCACCGCCCTCCACGAAATCCTCACCGGCTCCACCATCCGCGGCGTGCGCATCGGCCTCTCCCTCCCCGAAGACGCCTCCTTATCCCGCGCCGGCGCGTTACGAAGCGTGTCGATGCGCCCTCTTCGCTCCCCTGATAACTGGGCTGCTGTGCATGCTGCTGCTGAGCCGGATGATACTGCTTTACTAGATAGGGGGGGAGAGGGGGATGGGGGGTGGGGAGTGGTTATCGAAATTATATACGAGAAAGCGAATTACACTGCGATTCTGCTGCGCGACATCAAC…
VE03_01653	scaffold_8:84052-85045	+	cluster	.	.	hypothetical protein	.	nuclease	IPR003154;IPR008947	PF02265	GO:0004519 - endonuclease activity [Evidence IEA];GO:0016788 - hydrolase activity, acting on ester bonds [Evidence IEA];GO:0003676 - nucleic acid binding [Evidence IEA];GO:0006308 - DNA catabolic process [Evidence IEA]	.	.	MKPSLHLPLLLLPNFLSSVQAWGSLGHMTVAYLAEHLVAPRTEVYMQRILNNPSAPGYLGSIATWADSYRYTKDGRYSAHLHYIDADDSPPWSCGLDIERDCADDFCIVSAIGNYTSRLMDADLDPYQRAIAAKFVVHFIGDIHQPLHTEGLLRGGNGIKVRFAGRNSNLHSVWDSAIAEHLIGGYTPRHAQEWAGTLLSDVEGGVYSPLVERWREEISLGDVEGSVMRWAGESNRLVCEVVVPEGGWEELQGEELSGEYYEQAIGAVEMQVARAGVRLAEWLDLVAGGDGRGEL	ATGAAACCCTCGCTCCATCTCCCGCTCCTCCTCCTCCCCAACTTCCTCTCTTCGGTCCAGGCTTGGGGGTCCTTGGGTCACATGACTGTGGCATACCTCGCTGAGCACCTCGTTGCTCCTAGGACGGAGGTGTATATGCAGCGCATCCTCAATAACCCGTCTGCGCCTGGGTATCTGGGTTCGATTGCCACATGGGCGGACTCTTATCGCTATACCAAGGATGGACGCTACTCGGCGCATCTGCATTATATCGATGCTGATGATAGCCCGCCATGGAGCTGCGGGTTGGATATAGAGAGGGATTGCGCGGATGACTTCTGCATCGTCTCTGCGATCGGGAATTACGTATGCCCCCCCAGACCACCCGGGGCGACTAAGCAGCTAACACCCCACAGACAT…
VE03_01655	scaffold_8:86312-87288	+	cluster	.	.	hypothetical protein	.	NA	.	.	.	.	.	MSYSTTAFVHIIVIYATHGWNPPILGLDVLGIFLLAAVGVSMYPALVVSRRLSLATPLNNLKSSRENSNSEVACYLLDSTLLTSLAKLNGTRDLECTYECFLTRKSVMKTQDAVTVVWGSPMDDNVGNWGLTIGAIFSSPALLLKPANPVGNQNRRAIVRPIVYICLISMAPWIIMIEYSLRGIPVEEMSFAVGQWAPWAAALFAIIGGAILCTPGAQERRRRDRASCEFSDGLCDVRRVERAWWQYSNRRFACDRQERGYAASNQFAHLLDEIDLGTYRITPEPER	ATGTCATATAGCACCACTGCATTTGTTCACATCATTGTCATCTACGCCACACACGGGTGGAACCCGCCTATCCTTGGTCTTGACGTGCTCGGTATCTTCTTGCTAGCTGCTGTAGGCGTGAGCATGTACCCAGCTCTAGTTGTCTCACGGCGGTTGAGGTACATGAGTCCGGGAGTAGAGATTGTTGTTGGATATTGGGTTTCTCACAAGCAGCCTGGCTACGCCTCTCAACAACCTCAAGAGCTCCCGAGAAAATAGCAACTCGGAGGTGGCGTGCTACTTACTGGATAGCACTCTGCTCACTAGCCTCGCAAAGCTAAATGGTACCCGGGACCTCGAATGCACATACGAATGCTTCCTTACACGCAAGTCTGTGATGAAGACGCAAGATGCGGTAAC…
VE03_01656	scaffold_8:87404-87745	-	cluster	.	.	hypothetical protein	.	NA	.	.	.	.	.	MKLLLQERGDEVKITEDVIKAAVLGFRPKEVMGLLLQERRSEVKITEDVIKAAINNKYTAKEILELLLQERGDEVKITEDVIKEAAKTKHWDARGLRKLLLHHPRTQMQVQEV	ATGAAGCTATTGCTCCAAGAACGGGGGGATGAGGTGAAGATCACTGAGGATGTGATTAAAGCAGCTGTATTAGGTTTTCGGCCTAAAGAGGTCATGGGGCTCCTACTCCAAGAGCGGCGGAGTGAGGTGAAGATCACTGAGGATGTGATTAAAGCAGCTATAAATAATAAGTATACGGCAAAAGAAATTTTGGAGTTGTTACTCCAAGAGCGGGGGGATGAGGTGAAGATCACTGAGGATGTGATTAAAGAAGCTGCGAAGACTAAGCATTGGGACGCACGGGGACTGAGGAAACTACTTTTACATCACCCACGAACACAAATGCAGGTCCAGGAGGTTTGA
VE03_01657	scaffold_8:88170-88642	+	cluster	.	.	hypothetical protein	.	NACHT domain	IPR002110;IPR020683	.	GO:0005515 - protein binding [Evidence IEA]	.	ankyrin_repeat_protein from BGC0000356 (BAH24003.1:pident=36.52, evalue=2e-12)	MYDRKAAVELLLECENIDADSKDTDAVKLLLECEGVNVDSKGNNGRTPLLWTAVYGNWTTMKLLLGCEGVNANWRDNDGRTPLSWASAAPNGDQTVLNLLLEREGVDVNSKDNDGRTPLSWARSEYRNEATIQLLVEHGGVD	ATGTACGATCGCAAGGCGGCTGTGGAGCTACTTCTTGAGTGCGAAAACATCGATGCAGACTCTAAAGACACCGATGGTCAGACACCGCTATCATGGGCCGCGTCTAGTGAAACGACAAAGCTGTGAAGCTGCTTCTTGAGTGCGAAGGTGTTAATGTAGACTCTAAGGGCAACAATGGCCGGACTCCACTATTATGGACAGCAGTTTACGGGAATTGGACGACTATGAAATTGCTTCTCGGATGTGAAGGCGTCAATGCTAACTGGAGGGACAACGACGGACGGACGCCGCTATCATGGGCCTCAGCTGCTCCTAATGGGGACCAAACAGTTCTAAATCTACTTCTAGAACGCGAAGGCGTTGATGTCAACTCTAAGGATAACGATGGTCGAACACCAC…
VE03_01658	scaffold_8:88833-89313	-	cluster	.	.	hypothetical protein	.	NA	.	.	.	.	.	MAKLSLLLAAGLISTTLSQSLGSISRTVIVGPPQTCGPITVTKIHTTTYTRRHNAITSTITELSQAPHSCYTATEAASIVHCPLFNSATCGPHVDCIVLEIETVPCKDACCQSTPTVTVAHCPTCQTGCATAVETVTCKET	ATGGCCAAGCTTTCCCTCCTCCTAGCAGCTGGCCTAATCAGGTATATATATCCAACCCCCCCCTTCACAAAACCACCCTACTAACTCCCCCCCCAGCACCACCCTCTCCCAATCCCTCGGTTCCATCTCCCGCACCGTCATCGTCGGCCCCCCTCAAACCTGCGGCCCAATCACCGTGACTAAAATCCACACCACCACCTACACCCGTCGCCACAACGCCATAACCAGCACAATCACCGAGCTCTCACAGGCGCCGCATAGCTGCTACACCGCCACTGAGGCAGCAAGCATCGTTCACTGTCCCCTCTTCAACTCCGCGACGTGCGGCCCGCACGTAGACTGCATTGTTTTGGAGATCGAGACGGTGCCATGCAAGGATGCGTGTTGTCAGAGCACGCC…
VE03_01659	scaffold_8:90897-100238	-	cluster	.	.	hypothetical protein	.	Cell morphogenesis protein (PAG1)	IPR011989;IPR016024;IPR025481;IPR025614;IPR029473	PF14222	GO:0005488 - binding [Evidence IEA]	BUSCO:BUSCOfEOG7KSXHR	.	MPTFSADYQDTTRRESVGNYCECGVRKQGRASPLLQPSPDRNPQEPPKTAHRHAPNADVENWNGKGIPTLRAGARSDSTNTIPYSPSREPSPHKLPPLSGTGNPPTSDPYTLGNLSPRYIPSRSRAGSATVENLGELKLMPYGHHRQTSIVHGIQHSGSGSLANSASRPLSPQIIAAAGSVAGDAPTMGRSDNDVPTAFSIASPSSNLSFSTSAASSTTALVPERVSPGESSANTHTQKRIERMHSGAGRREHGHSHSRHHYKEESKPVGEYALHVLFNSFIAQADEKIGQCITTPLEPEPQIERICGPSADPNFDQLISALGHIAAQKPKPLIDTLMLWRKKKSDAASAARNELQQYRNVTGAVGGGISRRNTEPGNPGQPADTAAQPNLSLATMQNS…	ATGCCGACTTTCAGCGCCGACTATCAGGACACGACTAGGCGCGAGTCAGTGGGGAATTATTGCGAGTGCGGAGTGCGGAAGCAAGGCCGAGCTTGTAAGTTACATGTCCGCGTTCCCTTGCCTGAACCGAAATTGACAGTTTTGAGGGGCAACTCTAGAAATATAATATGTTCTAAAATATGTTTGTAAAATTAGAGTATAGTACGAGTTATTTTAATAGATGTGATGAATAATGAGAGAGTTGATGGATCAGTCAGCTGCGGCTGTTCAGCTCTCCTTTCTCAACATATTCAGTACACACAAAATAATAGAATCATACATATTACGCGCTCACTTTCTCACACTCTCAGACATGCGACGGACTTTTCTTTTTCTAAATATGCTGTACTTGGGGCCGGT…
VE03_01660	scaffold_8:100444-102779	+	cluster	.	.	NADPH-ferrihemoprotein reductase	SMCOG1094:ferredoxin	This enzyme is required for electron transfer from NADP to cytochrome P450 (By similarity)	IPR001094;IPR001433;IPR001709;IPR003097;IPR008254;IPR017927;IPR017938;IPR023173;IPR023208;IPR029039	PF00667	GO:0010181 - FMN binding [Evidence IEA];GO:0005506 - iron ion binding [Evidence IEA];GO:0016491 - oxidoreductase activity [Evidence IEA];GO:0003958 - NADPH-hemoprotein reductase activity [Evidence IEA];GO:0055114 - oxidation-reduction process [Evidence IEA]	NADPH--cytochrome P450 reductase	cytochrome_P450 from BGC0000020 (AAM54108.1:pident=26.43, evalue=1e-43)	MANLDTLDLVVLLSLLAATVAYFTKGTYWAVAKDPYDNILANTSGAAKLGKTRDIVKKMDESNKNCVVFYGSQTGTAEDYAARLAKEGKSRFGLETMVADIEEYDYENLDTLPSDKVAMFVLATYGEGEPTDNAVDFYEFIIGEDTSFSEGAEPALGNLKYVAFGLGNNTYEHYNSMVRNVDKALTKFGAERIGTAGEGDDGAGTMEEDFLAWKDPMWTALAEKLGLEEREAVYEPVFSATEREDLAKDSAEIYLGEPNKMHLEGASRGPYNAHNPYIAPIVESKEIFTVKDRNCLHMEIDISGSNLSYQTGDHIAVWPTNAGREVDRFLKVTGLYEKRDTVIAVKPLDPTAKVPFPTPTTYEAVARYHMEICAPVSRQYLATLAAFAPDEKAKSEMSK…	ATGGCGAACCTCGACACCCTGGACTTAGTTGTCCTCCTGTCGCTGCTGGCGGCCACCGTTGCCTACTTCACCAAGGGCACCTACTGGGCCGTGGCAAAGGATCCCTATGACAATATCCTCGCCAACACCAGTGGCGCCGCCAAGCTCGGCAAGACGCGCGACATTGTCAAGAAGATGGACGAGAGCAACAAGAACTGCGTCGTCTTCTACGGATCGCAGACCGGCACCGCTGAGGACTATGCGGCCAGACTCGCCAAGGAGGGCAAGAGCCGATTCGGTCTCGAGACCATGGTTGCCGATATCGAGGAGTACGACTACGAAAACCTCGATACCCTTCCCAGCGACAAGGTTGCGATGTTTGTCCTTGCCACCTACGGCGAGGGCGAGCCCACGGACAAC…
VE03_01661	scaffold_8:107105-109107	+	flanking	.	.	hypothetical protein	.	RNA binding protein MSSP-2	IPR000504;IPR012677	.	GO:0000166 - nucleotide binding [Evidence IEA];GO:0003676 - nucleic acid binding [Evidence IEA]	.	.	MSVQQLQPATDGSYNNRGPVMYAQQASQAQASRSSQTQSGTYQVAGASQNDMGLQSMIGSFAQAHLSASNGNIPAAPNTIPAVNTPQFFYTQEGQLFCMPSANMYSAQPVATAHLQDGSYAAYAPGLGYATQASYSGYMPSYAMMPYSQARQGHMAERQGAMHKDVPGLDNRRGSYSTNESAPGTPFYGSMGHGDHGTVIATVDRSPIYSTPSPQIPHNVNVPQAGKPLPYKAVPSHYNVATLEQIIPEAIRAVLTPSENVRSLEQSLTNPIYGNRNVYIRGLHPDTNDETLAAYAALFGRVETSKAIIDTGTGTCKGFGFAKYFDARDSEKCIRGFYSRGYEVGFARESFNSRLKAKGDHSSTNLYVSNLPKTMNEMELAAIFMDYNVVSCRILHDSQ…	ATGTCGGTCCAACAGCTTCAACCAGCGACCGACGGTTCTTACAACAATCGTGGACCCGTCATGTACGCGCAGCAAGCTTCGCAGGCCCAGGCCTCCCGTTCCTCTCAAACCCAATCTGGGACCTACCAGGTAGCTGGAGCTTCCCAGAATGATATGGGCCTCCAATCCATGATTGGTTCATTTGCTCAGGCTCATCTCAGTGCTTCAAATGGAAACATCCCAGCTGCTCCAAACACCATCCCGGCCGTCAACACCCCACAGTTCTTCTACACACAGGAGGGTCAGCTCTTTTGCATGCCTTCTGCCAATATGTACTCTGCCCAGCCAGTCGCAACTGCTCATCTCCAAGATGGCAGTTATGCTGCATATGCTCCGGGCCTTGGCTATGCCACCCAAGCC…
VE03_01662	scaffold_8:109794-111106	-	flanking	.	.	hypothetical protein	.	serine threonine-protein kinase RIO2	IPR000687;IPR011009;IPR011991;IPR015285;IPR018935;IPR030484	.	GO:0004674 - protein serine/threonine kinase activity [Evidence IEA];GO:0005524 - ATP binding [Evidence IEA];GO:0004672 - protein kinase activity [Evidence IEA];GO:0006468 - protein phosphorylation [Evidence IEA]	BUSCO:BUSCOfEOG7QC871	.	MKLDTKYMRYITQEDWKVLTAVEMLSKNHEVVPTKLIGQQSHLGGSTARSISALAKIGLIARLRNAKYDGYRLTYGGLDYLALHTHNNKSAVYSVGNQIGVGKESDIFVVASPTGRQLVLKIHRLGRISFRTVKANRDYLRNKQGGSWMYMSRLAALKEYAFLVALREHNFPVPEPIAQSRHTLVMSLIDAFPMRQIASVPDPASLYAELIAMILRLAQYGLIHGDFNEFNILVEEKADPAAKGGVALTPILIDFPQMVSVDHTNAEYYFDRDVNCIKRFFKRRFQFTPTEAGPHFAEARKLIGKDGAVRLDVNVEASGFSRKQAKELEAYMKSVGVDGDGDPNAPRADLEENAADDDNEDEEESDFVEEEEPEAEPAEPVEKKEWRDDVEYTTDRLGN…	ATGAAGTTGGACACGAAATACATGCGCTATATCACCCAGGAGGACTGGAAAGTCCTCACTGCCGTAAGCCACACAACCCACTCCTCACCTTGGCCTGCCCCGCCACTGAACCCCTCCAACTAACATTCTCTCAGGTGGAAATGCTCTCCAAAAACCACGAAGTCGTCCCCACGAAATTAATCGGGCAGCAATCTCACCTCGGCGGCAGCACCGCGCGCTCCATCTCTGCCCTTGCAAAAATCGGCCTGATCGCACGCCTGCGCAACGCAAAATACGACGGCTACCGCCTTACCTACGGCGGCCTCGACTACCTCGCGCTGCACACGCATAACAACAAGAGCGCCGTCTACAGCGTGGGCAACCAGATCGGTGTAGGCAAGGAATCCGACATCTTCGTCG…
VE03_01663	scaffold_8:111509-114386	+	flanking	.	.	26S proteasome regulatory subunit rpn-1	.	26S proteasome regulatory subunit	IPR002015;IPR011989;IPR016024;IPR016643	.	GO:0000502 - proteasome complex [Evidence IEA];GO:0005488 - binding [Evidence IEA];GO:0030234 - enzyme regulator activity [Evidence IEA];GO:0042176 - regulation of protein catabolic process [Evidence IEA]	BUSCO:BUSCOfEOG70KGZ3	.	MAKDAEAPNSVDKGKGKAVDGDAGKPKEVKKDKDGKPLANGKEEAVVGAEDLSEEDQQLKSELDMLVERLTEPDTDLYKPSLEAIKDSIKTSTSSMTAVPKPLKFLRPHYEPMIKLYEQWDEGDNKTSLADVISVIGMTFSDEDRQDTLKYRLLAPTADIESWGHEYTRHLALEIGEVYPKRLTNDEPSQDLIDLALVLVPLFLKSNAEADAVDLMSELEIIEDLPKYLDENTYPRVCLYMVSMVNLLTYPEDQQFLRTAHEIYKKYKQLTKAIVLAIRLNDIELIRSDFDSTDDVALKKQMAFLIARQQIWLDVPTDTEEEQEIADCLNNIKLPEHFKALGKELNILDPKSTEDIYKSHLESTRVAGTTNTTSAAHNLAASFVNAFVNAGFGNDKMML…	ATGGCGAAAGACGCAGAGGCGCCCAACTCGGTCGACAAGGGAAAGGGAAAGGCTGTCGATGGCGATGCTGGAAAGCCGAAGGAGGTGAAGAAGGATAAGGATGGCAAGCCGCTTGCTAATGGGAAGGAGGAGGCTGTCGTTGGAGGTATGACGAGGCTGCCACCGGTGTTTACGACGTACTGACTGTTTGCTATAGCAGAGGATCTCAGCGAAGAGGATCAGCAGCTTAAAAGCGAACTAGATATGCTCGTGGAGCGCCTGACGGTAAATGATATTCCTGGGCATCATTGATAACAGTACTCGTACTGACAGCGTTGTAGGAGCCGGACACAGATCTGTATAAGCCGTCACTGGAAGCGATCAAAGACTCCATCAAAACCTCGACATCTTCGATGACCG…
#Cluster_7
#GeneID	Chromosome:start-stop	Strand	ClusterPred	Backbone Enzyme	Backbone Domains	Product	smCOGs	EggNog	InterPro	PFAM	GO terms	Notes	MIBiG Blast	Protein Seq	DNA Seq
VE03_01692	scaffold_8:174762-175394	-	flanking	.	.	hypothetical protein	.	NA	.	.	.	.	.	MQSFTTLTTDTPPSPSLHQRTKYPSTTTTTTTSSSPLTPTASPMSVLQPSHNTTASPTSWRISLLSIITPALRFSLSLAYTTQLLLTLTLSFLLSHGLYASKALAVNAYHASRIFVINAWHTAVFVGINLFYASRAAALLGLRSGWAVGGHGWVVARDGVRGAWKRTERARARVFFEFMVWLLHPSPLVLFIFWPGWIFVFMGVGYYYYC	ATGCAGTCCTTCACAACCCTCACCACCGACACCCCCCCCTCCCCCTCCCTCCACCAAAGAACCAAATACCCCTCCACCACCACCACCACCACCACCTCATCCTCACCCCTCACCCCAACCGCAAGCCCCATGTCCGTCCTCCAGCCCTCCCACAACACCACCGCCTCCCCAACCTCCTGGCGCATCTCCCTCCTCTCCATCATCACCCCCGCTCTCCGCTTCTCCCTCTCCCTCGCCTACACCACCCAGCTCCTCCTCACACTAACCCTCTCCTTCCTCCTCTCCCACGGCCTGTACGCCTCCAAAGCCCTCGCCGTGAACGCCTACCACGCCTCGCGCATCTTCGTCATCAACGCCTGGCACACCGCCGTGTTCGTGGGGATTAACCTGTTCTATGCG…
VE03_01693	scaffold_8:177166-178225	-	flanking	.	.	hypothetical protein	.	Pre-mRNA polyadenylation factor that directly interacts with poly(A) polymerase (By similarity)	IPR007854	.	.	BUSCO:BUSCOfEOG7SFJ6V	.	MDVDDDDDFYAPEESVPATSEPKEEPRQTPAQGEVKSEQLEDGPEEGEEEGEEVEEDDDSDIDIITERKDGTKAAPPSNARYNDIRNIAQRTASNDVTQKATAPKKSESAKPSLPASGVDLPAIATSKIDIDAKPMYDPARKPITQVNIDEDLPDNDKPWRRPGTDISDYFNYGFDEFTWALYAAKQESLRSEYDQSKLADNQKKMMEDMNMMMSMGSMPGMPGGAGAGMGMGAMPGMEGMPPGMEAMMQQMMASGMDPSQMDPSAMFAGMAGQGGAAAGQVAGQNAGFGGQAFGQGNQQQQMGGYGFDQGMGNTGGAANRGNFRGRGRGHRNW	ATGGATGTCGACGACGACGACGATTTTTACGCGCCTGAGGAGAGCGTGCCGGCCACGAGTGAACCAAAGGAGGAGCCGCGACAGACCCCCGCGCAGGGAGAAGTGAAGTCTGAGCAACTGGAGGATGGACCAGAAGAGGGCGAAGAAGAAGGCGAAGAGGTAGAGGAGGATGACGACTCAGACATTGATATCATCACTGAGCGAAAAGATGGAACGAAAGCCGCTCCGCCGTCGTAAGTAGCATTGTCATTGGTATGGTGGTTATAACCTCATATTGACAATCCCCAGAAACGCACGGTACAACGACATCCGCAACATCGCCCAGCGCACCGCCTCAAACGACGTAACCCAAAAAGCCACCGCGCCCAAAAAGTCCGAAAGCGCAAAGCCCTCCCTCCC…
VE03_01694	scaffold_8:178429-179923	+	flanking	.	.	hypothetical protein	.	nucleoporin NUP49 NSP49	IPR024882;IPR025574	.	GO:0005643 - nuclear pore [Evidence IEA];GO:0006913 - nucleocytoplasmic transport [Evidence IEA]	.	.	MALARSASGPGALSINIGSANSFGSTNTSSQAPAAGGLFGKATMSQPTGGLFGQAQTTQPQTTGLFGASTAATQPAQTGGLFGAASAAPQTGGLFGGAPASTQPQSSGLFGSAQPAQAPASTGGMFGSAQPQQAQQTGGGLFGSFNQPKPSFAGCMPTLQQQPQQQQQQPQSSLFSSSARPQQSTGAFGSSFAGGLTMGQSASQPTQATVPGVRIDLTNLRNTTRFNDLNEELQKKIEEFDAGVLSLMAKGDQCTAILPAHGEQLELVPDNVDFLQRKVIGVQANLDGDVQAVSQTSKQVYVDGENAKLSFTVVDNLKLPQQFHTGIWNPAKTSPSAAKPGEAAGDLVAFFSQTSDEMGQTISTYKENISEIELHLRGVERSLMQAGSNIGRNGQDKNE…	ATGGCACTTGCACGCTCAGCAAGCGGTCCTGGAGCCCTAAGTATCAACATCGGCTCTGCGAATTCGTTGTGAGCAAACCCCCCTTGCGCCCAATCCCTCTGCTTGGCCACGGGACCGTTGAGTTACTAACCCGTCCTTTGTGCAAAATAGTGGATCAACGAATACGTCAAGTCAGGCTCCTGCAGCTGGCGGATTGTTTGGCAAAGCAACAATGTCGCAACCAACCGGCGGCTTGTTTGGACAGGCGCAAACGACGCAACCTCAGACGACGGGTCTCTTTGGGGCGTCAACAGCCGCAACGCAGCCAGCGCAAACTGGAGGACTCTTCGGCGCTGCATCTGCTGCACCACAGACTGGTGGACTATTTGGCGGTGCCCCAGCCTCAACACAACCGCAGAG…
VE03_01695	scaffold_8:180376-183235	+	flanking	.	.	hypothetical protein	.	NA	.	.	.	.	.	MSSQDDEEESIVEYARFHGLSVDPLRDPLPLSHIESLLHTFEKAASDDSHLPQIKYRPIPQTDECLTVDKGAEILLAGASGVFLDQSTIDKITAAASTVLRRPKLKLELPLLRSDPDADLEAFRQRQNPCIGDGNFIYEPLDNEKDEGLQWPSRFANLPKAIVKDCSTEKITVTRDTMVYLQAALKDNWSRENANDLLQNLSSYKRSHVLDPTTPPLSPRCWATPEPFVPSSSTSCLQLLSDPPSLLGADLEAAEKAIFEGDGLLSVKDEPSDSNTPIEHNYGQHCRPRDKYLETSSLLSDDLFPVPRHESTQDLKVEAPLTPPLPLSKTVTFSDTVKEMLFDQDYPGFTSSPNESGNEDSFFMDHTLYSTFKEAYETENKRLENEQLQEAATTGRVEV…	ATGAGTTCTCAAGATGATGAAGAGGAATCCATCGTTGAATACGCTCGTTTCCATGGGCTTTCCGTCGACCCTCTGAGGGATCCATTGCCATTGTCACACATTGAAAGCCTCCTACACACTTTTGAGAAAGCAGCATCAGACGATTCACACCTCCCACAAATCAAATATCGACCTATCCCCCAAACCGACGAGTGTCTCACTGTTGACAAGGGCGCAGAGATACTACTTGCCGGTGCAAGCGGAGTGTTTCTTGACCAAAGCACCATCGATAAGATCACCGCAGCAGCTTCAACAGTGCTCAGAAGGCCGAAGTTAAAGCTGGAGCTACCTTTGTTGAGGAGTGACCCTGATGCAGACCTTGAAGCTTTCAGGCAACGACAGAACCCATGTATTGGTGAT…
VE03_01696	scaffold_8:183369-184873	-	flanking	.	.	hypothetical protein	.	WD repeat-containing protein	IPR015943;IPR017986	.	GO:0005515 - protein binding [Evidence IEA]	.	.	MNYNCATEEESPDGTSLIAASADNKLRFYVAPPDLLSPSSSPHILTPYTTYAAPEPTYTQSFYPHFDLQNSSTTLLLSSPRDHPIQLINVLFPEPSPVSTYSLVCPTTEAYLTPSSLLWHPSGHEFYAGTDCLISIFDVSRSGEGPTTRLPTIPSKRHKMKGGGVGMRGIVSCLSLQPDAPDSPVGNGMLAAGTWTRWVSLYDAEGLGGTVANWSIASAADDEAQIGGAGVSQVLWSACGRYLFVVERRSRGVLVYDVRVTGRLVGWLEGRGAETNQRMSVDTASIGRKCEVWAGGTDGRVRVWRDVGSKDGGAEPDMDWLAHEEGTTVGGLALHSCGSVVATASGMRREKVFVPETESDSESESEDESSDDSDYSDDSHQTAGMISETSTICSSHDES…	ATGAACTACAATTGTGCGACAGAAGAAGAGTGAACCATTTCTAATGGTCGTTCAACAGAAGAAATATGGATTCTGAATTAAGCCCTCCGCAATTGGTAGCGACAACAAGTGGCATATATTCATGCTCAATTAAAGAATCGAGACAGCGTGAACTCGAAGCACGTGAAGATTCTCATTCTGTTCCTTCAGCAGGAACTGCCCAAGACAGTTGCGAGTCTAATTATTTTAAAAGCATACAATGGTCTAAACTCCGGTGCTATTTAGCCCTCCTTTTCAGCACTTACTAACAAAGATTTAGGTCTCCTGATGGAACATCGCTGATAGCTGCTTCTGCAGACAACAAGCTCCGTTTCTACGTCGCACCCCCTGACCTTCTCTCTCCATCATCCTCACCTCACA…
VE03_01697	scaffold_8:185174-186351	+	flanking	.	.	hypothetical protein	.	PQ loop repeat protein	IPR006603	.	.	.	.	MELGTFIASRCEQLQAPSYLNLSLSIIILIGILVSYLPQHYRIISRGTSEGISPYFILLGTTSGTSAFASILVLPASRADVACCKTVSSFECFAGLLGIAQVGVQWFCFAIILLLFLIFFPRNPALPLTTTAKQPTWRTALGVAFLCLVHGLLVIFISAWFGYSRPGYMGTLANVLGLMAAGLACVQYFPQIWTTYQLGHVGSLSIPMMVIQTPGSFVWAGSLAARLGTEGWSIWGVYLVTGCLQGCLLVMGIYFELQARKTGIILEPEATTSLLHDPTLDLQNEFLETDDEGNTVVENGGRTERTPLLFNPSKKASRS	ATGGAGCTCGGCACCTTTATCGCAAGCCGATGCGAGCAGCTGCAGGCGCCAAGCTACCTTAACCTGTCACTATCGATGTAAGTTACTCCTACGCCACTCAAAATCGAGCCATCTACCTTTGAATTACATCCGCGGCCTTTCGATAAGCAAATGCTAATGTTGGGGATGATAGTATTATACTCATCGGCATCCTCGTATCCTACCTCCCCCAACACTACCGTATCATCTCGCGAGGAACCTCCGAAGGCATATCGCCGTACTTCATCCTTCTCGGAACAACATCCGGAACAAGTGCATTTGCCAGTATACTCGTCTTACCCGCATCGAGAGCAGATGTCGCATGCTGCAAGACCGTGAGCTCGTTTGAGTGCTTCGCGGGACTGCTCGGTATCGCCCAGG…
VE03_01698	scaffold_8:186778-188627	-	flanking	.	.	MFS transporter, SP family, general alpha glucoside:H symporter	.	maltose permease	IPR003663;IPR005828;IPR005829;IPR020846	PF00083	GO:0016021 - integral component of membrane [Evidence IEA];GO:0016020 - membrane [Evidence IEA];GO:0022857 - transmembrane transporter activity [Evidence IEA];GO:0005215 - transporter activity [Evidence IEA];GO:0022891 - substrate-specific transmembrane transporter activity [Evidence IEA];GO:0055085 - transmembrane transport [Evidence IEA]	.	.	MSDPVDAQSPTGPKVDPEVGLSQVENVYNLDEKAIGADYKADAMEAENAEHNMTVMEAVKAYPMASFWAFVMSCTIIMESYDVFLIGNFVALPAFKNKYGVYHGPVDGYVIETKWQSALQVSGQLGALIGVFLAGPLTSRIGYRYATLTGLMLLNVFIFAFYFANSLPVIFVSQLLEGIPWGIFIANAPAYCSEIVPIKLRAPATQMLQMFWAIGSIIVGAVTFHYSTNVEAVAYQVPIALQWMFPTPLAILIFCAPESPWWLVRKGRLEEAAHSVGRLGRRSRLNPTETVAMMRRVIDLEKSEKEPNHLELFKGVDLYRTLIVCGVYAAQNLTGNLIANQAVYFFQQAGMNDNTAFAMGLITSALQMVFVALSWVLTTYFGRRSIYLWGSAGNTILLI…	ATGAGTGACCCAGTCGATGCTCAATCGCCTACCGGCCCCAAGGTCGATCCCGAGGTGGGCTTGTCCCAGGTGGAGAATGTCTACAACCTTGATGAGAAGGCGATAGGCGCCGATTACAAGGCGGACGCCATGGAGGCTGAGAACGCAGAGCACAACATGACGGTGATGGAGGCCGTTAAGGCGTATCCTATGGCTTCCTTCTGGGCGTTTGTCATGTCCTGTACTATTGTAAGCTACCTTTTTCCCTCCCCACCCAACCTTTCCTCTGACGAGGAGTCACCACTAACACATCTTTAGATTATGGAGTCCTACGATGTCTTCCTCATCGGCAATTTCGTCGCCTTGCCTGCGTTCAAGAACAAGTACGGCGTCTACCATGGCCCAGTCGACGGCTATGTC…
VE03_01699	scaffold_8:190915-191730	-	cluster	.	.	hypothetical protein	SMCOG1193:glutathione_S-transferase	Glutathione S-transferase, C-terminal domain	IPR004045;IPR004046;IPR010987;IPR012336	.	GO:0005515 - protein binding [Evidence IEA]	.	from BGC0000321 (ctg1_orf6:pident=28.43, evalue=6e-15)	MVQPIKLYTVTAGPNPWKVAIFLEELGIPYTNEVRTFAELKEEPYLSINPNGRVPAIQDPNTGITLFESGAILQYLAETYDTANRFHHTSGQEKYSEYQWLHFQTSGQGPYFGQKAWFSNYHSEKLPSAELRYENEIRRVLGVVELHLSTNKTDYLVGNNYSYADLSWTTWNQLIGWLAGNIDVKKDFPLFAAWNDRIQSRPSVIKVAADKAKLSQ	ATGGTTCAACCAATCAAGCTCTACACCGTCACTGCCGTAAGTCGCTGCCCATTGATTTCAACACCAAAAAAAAACATGCAATTAAACATGAACGCAGGGCCCAAACCCATGGAAGGTCGCCATCTTCCTTGAGGAGCTCGGTATTCCTTACACCAACGAGGTCCGAACCTTCGCCGAGCTCAAGGAGGAGCCATACCTCAGCATCAACCCCAACGGTCGTGTTCCAGCCATCCAGGACCCAAACACTGGCATCACTCTCTTCGAGGTGAGTTTAACCTACCATAACAAACCCTCCCTAGCCCCACCTCCATACTCCAGACTCCACAACCAATCCTCCCCAACATCACCTCATACTTACAACCCCACCAGTCCGGCGCCATTCTTCAGTACCTCGCTGAG…
VE03_01700	scaffold_8:193149-195335	-	cluster	.	.	hypothetical protein	.	(Gmc) oxidoreductase	IPR000172;IPR007867;IPR012132;IPR023753	PF00732	GO:0016491 - oxidoreductase activity [Evidence IEA];GO:0050660 - flavin adenine dinucleotide binding [Evidence IEA];GO:0016614 - oxidoreductase activity, acting on CH-OH group of donors [Evidence IEA];GO:0055114 - oxidation-reduction process [Evidence IEA]	CAZy:AA3	glucose-methanol-choline_oxidoreductase from BGC0000120 (AIG62134.1:pident=52.48, evalue=0.0)	MKPTITTTLISFLSLLLPVLSTPVSTPRHTNPKPPARLLGSSFGIPGPQTFDYVIVGGGTAGLALASRLSENPSWTIAVVEAGGFYETDNGNVSQVPLFASAGSDKTAANYNPLVDWGFMTEPQAGANNASVHYARGKCLGGSSARNYMAYQRGTVESFDLWATLVGDKSYSWRSFLPYLQKSVHYTPPPAGKRAANATAAVDLKTIGPNKGPVSLTFSNYAMAVSSYVQKGFAEIGILPTKGFASGTLKGSSYVLETIDESTQTRESSETAFLAPALSRDNLIVFAHTLAKKVVFDSKKRATGVSVETGGKVYTLSARNEVVLSAGAFQSPQLLMVSGVGPKATLEEFDIPVVKNLPGVGQNMWDHVYFGPSYKVNVITGSALGNPAFANKAVTDLLT…	ATGAAACCCACCATCACAACTACCCTCATATCCTTTCTCTCGCTCCTGCTCCCCGTCCTCTCTACCCCCGTCTCCACTCCACGCCACACAAACCCCAAACCCCCAGCTCGCCTCCTTGGATCCTCCTTTGGCATCCCAGGACCCCAAACATTTGACTATGTCATCGTCGGCGGCGGCACTGCTGGCCTTGCACTCGCTAGCCGCCTGAGTGAGAACCCCAGCTGGACCATCGCCGTTGTCGAGGCAGGCGGTTTCTATGAGACGGATAATGGGAACGTGAGCCAGGTTCCATTATTTGCTAGCGCGGGCTCGGATAAGACGGCTGCGAATTATAACCCCTTGGTTGATTGGGGGTTCATGACTGAGCCTCAGGCGGTGGGTTACCCCTTTTGGTTATGC…
VE03_01701	scaffold_8:197325-198422	+	cluster	.	.	hypothetical protein	.	NA	IPR011009	.	.	.	.	MSTLFSVSEELLPIEQIRFRRPLAPRTLTAQVYKATIGSKDYAVKLFLPYDTRHREIDRVRLRAYNLSDAELEARLHPWRREMRVYEQIDKYIQSPDRQFFPKYYGATKLSRKLCPRWVYVEDKDEEDIPIIILELLDGKEIHNGQYDLHVSDLTRQVAQKLYNDDGIDVKYIHIYLHCMEKIEALHSGRDIHGDIKPDVFMNHASVMIDFSISWSWEDGKDEPCLDPFRPRQGPTTFESRSKGDRESFEWLVTEEHDEDVELRLARIGAQLVSKPEFSEPTLRQRVPSLRDCSRCQQAVNEIISPTAISGAKQEGQEAPMAAVKIDSTE	ATGTCTACGCTATTTTCGGTTTCAGAAGAACTGTTACCTATCGAACAGATAAGATTTCGTAGACCACTAGCACCTCGAACTTTGACTGCGCAAGTTTACAAAGCTACCATCGGTTCCAAGGACTATGCAGTGAAATTAGTAAGTACCTTGGAGTGCTATACTTCATTCTACCCACCTGACAGGAATTCTAGTTCCTACCCTATGACACAAGACACAGAGAAATTGATCGCGTTCGCCTGCGAGCGTATAATCTCTCGGATGCTGAACTGGAGGCACGCCTCCATCCATGGAGACGAGAGATGCGAGTCTATGAACAGATTGATAAGTACATCCAAAGCCCAGACCGGCAATTCTTCCCCAAATATTATGGAGCGACAAAGTTAAGTCGGAAGTTATGCC…
VE03_01702	scaffold_8:198894-200607	-	cluster	.	.	hypothetical protein	SMCOG1005:Drug_resistance_transporter,_EmrB/QacA	MFS drug efflux transporter	IPR011701;IPR020846	.	GO:0016021 - integral component of membrane [Evidence IEA];GO:0055085 - transmembrane transport [Evidence IEA]	.	predicted_MFS_transporter from BGC0000046 (ACZ57546.1:pident=41.16, evalue=2e-123)	MASSNNTTEKSSLHSLPIPGADADIERAPPSDSPPTGRQIHGFQWVLVVVAVLSSMFMYSLDGTIVADLVPSIANEFQAVPLLPWLSVGFMVGSIVTVLPLGKLYGKYNAKHLYLISVVIFLAASALCGAAPNMSAMIVGRVLLGMAGNGIYFGILTLLSVHTDDVERPMYLSLVGLIWGVGTVLGPVVGGGFDKVNWRWAFYLNLIIGGVFAPVYVFLLPAFDPSPSTSFVARGKNFDLLGATLSIASILCLVMAINFGNALYAWDSAPIIVLFVLSGFLLLLFIIQQKFAFLTTKSERMFPAHLLRSKEACLLFVAAAGCNAAGFIPVYYIPVYFQFSRGDTALEAAVRLLPLIIVLSATIMAQGFLMSKLGYYQPWYLVGGALLLAGDVLLSLIDE…	ATGGCCTCTTCAAACAACACCACGGAGAAATCCTCTCTCCACTCCCTCCCCATCCCCGGCGCCGACGCAGACATCGAGCGCGCGCCCCCCTCCGACTCCCCACCCACCGGCCGCCAAATCCACGGTTTCCAATGGGTTCTTGTCGTCGTCGCTGTCTTGAGCAGTATGTTTATGTACTCGCTCGACGGCACCATCGTCGCTGATCTCGTTCCTTCCATCGCCAACGAGTTTCAGGCCGTGCCTCTACTTCCCTGGCTCTCCGTCGGCTTTATGGTCGGTTCTATCGTCACCGTCCTGCCGCTGGGAAAGCTATACGGCAAATACAACGCTAAACATCTGTATCTCATCTCTGTTGTGATCTTCCTCGCCGCCTCGGCGCTGTGTGGTGCTGCGCCGAAT…
VE03_01703	scaffold_8:202864-204714	-	cluster	.	.	hypothetical protein	SMCOG1034:cytochrome_P450	Cytochrome P450	IPR001128;IPR002401;IPR017972	PF00067	GO:0005506 - iron ion binding [Evidence IEA];GO:0020037 - heme binding [Evidence IEA];GO:0016705 - oxidoreductase activity, acting on paired donors, with incorporation or reduction of molecular oxygen [Evidence IEA];GO:0055114 - oxidation-reduction process [Evidence IEA]	.	benzoate_4-monooxygenase_cytochrome_P450,_putative from BGC0000154 (EED17998.1:pident=34.14, evalue=2e-88)	MDNSTPPAVPSFHSAILSLPSTLHNSYSHHLPYLTYLSPLLRPYVYIPLLITAYILYHRYLTGLSHIPGPVSGTFSNFWKISAAWHEEMPQRNIDAHRKYGPLVRVGANMISVDDPTALSTIYGFKPIYLKTAFYPIVEALYNGKLLANLFTTRSEQYHARLKRASVTAYSMTALADLEPHVQPVIDLFLQRIDEVGDGGKKAFDIGSWLQFFTFDALGEINFSEQLGFLETGTDVGKSIGTIDGLLAYLSVVGQAPWLHRFLLGNPVLPHVLPLESSNEVQNFAIKMINKRKSPSSTAKPHRDILARLLEVSEKDSSKLTLEEIIALTTTNLIAGSDSTAIGLRAILYFLCRTPRAYARLQAEVDGAFDSGALTTPVKYSDGTKLPYLNAVVTEALRA…	ATGGATAATTCCACACCCCCCGCCGTCCCTTCCTTCCACTCGGCAATCCTCTCCCTCCCATCCACCCTCCACAACAGTTACTCCCACCACCTCCCCTATCTCACTTACCTCTCACCCCTCCTCCGCCCTTACGTCTACATACCCCTCCTCATCACCGCCTACATTCTCTACCACCGCTATCTTACCGGGCTCTCTCACATTCCCGGCCCCGTCTCCGGCACCTTCAGCAACTTCTGGAAAATCAGCGCGGCATGGCACGAAGAGATGCCACAGCGCAACATTGATGCCCACCGCAAGTACGGCCCGCTTGTGCGCGTAGGCGCAAACATGATCAGTGTTGACGATCCCACCGCGCTGTCGACTATCTACGGCTTCAAGCCGATTTACCTGAAGACGGCT…
VE03_01704	scaffold_8:205679-206395	+	cluster	.	.	hypothetical protein	SMCOG1298:putative_carboxymuconolactone_decarboxylase	NA	IPR029032	.	.	.	putative_decarboxylase from BGC0000159 (ABW96539.1:pident=27.43, evalue=3e-08)	MSTPTEAHADPFRHTCLVPYVEAATAPPAIAEKINVLPFRRNIFLLLAHSPGLFPHIMGLVGGCFNKDVRKIPLLDWQLIVLRTATTLGAKYEYDVNLPVAEIFDLGEEKIALIESGCTASSVRQGEGPWTERQRVILRVVDEQLATYTNTPGTIRDAVEILGHAELVEVLIILGTYATLARIINGLRIDDDQPIRPEGLKEMLKASVTQ	ATGTCTACCCCAACCGAAGCCCATGCTGACCCCTTCCGCCACACCTGCCTCGTCCCATACGTCGAAGCTGCGACAGCACCGCCCGCCATCGCCGAAAAAATCAATGTCCTACCCTTCCGCCGAAACATCTTTCTCCTCCTCGCGCACTCCCCTGGCCTCTTCCCACACATAATGGGCCTCGTTGGGGGCTGCTTCAACAAGGACGTACGGAAGATCCCCTTACTTGACTGGGTAAGTCGTCTCACCCCCTGCACTAGGCCTATCACCATTGTATACCAAAAAGTATTATCAGGCGAAAACGGGCTAACGAAAAAGCAACTCATTGTCCTTCGCACCGCCACCACCTTAGGCGCCAAATACGAGTACGACGTCAACCTCCCCGTCGCCGAAATCTTCGAT…
VE03_01705	scaffold_8:207451-208503	-	cluster	PKS/NRPS-like protein	PKS_ER (16-183)	hypothetical protein	SMCOG1028:crotonyl-CoA_reductase_/_alcohol_dehydrogenase	Inherit from KOG: trans-2-enoyl-CoA reductase	IPR002085;IPR011032;IPR013149;IPR013154;IPR016040;IPR020843	.	GO:0008270 - zinc ion binding [Evidence IEA];GO:0016491 - oxidoreductase activity [Evidence IEA];GO:0055114 - oxidation-reduction process [Evidence IEA]	.	Herb from BGC0001065 (AEZ64505.1:pident=24.89, evalue=2e-09)	MAQVLTIASGAQAQAVNFHIQETLAAPAANEVVIKMLAAPINPLDILVLAGLYPVKPSHTYQGEPILGYDGVGEILEVGSSVAGLFRGDLIVPSKFGTGTWRTHAVLDAASLQKVTRPTDLAFASILRIGIAPAFCLVEDMRALKPGDYIIQNAGTSLLAQFVIQFARRRGVNVINVVRDREAYELAKVEASLLKLGAEIVVTESALAGDARVKNKRITLALDSVFGVSGRGLVKALAVGGTYVQLGFLGGPAGGPLSIDPTDLFARQLTMKGFRGSAQVGLRSAGEQVDLFNWFVELFNSGELQLPTLGFQKVKWSAGDAEGSKAAILEAVERARGGALGQRKQIILFE	ATGGCCCAAGTTCTTACCATCGCAAGCGGCGCCCAGGCGCAAGCTGTGAATTTCCACATCCAAGAAACTCTCGCGGCCCCCGCGGCCAACGAGGTCGTCATCAAAATGCTGGCCGCCCCAATTAATCCTCTCGATATTCTCGTGCTTGCGGGTCTCTACCCAGTTAAGCCATCCCACACGTACCAGGGCGAGCCCATCCTAGGCTACGACGGCGTGGGCGAGATCCTCGAGGTCGGAAGCAGCGTGGCCGGGCTCTTTCGCGGCGACCTCATCGTGCCCAGCAAGTTCGGGACGGGCACTTGGCGTACGCATGCTGTGCTCGATGCTGCGTCACTCCAGAAAGTTACACGACCTACGGACCTCGCTTTCGCATCCATCCTTCGCATTGGGATTGCCCCT…
VE03_01706	scaffold_8:209756-216549	+	cluster	NRPS	AMP-binding (82-471);PCP (583-644);Condensation_DCL (676-945);AMP-binding (1122-1514);PCP (1625-1690);Condensation_DCL (1742-2003)	Nonribosomal Peptide Synthase (NRPS)	SMCOG1002:AMP-dependent_synthetase_and_ligase	Condensation domain	IPR000873;IPR001242;IPR009081;IPR010071;IPR020845;IPR025110	PF00501	GO:0003824 - catalytic activity [Evidence IEA];GO:0008152 - metabolic process [Evidence IEA]	.	from BGC0000334 (ctg1_orf003:pident=27.04, evalue=0.0)	MAIQVVQRSPATVFLRGHKLFFEFELDQVSGFEGILKSLNSSAPDVGATQLESDGLVHSLFERQAKKTPNAIAVQFENQDELTYQQLNEAANGVARQLSWARNTIVPIAVSRSINLVVALLAVLKAGAAYVLLSADSPSERNRFIVSDTKALFVITDSTTEGSFKPTQEACIEDLVTVSQAMSPQYLTNINNYQDPSDTAYVIYTSGTTGHPKGVILSHSAAHTGISALPDLDPSQPFRQLLCHSPIFSAAQRTILGALCRGGTLCLASKENITLYLNDTIEEMGISSLEITPSMLKLIDASNVPSAIKRITLGGEAVGPELVETWAEKVELISAYGLSECTQLNMRHVLKPGHSARTIGMPSDSTTYVVLAPNTLNRVPPMTPGELCLGGDQLGKGYL…	ATGGCCATTCAAGTTGTGCAGAGATCTCCCGCCACGGTTTTTCTTAGGGGCCACAAGCTCTTCTTTGAGTTCGAGCTCGACCAAGTCTCGGGCTTTGAGGGCATCTTAAAATCACTCAATTCTTCGGCACCTGATGTTGGAGCAACACAGCTTGAGTCGGATGGCCTCGTTCACTCGTTGTTTGAAAGACAAGCCAAGAAGACTCCCAACGCCATCGCTGTTCAGTTCGAGAATCAAGATGAGTTGACCTATCAGCAACTCAATGAAGCCGCCAATGGAGTCGCACGACAGTTGTCCTGGGCCAGAAATACCATTGTGCCCATTGCCGTTTCTAGGTCTATAAACCTGGTTGTTGCCTTGCTTGCCGTCCTAAAGGCCGGGGCGGCCTATGTTCTCCTG…
VE03_01707	scaffold_8:217102-217550	+	cluster	.	.	hypothetical protein	.	NA	.	.	.	.	.	MELSSTLSGDDDLELNVEEHKRLLIAFVTLVGKDVLDSDVTTMLDSCCAGLEEFKNKAEELKGKVDKLKIEVEGLKNKINAMANYRRQIESPRFNSLAKEWGGIGITA	ATGGAACTCTCGTCGACTCTGTCCGGTGATGATGATTTGGAGCTCAACGTTGAAGAACATAAACGCCTTCTCATAGCTTTCGTCACATTGGTAGGCAAGGACGTATTGGATAGCGATGTCACTACTATGCTTGATTCTTGCTGCGCCGGGCTCGAAGAGTTCAAAAACAAGGCTGAAGAGCTCAAAGGCAAGGTCGACAAGCTCAAAATCGAGGTCGAAGGGCTCAAAAACAAGATCAATGCGATGGCAAGTTCGAGTAACCTTTTCAGTTGTTCTCATTACTAATTTCACCTAGACTACCGAAGACAAATAGAGTCGCCCCGCTGTATGGCCAGGAACTCACCTTTTCACGGCAAGTTTTTGAATATCCCATGCTTTCATGCATCCAGCTAATTATAA…
VE03_01708	scaffold_8:218040-220160	+	cluster	.	.	hypothetical protein	.	pre-rRNA processing protein Esf1	IPR012580	.	GO:0005634 - nucleus [Evidence IEA]	BUSCO:BUSCOfEOG7FFN2S	.	MVKPKTSKGAKGAKASSVSDTITDPRFAAFATDPRFRLPSKKHTRTKIDKRFSRMLEDDDFSNTATVDRYGRKISSSGKKKALQRLYQPEEEEEEEGSEPEVEDDAVVEKELRRAEAGYDPARGGGFSSSEEEEESEIEEDEEAVVAEGEAFPDLAAEQTAVPMGEVTKRIAVVNLDWDNIRAVDLYSVFASFVSGSGRIEHLAVYQSEYGKERMEREEMEGPPKEIFARQKAEEEEERDSEEDTEDEEERIKQDLLKPDDGEEFDSGALRQYQLERLRYFYAVITFSDAQAAHRVYEATDGTEYLTSANFFDLRFVPDDTEFDDVPRDECSAMPEGYRPTDFVTDALQHSKVKLTWDADDVSRKDTLNKAFSGSRAEIGENDLRAYLGSDSSEAESED…	ATGGTGAAACCCAAAACCTCGAAAGGCGCCAAAGGCGCCAAAGCCTCCTCTGTGAGCGACACAATCACCGACCCCCGCTTCGCCGCATTCGCGACAGACCCCCGCTTCCGCCTCCCCTCCAAGAAGCACACCCGCACCAAGATCGACAAGCGCTTCTCGCGCATGCTCGAGGATGACGACTTCTCCAACACAGCGACGGTAGATCGGTACGGGCGCAAGATAAGCAGTAGCGGGAAGAAGAAGGCGTTGCAAAGGCTGTACCAACCCGAAGAGGAGGAGGAAGAGGAGGGCAGCGAGCCTGAGGTCGAGGACGATGCGGTGGTAGAGAAGGAGTTGCGTCGCGCAGAGGCGGGATACGATCCTGCGCGTGGCGGAGGCTTTTCGTCTTCGGAAGAGGAG…
VE03_01709	scaffold_8:220584-220907	+	cluster	.	.	hypothetical protein	.	NA	.	.	.	.	.	MSPVMDAERKAAWEKVMLVTNSQESRDIKTAATTNATTRWPQQQESHDSKSATTARKPRQQERQQEQGWYRIRCRSASVGHTPGAAPGGSVGRRIVAAAAGLVDPAA	ATGTCGCCTGTGATGGACGCAGAAAGGAAGGCTGCTTGGGAGAAAGTGATGTTAGTGACCAATTCTCAAGAGAGCCGTGACATCAAGACGGCCGCGACAACAAACGCGACAACAAGATGGCCACAACAGCAAGAGAGCCACGACAGCAAGAGCGCCACGACGGCAAGAAAGCCACGACAGCAAGAGAGACAACAGGAACAAGGTTGGTACCGGATCCGGTGCCGGAGTGCGTCGGTCGGTCACACACCTGGTGCTGCCCCTGGCGGGAGTGTCGGCAGGAGAATTGTCGCGGCTGCCGCTGGACTGGTCGACCCAGCCGCCTAG
VE03_01710	scaffold_8:221406-223331	-	cluster	.	.	hypothetical protein	.	transporter	IPR004837	.	GO:0016021 - integral component of membrane [Evidence IEA];GO:0055085 - transmembrane transport [Evidence IEA]	.	.	MNRIKSAARREAWSDSRNPFGRTRSHDPRTTYDEEAVPHVRHAETEPTQRRSVEAGIINRPASHTGSGNAPVLTAADKEAGITQTSEDTIVPGTGSSARPRSEEEKARSRFLSRFGKHSKEEKRPETTDSEETKAPKHEHKKFTVGGQIRSIFLGSWVNIFLIAAPVGIALGATKQNFIAVFVVNFIAIIPLAALLSYATEEIALRVGETLGGLLNATFGNAVEVIVSVIALTKDEIVIVKTSLIGSILSNLLLVLGMCFLFGGLRREEQFFNTTVAQTAASLLVLAIASVIIPTVFDLWVSNTGVDKVAAISRGTSIILLFVYAMYLLFQLKTHSTMYNQESQKVPMKPRKKHLTPGNIQRGLAAAGGVGAAQGRTAADSLNEGRDQDGLMNTMAYEQ…	ATGAGTGAGTAGTGGCCCATGCGTAAATTTATTCTGAGCTTCAGACGCGATAGTTGCGACAGTTGCGACAAATCAATTTACTCCAATTCCACCACCATCACGAGCGAGAACTGACACTCTACAGATAGGATAAAATCTGCCGCAAGGCGCGAGGCATGGTCGGACTCGCGGAATCCATTCGGACGCACCAGGAGCCACGATCCGAGGACGACTTACGACGAAGAGGCGGTGCCCCATGTACGCCACGCTGAGACCGAACCAACACAGCGACGCTCTGTCGAAGCTGGCATCATAAACCGCCCAGCGAGCCACACCGGCTCTGGGAACGCTCCGGTCCTTACCGCTGCCGACAAAGAAGCCGGAATCACTCAAACGAGCGAGGATACCATAGTCCCAGGG…
VE03_01711	scaffold_8:224992-225741	-	cluster	.	.	hypothetical protein	SMCOG1111:GCN5-related_N-acetyltransferase	GNAT family acetyltransferase	IPR000182;IPR016181	.	GO:0008080 - N-acetyltransferase activity [Evidence IEA]	.	NocD from BGC0000395 (AAT09806.1:pident=36.05, evalue=4e-05)	MSTHPNAQGASQTPTRPMGKLLETPTPPFPPPTTLEGRACTLTPLSSVHYPLLHNAICLPPAPPGLWDYMLRGPFPEFSDFEDAMNDLLNNNQGSTQYFVICTGAEGNGERIPMGMVSLIDVKPLHRSLEIGNVIYAPALQRTAAATEANLLLLRHAFGLGYRRVVWKCNDLNEASKRAALRLGFEFEGVSRCHMVVRGRNRDTAWFAMVEGDWPVAERALVGWLEERNFDGEGRQKEKLEDVRRRVAQ	ATGTCGACCCATCCAAACGCCCAGGGGGCATCTCAAACACCAACCCGGCCCATGGGCAAGCTCCTTGAAACGCCCACCCCCCCCTTCCCACCACCAACCACTCTCGAAGGCCGAGCGTGCACCCTGACCCCTCTGTCCAGCGTCCACTATCCCCTCCTCCACAACGCGATATGCCTGCCCCCCGCGCCGCCCGGACTATGGGATTACATGCTCCGCGGCCCCTTCCCCGAGTTCAGCGACTTTGAAGATGCGATGAACGACCTCCTCAACAACAACCAGGGCTCAACGCAGTACTTCGTTATCTGCACTGGCGCCGAAGGTAACGGGGAGCGCATCCCGATGGGCATGGTCTCCCTCATCGACGTCAAGCCCTTGCACCGCAGCCTCGAGATCGGGAAC…
VE03_01712	scaffold_8:226935-227648	+	cluster	.	.	hypothetical protein	.	NA	IPR008972	.	.	.	.	MHFTAATILPFLSVAAAQYGSSDYGSSSSDTTTTTSNSQAATDATSTTTNSTTVHKVLVGQTALTFSPWNVTAAVGDKVEFHFYPTTHSVAQAAFDAPCEPSSDTAFFSGGVTTQASTTDMKIFTITVNDTKPIWYYCGFPKHCQGGMVGVINQAATGNKTIEAFAAAAKEVETTVAPATVQGGTWGAAEAATGTETATPSESTGAAAGLMERGSYGTVVAAGVVATLAGLVGTLLV	ATGCATTTCACCGCCGCCACCATCCTCCCCTTTCTCTCCGTTGCTGCAGCGCAGTACGGCTCCTCCGACTACGGCTCCTCCTCCTCCGACACCACCACCACCACCAGCAACAGCCAAGCCGCCACCGACGCCACCAGCACCACCACCAACTCCACCACCGTCCACAAAGTCCTCGTCGGCCAAACGGCCCTCACCTTCTCCCCCTGGAACGTCACCGCCGCCGTCGGCGACAAAGTCGAGTTCCACTTCTACCCCACCACTCACTCCGTCGCACAAGCCGCCTTCGACGCTCCCTGCGAGCCCAGCTCCGACACGGCCTTCTTCTCCGGCGGCGTCACCACCCAGGCCTCGACGACGGACATGAAGATCTTCACCATCACCGTCAACGACACCAAGCCC…
VE03_01713	scaffold_8:228529-228930	-	cluster	.	.	hypothetical protein	.	NA	.	.	.	.	.	MAAMSELFPRGGRDLGCRMLLTAIPTSRSAVTNYFSPSPSSRRHCFSPSPSRQIMTPTPYTATSCPVIAGRGLGEESRSPEGGPAGELDAVASAVASAGAPSIVAAINGSDSGDFVAFLASSFKRPNFLTIIV	ATGGCAGCTATGAGCGAGCTGTTCCCTAGAGGGGGACGGGACTTGGGCTGCCGGATGCTGCTTACCGCTATTCCTACATCTCGGAGTGCTGTTACTAATTACTTCTCGCCGTCACCCTCTTCTCGCCGTCACTGCTTCTCACCGTCACCATCTCGACAGATTATGACACCCACTCCCTACACGGCCACAAGCTGTCCCGTCATAGCGGGACGCGGGCTTGGAGAAGAGAGTAGATCGCCAGAAGGAGGACCAGCAGGCGAGTTGGATGCAGTGGCATCAGCAGTGGCATCAGCAGGTGCACCATCGATTGTAGCCGCTATCAATGGCAGCGATTCTGGTGACTTTGTAGCCTTCCTAGCTTCATCCTTTAAGAGGCCTAACTTTCTCACCATCATCGTC…
VE03_01714	scaffold_8:229335-230404	-	cluster	.	.	hypothetical protein	.	NA	.	.	.	.	.	MSICSDCPKAARWSAPGVGVDLTLDYGVAAVHFLNGTAVPNAVIEGGVAYKQQMRELVQTAAAYNWTEPLQQPDPTWLQYIKWLLPLPDSPSPLHSMLRSLKTDTEAYLGHPIHYAEVSFPALLLRDSYQLRTVDAALKQLGITRTAGGCTPALRSAADAYDVDDSPYIQPPEWVLGLDYSRSALVISVDIDDRGAFEYFTRKMRTDLGQGAAWSLPPNPRVQSLIATPNYWEAVEEELRQALKVAGGAQIERLTLVGDRIGASERLLEIVKKVLGEETYDNVMSKNVALRERGVIIDPMFAAAMGQAKMSDARRCMSPDGCYYALNCPGAEVMHSEL	ATGTCAATCTGCAGCGACTGCCCGAAAGCGGCACGTTGGAGCGCCCCAGGAGTTGGTGTTGACCTCACGCTCGACTATGGGTAATGTTCTAAATTGCCTATCTGCTACGGCACAGTAGCTGACAAAAACATAGAGTAGCAGCCGTACATTTCTTAAACGGGACGGCCGTCCCCAACGCCGTCATCGAAGGAGGCGTAGCATACAAACAGCAGATGCGCGAGCTCGTCCAAACAGCCGCAGCATATAACTGGACAGAACCCCTCCAACAACCCGACCCAACTTGGCTCCAATACATCAAGTGGCTCCTACCGCTCCCGGACTCACCATCACCACTTCACTCGATGCTCAGATCCCTAAAGACTGATACAGAAGCGTATCTAGGACACCCAATCCACTACG…
VE03_01715	scaffold_8:232265-232702	+	cluster	.	.	hypothetical protein	.	Kp4	IPR011329;IPR015131	.	GO:0005576 - extracellular region [Evidence IEA];GO:0009405 - pathogenesis [Evidence IEA]	.	.	MQLSTTVLSFLLVAASSVSGAAIEVDSRGLGINCRGSTLCSGGGNLKDIADAVEHISQDRWYNAGELIACIPDLAGSGKCAFLQGNTGGLPGKEILPLIHYLQQHGCGGCGSVPIYFGSGDNNPDTHGILTVNYKRNTQGCKGAC	ATGCAACTCTCAACGACCGTCCTCAGCTTCCTGCTTGTCGCAGCCAGCTCTGTTTCTGGTGCCGCAATTGAAGTCGACTCCCGTGGTCTTGGGATCAACTGCCGAGGAAGCACACTCTGTAGTGGCGGAGGAAATCTGAAAGACATTGCCGACGCCGTTGAGCATATCTCACAAGATCGGTGGTACAATGCTGGCGAGCTGATTGCTTGCATTCCGGATTTGGCAGGCTCAGGCAAATGTGCCTTTTTGCAAGGCAACACGGGAGGGCTACCAGGGAAGGAAATCCTGCCCCTAATCCATTATCTTCAACAACACGGCTGCGGTGGATGCGGTAGTGTCCCGATCTACTTTGGCTCGGGAGACAACAACCCGGACACTCATGGAATCCTCACCGTCAAC…
VE03_01716	scaffold_8:234415-239994	-	cluster	.	.	hypothetical protein	.	vacuolar membrane-associated protein iml1	IPR000591;IPR001711;IPR011991;IPR027244	PF12257	GO:0004435 - phosphatidylinositol phospholipase C activity [Evidence IEA];GO:0007165 - signal transduction [Evidence IEA];GO:0035556 - intracellular signal transduction [Evidence IEA];GO:0006629 - lipid metabolic process [Evidence IEA]	BUSCO:BUSCOfEOG7M3J7T	.	MSAQASLRRGAAARPSSIPPHRPSNDNDPLPNTTANPTKTTGPSHNEAPIERQCVLWVHDEQFSKEEVIFNHTLLPAGRYKLGQLMAIVALKNDGLDKKPGSLAGSQQLDASMADMRSSKGSLDTHEDAEKQYLFTLSEMNREMASKHPNLEISVAKHVADVFGFKHRSNVLVTTTTAAITTASHVEMSFKDEYLSRSDMWRLTLAKLSNKTVYKGQKLVFMGTIKAQITSVYVSGRKVQSAFFSTNTKPIFRSESARYVLFIQMSKEMWDFDSEGSGEIVFTKVVNGFLPALFKRWVALKAKHLVSIVLFTRVEYDTGLTSDMEGSGDSYYTGYQTSGSRKPYKDFYRVVVSEMASGEWTTILYQLKVEFHFFRHDISMFRLNKYGSKQPTGDFSMGS…	ATGAGTGCGCAAGCCTCATTGCGCCGGGGCGCGGCGGCTCGCCCCTCATCAATTCCGCCCCACCGCCCCAGTAACGATAACGACCCCCTCCCAAACACAACCGCCAATCCGACCAAAACGACTGGTCCTAGCCATAATGAAGCACCCATCGAGAGGCAATGCGTGTTATGGGTCCACGATGAGCAGTTTTCGAAAGAAGAGGTTATCTTCAATCACACTCTCTTGCCTGCTGGGCGCTACAAGCTGGGCCAGTTGATGGCCATTGTGGCACTCAAGAACGATGGCTTGGATAAGAAACCCGGAAGCTTGGCGGGAAGCCAACAATTAGATGCCAGTATGGCGGATATGAGGTCGAGCAAGGGCAGCTTGGATACCCACGAGGATGCTGAGAAGCAGTAT…
VE03_01717	scaffold_8:240635-242225	+	flanking	.	.	hypothetical protein	.	NA	.	.	.	.	.	MSQDTDDLSKEVGLMNLNESHIDGLSISLKPICAGIQRILSPGLETISASSWASVESLLQSTAKNISSVHDSPSDIKAAAEYFSTISEQIGAWAKDLQQAISALHSAEEKQKLVFLQVPEKITAAERSTQLASKISGSCQALLANMGKRTEWEVQHPIEAAQEFELREYSRSLSSLLLQSQGGKALNDTPTDRWAEAEKQLRSLEEYLKEHKIQAVRIRETKMDKVMVALLKAFERLDETGINRQKVDVAQAERIWGLADKLGSGMSYLLQVDARRREGEAIPTSRSIFLLKSAPPANMKYSASPSDWLAKRLAKSAAYLNQIVIQDDIAVNDERRWSAVFQELSELEDLLVSGVTLTNAKESKIDETLKAMGETIRGLEANRNAPTSTNWKPEHPGTK…	ATGTCTCAAGATACCGATGATCTATCTAAAGAGGTTGGGCTCATGAATCTCAACGAAAGTCACATTGATGGCTTGAGCATTTCCCTGAAACCCATCTGCGCTGGCATCCAGCGTATCCTCTCCCCAGGCCTCGAGACCATCTCCGCCTCGTCTTGGGCCTCAGTTGAATCTTTACTCCAGAGCACGGCGAAGAACATTTCGTCCGTTCATGACTCCCCTTCGGACATCAAGGCTGCCGCGGAGTACTTCTCTACTATCTCCGAACAGATTGGGGCCTGGGCAAAAGACCTTCAACAGGCCATATCTGCGCTGCATTCTGCCGAAGAGAAACAGAAGCTAGTCTTTTTGCAAGTACCAGAAAAAATTACAGCGGCCGAACGGTCCACCCAGCTGGCTTCC…
VE03_01718	scaffold_8:242345-243565	-	flanking	.	.	hypothetical protein	.	WGS project CABT00000000 data, contig	IPR029063	.	.	.	.	MAEGSSTPSPALSPPAKSPHAASPPAAAAVPQDFENEHLPVESDESDIDSGFGSDTASSTTSIRDSIRDYRVLNGRTYHNFNETEYWGPNDDDANEAMDIGHQLFTLLFDGRLFLAPIGKNIQKAIDIGTGTGIWAIDFADQFPSAEVIGTDLSPTQPSFVPPNLRFELDDAQLDWTYNEDTFDYVHIRCLFGAVSDWPKLYRDAIRATKPGGWIEQAEINVQIVSDDGTVGEDHILTGWAKPFFKAGDLLGKSIQTLDQTKELMEKAGFINVVQRNYKVPIGAWSSDPKLKEVGRWSLLFCLSGMESWAMYMLTVVLKWKLEEVHEYLAKVKAAFLDRKNHGYYVVGAVYGQKPL	ATGGCAGAAGGATCGTCAACACCCTCTCCCGCACTGTCTCCACCTGCCAAATCCCCGCATGCGGCATCCCCACCCGCCGCCGCCGCTGTTCCACAAGACTTCGAGAATGAGCATCTTCCCGTCGTTAGTGTCCTCGGATTATATAACTCTGTTTAGCTCAGGCTGACCTATTAAGGAATCCGATGAGAGCGACATTGATTCTGGGTTTGGCAGCGATACGTAAGAACTCCGCGCACACGAAATATTCGTTACATGGACTGATTCCCGCAGTGCCAGTTCCACAACGTCGATACGGGACAGCATTCGGGATTATCGCGTCTTAAATGGCAGGACATACCATAACTTCAATGAAACCGAATACTGGGGGCCCAACGATGACGACGCCAATGAGGCCATGGA…
VE03_01719	scaffold_8:244247-246826	-	flanking	.	.	hypothetical protein	.	motif protein	IPR001736;IPR025202	.	GO:0003824 - catalytic activity [Evidence IEA]	.	.	MTFAQNLQAIVTFFLQLFVIFPYNALTTPRHGPLRPPKRISTKPAGTKDTSRNNLTMVSDGLYKLCTNKESVSALLAKNPSLAPGDAWKQLYGNYEPTSKSAAGSRRDSEEGHSISVEELQRAAECGNLGPSQPSELFLKIYRDALGPVEQDIAAAVVSPSLMGSCGVVPLTIISVVPDIMRHMSNMIVRAEKEVYLATNYWQNSVASAYITNAMKELSARAGKRGERIVMKIIYDRGSPKQLFEPHYIVSEKEYLGDAVNIPKPEEIPNIDLQVMNYHKPMLGTYHCKYMVVDRKYAVLQSNNIQDNDNMEMMIQLEGPIVDSLYDMALISWHKALEPPLPSYNSPAAQGGVGSFGKTSHHEMFRRGGAQASGILDAQVNDPSQLETAGTKAHLSQNL…	ATGACATTCGCACAAAATTTGCAAGCCATTGTTACATTCTTTCTCCAATTATTCGTTATTTTCCCCTATAACGCCCTCACAACTCCACGACACGGTCCATTACGCCCACCCAAGAGAATCAGCACGAAACCTGCTGGCACGAAAGACACTAGCCGAAATAACCTGACTATGGTTTCGGACGGATTGTATAAACTGTGCACGAATAAGGAAAGTGTATCTGCACTTCTTGCAAAAAACCCAAGTCTTGCGCCTGGGGATGCATGGAAGCAATTATACGGTAATTATGAGCCAACATCAAAGAGCGCAGCAGGCTCGCGCAGGGACAGCGAGGAGGGGCACAGCATTAGCGTCGAAGAACTACAGCGCGCTGCAGAATGTGGAAACTTGGGGCCTTCGCAA…
VE03_01720	scaffold_8:248392-249372	+	flanking	.	.	hypothetical protein	.	RTA1 domain protein	IPR007568	PF04479	GO:0016021 - integral component of membrane [Evidence IEA];GO:0006950 - response to stress [Evidence IEA]	.	.	MASSSPESDRFPNQPMDPALCNIDICPLSQSIFRYQPNLAMAIVPLVLFALLTVGHMISGWRYKTWTYTISILIGLFLELAGYVGRILANGNPFLDDYYLLQIVVLTCAPVLFCAAIYICLGRIVVICGPEMSRLRPAWYTPIFLTCDVISLALQGAGGALTSTADNDNGRQQGINIMLGGLSFQVATIALFGFLFLEFLWRTHASHKVSTDLQNASFAQSKKWTAFLWSLGSATMLILIRSIYRVAEMAGGYDGKLMKDENTFLVFEGILIVVAVLLLLVFHPGAVMDGFGRTAKPRVTDDTAYKAAAWGSSGEGGDSEMSAMHP	ATGGCTTCTTCCTCCCCCGAATCCGACAGGTTCCCCAACCAGCCTATGGACCCTGCTCTCTGCAACATCGACATCTGCCCGCTGTCCCAATCCATCTTTAGATACCAGCCTAATCTCGCCATGGCAATTGTTCCACTAGTTCTCTTCGCCCTCCTCACCGTCGGCCACATGATCTCCGGCTGGCGCTACAAGACATGGACGTACACAATATCCATCCTAATCGGCCTCTTTCTGGAGCTCGCAGGCTACGTGGGCCGCATCCTCGCCAACGGCAACCCATTTCTGGACGACTACTACCTCCTACAGATTGTGGTTCTCACATGTGCCCCAGTCTTATTTTGCGCTGCCATCTACATTTGCTTGGGTCGCATCGTGGTTATTTGCGGACCGGAAATGTCC…
#Cluster_8
#GeneID	Chromosome:start-stop	Strand	ClusterPred	Backbone Enzyme	Backbone Domains	Product	smCOGs	EggNog	InterPro	PFAM	GO terms	Notes	MIBiG Blast	Protein Seq	DNA Seq
VE03_03422	scaffold_13:20756-23494	-	flanking	.	.	hypothetical protein	.	conserved hypothetical protein	.	.	.	.	.	MPSSLAADAAAEPSERPSERRTREKRDRDPNKPKKPRSSKPRPIDPETGLPVRRRKREKEKEKEGEMDAESEPGASMADLVPELSRTASVLGASRESLPYPSLSKAHSKDAVYSRVDLNNPDVYTPEPTDIEAHKARGSQESLKVKSPRGSQESLKVKSARGSQESLKREGPLTPPDTELSAQRKSSTSTPARAAKIREEEARGSRSSSRGSERSWFGRPKVVKDDRSRVSTKSKESRGTARKSPRPKVDVVEVVEDEYLSDEGQSRSGFDSNATSIAPKRTQPQQVAAGSGGRPPGLDTDSGQSNRESASPRTPTATPKFDAHDPKNFARDFRPTPSPFVNFDAPGGQQQSSFDSPLPPPPPPPPVVPINIPRVDYLMQNGGLSRPVPKVLLAVTPSY…	ATGCCATCATCCCTCGCCGCCGACGCAGCCGCCGAGCCCAGCGAGCGCCCCTCCGAGCGCCGCACCCGCGAAAAACGCGATCGCGACCCCAACAAGCCCAAGAAACCGCGCTCCTCCAAGCCGCGACCTATCGATCCGGAGACGGGACTGCCGGTGCGTCGACGCAAGCGCGAGAAGGAGAAGGAGAAGGAGGGAGAGATGGATGCCGAGTCGGAGCCTGGCGCGTCGATGGCGGATCTGGTGCCTGAGCTGTCGAGGACGGCGTCGGTGCTGGGGGCGAGCAGGGAGAGTTTGCCGTATCCGAGTTTGAGTAAGGCGCATAGTAAGGATGCGGTGTATAGTCGGGTGGATTTAAATAATCCGGATGTGTATACGCCGGAGCCGACGGATATTGAGGCG…
VE03_03423	scaffold_13:26904-27341	+	flanking	.	.	hypothetical protein	.	NA	.	.	.	.	.	MFLPRLLALTSLTLTLTHASDLNRPCGLKIAPCSADMTCIPNTPSCTNTNTCPGTCQFTNTYQSCGGHRPNPPACGGGEVCRDDPRTPESCGMACDKSGICLPGREIQCAGFVGKSCPQGLFCYDVTGDGCDPQNGGADCGGVCV	ATGTTCCTCCCCCGCCTCCTCGCCCTCACATCCCTAACCCTCACCCTCACCCACGCCTCCGACCTCAACCGCCCCTGCGGCCTCAAAATCGCCCCCTGCTCCGCAGACATGACCTGTATCCCCAACACCCCCTCCTGCACAAACACCAACACCTGCCCGGGCACCTGCCAGTTCACAAACACCTACCAGTCATGCGGCGGGCACCGTCCCAACCCGCCTGCGTGCGGTGGGGGGGAGGTGTGTCGCGATGACCCTAGGACTCCGGAGAGCTGTGGGATGGCGTGTGATAAGTCGGGGATTTGTTTGCCGGGGAGGGAGATACAGTGTGCGGGGTTTGTGGGGAAGAGCTGTCCGCAGGGGTTGTTTTGTTATGATGTCACGGGGGATGGGTGTGATCCA…
VE03_03424	scaffold_13:28528-29334	+	flanking	.	.	hypothetical protein	.	NA	.	.	.	.	.	MSTVVIVNGFSLLNRWLLYTSFMLAPAQFFSGLGNNCPSNFGFLAYNWYTQIVWLNAIRGHELHALSLLPVHFNMLFVFTYLGGVTSGNIFTGILLGLGTGGVIILNTVAAWMSWATNQTEGYGVYQFFFFGWRTLSPGWHKFILVWQISDSLFALNCLGLAIYLPIKMSKYTKEEMDKIPWYMGKYPLIPVGAAAALIVGWPLILWTELIVARNKIESDTDWVSVWLFIAQAGAMFLPTSPTYFGCMGRLWKKPKVADGGVVLDTVK	ATGTCAACCGTCGTCATCGTCAACGGCTTCAGCCTCCTCAACCGCTGGCTCCTCTACACCAGCTTCATGCTGGCCCCCGCCCAATTCTTCTCCGGCCTCGGCAACAACTGTCCCAGCAACTTCGGCTTCCTCGCCTACAACTGGTACACCCAGATTGTCTGGCTGAACGCGATCCGCGGCCACGAACTACACGCCCTGTCCCTGCTGCCCGTGCACTTCAATATGCTCTTCGTGTTCACCTACCTCGGCGGCGTGACGTCTGGGAATATATTCACGGGCATACTTCTAGGACTTGGCACGGGGGGAGTGATTATCTTGAATACGGTGGCGGCGTGGATGAGTTGGGCGACGAACCAGACGGAGGGGTATGGGGTGTATCAGTTCTTCTTCTTTGGGTGG…
VE03_03425	scaffold_13:46733-47065	+	cluster	.	.	hypothetical protein	.	NA	.	.	.	.	.	MWFLDPTTSNIRLHIPGPDRTEEPRDANQRPPCVDGRAAVQRNVFRQGRQGVWCCTEVLRHLNAADAVVGSHQPRSATVGCTRISAQESLRNSSNNVSACDGAASVSEDE	ATGTGGTTCTTGGATCCAACAACGAGCAATATACGGCTGCATATTCCCGGACCGGACAGAACGGAAGAGCCCCGAGACGCGAATCAGCGCCCGCCCTGCGTTGATGGGCGGGCAGCAGTGCAGCGCAACGTCTTTAGGCAAGGTAGGCAAGGGGTGTGGTGCTGCACGGAGGTGCTGCGCCATCTGAATGCGGCAGATGCTGTTGTTGGTTCCCATCAGCCTAGGTCGGCCACCGTCGGCTGCACTCGTATCTCGGCGCAGGAGTCCTTAAGAAACAGTTCCAACAACGTCTCCGCATGCGACGGCGCTGCCTCGGTGTCAGAGGATGAGTGA
VE03_03426	scaffold_13:49176-51526	+	cluster	.	.	hypothetical protein	.	Fungal Zn(2)-Cys(6) binuclear cluster domain	IPR001138	.	GO:0005634 - nucleus [Evidence IEA];GO:0008270 - zinc ion binding [Evidence IEA];GO:0000981 - RNA polymerase II transcription factor activity, sequence-specific DNA binding [Evidence IEA];GO:0006355 - regulation of transcription, DNA-templated [Evidence IEA]	.	predicted_transcription_factor from BGC0000046 (ACZ57549.1:pident=25.79, evalue=1e-16)	MASRSSRGSLTHSQLKQLTCNICRDRKVRCDRERPQCQRCQKSGHDCVYPENTDGQELKSALQLLHNRLLQAESRLQEHGLLQPTKPQEDTGTHPQISTPEEFMQTGTPQSLVKSGTSQTIYDVGLQPGEEMDFSEFSDFDHDNFHPLPILVGSDARSGGNNEAQPEVSMNMGDPRDNMQGVSDVDIAGRPDHVPYMWPSIPMNHEKQLDPCLNQPFGPTTPLVDFEPQCQPYFDIVQKHIMLIDQQEFFQSIIFVDSHQCKALKYAVAMSGLHASGESMMAEECCTIAQYHMQRALGLLDGSSFLNIESVQASILIARYELTNYSGPKGLLTLAGLMQLIHVLGFDRLDQTSAVSEKHNNNTLQSQPNAAAISQKIRQTFWIAFALHCNASANFPSCL…	ATGGCATCGCGGAGCTCTCGAGGCTCACTCACACACTCTCAGCTGAAACAGCTGACCTGCAACATATGTCGGGATCGCAAAGTACGCTGTGATCGGGAGAGACCCCAATGCCAACGCTGTCAGAAGTCGGGCCACGACTGCGTCTATCCCGAGAATACGGATGGCCAGGAACTCAAGTCGGCCCTGCAGCTTCTTCATAATCGTCTATGTGAGAAGTTCCCTCAGCGTTGCGCCATACCACTGATAACAAAGCACCCGCTCACCGACATACTGTAGTACAAGCAGAATCTAGATTGCAGGAACATGGACTGTTGCAGCCGACAAAACCACAAGAAGATACTGGTACCCATCCACAAATCAGCACTCCTGAAGAGTTCATGCAAACGGGGACTCCACAAT…
VE03_03427	scaffold_13:51906-59974	+	cluster	Type I Iterative PKS	PKS_KS (399-812);PKS_AT (917-1204);ACP (1660-1719);ACP (1775-1830);cMT (2074-2231)	Type I Iterative Polyketide synthase (PKS)	SMCOG1022:Beta-ketoacyl_synthase	Acyl transferase domain	IPR001227;IPR006162;IPR009081;IPR013094;IPR013217;IPR014030;IPR014031;IPR014043;IPR016035;IPR016036;IPR016039;IPR018201;IPR020801;IPR020806;IPR020807;IPR020841;IPR029058;IPR029063;IPR032088	PF00109	GO:0016740 - transferase activity [Evidence IEA];GO:0031177 - phosphopantetheine binding [Evidence IEA];GO:0003824 - catalytic activity [Evidence IEA];GO:0016787 - hydrolase activity [Evidence IEA];GO:0008152 - metabolic process [Evidence IEA]	CAZy:CE10	polyketide_synthase,_putative_(JCVI) from BGC0000037 (CBF69451.1:pident=37.29, evalue=0.0)	MDLTNAIPSLLAFGPQTGLPSQDTVEQLRLQLIRTPQLSCVLDSVKSLTGFWNTLVNFDPSLSHIPGTQVFADLQRWVVEGGPVPSHNANTFLVPVTVLLQITQYFGYLKQLNTSNPQQWVIQSLQNGSIQGFCVGFLSAATVATSKTEAEIASTAAAMIRLAVCIGAYVDEAQLGSHSVGAACIAVRWKEDEVSEEEIVDIVHSFPGAYVSCITDLHCITITARRSDVPFLNEKFQARCAHVMTVSLEGYFHSDAHVTAAERIMKLTVNRADMLLPLVEDLQAPLRSSVNGELVPDGSLLKLVLEHTLLKPASWYKTIKSAISQHTEDNKTIVFAGFGNHLPPSLLRGSGVQVLSLGKLEGAKPNGLSNGVSTNGTNGLVNGVLSEGNPELLGYPPNS…	ATGGATCTAACTAATGCTATCCCATCGCTACTGGCCTTTGGGCCTCAGACAGGCTTGCCTAGCCAGGACACCGTTGAGCAGTTGAGGCTTCAACTCATTCGAACCCCTCAACTATCCTGTGTTCTTGACTCTGTTAAGAGTTTGACTGGTTTCTGGAATACCCTTGTCAACTTTGACCCCAGCCTTAGTCATATTCCAGGGACCCAGGTTTTCGCCGACCTCCAGCGATGGGTCGTTGAAGGCGGTCCTGTGCCATCTCACAACGCCAATACATTCCTCGTCCCAGTCACCGTTCTTCTTCAGATCACTCAATATTTTGGATACTTGAAGCAACTAAATACGAGCAACCCCCAGCAGTGGGTCATCCAGAGCCTCCAAAATGGCAGTATCCAAGGGTTT…
VE03_03428	scaffold_13:60303-61889	+	cluster	.	.	hypothetical protein	SMCOG1042:O-methyltransferase	O-methyltransferase	IPR001077;IPR011991;IPR016461;IPR029063	.	GO:0008171 - O-methyltransferase activity [Evidence IEA];GO:0008168 - methyltransferase activity [Evidence IEA]	.	O-methyltransferase from BGC0000146 (BAJ09788.1:pident=45.58, evalue=7e-114)	MDLSTKSNVIELSIASLSDQISELSSQISACLLADGQSEPDFSASSTSVLPITPEYESLRASLNDAALDLLRLVNGPRNTLRTMCFSHYDLSSLQVALERGFFIHVPLPKEIQGKEDAIIHVASIAEKAKMDVDRAARVLSLLATHRIFEEVGSGSGRFRHTAMSALMARDKDFHAMAHMQMDEMFKAASELSTLLDRSPYVSDTENSAFLTRFGVTTYAYYEQNPLKGARFAQSMDAWSRMNGQIAELHRSFPWASLKDGKVVDIGGGSGHISIGLAHEFLDLRFTVQDVSTKMLSQAQEDIVASLGGRVTFQQHSFFEPQPVHDANAFLLRQCLHNYNDIDCVSIIRALVPALEKCNARTPFLINDIILLESGSTTRYVNHHLRQIDLTMMVTLGAK…	ATGGACTTGTCAACGAAGTCTAACGTTATCGAACTATCCATTGCCTCGCTATCCGACCAGATTTCCGAACTGTCTTCGCAAATATCAGCATGCCTCTTGGCGGATGGACAATCCGAGCCAGATTTTAGCGCCTCTTCAACGAGTGTATTGCCTATAACACCAGAATATGAATCATTGCGAGCTTCCCTGAACGATGCTGCTCTTGACTTGCTACGTCTGGTCAATGGTCCCCGAAACACCTTGCGCACAATGTGCTTCTCACATTATGATCTGTCGTCTTTACAGGTAGCACTTGAACGGGGATTCTTCATCCACGTTCCGTTGCCAAAGGAAATCCAAGGCAAAGAGGATGCCATTATCCACGTTGCAAGCATCGCAGAGAAGGCGAAGATGGATGTA…
VE03_03429	scaffold_13:63235-65171	+	cluster	.	.	hypothetical protein	SMCOG1005:Drug_resistance_transporter,_EmrB/QacA	resistance protein	IPR011701;IPR020846	.	GO:0016021 - integral component of membrane [Evidence IEA];GO:0055085 - transmembrane transport [Evidence IEA]	.	putative_MFS-type_transporter-like_protein from BGC0000317 (KFH48706.1:pident=34.27, evalue=3e-74)	MSIIRDAPLGQIYRLILGPKSFPYPDEKEGFQLKLPDAKPEPVAEQTSEAQENESVKKDEGTDEGGSSNSDVEKGACPGPSSEDGYQIVGWYDDKDSENPLNWSTAKKTFTYFQICLLTFSVYSGSAIITPAQPVFMEIFGVSAEVSSLVLSMYVLGYGVGPLFFSPLSEMPRMGRNIPYFTSFSLFIIITAVSCRVSNFSGLVVLRFIQGVLGGPVLATGGASAGDLLSFPKIPYGLAFWGAAALAGPALGPLLSGFSVPLSSWRWSLYELLIMCGFCWIVLFCFLPETNADTILLKRAKRLRKSTGNENLRSDSEIKQGSLHFLKLLGTYLTTPFLVTIQDPSIAFINVYTGLIYGIFYSFFESFPLVYRGLYGFSIGIMGVVFLSIIVACFFGVIT…	ATGTCAATTATTCGCGATGCGCCATTGGGCCAGATCTATCGGCTGATTCTGGGACCTAAATCATTTCCTTATCCTGATGAGAAGGAAGGATTTCAATTGAAACTTCCTGACGCCAAACCTGAGCCTGTAGCTGAGCAAACATCTGAAGCGCAAGAGAATGAATCAGTGAAGAAGGATGAGGGAACGGACGAGGGAGGGTCGTCTAATTCGGATGTGGAGAAGGGGGCGTGTCCAGGGCCTTCATCCGAGGATGGGTATCAGATTGTGGGCTGGTACGACGACAAGGACTCTGAGAACCCGCTGAATTGGTCTACGGCGAAGAAGACATTCACTTACTTCCAGATATGTCTGCTTACATTTTCTGGTATGTTTATGCTTGAGGTTGGCAGACGTTGAGTA…
VE03_03430	scaffold_13:67064-68866	+	cluster	.	.	hypothetical protein	SMCOG1034:cytochrome_P450	Cytochrome P450	IPR001128;IPR002401	.	GO:0005506 - iron ion binding [Evidence IEA];GO:0020037 - heme binding [Evidence IEA];GO:0016705 - oxidoreductase activity, acting on paired donors, with incorporation or reduction of molecular oxygen [Evidence IEA];GO:0055114 - oxidation-reduction process [Evidence IEA]	.	Cytochrome_P450 from BGC0000337 (EFY94494.1:pident=35.18, evalue=4e-94)	MVLPSLRVEKTSMFQLIISLLSLILVVVLLSRWVTAWLRLRHVPGPFWASFSDLWLAWHARRGTLPWAIKKATDKYGPLARVGLGTVVNSNPETVTKILQPRSRFIRAPDYQAARFRPGVDNILSTRDEDAHKALKAMTSSGYTGKEVDGLEHEIEAVLGELTDLIDKKYLSTTSDYRPVDFTRLTQYFTLDVIMAVAFGRRSAHLTSDSDIHGYLAMSEKFMPVVAIVLVYPWICNIMESRFLSWLGPKDNDDSGMGKIMGLAKEVVSERFGPNKKVRRDMLGSFIAHGMTQDEANSETLVQIVAGSDTTATSIRVTLLHIIASPHVYARLRAEIDSTEAAASGTIITDAEARKLPYLQAVIIEGIRYWPPISLLGSKIVPKGGATINDFFLPEGISI…	ATGGTTCTCCCAAGTCTTAGAGTAGAGAAAACAAGCATGTTTCAACTCATTATCTCTTTGCTGTCCTTGATTCTGGTTGTAGTCCTTCTCTCAAGATGGGTCACAGCATGGCTTCGCTTGCGTCACGTCCCAGGTCCTTTCTGGGCTTCGTTCTCGGACTTATGGCTAGCGTGGCATGCTCGTCGTGGAACTTTGCCTTGGGCAATTAAAAAAGCCACCGATAAATACGGTAAGTTTAGAACTCGTCATCTAATCTCTCGATACTGACTACATCTTAGGACCATTGGCCCGCGTAGGACTAGGCACTGTAGTGAATTCCAACCCAGAGACTGTAACCAAGATTCTCCAGCCAAGATCCCGCTTCATCAGAGCTCCTGATTACCAGGCCGCACGCTTTAG…
VE03_03431	scaffold_13:70998-72977	+	cluster	.	.	hypothetical protein	.	Heterokaryon incompatibility protein (HET)	IPR010730	.	.	.	heterokaryon_incompatibility_protein from BGC0001057 (ABB90278.1:pident=30.31, evalue=1e-35)	MSKWKHNYGYLKSDSPQFRLVSIHPGAKPFPIEASLVTHALHDHPPYEALSYVWGETNLIDPDLIILNGCGFHVTYNLWVALYALRDEKDVRTFWIDAICVDQDDLDERSSQVQLMREIYKGATRTVVWLGGESFWSLKLFEYLKSTTFKKGWDNEGERQLVIESQLQVQDQLATDEHVQKIIKRGLYNDLAQRPFWKRIWIVQEVVLASQVTILCGPDEMAWSSFALAIWNIDQIINVAMPSYNPAIGGLLNLETIDCLREIRNLRSTFSLADLIACLRGSRATDPRDMVYGLLGLVADTSIRPDYSKATTRDVYTSLVEQCVKEYKSLDIITMRRKSSSDHGLASWVPDWSDPWIEDEHNIADPAMPLILKYVNGNLLHEFTTIDDRVLRRAEDGVE…	ATGTCTAAATGGAAGCATAACTACGGATACCTAAAATCGGATTCTCCTCAGTTTCGCCTTGTCTCGATCCACCCAGGAGCCAAGCCATTCCCCATCGAAGCATCTCTAGTCACACACGCCCTACATGACCATCCACCATACGAAGCACTATCATACGTTTGGGGGGAAACGAATCTAATTGACCCTGATCTCATCATTCTAAATGGCTGTGGCTTCCATGTAACATACAATCTCTGGGTGGCGCTATACGCACTTCGCGACGAGAAGGATGTGCGTACGTTCTGGATCGACGCAATATGTGTTGACCAAGATGACCTTGACGAGAGATCGTCTCAGGTACAGCTCATGAGAGAGATATACAAAGGCGCCACTCGCACAGTCGTTTGGTTAGGTGGGGAA…
VE03_03432	scaffold_13:79711-80616	-	cluster	.	.	hypothetical protein	.	Phosphoadenosine phosphosulfate reductase	IPR002500;IPR004511;IPR011800;IPR014729	.	GO:0004604 - phosphoadenylyl-sulfate reductase (thioredoxin) activity [Evidence IEA];GO:0003824 - catalytic activity [Evidence IEA];GO:0019344 - cysteine biosynthetic process [Evidence IEA];GO:0008152 - metabolic process [Evidence IEA];GO:0009086 - methionine biosynthetic process [Evidence IEA];GO:0019379 - sulfate assimilation, phosphoadenylyl sulfate reduction by phosphoadenylyl-sulfate reducta…	Phosphoadenosine phosphosulfate reductase;BUSCO:BUSCOfEOG7P2Z3B	phosphoadenosine_phosphosulfate_reductase from BGC0000245 (BAC79015.1:pident=36.25, evalue=1e-31)	MGSSKDTASDAESGYASGTSSRATLPQITFTKPQLKHINSQLSRMEPLAILRWAKTTLPSLFQTTAFGLTGLVTIDLLSKLQAEDPSSPAVPLIFLDTFHHFPETLDLLQRIQARYPDVALHTFAPAGLANAADFETKYGPKLWETDPDLYDWVAKVELAERAYSDLGVAAVLTGRRRSQGDKRTDLGVLEVDDAGLVKLNPLFNWSFAQVKAYIDENNVPYNVLLDQGYKSVGDWHSTQPVAQGEDERAGRWKGQDKTECGIHNKRSKYAVYLEEMERKAKAEADAAVATVAAAPLAIVN	ATGGGCTCCTCCAAAGACACCGCCAGCGACGCCGAGTCCGGCTATGCCTCCGGCACCTCGTCCCGCGCGACCCTCCCACAAATCACCTTCACCAAGCCGCAACTAAAGCACATCAACTCGCAACTCTCCCGCATGGAACCCCTGGCCATCCTCCGCTGGGCCAAGACCACCCTCCCCTCCCTCTTCCAGACCACCGCATTCGGCCTCACCGGCCTCGTCACCATCGACCTCCTCTCCAAGCTGCAAGCCGAGGACCCCTCCTCCCCCGCCGTCCCCCTCATCTTCCTCGACACCTTCCACCACTTCCCCGAGACCCTCGACCTGCTCCAGCGCATCCAGGCCCGCTACCCCGACGTCGCGCTCCACACCTTCGCGCCAGCGGGTCTCGCCAATGCCGCG…
VE03_03433	scaffold_13:82267-82899	-	flanking	.	.	hypothetical protein	.	NA	.	.	.	.	.	MANFNNFPFEIRSYIWELTVEPRTVEVRVLWGGRTPRVASTTPIPAPLQVCREARNLSLYKQVFSELSTGRRYVWLNLDIDMVSIGTVRLDAFNEVAPMIKRLKFERENQESWYHFESRKIRNFVNVEEIHVICLDGFENWGGATYEHCWPCALENIVFFDLVDSLVMRGVELEEKYEEWYEAQHRRVVENDEREAQDLFAELTTIEQWI	ATGGCCAATTTCAACAATTTCCCATTCGAGATTCGCTCTTACATATGGGAACTGACAGTTGAGCCCCGCACAGTCGAGGTCCGCGTTCTCTGGGGGGGACGGACCCCTCGTGTGGCCTCCACAACGCCCATACCAGCACCACTACAAGTCTGCCGCGAAGCCCGGAACCTGTCGCTGTACAAGCAAGTCTTCTCCGAGCTCAGCACCGGGCGGCGCTATGTCTGGCTCAATCTGGACATCGACATGGTTTCCATCGGCACAGTTCGGCTTGATGCCTTCAATGAAGTCGCCCCGATGATCAAGCGGCTCAAGTTTGAGCGTGAGAACCAGGAGAGCTGGTACCATTTTGAGTCGAGGAAGATTAGGAATTTTGTTAATGTAGAGGAGATCCATGTAATC…
VE03_03434	scaffold_13:83684-84487	+	flanking	.	.	hypothetical protein	.	WSC domain	IPR002889	.	.	.	.	MKPSLLLSLVALVRQATCYLEPAPDTASDCLKYYDNVYEDTCETVLDYWNITPEELYKWNPSVGLDCKLRELQSYCVFTEKLDSLLKTATTSSSSTKASTSTSTTTLPTPDPSPTVWIAQGCYADDDSNTCYLNSYGFAGLQDGNQCWCSNSLEGWLAENQTDCYVPCTGDKKTFCGGKRVINVFRAEDNLEPLSTAVTTSSAISSATPSTTSSATISSVGSAAETVLSATQSSGARRNRALF	ATGAAACCCTCTCTGTTATTGTCCCTCGTGGCGCTCGTCCGCCAGGCCACTTGTTATCTTGAACCCGCCCCAGACACAGCCTCGGATTGCCTCAAGTACTACGACAACGTCTACGAAGATACATGTGAGACAGTACTCGACTACTGGAACATTACCCCCGAAGAGCTCTACAAATGGAACCCCTCCGTTGGCCTCGACTGCAAGCTACGGGAACTCCAATCCTACTGCGTCTTCACCGAGAAACTCGACAGCTTATTAAAGACGGCAACAACTTCATCCTCCTCAACAAAAGCCTCCACCTCCACCTCCACGACTACTTTACCCACTCCGGACCCCTCTCCCACCGTCTGGATTGCCCAGGGCTGTTATGCCGATGACGACAGCGTTTATCCACTTCTG…
VE03_03435	scaffold_13:84554-85699	-	flanking	.	.	hypothetical protein	.	Inherit from COG: Platelet-activating factor acetylhydrolase plasma intracellular isoform II	IPR005065;IPR029058;IPR029059	.	GO:0003847 - 1-alkyl-2-acetylglycerophosphocholine esterase activity [Evidence IEA];GO:0016042 - lipid catabolic process [Evidence IEA]	.	.	MQSIFTILLLLLSNTTAGYLTPNPPGKYNVTLTTGTLIDYTRHDLSTTPPTPRALMLSVFQPTTCPSTIPFPYMPTKTATFQGAFLQAIFNVTTNLTPLFLSARLPVCPSHHHPHPRPPRTIDPPILLFSPGYSIPRLYYSVLASAIASQGYTVLTIDHPGDANIITYPDGNAIYNNDTTQSLSSMVLQIPIRAADASFVIDQLRNASAIASLLPHRGPRPFPTNRVAMLGHSLGGAAAVIAASQDPRIRGVVNMDGTFIDLPPPSGVSQPVLLTSHGMADASWPAAWPLLKGPKLWVDIANATHETFSDVPTLLEAAGEGAEGLEGVLGTIGAGEMRGILVAYVTAWMEGVFAGKEGGPLLDGKETGRFPEVVTVMKSGF	ATGCAGTCTATATTTACGATTCTCCTCCTCTTACTCTCCAACACGACAGCAGGGTACCTAACCCCAAACCCGCCTGGAAAGTACAATGTCACCTTAACGACCGGGACCCTCATCGACTACACCCGCCACGACCTCTCCACCACACCACCAACGCCCCGAGCCCTAATGCTCTCAGTCTTCCAACCCACAACCTGCCCCTCCACCATCCCATTCCCCTACATGCCCACCAAAACCGCCACCTTCCAAGGCGCCTTCCTCCAAGCCATCTTCAACGTCACCACCAACCTCACACCCCTCTTCCTCTCCGCCCGCCTCCCAGTCTGCCCATCCCACCACCACCCCCATCCCCGCCCCCCCCGCACCATTGACCCCCCCATCCTCCTCTTCTCCCCCGGCTAC…
VE03_03436	scaffold_13:87275-88257	+	flanking	.	.	hypothetical protein	.	NA	.	.	.	.	.	MPDNSNLELSRLIKKLGISFKGPGSDALPLEHRENFNRIGAIGKKTPKDYQSDSTFQSNEPWRKQTINRAKWLASHAAKLVNQQCNEAGWRSSLENNVFHRFLVEVACPTCRARIWMSEFEAYNDLPYAEARSLQERRSRREPCSCQAEHRPRDSYYDVGGNLLFDDRAKESIMYGPLVDMQLPKKKPDRVFGLKKSKSFAKILDVDGTDSDEDSRFSPFKDCNDPLLFPFLIIEAKPEKMSAGFQEIQTQTALPIWELLKLQESIRNDTLRESHSTSPLVWFFANRGDS	ATGCCCGACAATAGCAACCTCGAGCTCAGCCGCCTGATAAAGAAGCTTGGGATTTCATTTAAGGGTCCCGGATCCGATGCGCTACCGTTAGAGCACCGCGAGAATTTTAACCGTATCGGCGCCATCGGAAAGAAAACCCCGAAAGACTACCAGAGCGACTCGACTTTCCAGAGTAACGAGCCTTGGAGGAAACAGACCATTAATCGAGCGAAATGGCTCGCAAGTCATGCTGCAAAACTGGTTAATCAACAATGTAACGAGGCTGGATGGAGATCCTCACTTGAGAACAATGTATTCCATCGATTCCTAGTAGAGGTGGCTTGGTTAGTACTACATTACCACAAATCTAATTTGGACAAGTTCTAATTTTGAGCATAGCCCAACATGTAGAGCACGAAT…
#Cluster_9
#GeneID	Chromosome:start-stop	Strand	ClusterPred	Backbone Enzyme	Backbone Domains	Product	smCOGs	EggNog	InterPro	PFAM	GO terms	Notes	MIBiG Blast	Protein Seq	DNA Seq
VE03_04138	scaffold_18:32514-34879	+	flanking	.	.	hypothetical protein	.	Glucose-responsive transcription factor that regulates expression of several glucose transporter (HXT) genes in response to glucose. In the absence of glucose, it functions as a transcriptional repressor, whereas high concentrations of glucose cause it to function as a transcriptional activator. In cells growing on low levels of glucose, has a neutral role, neither repressing nor activating trans…	IPR001138;IPR007219	.	GO:0005634 - nucleus [Evidence IEA];GO:0003677 - DNA binding [Evidence IEA];GO:0008270 - zinc ion binding [Evidence IEA];GO:0000981 - RNA polymerase II transcription factor activity, sequence-specific DNA binding [Evidence IEA];GO:0006351 - transcription, DNA-templated [Evidence IEA];GO:0006355 - regulation of transcription, DNA-templated [Evidence IEA]	.	.	MNQQDAQMMQNYPDPTAVAAEGNGPFYASGNASQQQSQQQPQPQQQQQQTQRLSNPDDLQLAAQLSRGLEPMMGGGGGNDAAHSPQSNPNHGFSHEQQMMDMSHAANMDHGQYQMGDGTTPRKRSKVSRACDECRRKKIRCDATTESGEEQCTSCKRVGTHCQFSRVPMKRGPSKGYIKELADRLNHLEGAMQNQAGGEAMNYPPHTEGGGSRRASNDYSPPPPHVEGQATRKRAYSTMSQDFVSGYQPQRQSGQWQAPETPRNHAAPATPYGQANAATESSYRPPLYSPNGLAPQPQWRNGPPEAGRGSFDGLPPAEGAHADHKLEWDEYIAEDYYKTIQPTFPLLSSSHGNVTTRLANAPPLLKDAFLEALYVAVRPPADSAASRRAASLVSACQFD…	ATGAACCAACAGGACGCGCAAATGATGCAGAACTACCCCGATCCCACCGCTGTCGCGGCCGAGGGGAACGGCCCATTTTACGCCTCTGGGAACGCCAGCCAGCAGCAATCCCAGCAGCAGCCCCAGCCACAACAGCAGCAGCAGCAGACGCAGCGCTTGTCAAATCCCGATGACCTGCAGTTGGCTGCTCAGCTCTCGCGTGGGCTCGAGCCTATGATGGGAGGAGGTGGCGGGAATGACGCGGCTCATTCTCCTCAGAGTAATCCGAATCATGGCTTCTCACATGAACAACAAATGATGGATATGAGCCATGCGGCGAACATGGACCATGGCCAGTATCAGATGGGGGATGGGACAACACCGCGTAAGCGCTCCAAGGTCTCTAGGGCTTGTGACGAG…
VE03_04139	scaffold_18:35253-36410	-	flanking	.	.	hypothetical protein	.	conserved hypothetical protein	.	.	.	.	.	MATENIQKFHAAMEAVYGSLKGGAVELWIPPPKSGGHRGRYLWTDAFGVVNFLTLHKELQDERYLTFAKRLAVRVHTVLGSTRDGQSRLPGATAENPLGGGLRIGKEEEGGLDGDGQYHHYLTLWMFALNRLSIASSMPIYNDQAIALARAIHPKFFIDRESASPRMVWKVSMDMSRPLVSSQGRLDATTGYVVYRLLQAAAEDPRALETEIADYQKSMRLRDSVDATHDTLDLGMALWIAHWYAGKDEWAQQLEEIFGDEKYKTRAVPHRLAFREFGALMGAKCYTHDVDVVALVDSVIEVWGNFIDTTVEDLKPITMVMYAAAMIPTAFQKNGLGPEPGKV	ATGGCCACGGAAAATATACAGAAGTTCCATGCTGCAATGGAAGCAGTCTATGGATCTCTAAAAGGCGGGGCGGTAGAGCTCTGGATCCCTCCACCGAAGTCAGGCGGCCACCGCGGCCGCTACCTTTGGACCGACGCATTCGGCGTTGTCAACTTCCTCACTCTACACAAAGAGCTCCAAGATGAGAGATATTTGACATTTGCCAAGCGACTCGCCGTGCGCGTTCACACGGTACTTGGTTCGACACGAGATGGCCAAAGCCGCCTCCCTGGAGCGACGGCCGAGAATCCTCTGGGGGGCGGATTGAGAATAGGGAAAGAAGAGGAGGGAGGGCTGGATGGCGACGGGCAGTACCATCACTACCTGACGCTCTGGATGTTTGCTCTTAACCGCCTATCT…
VE03_04140	scaffold_18:38286-38975	-	flanking	.	.	hypothetical protein	.	NA	.	.	.	.	.	MSSLARSLAKSRFEIHYDRLSEEASQAAADASSSRTYSPPPRSPIVVSRGSLISSAEKLQQLASLSTLPTIETTMTAPKEGEDLDAPPADDRKVQISDIDQDQENYIKDVTEGESISVWFKGTRRDAWVAKRLKQKIPWRSDVGDPQLRFPIIICQDGLFSTAEELQQFANLPMLPEIETTMIVPMNYDDADGPPVDSKEVQICGVDEDKRYSIGYITRGESVNVWFKG	ATGTCCAGTCTTGCAAGGAGTCTTGCCAAGTCGAGGTTCGAAATTCATTATGATCGCTTGTCGGAAGAAGCTAGTCAGGCGGCTGCTGATGCCTCATCGTCTCGCACGTATAGTCCTCCGCCACGGTCCCCAATCGTCGTTAGCCGGGGTAGCTTGATCTCATCAGCTGAGAAACTCCAGCAACTCGCTAGTCTTTCAACTCTCCCGACGATTGAGACGACGATGACAGCGCCAAAGGAAGGAGAAGATTTAGATGCCCCTCCCGCCGATGATAGAAAAGTGCAGATTAGTGATATTGACCAAGATCAGGAAAACTACATTAAAGATGTCACAGAGGGCGAGTCGATCAGTGTCTGGTTCAAAGGGACGAGACGAGATGCCTGGGTTGCGAAGCGGCTA…
VE03_04141	scaffold_18:39732-40715	+	flanking	.	.	hypothetical protein	.	NA	.	.	.	.	.	MRSSVILLASVIGLAVAQSPSDCTDPEGASDCILALVDAEASCQTVLSIKQCYDDYCPKLDLPEDLNSIIDTCENGGTFPGSGSGSGSGTDSESATQTGSGSQSTSTSGSGSSNGGTCSDRQAYTECVTPLADLEQTCDVILEAADCFANYCPERAYQIEEEVAACSASGSASGSATATGGSSGSSRTSSADSSDSTDFASGIPGSGSDSTRTTSGADSTGTGSAGDSSSTDPTSTSSNGDGPVATDANVNEGAADRLFAPVGAIIGSMVAVMAWL	ATGCGTTCCTCTGTCATTCTTCTTGCTTCTGTCATCGGCCTCGCCGTTGCACAATCACCATCGGACTGCACTGACCCCGAGTTCGTCCCTTCTTTCCCCTCCTAAATGCGTTACCAATCTAACAGCACACAGGGGCGCCAGCGACTGCATTCTCGCCTTGGTGGACGCAGAGGCCTCATGCCAGACAGTCCTCTCCATCAAACAGTGCTACGACGATTACTGCCCTAAACTCGACCTCCCCGAAGACTTGAATTCGATTATTGACACCTGTGAGAACGGCGGAACTTTCCCAGGATCTGGATCTGGCAGCGGCAGCGGCACGGACAGCGAGAGCGCTACTCAAACTGGCAGTGGCAGCCAAAGTACTAGCACCAGCGGCAGTGGTAGCAGCAACGGGGG…
VE03_04142	scaffold_18:41503-43704	-	flanking	.	.	hypothetical protein	.	C6 transcription factor	IPR001138;IPR021858	.	GO:0005634 - nucleus [Evidence IEA];GO:0008270 - zinc ion binding [Evidence IEA];GO:0000981 - RNA polymerase II transcription factor activity, sequence-specific DNA binding [Evidence IEA];GO:0006355 - regulation of transcription, DNA-templated [Evidence IEA]	.	.	MLKEKRTNSLAFSQTDCHSCSSAGRACDRRRPQCSTCLGLGVKCGGFVTPLSWDNNRIWLGQPSQKSRYIYDSNRGNESAKASPKAFRFVDASSRRKRRRRVSPVSSPEEESCRASDSPEEIGIDPYLTHSSDSLLDDFDPLNFDDCELLDTVIPNSQEFMPDWMTATFPGQESQDQMILTAQPSSNSVGHGSEDVFTQSLMEILETVSTHPFDNNQLEPPVLVASPIRQPPSETSTELIPNQIGSQHERLFQMYDTELCVLPLTSDVAFNPFRCRRQVLQGSRLLFHAILALCCQHQNHLTGTWSKEASEHRNKAVELLDSASKSDQVTRIGLHVLEPILIMFTLDCTRSATGPWSGHLMRVRSVLDACGGPLALDNSRVRSQVGMLFWWDATLALIS…	ATGCTGAAGGAGAAAAGAACCAACTCTCTCGCATTTTCGCAGACTGATTGTCACAGCTGTTCGTCTGCAGGCCGGGCATGTGATCGTCGGCGACCACAATGCTCGACATGCCTTGGTCTCGGCGTGAAATGTGGTGGTTTCGTGACGCCACTGTCGTGGGATAATAATCGCATATGGCTCGGGCAGCCATCCCAAAAATCGCGCTATATTTACGACAGCAACAGGGGGAATGAGAGCGCAAAGGCGTCGCCAAAGGCCTTTCGCTTTGTTGACGCAAGCTCTAGAAGGAAGAGGCGTCGCAGAGTTAGCCCAGTCTCCAGCCCCGAAGAAGAAAGCTGTCGCGCCTCAGATTCACCCGAAGAAATCGGCATTGATCCATACCTCACCCATTCGTCTGAC…
VE03_04143	scaffold_18:44319-45601	-	cluster	.	.	hypothetical protein	SMCOG1103:FAD_dependent_oxidoreductase	FAD dependent oxidoreductase	IPR006076;IPR006181;IPR023209;IPR023753	.	GO:0016491 - oxidoreductase activity [Evidence IEA];GO:0071949 - FAD binding [Evidence IEA];GO:0003884 - D-amino-acid oxidase activity [Evidence IEA];GO:0055114 - oxidation-reduction process [Evidence IEA];GO:0046416 - D-amino acid metabolic process [Evidence IEA]	.	.	MVSLNSSDSIVIVGAGIVGLDVALVLAERGYGQAGCNFSAISGSDANALKWDRLGYSHLTKLASERPEETFVHRTPSTELWDENVPHDKIKAMSEYLEDFRILPQEELPEQVKFAVSFTTLTINAPNHLLYLYHRLKQYGVQFLRQKIPSILSAFASPTTKVVFNCIGNAAKTMPGVEDTKCYPTRGQVVLARAPQVQSNVMRHGKDYETYVIPRPGSDGNVILGGYMQKGVGDGATYSYETESILDRTKRLSSELREMEPQILAVFAGLRPSREGGARIERDELIVAGDKRVIVHNYGAGGTGFQAGYGMAMEAVKTVEDVLREIRKNDTRPRPRM	ATGGTGTCATTGAACTCGAGCGATAGCATTGTTATTGTTGGGTAAGTTTCGAGCAACATTTGAATGATATTTTCTTCAATATACTGACTGTGTGTAGTGCGGGCATCGTTGGCCTCGATGTCGCTTTAGTTCTCGCCGAGAGAGGATATGGACAGTCAATAACCGTCATAGCCGAACACCACCCAGGTGACACATCCATGACATACACATCACCATGGCGAGTCTTTTATTGAAATGAAAATTCTCCAGCGATTCTAATACATTATCAGGGCCGGTTGCAATTTCTCTGCTATTTCTGGGAGTGACGCCAACGCGTTGAAGTGGGATCGGCTGGGTTACTCCCACCTCACCAAGCTGGCTTCCGAGCGACCTGAGGAGACTTTCGTGCATCGGACACCG…
VE03_04144	scaffold_18:46526-47521	-	cluster	PKS/NRPS-like protein	Aminotran_4 (68-304)	hypothetical protein	.	Aminotransferase class IV	IPR001544	.	GO:0003824 - catalytic activity [Evidence IEA];GO:0008152 - metabolic process [Evidence IEA]	.	branched-chain_amino_acid_aminotransferase from BGC0001041 (ABP53513.1:pident=25.17, evalue=8e-20)	MATMEKVFAGYNARQSVLNSSENPLSKGIAWIEGELVPLAEARIPLLDQGFMHSDLTYDVPSVWDGRFFRLDDHITRLEASCTKLRLKLPLPREEVKQILVDMVAKSGIRDAFVELIVTRGLKGVRGTKPADLKNNLYMFIQPYVWVMEPNVQPTGGSAIIARTVRRVPPGSIDPTIKNLQWGDLVRGMFEAEDRGADYPFLTDGDANLTEGSGFNIVLVKDGVLFTPDRGVLQGVTRKSVIDAAKACGYEIRVEYVPVDLAFQSDEIFMCTTAGGIMPITTLDGKPVNDGKVGPISKAIWDGYWAMHYDSAYSFEINYGQSKTNGVNGSA	ATGGCCACCATGGAGAAAGTGTTTGCTGGCTACAATGCGCGTCAGAGCGTTTTAAACTCGAGCGAGAACCCTCTCTCAAAGGGAATTGCCTGGATTGAAGGAGAGCTCGTTCCGTTGGCCGAGGCTCGTATCCCTCTACTCGACCAAGGTTTCATGCACAGCGATCTGACCTACGACGTACCATCTGTCTGGGATGGACGCTTCTTCCGCCTCGACGACCACATCACACGACTGGAAGCCAGCTGCACAAAACTGCGACTGAAGCTACCCCTCCCACGAGAGGAGGTAAAGCAGATATTGGTTGACATGGTTGCGAAGAGCGGAATCCGCGATGCCTTTGTCGAACTTATCGTCACACGCGGTCTTAAGGGCGTCCGCGGAACCAAGCCAGCAGACCTC…
VE03_04145	scaffold_18:48593-49828	-	cluster	.	.	hypothetical protein	SMCOG1039:aldo/keto_reductase_family_oxidoreductase	aryl-alcohol dehydrogenase	IPR001395;IPR023210	PF00248	.	.	aldo-keto_reductase from BGC0000337 (EFY94502.1:pident=55.59, evalue=4e-133)	MAPLPEGVAKSMEGTKVDYRLVGNSGLRVSVPIIGCMSIGNPEWANWVAGPEKALPLLKAAYDRGINTWDTANIYSNGDSERVIAQAIKKYDIPRHKLVLMTKAFSCVGEQQFHAYPIIEDLKRTKDYVNQFGLSRTAIFTALNESLKRLETDYIDFFWIHRFDEDTPIEETMRALHDLVTAGKIRYIGASSMWTYQFASMQFCAEKNGWTKFVAMQNRYNLLYREEEREMIKFCKQTNVAVIPWGPLAEGQLARPLQVRGTTTRSEGSPELRKESAEIINRVEELAKKKGWTMAQVTLAWTMKRVTSPIIGFSSAERIDDALSARGKELTAEEEKYLEEVYTPLEIEGHF	ATGGCACCTCTTCCAGAAGGCGTCGCAAAGTCCATGGAGGGGACGAAAGTCGACTATAGACTTGTGGGAAACAGTGGTCTTCGTGTTTCAGTTCCAATTATCGGATGTATGAGCATTGGAAACCCGGAATGGGCAAACTGGGTGGCAGGACCTGAAAAGGCCCTCCCGCTCTTGAAGGCGGCCTATGATCGAGGAATAAATACCGTTTGTCTCCTTCTATCTGCTGAAAATTTGAAACCAGTATTAATTTTGAATAGTGGGATACAGCAAATATTTATTCCAATGGAGATTCTGAGAGGGTTATCGCACAGGCGATCAAAAAATACGACATCCCACGACACAAGTTGGTGCTGATGACGAAGGCATTTAGTTGTGTTGGAGAGCAGCAGTTCCACGCAT…
VE03_04146	scaffold_18:50657-52426	+	cluster	.	.	hypothetical protein	.	C6 finger domain protein	IPR001138;IPR021858	.	GO:0005634 - nucleus [Evidence IEA];GO:0008270 - zinc ion binding [Evidence IEA];GO:0000981 - RNA polymerase II transcription factor activity, sequence-specific DNA binding [Evidence IEA];GO:0006355 - regulation of transcription, DNA-templated [Evidence IEA]	.	hypothetical_protein from BGC0000313 (ACI30651.1:pident=48.65, evalue=2e-05)	MSSLPLVSRGASHHRVHPQRSRNGCLVCKKRKVRCNEQRPQCYHCQRLNLECVWKDTAQQRPPQTNAQLGDPPEIDATSLEVDWLSPSADLFDFAQSVMDPPAGFSFIEDIYLPDFGNSIAPEHVLHERSTDLDGQGSPLAEAQSPPQSLVTNVDEEYSLLLQATPILDPVENGPICASLRALFDSMATSSPMVRYAMAAFAAVQFYTTGKQVDYQQYYDKAANELSARFHKSGGSLAVNSNELRYVLTTIFFLTYVNFLTGRLDLAYLNLAKAHKALQTSGRGALGSLEQRIISWIRWSDARAALTGGEGLLVNDTSGIYPASPSPPPDSGPHEVIYDMLCQPGIAFFQEVQTITGRIAKIAHGHRSRGSVEDETEVMAIAANILKDLSSLYDTRPAL…	ATGAGCTCCCTACCTCTTGTCTCTCGTGGTGCCAGCCACCATCGGGTCCATCCTCAGCGGTCGCGAAATGGGTGCCTAGTTTGCAAGAAAAGAAAGGTCCGATGCAATGAGCAGAGACCCCAGTGCTACCATTGCCAGCGGCTGAATCTAGAATGTGTATGGAAAGACACAGCCCAGCAGCGCCCACCTCAGACGAATGCGCAACTGGGGGATCCTCCGGAGATCGACGCCACGTCCTTAGAGGTCGACTGGCTGTCTCCCTCTGCTGACCTCTTTGACTTCGCACAGTCAGTGATGGATCCCCCAGCTGGCTTTTCCTTCATTGAAGATATCTATCTTCCCGACTTTGGCAACTCTATTGCGCCGGAGCATGTCTTGCATGAGCGATCTACCGATCTA…
VE03_04147	scaffold_18:52525-53600	-	cluster	.	.	hypothetical protein	.	dihydrodipicolinate synthetase family protein	IPR002220;IPR013785	.	GO:0016829 - lyase activity [Evidence IEA];GO:0003824 - catalytic activity [Evidence IEA];GO:0008152 - metabolic process [Evidence IEA]	.	Aldolase-type_TIM_barrel from BGC0001205 (KGO40483.1:pident=32.88, evalue=5e-40)	MAATLKSYPPGIHAPTVTFFLEGEQQEIDWATQEKHLAYLVKAGVHGIVVAGSSGESCALTLAEKGELVKKTREAAKANGNPNLPITVGCLGGSTRDILEQTIIGHKNGADFALVLVPSTFHWSMTKKAILDFFQDVGDRSPIPVIIYNFPNLLSGLDVDSEMLETLSAHPNICGVKLTCGNISKMTRVAALNSPSQFAAVSGQSDLIVSALAGGGAGTISGVVNLFPKVLIEIYNLYNAGKLSEAIALQKKVSGPEWGIGTSDVSGMKWIIAQERGYPESSRDVRRPFPKFDDLAKRERVQKYVAPLLALEAELYSKK	ATGGCTGCCACCTTAAAATCATACCCTCCGGGGATCCACGCCCCTACCGTCACATTCTTTCTCGAGGGTGAACAACAGGAGATTGATTGGGCAACCCAAGAAAAGCACCTCGCGTACTTGGTCAAGGCTGGTGTACATGGCAGTACGTTTGCTTCCGCTTGATATAATGCTATTACTAGACGAGCAGGACTGATTTATCATAGTTGTTGTCGCCGGCTCAAGTGGTGAATCTTGTGCGCTTACTTTGGCCGAGAAGGGCGAGTTGGTCAAGAAAACCCGCGAGGCAGCAAAGGCGAACGGAAACCCAAATCTCCCCATCACCGTGGGCTGCTTGGGTGGCAGCACCAGAGATATTCTTGAGCAGACTATAATTGGTCACAAGAACGGCGCAGATTTTGC…
VE03_04148	scaffold_18:54405-56072	-	cluster	.	.	hypothetical protein	SMCOG1106:major_facilitator_transporter	(Mfs) transporter	IPR011701;IPR020846	.	GO:0016021 - integral component of membrane [Evidence IEA];GO:0055085 - transmembrane transport [Evidence IEA]	.	Major_facilitator_superfamily_domain,_general_substrate_transporter from BGC0001205 (KGO40481.1:pident=31.34, evalue=8e-48)	MADENIRSVGDAKLSAASTTNSNKPAAAMVESIPVTLTEEDNTRIRRKTDRVILALLTWVYFLQVLDKAVLGTGAVFDLAKNAHLTGHQYSLIGSISPIAQLAWQPFSAWLIVKVPHRTLMPILILGWGIAEACMAGCSTFSGLIACRFFLGLFEAGCMPLFAIITSQWYRRVEQPFRVSIWYSTNGISTIVSSVLSYGLGRIVSDKLYPWQIIFLFCGLVTIITAPFVYWKLDNDIATARFLTEEERQQGIERLRANNTGVEDVREFKWSHVWEAALDLKTWLWLVLAMLPNLGSALTSVFGPLIISGFGFDRYQTLLLNIPFGAVQTLVIVASCWVANKMKLKGVILLGFMLPVVVGTGMLYGLGRAVSDRPALLVAYYLTAFLFAANPILLGWVVG…	ATGGCTGACGAAAACATTCGGTCCGTGGGGGATGCGAAATTGTCTGCAGCTTCGACGACCAATTCGAACAAGCCAGCCGCAGCGATGGTGGAGAGTATTCCGGTCACTCTGACAGAAGAAGACGTATGTCAATTAACACACCCATCAAGGAAACTGGCTGAACCCTTCTTAGAATACCCGAATCAGGAGAAAGACCGATAGAGTCATCTTGGCTCTGTTGACCTGGGTCTACTTCTTGCAGGTTTTGGATAAGGCAGTCTTGGGAACCGGGGCGGTTTTCGATCTCGCCAAGAATGCCCACCTCACGGGGCATCAGTATTCACTCATCGGCTCAATCTCACCAATAGCGCAGTTAGCATGGCAGCCATTCTCAGCCTGGTTGATTGTGAAGGTGCCACA…
VE03_04149	scaffold_18:57363-59654	+	cluster	.	.	hypothetical protein	.	Inherit from NOG: Large subunit of N-N-dimethylformamidase	IPR013320	.	.	.	.	MSHNDKDPQIIGYAQPWIVSPGEPVDIKISSTEKNYTHRLVRLIQGYSGSTHAPPVQEEEITEIPAGNHDDGCYQSACSGSHAVIPLWSEVHCAAEEGFEVDCHVQPYLVDVDDCQTIMSCLDASSKTGFAMVLKSSKLEFLIGTGSKIDVFRSQYPINRWRWLHIRMSLVGKIFTLNIQQLNRLAETAPAAEETKQTLSAPMSLGSNALLFGAGMFESIDQQSSKPACFFNGRLDSPSFTATGAERRILAQYDFSRDISSDSIVDVSENGRHGALVNAPTRAVKGYNWDGSQPDWTQATYGYGAIHFHEDDLDDAKWATNFSITIPSTARSGAYAVEVKCEDGASDMITFFVRPNEKSTAKVALVLSTFTYLAYANERMFDESRSSAMTTPDGVSIAN…	ATGTCTCACAACGACAAAGACCCTCAAATAATTGGTTATGCTCAACCATGGATTGTTTCCCCTGGAGAGCCGGTTGATATTAAGGTATGTTTCTCGTCGGACGGGGCATGTTTCCCAAGCTAATTCTTCTAGATTTCATCCACCGAGAAAAATTATACTCATCGTTTAGTACGCCTTATCCAAGGCTATAGCGGTTCTACTCATGCCCCACCTGTTCAAGAGGAGGAGATTACTGAAATCCCTGCGGGAAATCACGATGATGGCTGCTATCAATCTGCTTGCTCAGGATCTCATGCTGTTATACCTTTGTGGTCTGAAGTCCATTGTGCAGCTGAGGAGGGTTTTGAGGTAGATTGTCATGTTCAACCATACTTGGTTGATGTTGATGATTGCCAAACA…
VE03_04150	scaffold_18:61482-62605	+	cluster	.	.	hypothetical protein	.	hydrolase, family 43 protein	IPR006710;IPR023296	.	GO:0004553 - hydrolase activity, hydrolyzing O-glycosyl compounds [Evidence IEA];GO:0005975 - carbohydrate metabolic process [Evidence IEA]	CAZy:GH43	.	MKLFTFITTALSLTSLVSGTTFSNPLKAKDGSDPHIVYTDGQYYLMTTTWTNLQITRATTLEGLKTGETKVVWTDTTASRCCNVWAPELHYFDGLWYIYYTAGTSADLNGQRPNVLKGGATPFDSYSHLATLMSTWGIDGSILRTTTGNYFVYSCFSSAGLQSLCIAPLNSPGSVGATTVISQPTQSWETVGNPVNEGPVAMYYGGKTYLAYSASDCWTASYQLGLLTWSGGDPTLAASWAKTGPFLTSANGNYGAGHNGFFQSPDGTEIWNVYHADANSAGACDGTRYTMAQKVNWNSDNTPNFGSPGALGTQITGPSGE	ATGAAGCTTTTTACTTTCATCACCACAGCGTTGTCGCTGACTTCTCTGGTTAGCGGGACGACCTTCTCGAACCCACTGAAAGCGAAAGATGGCTCTGATCCCCATATTGTGTATACTGATGGCCAATATTACCTCATGACCACGACCTGGACTAATTTGCAAATCACTCGGGCTACCACCCTGGAAGGGCTCAAGACCGGAGAAACCAAGGTTGTCTGGACAGACACAACTGCCAGTAGATGCTGTAATGTCTGGGCGCCTGAGCTTCATTACTTCGATGGACTGTGAGATTCTCCCAATGATACTCACCTCTATAATTCACTAAGTAATTCTAGCTGGTACATCTACTATACTGCTGGCACCTCAGCCGATCTTAACGGGCAGCGTCCCAATGTTCTC…
VE03_04151	scaffold_18:62743-64229	-	cluster	.	.	hypothetical protein	.	GDSL-like Lipase/Acylhydrolase	IPR013830	.	.	.	hypothetical_protein from BGC0000469 (AFV25465.1:pident=31.39, evalue=4e-50)	MFNSHFLVLTVAFGSSWLSLPVIGSVLPKGQIVESRQDTGNKWVDTWTSMPQLVEPGNLPPLPFTSQDSVFNDATLRQTLHISIGADRIRLQISNTFGGSDLLITEAAIALPTGGEAGVGGIEASPIAGLTFSGVASVTIPQGEVVYSDPVDFSVAAESMLTLTLYLAAGKSGNSITGHPGSRTTSWMQEGNQVNTTNIYGSSIAHWYFVSGVEAWAPATASSFIILGDSITDGRGSVDNKNNRWPDFLLARMQTNQLTEIGVNNQAAGGNRVLQDGLGPCLISRYKRDSIEQEGVKYIMIFEGVNDIGTASTDQNSQTQVGDNLISAFTQIANDARAAGILIFAATITPFSGTGQSYSDPTREATRQRVNAWFTSSGLFDAVVDFDAIVRDPLTPSQL…	ATGTTTAATAGCCACTTCCTAGTTCTTACAGTTGCCTTTGGCTCATCATGGCTCTCTCTGCCAGTAATAGGTAGCGTGTTACCTAAAGGCCAAATTGTTGAGAGTCGCCAGGACACAGGAAATAAGTGGGTTGATACATGGACATCGATGCCCCAACTCGTGGAACCAGGCAACTTGCCCCCTTTGCCATTCGTGAGTACCCTTATAAACAAATTATACAGACAGTTGGGAAGCATTCTAACTATCAAAATAGACATCACAAGATTCTGTCTTCAATGATGCGACGCTTCGTCAGACCCTCCACATTTCCATCGGAGCTGATAGGATTCGACTCCAAATCTCAAACACTTTTGGCGGAAGCGATCTTTTAATTACCGAAGCTGCCATCGCACTCCCTAC…
VE03_04152	scaffold_18:65018-66438	-	cluster	t3pks		hypothetical protein	SMCOG1024:chalcone_and_stilbene_synthase_domain_protein	chalcone synthase	IPR001099;IPR011141;IPR012328;IPR016039	.	GO:0016747 - transferase activity, transferring acyl groups other than amino-acyl groups [Evidence IEA];GO:0003824 - catalytic activity [Evidence IEA];GO:0008152 - metabolic process [Evidence IEA];GO:0009058 - biosynthetic process [Evidence IEA]	.	putative_type-III_polyketide_synthase from BGC0001077 (BAL92976.1:pident=26.19, evalue=3e-24)	MSRPREDGPGSATFGTFEDLGLAIIGLGVEYPAFQLTPPDLKALAKRYYRDSLAMSKVMTINDYTGIDTRSSIGTTDDPLVNRRKAPNIAELSKIFMKEGVPLAVAAARKALTEAGLNVSDITHIVSTTCTNSSNPGFDHYVCKQLGISHTVEKVLLHGIGCAGGLAALRTAANIALGSSFRRRPARILVMALEICTFLARSEMDSIDKFQETRIGISLFSDCAGSLVLSNGIGAECVEEPVYELLGWEHKIIPDTDRDLGFNVHPLGWKVVLSPRVPKIAERAVEPIFQDLLLSVPGLPPTYSTPDSFDWAMHPGGATILSGVEKAMGITPEHMRASYDIYINHGNSSAATIISVMDRLRHKDMDACAPDGKAKDYVVGCAFGPGMAVEMCMLKRNLC…	ATGTCACGACCAAGGGAGGACGGCCCTGGCTCCGCCACCTTTGGCACGTTTGAAGATCTTGGCCTTGCAATAATTGGCCTTGGTGTGGAATATCCGGCATTTCAGCTCACGCCGCCAGATCTCAAAGCTCTTGCTAAGCGTTATTACCGAGACTCTCTTGCGTACGTAGCTCCTGAGCCTCGTCAAACACTACTAACTTAGCAGTATGTCCAAAGTCATGACGATTAACGACTACACCGGTATTGACACGCGCTCCTCAATCGGCACCACCGACGATCCACTGGTGAACAGGAGAAAGGCACCAAACATTGCCGAGCTTAGCAAAATCTTTATGAAAGAAGGGGTTCCTCTCGCCGTTGCCGCGGCAAGAAAAGCTCTCACAGAGGCAGGACTAAACGT…
VE03_04153	scaffold_18:67155-67556	+	cluster	.	.	hypothetical protein	.	NA	.	.	.	.	.	MIRFLHVAFGLHILVETPAALNFFLNPSEELQLVTPSPSAEAVVRQYALLLLCSNIIALVFLLRHIDKASRHVGFALGFYHLGPSLRAMSRLVRNETALGLSLGGPVVHLVAHMACLAALTTGLFPWLARNKR	ATGATCCGCTTCCTCCACGTCGCCTTCGGGCTGCATATTCTCGTCGAGACTCCAGCAGCACTCAACTTCTTCCTCAACCCATCGGAGGAACTCCAGCTCGTTACCCCGTCTCCCTCCGCCGAAGCCGTAGTTCGACAGTACGCACTCCTCCTCCTATGCTCCAATATTATAGCCTTAGTCTTTCTCCTGCGGCATATCGACAAGGCGAGCCGCCATGTCGGATTTGCTCTGGGGTTCTATCACCTAGGTCCATCATTGCGTGCTATGTCCCGTCTTGTCCGCAACGAGACTGCTCTGGGGCTCAGCTTGGGTGGACCGGTAGTTCATTTAGTAGCACACATGGCTTGTCTTGCCGCCCTCACCACGGGATTATTCCCGTGGCTGGCCAGGAACAAAAGG…
VE03_04154	scaffold_18:67598-69346	-	cluster	.	.	hypothetical protein	.	Cellular morphogenesis protein	IPR015158	PF09073	.	.	.	MIMIFKSLRIIFVPSSENLTFLVLDRPPHKVDTAAPNPEGAGRNRPFAMLKRKRESNARGPGGGGAEAMGQRRGEVEEKLVHGKKMLNRALKTAKGFEWQKLVKRITNAKAEDGDSEAQVARLERELKVLKDLEMQALADSHVHKTLLKSKTIAESGLLPEYVKPPVRKTGSEEDILAMDNVTARLYNTKPVKENMTHIMTSIYAVTGIPNPANKPKLKGKEAKEPAAKKLKGDDKEPATSRNPEKLVADKKEKKGVEPAWEGFDSGSESDGESIDFSKYEGRLGGSSGDDSDSDSSEELKRPAKTVKRTIKSRGISVSVSGSDDEGEPAEWVESDEEEDSEEDDDDDDNVIERSASPPSREKKRQREPPKPLKPGSQFLPTLMGGYWSGSEESATDVE…	ATGATTATGATATTCAAGTCATTACGAATAATATTCGTCCCATCAAGCGAGAACCTGACGTTCCTGGTCCTGGATCGCCCGCCACATAAGGTCGATACTGCCGCACCAAATCCAGAAGGCGGTATGCGCCGCTAAGATAAGACTCCCCAAGCAACGCCAAAAAGTCCGATAATAATTTCCAGACCGAATTTCACGACAGCCCTTTCTCTCAACCCCCCCAATATATTAAATTCCGCAGCCGGTCGAAACCGCCCATTCGCCATGCTGAAACGGAAGCGCGAGAGCAATGCCAGGGGCCCCGGAGGCGGGGGCGCTGAGGCGATGGGTCAGCGCAGGGGAGAGGTGGAGGAGAAGCTCGTGCATGGGAAGAAGATGCTCAATCGGGCACTGAAGACGGCG…
VE03_04155	scaffold_18:69776-70109	+	cluster	.	.	hypothetical protein	.	Protein of unknown function (DUF2945)	IPR021331	.	.	.	.	MVSPKYENGQVVFYKPIGGPNSETAESTGIITDVLTQPGQQANINVTATAAQPRYEIQNYNTGQTTSVYEDNILGWA	ATGGTATCTCCAAAGTACGAGAACGGGCAGGTGGTGTTCTATAAGCCAATTGGTGGTTCGACCCCAAAAAATAATACCAAGCAAAGCCAAATTAACCCCCCATCAAGGCCCTAACTCTGAAACCGCAGAGAGTACCGGAATCATCACAGACGTCCTCACGCAGCCTGGTCAACAGGCCAACATCAACGTCACTGCCACCGCGGCCCAGCCTCGGTATGAGGTAAGTGATCTTCGGCCACACATCCATATCACCAGCTAACAGACCAAGATTCAAAACTACAACACCGGCCAAACCACCAGTGTGTATGAGGATAATATCCTGGGGTGGGCTTAA
VE03_04156	scaffold_18:71672-73408	-	cluster	.	.	hypothetical protein	SMCOG1169:sugar_transport_protein	transporter	IPR003663;IPR005828;IPR005829;IPR020846	PF00083	GO:0016021 - integral component of membrane [Evidence IEA];GO:0016020 - membrane [Evidence IEA];GO:0022857 - transmembrane transporter activity [Evidence IEA];GO:0005215 - transporter activity [Evidence IEA];GO:0022891 - substrate-specific transmembrane transporter activity [Evidence IEA];GO:0055085 - transmembrane transport [Evidence IEA]	.	EcdD from BGC0000338 (AFT91387.1:pident=44.72, evalue=2e-145)	MAGDGVIRGTADTERIEAPVTVKAYLMCAFAAFGGIFFGYDTGWMGGVLAMPYFIRQHTGMAYPATKFGLDTTSDPYLAYKKSFHISARDQSLMTSILSCGTFFGAIAAGDIADFIGRRPTIILGSAIFSVGAILQTASTTLAVMVVGRLIAGLGVGFISAIIILYMSEIAPKKVRGALVSGYQFCITIGILLANCVVYATQNRDDTGSYRIPIAVQFLWAIILATGLFFLPESPRFFVKKGKLEQAAKALASVRGQPIDSDYIQDELAEIIANHEYEMQVIPQTTYLQGWANCFHGSITKGSSNLRRTILGIVLQMMQQLTGINFIFYFGTVFFTALGTIDNPFLISLVTTLVNVLSTPLAFWIVERFGRRRILIIGATGMVIAQFIVGIIGVTAGAP…	ATGGCGGGCGATGGAGTCATCCGCGGCACGGCCGATACTGAGCGTATCGAGGCCCCCGTGACTGTCAAGGCATACCTCATGTGCGCCTTCGCTGCCTTCGGTGGCATCTTTTTCGGATACGATACTGGGTGGATGGGAGGTGTTCTCGCCATGCCATACTTCATCCGCCAGCACACCGGCATGGCTTACCCCGCCACCAAATTCGGCCTCGATACCACTTCTGACCCCTACCTCGCCTACAAGAAGTCTTTCCACATCTCTGCCCGTGATCAATCTCTCATGACCTCGATCTTGTCCTGCGGTACCTTCTTCGGCGCCATCGCTGCTGGTGACATCGCCGACTTCATCGGTCGTCGCCCAACTATCATCCTCGGTAGTGCCATCTTCTCCGTTGGTGCC…
VE03_04157	scaffold_18:77960-79309	-	cluster	.	.	hypothetical protein	.	NA	.	.	.	.	.	MPPQTRASRANPPAGRVYESPRLPPQQVKFQPRRQKVYGRHSLGGLKRKKQETLTQIGFVNPLTDKEIDDEIEAYEREEKTRNKRRRTLTPSSKFYTQTLTQLDFDSTPKIECRDTEDEDEDEDGDEGDQEHKQEQAEPELDERTEHVSESPVPRRRSKRGGIITVRCIKVEPTTSPSPSPQKPTPHEPASSRDTTTKPSPSQATTSMMPPPKTPTRKRTLEVPSSLSPATPLSTQSITHSLRTHDQRSPLKPRSTNPTLNLHTSPIPSSPSKLSLPHQSQISTQAITQDSPLSRIPDSSPFRPRHLTQSTQSPTAQVLSEFTAASTPTPPPPRRVAKTEIADSDADSDADLDEEEEEDDDDDELAPLPLRTQPPVQVPSSPDTAPRRRWAVTSSSPPR…	ATGCCACCACAAACGAGAGCCTCACGGGCAAATCCTCCTGCTGGGAGGGTCTACGAATCACCACGCCTACCGCCGCAACAAGTCAAATTCCAGCCACGACGACAGAAAGTCTACGGACGGCATAGTCTAGGGGGCCTGAAAAGGAAGAAGCAGGAGACGTTGACACAGATTGGATTTGTCAACCCGTTGACCGATAAGGAAATCGACGATGAGATTGAGGCATACGAGAGGGAGGAGAAGACCAGAAACAAGAGGAGAAGGACGTTGACGCCTTCGTCCAAGTTTTATACGCAGACGCTTACGCAGCTCGATTTTGATTCTACGCCGAAAATCGAGTGTAGGGATACTGAGGACGAGGATGAGGATGAGGATGGAGATGAGGGGGACCAGGAACATAAG…
VE03_04158	scaffold_18:79784-82192	+	cluster	.	.	hypothetical protein	.	DNA repair protein	IPR004583;IPR018325;IPR018326;IPR018327;IPR018328	.	GO:0005634 - nucleus [Evidence IEA];GO:0003677 - DNA binding [Evidence IEA];GO:0003684 - damaged DNA binding [Evidence IEA];GO:0006289 - nucleotide-excision repair [Evidence IEA]	.	.	MARRNAARGGAAARSGASVTHGQRSSRISAAVPEVYQDMISEALSNEPDSIDRPPKRRRTRQALESHHEDIEEEQETRQEEDINEQESDEEVFEDVLPPATQTVYNSDSGSDWDDAAFEDVGLYSDPFQPGFGGDGDERDADQHIDLTLSRAAEAPQRIPRKKGRTFTKEERATHLMTHKMHLLCLSRYLERRNEWCNDAEVQGILKPLLREKDRQWFKTKPEWSQFRRTESIKKGLEVAGNIWLTNFKITSRGMRRAYWDEDGRISDFVLPPDADRVLDKSDFKLAAKNMEGSRDIGAQLYCALLRGAGLDVRLVCSLQLLPINASSSKTRPPPQGVSTLRPVTPTTPTSDSEAMNIASPTSPFATRASGAPFSARRRLGHPNAADYHIPDTAPPRRP…	ATGGCCAGACGTAACGCGGCTCGTGGAGGTGCGGCTGCGCGATCCGGCGCATCCGTGACTCACGGGCAAAGGTCGAGTCGGATATCTGCAGCAGTCCCTGAGGTATACCAGGATATGATATCAGAAGCGCTCTCCAATGAACCAGACTCGATAGACCGCCCGCCGAAGCGCAGGAGGACAAGACAAGCATTGGAAAGTCACCACGAGGACATCGAGGAGGAGCAAGAAACCCGCCAGGAGGAGGACATCAACGAGCAGGAGAGCGACGAGGAAGTTTTCGAAGATGTCCTGCCGCCAGCAACGCAAACGGTCTACAACTCGGACTCGGGCTCAGACTGGGATGATGCTGCCTTTGAGGATGTTGGGTTATATTCCGATCCATTCCAACCTGGCTTTGGT…
VE03_04159	scaffold_18:82228-83819	-	cluster	.	.	hypothetical protein	SMCOG1034:cytochrome_P450	Cytochrome P450	IPR001128;IPR002401;IPR017972	PF00067	GO:0005506 - iron ion binding [Evidence IEA];GO:0020037 - heme binding [Evidence IEA];GO:0016705 - oxidoreductase activity, acting on paired donors, with incorporation or reduction of molecular oxygen [Evidence IEA];GO:0055114 - oxidation-reduction process [Evidence IEA]	.	Cytochrome_P450_enzyme_invovled_in_Glycolipid_production from BGC0001281 (XP_011392749.1:pident=30.27, evalue=5e-49)	MSVLIICAILLFLSFFIFFGQAPKLRRNGKPLRKPLDTLPFAGNVFRFFQNRQKLFSWFTSCERSFGFETFQISVPTLPPGVVINDPKNLDFVFRNEATFGKGEFFKSRSSDLFGHGIINADGELWKVQRKAGLQFLNNANLKVLAEVALPRDLHTTVRELYDMDVNKPVDLEAVLLSLTTKLMGRMAYDMDMSSANDFSQAFEYASSATGRRFQNPLWRVTEPIITRKLKKSLAIVKNLGREIVANAVDKRNKKDEKADGRLAGISGSLINALLDAIPDHQVVADAALNYLSAGRDTTAQGLTWAFYILIRHPHVVSLIRREIEAEGAEEALTADPWADNYESLGPNSLPYTTAVFYEVLRLYPPVPFEMKQCQTDTTLPDGTFLPKSSIVLWCPWAI…	ATGAGTGTGCTGATTATTTGTGCGATTTTATTATTTTTAAGCTTTTTCATTTTTTTCGGCCAGGCTCCTAAACTGAGGCGTAATGGAAAACCATTGAGGTATGCATATACTATTATTCCCTAGAGTGTCTTTGTTTCTTTCCCTGCTGGGTAGATAGGTCATGGAAACTCTGCTGAATCAAATCTAGGAAACCTCTGGACACGTTGCCTTTCGCCGGCAACGTATTCCGTTTCTTTCAGAACCGACAGAAGCTATTCTCCTGGTTTACCAGTTGCGAGCGGTCATTTGGCTTTGAGACATTCCAAATCTCAGTCCCGACTTTACCGCCAGGCGTGGTTATCAATGATCCCAAAAATCTGGACTTCGTATTCAGGAATGAGGCCACGTTCGGAAAAGGCG…
VE03_04160	scaffold_18:84263-85262	+	cluster	.	.	hypothetical protein	.	NA	.	.	.	.	.	MVLISRRIQFYEIADQPWFPEYFLRKVQSCLTVAWNFRMPIMQKHSPAQVVSSILYNTLDKSVTEYTYVDFCAGAGGPTPCIERELNHKLAKTKSSSDRTGPGATNMVNGEPNESVQFVMTDLHPHIAEWKEACSKTKNLTFVSKSVDATNAPADLILDDGKKVFRMFNLAFHHFDDRLARDIFKNTLETSDGFGIFELSDRTPSSLLMISLMGILFFFITPFYFWRSPGHLFFTYVIPIIPFVVVFDGYVSSLRTRTPDELRSLLKTSGADMDGWSVRSGHDMHTAPLGYVTWVIGVKE	ATGGTTCTGATATCTCGTCGGATTCAGTTCTATGAAATTGCTGACCAGCCATGGTATTAAACCCTGTCTGTCATATTATGCACTGCTAAAAGTAAAGAACAGGTTCCCTGAATACTTCCTCCGGAAGGTCCAGTCATGCCTCACAGTTGCCTGGAATTTCCGCATGCCAATAATGCAGAAGCATTCACCTGCGCAAGTCGTCTCGAGCATCCTTTACAATACTCTTGATAAGTCAGTTACAGAGTATACGTATGTCGACTTTTGCGCAGGCGCTGGTGGTCCGACTCCCTGCATTGAACGAGAATTGAACCATAAACTGGCAAAAACGAAATCGTCCTCAGATCGTACGGGGCCAGGTGCGACTAATATGGTTAACGGCGAGCCCAACGAATCCGTCCA…
VE03_04161	scaffold_18:85768-86721	+	cluster	.	.	hypothetical protein	.	NA	.	.	.	.	.	MEQEPDPATHHAHPYYVPSRADQAPFPPLAIPRPFRLCNVSPEERAVWCMQTAYELALLKNTAFHYGDAYGKVVAVEETKLLLTNIIEMNNKGRSTLAAILEALVGLERTVWSVVIEEEVQNELASIVRFDGHCRARLVAMNILMEKIEETQRMIAVTEQKAAMADNPFGQTWSNTGGGPQSFEAFPPQPEPAEAYEEGEVVFRGGMAAPTEATFVGSDEKASTYAGGSDNQHSGTAKSEDVASSEEPKEEQTPRALWRPQFGSMSLAEAENYSSWRGSQTI	ATGGAGCAAGAACCAGACCCAGCCACTCACCATGCACATCCATACTACGTCCCATCACGTGCCGACCAGGCCCCCTTTCCACCACTCGCCAGTAAGCTGTCCGACACCCCATAACCCTTTCACTACTAACATCCACCCCCAGTACCGCGTCCCTTCCGCCTCTGCAACGTCAGCCCCGAGGAACGCGCAGTCTGGTGCATGCAAACAGCCTACGAGCTCGCCTTGCTCAAAAACACCGCCTTCCACTACGGCGATGCGTATGGCAAAGTAGTCGCCGTCGAGGAGACAAAGCTCCTCCTCACTAATATCATTGAGATGAACAATAAAGGGAGGAGCACGCTTGCTGCTATCTTGGAGGCGTTGGTGGGGCTGGAGAGGACGGTGTGGAGCGTGGTTATT…
VE03_04162	scaffold_18:87052-87811	-	flanking	.	.	hypothetical protein	.	peroxisomal biogenesis factor	IPR008733	PF05648	GO:0005779 - integral component of peroxisomal membrane [Evidence IEA];GO:0016559 - peroxisome fission [Evidence IEA]	BUSCO:BUSCOfEOG7XSTRS	.	MAAIDALVYHPALAHYLRFVATTVGRDKLLRTIQYFSRFYAWYLYRTNATPAAIKPYEAIKKQFGLARKAMRLGKNIEHLKNAKVAADRKDLDPVLKYAAVGRQLGYAAYLSLDAAAFLDAAGIRPTPNAKSITRNSQKAWFTGLSFSVISGLYTLWALKEREARLDKKDGESVVEGKKIQRERAAINLQLLCDCCDLVMPTSSLGWTGFDDGIIGIAGTTSSLIGLYGAWKKTA	ATGGCCGCCATCGACGCCCTCGTCTACCACCCCGCGCTCGCGCACTACCTCCGCTTCGTCGCCACAACCGTCGGCCGCGACAAGCTCCTCCGCACGATCCAGTACTTCTCGCGCTTCTACGCCTGGTACCTCTACCGCACCAATGCGACCCCCGCAGCCATCAAGCCCTACGAGGCGATCAAGAAGCAGTTCGGGCTGGCGCGCAAGGCCATGCGCCTCGGCAAGAACATCGAGCACCTGAAGAACGCCAAGGTGGCCGCCGACCGCAAGGACCTCGACCCGGTGCTCAAGTATGCGGCTGTCGGGCGCCAGCTGGGGTACGCGGCGTACCTGAGCCTTGATGCGGCGGCGTTCTTGGATGCGGCGGGGATTAGGCCGACGCCGAATGCGAAGAGTATT…
VE03_04163	scaffold_18:88555-89983	-	flanking	.	.	hypothetical protein	.	DUF250 domain membrane protein	IPR004853	.	.	.	.	MLPTVEKDAGVSLLARIPSAAYVLNWIFFSTIVILFNKKIISDWGFPYPVLLTCWHLIFATILTQILARTSTILDGRKSVRMTGKVYFRAIVPIGVLYSLSLVCSNLTYLYLSVAFIQMLKAAAPASVLFVGYAFGTDKYDLKVLINICAIVFGVGLASYGEIDFSLIGFLYQLGGLIFESIRLIMVQKLLTGKSDDPNSYKMDPLVSLYYYAPVCAVMNVFVALFVEMPTFKMADLVQLGPWILIANASAAFLLNVASVFLIGKTSSLVLTLCGVIKNVGIVVLSVILWGTIVSGLQWLGYSIASAGLIYYSLGWEGINNALSQGQTMWESRGMNYRGKNLTAIVAGGVLTTFLLFAWWSGRPAV	ATGCTTCCCACCGTCGAAAAAGATGCAGGCGTGTCATTATTAGCCAGGATCCCTTCAGCGGCCTATGTATTGTGAGTTTATCTTGTCGCGCCAGACAATACATCAGCTCGACAGAGGATCTAATACTTGCGCGTCAAAGAAACTGGATCTTCTTCAGCACAATCGTCATTCTTTTCAACAAAAAAATCATCTCCGATTGGGGATTTCGTGAGTGACCCCCCCTTTTCCCCCCGCGCGCGCGCGATGATGCTCAAGTCTAACATTGTCTCAGCCTACCGTACGTCTCCATCCAATTCGAAAGCCAAGCATACTACGAATTACTCTTGGCCCTTGGAATCGAACTCTAGCTAACGCGCTTGTAGCCGTCCTGCTAACATGTTGGCATCTAATATTCGCGAC…
VE03_04164	scaffold_18:91139-92458	+	flanking	.	.	hypothetical protein	.	Glycosyltransferase family 17 protein	IPR006813	.	GO:0016020 - membrane [Evidence IEA];GO:0003830 - beta-1,4-mannosylglycoprotein 4-beta-N-acetylglucosaminyltransferase activity [Evidence IEA];GO:0006487 - protein N-linked glycosylation [Evidence IEA]	CAZy:GT17	.	MVSRMELTQSRIRFLLVGAFITAFLLFLANTSAVRSHPAFDKPWGPGGEHPGHPPPHKGPGPHHGHRPDEPPRPPGPPKPPGPPKPPKPPGPLKPPTPLAPVVAEAKPESTTSAAPKETNAVAPAAPAKTDLKDATEYLSVDEATQFCKFRRFETFPNRDKKRKIYDLVLINRELEWLDIRLGQMYSHVDYFIIVEAAKTFTDEPKTLYVETNWDRYAPYHDKMIRHTLTDEGMIFKTTWERETFSRNAMVDQVIPFLEGAQKVEIDDVIIIADVDEIPRPSALTALRNCAIPDAVTLRSKMYYYSFQWHQRGPDWTHPQAMLWKGPELTMPADTLRMGAREQHHMQNAAWHCSYCLKSLSDMVNKVTSFSHIEFNKPEFRDPEKILNRVRHGLDFFDR…	ATGGTGTCGAGGATGGAGCTCACCCAGTCGCGCATCCGCTTTCTCCTAGTCGGCGCGTTCATTACAGCATTCCTCCTTTTCCTCGCCAATACCTCTGCTGTGCGATCGCATCCTGCATTCGACAAACCGTGGGGACCTGGGGGAGAGCACCCAGGACATCCCCCGCCGCACAAGGGACCAGGTCCGCACCATGGCCACAGGCCGGATGAACCACCAAGGCCGCCAGGACCGCCAAAGCCCCCAGGGCCACCAAAGCCGCCGAAGCCTCCAGGGCCGCTAAAACCGCCGACACCCCTAGCACCAGTCGTGGCAGAGGCGAAGCCCGAATCGACTACGAGCGCCGCGCCAAAAGAGACCAATGCTGTTGCGCCCGCTGCGCCTGCGAAGACGGATTTAAAG…
VE03_04165	scaffold_18:93038-94502	+	flanking	.	.	hypothetical protein	.	NA	IPR005828;IPR020846	.	GO:0016021 - integral component of membrane [Evidence IEA];GO:0022857 - transmembrane transporter activity [Evidence IEA];GO:0055085 - transmembrane transport [Evidence IEA]	.	.	MLVCRACRACEAHTRLAQAASPPGRHHARHNLQRTVHEVLGQLVFGYTSDKWSRKNSLLVATVIMIIFTALSAGSYGGGSLSGMIAALTAVAAAEASGEVKSGTRNTWFIMFTNVAIDFGFVIGAFVPYILVLIFTEDHLRATWRVALGLGVVPPIVLLLMRLRLQEPEEFKRESMKHVSIPYGIVLKYYWFRLFVVGLIWFLYDFSVFAFGIYSSTIIQGIIGDDVPLSTTFGWNTVINVFYIPGAMLGGPLSDRIGPRYALVLGVTLQAIVGFIMAACYGTLTQPGHIASFAVVYGIFLSLGELGPGDNIGLIASKTCATGVRGQYYGIAAAVGKIGAFVGTRVFPYIQAAGGDDPVKQAQYPFWVASSLCVFSAFLALFLLPHIGQDTITEEDVKF…	ATGCTCGTTTGCCGTGCTTGTCGAGCGTGTGAGGCGCATACAAGACTTGCACAAGCCGCATCACCACCAGGTAGGCACCATGCTCGGCATAATCTACAAAGAACGGTACACGAAGTCCTCGGGCAGCTAGTCTTTGGTTACACGAGCGACAAGTGGTCGCGCAAGAACTCGCTCCTCGTCGCTACTGTCATCATGATTATCTTCACGGCTCTCAGCGCCGGCTCGTACGGTGGCGGCTCGCTGTCCGGCATGATCGCCGCGCTCACCGCGTACCGCTTCCTTGTTGGGATCGGAATCGGTGGGGAGTACCCCCGCGGGCAGTGTCGCGGCCGCTGAGGCGTCGGGCGAGGTGAAGTCGGGGACGAGGAATACGTGGTTCATCATGTTCACTAATGTGGC…
VE03_04166	scaffold_18:94966-95956	-	flanking	.	.	hypothetical protein	.	nicotinamide mononucleotide	IPR004821;IPR005248;IPR014729	.	GO:0016779 - nucleotidyltransferase activity [Evidence IEA];GO:0003824 - catalytic activity [Evidence IEA];GO:0009435 - NAD biosynthetic process [Evidence IEA];GO:0009058 - biosynthetic process [Evidence IEA]	.	.	MASTTTPSTPRQSPPPSPSADMDDSVSSQTLSTYQFPTHRYKRQQTRADRIPLVFVACGSFSPITYLHLRMFEMAADFAKFNTEFEVLGGFLSPVSDAYKKAGLTSSRHRLRMCELAVQQTSNWLMVDPWEALQEKYTPTALVLDHFEHEINVVQGGVLDVDGNPRPVRIALLAGADLIQTMSTPLVWSAKDLEHILGRYGTFIVERTGTDIDDALSSLQAWKEKIWVIPQLILNDVSSTKIRLFLRREMSVRYLIPAQVIEYIEENGLYEEEGAEGKGKGKSGEGKAVEGKSAEGKTTGSETAGEALAKS	ATGGCCTCAACCACCACGCCCTCCACCCCTCGCCAGTCGCCCCCCCCCTCCCCCAGCGCCGACATGGACGACTCGGTATCTAGCCAGACGCTATCGACCTACCAGTTCCCGACGCACCGGTACAAGCGGCAGCAGACGCGCGCGGACCGCATCCCGCTCGTCTTCGTGGCGTGCGGCTCCTTCAGCCCGATCACGTACCTGCACCTGCGGATGTTCGAGATGGCGGCCGATTTTGCAAAGTTCAATACTGAGTTTGAGGTTCTGGGCGGGTTTCTGAGTCCCGTTAGTGATGCGTATAAGAAGGCGGGGCTGACGAGCTCGAGGCATAGGTGAGTCCTCCCCCCCCCTGGAACGGACAACGGACGGACGCTAATGCGGATACAGACTACGCATGTGCGA…
#Cluster_10
#GeneID	Chromosome:start-stop	Strand	ClusterPred	Backbone Enzyme	Backbone Domains	Product	smCOGs	EggNog	InterPro	PFAM	GO terms	Notes	MIBiG Blast	Protein Seq	DNA Seq
VE03_03990	scaffold_19:7377-15332	+	cluster	Type I Iterative PKS	PKS_KS (60-479);PKS_AT (579-891);PKS_DH (955-1127);cMT (1419-1597);PKS_ER (1833-2149);PKS_KR (2174-2348)	Type I Iterative Polyketide synthase (PKS)	SMCOG1022:Beta-ketoacyl_synthase	PKS_ER	IPR001227;IPR006162;IPR009081;IPR011032;IPR013149;IPR013154;IPR013217;IPR013968;IPR014030;IPR014031;IPR014043;IPR016035;IPR016036;IPR016039;IPR016040;IPR020801;IPR020806;IPR020807;IPR020841;IPR020843;IPR029063;IPR032821	PF00109;PF00698;PF08659;PF14765	GO:0016491 - oxidoreductase activity [Evidence IEA];GO:0031177 - phosphopantetheine binding [Evidence IEA];GO:0003824 - catalytic activity [Evidence IEA];GO:0016740 - transferase activity [Evidence IEA];GO:0055114 - oxidation-reduction process [Evidence IEA];GO:0008152 - metabolic process [Evidence IEA]	.	Fum1 from BGC0000063 (ACB12550.1:pident=39.51, evalue=0.0)	MEFSSQPNGHSRYTNGHTNGQSEYTNGYTNGHTNGHTNGRTKGYANGHASASIGKPLYEPIAICGMGMRLPGSINDSQAFWDLLQNKRNGRCKVPKERYDVDTWFGPGKSGHVASKFGYFLDHVDLAKMDTSFWSATKDECASMDPQQRLLLEVAYEALQTAGQKSSELRGRKIGVFVGSFEGDWLELDQRDVENFSRHRQSGSGDYMAANRIHYEFGFMGPSTVIRSACSSSMIALHDACTAIIAGECEGAIVGGCNLILSPRMTATMQELGVASPSGYCHTFDADADGYARGEAVSAVYIKKLSDAIRDGDPVRSVIRSTCFNSGGRAATMSAPVAAAHEALMRRSHELAGITDFSRTAMVECHGTGTPVGDPIEVQAVANVFGDHGIYIGSVKTNL…	ATGGAATTTTCTAGTCAGCCAAACGGCCACTCACGGTACACGAACGGCCACACCAACGGCCAATCGGAGTACACCAATGGCTACACCAATGGCCATACCAATGGACACACCAATGGGCGCACAAAAGGCTATGCTAATGGCCATGCCAGCGCTTCCATCGGGAAGCCTCTGTATGAGCCCATCGCCATTTGCGGCATGGGAATGAGACTCCCGGGCTCAATCAACGACTCCCAAGCCTTCTGGGACCTGTTGCAGAACAAGCGCAACGGACGATGCAAGGTGCCCAAGGAGCGTTACGACGTCGACACTTGGTTTGGCCCTGGAAAGTCCGGCCACGTCGCCTCCAAGTTTGGCTATTTCCTCGACCATGTCGACCTAGCCAAGATGGACACGTCCTTC…
VE03_03991	scaffold_19:19017-19620	+	cluster	.	.	hypothetical protein	.	NA	.	.	.	.	.	MRVSSYLVSASVVDLAAAITGFDEECAPYAAHGTGDPFPYFNSTEETDLFIRCSETTYECDPKIHGTRWFMINNKTEAVPEDCLKRPFGLHLNENYTGPISMPGLTELSGCGISGTYDGTYYDQGRLIPINVTSVDLPDLVTIESGLVIDNADSITSLNVPKLRDLVHLILNFTGGRPST	ATGCGGGTCTCCAGCTATCTTGTTAGCGCGTCTGTCGTGGACCTGGCAGCAGCGATCACCGGCTTCGGTACGTGCCTCGTATTTACGCGATCTCGATGTTTTCCCCTACTAAAGTCACGGATACACAGACGAGGAGTGCGCTCCCTACGCGGCCCATGGCACCGGGGATCCATTTCCCTACTTCAATTCCACAGAAGAGACGGACCTGTTTATCCGCTGCTCAGAAACCACATATGAATGTGACCCCAAGATCCACGGTACGAGATGGTTCATGATCAACAACAAGACCGAGGCTGTCCCCGAGGATTGTCTTAAAAGACCATTCGGTCTACACCTGAATGAGAACTACACCGGGCCGATATCAATGCCCGGCCTGACCGAGCTGTCTGGTTGCGGGAT…
VE03_03992	scaffold_19:21844-24058	+	cluster	.	.	hypothetical protein	.	fungal specific transcription factor	IPR007219	.	GO:0005634 - nucleus [Evidence IEA];GO:0003677 - DNA binding [Evidence IEA];GO:0008270 - zinc ion binding [Evidence IEA];GO:0006351 - transcription, DNA-templated [Evidence IEA]	.	unknown from BGC0000070 (ADI24965.1:pident=29.50, evalue=2e-18)	MTWGTPNASTGSDNYATLRQSSRKRGSSHLSDFDADSALAITRKIFGSQKSRAFTTHRATSAIPGGGCRDTSGTRSSNNVLAPLVPVVEIIGIELPTYEVCNKLLETYFSAVHWFSLVVYEPKFRSRYNAIVQTGLASRSDHGFLLLLLMVLTMGCWYTPKNKSSDLGLSGNDMEAIRSQFLKVVQRDFMELMDEDCLEFVQLCALLGSFYLYHGRPRSSFSILGAATKTAQAMDLHRDSETRWTFEDIEERKRVWWTVYTWDRFATITYGRPLSINDRDCNVQMPSEIVENVHFDPLLQATQICLSTYQCRLNLVYRIASPLLEDIYGMRTSHNMDRCSQQKMVAEANQALLKWQQDLPPHLSFDRLNDLTAYSSTEEKMHNLQALSLQLTYDNLMIV…	ATGACCTGGGGTACGCCGAACGCTTCAACTGGGAGCGACAACTACGCGACTCTGCGCCAAAGTTCACGGAAACGAGGGAGCTCCCATTTGTCCGATTTTGATGCTGATTCGGCGTTGGCAATCACTCGTAAGGTGCAATTCCCCTTGGGTAGTGGAGGCTGGCCACAATGACTGACGTGAGACAGATCTTTGGATCTCAGAAATCACGGGCATTCACTACCCACCGAGCTACCTCCGCGATTCCTGGTGGAGGATGTCGCGATACTAGCGGCACAAGAAGCTCAAACAATGTGCTAGCCCCGCTGGTCCCCGTTGTCGAGATAATCGGAATTGAGCTACCAACATATGAAGTTTGTAACAAGCTCTTGGAAACTTACTTCTCCGCTGTCCACTGGTTCT…
VE03_03993	scaffold_19:24116-25334	-	cluster	PKS/NRPS-like protein	PKS_ER (36-284)	hypothetical protein	SMCOG1040:alcohol_dehydrogenase	Xylitol dehydrogenase which catalyzes the conversion of xylitol to D-xylulose. Xylose is a major component of hemicelluloses such as xylan. Most fungi utilize D-xylose via three enzymatic reactions, xylose reductase (XR), xylitol dehydrogenase (XDH), and xylulokinase, to form xylulose 5- phosphate, which enters pentose phosphate pathway	IPR002085;IPR002328;IPR011032;IPR013149;IPR013154;IPR016040;IPR020843	.	GO:0008270 - zinc ion binding [Evidence IEA];GO:0016491 - oxidoreductase activity [Evidence IEA];GO:0055114 - oxidation-reduction process [Evidence IEA]	.	zinc-binding_dehydrogenase from BGC0000163 (ACR50754.1:pident=37.25, evalue=8e-42)	MASNTNGDALQVSEENRVFVLRRKGEFDYETRPTPELPTSRHVLVKVMATGICGSDIHYWKHGKVGPFVVREPLVLGHESAGIIVRCGTEVKTVTVGDRVALEPGVPCRTCGFCRGGKYNLCDEMRFAATPPIDGTLATYYTVPEDFCFTLPPHISIEEGALVEPLSIAVHCTKLASITIGQTVLVMGAGPIGLLCCAVAKAFGASTVIATDIVDSRLQFAQTYATTHTYKMQQLASEENAKAIMSSCDIPAGADVVIDATGVESCISSGIFAMKKGGIFIQAGLGSSNVVFPVGELCAKEGVYKTSFRYGPGDYELAIELLKSKKISLKELITHSYEFECAEQAFAGAGRQEGIKSIIYGPRK	ATGGCTTCTAACACAAATGGCGACGCTCTTCAGGTCTCTGAGGTGAGTTCATGAGTTTATGGGTTCACGTTTTTCGAGACTCACCATAGCTAACAATGTACTCTGCAGGAAAATCGAGTCTTTGTTCTCCGACGTAAAGGAGAGTTCGACTATGAGACACGACCTACACCAGAATTACCTACAAGCCGACATGTACTTGTAAAGGTCATGGCAACTGGAATATGTGGAAGCGACGTACGCAAGATCCAATCAAGACAGCCGTGACTCTAGCTGATACAAAATATTATCATAGATCCATTACTGGAAGCATGGCAAGGTTGGCCCGTTTGTGGTGCGCGAACCACTTGTGCTTGGTCATGAATCCGCCGGTATCATTGTCCGATGCGGAACAGAGGTCAA…
VE03_03994	scaffold_19:26104-28093	+	cluster	.	.	hypothetical protein	SMCOG1169:sugar_transport_protein	Sugar (and other) transporter	IPR003663;IPR005828;IPR005829;IPR020846	PF00083	GO:0016021 - integral component of membrane [Evidence IEA];GO:0016020 - membrane [Evidence IEA];GO:0022857 - transmembrane transporter activity [Evidence IEA];GO:0005215 - transporter activity [Evidence IEA];GO:0022891 - substrate-specific transmembrane transporter activity [Evidence IEA];GO:0055085 - transmembrane transport [Evidence IEA]	.	EcdD from BGC0000338 (AFT91387.1:pident=30.37, evalue=5e-56)	MAKEDIPKSSEHESMTSLSDNQQTVEFSPPTNLTFLERALKPTVYIPRYPKWMVGKRLLWATCLFGSLGDALFGYDQGLLVNEVFVKRFFGDYGGLLGNTDTVNPSLIGITVSCLQLAAAIGSLLAGILGDIMGRKRCVRVGGFIYLTMAFVQAFAPNLACFIAGRTIQGLGVGFLSMTVPVIQTEIAAPHRRGLMVGVEYTFLIGGYMLSCWVDYGFNFLLPDNVSWQGPYFVQMGLAFILFAMSFFLPETPRWLARNGFTQEALKTVADLHSGGDTSDKDVQHVFLEIQEAVRYEATLGKATFREMFTTYRKRTIVGITAQMFAQLNGINVISFYLPSSLAAAGFDNRRSLLFTAANAIIYTSATIPVWWLADRWGRRPLLIFGGIAMAVALSIVCV…	ATGGCAAAGGAGGATATCCCCAAAAGCAGCGAGCATGAAAGCATGACGTCCTTGAGCGACAACCAGCAGACTGTTGAATTCTCTCCACCAACCAACCTAACTTTCTTGGAACGAGCTCTTAAGCCAACGGTCTACATCCCCCGTTATCCCAAATGGATGGTCGGCAAACGTCTTTTATGGGCAACGTGCTTATTTGGATCACTGGGAGATGCTCTCTTTGGTTATGACCAGGGTAAGATCTATAACATCCGAACATGCTGATTGCCTTAGCTAATACGCATCATTCTCAAAGGTATAATGTCAGGGCTTCTCGTGAACGAGGTCTTCGTGAAACGATTTTTTGGTGACTACGGAGGGCTACTTGGGAATACAGATACTGTCAATCCATCTCTAATTGGT…
VE03_03995	scaffold_19:28859-31983	+	cluster	.	.	hypothetical protein	.	NA	IPR022812;IPR027417	.	.	.	.	MTQYTETGGPSSSTNSGLPFRQRGQKAPLPTSRRETEAFIANAVSTGRTISETLADELRHGDFGNDEENNLRPILTLAEELRNYQSPVEFTIGVVGDSGVGKSSLINSLLDVERLAKAGADGTACTSAATEYRKKRTSDPDVFNVEIECMNDGEVEGLLRQCVVDYRQYHLRDLDHPLANSEEEALQKKAKVAWDTLAAAFGNTPGCTEVRFQDQAISIDYIQREVRAWKDGIQWPVGFNAPGVLIHSAVPEDCVSRIDTFLSGRIWPFVKVVRIYLDAAVLNSGLVSMTLTLLASALRKQGYTSGVNRLVRQLGAKFTSLRRSQGIAIVCTKSEVSRTQETEILRDIPNTAEFNPQVTDRLWDDIMDDRDDQRPTMHLEARRTNLFIFARNQHVRRLL…	ATGACACAATATACTGAGACTGGCGGCCCCTCTAGCTCAACAAACAGTGGCTTACCTTTCAGGCAAAGAGGCCAAAAAGCGCCCCTTCCAACTTCACGTCGTGAGACTGAGGCTTTTATCGCAAATGCCGTATCTACGGGCAGAACTATTAGCGAAACTTTGGCCGATGAATTGAGGCACGGCGATTTTGGGAACGACGAAGAAAATAATCTTCGTCCAATTTTGACACTTGCTGAAGAACTCCGTAACTACCAATCTCCAGTTGAGTTCACGATAGGCGTGGTTGGAGATTCCGGTGTTGGTAAGTATCTCGCTCTTACATGACCGACAATTCTAATCGATTTGTAGGGAAAAGTAGCTTGATTAATTCCCTACTTGATGTAGAGCGTCTAGCAAAAG…
VE03_03996	scaffold_19:33253-35213	-	cluster	.	.	hypothetical protein	.	Fungal_trans	IPR007219	.	GO:0005634 - nucleus [Evidence IEA];GO:0008270 - zinc ion binding [Evidence IEA];GO:0003677 - DNA binding [Evidence IEA];GO:0006351 - transcription, DNA-templated [Evidence IEA]	.	Aldolase-type_TIM_barrel from BGC0001205 (KGO40483.1:pident=27.72, evalue=1e-36)	MATDREATPLRHRHDQGWISTASADPDMPALVLGEQLRGDESSHSPAHALETPPFVPFSGHGPSTQISQSLDQIDGHYAQLFGGSSESDPWLLRHCRFDKLGLRRFLKVHFRTAGGVPTRDKIPAHFMISKNNVCKGAMAETRISGEKDFRTELARLVPPECGPRLVQLFLTHVFPILPVLSRSQLGLTQTQGTPDIHCLAAIPTHLLAAIYASTLPYALNDDHLDLLYAYEKPSLAKVWRIVYELICEEIHTPHLSLLQAALLYVHKGFEDDQRYASSDTPFIWSFIGSVVGLAHSLGLHLECGLFGIPAQEKRLRRRLWWAVYVEDKFMSLLMGRPPYIHQDEWDVTELQDSDFDVQYSFQSEISSSSTHIPFRHMTRLALIVESIQQSLWSLKASQ…	ATGGCAACTGATCGGGAAGCCACTCCATTGAGGCATAGACATGACCAAGGATGGATATCTACCGCATCGGCAGATCCAGATATGCCCGCCCTAGTTCTGGGAGAGCAGCTACGCGGCGACGAGTCTTCGCATTCTCCCGCACATGCTCTTGAAACGCCCCCCTTTGTGCCTTTCTCTGGCCACGGGCCTTCGACTCAGATCTCGCAAAGCCTAGACCAGATTGATGGCCACTATGCCCAACTATTTGGTGGTTCTTCGGAATCTGACCCGTGGTTATTGCGGCATTGTAGATTCGACAAGCTAGGCCTCCGAAGGTTTCTGAAGGTGCATTTTAGAACAGCCGGAGGGGTGCCTACGAGAGACAAGATTCCCGCTCATTTCATGATCAGCAAAAACAAC…
VE03_03997	scaffold_19:35635-36196	+	flanking	.	.	hypothetical protein	.	Oxalate formate antiporter	IPR020846	.	.	.	.	MPDNRYVVNSRHSKDLDIDYQSYKYPEGGTSAWLVVLGAWCAMVPCMGLLNSLAILQAQVTEKELHRMLESTTGWIFSTYDFFLYFCGAQVGPIFDAHDVKFLIIPGTIGMVVSLVSLSFSNEFYQFLL	ATGCCAGACAACAGGTATGTTGTAAACAGCCGGCATTCCAAGGTACGTGGGGCGAATATATGTATACAGGGCCTCTGACAAGCTGACCAAAATAGGATCTTGATATCGACTATCAGTCCTACAAGTACCCCGAAGGCGGTACAAGTGCCTGGCTTGTCGTTCTCGGTGCGTGGTGCGCCATGGTTCCATGCATGGGACTTCTGAATTCTCTTGCTATACTTCAAGCGCAGGTTACTGAAAAAGAGCTCCACAGAATGTTGGAATCCACCACTGGTTGGATATTCAGCACTTACGACTTCTTCTTGTATTTCTGTGGCGCCCAGGTCGGTACGTGGCTTAATATATCTCGAGTCATTACTATCACAAATACGGTTTGCTGACATGCTACTAGGGCCAATA…
VE03_03998	scaffold_19:37559-38788	+	flanking	.	.	hypothetical protein	.	FAD binding domain	IPR002938;IPR023753	.	GO:0016491 - oxidoreductase activity [Evidence IEA];GO:0071949 - FAD binding [Evidence IEA];GO:0055114 - oxidation-reduction process [Evidence IEA]	.	.	MRVLISGAGIAGPTLAWFLAKTPAHITVLEKSSSLRSEGHNIDIDGSAITIINKMDVLDEIKRLNTTEIGTRILASDGKPIATFPFNKGSSIDPTSEYEILRGDLANILYEASKSRLNVEYMFGTTVEEVLQNDQELVKVRLSNGEEREFDLVVAADGQWSKLRQWCFPPETIQVVDKDVYVIYCTIPRLPEDTNYWNCYIGLKSRNITLRPDPHGTIRAMLTKMPCDDAERLEWQEAVRGDRGMQRKLLRKTYADAGWEAERILDAMDKSPDFYFQAVQQIKMSKWSSGRLVCIGDAAFAPTPISGMGTTSAIHAAYMLAGEISKLDNGEHPARALEAFETALRPAIEKVQSDPDYPGVVHPKTALHRWLLQSTMWAVTQIVQIPFVATRALRSRQDH…	ATGCGTGTGCTTATCAGCGGCGCGGGCATTGCTGGCCCTACCTTAGCATGGTTCCTCGCCAAAACGCCTGCGCATATCACTGTTCTCGAAAAGAGCAGTAGTTTAAGGTCAGAAGGGCATAATATTGATATTGATGGCAGCGCCATCACGATAATAAACAAAATGGATGTTCTAGATGAAATCAAACGGCTCAACACTACAGAAATTGGTACACGTATCCTGGCCTCTGATGGGAAACCTATCGCCACCTTCCCATTTAACAAAGGTTCGTCTATTGATCCTACCTCCGAGTACGAAATCCTTCGTGGAGACCTGGCAAACATACTTTACGAGGCTAGCAAAAGTCGCTTAAATGTCGAATACATGTTTGGTACCACGGTTGAGGAAGTTCTGCAGAAC…
VE03_03999	scaffold_19:40093-42579	+	flanking	.	.	hypothetical protein	.	NA	IPR001138;IPR007219	.	GO:0005634 - nucleus [Evidence IEA];GO:0003677 - DNA binding [Evidence IEA];GO:0008270 - zinc ion binding [Evidence IEA];GO:0000981 - RNA polymerase II transcription factor activity, sequence-specific DNA binding [Evidence IEA];GO:0006351 - transcription, DNA-templated [Evidence IEA];GO:0006355 - regulation of transcription, DNA-templated [Evidence IEA]	.	.	MAGAAGVCKPTIPQLSCQLCRERKVKCDKLGPCTTCVSASVECLPIFRQRLPRGRHAQKSSNVTRQQQRSSQQNEETQVPSERRKAQPNPSGRTPQSGGHDKTTNVSFSRRQVYARAASPSVHGNGDMQAADAFDLPAPCSPHSQLGAIINDEYSQTNAAFSDLGTAFADADDMLWTDSIMDLADMQDPTKIGSTFPAHSQSPSRNTTAGFGNMGTSNEKSLQPFDASADMSAFSMLCVGGPSGMPPASTAQPEISNACLFQVYVEQVDPVIKILHRPSLSKLMEKNEPYLTYPEGHVYATALSAAVCYAAACSLTENQCRRMFQAGKLSIVATLRRTCERALERADVLSTQDMTVLQAFVLYLVGRKSELHNASVWSLVSLAVRLAKGMSLHSNVKRG…	ATGGCGGGCGCGGCTGGAGTTTGTAAGCCTACAATTCCACAGCTCAGTTGCCAGCTCTGTAGGGAACGGAAAGTGAAATGCGACAAGCTCGGGCCTTGCACGACATGTGTCTCAGCCAGTGTGGAGTGCCTGCCAATCTTTCGCCAGCGGCTTCCTCGTGGCCGCCATGCTCAGAAGAGTAGCAACGTGACTCGGCAGCAGCAGAGATCGTCTCAACAGAATGAGGAAACCCAGGTGCCATCGGAGCGACGAAAAGCTCAACCCAATCCATCTGGTAGAACCCCACAAAGTGGTGGCCACGACAAGACTACCAATGTAAGCTTTTCTCGGCGCCAAGTCTATGCCAGGGCGGCATCGCCAAGTGTACACGGCAACGGTGATATGGTAGGTCCCACGTGG…
VE03_04000	scaffold_19:43207-45197	-	flanking	.	.	hypothetical protein	.	efflux pump	IPR011701;IPR020846	.	GO:0016021 - integral component of membrane [Evidence IEA];GO:0055085 - transmembrane transport [Evidence IEA]	.	.	MAGEQNKNMASELAVEDNGAPISHEEEAPEVDKMGNPAPKYPHSPKQVFFSWVAILFAVFLVSLDKTIVSTAIPAITNDFHSLNDIGWYGSAFFFTGACCQLLIGKVYTFTTPKYAFLANIFVFEVGSTLCASAPSSTAFIIGRAIAGFAAAGVQVGNVIILTSIVPLKDRPKYMGFLGLVMGVSGVIGPLLGGALTSNVSWLNLPIGGFALLVIFFILEPFPPVEPDMPIIERLKKLDLLGEFFIIPSIVSLLLALQYGGSVYSWSNGRIIALFVVFGVCAIAFIAVEVLMQSTATISSRIIKNRSIVAGMLFQFCQTSAMFLMLYYIPVWLQAIKGVSAITSGIDTIPLVLSLIIASILTGQLISGIGYYTPFGIASAVLMAVGSGLITTWSVDTGS…	ATGGCTGGAGAGCAGAATAAAAACATGGCTAGTGAACTCGCAGTTGAAGACAATGGTGCACCTATCTCTCACGAAGAAGAGGCTCCCGAGGTTGACAAGATGGGCAATCCTGCTCCCAAGTACCCACATAGTCCCAAACAAGTGTTTTTCTCATGGGTTGCTATTCTTTTTGCTGTATTTTTGGTCAGCCTGGTAAGCAAACAGAGCTCCGCCCGATTGTTAACTGCAAACTAACCCAGTGCTCAAATTAGGACAAAACAATCGTCTCGACCGCAATACCAGCAATAACAAACGATTTCCACAGTTTAAATGATATCGGTTGGTGAGTACAAGACCAATATCCGAAAGTACATATGCGGTTTTCTGACGTTGTGGCTTCCTAAGGTACGGTAGCGCGTT…
VE03_04001	scaffold_19:47106-50220	+	flanking	.	.	hypothetical protein	.	NA	IPR006680;IPR011059;IPR032466	.	GO:0016810 - hydrolase activity, acting on carbon-nitrogen (but not peptide) bonds [Evidence IEA];GO:0016787 - hydrolase activity [Evidence IEA]	.	.	MLEEMFVRLDLQVSQMVREPEPMENHAQKQEIPAIFSGLSEARERLVSHWHVVSHSTSDVWDSSNEKLCTVPLAGAWQKKSISILARWSSVYDVYLNIQGENLTDRKRKGTAVLNILKELGSTAMVLTKTTVDDQENWDVFCSMFQKIVSLAEDIVEVDQNSTAGMPTFCIDMALIGPLFASTPPTGKKALTNVRVFDGWRIRKPSTVVIDGDSITFNLRDIQNTIDGEGGVLLPGLIDSHIHLSSLDSLDTLSSYGVTTVMNMGCTNYTLCSALRDQTGLTSFITAGEGAVAPNSTHATVFGAKGFVNSPAQAPQFVENVFGNGSNFIKIISEPNGFNQAIHDVLVRTTHSLGKTAMTHAQDYGSYEVAIRSKTNGLQHVPFDIPLTEEMAQRIKNQA…	ATGCTAGAAGAGATGTTCGTGCGTCTGGACCTTCAAGTATCCCAGGTAAGGCTTCTGTCTTCTAGCTTACGCAGGTTCGTTTTATTTGTTAAAGTAGATGGTTCGTGAGCCCGAGCCAATGGAAAACCATGCGCAGAAACAAGAGATCCCAGCTATATTCTCTGGTTTATCAGAAGCCCGAGAGAGGCTCGTATCTCACTGGCACGTAGTTTCTCACTCTACAAGCGACGTATGGGATTCTTCGAATGAGAAGCTTTGTACAGTTCCTCTGGCTGGGGCCTGGCAGAAGAAATCCATTAGCATTCTGGCAAGATGGTCTTCAGTATATGATGTCTACCTAAACATTCAAGGTGAAAATCTAACGGATAGAAAAAGAAAGGGTACCGCTGTCCTGAACAT…
#Cluster_11
#GeneID	Chromosome:start-stop	Strand	ClusterPred	Backbone Enzyme	Backbone Domains	Product	smCOGs	EggNog	InterPro	PFAM	GO terms	Notes	MIBiG Blast	Protein Seq	DNA Seq
VE03_03873	scaffold_20:60974-63089	+	flanking	.	.	hypothetical protein	.	NA	.	.	.	.	.	MSGVEVAGIVLAVLPLFISALENYENGLDPIRAFLEFDSELPNQIRKLRDQHINYNLTMKLLLSSIAESEEVDEMLSDPGGPCWKDGGMQNRLEERLDESYIAYLDTIKHIEEIMKTIAKDLKIDQSDRTTRADLQSLLAKAPRKDNHYEFGRRVKFGMKLKKFKRLLDELDSENRKLERFTDKTERLEPYRSAKPTSMFNPPLNDIRLYAKNLYGVLCVGAGCSQSRHQAKLQLEKRLYPKRTKASWKQSKEISQSTRPCFRVSMYASRWQDVEVQILESESPAGEQRANQPKPTSQPQGVGLSKPKPSTGPVALLAVTGNKGLEPIEETHILFEKQSGQHGISTKMLISSKKGAGYSMSMSNSVGPILNQSFGKVQSSIMNGKSAQTGKVKPVSKAV…	ATGAGTGGTGTCGAGGTCGCCGGCATAGTCCTTGCCGTTCTACCCCTCTTCATCTCCGCTCTTGAGAACTACGAGAATGGATTGGACCCAATTCGGGCATTCTTGGAGTTCGACTCCGAACTGCCAAACCAGATCCGAAAGCTCCGAGACCAACATATCAATTATAACCTCACGATGAAGCTCCTGCTCTCGTCCATAGCGGAAAGCGAGGAGGTCGACGAGATGTTATCTGATCCAGGCGGTCCGTGCTGGAAAGACGGCGGGATGCAGAACAGGCTCGAGGAAAGGTTAGATGAATCGTACATAGCATACCTTGATACGATCAAACATATAGAGGAAATCATGAAAACTATTGCGAAGGACCTCAAAATCGACCAAAGCGATAGAGTAAGTCAGGCA…
VE03_03874	scaffold_20:63339-65391	-	flanking	.	.	hypothetical protein	.	Vacuolar effluxer which mediate the efflux of amino acids resulting from autophagic degradation. The release of autophagic amino acids allows the maintenance of protein synthesis and viability during nitrogen starvation (By similarity)	IPR020846;IPR024671	PF11700	.	Autophagy-related protein 22-2	.	MPNERRTRRPLPERLQSTTSIKYSLRSHSSSFEADDERSSSDVERTMGSDIGGHRRAGSQYAGEDTRLTSKRELAGWYAYGFAAEVFVICGMGSFVPITLEQLARENGVLLSDRTTPCVASSTYPNSTGNAASLLSRGNHAPEPDQCVIYFLGMEINTASFAMYSFSLSVLFQFLVVISISCAADHGNYRKRLLLIFAWTGAIATMLFLPVVPSVYLIGALLGIIANTCLGASFVLLNSFLPLLVRHHPEVQDEDLGSDEHYTEDEESIVEDEPPSSLTNSTSALLNPIPLAVPATSTALKLSTQISSLGIGISYSAALFVQILSVMILFGLGSSTFSLRLVLFVIGLWWFVFTIPAALWLRPRPGPPLPTNMATSGLTYIKHSWASLYRTIRLTPALP…	ATGCCCAACGAACGTCGTACGCGCCGACCACTTCCGGAACGACTACAGTCAACAACAAGTATAAAATACTCCTTACGCTCGCACTCATCTTCCTTTGAAGCAGATGACGAGCGATCGAGCTCCGACGTCGAAAGAACCATGGGTTCGGATATAGGAGGCCACCGACGCGCGGGGTCGCAGTACGCCGGGGAAGACACAAGGTTGACCAGCAAACGGGAGTTGGCAGGATGGTACGCCTACGGATTTGCGGCTGAGGTCTTCGTTATTTGCGGTATGGGTGAGTAAACGTATTTCATTAAGGGGGTTATACTGCATCGCGCAATGCGCTGGGCATATACAGTGCCCAGCGCCTCTCAACTTCGCCGAACGTCTTTACTCAACGCTTCGTCCACAAGAACC…
VE03_03875	scaffold_20:66314-70073	+	flanking	.	.	hypothetical protein	.	Component of the Mediator complex, a coactivator involved in the regulated transcription of nearly all RNA polymerase II-dependent genes. Mediator functions as a bridge to convey information from gene-specific regulatory proteins to the basal RNA polymerase II transcription machinery. Mediator is recruited to promoters by direct interactions with regulatory proteins and serves as a scaffold for t…	IPR013947	PF08638	GO:0016592 - mediator complex [Evidence IEA];GO:0001104 - RNA polymerase II transcription cofactor activity [Evidence IEA];GO:0006357 - regulation of transcription from RNA polymerase II promoter [Evidence IEA]	BUSCO:BUSCOfEOG7G7KXF	.	MENGYGTGAHTNHDRNEAPNGTNGALQASSRAAEKTSLPNQQQSPNQSIQMNGSNGAPMTQSADQPAGSVSKNANIQTKGTPPEINHITEGFESLPNLLTRLAQVTHNQLSGKLLELAGMNIQQSPDNSNAVSFVSGPDDNSAENIKKKVNLLKFAEGVHSNWTKALVITKWSRISEEVSRVIDLKAHLDEQKLYYDIAVHELSEVKRSLVHARLPNPDLRTAVEVLSTGKASWMPDLGYIEPPPLTAKEILQSLQNLNTLLSIRLNLHDYDKIPYHFRNYTIKSGRVTFRVEGEFEVDLTIADEDPDKQFWFIDFRFLFSPSPSALTDQMRYSLEAKVNTVLEKDGLAGCYKVLHDLTLTHKISELRRQAYEIGRSRWIDSLMVEPLRRSISIQYWVD…	ATGGAGAACGGTTATGGAACTGGGGCGCACACAAACCACGACAGAAACGAAGCCCCGAATGGTACAAATGGCGCATTGCAAGCCTCGAGTCGAGCCGCGGAAAAAACTAGCCTGCCTAACCAGCAACAATCACCGAATCAATCAATACAAATGAACGGTTCGAACGGTGCGCCGATGACACAATCGGCAGATCAACCAGCAGGATCAGTGTCAAAGAATGCCAATATCCAGACCAAAGGCACACCTCCGGAGATAAATCATATTACTGAGGGATTCGAGTCGCTGCCAAACCTTCTCACGAGATTAGCGCAAGTGACACACAACCAGCTGTCTGGAAAGCTACTCGAGCTGGCTGGGATGAACATACAGCAGTCGCCCGACAATTCAAATGCCGTGAGT…
VE03_03876	scaffold_20:70642-71802	+	flanking	.	.	hypothetical protein	.	NA	.	.	.	.	.	MRATAYPDTNDETEGEEVPRAFIYGTSDSPIPLAELDPEGISLTNTDDFDTQSPVHVFIAGINPSEPESVDAPAVNLPETEHIPIKPEGVDAPAVNFPNTEHILIKPEQSIQQWIPPAPIDEDAGTEVPTIDIIINSASIMSIREYIHSRGRIEMYFTKNHTGYFLFSCVITPNPMELLVCDIRNKAMRVKKYRRKTPKKSPVIWADEYYGILHPDYEWSPLQRCEIFQEMSRRRFGPGERYTPIVCPEEVVQPVQRERRRSLADFFLIFARIAIPIIELLVVAALPIFVAASVGRFILLVQALYRVVDGDALIRESARYGYCFLKSTCEHWPRLIWFLELYHITVDYDFEKCY	ATGAGAGCCACTGCCTATCCCGATACTAATGACGAGACGGAAGGCGAAGAAGTTCCCAGGGCATTCATATATGGAACCAGCGACAGTCCCATACCGTTGGCGGAATTGGATCCCGAAGGAATTAGCCTCACAAATACAGATGATTTTGTGAATAGCGTTTTCTCTTGAGTTTCTCATTATACTAACTTATCATAGGACACCCAGTCTCCAGTTCATGTCTTTATTGCAGGCATCAACCCATCCGAGCCCGAAAGTGTCGATGCACCTGCAGTAAACCTCCCAGAGACAGAGCATATCCCTATCAAGCCCGAGGGTGTCGATGCGCCTGCGGTAAACTTCCCAAACACGGAACATATCCTTATCAAGCCCGAGCAATCCATTCAGCAATGGATCCCACCT…
VE03_03877	scaffold_20:72801-73853	+	cluster	.	.	hypothetical protein	.	NA	IPR002068;IPR008978;IPR031107	.	.	.	.	MAYPNNPLFELLRALDPQQANVNTEQPSTTEPQTGATDAQEQAQPPNPFAAFAPFFVFPQDHHHRGGPGRRGGGRRCGPRGEGPEARGGLSDGEGEGHGRHGRHGGRHGGPLDGEAEGRGPHGGRHGGHHGGPSDGEEAEGRGPHGGRHGGRHGGRHGRGGWGHGGREPPAYAAFGGQGLPFDISAFVNSFASHPLAEAFRTYVDDAARAAGNADPNTASEARGTADESDAFAPAVDTFSTPTEYVLHVALPGARKEDVGVNWDAEKGELNIAGVVYRAGDEEFIASLKTGERRVGVFERSVKLPLAGDEKVEVDGEVITAKLEDGVLVVRVGKVVREEAWTDLKRVEVL	ATGGCATACCCAAACAACCCCCTCTTCGAGCTCCTCCGAGCCCTCGACCCCCAACAGGCCAATGTCAACACCGAGCAGCCCTCGACCACAGAACCACAAACCGGCGCCACAGACGCCCAAGAACAAGCCCAGCCACCAAACCCCTTCGCAGCATTCGCCCCCTTCTTCGTCTTCCCCCAGGATCACCACCACCGCGGTGGTCCTGGCCGACGAGGAGGAGGCCGCCGCTGTGGTCCCCGCGGCGAGGGTCCCGAGGCTCGCGGCGGACTCTCGGACGGAGAAGGTGAGGGACATGGTCGACATGGTCGACATGGTGGACGTCACGGTGGACCCCTGGACGGAGAAGCCGAGGGACGTGGTCCACATGGTGGACGTCACGGCGGTCACCACGGCGGACCC…
VE03_03878	scaffold_20:74172-75529	-	cluster	.	.	tyrosyl-tRNA synthetase	.	tyrosyl-tRNA synthetase	IPR002305;IPR002307;IPR014729;IPR023617	PF00579	GO:0005737 - cytoplasm [Evidence IEA];GO:0004831 - tyrosine-tRNA ligase activity [Evidence IEA];GO:0004812 - aminoacyl-tRNA ligase activity [Evidence IEA];GO:0005524 - ATP binding [Evidence IEA];GO:0000166 - nucleotide binding [Evidence IEA];GO:0006418 - tRNA aminoacylation for protein translation [Evidence IEA];GO:0006437 - tyrosyl-tRNA aminoacylation [Evidence IEA]	BUSCO:BUSCOfEOG70KH0F	.	MAAPTTTTPPVLDPAASIALIKSNLAEVLNPEIIDDVILTQKRPLKVYWGTATTGRPHCAYFVPIIKIAELLAAGCHVKILLADIHGYLDNMKAPLELVEFRAAYYSRLIKALLRAVGVDLSLLEFVLGSSYQLGKEYTMDRFKLEGVTRISVAQKAGAEVVKQTDDPTLGGLIYPLMQALDEQYLDVDAQFGGVDQRKIFTFAMENLPRIGYKVRAHLMNTMIPGLGEAAKMSASDPDSKIDLLEGEKGVEKKLKKAVCVPRKVEGNGLIAFVEHVIFRATALKSGGTAKYIVERREAEPLVYEDVEALKKDYEADILTPQLLKSSLTAALNALLDPIRAEFAADPEWQEIEAKAYPVAKVEKIKTKVKKDKGDPAKRAAAAAARKGGVVAQPDGSVE…	ATGGCGGCCCCAACAACCACCACACCCCCGGTCCTCGACCCCGCCGCCTCAATCGCCCTCATCAAGTCCAACCTCGCCGAAGTCCTCAACCCCGAGATCATCGACGATGTAATCCTCACCCAAAAGCGCCCCCTCAAAGTCTACTGGGGCACCGCCACGACCGGCCGCCCCCACTGCGCCTACTTCGTCCCCATCATCAAGATCGCCGAGCTCCTCGCCGCAGGATGCCACGTCAAGATCCTCCTCGCCGACATCCACGGCTACCTCGACAACATGAAGGCCCCCCTCGAGCTCGTCGAGTTCCGCGCCGCCTACTACAGCCGGCTGATCAAAGCCCTCCTCCGCGCCGTCGGCGTCGACCTCTCCCTCCTCGAATTCGTCCTCGGAAGCTCCTACCAG…
VE03_03879	scaffold_20:75971-78273	-	cluster	.	.	hypothetical protein	.	sister chromatid separation protein	IPR018996;IPR025856	PF09402	GO:0005639 - integral component of nuclear inner membrane [Evidence IEA]	.	.	MSDDESQESLDYLQSQFDPSSLTVPRLRSILVSHDIPYPSGAKKPQLIEIFTDKVLPQSRKILNARSRARRTSKGITNADRSDIGTPEDEQPILPPPSTTRPKSARKPSARIREDITDSEPRARTRSRSPVKQTPRVTSAKHPRAATEDSSEPDAIRRTVRKTRKSEAPVVKSEDLDDDYPRKGAAFSYDNPFQSGSSPVSASRSPSGERRRKTLHETPAKRKSSATPRRRTDIPQSRADDGITPPSSATFELSHVPMDHSIDFDDNAVETSEEFTPEEQLQLDTERAAGRLSAPIVRRPRKKTSGGFNAKGPLWVVFLTMLGGYAAWYRQEKLAVGYCGVGRPAAPIVSSKLEHLPDWALALAEPECEACPQHAFCYERLETACEPDFVLRPHPLSLG…	ATGTCCGACGACGAGAGCCAAGAGAGCCTCGACTACCTACAATCCCAATTCGACCCCTCCTCCCTCACCGTCCCCCGGCTCCGCTCAATCCTCGTCTCCCACGACATCCCCTACCCCTCCGGCGCAAAGAAGCCCCAACTCATCGAAATCTTCACCGACAAGGTCCTCCCCCAGTCCCGCAAGATCCTCAACGCCCGCTCCCGCGCCCGCCGCACAAGCAAAGGCATCACAAACGCCGACCGCTCCGATATAGGAACCCCAGAGGACGAGCAACCTATCCTCCCGCCGCCATCCACCACACGCCCGAAGTCCGCGAGGAAGCCATCGGCAAGAATAAGAGAGGATATCACGGACTCTGAGCCCCGCGCACGAACCCGCTCCCGCTCGCCCGTCAAACAA…
VE03_03880	scaffold_20:79310-80448	-	cluster	.	.	hypothetical protein	.	Cell wall	IPR000757;IPR013320;IPR017168	.	GO:0005618 - cell wall [Evidence IEA];GO:0016798 - hydrolase activity, acting on glycosyl bonds [Evidence IEA];GO:0004553 - hydrolase activity, hydrolyzing O-glycosyl compounds [Evidence IEA];GO:0071555 - cell wall organization [Evidence IEA];GO:0005975 - carbohydrate metabolic process [Evidence IEA]	CAZy:GH16	.	MQFSYLAVLTAASISLLSTPATAQTTANCDPLTATCPADAALGRAISVDFTQGAVDSFTSQGSPTYETDGVHLSVAASGNAPQLNSRFYIMFGKVSVTMKAAPGAGIVSSLVLVSDTKDEIDFEWLGADPNEAQSNYFGKGLVTTYNRGAFHQTEENQQQFLTYDIEWTATQIIWSIGGSVVRTLTPADADTNQYPQSPMQVKFGSWSGGDPANAAGTIAWARGPTDFSLGPFTMVVKSISISDYSTGTAYEYKGNSGNMADIVAVGGEIGADKGATATTVEAPAVTSLSPSVPAGVGSSTSDEDGSSTIVVEGVPSGWVVSSNGKIVPIAAGAASRPSIVGVACGVVFAVAAACVGEWL	ATGCAATTCTCATACCTCGCCGTGCTGACAGCAGCATCGATATCTCTGTTATCAACACCAGCTACGGCTCAGACAACCGCAAACTGCGATCCTCTAACAGCTAGTAAGCCTCCACCTATCCCATCATGATGATACCCAAACCCACTAACACTCCCCCAGCCTGCCCAGCAGATGCAGCACTAGGACGAGCAATCAGTGTCGACTTTACCCAGGGAGCAGTCGACTCTTTCACATCCCAAGGCAGCCCAACCTACGAAACAGATGGCGTTCACCTCAGCGTCGCGGCGTCGGGCAATGCCCCCCAATTGAACAGCCGCTTCTACATCATGTTCGGCAAGGTCTCCGTCACAATGAAGGCTGCTCCAGGCGCCGGAATCGTCAGCTCCCTGGTACTAGTCT…
VE03_03881	scaffold_20:84238-85116	-	cluster	.	.	hypothetical protein	.	NA	.	.	.	.	hypothetical_protein from BGC0000405 (ABR12612.1:pident=30.74, evalue=1e-24)	MASLSRVRPLVTGHSIRRSYQSRALLCTPTLSTHPKIRHLHPPKSLVLPPTHRSSTSTPPPPPSTSPPTLPPDPETPPDEVAQNIQADLRCLNHTKWGWVIYRTTYASDAAWARFQKIITDRSRDDMAERNFPPDLVANHEWTFVSDRASFDGASPDQLRRHFHAWRADAVKTEQPHATVFPGEERDPTPTRAQRYAFFIQVDEEALRSVVDGDPAARFGEGWVNIVRCEEVQDLDMEWRESIREDVEALDGDEGWMRIAEHLVGPDFYDALGSLPQNWYPFYRMPPGVLDW	ATGGCTTCCCTTAGCCGGGTTCGTCCGCTTGTAACCGGACATAGCATCCGACGTAGCTACCAATCCAGAGCACTACTATGCACACCAACCCTCTCTACACACCCTAAAATCAGACACCTGCACCCCCCCAAGTCCCTAGTCCTCCCCCCAACCCACCGCAGCTCAACCTCCACACCACCACCGCCTCCATCCACATCTCCCCCCACACTCCCTCCAGACCCCGAAACCCCCCCCGACGAAGTAGCCCAAAACATCCAGGCCGACCTCCGCTGCCTCAACCACACCAAATGGGGCTGGGTAATCTACCGCACCACCTACGCCTCCGACGCCGCCTGGGCCCGCTTCCAGAAAATCATCACCGACCGCTCGCGCGACGACATGGCTGAGCGCAACTTCCCC…
VE03_03882	scaffold_20:85787-86575	+	cluster	.	.	hypothetical protein	.	WGS project CABT00000000 data, contig	IPR021514	.	.	.	.	MHQVVGNQRIAWEPGFWRRAPWKAVSSILAFVVCCAGLAAILVDSNGKEVNTWPRSSMPVSVPVLLSLIVGFANLCLTIALSQAYEVAWWLNAMRGAELRRLQFDLDIQHNLSALFGPSRTVDKFAVVAAISLVVSIVDGPLIQRASTITPNAYESHYEFLAATLACVVLQALAIATLLVGWQRLCRQVSLDAFEMSKALEEPLLQNGSSNGTIDDVLARVGRVPLRYGEILPVEGPIPVMSQHLKESQGTSVAGSGDLPVE	ATGCACCAAGTAGTCGGCAACCAGAGAATAGCATGGGAACCAGGCTTCTGGAGACGAGCTCCCTGGAAGGCTGTCTCGAGCATCCTCGCGTTCGTAGTCTGTTGCGCCGGGCTGGCCGCAATTCTCGTTGATTCAAACGGCAAGGAGGTCAATACATGGCCTCGCTCTTCCATGCCCGTATCGGTGCCTGTGCTGTTGTCCCTGATTGTCGGGTTTGCAAACCTCTGCCTCACTATTGCTCTGAGTCAAGCCTACGAGGTCGCTTGGTGGCTGAATGCCATGCGCGGGGCCGAGCTGCGGAGACTGCAGTTTGACTTGGATATTCAACACAACCTTTCCGCCTTATTCGGACCGTCCCGCACGGTTGATAAGTTTGCTGTTGTTGCCGCGATCTCGTTG…
VE03_03883	scaffold_20:86891-88849	-	cluster	.	.	hypothetical protein	.	Glutamyl-tRNA synthetase	IPR004526;IPR010987;IPR011035;IPR014729;IPR020056;IPR020058;IPR020059;IPR020061	PF00749	GO:0005737 - cytoplasm [Evidence IEA];GO:0004812 - aminoacyl-tRNA ligase activity [Evidence IEA];GO:0004818 - glutamate-tRNA ligase activity [Evidence IEA];GO:0005524 - ATP binding [Evidence IEA];GO:0000166 - nucleotide binding [Evidence IEA];GO:0016876 - ligase activity, forming aminoacyl-tRNA and related compounds [Evidence IEA];GO:0043039 - tRNA aminoacylation [Evidence IEA];GO:0006418 - tRNA …	.	.	MKKEDIARLVIGLSKEEFKSIELHLAFLDKYLTLRSYIDGYTLSQADSTLWVVIGGNKVAYALLKKVTFVNVSRWFTFVEQSHPELQEEFVAKDDAAKAKRAAQSRAGASYNIALQDAEMGKVVTRFPPEPSYWIPSHRHANAALLNDYFAHDLYKGTLLFRFDDTNSTKEKQEFQDSITEDLDILGIKPDKTSYTSDHFQTLYEYCVRMIKEGNAYADDTDQKTTRNERMTGQASARRNRTVDENMTIFEGMIAGTEVQNCIRAKMSVDNPNKAMRDPVIYRCNHTPHHRPGTLWKAYPTYDFACPLVDSLEGVTHALRTTEFAVRNPQYQWFLNCFNLRKVHIWDFARMNFKRTFLSKRKLTKLVDAGRVRGWDDPRMPTIRGVLRRGMTIAALRDF…	ATGAAGAAAGAAGACATAGCCCGACTTGTGATAGGCCTTTCAAAGGAGGAGTTTAAGTCAATCGAACTCCACCTCGCTTTCCTGGACAAATATCTCACATTGCGATCATACATTGACGGTTACACTCTCAGTCAAGCTGATTCAACACTATGGGTTGTCATTGGGGGCAACAAGGTTGCTTACGCCTTATTGAAGAAAGTGACTTTTGTGAATGTGAGTCGTTGGTTTACGTTCGTTGAGCAGTCGCATCCAGAACTCCAGGAAGAGTTCGTCGCGAAGGACGACGCGGCAAAGGCGAAGAGGGCTGCTCAAAGCAGGGCTGGCGCTAGCTACAATATCGCTCTCCAAGATGCTGAGATGGGAAAAGTTGTCACTAGATTTCCTCCCGAGCCATCGTAT…
VE03_03884	scaffold_20:89273-90936	-	cluster	.	.	hypothetical protein	SMCOG1062:glycosyltransferase,_MGT_family	UDP-glucosyl transferase	IPR002213	.	GO:0016758 - transferase activity, transferring hexosyl groups [Evidence IEA];GO:0008152 - metabolic process [Evidence IEA]	CAZy:GT1	RimE from BGC0000138 (AAR16517.1:pident=21.83, evalue=7e-10)	MKMDKRFSKKILVVVTAEPLLEISRLLAARGHTIEFGTFSGRDHWLKDAPFISKLHLLGSSAPIDLEEQAYLRMSQWSGSLIKSWRVVFDTKEFLESSWPDVYTSLSKIMNDPQSRPDFILSDYLVEAVRDMNFEYDVPIAMHWSQMPTAMLSAPYIPGAAGLQVDILTSEHATLGQRIYSELVLYCSLPYFLRYRSWVKAMRASIGVHRLLPTLTKPDYLCLVNSFFGVETPKDLPPNVVAVGPILADSYSPLTQLYTSFLAHHTKVIYISLGTHVLLGHDALCRIFTGLSDSIAFGTIDGVIWSLRPMAKKQLDTTVSIPYPVQGSSPRLFTIAQLLENKHPDILFTEFAPQRALLAHPSTRIFFSHAGAASTNEAVFAGIPVITLGVYFDQIQYSL…	ATGAAGATGGACAAGCGGTTCTCCAAAAAGATCTTGGTAGTTGTCACAGCAGGTGGCTTTCCAAATGCTGGCAAGTACTCATAAATATCCATATTGAATCATTAAACTCATTTCAACTCTTGTCAGAACCTCTCCTGGAGATAAGCAGACTTCTAGCTGCACGGGGCCACACCATCGAGTTTGGCACCTTTAGTGGACGCGATCACTGGCTGAAAGATGCACCATTCATCTCCAAGCTACACCTACTTGGCAGTTCAGCACCAATTGATTTGGAAGAACAGGCTTATCTCCGAATGTCTCAGTGGAGTGGCAGCTTGATCAAGAGCTGGCGAGTAGTTTTTGATACCAAGGAGTTTCTGGAATCGTCCTGGCCGGATGTTTACACCAGTCTCTCTAAGA…
VE03_03885	scaffold_20:92031-100408	+	cluster	Type I Iterative PKS	PKS_KS (27-451);PKS_AT (610-930);PKS_DH (1002-1188);cMT (1463-1673);PKS_ER (1911-2224);PKS_KR (2248-2424)	Type I Iterative Polyketide synthase (PKS)	SMCOG1022:Beta-ketoacyl_synthase	polyketide synthase	IPR001227;IPR006162;IPR009081;IPR011032;IPR013154;IPR013217;IPR013968;IPR014030;IPR014031;IPR014043;IPR016035;IPR016036;IPR016039;IPR016040;IPR018201;IPR020801;IPR020806;IPR020807;IPR020841;IPR020843;IPR029063;IPR032821	PF00109	GO:0016491 - oxidoreductase activity [Evidence IEA];GO:0031177 - phosphopantetheine binding [Evidence IEA];GO:0003824 - catalytic activity [Evidence IEA];GO:0016740 - transferase activity [Evidence IEA];GO:0055114 - oxidation-reduction process [Evidence IEA];GO:0008152 - metabolic process [Evidence IEA]	.	PKSN_polyketide_synthase_for_alternapyrone_biosynthesis from BGC0000012 (BAD83684.1:pident=40.39, evalue=0.0)	MSSPKHANYRDGYSGPQIGSIGDAVMPIAIIGVGGRFPGDAENPQKLWDMIAEGRNALSDVPKDRFNVDAFYHPHNERQGSLNVRGAHFMNSDISAFDAPFFSMTQAEAKAMDPQQRMALECTYEALENAGIRMEDVAGSKTSCYVGCFTRDYSDMLACDREDLPLYSGTGTGSAIMSNRISWFFDMKGPSISLDTACSSSMVALHLACQSIRTGESEMSVVGGTNLILLPDIMGAMTRLHFLSPDGKCQSFDHKANGYSRGEGAAFVVLKPLHLALENHDVIRGIIRNTAVNQDGNTPGITLPSTDAQEALIRKVYSDAGLSLTETSYVEAHGTGTPAGDPVEARALAVTFGKSRAPGDSLYIGSIKANIGHLEGGSGLAQITKAIMMLEKGEIPPAV…	ATGTCGAGCCCGAAGCACGCTAACTACAGAGATGGGTATTCTGGCCCTCAAATTGGCTCTATAGGGGACGCAGTGATGCCTATCGCCATAATTGGCGTTGGCGGCAGATTCCCCGGTGATGCAGAGAATCCGCAGAAGCTCTGGGACATGATTGCCGAGGGCAGAAATGCTCTCTCTGATGTGCCCAAAGATCGGTTCAATGTTGACGCTTTTTACCACCCTCACAACGAACGCCAGGGAAGCTTGAATGTTCGAGGTGCACATTTTATGAATTCCGATATTTCAGCCTTTGATGCACCCTTCTTCTCGATGACGCAAGCCGAAGCCAAGGCAATGGATCCTCAGCAGCGCATGGCACTTGAGTGCACCTATGAAGCATTGGAAAATGGTATGTTTAAT…
VE03_03886	scaffold_20:101540-103323	+	cluster	.	.	hypothetical protein	SMCOG1034:cytochrome_P450	Cytochrome P450	IPR001128;IPR002401;IPR017972	PF00067	GO:0005506 - iron ion binding [Evidence IEA];GO:0020037 - heme binding [Evidence IEA];GO:0016705 - oxidoreductase activity, acting on paired donors, with incorporation or reduction of molecular oxygen [Evidence IEA];GO:0055114 - oxidation-reduction process [Evidence IEA]	.	putative_cytochrome_P450 from BGC0001141 (AIA58898.1:pident=34.04, evalue=4e-96)	MPTQIITLYSSCLAFSILFCIYVIGLGLCRVYWSPLSKFPGPKLAAATLWYEFYYDVILGGQYTFKIRDLHAQYGPIIRINPYEIHVYTPEFYEELYSNKGKRRHKWYWATKAFAADESTFATALHEPHRMRRAALNAFFSKGQVRQLQPMIQSTVDKLLKRFKTFQETGDVMRLDVAFAAYSADVIMEYAFGKSEEKVNAADFDSAFHHACVGGGKSSFLVKQFPIVLSITNMLPKELLLRLNPSLTSFIRMHVDIGKQVKATLDQPTNTKPAPGTSSTIFQELLSSKLPPSEKTLRRLAQDGGAVVGAGTVTTAWAISVAMFYLLSQPETLKSLKDEIREHFPDADATPSLAQLEQLPYLSATIQEALRLSYGVATRLQRIAPDDAITFVDPGTGTA…	ATGCCCACCCAAATTATCACCCTCTATTCGTCCTGTCTGGCGTTTAGTATCCTCTTCTGTATATATGTCATAGGACTTGGACTGTGTCGGGTTTACTGGAGTCCTCTGAGCAAATTTCCGGGGCCTAAGCTGGCAGCCGCAACATTATGGTAAATAGAGTCCAGGCTCACAGACTTGAACATATAGTTTTATCCATAGATAGTATTTTTCCATACTTGTAGCATATTTCTAACCTCTCGCCGCAGGTACGAGTTCTACTACGACGTCATTCTTGGCGGCCAATATACTTTCAAAATCCGCGACTTGCACGCCCAATATGGCCCCATCATCCGCATCAACCCGTATGAAATCCATGTATACACCCCCGAGTTCTACGAGGAGCTCTACAGCAACAAGGGC…
VE03_03887	scaffold_20:103487-104461	-	cluster	.	.	hypothetical protein	.	RTA1 domain protein	IPR007568	.	GO:0016021 - integral component of membrane [Evidence IEA];GO:0006950 - response to stress [Evidence IEA]	.	putative_RTA1-like_transmembrane_protein from BGC0001142 (ADY16701.1:pident=23.75, evalue=5e-06)	MSTELPPTPPCLAWNRRIPNPFGYQPSLPAGIIFSIIFLSVLIAHSYQAYHFRKLWLLAFVLGTLGELSGWVSRIASHSCPYSVQSFEAQLASLIMAPAFTTAGIYAILALMIPVIGYNASPLKPKLYLIIFMTVDFFSLLLQGIGGGMAGAAFSKKQDTATATTIMVTGIIFQLASTIVFVTLYQLVLYRGRDVLIRNRPLLILSSATLLSVTCMVIRGIYRSMELLQGWRGFLATNERFAIAMEGTLMSIALITFNIFNPERLIREARVVAENENQGFSTELDRRDKARESGGDTTGLVREIRLS	ATGAGCACCGAGCTCCCACCAACCCCGCCATGTCTTGCCTGGAACCGGAGGATCCCTAACCCATTCGGATACCAACCATCACTTCCAGCAGGCATCATCTTTTCCATCATCTTCCTCAGTGTATTGATTGCACATAGCTACCAAGCTTATCACTTCCGAAAGCTCTGGCTCCTCGCATTTGTGTTGGGTACTCTCGGCGAGCTGTCAGGTTGGGTGTCGCGCATTGCTTCGCATTCATGTCCTTACTCGGTTCAATCGTTTGAAGCTCAGCTTGCATCGCTGATTATGGGTAAGTCTCCTACAAAACCTCGACGGCTTCCCCATCTAATTTCATCATCAGCTCCTGCTTTCACGACTGCTGGAATTTATGCCATCTTAGCTTTGATGATCCCAGTCATC…
VE03_03888	scaffold_20:105533-106461	+	cluster	.	.	hypothetical protein	.	Serine hydrolase (FSH1)	IPR005645;IPR029058	.	.	.	hypothetical_protein from BGC0001190 (EWG54261.1:pident=30.83, evalue=3e-27)	MKFLCLHGMGTSSEVLDAQLGPIRAYMSPTHEFIFLDGQIECKAADGVADIFPGPFSCYYSKPTTQQLQAAFELIAETILLDGPFDGLIGFSQGAALGASLLLHLAKTAPSAIPPFKLAIFLCASLPFDLCTPHNAPSYETSICMVTGRVLVRDWAPGDTVDEEEVNGYLEPLVDGDVAARRYHPAREKTRIQVPTLNVIGAVDPFAPQGRLLVELCADEGSGPLMHSLGHRLPRDGEFARKAARMIEAMVYKVLYSS	ATGAAATTTCTCTGCCTACATGGAATGGGAACCAGCTCCGAAGTCTTGGATGCCCAGCTTGGTCCTATCCGGGCTTACATGAGCCCTACACATGAGTTCATCTTTTTGGATGGCCAGATCGAGTGCAAGGCAGCCGATGGTATGTCCTCAAGACACTGAAAACGGGACTGCACTCGCAGCGAGAAGTCGATTCTGCTATTTTCGAGGCAGCGGGAGCTCCTTTCTGGTCGCTGCAGTGAAGAGTAACAAACGATGGATTAGTCAAGCATGAAGCTGACCCCGTCACTATAGGCGTAGCCGACATTTTCCCCGGCCCCTTCTCCTGCTACTACAGCAAACCGACCACGCAGCAGCTTCAAGCTGCCTTCGAACTAATTGCGGAGACAATCCTCCTCGACG…
VE03_03889	scaffold_20:106717-107935	-	cluster	.	.	hypothetical protein	.	NA	.	.	.	.	.	MSIGRRWGVLKLPEIRTSHDENGITIGGEIRAESAQGSGSSNFISEYVDNGHARNNSKAFEDEKPAYESNATYCPDFDWSLPNMQLPTPPSQSVPSLSLATMPITSNYLPSVHIEREEQSFDHIISTGIDQFPLLTNHMKLYIDSISQQPLDIQAPNQASTSNLLRTGFINTYGQLSRILFGLKGYQQNISSSLSNKDHTSVFGLDEVFVLVSSLCDAVHQFLYQMIYPSHIDTSPYLMLAILTISTALEIYRSAIQAYESTETMLTPSDTNVSDAAARPNKEIDLQGRLQSLDTQQIMVQISQLACIELHLSIMQRLLTHMDPIIQKNQAAVIYSERERQLILELQTRLDSLMERVKG	ATGTCCATCGGAAGGCGTTGGGGCGTGCTTAAACTGCCGGAAATCCGGACAAGTGTGCGTATTTAGTCCCCGGAGCGAGATGGGTAGGCCTAGGCGTGAGAGAGAAAAAGTTCGGAGAAAAGAGCGGAGTGATTCTAATAAGCACGACGAAAATGGCATAACCATTGGGGGTGAAATCCGTGCCGAAAGTGCCCAAGGTAGTGGTAGCTCCAACTTTATTTCTGAATACGTCGACAACGGACATGCTCGGAACAACAGCAAAGCATTTGAGGACGAAAAGCCGGCATATGAAAGGTTCGTTTGCCCACATGCTACAGCACCTTTCATATACTTATATTATAGTAGCAATGCAACATATTGTCCAGACTTTGACTGGTCATTACCAAACATGCAGTTGCC…
VE03_03890	scaffold_20:109237-111362	+	cluster	.	.	hypothetical protein	SMCOG1005:Drug_resistance_transporter,_EmrB/QacA	Major Facilitator Superfamily	IPR011701;IPR020846	.	GO:0016021 - integral component of membrane [Evidence IEA];GO:0055085 - transmembrane transport [Evidence IEA]	.	TqaJ from BGC0001142 (ADY16699.1:pident=29.29, evalue=1e-57)	MPDGKPVQSHRTNENSDVALNNIQLETANIRSDNFNISPGSESQSEPPFSRMEVPLRRQKYTARLQNLHGWRLWVTITTLCFGLFLSTLETTIIATALISIASTLGSYDKSNWIVTAYLVTYTGFLIIFARVSDIFGRKTTFLCALAIFTAFSLACSLAQSITQLIVFRAFQGIGGAGLYSLAMAVMTEVTPLKHIGIVSGLMGSIFALSSILGPILGGVITSNTTWRWVFYLNLPPCVFIILLVIFIFPANSGPLPITVETLSYIDYPGATFSLAGSILLIFGLEQGGSGYPWSSPVIINAFTFGGISLLALAGWEAFISRKSQPTSMLPVFPAQLVTRRVLGCAMGAAFLTGFPFMVTIVFLPQRFQLSNGLTPAEAGIRMLALLLLSALGAGLGGA…	ATGCCAGATGGCAAACCTGTACAGTCACATAGGACGAATGAGAATAGTGATGTTGCACTCAACAACATCCAGCTAGAGACAGCGAACATAAGATCGGACAACTTCAATATCTCTCCTGGAAGTGAGAGCCAATCTGAACCTCCATTCTCTCGCATGGAAGTGCCACTTCGGCGGCAGAAGTATACTGCCAGATTACAGAACCTTCACGGATGGCGGCTGTGGGTCACAATCACAACGTAAGTTATCACATCCAAGATGTACCACAATGTTGCAGAACAGCTACTTTAAATATGTTATGACTGACATAAGTCTGGAAAAGTTTGTGCTTCGGACTGTTCCTATCCACACTGGAGACGACAATCATTGCAACCGCGTTGATATCCATTGCATCGACCTTGG…
VE03_03891	scaffold_20:111607-113587	-	cluster	.	.	hypothetical protein	.	NA	.	.	.	.	.	MKDKYAVKRIKFLHGAHIMSLGSLWKEIRKDPITKTLKEQAVLLSHAWKVFRATIPKSDQEDFEGRIPSVEGLVGMVKTVARNWENKRATSKSGKYMKYFTNFCQTLDAHSHMLEILPNSNEYISLFTGTLTTIIHASSNHEKIALGLGDALSKISAYIIACEKEVRLHRTKDMQEKIALLYAHVFLFLEDTMKWYLKKPHLRLRDSLRHNFYDQFEDMIVTIQDQSKNIQREANLITMAETRQIRLTVEELRLGQVDGRLSTDSNSREQAELKRQNEQLRLEVQREREERRELELNGPYWMEDFRNNLFSQIATGVRQELLGVVQKSLDDTRTQSPIGQIELGTHSTTIHLYERDSIILGSSHLLDHFSPIHLQSLHQSPIAGPISLPTIAASRLKEW…	ATGAAAGACAAATACGCAGTCAAGAGGATAAAGTTTCTGCATGGCGCGCATATTATGAGCCTTGGAAGCCTCTGGAAAGAAATCCGCAAGTATTCGGTGTATGGACGCGGTTTCATAGCTAACATTTAACATAGAGATCCAATAACTAAAACATTAAAAGAGCAGGCTGTCTTACTCAGCCATGCCTGGAAAGTATTTCGAGCAACTATTCCCAAAAGTGACCAAGAGGATTTTGAAGGGAGAATCCCTAGCGTAGAAGGGCTCGTAGGAATGGTCAAAACAGTTGCAAGAAATTGGGAGAACAAGAGGGCAACTTCAAAGTCAGGGAAATACATGAAATACTTTACAAATTTCTGCCAAACTTTGGATGCCCATTCTCATATGTTAGAGATACTGCCT…
VE03_03892	scaffold_20:114359-116902	+	cluster	.	.	hypothetical protein	.	ATPase family associated with various cellular activities (AAA)	IPR003593;IPR003959;IPR027417	.	GO:0005524 - ATP binding [Evidence IEA]	.	hypothetical_protein from BGC0000121 (AGQ21998.1:pident=45.28, evalue=5e-54)	MVFEVAVGENSNNYSEINNKLTESLDVYQDTRPSVDKLFTSSGPPPKGVRYRVEYCHESSGKVVHSIQTDQLDLESINTGEIFDTGKIFDIVTTFSTPDEEFKLDQDSKEPDTRAAPRLTDTRKNVKIHIHSPAIIHALRSIVKYYPGQNLLGEVIVISEPFAILVHYEKELNEYKERCHPSRLTHPVCPKERGAYHEINILQGFLEHAIMPAVRIERVRNKEGMGTFNMMWLRLKPGATIKFTVDGTGSWYTGVIEYVRGDIFGAWSIGYWSLDYEGTYLGQYKEHLKIDRFEGERKIQDTLVIDDSAFEGPLDESVKDFVKQGEKFYNLLSTKCQYYSGTTYQPPNHKINGLVMVDMSKYYADTDSEKPDVSWLQPAKSWITDCSCLVCRRRNKERS…	ATGGTTTTCGAAGTGGCGGTGGGGGAGAATTCCAATAACTACAGCGAAATCAATAACAAGCTCACAGAGTCTCTCGACGTATATCAGGATACCCGTCCTAGCGTGGATAAGCTATTCACATCCTCTGGGCCACCACCTAAAGGCGTCAGATACCGAGTAGAATATTGTCATGAATCGTCGGGGAAAGTTGTCCATTCAATCCAAACGGACCAACTTGATTTAGAATCCATAAATACCGGCGAGATATTCGATACCGGGAAGATATTCGATATCGTCACGACATTCTCTACCCCGGATGAGGAATTCAAGCTGGATCAGGACTCGAAGGAGCCAGACACAAGAGCAGCCCCTCGCCTAACGGATACTAGAAAAAATGTCAAGATACACATCCATTCGCCG…
VE03_03893	scaffold_20:117509-120323	-	cluster	.	.	hypothetical protein	.	Exoglycosidase that cleaves the single beta-linked mannose residue from the non-reducing end of all N-linked glycoprotein oligosaccharides. Involved in the degradation of mannan and galactomannan	IPR006102;IPR006104;IPR008979;IPR013781;IPR013812;IPR017853	.	GO:0004553 - hydrolase activity, hydrolyzing O-glycosyl compounds [Evidence IEA];GO:0005975 - carbohydrate metabolic process [Evidence IEA]	CAZy:GH2	beta-mannosidase from BGC0000341 (ABD65933.1:pident=31.82, evalue=2e-120)	MAGYTNQTLGSGWEFKQVGANEVPEWTDGFLPVAQFPTNVHLDLLAHDKIPDPFIGLNEYKVQWVGEQQWLYRTTFECHSVPGQKSVLQFDGLDTFAIVSLNGTKILEVENMHRIFRADITRTVKEGTNVLEILFDSAIIRGKQLMKETRFKPVGFTSSTDKSRLLVRKAQYHYAWNWGPELTTCGPWRPIHLQQYSARISDLHTKVDISVAGKTSSISVSAEVEDGREGDIIKYDLIGPDGASISTSSMKVTENKATDRFEVQDAQFWWPVGFGEQPLYTVDAQLIREGTTMHQRSRKIGLRTVSLIQRPIVDQPGTSFFFQVNDIPIFSSGSNWCPADHFVPRVTPERYRTLLQMAIDGNQNMLRVWGGAIYEDDIFYDICDELGILVWNDFMFACG…	ATGGCCGGATACACAAACCAAACCCTCGGGTCTGGATGGGAGTTTAAACAAGTCGGAGCGAATGAGGTCCCGGAATGGACCGATGGATTTCTGCCAGTGGCACAATTTCCTACTAACGTCCATCTTGATCTTCTGGCCCACGACAAAATACCAGATCCTTTTATTGGTCTCAACGAATACAAGGTTCAATGGGTTGGGGAACAACAATGGTTGTATAGAACTACATTCGAATGCCACTCGGTCCCAGGCCAAAAGTCCGTCCTGCAATTCGATGGCCTTGATACCTTTGCTATTGTCTCTCTGAACGGAACAAAAATACTAGAAGTGGAAAATATGCACCGCATCTTTCGAGCTGATATCACCAGGACTGTGAAAGAGGGCACAAACGTGCTGGAGATT…
VE03_03894	scaffold_20:121149-123003	+	flanking	.	.	hypothetical protein	.	Sugar (and other) transporter	IPR003663;IPR005828;IPR005829;IPR020846	PF00083	GO:0016021 - integral component of membrane [Evidence IEA];GO:0016020 - membrane [Evidence IEA];GO:0022857 - transmembrane transporter activity [Evidence IEA];GO:0005215 - transporter activity [Evidence IEA];GO:0022891 - substrate-specific transmembrane transporter activity [Evidence IEA];GO:0055085 - transmembrane transport [Evidence IEA]	.	.	MGLVRSTFAIPTASLLCAVFSSIGAFLLGFDTGIFSTTIVHPSFKIYMFHNKLGNAVLTGTIASTYTAGTAIGGLSSGWMADRFGRKRCIIGSAAIIIVGTIIQTAAINIGMIIAGRVIAGLPIGVLLSIVPVYNAELALPKYRGMIVGLFGAMASFGVLCSNWVGYACFFATGNAQWRIPLGCQAPFAIILFIGGFFLPESPRWLIKKDRDQEAYEILTRVHGILGEDYVSREFTQMREQTSIEGQGGFRDCFKTPSARKRIALGIFITVFNNLGGTPVISAYQSQLFTQIGFPGLKTLFLSGFYGLAGFIGVLINIGLVADRMGRRTTMCIGAATLLIDLIILMPLSKLYTGSTNEAGKAAAVAFIFVHSFVYSVFMFGTVWVYLSEIFPTKLRAQG…	ATGGGGTTAGTCCGATCGACATTTGCCATTCCGACGGCCAGCTTGCTCTGCGCCGTCTTCTCCTCCATTGGTGCCTTTCTACTCGGCTTTGATACTGGTATGCGTGTGCTTCACCACAGCTCGTGCTGTGAGCTAACAACTACGCAGGAATCTTTAGTACAACCATCGTCCATCCTAGCTTTAAAATCTACATGTTTCATAACAAGCTTGGCAATGCGGTTTTGACAGGTATTTTGCACCTTTCACTAAGAATAGGCAGAGTTCTCATTCGATTTAGGAACTATAGCATCAACATACACGGCTGGAACAGCAATTGGGGGGCTTTCTTCCGGGTGGATGGCGGATCGATTTGGAAGAAAGAGATGCATTATTGGATCCGCCGCTATCAGTAAGCATGCA…
VE03_03895	scaffold_20:123109-123787	-	flanking	.	.	hypothetical protein	.	NA	.	.	.	.	.	MPSTSSKAVRLLKSADFKAALAQWWDHFSKMEDKIREEEMAISALISYHFTYILLYVDVNRIVRAAGIPHAQDNADPLELDGEARPNSGGEQVHLHLQKILQLCLDERHKPSLRPLHRGYTEFLTVLIYSVYLAELEDQKMQQPDRHRDRTGGHLQPMAALDLDTMKIDVHSTMRSVQDRLVCNSWELGQEASQVLESILGGTRLM	ATGCCATCTACCTCTTCGAAAGCAGTTCGACTCCTCAAATCAGCAGACTTCAAAGCCGCCCTAGCTCAATGGTGGGACCACTTCAGCAAAATGGAAGACAAAATACGAGAGGAAGAGATGGCCATATCAGCTCTCATTTCTTACCACTTTACCTACATTCTATTGTACGTGGACGTCAACAGAATCGTGAGGGCAGCCGGTATCCCTCACGCCCAGGATAATGCCGACCCATTGGAACTAGATGGCGAGGCCCGGCCAAATTCAGGTGGAGAACAAGTTCACCTGCATCTACAAAAAATCTTACAACTCTGCTTGGATGAACGACATAAACCTTCGCTGAGGCCATTGCATCGAGGTTATACCGAATTTCTAACAGTGCTCATATACTCTGTGTATCTC…
VE03_03896	scaffold_20:124170-124894	-	flanking	.	.	hypothetical protein	.	NA	.	.	.	.	.	MEEFPELNHILKGKGVIEGFFEYGLAYLDANVPFVHVPMLHILPPSSRLLLAICCLGGMLSPISDAKETARIFEKRILHQIQSAILTEPEPSNDSLQVIMSNTRAFRSKVMISANAMKSPLTADGEAGRSMKL	ATGGAGGAGTTCCCCGTAAGCTAAAATATTCTGTAGTCCGAAAAAAATTGCGTTGGAAGAAACTAATAGTACCTAATAGGAACTTAATCATATCCTGAAAGGCAAGGGTGTTATAGAGGGATTCTTCGAATATGGACTTGCGTATTTAGATGCCAACGTGCCCTTCGTTCATGTGCCCATGCTGCATATATTACCGCCTTCGTCTCGTTTACTCCTGGCCATTTGCTGCTTGGGGGGGATGCTCAGCCCGATCTCCGATGCTAAAGAGACAGCAAGGATATTCGAAAAACGCATCCTCCATCAGATACAGTCTGTAAGTATATTTTCCACGTGTAAATTTCGTTTGCCCCATTTTAACACCCCATTAGGCCATTTTAACTGAACCAGAGCCGTCTAATG…
VE03_03897	scaffold_20:126975-133820	+	flanking	.	.	hypothetical protein	.	Adenylate cyclase	IPR000159;IPR001054;IPR001611;IPR001932;IPR003591;IPR029071;IPR029787;IPR032675	PF00481	GO:0003824 - catalytic activity [Evidence IEA];GO:0005515 - protein binding [Evidence IEA];GO:0016849 - phosphorus-oxygen lyase activity [Evidence IEA];GO:0009190 - cyclic nucleotide biosynthetic process [Evidence IEA];GO:0007165 - signal transduction [Evidence IEA];GO:0035556 - intracellular signal transduction [Evidence IEA]	BUSCO:BUSCOfEOG7W41M1	.	MTRREGSSSARTSSTASSRSVDTIHAPVPTQGVSASLFRSPSRSRTPIQLKIDRKEKLENESQISPTQLTGPLSADSSTSNAASFATSLPKEHRLSNDFGNYRRDLSVLDTSGGRIPSIQHNPPSAVSPRQYSAPWMSPQNGATMPSSAFGTSFYDDSSDNHSMNSQLSPSMRPGTSRTFSDPEADPQDEERRPSLASVATSGSNGSRGSVVRTGIHKKLQGFFGEEYSGKDGSDTSLPTQNAAGKEQRSNSYSRHHRDRKPSSVAEVRDSSPVPSRPRTPVPSSDVVPFLYQDSVDISRYGEAPVRTNLSGVDRERYIAEEPPQPPPKPATARSQASAKVHRVVHGHRHNKSDETKAAQRPATAKDEMASSGRQKERQNTSMGSSSSRLQPPPKRASS…	ATGACGAGAAGAGAGGGTTCGTCATCGGCGAGGACCAGTTCCACCGCGAGCTCCAGATCCGTCGACACCATCCATGCGCCCGTCCCGACACAAGGTGTCAGCGCCTCTTTATTCCGTTCACCATCTCGCAGTCGAACACCCATTCAGCTCAAGATAGACAGGAAAGAAAAGTAAGTCGACCTCACTGCGCACCGCGTTGCCCCTACCCCCCACCCTCGCGCGCCCCCAACTCCCATTGCCGAAGCTTCGATTTGGTCACAAAATCACTCCATCTGTCACATTTCAGCACACGTTTGAGCATGGACTGATATCCGCCGGGTGCCTGCACCCGCATACCTCACAGGCTCGAAAACGAATCTCAGATTTCCCCAACCCAACTCACTGGCCCGCTGTCCGCCG…
#Cluster_12
#GeneID	Chromosome:start-stop	Strand	ClusterPred	Backbone Enzyme	Backbone Domains	Product	smCOGs	EggNog	InterPro	PFAM	GO terms	Notes	MIBiG Blast	Protein Seq	DNA Seq
VE03_05107	scaffold_24:168594-170485	+	flanking	.	.	hypothetical protein	.	adenylyl cyclase-associated protein	IPR001837;IPR006599;IPR013912;IPR013992;IPR016098;IPR017901;IPR018106;IPR028419	PF01213;PF08603	GO:0003779 - actin binding [Evidence IEA];GO:0007015 - actin filament organization [Evidence IEA];GO:0000902 - cell morphogenesis [Evidence IEA];GO:0007010 - cytoskeleton organization [Evidence IEA]	BUSCO:BUSCOfEOG7H79BV	.	MASNTNAYNLNTLIKRLEAATSRLEDLVTPAFEDSGSSAPKEDSSNSTATRSTNASGSNTPAPAAPAPASPAAAAAAATGAKIAPPKPADDPVPESVEEFDNLLDTSVKKYVDLSNEIGGAIAAQAARVAKVFQNERTLLLISTMSKKPDSAGSDYMELLKPLQQEIRTVIDVKDANRGSEVSNQLSAVAESIGVIAWVTLDNKPFKHVDESLGSAQYFGNRVLKEFKEKDPKQVQWIQSYYQIFKDLSAYVKETFPHGLTWNANGVSPKEAMKTVSSRESTPSQAAETSPSKSPSPAPSGAAGGPPPPPPPPPGPAPKFDVQEVAKPAAAAGGIGAVFSELNKGDSVTKGLKKVSANEMTHKNPSLRASSLVPDRSEGLSPTSSINRNKSPAPRKTPK…	ATGGCTAGCAACACCAACGCTTACAATCTGAACACTCTCATTAAGAGGTAAAAATCCATTCTATTCTCTCTTCCCATCTCCAAAGCACTTCAGGCGCCCCGCCCACCATTCCATATGACGAGAAGACGAAGACGAAGACCGGTTCTGGCAACCAACTTGAACGCCTCGCTAATTGGATTGTATAACAGGTTGGAAGCTGCGACATCCAGGTTGGAGGACTTGGTGACACCAGCCTTCGAAGATTCGGGGTCATCAGCACCAAAAGAAGACAGCAGCAACTCCACAGCCACCCGAAGCACCAATGCGTCAGGGAGCAACACGCCCGCCCCTGCTGCCCCTGCCCCTGCGTCTCCGGCGGCGGCAGCAGCGGCAGCTACAGGAGCGAAAATAGCTCCACCC…
VE03_05108	scaffold_24:170713-171150	-	flanking	.	.	hypothetical protein	.	conserved hypothetical protein	.	.	.	.	.	MGGGAKVPYPKHVWSPAGGWYSQPKNWKVNTAVMLVAVFGVTAMAWKFSAENEYRTKFPEQGRFYPSRYWSKQIIEHEKEVKEGKKSA	ATGGTAAGTCAATTGGACTTCTGGGATATGTGGTCTACGTGCTAATGTTGATCAGGGTGGCGGCGCAAAAGTTCCGTACGTCGCGAGCTCTCCACAACACGATCCTGACGGCATCAACTAACTAACTTCTAGATACCCCAAGCACGTCTGGTCACCAGCTGGTGGCTGGTACTCACAGCCTAAGAACTGGAAGGTCAACACCGCCGTGATGTTGGTCGCTGTTTTCGGAGTCACGGCAATGGCATGGAAGTTCAGCGCCGAGAACGAGTACCGGACGAAGTTCCCAGAGCAGGGACGCTTCTACCCAAGTCGATAGTATGTGCAATCCCTTGCCGCAGCATGCATTGAATACCATAATGGATACTAACCGGTCCTAGCTGGAGCAAGCAAATTATTGAG…
VE03_05109	scaffold_24:171408-172607	+	flanking	.	.	hypothetical protein	.	mitochondrial 54S ribosomal protein YmL3	IPR000999;IPR014720	.	GO:0003723 - RNA binding [Evidence IEA];GO:0004525 - ribonuclease III activity [Evidence IEA];GO:0006396 - RNA processing [Evidence IEA]	BUSCO:BUSCOfEOG70S7FW	.	MKSLRVAEKWTGQLLARRTARPCCIRQQRQQGQQQLVRGIASTRQLSSAAVAADEVIYENEALNPLSRQALEETFPSPLPSAANTSAKLAALHARLGLPQKLPVETLARTLVDPSADPSRDFNNASLTLVGSSLLSFHVSEWILCTYPRLPMAVLYASMNAYVGPATLAKLAQEWGVESAAAPGSEVDPGLLQFSKLKPGSQLPTATSERPNDDQNYRRGMSSRVVYDDEFGDVVSKFSLSDAQTSETAHANFVRALVGAVYMHSGRTAAKAFIRAHVLSRHLAIEKLFVFETATRDLSRLCAREDFEFPVARLLSETGRNSRHPVYVVGIFSGKDKLGEAAGASLGEAKTRAAIAALKAWYMYSPVAGQGVSAPVPSDVEEGGSWEGAHIDMGEIVAC	ATGAAGAGTCTACGGGTGGCCGAGAAATGGACGGGCCAGCTGCTGGCAAGGAGGACTGCAAGACCCTGCTGCATCCGACAACAGCGCCAACAGGGCCAGCAGCAGCTTGTACGAGGCATTGCCAGCACCAGGCAATTGTCGAGTGCGGCAGTCGCAGCAGACGAAGTTATATATGAAAACGAGGCCCTCAACCCGCTCTCACGCCAGGCACTCGAGGAGACCTTCCCATCACCCCTACCCAGCGCCGCGAACACCTCCGCCAAGCTGGCCGCACTACACGCCCGTCTCGGGCTCCCGCAGAAGCTCCCCGTGGAAACCCTGGCGCGGACGCTCGTCGATCCCTCCGCCGACCCGTCGAGAGACTTCAACAACGCCTCCCTCACCCTCGTCGGCTCCTCG…
VE03_05110	scaffold_24:173054-174424	-	flanking	.	.	hypothetical protein	.	RNA-binding La domain protein	IPR000504;IPR002344;IPR006630;IPR011991;IPR012677	.	GO:0030529 - intracellular ribonucleoprotein complex [Evidence IEA];GO:0005634 - nucleus [Evidence IEA];GO:0003723 - RNA binding [Evidence IEA];GO:0000166 - nucleotide binding [Evidence IEA];GO:0003676 - nucleic acid binding [Evidence IEA];GO:0006396 - RNA processing [Evidence IEA]	.	.	MSDSVPEVPKVEEPVATSAPTEAPAATEAAPEKTEAAPAADAAPVAAATEAPANGAEKTGEEAKESSPRKGGFQRNGQNGGQRVFKRYESKSKFDPSKLPITDNPSEIRAQVDFYFGDSNLPTDDFMLELTGGSENKPVSLKKVHEFGRMKRFQPYEAIVEALKTSAIVEVSGATGEEVVKRKVALRKNQGSEAAELSKAKEARSVYVKGFGDEEATTQFDIEAFFAEYGPTNAVRLRRDDDTKAFKGSVYVEFSTEELAKAFVALDPAPKWKGEHELEIMSKADYVIKCNKEIADGVRKPKETRVRGGHRGGRGGDRDPSDWKRRRDDDQKGGFRDNKRGGRGGRGGRGGRGGRGGRGGNPNREARGPRPDNNRNEERNGEAAAKAAEGGNKRAREDD…	ATGTCGGATTCCGTTCCTGAGGTTCCCAAGGTGGAGGAGCCTGTCGCAACTTCGGCGCCTACAGAAGCCCCAGCGGCGACTGAAGCTGCGCCAGAGAAGACAGAGGCTGCACCAGCAGCGGATGCTGCTCCTGTAGCAGCTGCTACTGAGGCCCCTGCCAACGGCGCTGAGAAGACTGGAGAGGAGGCGAAGGAGAGCTCTCCCAGGAAGGGGGGATTCCAGCGCAATGGCCAGAACGGAGGACAGCGCGTGTTCAAGAGATACGAGAGCAAGAGCAAGTTCGACCCATCTAAGCTCCCAATCACCGACAACCCGTCCGAGATCCGCGCACAGGTATGCGCTATACCCATTTCCCAGTTCCTGACGAATGCTGACTGGTTTGAAGGTTGACTTCTACTT…
VE03_05111	scaffold_24:174988-176439	+	flanking	.	.	hypothetical protein	.	mitochondrial 37S ribosomal protein NAM9	IPR002942;IPR018079;IPR022801	.	GO:0005622 - intracellular [Evidence IEA];GO:0003723 - RNA binding [Evidence IEA];GO:0019843 - rRNA binding [Evidence IEA]	BUSCO:BUSCOfEOG7HB5K7	.	MRMKRFHGLKVPKIRMSMSKYNLYNLAQQPRAHVRGTYFQQKWFAKRATRAYHGEQIREKKWQRMFTSRIKSVIPMNHRYLAFYDGAEQAAGRGSGLQTNEPLNSKGLRARREKVIPYMGMTFAPVERRLDTAVFRALFASSARQARQFVLHGGVKVNGKKMPYPGYLLNPGDMFQVDPDRVLFATGAPKEVEDVKATKVKRKRLAAAKASTSTEETTSEETSEEATPAEEPELDEEAVEKKQRKVYKDNLQSLLASARQVLADKGAHGPNAKKKQEIRNFAATVRRAIGSVNRTTTEDLDAQVAELVSKLSLANVPKSQPAPAPASGTVDPSLQAQAVATSEAAVEKAPEVDRKTLAEALREIRENPIDATKPYATPWRPRPYMSAFAFVPRYLEVNH…	ATGCGGATGAAACGCTTCCATGGCCTCAAGGTGCCGGTAAGCACCATTCTACCCCCGATTTCCGCGTCTCCAAACGCTTCACCCGTGTGCGCCTGCTGACCCTCTGAACCTGCTAGAAAATCCGTATGTCCATGAGCAAATACAACCTCTACAACCTCGCTCAACAACCAAGAGCCCACGTTCGCGGCACCTACTTCCAGCAGAAATGGTTTGCGAAGAGGGCAACCCGCGCCTACCACGGCGAGCAGATCCGCGAGAAGAAGTGGCAGCGAATGTTTACGTCCCGCATCAAGTCCGTGATACCCATGAATCACAGATACCTGGCCTTCTACGATGGAGCCGAGCAGGCCGCTGGCCGCGGATCGGGCCTTCAGACCAATGAACCCCTGAATTCAAAAG…
VE03_05112	scaffold_24:177026-181010	-	flanking	.	.	hypothetical protein	.	NA	IPR005635	.	.	.	.	MATGRLTTRLQVGSAAWVAEERSSATQIAEAEVEEFTFSARNELDWLNEHMAEIFNENQMNVTEMFKTPGKLRGKTPRTARKRNPLEVRAPLSDIFSASPRQNGNGSPLRQVYNERQAPKFKVAEDVPPAPQASFAVPPKPARAGNNIFQDSGYHGSQSTQAASMVFEESQEATQPFTQPWSPSRTPAKTNLLSVVDDVQSEERRTTEGSYESAKEEQTMQVAVEKVATDTAPSPAPAKPIEMNFDSPEQRPASPQLKSPDTAAPAPLEKELPPLPGTEVKEIGVFDEAATPSDGSSPVRQIVRKSSLSFAALPAREPLTTKKSIGNRPSYLEQNRTSYYGRGNDDRGFENLGGDDDEMDVDTVEPAAEPASKAAQAFNKTYTQRLQDQISMLGQSKPN…	ATGGCGACCGGACGCTTAACTACGAGACTTCAGGTCGGATCAGCAGCATGGGTGGCGGAAGAGAGGTCATCTGCGACGCAGATTGCGGAAGCGGAAGTGGAGGAGTTTACTTTCTCTGCGCGTAACGAGTTGGACTGGTTGAATGAGCATATGGCGGAGATATTCAACGAGAATCAGATGTAGGTTGACGTGGCTTTTGCGACGGCACTTCGGTTGCTAATACGTATGCAGGAATGTCACAGAGATGTTTAAGACGCCTGGAAAATTACGTGGCAAAACGCCGCGGACCGCAAGGAAGCGGAATCCCTTGGAAGTGAGAGCGGTGAGTAATTATGCCTCGTGGAATATTGGGCTTGACTGACTGTTGTAGCCTCTTTCCGACATCTTCTCTGCATCGCC…
VE03_05113	scaffold_24:183910-185309	+	cluster	.	.	hypothetical protein	.	Phosphatidylglycerol specific phospholipase C	IPR007312	PF04185	GO:0016788 - hydrolase activity, acting on ester bonds [Evidence IEA]	.	.	MKVSAAIFGLIAFAATIEAAPKGNQAGSEASIRNLKDKIKNVVLITMENRSLDNLLGGQKTKGLDNPVNSGPFCNPYNLTDSSKGKACSEPKDYDSILNDPDHGVPGNNIEFYGTFLPNNTLIQSNKLKPTMNGFVHEQLRLYSAKQDQEVLANQVMNYYTEEQVPVLTGFTKEFVTFNNWHSGHPGPTNPNRAYIVSGTSAGHGTNDADFGKSGLTQHSIFEQLSSQNITWKNYATAAGTGDAMYFASTVASGDSKTKMKSLNEFYQDAYLGRLPQFTYVNPTCCGVGTNSMHPTGLVSDGEVLLKQVYDAIRNGPQWENTLFIVTFDETGGFHDHVAPPLAPRPDNLTYTVATPDKDQYTFEFDRLGGRLPTWIISPWVAEGYVEKLGVNSDGETVT…	ATGAAGGTCAGCGCTGCTATTTTCGGGCTCATTGCCTTTGCAGCTACCATTGAGGCTGCCCCCAAAGGCAACCAGGCCGGCTCCGAAGCTTCCATTCGCAACCTCAAGGATAAGATCAAGAATGTCGTCCTCATCACTATGGAGAATCGTTCGCTCGACAACCTCCTTGGTGGACAGAAGACCAAGGGTCTTGATAACCCTGTCAACAGTGGCCCATTCTGCAACCCTTACAACCTTACGGACTCGTCCAAGGGCAAGGCATGCAGCGAGCCCAAGGACTATGATTCTATCCTGAACGACCCCGATCATGGCGTCCCAGGTAACAACATTGAGTTCTACGGCACCTTCTTGCCAAACAACACTCTCATTCAGTCGAACAAGCTTAAGCCCACGATGAAC…
VE03_05114	scaffold_24:188519-190560	-	cluster	.	.	hypothetical protein	SMCOG1005:Drug_resistance_transporter,_EmrB/QacA	Drug resistance transporter	IPR011701;IPR020846	.	GO:0016021 - integral component of membrane [Evidence IEA];GO:0055085 - transmembrane transport [Evidence IEA]	.	from BGC0000420 (CAP96439.1:pident=27.08, evalue=7e-41)	MDLVSLDGRSKSSRPPSETDGSGSGKTEEEGGAGAGAAHERRSQTGDSQAAPAFRERAGEAALRPLEGWRLGGVTTALLLGLFLATLETSITATALVSIGEDFTATTTTTWVVISYLLSYMGFAVIFARISDGIGRKAASILAWVLFAAFSLGSGLATNINQLIAFRTIQGIGGSGLFSLSMIVLPQITPVKLWALMSSLVGMSFAFSYVLGPILGGVITHNSTWRWIYLFNAPAAVIGVGLILIAWPAQADRKNRLSTSLAQMDVLGALLLLIASVLLVFALQQAGSQEYAWSSPVIVATLTISAVSWVAFIAWIAWLESGRSGLRIKAIFPLSIALKRPTGPGILSSLIVGFPFFMILINLPIRFQVVNNDSSVMAGIHTLPFLGGVALGTTLGGGI…	ATGGACCTCGTCTCCCTCGACGGACGCTCCAAGTCCTCTCGCCCCCCCTCCGAAACTGATGGTAGTGGGAGCGGCAAGACCGAGGAGGAGGGCGGTGCTGGTGCTGGTGCTGCTCACGAGAGGAGATCACAGACGGGGGATTCGCAGGCAGCGCCGGCGTTTAGGGAGAGGGCTGGGGAGGCGGCGTTGAGGCCGTTGGAGGGGTGGAGGTTAGGTGGCGTTACGACTGCGTGAGTATATTTCCGGACACCTTGAGTTTTAAGTTCGGGGTTTGGATGGGAAGCTATGTCTGGTGGAGGGGGAGATGGAGCTATGGTGGATCTGGTGATAATGAAGGATAACGGCTAATGACGTGACGGACAGATTATTGCTTGGCCTTTTCCTCGCAACGCTTGAGAC…
VE03_05115	scaffold_24:194183-195698	-	cluster	.	.	hypothetical protein	.	Serine hydrolase (FSH1)	IPR005645;IPR029058	.	.	.	.	MQRDAKRRTDTPSQIFEAQTALIRDQLGPGHTFDFPEGEYDIPAPKEITAIYPPPYLSWHPPHTLDTHIRQGLLDIRTYIADNGPYDACLGFSQGAVMLALLLLEDSAAAISAANSPTNGFSHPTFHSTNGATTPRGTPSAPPLFQLAIFLSGSLYPLATPLLSAGARITIPTTHVWGGKRDYVTVNGAGEALRDACVGEGRVVVEHGEGHVVPRGEGGVRAVVGGVERGVRRAIYKS	ATGCAAAGAGATGCAAAGAGACGTACTGACACCCCCTCCCAGATCTTCGAAGCACAAACCGGTACAGTCACCACCATCCATCCTCTCCCTCCCCCCCCCATCACCCTATGGAGAAACTCAGCGCTCAAAGGATACACCTACTAACATCATACAGCTTTAATCCGCGACCAACTCGGCCCAGGCCACACCTTCGACTTCCCAGAGGGGGAGTATGACATACCAGCTCCTAAAGGTACTTCCCCCTTTCCTTTTCCTCCCCCTTCTCCATGTCCCTCTCTCTCTCTCTCTCTCGCTCTCCCCTTTTCTCTGCCCTTCCCCGGTAGTTCCGATTTCCCGTCCCCTCCCTCCTTCCCGTATTGCTGCCTTGCTGCATTGCGGCGTTGCCACGTTGCTCCGTCA…
VE03_05116	scaffold_24:201385-209791	+	cluster	Type I Iterative PKS	PKS_KS (125-551);PKS_AT (699-1024);PKS_DH (1096-1307);cMT (1615-1739);PKS_ER (2023-2346);PKS_KR (2370-2547);ACP (2670-2739)	Type I Iterative Polyketide synthase (PKS)	SMCOG1022:Beta-ketoacyl_synthase	polyketide synthase	IPR001227;IPR006162;IPR009081;IPR011032;IPR013149;IPR013154;IPR013217;IPR013968;IPR014030;IPR014031;IPR014043;IPR016035;IPR016036;IPR016039;IPR016040;IPR018201;IPR020801;IPR020806;IPR020807;IPR020841;IPR020843;IPR029063;IPR032821	PF00109;PF00698;PF08659;PF14765	GO:0016491 - oxidoreductase activity [Evidence IEA];GO:0031177 - phosphopantetheine binding [Evidence IEA];GO:0003824 - catalytic activity [Evidence IEA];GO:0016740 - transferase activity [Evidence IEA];GO:0055114 - oxidation-reduction process [Evidence IEA];GO:0008152 - metabolic process [Evidence IEA]	terpene cyclase	polyketide_synthase from BGC0000155 (AAB08104.3:pident=38.20, evalue=0.0)	MSVLASAHPTLRALALDVEAALASLSQRLDTRLDLLEARTLGGSPDTSASASSPRPIHRRPVLPYAPDTPPLSAPLREEVLLLEEEEEQQQQQRRMASVLTPGSSVNEGAGGGVHEGDGEDKSMPIAIVGMGCRFPQEATSPEKLWEMLYNKRHARTEVPKDRFNAEAFYHPDADRSGSMNLKGGHYLKEDIATFDARFFSISPAEAKSMDPMQRILLEVVYEAMENAGITLADLDGSDTGCYVGCFTDDYDGLLKRDMELSPKYHSVGIVPAILSNRISFCFNLKGPSLTVDTACSSSLVAVHLACQSLRAGESRVAIVGATNALINPEIHVGMSNMHFLSPDSTCFTFDERANGYARGEGMAALILKPLDAALRDGDTIRAVIRGTASNQDGKTAGM…	ATGTCCGTCCTGGCCTCCGCGCACCCCACCCTCCGCGCCCTCGCCCTCGACGTCGAAGCAGCCCTCGCCTCGCTCTCGCAGCGCCTAGACACGCGCCTCGACCTTCTCGAAGCGCGCACCCTCGGCGGGAGCCCTGACACCAGCGCCTCCGCCTCGTCCCCGCGGCCCATCCACCGCCGCCCCGTCCTACCATATGCCCCCGACACGCCCCCGCTGAGCGCGCCGCTGCGCGAGGAGGTGCTGCTGCTCGAAGAGGAGGAGGAGCAGCAGCAGCAGCAGCGCCGCATGGCGTCGGTGCTGACGCCGGGGTCGTCGGTGAATGAGGGCGCGGGCGGCGGGGTGCATGAGGGGGATGGGGAGGACAAGAGCATGCCTATTGCGATTGTGGGGATGGGGTGT…
VE03_05117	scaffold_24:211805-213058	+	cluster	.	.	hypothetical protein	SMCOG1030:serine/threonine_protein_kinase	STYKc	IPR000719;IPR002290;IPR011009	.	GO:0005524 - ATP binding [Evidence IEA];GO:0004672 - protein kinase activity [Evidence IEA];GO:0006468 - protein phosphorylation [Evidence IEA]	.	.	MSVVIKDILFERELDTHRIPAIEESPYIRRLVDVIDPEDEGHEVPKLVFEWMDTDLWKCRPYGNLSHPKLPEVISKSVLEALAVFQDLHAVHTDISPNNILISNLDQPFPIVKVSDLDQAFMEGVKGGEGECPQTLETRAPEVWRGCGAWPASDMWSVGVTLVHWLMSRAIFGPRGKIIKDHTDAWCMAKLMRLMGRFDMTEDMDGYKEWRLATALEAMDFKDHKTGDMRPYIVGGTLEEELESLPRELCMRECIEFILYLLELDYKKRPTALEALQHPFIKSTVTRSGWKLANDGYLLLSCNYILYL	ATGTCGTAGGTCGCATACTCAAGGGCCAGAAGGCATCCTACGAAATTCTCACCTTTATAAAAGGGCACACTGTGGCCAAAGCCAAAACCCTTCCCTTGGGACCCGGTTCGAGGCCAGGGTTAGGCCTGTACATTCCGCATGCTGTAGTTTACTGTCGCATAGGACTAACGGATAGCCTAGGGTAGTTATCAAAGACATTCTTTTCGAGCGCGAGTTGGATACCCATCGTATTCCCGCTATTGAGGAGAGTCCCTACATTCGCCGATTGGTAGATGTTATCGACCCCGAAGACGAAGGGCACGAGGTACCAAAGCTGGTTTTCGAATGGATGGATACGGATCTATGGAAATGTCGGCCATACGGCAATCTTTCTCATCCAAAACTCCCTGAAGTAATTTC…
VE03_05118	scaffold_24:213140-214622	-	cluster	.	.	hypothetical protein	SMCOG1089:methyltransferase	NA	IPR029063	.	.	.	methyltransferase from BGC0001277 (AAO34671.1:pident=36.59, evalue=1e-66)	MERIEADPDFEDEGAIFDADSLYGDSTTSITSSILRGVDEHGRTYAAYGKSGYGMPIDGDELDRIDMKHRMYSMLLDEELFLSPIGSNPHRVLDLGTGSGIWAIELADQFPSADVLGVDIAPIQPDWLPPNCHFEIDDVEEEFTYRHKFDFIHSRDFLFSIKDWPRLVGQCYQHLAPGGYLELQCLLPVPNCDDDSAPSDSGVPIFSTKVIEASEIVGWSLLEPNNFAKYLREAGFVNVVEKRYKVPTGPWPLSKKMKLIGAFEMQSLLQGASAFSLMAFSKAFGWSKEETEVFLVALRRDVKNLRYHTYYEFIVAYGQRPEDVATKEASPESPAVEAEASPPKV	ATGGAGAGAATTGAAGCTGATCCCGATGTTTGTCTTTCCAATTATACTCGTACTTCTATCATTCTCATTTCTATATGGTGCGCTGCGGCGCACACTTGCTCAGCAAACCTTCTATGTAGTTGAATTGTGTTATTATATGCTAAGACAATAATCACAGTTTGAAGATGAGGGAGCGATCTTTGACGCCGACTCGTTGTTGGTTTTACAACTTCCTAACTCAATAACTGTCTTTAATGGTACTTTAGATATGGTGATTCAACGACCTCTATTACCTCAAGTATTCTGAGAGGTGTGGATGAGCATGGTCGAACATATGCGGCATATGGCAAAAGCGGTAGGTCGTTCCACAGACAGCCTCACAGTCAGATCTAACACATGTAGGTTATGGCATGCCCATTG…
VE03_05119	scaffold_24:215076-216443	+	cluster	.	.	hypothetical protein	SMCOG1042:O-methyltransferase	O-Methyltransferase	IPR001077;IPR011991;IPR016461;IPR029063	.	GO:0008171 - O-methyltransferase activity [Evidence IEA];GO:0008168 - methyltransferase activity [Evidence IEA]	.	O-methyltransferase from BGC0000077 (ACD39764.1:pident=36.97, evalue=2e-85)	MVIKSNLVRDIESLLEAARGYDVERADKRSRLDLIARLDALREELDDPVEKMFSQITNYSQTAAVNTLLQLKVFDSIPREGSITAKELAAIVNVDLEVLTRLMRILTATKIFRSVAEDTYAHTKFSLVYIDDVATEFFTLCVDEVSPAAHRLPEYMSTHDSAGILNPRTSPFAWHNDREGKNFYECLLEWPERLQRFNIAMTTQEAALPVLGMFPFATLPASIDTSDPQRAFIVDVAGGRGQSLLQITREIEESGATGIGRAVLEDRERVLDAIPANALPGVEKVSIDFFTPQPIKNAHVYYLRRIMHNWQDREAIVILSHIADAMAPDSRLLIGEMVVPEVPKTGYEGLDMTVYWMDMCMLVIGGKERSEREFKAILDAAGLQLVRIWWSQLGSQTVL…	ATGGTGATTAAATCAAATTTAGTGAGGGACATTGAATCTTTGCTCGAGGCAGCAAGGGGCTACGATGTTGAGCGAGCAGACAAGCGGTCCAGATTGGATCTAATCGCCAGGCTGGATGCGCTGCGTGAGGAGTTAGATGATCCTGTCGAGAAGATGTTCAGTCAGATCACCAACGTATGTTTTATTTCATATGCCATGTTCCACGCAGGAATTAATTTAATATAGTACTCCCAAACAGCGGCTGTGAATACGCTGCTACAGCTCAAGGTCTTCGACAGCATTCCGCGTGAGGGCAGCATCACTGCCAAAGAGCTCGCTGCAATTGTGAATGTTGATCTCGAAGTTCTCAGTATGCATTGTTACCAGTAAGACATATTATGCAAGGCTAACACCTACCTC…
VE03_05120	scaffold_24:217548-218255	-	cluster	.	.	hypothetical protein	.	NA	.	.	.	.	.	MYDLLAHNFNARQLHVPYFICLIILARPTAASGEVSSVPVLAASFVAGIYEYFLARDQVKFLSPVFTNFCLVASIVLLSVRPFPDLWEAIQPDLEVMQKCLNELSKQWRSAIGASKALQKAIDIRKANLPAEGLSLKRPTSAQLALFEGFSVDLCRIWSIYEPQMVLHGSDNSIQRNVELQGDPGEVFTPSSDQATIPTADVGFVTQVGDQNLMNLDFGGIGEWFMNDWYMTGFR	ATGTATGATCTCCTCGCACATAATTTCAATGCCCGGCAGTTGCATGTCCCATACTTCATCTGTCTAATTATTTTGGCTCGCCCTACCGCAGCGTCAGGGGAAGTATCATCAGTCCCCGTTTTGGCAGCTTCGTTTGTCGCTGGCATCTACGAGTACTTTTTGGCTCGCGATCAAGTTAAATTCTTGTCGCCAGTGTTTACAAACTTTTGCCTTGTCGCTAGTATCGTGCTGCTATCAGTCCGCCCGTTTCCTGATTTATGGGAAGCTATTCAACCAGATCTTGAAGTCATGCAGAAATGCCTTAATGAGCTTTCGAAACAATGGCGGTCTGCCATTGGAGCATCTAAAGCGCTACAAAAAGCCATCGACATACGGAAAGCCAATTTGCCGGCTGAAGGG…
VE03_05121	scaffold_24:220311-221429	-	cluster	PKS/NRPS-like protein	PKS_KR (27-161)	hypothetical protein	SMCOG1001:short-chain_dehydrogenase/reductase_SDR	short chain dehydrogenase	IPR002198;IPR002347;IPR016040;IPR020904	PF13561	GO:0016491 - oxidoreductase activity [Evidence IEA];GO:0008152 - metabolic process [Evidence IEA]	.	BacC from BGC0001184 (ABS75820.1:pident=29.89, evalue=1e-37)	MAPPVAFNFDGEIAIVTGAGSRMPGQIGNGRATAILLARQGCKVALVDFNVEWAQETKRMIDEEGGISEVIQADVTDEESCENAVAKTVALFGSVNILVNIVGVGGAMGDATKIDMAAWDRDFRINVTSMVLMSRHAIPEMRKNGRGAIVNMSSVSGLLGGNPSLLYPTTKGAIIQMTRAMAAQHGAENIRVNCVCPGMVFTPMVRGRGMTDDMRQARINQNLMKQEGTGWDVGYGILFLCSKEAKWITGLIMPIDGGTTAGKADRPALKADR	ATGGCGCCTCCTGTAGCTTTTAATTTTGATGGAGAGATAGCGATTGTTACTGGCGCTGGCTCCCGCATGCCAGGTACGTTCCTCCCGTATGAATTCTTATTCATCTAACTTTGGTGCAGGTCAAATTGGCAATGGGAGAGCGACTGCGATTCTCCTCGCCCGCCAGGGTTGCAAAGTTGCCCTGGTCGACTTCAATGTTGAGTGGGCACAAGAGACAAAACGCATGATCGACGAAGAGGGCGGCATCTCTGAGGTTATCCAGGCAGATGTCACAGATGAAGAGTCATGTGAGAATGCCGTGGCGAAGACGGTAGCATTGTTCGGCTCTGTGAATATCCTCGTTAACATTGGTATGGATACCCGCTTAAAGTTATTACAGCTATAGAGTTTTCATACTGA…
VE03_05122	scaffold_24:221972-222927	-	cluster	.	.	hypothetical protein	.	Dienelactone hydrolase family	IPR002925;IPR029058	.	GO:0016787 - hydrolase activity [Evidence IEA]	.	dienelactone_hydrolase,_putative from BGC0000154 (EED18002.1:pident=32.17, evalue=5e-30)	MADPVLAKPSGPCCLKGTIHKGEAAGKFVTVAGLETYVGTPKKPNGNILLYFPDVWGMFPNGLLIMDGFADAGYLVLGVDYFRGDPVWKHRKDRHDDSDPNFDYEAWKEKHTVFANENVPKWVSAVKEEYGKEQTKYACVGYCFGAPYVCDELAGDTVTAGAFGHPAFLKEHHFFNLKKPLFLSCTDEDHTFDTQSRQRALEILEMKKKPYQLQLFTGVEHGFALRGDMENPYEL	ATGGCGGATCCTGTTCTTGCAAAACCATCAGGACCCTGTTGTCTAAAGGGAACAATTCACAAAGGAGAGGCAGCAGGCAAGTTCGTCACAGTTGCAGGTTTAGAGACGTACGTTGGAACGCCCAAAAAACCAAATGGAAATATCTTGCTCTACTTTCCCGATGTCTGGGGGATGTTTCCCAACGGGCTTCTTATAATGGATGGCTTTGCTGATGCTGGGTATCTCGTGCTGGGCGTGGACTATTTTCGCGGGGTAGGTTCTAATTGTAGGACTCTTATCATAGAGCAAAATTGAACTCATTTGATTTTATAGGACCCAGTGTGGAAGCACAGAAAGGATAGACACGATGATTCAGATCCCAATTTTGACTATGAGGCTTGGAAGGAGAAGCACACAGTG…
VE03_05123	scaffold_24:223511-225373	+	cluster	.	.	hypothetical protein	SMCOG1106:major_facilitator_transporter	Major Facilitator Superfamily	IPR011701;IPR020846	.	GO:0016021 - integral component of membrane [Evidence IEA];GO:0055085 - transmembrane transport [Evidence IEA]	.	vitamin_H_transporter,_putative from BGC0000337 (EFY94507.1:pident=32.98, evalue=1e-57)	MTTPKPDEVAHVKREDYVDHDEDIKQTLDNFNESDAVGYSEYREGLNIEISPRENRRVRWKIDLIILPIFLVTQTLQFLDKTALNYANLFGYQEALGLHGQQFNYLSAMVYAGYFFGQYPCGWLIGRFPAQKVLGISCLLWGVTVLILTQCRTFGSALAVRFIMGVFEAAVTPGLTLMTGFWYTRQEIPLRQCIWYSALGWGGIIGSYISMGISKLPEDLTPERWELIFFILGGATCVWAFIIYFLLPDTPSNARFFNERERLIAVKRVAGNETGIKNKAFNTKQAIQAFADPKALLLFASVFAAAIPNGVVNSFSTIIIKDLGFSTTKTTQLKSVGDAIQIVALIIGGAITLNVPNSRLLTATAANIICTVAAACTAYLPRANTWGRLVSFWLVNTQS…	ATGACCACCCCGAAGCCTGACGAAGTCGCACACGTGAAGCGCGAGGATTATGTCGATCATGATGAGGACATAAAGCAAACGCTAGACAATTTCAACGAGGTAACCACCGTCATATGTTCAAATTATGCATCTACTCACAACATATAGAGCGATGCAGTTGGATACTCGGAGTATAGAGAGGGTCTCAATATAGAAATTTCGCCACGAGAAGTATGCAATGCCTATCTTGTCCAGTGTGTATGAGATGGCTAACAAGACATTCAGAATCGTCGCGTCCGCTGGAAGATTGATCTAATCATTCTGCCTATCTTCTTGGTCACGCAGACCTTGCAATTTCTTGATAAGACGGCACTAAACTATGCCAATCTATTCGGGTATCAGGAAGCCCTTGGGCTACAT…
VE03_05124	scaffold_24:225722-226027	-	cluster	.	.	hypothetical protein	.	NA	.	.	.	.	.	MKIPLLPLLALASTASAWQITFFSNSGTVHAVGKRSGGCQNLRSDYKGVTTQLSFNAETSYYPDPDGYTAYAAEDCKGRAYYGVQGNQYPKRTFTSYRITG	ATGAAGATCCCCCTCCTCCCCCTCCTCGCCCTCGCCTCCACCGCCTCCGCCTGGCAAATCACCTTCTTCTCCAACAGCGGCACCGTGCACGCCGTGGGCAAGCGCAGCGGCGGCTGCCAGAACCTGCGCTCGGACTACAAGGGCGTGACGACGCAGCTGTCCTTCAACGCCGAGACCTCGTACTACCCGGACCCGGACGGGTACACGGCGTATGCGGCGGAGGATTGCAAGGGGAGGGCGTATTATGGGGTTCAGGGGAATCAGTATCCGAAGAGGACTTTTACGAGTTATAGGATTACGGGGTAG
VE03_05125	scaffold_24:226961-228546	-	cluster	.	.	hypothetical protein	.	conserved hypothetical protein	IPR019190	PF09810	GO:0045145 - single-stranded DNA 5'-3' exodeoxyribonuclease activity [Evidence IEA]	.	.	MARRTPPTDPDSDYGSDFSPEDLEVLDRLAVQTPSTVVRVPSPPTPFSFSRNEAQSARHDAHPARSRYVASMPIAYETDPAAPPPDRSSAHPGGPNGAIYPDLSAALSSLSDPAPTPEAPPPAPTPDTRSPLQRYRSAPRKALSVTDLVSPAWCELQYSMTLALHGRKPRTEAMKRGSEVHARLEEEVYTSVQIEVATREDAWGLRVWNVIQGLRTLRETGMTRELEVWGVLDGEVVGGVIDEVGFMCPDVGMEEEATHDLAVARGEAPPQRPRTTLPTDQRALDEYLHPSPPQPSKRKLYITDVKTRSVASLPRGASFRPTKLQLMLYHTLLSSLAAGETPLSSLAARYELDTHAQFSPAFVAQVATLADEVFYDAPSSAEEVASAPEPAGSELARND…	ATGGCCCGCCGCACTCCCCCAACCGACCCTGATAGCGACTACGGCTCTGATTTCTCCCCCGAAGACCTCGAGGTTCTCGATCGTCTCGCCGTCCAGACCCCATCCACCGTCGTCCGCGTCCCTTCCCCGCCAACCCCATTCTCTTTTTCCCGCAACGAAGCCCAATCCGCCCGCCACGATGCGCACCCCGCGCGCTCACGCTATGTGGCCAGCATGCCGATCGCGTATGAGACCGACCCCGCCGCGCCCCCACCAGATCGGAGCAGCGCACACCCAGGCGGCCCGAACGGCGCCATCTACCCGGATCGTGAGTCCCCCCTTTACTCTCCCCCCTCCCACACACCGCTCTGACACCTGCTAAGCGGCTAGTCTCCGCCGCGCTCTCCTCGCTCAGCGACC…
VE03_05126	scaffold_24:229448-231050	-	cluster	.	.	hypothetical protein	.	SUN domain protein (Adg3)	IPR005556	PF03856	.	CAZy:GH132	.	MRFLEQKAAVGAAIVLLATVSEARHSHNRPVQLENLERRHGHGHSHNKVHSRAQHEDEPVLDKRDVCSFPLTAGLVAVTPGSENAGWAMSPDQPCVAGKFCPYACPPGQLMGQWDASATTYSYPASMNGGLKCDSGGQIKKPFPNKPYCYKGTGSVSAHNECSKSVAYCQTVLPGNEAMLIPTNVGGGSTVDIAVPDTTYWAATAAHYYINPPGVSTEEACVWGDGSKPIGNWSPYVAGANTLENGETFVKIAWNPIYTGESTFQNDLPKFGVKITCEGGGCNGLPCSIDPAVVKVNGVTSGNSATGAGGGNFCVVTVPKGSKAQIETFDVGGSSGGSDGGDETTEPSSSAEPTPTPTPTPTPTPTPTPTPTPSPSSSKVVESSSSSESSTSESSSSES…	ATGAGATTCTTGGAGCAGAAGGCTGCCGTTGGCGCCGCTATTGTATTGCTGGCAACTGTGTCTGAAGCAAGGCACTCCCACAACAGGCCAGTGCAGTTGGAGAACCTCGAGAGGAGGCATGGGCATGGTCACAGCCACAACAAAGTACACTCGAGAGCTCAGCATGAGGACGAGCCGGTCTTGGATAAGCGTGATGTTTGCTCATTCCCATTGACCGCGGGTCTGGTTGCTGTTACTCCGGGCAGTGAGAATGCTGGTTGGGCGATGAGCCCGGATCAACCTTGCGTTGCTGGCAAGTTCTGCCCCTATGCGTGCCCACCTGGACAACTCATGGGACAATGGGATGCCTCTGCAACTACATACTCATATCCAGCTTCCATGGTACGTTCAGGAACCCTT…
VE03_05127	scaffold_24:232764-233972	+	flanking	.	.	hypothetical protein	.	Methylates the carboxyl group of the C-terminal leucine residue of protein phosphatase 2A catalytic subunits to form alpha-leucine ester residues	IPR007213;IPR016651;IPR029063	.	GO:0008168 - methyltransferase activity [Evidence IEA];GO:0032259 - methylation [Evidence IEA]	.	.	MAAPGIPNLLSMRGNRSRGGGRGRGGSSARGGGPAAVDRDKMIRETDTDANGSRRSAVACGYLEDPYVSEFVADIGDDSPALRMPIINRGTYVRTIVIDRLIENFINAHPEQNVQIISLGAGTDTRYFRYLDRGHKDQILYHELDFPIISANKLAFITRSDRLAPPGSEFRALREVPDHDPERKMWGYFTDSDKKAGYLFHPMDLRNLPAEIDCIRTDLPTLLVSECCLCYLTTDQADAVLNFFTSRIPTIGTVIYEPTNPTSAFGRVMTANLAARNLAMPSIGTYDSLDAQLERLRAAGLDMFQEGGSISWLWDNWVEDAEKVRLGQMQMFDEEEEWRLLGGHYLVVWGAREQKATEGAFGGWDFLEGEEERRIRETGEE	ATGGCTGCACCCGGAATCCCCAATCTGCTCTCCATGCGCGGCAATCGGTCCCGCGGCGGTGGACGTGGTCGCGGGGGGTCCAGCGCAAGAGGTGGAGGCCCAGCAGCGGTAGACAGGGACAAGATGATTCGCGAGACTGATACTGATGCCAACGGCTCCCGGCGCAGTGCAGTGGCCTGTGGCTATTTAGAAGATCCGTATGTCAGCGAATTCGTCGCAGACATTGGCGATGATTCTCCTGCCCTGCGCATGCCCATCATAAACCGAGGTGCTTCCCCCTCCCCCCCCCCCAACAGCTTCATAACCCCCCACTAACGCCCTGCCCCCCCAGGAACCTACGTCCGCACCATCGTAATCGACCGCCTAATCGAAAACTTCATCAACGCCCACCCCGAGCAG…
VE03_05128	scaffold_24:234427-235576	-	flanking	.	.	transcription initiation protein SPT3	.	SAGA-like transcriptional regulatory complex subunit Spt3	IPR003195;IPR009072	.	GO:0046982 - protein heterodimerization activity [Evidence IEA];GO:0006366 - transcription from RNA polymerase II promoter [Evidence IEA]	.	.	MALEDAATAPPEKTVSVTKNFKEDLETFEQYKKWVADEIGKKMMYVSGETGEPSPETTGMVEEIVRQQVIEMLRTCTENAARRGSKSITTDDLIFLIRHDAAKVSRLRTFLSWKDVRKNVKDSDDKGNEADIGTGDEPVAAVAATGPVDVSKKNKKAKVGLPWEIASLYSQEVPERDDEDDEDEEEMNYATLQRLKKADERTKAMTKEEYVTWSEYRQASFTFRKGKRFREWAGFGTITESKPNDDIVDILGFLTFEIVQTLTEEALRIKEQEDLYKEKSGVEDQGKKRKAVKGLFDPPAVGKSPVEPRHVQEAFRRLQVRPKKSRAMLNGTRGLNRTPLKLF	ATGGCTCTCGAGGATGCAGCAACTGCGCCGCCCGAGAAGACTGTTTCCGTTACCAAAAATTTCAAGGAAGACCTTGAGACTTTCGAACAATATAAGAAATGGGTGGCTGACGAGATTGGCAAAAAGATGATGTATGTCTCTGGTGAGACCGGCGAGCCATCGCCAGAAACTACTGGCATGGTGGAGGAGATTGTGCGCCAGCAAGTAATCGAGATGGTATGTATTATGATCGATCTATCGATCTACACCTCCCTCTATCCCAAATCTAACACCCCCCCAGCTCCGCACCTGCACCGAGAACGCCGCCCGCCGCGGCTCCAAATCCATCACCACCGACGACCTGATCTTTCTAATCCGCCACGACGCCGCCAAAGTCTCGCGCCTCCGCACCTTCCTCTC…
VE03_05129	scaffold_24:237723-238361	-	flanking	.	.	hypothetical protein	.	NA	IPR006913;IPR011057	.	GO:0016846 - carbon-sulfur lyase activity [Evidence IEA];GO:0008152 - metabolic process [Evidence IEA]	.	.	MAALPTTPFTLSGGCFCNAVKYTISVPDLESRPRIPNPPKLPLGPQSDVFRHLPIISIDHCNSCRRIAGTVIQSWFICLQRWTTFSLLSRSSTGADDEARITPTTTVEVLRPGKEILEKTYLSYFSSSKDVHRTFCGRCGTGLTYHYSGENDELAAEDKWGPYFDIALGTLDEESTKLEGVRPTRHGHCDDGIGWVKEMVELWGIAGSMREG	ATGGCGGCACTACCAACAACCCCATTCACCCTTAGCGGTGGCTGCTTTTGCAATGCCGTCAAGTACACCATCTCTGTCCCCGACCTCGAATCCCGACCTCGAATCCCCAACCCCCCCAAGCTACCTCTAGGCCCGCAAAGCGACGTCTTCAGACACCTCCCCATCATATCTATAGATCACTGCAACTCCTGCCGCCGTATCGCCGGTACCGTTATCCAGAGCTGGTTTATCTGTCTCCAGCGCTGGACCACTTTCTCTCTCTTGTCCCGCTCGTCAACTGGCGCCGATGACGAGGCCAGGATCACCCCTACAACCACGGTGGAAGTCCTGAGACCCGGGAAGGAGATCCTGGAGAAGACGTATTTGAGCTACTTCTCCAGTTCAAAGGATGTGCACAGA…
VE03_05130	scaffold_24:238714-240992	-	flanking	.	.	hypothetical protein	.	Inherit from KOG: Set and mynd domain containing	IPR001214;IPR011990	.	GO:0005515 - protein binding [Evidence IEA]	.	.	MDTLNFSHQREYMTQMALQREALLAASARAGQPPKAKSREDVLSTFKKQAKRAEKGRMQALRSSETQVQSTFVPPAYPACVVPIADLTKMGVDELRLETHHRGRFVLLRALAGPTRMTALVGVGEDEEGRAVRVQVYQQGDESEVWKVGGVVVVKEPYFKESGDGDTGIRVDHVGDVMALPANHLLVPEKWRKGVDAVLVREWIDRAAEAVKGERYWKALDQCKSALLASPPPTPEEDKEIKLKLGAAYLRVGYFESAESAIDGLDPTPESLKIKAEALYNLARYDECIEFLGKLPGQDSPLLEKARTRLVEQQTGAYDFRSIFAELSTLNPPTVDRATFIGPVDIRVSPGKGRGLFTTRAVEAGELLVCEKAFAYSFFDQSAPAEMHKTKLSMVFNTE…	ATGGACACCCTCAACTTCTCCCACCAGCGGGAGTACATGACGCAGATGGCGCTGCAGCGTGAGGCTCTCCTCGCCGCCTCTGCCCGCGCCGGCCAGCCGCCCAAGGCGAAGTCACGCGAGGACGTGCTGTCGACGTTCAAGAAGCAGGCGAAGCGCGCGGAGAAGGGACGCATGCAAGCGCTGCGCAGCTCTGAGACGCAGGTCCAGTCGACATTTGTGCCTCCTGCGTACCCGGCTTGCGTAGTCCCTATAGCGGATCTGACGAAGATGGGGGTTGATGAGTTGAGGCTGGAGACGCATCATCGGGGGCGATTTGTGCTGCTACGGGCGCTGGCAGGGCCTACCCGGATGACGGCTTTGGTGGGAGTGGGGGAGGATGAAGAGGGGAGGGCGGTGAGG…
VE03_05131	scaffold_24:241414-243241	-	flanking	.	.	hypothetical protein	.	NA	IPR001138	.	GO:0005634 - nucleus [Evidence IEA];GO:0008270 - zinc ion binding [Evidence IEA];GO:0000981 - RNA polymerase II transcription factor activity, sequence-specific DNA binding [Evidence IEA];GO:0006355 - regulation of transcription, DNA-templated [Evidence IEA]	.	.	MDGAITKFSRTSGLKSKGGCATCRSRRVKCDEGRPECIRCAKAKRTCGGYNHVKARSRQDSRHLVSFQHAVIKPKTPSLLQNAASSLTSQAPSSTFLGESEVENRYFRYFQETNTTGLDGTWGWALWNSLMLQTSHQEPFVRHSIIAIGALLKSHESAYLAGVRPRSVVIPYIAKLHRNFAISKYDTAVKSMRKAISVGTTSPRQTLLGCILVVCFEMLIGNSHLAIKHAHSGTSILQQWRTQTLRPTQEQRHLLSPAPLIVEDEIVGAFRSLSIQITTLGSDNSTTYDKKTMNYHYVASTAPLSCSDLGEMHAYLNEIVCRIYDLISTIRVPSQSMATPTKLGYEPLIEDASVITNMAIYRTAFEVTENVRAQQVQCATEIANWMRLFKPLFESLCIK…	ATGGATGGCGCTATCACCAAGTTCTCCCGAACGTCTGGGCTTAAATCAAAGGGGGGTTGTGCCACGTGCAGGTATCCACCCGTCTACTCTCAGGGTTGTTAAGATATCAGCGTCTAATAGGGATTATAGGAGTCGAAGGGTTAAATGTGACGAAGGAAGGCCCGAATGTATCCGCTGCGCCAAAGCAAAACGAACGTGCGGTGGTTACAACCATGTAAAAGCGCGCTCGCGGCAAGACAGCAGGCATCTTGTCTCCTTCCAACACGCTGTAATAAAACCCAAGACGCCATCGCTACTACAAAATGCAGCTAGCTCCCTTACATCACAGGCCCCGTCCTCCACCTTCCTCGGGGAATCTGAGGTTGAGAACCGCTACTTCCGCTACTTTCAAGAAACGAA…
VE03_05132	scaffold_24:243942-244604	+	flanking	.	.	hypothetical protein	.	NmrA-like family	IPR016040	.	.	.	.	MRILLIGGNGQTGRLVIDEALQRGHKVTALLRDPSTIPAKNGLTIVKGTPLEPSNIESAFNAVQGDPPTAVIVTLGSPPKKGTRIMADAHEYLIPAMKRHGVSKIVTMSSFGVGSSLPNISFVMRFAIGHTPLGYTFADHNEVDGILKKSGLDFVILRPARLTMAGKAPVQYLSDDGKDNGKGLGVFAGLSGISRASVAGCLVDAVEKNTWNGRTAVLTN	ATGCGTATCCTTCTTATCGGTGGAAATGGACAGACAGGTCGTCTCGTCATCGATGAAGCATTGCAGCGAGGCCACAAAGTCACAGCCTTACTTCGGGATCCATCTACAATCCCAGCCAAGAACGGCCTGACCATCGTGAAGGGCACACCACTGGAGCCTTCAAATATCGAGAGTGCCTTCAACGCAGTCCAAGGCGATCCACCAACCGCCGTGATCGTCACCCTTGGATCCCCCCCCAAAAAAGGGACTCGAATCATGGCCGACGCACACGAATACCTCATTCCGGCAATGAAAAGACATGGCGTTTCAAAAATTGTGACAATGTCTTCATTTGGGGTTGGGTCTTCTCTACCGAATATTAGTTTTGTCATGAGATTCGCAATTGGCCACACCCCGCTT…
#Cluster_13
#GeneID	Chromosome:start-stop	Strand	ClusterPred	Backbone Enzyme	Backbone Domains	Product	smCOGs	EggNog	InterPro	PFAM	GO terms	Notes	MIBiG Blast	Protein Seq	DNA Seq
VE03_04733	scaffold_32:130073-132910	-	flanking	.	.	hypothetical protein	.	Phospholipid metabolism enzyme regulator	IPR024260	.	.	.	.	MEDKPLRNPSQAPEMTQATPSSMASKSANPSTTSPTQTRKTSHSPAPGSKRINYSQQPPSNTASPKPSREPSPARPTVRSATVRTGNGRRKSSQEPSPSRSASATANMPSSAAVQRALSTANTPLLKPSTSDTAIVAPQPQKITVPTEFKDAPRWPISPRLKSPPPINRPTGMARKTDQELPPISTLRFQTSNESAQSANTDTDYDESLAMSGIRSPGRGVSTSATTLETVPESSQPGSPGIGMGLERSQEWKRGGLPEEQNAIDQAFTKNMKSSPAAATTDSGSESGEKKGEIKLRSTTGANTTPRPHAAQLAKQASSSALQGKKGIEPSAANNMTVETETVSSIPQVAVGGGTGAGVNGSLRTKPSSETIRPKKEKRKSARKPHSVANGVGETPDSS…	ATGGAGGACAAGCCGCTGAGGAATCCGAGCCAGGCGCCGGAGATGACCCAGGCCACCCCGTCGAGCATGGCGTCCAAATCTGCCAATCCCTCAACCACATCACCCACCCAGACTCGCAAGACCTCTCACTCCCCAGCACCCGGCTCGAAGAGGATCAACTACTCACAACAACCACCATCGAATACAGCATCCCCGAAACCCTCTCGCGAACCATCCCCAGCGAGGCCGACGGTGAGGTCCGCGACGGTCAGGACGGGAAATGGCCGGAGAAAGAGCAGCCAGGAGCCGAGCCCGTCACGATCTGCCAGTGCTACAGCGAATATGCCGTCGAGTGCGGCAGTTCAGAGGGCGCTATCGACAGCGAATACACCCCTACTGAAGCCCTCGACATCAGATACG…
VE03_04734	scaffold_32:136721-137136	+	flanking	.	.	hypothetical protein	.	NA	.	.	.	.	.	MDPLSLTASIIGVLQATATIVSYVNDARDAPSDQARFAKETQSLSDLLTNLICRLNGGKDKSEAWYAEVESLGKPDGPLAQDQGRGGAGEDRKYAVVEVIKEEVASILFQIERMKSLIQIALQMDHL	ATGGACCCCCTCAGTCTCACAGCAAGCATAATAGGTGTCCTACAGGCCACAGCGACGATAGTTTCCTACGTGAACGATGCCAGAGACGCTCCAAGCGACCAGGCACGTTTCGCAAAGGAGACCCAGAGTCTCTCGGACCTCCTGACTAACCTAATATGCCGGCTGAATGGAGGAAAAGACAAGTCTGAAGCCTGGTATGCGGAGGTTGAATCGCTCGGGAAACCAGATGGTCCGCTGGGTCAGTATGGGGCCGCGCTGGAAAAACTACAGCGCAAGATCAAGGGCGGGGAGGGGCTGGCGAAGATAGGAAATATGCTGTTGTGGAAGTTATCAAGGAGGAGGTGGCGAGTATATTGTTCCAGATCGAGCGCATGAAGAGCTTGATCCAGATTGCTCTGC…
VE03_04735	scaffold_32:137614-140008	+	flanking	.	.	hypothetical protein	.	Ankyrin repeat	IPR002110;IPR020683;IPR027417	.	GO:0005515 - protein binding [Evidence IEA]	.	.	MATNVHNKLSLAIKDCLAELHRSNEELKDDMNAVRSTIPAIQDGINKIKLGHDIEQNDKLLAWISSSDFPSQLSDIIARRQAGTGQWFLESPEFNNWISGREKTLFCPGIPGAGKTMISAIAVDHLHKTIHDHCIGVAYVFCNYKVQSEQNTVSLLSSILKQLLQTQPAATEAAKSLYELHSFRKTMASVDEVLNTLKLTLKNFSTVYIVVDALDERHTIDGYVALHSGHGGRIQISAKLEVRASPQDVTKFVKGQIPRLHRCVKNDNDLQGEIEEQIVKAVDGMFLLARLHVDSLLDKTTKSKVRSMLKRLSSGEEALNKAYDNAIKRIEAQPEGCSELAKRVLTWISYAERPLTIEELRHALAVNPGDNDLDRDYFEDMEDIVSFCAGLVTVDDKSN…	ATGGCCACTAACGTTCATAATAAACTGTCTCTGGCGATTAAAGACTGCTTGGCAGAGCTTCACAGGAGCAATGAAGAACTGAAAGACGATATGAATGCGGTCCGAAGCACAATACCTGCTATACAAGACGGAATCAATAAGATTAAGCTAGGCCATGACATAGAGCAGAACGACAAGCTCCTAGCGTGGATATCATCATCCGACTTCCCCTCCCAGCTATCTGATATCATAGCCAGGAGACAGGCGGGAACAGGCCAGTGGTTTCTCGAGTCTCCTGAATTTAACAACTGGATTTCTGGACGAGAGAAAACTTTATTCTGCCCTGGAATTCCTGGGGCTGGCAAGACAATGATATCGGCTATTGCAGTTGACCATCTTCACAAAACTATCCACGACCAT…
VE03_04736	scaffold_32:143981-148573	-	cluster	.	.	hypothetical protein	SMCOG1288:ABC_transporter_related_protein	ABC multidrug transporter	IPR003439;IPR003593;IPR011527;IPR017871;IPR027417	.	GO:0016021 - integral component of membrane [Evidence IEA];GO:0005524 - ATP binding [Evidence IEA];GO:0016887 - ATPase activity [Evidence IEA];GO:0042626 - ATPase activity, coupled to transmembrane movement of substances [Evidence IEA];GO:0055085 - transmembrane transport [Evidence IEA];GO:0006810 - transport [Evidence IEA]	.	P-loop_containing_nucleoside_triphosphate_hydrolase from BGC0001035 (EPE34342.1:pident=37.48, evalue=0.0)	MATYSGFAHLESRAANSTGYVGDNSFGPFFELPGSTTFDFTLLFEETILSIVPSAILLLLIPPRILRLWKTPHKVISSYLQTTKIAILTIFSILQIANVIEVSQSSLQTRASLAAAILTLIATLGLCILSYVEHSKNIRPSSIINAYLLLTVPFDAAQLRTRWLRGDNLAGNGVASSVLAVKLFVLVSEATEKTRILFTPYAERSPENTSGLYSRGLFWWLNPLFRLGFRNVVNDDDLFAADGDLLSKSLEMRFNKHWTDRNKYPQKHTLVWAMSRMMLGPLAASVAPRLALTFFRFMQPLLINNITKLVRNPDSEFATNRGWGLTAAFGLVYVGLAVAGGAYQHKANRMTTMVRGSLVNAIYAQTLDLSVNSLDESAAVTLMSLDVERICTAIQPIHN…	ATGGCCACGTATTCGGGGTTCGCGCATCTCGAATCGAGAGCGGCCAATTCGACGGGGTACGTAGGCGACAATAGCTTCGGCCCCTTCTTCGAGCTTCCCGGCAGTACAACGTTCGATTTCACTCTCTTGTTTGAGGAAACAATCTTATCAATTGTACCATCGGCTATATTGCTGCTTTTAATACCTCCGAGGATCCTCCGGCTATGGAAGACGCCCCATAAAGTGATTAGCAGCTATCTTCAGACGACCAAGATTGTAAGCTCCATAGGTTATTTTTGGTATACATGCTAACAAGTGATAGGCTATTCTTACTATCTTCAGTATTCTACAGATCGCCAATGTCATTGAAGTGTCCCAATCATCGCTTCAAACTCGTGCTTCACTTGCCGCGGCCATTCT…
VE03_04737	scaffold_32:149248-154079	-	cluster	.	.	hypothetical protein	SMCOG1000:ABC_transporter_ATP-binding_protein	ABC multidrug transporter	IPR003439;IPR003593;IPR010929;IPR013525;IPR017871;IPR027417;IPR029481	PF01061	GO:0016021 - integral component of membrane [Evidence IEA];GO:0016020 - membrane [Evidence IEA];GO:0005524 - ATP binding [Evidence IEA];GO:0016887 - ATPase activity [Evidence IEA];GO:0042626 - ATPase activity, coupled to transmembrane movement of substances [Evidence IEA];GO:0006810 - transport [Evidence IEA]	.	ABC_transporter from BGC0000120 (AIG62140.1:pident=34.91, evalue=0.0)	MISPAASIFGDSEQWTASVPSQIDRRWTDSSQRSSIELIEVESRKTSAERPSQRNDNVRQFPKDMPHWSCNAGLTAEVNPFQPPQNSALDPNGSAFEARAWTKAVLALRSKDRRKYAARTTGVAFRDLNAYGFRVPTDYQQTVGNVWLGALSLLRKHLGTGKRKIEILRGLDGIVEAGEMLVVLGPPGSGCTTFLKAISGETHGFSVDERSHLNYQGISAKQMQNEFRGEAIYTAENDVHFPMLTVGQTLYFAARARAPREIPGGVSKDVYAQHMRDVVMATLGILHTMDTNVGNDFVRGVSGGERKRVTIAEAMLSQAPLQCWDNSTRGLDAANAIEFARTLRMNTQLSGATACVSIYQASQITYDLFDKVLLFYEGRQIFFGKTTEAKQYFLDMGFD…	ATGATTTCTCCGGCGGCATCGATATTCGGTGATTCTGAGCAGTGGACTGCCAGCGTGCCTAGTCAAATCGACAGAAGATGGACTGACAGCAGTCAAAGGTCTTCTATCGAGCTGATCGAAGTCGAGTCCAGAAAAACTAGTGCGGAACGACCGTCTCAACGCAATGACAATGTTCGGCAGTTTCCAAAGGATATGCCTCATTGGTCCTGTAATGCTGGTCTTACTGCAGAGGTCAATCCGTTCCAACCACCACAGAATAGCGCACTTGACCCAAACGGCTCGGCTTTCGAGGCCAGAGCCTGGACCAAAGCAGTTCTTGCCCTTCGATCGAAAGATCGTAGAAAATATGCAGCGAGGACTACTGGCGTCGCCTTCCGTGATCTCAATGCCTACGGCTTT…
VE03_04738	scaffold_32:154895-156466	+	cluster	.	.	hypothetical protein	.	Transferase family	IPR003480;IPR023213	.	GO:0016747 - transferase activity, transferring acyl groups other than amino-acyl groups [Evidence IEA]	.	conserved_hypothetical_protein from BGC0001290 (CBF87074.1:pident=24.56, evalue=4e-24)	MHTDRQPRLHTSGVAFVRPAKPIRPIQFSCSAVENLCARVHHSVALFFPIRSSANVEQIFYDLKQGLSLTMSENPIIAGTLRQGERGEFSVEIPPAPHAGAYFHFSDTSNDPRFPSFSGLQECGFPYLDGDLDGLKEFRPNPFPANEDGQPTFVTKICHVRGGIVWTGSISHLISDLGLGTAIMTSWAKYTKQVTEAAGKPVAIPRQLPWPDRGRLLPPIESLIQIEDIGALNKTLKPYTVLDPTDPDKMVEDMGNVFVKAHVTEANPDQLEYFLEPTSGIWRFTPSKLRALTDAVRRVDPGEKLSNFDIVTAFIWQRLSMAKRGNRPGNDPQIAQIVTAIDVRRKLDPPLPSTFLGACVDLVNVCVDRDVLEPQQDQWKGISGIAKRVREFGTAWNEA…	ATGCACACAGACCGGCAGCCGCGACTGCACACTTCGGGTGTAGCTTTTGTGCGACCCGCAAAGCCAATCAGGCCAATCCAATTCAGTTGTTCTGCCGTCGAGAATCTATGCGCCCGAGTCCATCACTCCGTCGCTCTGTTCTTCCCGATCCGCAGCAGCGCAAATGTCGAGCAAATCTTCTACGACCTCAAGCAAGGCTTGAGCCTTACGATGAGTGAGAACCCCATCATCGCTGGCACACTTCGACAAGGCGAGCGTGGTGAGTTCAGCGTGGAAATCCCGCCGGCACCCCATGCTGGCGCCTACTTTCACTTCAGCGACACGAGCAACGACCCAAGATTTCCTTCTTTCAGCGGGCTGCAGGAGTGCGGCTTTCCGTATTTGGATGGAGACCTTGAT…
VE03_04739	scaffold_32:157051-158527	-	cluster	.	.	hypothetical protein	.	Transferase family	IPR003480;IPR023213	.	GO:0016747 - transferase activity, transferring acyl groups other than amino-acyl groups [Evidence IEA]	.	conserved_hypothetical_protein from BGC0001290 (CBF87074.1:pident=27.23, evalue=7e-43)	MEAITTVVRPAASWVGQVVNLGPIDQIAPRCYMTEFFCLRLAPDISTASIIKRVQRMIFCAVQEIPQLATTVVPRNNSREELELRYLEDSGACLTFKDYTAEHLKHEWTHGSFEDLAKANFPYEKLERRTLIGGINPDDKNKPLVALMVQANLIPGGLLLHTVCDGLGSYMCNATLAKHCRNNFEPESNSLSIDFSDRVTIITPDLHASLEDLPDWRLVTPGEQFLNPTHYDAASLSKLQCAIYYISEERISQLRDAIAVPTLRPSTSEAISSLLWLHVVRARNIDLNKYPEAKLSLTVNARARMCNPIVPKYFWGNLCEPNAVARMPTIDFSSKDFLSSATQRVRSAIQNVDSSAVQCLAGMLAQLPKTTSITWNVDRWPGPDMLIVCLQSIPFTALD…	ATGGAAGCCATCACAACCGTCGTTAGACCCGCTGCTTCATGGGTCGGCCAGGTGGTCAACTTGGGTCCCATAGACCAGATCGCGCCTCGTTGTTACATGACCGAATTCTTTTGTTTGCGCCTGGCACCGGACATCTCGACTGCGAGTATAATCAAGCGTGTCCAACGAATGATATTCTGCGCTGTTCAAGAAATCCCACAGCTTGCGACGACGGTTGTCCCTCGGAACAACAGTCGTGAGGAGCTCGAGCTGCGTTACCTAGAAGATTCAGGCGCATGTCTTACGTTTAAAGACTACACAGCCGAGCACTTGAAGCACGAATGGACACATGGAAGCTTTGAAGACCTCGCAAAGGCTAATTTCCCCTACGAAAAACTGGAAAGGCGCACGCTTATAGGA…
VE03_04740	scaffold_32:159209-159841	+	cluster	.	.	hypothetical protein	.	conserved hypothetical protein	IPR011038;IPR012674	.	.	.	hypothetical_protein from BGC0001182 (XP_001220465.1:pident=34.20, evalue=5e-21)	MAAPPTKTLDNLDGIWTLNKRLSDPFDEVLALQGIGWILRKAIGMASTTEQVSQSKDEHGVEHITINQTITGGIKTTPEHRVHNDTWGEKYGDPIFGQSRSRHRRVRISSLKEDDSVEGLLKRGWAQDVIKADELIDGIVESLNHGWVARLACGFEEINGERRFVRRTVVTKGNQVRHIRMVYDFKGPLSNKQ	ATGGCAGCACCACCAACCAAGACCCTCGACAACCTGGATGGTATATGGACTTTGGTGCGCTTGTCACAAGATGCAATACTTCTAGTCATATCTCACGTGTAATAGAACAAGCGGTTATCCGATCCCTTTGACGAGGTTCTCGCCCTACAAGGAATTGGCTGGATCCTCCGAAAGGCCATAGGAATGGCATCTACAACCGAACAAGTCAGCCAAAGTAAGGACGAGCATGGCGTTGAGCACATTACCATCAATCAGACCATTACAGGCGGCATCAAGACAACTCCGGAGCATCGAGTTCATAACGATACCTGGGGTGAGAAGTACGGCGACCCCATTTTTGGCCAATCGAGAAGCCGCCACCGGCGAGTCAGAATTTCTTCACTCAAGGAAGACGACTCG…
VE03_04741	scaffold_32:162424-172364	+	cluster	Type I Iterative PKS	PKS_KS (10-433);PKS_AT (556-867);PKS_DH (938-1123);cMT (1428-1602);PKS_ER (1834-2146);PKS_KR (2166-2342);ACP (2458-2526)	Type I Iterative Polyketide synthase (PKS)	SMCOG1022:Beta-ketoacyl_synthase	polyketide synthase	IPR000542;IPR001227;IPR009081;IPR011032;IPR013217;IPR013968;IPR014030;IPR014031;IPR014043;IPR016035;IPR016036;IPR016039;IPR016040;IPR020801;IPR020806;IPR020807;IPR020841;IPR020843;IPR029063	PF00109;PF00755	GO:0016491 - oxidoreductase activity [Evidence IEA];GO:0031177 - phosphopantetheine binding [Evidence IEA];GO:0003824 - catalytic activity [Evidence IEA];GO:0016746 - transferase activity, transferring acyl groups [Evidence IEA];GO:0016740 - transferase activity [Evidence IEA];GO:0008152 - metabolic process [Evidence IEA]	.	hypothetical_protein from BGC0001143 (EHA28244.1:pident=35.95, evalue=0.0)	MYSNPQEPVSIAIIGMGCRYPAGSNSPEELWNVVAEGKSGWTQVPLDRFNHQAFYHPDPETSGAINQQGGHFINQNIADFDAGFFGIAQLEAETMDPQQRVVLETSWEAVENAGIPMHRLRGSDTGVFVAMFGHDFEQITHKDPVSFSKYHNLGVARPMLANRVSYVFDLQGPSVMLDTACSGSLVAVSSACQSLRSGETNMALAGGVGLIFSPDQMALMSMTGLFNDQGRSYTFDDRGNGYGRGEGVGMVALKRLDDALRDGDNVRAVIRSSGINSDGRTNGIMLPSQTAQERLARSLFRNLPFTPADVQYAEAHGTGTKAGDDVEMKTIRNVFCQGRDSQNPIFIGASKPNIGHSEAASGAAGLIKTVMAMEKGLIPPNILLENFKPGLEPDQYVKV…	ATGTATTCCAACCCTCAAGAGCCAGTTTCGATCGCCATCATAGGCATGGGCTGTCGTTATCCCGCAGGATCGAACAGCCCAGAAGAGTTATGGAATGTCGTCGCCGAGGGTAAGAGCGGCTGGACGCAAGTTCCGCTCGACAGATTCAACCACCAAGCATTCTATCATCCTGACCCAGAAACTTCAGGTGCCATCAACCAGCAAGGTGGTCATTTTATCAACCAAAACATTGCTGACTTCGATGCTGGCTTCTTTGGAATTGCACAGCTAGAGGCAGAAACGATGGACCCACAGCAGCGTGTTGTGCTAGAGACTTCGTGGGAGGCGGTTGAGAATGCCGGTATCCCTATGCATCGTTTGAGAGGGTCGGACACTGGTGTCTTTGGTAATGTGGAAGCC…
VE03_04742	scaffold_32:172987-174509	-	cluster	.	.	hypothetical protein	SMCOG1089:methyltransferase	conserved hypothetical protein	IPR029063	.	.	.	putative_methyltransferase from BGC0001278 (AAO27746.2:pident=34.74, evalue=1e-52)	MAPTTPLAEVPNAPSATIATTTTAAAPLTSVSTQLVPEQASPTPEQPDVSASDLHDSSPLPASSDPIAEEEVAEEVAAAEESEYETDYDSGIGSDDTGSSTTSLASSVRQYRQENGRTYHSFREGVYAIPNDQYEQERLADEYPEAQVIGIDLSPIQPGFVPPNLKFIVDDAEDEWVISEKFEFIHVRMMVGSFLDWPKFFTKSYEQLQPGGFIELQDVTGLGCDDDTFTSDPPSCPLAEWWGLVTQAFNKMGRDMEAATQHKKRLEEAGFINVTVLNFKWPVNKWPQDTALKTIGMWSKENTLDALEALAMAPLTRVLEWTPDEVQMLLHGVRTDIENEGIHAYWNM	ATGGCGCCAACAACACCGTTGGCTGAAGTGCCAAACGCACCCTCCGCGACAATAGCCACGACCACAACTGCTGCTGCTCCGTTGACCTCAGTTTCTACGCAGCTAGTTCCCGAGCAAGCCAGCCCCACACCGGAGCAGCCAGATGTATCCGCGTCAGATCTTCACGATAGTTCACCGTTACCAGCATCAAGCGATCCCATCGCTGAAGAAGAAGTAGCCGAAGAAGTAGCAGCTGCAGAAGAATCTGAATATGAAGTATGGTCTTGCGCTGCTCTTATCGCTGCATGATCTATTGACTAATTCTCCGATTTGTCGCAGACCGACTATGATTCAGGCATTGGTTCAGATGATACAGGGTTAGTTCTTCAAACTTCCGAAAGGGCTTTGTATACGAGCCAA…
VE03_04743	scaffold_32:174915-176703	+	cluster	.	.	hypothetical protein	SMCOG1034:cytochrome_P450	Cytochrome P450	IPR001128;IPR002401	PF00067	GO:0005506 - iron ion binding [Evidence IEA];GO:0020037 - heme binding [Evidence IEA];GO:0016705 - oxidoreductase activity, acting on paired donors, with incorporation or reduction of molecular oxygen [Evidence IEA];GO:0055114 - oxidation-reduction process [Evidence IEA]	.	Cytochrome_P450 from BGC0000337 (EFY94494.1:pident=33.47, evalue=1e-88)	MAVAVVKSAFGSVASYPVAVAFAVGFAAYLVHSYKQYSKLKAFRGPPTSGWSNFWLVRAVMRQNTHIDFADVCEKYGPVARIAPNKLVTSSPELLFRMSAARSSYTRSDWYAGLRLPPGQDNIFSTMDEKKHTQRRAQMADGYTGKTNTFLESTIDSHILNLIKLVRSKYISSSAEFIPMDMARKAAFFTMDVITDIAFRQSFGNLVDDQDTHRYIQSTEEMLPIMITLTSVPALSAFFQFPWVAKLFSPNDKDNTGVGKLIGIARKLVHERFTRKSVVDNDMMASFIAHGLSETDLVAESLLQILAGADTTATAIRATLLHLISQPLAYRTLQGEIDKHLQEGLISSPVIKETEASKMKYLQAVIKEGLRIWPPVTGLLSKQSPAGGDEFEMDGHKVF…	ATGGCCGTTGCCGTTGTCAAAAGTGCGTTTGGAAGCGTTGCTTCATATCCAGTCGCGGTTGCGTTTGCTGTTGGTTTTGCTGCATATTTGGTCCATTCGTATAAACAATACTCGAAACTAAAGGCATTTAGAGGACCACCGACTTCAGGATGGTCAAACTTCTGGCTGGTAAGAGCAGTAATGCGACAGAACACCCATATCGACTTTGCGGATGTCTGCGAAAAATATGGTAAGAGCCGACCGGTCTCCAGGCCCTGTTTATTTATCCGCTGACATCATCGCCGAAAAATAGGACCTGTCGCACGAATCGCGCCGAACAAATTGGTTACAAGTTCACCAGAACTTCTATTTAGAATGAGCGCTGCAAGATCTTCCTATACGCGAAGCGACTGGTATGCG…
VE03_04744	scaffold_32:178287-181568	+	cluster	NRPS-like protein	AMP-binding (50-354);ACP (582-646);TD (693-931)	NRPS-like protein	SMCOG1002:AMP-dependent_synthetase_and_ligase	NRPS-like enzyme	IPR000873;IPR009081;IPR013120;IPR016040;IPR020845	.	GO:0003824 - catalytic activity [Evidence IEA];GO:0008152 - metabolic process [Evidence IEA]	t3pks	hypothetical_protein from BGC0001190 (EWG54274.1:pident=31.77, evalue=3e-155)	MTEVNNSTEIVKDLPRLLPHIVDDIAASDPSRPFIYQPKSSNPEDGWVPVTFKEFANAIDHVAHIISETIKKDSADDFPTIAYVGPNDVRYGVILLASIKAGCKALFISPRNSVEGQLSLFEQTKCCYIWYAQSFHLAVGTWLSKREMKSWVVPPLEEWLEATPSPVLYCKSFEEACWDPLVVLHTSGSTGFPKPIVVKQGGLAVMDIFKGLPKYMGGEFLIKFWQSSATRIFLPMPLFHAAGLFAGILASSIYYGVPCALQILDQPATADFTVRCLQYSGSDAALLAPSIIEELSVMGDGVEVLKRLRFVSFGGGNLSKTAGDSLVEQGVVLNNCISSTEFCPYATYFQPQPKLWQYFIFNSELMGAEWRPHDPENRIYELVVRRKDPKEPLDQSVFY…	ATGACTGAAGTTAATAACTCGACAGAGATTGTGAAAGATCTACCACGCTTACTGCCTCATATCGTTGATGATATTGCTGCTTCTGATCCATCTCGTCCCTTTATATACCAGCCCAAATCGAGCAACCCTGAAGATGGCTGGGTTCCAGTAACTTTCAAAGAATTTGCCAATGCCATTGATCATGTGGCACACATAATCTCTGAGACTATCAAAAAAGACAGTGCAGACGATTTTCCAACTATTGCATACGTTGGACCTAACGACGTCCGTTACGGCGTCATTCTTCTCGCCTCTATTAAGGCCGGCTGCAAGGCGCTCTTTATCTCCCCTAGAAATAGTGTTGAGGGACAACTATCGCTATTTGAACAAACAAAATGTTGCTATATCTGGTACGCACAG…
VE03_04745	scaffold_32:182018-182940	+	cluster	.	.	hypothetical protein	.	NA	.	.	.	.	.	MYSRDETVNYILRFYQTVIRHPYLNNATLIIPPVIGWNSIEIEGKNEAVLDLLCHLPYLRPENASEEIIIHSETITICYFDNQDRLLFYPLPAHCIYLARAKSYLGTYLILDTNEGTITEFCQTGSHITIPYEDYGALPKAEMESPPYNTYHGIVRQLDKEIREISVDIKLIRHGQLELWQVQDDKSDDDDEKEDELDREQFKAMKRERKHVADVYNTYLRHGWLDHFDKEGCKAELLKLEKRKDADEMQQMAEANPDAALFD	ATGTACTCTCGTGATGAAACTGTCAATTATATCCTAAGATTCTATCAAACGGTTATCCGCCACCCATATCTAAACAATGCCACACTCATTATTCCGCCTGTTATCGGCTGGAACTCGATCGAAATAGAAGGCAAAAACGAAGCAGTCCTTGACCTACTTTGTCACCTCCCATACCTCCGCCCAGAGAATGCATCTGAAGAAATCATTATTCACTCGGAAACCATCACAATCTGTTACTTCGACAACCAAGATAGACTGCTATTCTATCCTCTCCCTGCCCACTGCATCTACCTCGCCCGTGCCAAATCTTATCTAGGCACATATTTGATTCTCGACACTAACGAAGGCACTATAACTGAATTCTGTCAAACAGGATCCCATATTACAATACCTTATGAA…
VE03_04746	scaffold_32:183649-184817	+	cluster	.	.	hypothetical protein	SMCOG1066:alpha/beta_hydrolase_domain-containing_protein	Protein of unknown function (DUF2424)	IPR013094;IPR029058	.	GO:0016787 - hydrolase activity [Evidence IEA];GO:0008152 - metabolic process [Evidence IEA]	CAZy:CE10;MEROPS:MER034961	esterase/lipase_SpiI from BGC0001045 (AFR69339.1:pident=25.26, evalue=1e-11)	MSSSKLSHQAALAQMPLTEKLAFTPKLLGVVTQTILALIGAPFRNRSTTPSTIKRHVMYTAVRAVVDTLTPHQNQYRAPHTDDIYDAYCKLHKLTPESEILQDGTRAHWIGPRNAKKIILYLHGGGYVIPAEPYSFAYLHTLRESLRDSVPAEELPSVLFLSYDLAPGAQFPRQLIQASALLTHIVTNLRIDLSSIILAGDSAGGNLSLALLSHLAHPHPAVPAVPLPADAKFLGAILISPWSDFSTSHPGYALNARKDELTPGFLIKCSTSFLGSPYPHAVDANTNYTQPALAEAEWWDGIPVDDILITGGEDEILIDGVKTVAARLSKGRSGVQLLAAQDEAHEGPLLATFLAEPELGASADMIKSWVKSRL	ATGTCCTCATCAAAGTTATCCCACCAAGCGGCTCTCGCCCAGATGCCTCTTACAGAGAAGCTTGCCTTCACTCCGAAGCTGCTCGGCGTCGGTGAGTACCCCGGAACATTACCATAACCTCACTAACATTTTCAGTCACCCAAACAATCCTGGCCCTCATCGGCGCCCCCTTCCGAAACCGCTCCACAACGCCCTCTACCATCAAGAGGCATGTGATGTACACTGCTGTCCGCGCCGTTGTCGACACCCTCACTCCCCACCAAAACCAATACCGCGCACCCCACACCGATGACATCTATGACGCGTACTGCAAACTCCACAAGCTGACCCCTGAGTCTGAGATCCTTCAGGATGGCACGCGCGCTCACTGGATCGGCCCACGCAACGCCAAGAAGATAA…
VE03_04747	scaffold_32:185674-187255	+	cluster	.	.	hypothetical protein	SMCOG1169:sugar_transport_protein	transporter	IPR011701;IPR020846	.	GO:0016021 - integral component of membrane [Evidence IEA];GO:0055085 - transmembrane transport [Evidence IEA]	.	putative_lactate_transporter from BGC0000629 (CAP53942.1:pident=69.82, evalue=0.0)	MSQVTGEPAEPIPRGIWATAKQSFWDLFIWKQRTEMINEYGEVRYEWQAPPPMQNPFTLFASLGMRGWAMFLVGLFSWMADAFDFHALSIQTVKLADYYNESRTSITTAITLTLLLRSVGAAIFGLFADRYGRKWPLVANMIILGILQIGTIYSGAFSHFLAVRAVFGLFMGGVYGSAIAMALENCPVDARGLMSGILQQGYSMGYVFAACANLGVGGSTNSWKAVFWIGAGLSITAGLIRMTFPESQQFIDAKKEGHKHITLSDFWQDTKLMLAKEWKMVIYCIFLMVWFNFYSHTSQDSYTTFMLTGKALDNSSASRASIIMKVGACVGGTILGYLSQFVGRRRTIIVAALISMALIPAWILPNTEGSLSASGFFMQFCVQGAWGVIPIHLNELSPP…	ATGTCTCAAGTCACCGGTGAACCCGCCGAACCTATCCCTCGCGGTATATGGGCAACGGCGAAACAGTCATTTTGGGATTTATTTATATGGAAGCAACGCACCGAGATGATAAACGAGTATGGAGAGGTCCGGTATGAGTGGCAGGCTCCTCCACCAATGCAAAACCCGTTCACACTCTTTGCATCCCTTGGAATGCGTGGCTGGGCAATGTTCCTAGTCGGCCTGTTTTCATGGATGGCTGACGCCTTCGATTTCCATGCCCTTTCCATTCAGACAGTGAAGTTGGCCGACTATTACAACGAATCGAGAACGAGTATCACCACGGCCATCACTCTCACGCTTTTACTTCGTTCGGTCGGCGCGGCCATCTTTGGTCTCTTCGCAGATCGCTATGGACGC…
VE03_04748	scaffold_32:187901-188626	-	cluster	.	.	hypothetical protein	.	Long chain fatty	IPR007867;IPR023753	.	GO:0016491 - oxidoreductase activity [Evidence IEA];GO:0016614 - oxidoreductase activity, acting on CH-OH group of donors [Evidence IEA];GO:0055114 - oxidation-reduction process [Evidence IEA]	.	putative_sugar_alcohol_dehydrogenase from BGC0000700 (CAH60158.1:pident=38.03, evalue=2e-08)	MVSAFFPEDVRPWEGAILTTVCTSFENLDGHGHGTKMEATCMIPTLSLSQMNWTSGPDWKLLAAKYRHMNTYANFARDRDTGRVLADPPRVEYTPSAFDRRHTLIGLLEMMKILLVSGAAEIHPHLSGAPPFIVDPSAERSPANPDFAAWLRKVEAVGNAPPGVACGSAHQMGSCRMSATEGMGVVDPEGRVWETRGLYVADASVFPSASGVNPMVTNLAINDVISRRVAAGLKKERGERL	ATGGTTTCGGCCTTCTTTCCCGAGGACGTGCGCCCCTGGGAAGGTGCAATCCTAACCACAGTCTGTACCTCCTTCGAGAACCTCGACGGCCACGGCCACGGCACCAAAATGGAAGCAACCTGCATGATACCCACCCTCTCACTCTCCCAAATGAACTGGACCTCCGGCCCCGACTGGAAACTCCTAGCCGCCAAATACCGCCACATGAACACCTACGCCAACTTCGCGCGCGACCGCGATACCGGCCGCGTCCTCGCCGACCCCCCACGCGTCGAATACACCCCCTCCGCCTTCGACCGCCGCCACACCCTCATCGGCCTCCTCGAGATGATGAAGATTCTCCTTGTCAGCGGTGCCGCAGAGATTCACCCCCACCTCTCCGGCGCCCCACCATTCATC…
VE03_04749	scaffold_32:188820-190191	-	cluster	.	.	hypothetical protein	.	Long chain fatty	IPR000172;IPR023753	.	GO:0016491 - oxidoreductase activity [Evidence IEA];GO:0050660 - flavin adenine dinucleotide binding [Evidence IEA];GO:0016614 - oxidoreductase activity, acting on CH-OH group of donors [Evidence IEA];GO:0055114 - oxidation-reduction process [Evidence IEA]	.	putative_GMC_oxidoreductase from BGC0000874 (AAP03110.1:pident=28.93, evalue=6e-15)	MSAPSGPIAALAPLATPPPPSPNGSPFTDAQWAILMAPTDAVVPRIVRASAATSGSLDYTVSDAEYAFLSTQAGASAHTTDAETQDAYLAERPSDSAEFQDLLIRQLVFYATEEQVKGLKFVLAALTTRAGALLLTGYTQTLDAQARSAVLKGWRTHYLSPIRVLYNSLTSLAKINFLRTSKLFPAITGYNATPTGYEPGPAFDYKFLQLEAGPEPTTLDFDVVIVGSGVGGFSVLVVDKAYYYPPDGLPMTEAAGYTHLFENGGFDVSYDASLTFIAGSNWGGGGSVNWSASLQPQSYVRHEWAQDRKLPLLETAEFQNALDRVCARMGVSTEHIEHSHGNKVLLEGARKLGYEAKAVPQNTGGHKHACGRCGMGCGAAEKQGPNVCWLPDAARAGAQ…	ATGAGCGCCCCATCCGGCCCCATCGCCGCTCTCGCTCCCCTTGCTACTCCCCCCCCCCCTAGCCCAAACGGCTCCCCCTTTACCGACGCACAATGGGCCATCCTCATGGCCCCAACGGACGCCGTCGTCCCGCGCATCGTGCGCGCCTCCGCTGCCACATCAGGGTCGCTCGACTACACCGTTTCGGACGCAGAGTATGCGTTTCTGTCGACACAAGCAGGCGCTAGCGCGCACACCACGGACGCGGAGACGCAAGATGCGTATCTGGCAGAGCGGCCGAGTGATAGCGCAGAGTTTCAGGATTTGCTGATAAGGCAGCTTGTGTTTTACGCGACGGAAGAGCAGGTTAAGGGATTGAAGTTCGTGTTGGCAGCACTGACGTATGTCAATCTTATGGGT…
VE03_04750	scaffold_32:190742-191203	-	cluster	.	.	hypothetical protein	SMCOG1008:response_regulator	PAS fold	IPR001789;IPR011006	.	GO:0000160 - phosphorelay signal transduction system [Evidence IEA]	.	transcriptional_regulator_OmpR_family from BGC0000928 (ABI75119.1:pident=27.59, evalue=6e-10)	MDLGKSIEEPAAPSPLPMQQQPDTIFSDVALAKRILVVEDNRINQALLLRVLKRLGFTIFDFAWNGKEGVDMVKAGPSAYSLILMDTCMPIMGGLEAAGVIREMGLDVPIIAMTAHALMVDKESLLKRGFDGYLSKPVRRADLQETLAKWLDQ	ATGGATCTAGGCAAGTCCATAGAAGAACCTGCAGCACCATCGCCGCTACCAATGCAACAACAACCGGACACAATATTCAGCGATGTGGCGCTTGCGAAGCGGATCCTCGTAGTCGAGGATAACCGCATCAACCAGGCTCTTCTGTTAAGGGTGCTAAAGCGTTTGGGGTTTACGATTTTCGACTTTGCTTGGAATGGGAAGGAAGGGGTTGATATGGTTAAGGCGGGACCCTCGGCCTACAGCCTCATTCTTATGGATACCTGTATGCCGATTATGGGCGGGCTGGAGGCTGCTGGGGTGATCCGCGAGATGGGGCTCGATGTACCCATCATCGCCATGACGGCCCATGCCCTAATGGTCGATAAGGAATCCCTCCTTAAACGTGGATTTGATGGTTAT…
VE03_04751	scaffold_32:191756-192804	+	cluster	.	.	hypothetical protein	.	ANK	IPR002110;IPR020683	.	GO:0005515 - protein binding [Evidence IEA]	.	ankyrin_repeat_protein from BGC0000356 (BAH24003.1:pident=32.33, evalue=4e-17)	MALLDLPQVILYIICAYISARDKVVWLSASRKCSQSLEPIYYRQDAYGKKPAALIWASKNGKVQTIKKAVAATDGVRISQGVDGRSPLSLAAKAGHESAVELLLGGERADPNERDAHGQAPLSLSSFMGHIGVVKLLLPVNGINPDPSYNYGRSALSLAEAGQAGVVELLLGMEGLMPTLGTLTASHRFGRVDVGMTDNDGNTPLAWAAWKGNLDMVELLLATKEVNPSSKNNKGQTALTTASIKGNEAVVKLLLATEDVDPDSKDNSGSTPLFFAASGGHEAVVRLLLQTGRVDSSHINDSGNTAIEEAQWNYHLGIIELLNHWEDVHRI	ATGGCGCTACTCGATCTCCCTCAAGTAATCCTTTACATCATCTGTGCATATATCTCGGCTAGAGACAAAGTTGTTTGGCTGTCCGCTAGTCGAAAGTGTAGTCAATCCTTGGAGCCGATTTATTATCGCCAAGACGCTTATGGGAAGAAACCAGCTGCGTTGATTTGGGCCTCAAAAAATGGCAAAGTTCAGACGATAAAGAAAGCTGTCGCTGCCACCGATGGCGTTCGCATCTCCCAAGGGGTCGATGGCCGCAGTCCACTGTCCCTAGCGGCGAAAGCAGGCCACGAGTCGGCAGTGGAGCTGCTCCTCGGAGGAGAGAGAGCAGATCCGAATGAGAGGGATGCTCACGGCCAAGCTCCCTTGTCGTTATCCTCTTTTATGGGACACATAGGCGTT…
VE03_04752	scaffold_32:194128-195897	+	cluster	.	.	hypothetical protein	SMCOG1106:major_facilitator_transporter	(Mfs) transporter	IPR011701;IPR020846	.	GO:0016021 - integral component of membrane [Evidence IEA];GO:0055085 - transmembrane transport [Evidence IEA]	.	MFS_transporter,_putative from BGC0001118 (EAL84392.2:pident=61.75, evalue=0.0)	MASAKSTDAVTVDQTPGTPDTKEVYSLSDVESPPSTRDQVPLSYKILSVALVAGIGFGSSWSSGELKINNTQFALLEASDDFIKSVLILASGMVTDRIGGASAILYGNAIYTIGSIFVAAATTTRNYQFMLFGRVILAFGDVATQTAQYKIFSSWFPPNNGFASTLGFELAIGKIGAFVGKSTANIISKNLGDFSWVFWISVFMNVFTNVITLIFFFFTKYANKRFTNITDPSTGEKLTEKNKKFEVKKVLELPWVFWTVLAFSLLETSTAMVFTQNATEFAEHRFNTDSITAGWYTSVLQYAGFFFVPLIGIFIDILGNRISLMAFCGIGVFISMALVNWATTTSGTAAAFGIYAFAYSFGPTVIIDSIRTSMWHQEVFGSAYALKIMMNNAINIIIN…	ATGGCGAGTGCAAAATCCACGGATGCGGTCACGGTAGACCAAACACCCGGAACTCCTGACACGAAGGAAGTTTACTCTCTCTCTGATGTGGAGAGTCCACCCTCTACCCGTGATCAAGTGCCATTGAGCTACAAGATTCTGTCGGTTGCTCTCGTAGCTGGAATTGGATTCGGGTCAAGCTGGAGCAGTGGAGTGACTGGAGCCATGAAGTCAACATTGAAGAAGGCAAGCATAACATGATACCTAGAAAAACTAGCCGCCTCGACTAACTTTGCCCACAGGAACTGAAAATCAACAATACCCAATTCGCACTTCTCGAAGCTAGCGACGATTTCATAAAATCGGTGCTTATTCTCGCATCTGGAATGGTCACTGATAGGATTGGTGGCGCTAGCGCGA…
VE03_04753	scaffold_32:196469-197510	-	cluster	.	.	hypothetical protein	SMCOG1106:major_facilitator_transporter	transporter	IPR020846	.	.	.	Major_facilitator_superfamily_domain,_general_substrate_transporter from BGC0001205 (KGO40481.1:pident=22.87, evalue=2e-13)	MSVADILASFIAFGILHMRGVNGKSGWRWLFLIEGIFTGLLGIAAFFLMPPSPTQTASRLRGKKGWFTEREETIIVTRALRDDPSKGTMHNRQAITPKLLYKSLSDYHLWPIYLVGLTFQLPMTPPSTYLTLSLRSLGFDTFQTNLLVIPSQVGHIITMLGITFFSEFVGRLALSGIIGQLWTLPFLVSLYIIDSTTASKWTMWTITTLLIAYPNTHAVQVGWISRNSNTVRSRTVSAAMYNMFVQAQGVIAANVYRDDDKPRYRRGNRALVALNAANVVIYIGVAVYYKWVNKRRDNIWNSWTDEEKEAYVLTTKDEGNKRLDFRFVY	ATGTCCGTTGCTGATATTCTGGCGTCTTTCATTGCCTTCGGTATTCTGCATATGCGTGGCGTTAACGGTAAATCCGGGTGGAGATGGCTCTTTCTAATCGAGGGTATCTTTACAGGCCTTCTAGGCATTGCAGCATTCTTCTTGATGCCTCCTAGCCCGACACAGACCGCATCTAGATTGCGTGGCAAGAAAGGTTGGTTCACAGAAAGAGAAGAAACTATAATTGTCACCCGAGCTCTCCGCGACGATCCTTCCAAAGGTACTATGCATAACCGCCAGGCAATAACTCCAAAATTGTTATATAAATCACTATCCGACTACCACCTATGGCCAATATACTTGGTAGGGTTGACGTTTCAGCTCCCAATGAGTAAGCATTAAGCTATATCATAACTATAA…
VE03_04754	scaffold_32:197767-198473	-	cluster	.	.	hypothetical protein	SMCOG1106:major_facilitator_transporter	Major Facilitator Superfamily	.	.	.	.	.	MAVIVWSKASAPSPGDGDGSLSDSSSGTPADKKANVYVETSPLAETVAPRKNWWSKKVKLDPDAIATQLSVYDDPAVAKYYQPRDDYENLHRFDPNARWTWGEEWAVVRKVDIKILIFACVAFMSLELDRANLGQALTDNFLADLNLNTNDFNLGNTVFRLSFLCAELPSQLVSKWHVFQFDLQLGNHANLLKDWTR	ATGGCAGTCATCGTTTGGTCGAAGGCGAGTGCGCCGTCGCCTGGTGATGGAGATGGCTCTCTCTCGGACTCATCTTCTGGGACACCGGCTGATAAGAAGGCAAATGTATATGTTGAGACTTCTCCACTTGCTGAAACAGTGGCGCCCCGGAAAAACTGGTGGTCGAAGAAGGTGAAGCTCGACCCCGATGCAATTGCAACGCAGCTGTCTGTCTATGATGACCCAGCCGTTGCAAAATACTATCAGCCAAGAGATGACTATGAGAACCTACATCGTTTTGATCCAAATGCAAGGTGGACCTGGGGAGAGGAATGGGTTTGGAGAACCGTCTAACTATATTGTATGCATGCTAATCTGTGTAGGCTGTGGTTCGAAAAGTCGACATCAAAATTTTGATTT…
VE03_04755	scaffold_32:199543-200994	+	cluster	.	.	hypothetical protein	SMCOG1121:dioxygenase,_TauD/TfdA	Taurine catabolism dioxygenase TauD, TfdA family	IPR003819	.	GO:0016491 - oxidoreductase activity [Evidence IEA];GO:0055114 - oxidation-reduction process [Evidence IEA]	.	from BGC0000687 (ctg1_orf6:pident=51.85, evalue=8e-102)	MAPPSADVDTAPVSQQEFPSKLGIVSGTAETHVSTLSKPLVYSGSLDEYKSFDVTPVIGREYPEARLVDILKDDAKIKDLAIQVSQRGVVFFRNQGLSVDDQKTLGQKLGELSGKPETSKLHRHALSNSKRGIAVDEKGRLDDEISVISSEQNRKYYKRFTNNSKRISSEGWHADITFEQVPSDYAILQIHTVPEDSAGGDTLWASGYEAYDRLSPVIQKLAESLTATHYQPNFVNISKEHGLELINEDRGSPENTGLDFKAVHPVIRTNPVTGWKSLFAAGGQVSAGYINDVTERESEILKAYFLELIANNHDLQVRFKWNKNDVAIWDNRSVFHTATNDYDGKRQGNRVVSIGEKPYYDTNSVSRREALGQLA	ATGGCCCCACCATCTGCAGATGTGGACACCGCTCCAGTTTCACAACAAGAATTCCCATCCAAACTCGGGATAGTATCAGGAACTGCCGAGACCCATGTTTCAACCTTATCTAAACCACTTGTGTACAGTGGTAGTCTTGATGAATACAAGTCCTTCGACGTTACTCCAGTTATTGGACGAGAATATCCCGAGGCACGTCTCGTTGACATCTTAAAGGACGATGCTAAAATCAAGGACCTGGCTATCCAAGGTGCGTACCACAAAAACACATCTCCATCGACCAAGCATATGTGACTCGAGGGCGCCTTGCTCAAGTAGATCACTATTGTATCGAGATGCATTTGTTTCTGACCAGTTTTATTCAACAGTCTCTCAACGCGGGGTAGTCTTTTTCCGCAA…
VE03_04756	scaffold_32:201648-203174	-	flanking	.	.	hypothetical protein	.	acid phosphatase	IPR000560;IPR016274;IPR029033	.	GO:0016791 - phosphatase activity [Evidence IEA];GO:0003993 - acid phosphatase activity [Evidence IEA]	.	.	MKPTLVALVLLGGVRGLVAAHSGVGVGAGPGTIGAQFPPYLGGSSPWFPGPDVHNIPYQTPAECSVDMVAFTSRHGSRYPDPGSYSGWVALQSKIQSAPSFKAHGPLSFISTWKPALRNPDLELSQISLGGYKELYDMGYTYRTRYPQLYSENQTFVAWANMYQAYQPRVIDSARLFVRGYVGPNATTLGSVYVLNNTDQRAVANSLAPSDLCPMYHDNSGGINATIWNNIYLPAVAARLNALTTPHGALNFTASDVSQFPVLCGFESQITGTTSPFCALFTKDELRSFEYAQDIRYYYGTGPGAVKNDTFMLPFLSAVIERFVDGPDKEYKSNSSAPYRLSPLIATFTNDGQINQLASSIGVFDDEPPLPPTHIPHGQKYIASHFVTMRGTITFERLT…	ATGAAACCGACACTCGTTGCTCTTGTTTTGCTCGGTGGAGTTAGAGGGCTGGTAGCGGCACATTCTGGCGTCGGAGTCGGAGCAGGGCCGGGGACAATTGGCGCTCAGTTTCCGCCATATCTCGGAGGAAGCTCTCCATGGTTTCCAGGTAACTTTCACCTACCCAGGCCCAGAATTATTATGCTAACAGACCACATTTCAGGCCCTGATGTCCACAACATCCCTTATCAGACGCCGGCTGAGTGCTCTGTTGATATGGTAGCATTCACGAGCCGGCATGGATCGCGATACCCAGATCCTGGATCTTACTCCGGGTGGGTGGCCTTGCAGTCAAAAATCCAGAGCGCGCCATCATTCAAAGCCCACGGGCCGCTGTCGTTCATCTCGACATGGAAGCCT…
VE03_04757	scaffold_32:204562-207027	+	flanking	.	.	hypothetical protein	.	Calcineurin-like phosphoesterase	IPR004843;IPR011160;IPR029052	.	GO:0004767 - sphingomyelin phosphodiesterase activity [Evidence IEA];GO:0016787 - hydrolase activity [Evidence IEA];GO:0006685 - sphingomyelin catabolic process [Evidence IEA]	.	.	MRFVRILSALLSLPGLSTALTIGDVTRNSITAFAKQGVARQELEERSLLSEILTDIENLAGCSACEALLGVLKVLAHLGNDDFVNVIVEVCQTLKVEDNDVCSGAISLEGPILAHDLRQMTIGTKTSTLFCLTVFGLCQWPAVDTSYSPSMTAKPATLRPASSGKTPIKVVHISDIHVDLDYTVGASWNCTKNICCRSYTTADEPGNNDTPAGDYGNVNCDTPLSLEESMYAAIDSLVPDREFSIFTGDVVEGAVWLVTDDEVANDLDSAYTRMRALGKTYAVTGNHDACPVNSFPPADVTTTISTQWAYDAMSAGWETWIGSTAASEVSSNYGSYSVVDSSGLRIISINTNFWYKQNFWMYEKNWESDPSGMFAWLVSQLETAETAGERVWILGHMPM…	ATGCGATTCGTTAGGATCCTAAGCGCACTGTTGTCGCTGCCGGGACTATCGACCGCCCTTACGATTGGTGATGTTACGCGCAATTCCATCACAGCTTTTGCGAAGCAGGGGGTTGCGAGACAGGAGCTTGAGGAGAGGAGCCTGCTCTCAGAGATTCTAACCGACATTGAGAACCTCGCCGGATGCAGTGCTTGCGAGGTGAGTGGGGTTTCCAGCAATTGCTCTGTTGATAGAACTACCCCTACTTATCTGCCGCTGGGTTCTATAGGCTTTGCTTGGTGTTCTCAAGGTGTTGGCTCACCTTGGCAACGATGATTTTGTGAATGTCATCGTGGAGGTTTGCCAGACGCTGGTACGTTAACACTGTAATTATACTTGAAAGACTAGAGATGCTTATTT…
VE03_04758	scaffold_32:208090-208996	+	flanking	.	.	hypothetical protein	.	short chain dehydrogenase	IPR002198;IPR016040	.	GO:0016491 - oxidoreductase activity [Evidence IEA];GO:0008152 - metabolic process [Evidence IEA]	.	.	MAQKIIFILGGGPRIGHSVARKFLHQGYKVAIGRRNVQDTADSTDLDGIVPVYLDVTKPESVEAAFREVESKLGIPNVVVYNAAAFTMPPDAHDPFGVPTASFEQDLVVNASSAYAGLHYATQSFLALKNKYKDDSGASPYVYIATGNVTPFQPYPVAVTLGSGKAALAYLISVGDLAYNGAGYRFYFASQVTVDGGAVPYHDISGEAHGDLYWKVVNGEMGLNGWDLRFMVDSDGGVKEREK	ATGGCCCAAAAAATCATATTCATTCTTGGAGGCGGCCCTCGCATTGGCCACTCAGTAGCCCGGAAGTTCCTACATCAGGGATATAAAGTCGCCATCGGCAGGCGGAACGTTCAAGATACTGCAGACTCTACCGACCTAGATGGTATTGTCCCTGTGTATTTGGATGTGACGAAGCCGGAATCAGTCGAAGCTGCATTCCGTGAGGTGGAGTCAAAATTGGGAATTCCGAATGTTGTCGTGTATAACGGTAAGTCTCACCTTCGCGAGAGATGGTGTGCGAGAACCGAATTCTTGCAATGTCACAGATCGTAATCTTCATAGTGCTGACTTGAATGTTCAGCTGCTGCGTTTACCATGCCCCCGGACGCCCATGACCCTTTCGGCGTGCCAACAGCGTCC…
VE03_04759	scaffold_32:210121-212157	+	flanking	.	.	hypothetical protein	.	Cytochrome P450	IPR001128;IPR002401	PF00067	GO:0005506 - iron ion binding [Evidence IEA];GO:0020037 - heme binding [Evidence IEA];GO:0016705 - oxidoreductase activity, acting on paired donors, with incorporation or reduction of molecular oxygen [Evidence IEA];GO:0055114 - oxidation-reduction process [Evidence IEA]	.	.	MQNSTWDTSSIVENIIELQQPLRQITVPRIIVIIAFLGLVRLKVTNLSLAIPAILLAAYHERTLYQKDGITTVKYSVLGLLIPWLLTFSYRLVQMRRKCSKLPGVPHSFLFGHIPTLARETMRFPRDVHNHVVMSHIADTYDLRKHGLFFVDSYPIMSEPLMVVVSPDVAAQVVQNQGMPFLKHPVLNENFGRAIGVRGMVGQEGEQWKELRTMFNPGFSQANLLSMVPMMVEETTIFVDRLSKIAAGDGFIEDTDSLAAAVTVDIIGQALLGVKFDAQTSSNALVTSVVRASHLVKTLTNFDPEWLNIWRHLKLRYHEAISNTKITEILSARWTELAAEPEKASSSGAIFDIAMAKYMKRGGSLQNGVTKDFLELMRDNVKTFIFAGHDTTSTIITYA…	ATGCAGAACTCTACGTGGGACACCAGCTCCATCGTGGAGAACATCATTGAGCTACAGCAGCCCCTGAGACAGATAACGGTGCCACGGATCATCGTGATTATCGCATTCCTGGGCCTGGTAAGACTCAAGGTCACAAACCTCTCTCTCGCCATCCCAGCCATTCTTCTCGCCGCCTACCACGAACGGACGCTGTACCAGAAAGATGGCATCACAACAGTCAAATACTCCGTCCTTGGGCTTCTGATTCCATGGCTTCTCACCTTTTCCTACAGACTCGTCCAGATGCGCCGCAAATGCAGCAAATTGGTAGTCGTCGCACCTTGCCACCAAAAGTCACACAAGCTAATTAACAGACGTAGCCCGGCGTGCCTCACAGCTTCCTCTTCGGCCACATCCCCA…
VE03_04760	scaffold_32:212586-213214	-	flanking	.	.	hypothetical protein	.	NA	.	.	.	.	.	MAPLESLDITVYSVYNYIIISQLNLNGVSKPSDCELSPPKQLSVSAPTLTVSTELQNLMPGRAIWLDDELYSFLHQGGSNPFGDDSVTNNSNHIDYGFGWEEDSFDPDHERPHVHDYDLAGR	ATGGCGCCATTGGAAAGCCTCGATATTACTGTCTACTCCGTATATAATTATATGTATGTACGCGAATGTGCTCGTCACAAGAGCCACACGGTCTAGATTACCATATAATCACCACCCAAAATTTAATCCTGCCCTGTATAGAATAATTTCCCAACTAAATCTAAATGGCGTCTCCAAACCTAGCGACTGCGAACTCTCCCCGCCAAAGCAACTCAGCGTTTCTGCTCCCACCCTCACCGTCAGCACCGAGCTTCAAAATCTCATGCCCGGACGCGCCATTTGGCTTGACGATGAGTTGTACAGCTTTTTGCACCAGGGTGGGAGCAATCCGTTTGGAGATGATTCGGTAACGAATAACTCTAATCATATCGATTACGGGTTTGGCTGGGAGGAAGATTC…
VE03_04761	scaffold_32:214557-216520	+	flanking	.	.	hypothetical protein	.	Patatin-like phospholipase	IPR002641;IPR016035	.	GO:0008152 - metabolic process [Evidence IEA];GO:0006629 - lipid metabolic process [Evidence IEA]	.	.	MEASTGLRRKDTTKGAPLRVLSLDGGGVRGYSVFIILQELMHRTFVEIEGRAPKRSEIPKPCDHFDLIVGTGTGGLIAIMLGRLRLDLETCKEVYVRMTRKVFETDKTIAGIPYRSTLFKASKLEEAIKECVREHTVFQSEGNDGEAFDDVQSPISYPLGRGDSGRSDGVKRHHSNASMMSFSARGPRSTYGDRKWSTSARYGDANALLYDTRENRTKTAVTAVYQNTPKGAAPALLRSYDSRKEPAPEFNCTIWQAGRATSATGLAFKPIQIGQSVFIDESHGRFNPSPVALDEVTLNEYPGRPVGTFVSIGTGKRPANTDATSHLWYDDFLGDFAEARRRLIAKIEGCETTHLSMPGLLAARNVEIDAYIRLNVEVGVGDFGMNEWARLADISTSTR…	ATGGAGGCCAGCACAGGATTACGCCGGAAGGACACCACGAAAGGCGCACCGCTGCGCGTCCTCTCTCTAGGTAACCATACCCCCCCGCGCCCCAGCTCGCTCGCTCCAAGCTAACATTCCCTTCCCCAGATGGCGGCGGCGTGCGCGGCTACAGCGTCTTCATCATCCTACAAGAGCTCATGCACCGGACCTTTGTCGAGATCGAAGGGCGCGCGCCGAAGCGCTCTGAGATCCCGAAACCATGCGACCACTTCGACCTGATCGTCGGGACGGGCACGGGCGGGCTGATCGCAATCATGCTCGGCCGGCTGCGGCTGGACCTCGAGACGTGCAAGGAGGTGTATGTGCGGATGACGCGCAAGGTGTTTGAGACGGACAAGACGATCGCGGGAATCCCGT…
#Cluster_14
#GeneID	Chromosome:start-stop	Strand	ClusterPred	Backbone Enzyme	Backbone Domains	Product	smCOGs	EggNog	InterPro	PFAM	GO terms	Notes	MIBiG Blast	Protein Seq	DNA Seq
VE03_04757	scaffold_32:204562-207027	+	flanking	.	.	hypothetical protein	.	Calcineurin-like phosphoesterase	IPR004843;IPR011160;IPR029052	.	GO:0004767 - sphingomyelin phosphodiesterase activity [Evidence IEA];GO:0016787 - hydrolase activity [Evidence IEA];GO:0006685 - sphingomyelin catabolic process [Evidence IEA]	.	.	MRFVRILSALLSLPGLSTALTIGDVTRNSITAFAKQGVARQELEERSLLSEILTDIENLAGCSACEALLGVLKVLAHLGNDDFVNVIVEVCQTLKVEDNDVCSGAISLEGPILAHDLRQMTIGTKTSTLFCLTVFGLCQWPAVDTSYSPSMTAKPATLRPASSGKTPIKVVHISDIHVDLDYTVGASWNCTKNICCRSYTTADEPGNNDTPAGDYGNVNCDTPLSLEESMYAAIDSLVPDREFSIFTGDVVEGAVWLVTDDEVANDLDSAYTRMRALGKTYAVTGNHDACPVNSFPPADVTTTISTQWAYDAMSAGWETWIGSTAASEVSSNYGSYSVVDSSGLRIISINTNFWYKQNFWMYEKNWESDPSGMFAWLVSQLETAETAGERVWILGHMPM…	ATGCGATTCGTTAGGATCCTAAGCGCACTGTTGTCGCTGCCGGGACTATCGACCGCCCTTACGATTGGTGATGTTACGCGCAATTCCATCACAGCTTTTGCGAAGCAGGGGGTTGCGAGACAGGAGCTTGAGGAGAGGAGCCTGCTCTCAGAGATTCTAACCGACATTGAGAACCTCGCCGGATGCAGTGCTTGCGAGGTGAGTGGGGTTTCCAGCAATTGCTCTGTTGATAGAACTACCCCTACTTATCTGCCGCTGGGTTCTATAGGCTTTGCTTGGTGTTCTCAAGGTGTTGGCTCACCTTGGCAACGATGATTTTGTGAATGTCATCGTGGAGGTTTGCCAGACGCTGGTACGTTAACACTGTAATTATACTTGAAAGACTAGAGATGCTTATTT…
VE03_04758	scaffold_32:208090-208996	+	flanking	.	.	hypothetical protein	.	short chain dehydrogenase	IPR002198;IPR016040	.	GO:0016491 - oxidoreductase activity [Evidence IEA];GO:0008152 - metabolic process [Evidence IEA]	.	.	MAQKIIFILGGGPRIGHSVARKFLHQGYKVAIGRRNVQDTADSTDLDGIVPVYLDVTKPESVEAAFREVESKLGIPNVVVYNAAAFTMPPDAHDPFGVPTASFEQDLVVNASSAYAGLHYATQSFLALKNKYKDDSGASPYVYIATGNVTPFQPYPVAVTLGSGKAALAYLISVGDLAYNGAGYRFYFASQVTVDGGAVPYHDISGEAHGDLYWKVVNGEMGLNGWDLRFMVDSDGGVKEREK	ATGGCCCAAAAAATCATATTCATTCTTGGAGGCGGCCCTCGCATTGGCCACTCAGTAGCCCGGAAGTTCCTACATCAGGGATATAAAGTCGCCATCGGCAGGCGGAACGTTCAAGATACTGCAGACTCTACCGACCTAGATGGTATTGTCCCTGTGTATTTGGATGTGACGAAGCCGGAATCAGTCGAAGCTGCATTCCGTGAGGTGGAGTCAAAATTGGGAATTCCGAATGTTGTCGTGTATAACGGTAAGTCTCACCTTCGCGAGAGATGGTGTGCGAGAACCGAATTCTTGCAATGTCACAGATCGTAATCTTCATAGTGCTGACTTGAATGTTCAGCTGCTGCGTTTACCATGCCCCCGGACGCCCATGACCCTTTCGGCGTGCCAACAGCGTCC…
VE03_04759	scaffold_32:210121-212157	+	flanking	.	.	hypothetical protein	.	Cytochrome P450	IPR001128;IPR002401	PF00067	GO:0005506 - iron ion binding [Evidence IEA];GO:0020037 - heme binding [Evidence IEA];GO:0016705 - oxidoreductase activity, acting on paired donors, with incorporation or reduction of molecular oxygen [Evidence IEA];GO:0055114 - oxidation-reduction process [Evidence IEA]	.	.	MQNSTWDTSSIVENIIELQQPLRQITVPRIIVIIAFLGLVRLKVTNLSLAIPAILLAAYHERTLYQKDGITTVKYSVLGLLIPWLLTFSYRLVQMRRKCSKLPGVPHSFLFGHIPTLARETMRFPRDVHNHVVMSHIADTYDLRKHGLFFVDSYPIMSEPLMVVVSPDVAAQVVQNQGMPFLKHPVLNENFGRAIGVRGMVGQEGEQWKELRTMFNPGFSQANLLSMVPMMVEETTIFVDRLSKIAAGDGFIEDTDSLAAAVTVDIIGQALLGVKFDAQTSSNALVTSVVRASHLVKTLTNFDPEWLNIWRHLKLRYHEAISNTKITEILSARWTELAAEPEKASSSGAIFDIAMAKYMKRGGSLQNGVTKDFLELMRDNVKTFIFAGHDTTSTIITYA…	ATGCAGAACTCTACGTGGGACACCAGCTCCATCGTGGAGAACATCATTGAGCTACAGCAGCCCCTGAGACAGATAACGGTGCCACGGATCATCGTGATTATCGCATTCCTGGGCCTGGTAAGACTCAAGGTCACAAACCTCTCTCTCGCCATCCCAGCCATTCTTCTCGCCGCCTACCACGAACGGACGCTGTACCAGAAAGATGGCATCACAACAGTCAAATACTCCGTCCTTGGGCTTCTGATTCCATGGCTTCTCACCTTTTCCTACAGACTCGTCCAGATGCGCCGCAAATGCAGCAAATTGGTAGTCGTCGCACCTTGCCACCAAAAGTCACACAAGCTAATTAACAGACGTAGCCCGGCGTGCCTCACAGCTTCCTCTTCGGCCACATCCCCA…
VE03_04760	scaffold_32:212586-213214	-	flanking	.	.	hypothetical protein	.	NA	.	.	.	.	.	MAPLESLDITVYSVYNYIIISQLNLNGVSKPSDCELSPPKQLSVSAPTLTVSTELQNLMPGRAIWLDDELYSFLHQGGSNPFGDDSVTNNSNHIDYGFGWEEDSFDPDHERPHVHDYDLAGR	ATGGCGCCATTGGAAAGCCTCGATATTACTGTCTACTCCGTATATAATTATATGTATGTACGCGAATGTGCTCGTCACAAGAGCCACACGGTCTAGATTACCATATAATCACCACCCAAAATTTAATCCTGCCCTGTATAGAATAATTTCCCAACTAAATCTAAATGGCGTCTCCAAACCTAGCGACTGCGAACTCTCCCCGCCAAAGCAACTCAGCGTTTCTGCTCCCACCCTCACCGTCAGCACCGAGCTTCAAAATCTCATGCCCGGACGCGCCATTTGGCTTGACGATGAGTTGTACAGCTTTTTGCACCAGGGTGGGAGCAATCCGTTTGGAGATGATTCGGTAACGAATAACTCTAATCATATCGATTACGGGTTTGGCTGGGAGGAAGATTC…
VE03_04761	scaffold_32:214557-216520	+	flanking	.	.	hypothetical protein	.	Patatin-like phospholipase	IPR002641;IPR016035	.	GO:0008152 - metabolic process [Evidence IEA];GO:0006629 - lipid metabolic process [Evidence IEA]	.	.	MEASTGLRRKDTTKGAPLRVLSLDGGGVRGYSVFIILQELMHRTFVEIEGRAPKRSEIPKPCDHFDLIVGTGTGGLIAIMLGRLRLDLETCKEVYVRMTRKVFETDKTIAGIPYRSTLFKASKLEEAIKECVREHTVFQSEGNDGEAFDDVQSPISYPLGRGDSGRSDGVKRHHSNASMMSFSARGPRSTYGDRKWSTSARYGDANALLYDTRENRTKTAVTAVYQNTPKGAAPALLRSYDSRKEPAPEFNCTIWQAGRATSATGLAFKPIQIGQSVFIDESHGRFNPSPVALDEVTLNEYPGRPVGTFVSIGTGKRPANTDATSHLWYDDFLGDFAEARRRLIAKIEGCETTHLSMPGLLAARNVEIDAYIRLNVEVGVGDFGMNEWARLADISTSTR…	ATGGAGGCCAGCACAGGATTACGCCGGAAGGACACCACGAAAGGCGCACCGCTGCGCGTCCTCTCTCTAGGTAACCATACCCCCCCGCGCCCCAGCTCGCTCGCTCCAAGCTAACATTCCCTTCCCCAGATGGCGGCGGCGTGCGCGGCTACAGCGTCTTCATCATCCTACAAGAGCTCATGCACCGGACCTTTGTCGAGATCGAAGGGCGCGCGCCGAAGCGCTCTGAGATCCCGAAACCATGCGACCACTTCGACCTGATCGTCGGGACGGGCACGGGCGGGCTGATCGCAATCATGCTCGGCCGGCTGCGGCTGGACCTCGAGACGTGCAAGGAGGTGTATGTGCGGATGACGCGCAAGGTGTTTGAGACGGACAAGACGATCGCGGGAATCCCGT…
VE03_04762	scaffold_32:217895-219029	-	cluster	.	.	hypothetical protein	.	Glutathione S-transferase	IPR004045;IPR010987;IPR012336;IPR016639	.	GO:0005515 - protein binding [Evidence IEA]	.	divW_protein from BGC0001119 (CCP20061.1:pident=22.41, evalue=8e-05)	MTVKNDTDWKPGSFADDDGHFRRPEAKIRNFVSADPDSDFPAEANRYVLYVHYACPWAHRILIVRVLKGLEDIIDVVELDKADDIGWAFSGTTGPDKDPRYGFTHLRDLYLKAFPGWDGRSSVPVLWDTKKETIISNNASEILEMFYSEFDAFIPEEKREATKGEASFLPLTLKKELDTFRDFAYHNINDGVYKVGFASTQKAYEDSLFPLFDALDKIEEELADPARQPYLFGKNITDADIRLYSTLIRFDVSYFSSFKCNLKMIRYEYPRLHLWLRNLYWDPENKFNGAFRDTVRFQLYKEQYAFATVSPVYPKGPIQHILPL	ATGACTGTCAAGAACGATGTGAGAATACAACATTCTGTCAACACTGGACCTTATAGCTGACTATTTACCGTGGAGACCGATTGGAAGCCTGGAAGCTTCGCCGACGACGACGGTCACTTTAGAAGACCAGAGGCTAAGATCCGCAACTTTGTATCAGCAGATCCTGACTCGGACTTCCCTGCGGAAGCAAACCGATACGTTCTATACGTCCATTATGCCTGTCCTTGGGCACACCGCATCCTCATAGTTCGTGTGCTGAAGGGTCTCGAGGATATCATCGACGTTGTTGAGCTCGACAAAGCCGATGATATAGGCTGGGCGTTCAGTGGCACGACGGGCCCCGACAAGGATCCGAGATACGGCTTCACCCATCTGAGAGACCTCTATTTGAAGGCGTTC…
VE03_04763	scaffold_32:219728-221661	+	cluster	.	.	hypothetical protein	SMCOG1106:major_facilitator_transporter	transporter	IPR011701;IPR020846	.	GO:0016021 - integral component of membrane [Evidence IEA];GO:0055085 - transmembrane transport [Evidence IEA]	.	Major_facilitator_superfamily_domain,_general_substrate_transporter from BGC0001205 (KGO40484.1:pident=25.41, evalue=4e-30)	MSDIKETGVTHEPTAQVNPKRRWVSYFWDTLDKPKEERRFLFKLDAALLTFACLGFFIKFMDQININVAFVSGMKEDLNLYGNQLNYFQTAFTVGSILSQVPSNIILTRVPAHIWIPANEVIWSVLTFCLSQAKTPTQIIVIRFFVGLVEGTFYPGLQYIIGSWYRKDELAKRTCIFHISSVLGAMFSGYLMAAVNHLGENSKYAGWQWLFIIDGVISLPIALAGFFFYPDVPEGKKPWYLSESDIELARKRMELEGRKPRAKYTVAKVKKIFTSWHIYALTLTYTFWVNSVIGSAAPAFTLFLKASGYSVGLINVYGTLPFAVQAGVELIYAWSSDTILRGRRWPPVIFGSVVSIIAAGSLAVWDISPGWKWACFLFGGVGGAAGGLFFAWANEITSA…	ATGTCTGACATAAAGGAGACTGGAGTGACCCATGAACCCACCGCCCAGGTGAACCCAAAGCGAAGATGGGTTAGCTACTTCTGGGATACTCTGGACAAACCAAAGGAAGAACGGAGGTTCTTATTCAAACTTGATGCGGCGCTGCTCACTTTTGCCTGTCTTGGTTTGTTACAGCTCATTATTGCGGGTCGAGACCTCGTTGTGCTAACATGGAGACCAGGGTTCTTCATCAAGTTTATGGACCAGATCAATATCAATGTCGCTTTTGTTTCTGGAATGTTAGTACAAATCGGGAATTAAAGAAGCTTAGCCATGTGACTAAATATGATACATACAGGAAGGAGGATCTTAACCTCTATGGCAACCAACTCAACTACTTCCAGACAGCTTTCACCGTTG…
VE03_04764	scaffold_32:222134-226153	-	cluster	.	.	hypothetical protein	.	NA	IPR001117;IPR002355;IPR008972;IPR011706;IPR011707;IPR025337	PF14027	GO:0016491 - oxidoreductase activity [Evidence IEA];GO:0005507 - copper ion binding [Evidence IEA];GO:0055114 - oxidation-reduction process [Evidence IEA]	.	PtaE from BGC0000121 (AGO59042.1:pident=50.44, evalue=0.0)	MHSTNAFGRVHALCLFIASTFASPTVNTHHGVGHGYGPNNRGVWKDGYDIYSDYTNNSVVPPGKLVEYEFTLSQQWVSPDGFPKFAQVVNGQYPGPTLEANWGDTIRVTVHNNFTEDYNGTSLHWHGIRQYQTNWLDGVPGVTQCPSKPLDTQVYEFRAMQYGTSWYHGHFSLQYSNGLYGPIVIHGPSSANWDEDLGPWVLSDWYHADVFGLEWIGETTFLAALPDSTVLNGKGKFQDQGELYEVVVRKKKTYKIGIINTSTLLTYTFWIDGHNLTIIQTDFVPIEPYTVSVINVGIGQRYEFIIETNADLVNGTNFWVNAQYCAEPELVPISNKVGVIRYHAADTSDPYTPEDQHVDFGCADPEPKNLVPVVKQNVGTRVNGIGPEDYLKLGHQAYP…	ATGCATTCTACTAATGCATTCGGCCGAGTTCACGCTCTGTGCCTCTTTATCGCCTCTACGTTTGCAAGTCCTACTGTTAATACACATCACGGAGTTGGCCATGGATATGGACCTAATAATCGGGGCGTCTGGAAAGATGGCTATGATATCTACAGCGATTACACAAACAACTCTGTAGTACCACCAGGCAAACTAGTCGAGGTATATTGCCCGAATTTCGCAATTCACTGACTATTGAGACTAAAATACAATCACAGTACGAGTTTACCCTCTCTCAGCAATGGGTTTCGCCGGACGGCTTCCCAAAATTTGCACAAGTAGTCAATGGTTGGGACATCAATCTTTAATTTCAGGCGAAGCACTTACAATTCGCAGGTCAGTACCCAGGACCTACACTGG…
VE03_04765	scaffold_32:226682-226953	-	cluster	.	.	hypothetical protein	.	NA	IPR009799;IPR011008	.	.	.	hypothetical_protein from BGC0001084 (ADM34150.1:pident=75.76, evalue=4e-35)	MSNIADFDCFSQVIFESLEDYKRMKEDPWYKEHLIGDHENFADTKRSMMTIGWVEEFVRDGKAVDGSN	ATGTCTAATATTGCAGACTTTGATTGTTTCAGTCAAGTCATCTTTGAGAGCCTTGAGGATTATAAGAGGATGAAGGAAGATCCGTGGTACAAGGAACACCTTATAGGTGACCATGAGAATTTTGCTGATACAAAGAGAAGCATGTAAGTCTTGTCACCATTTTATCAGACATCTTTGTTATTTCATACGTTAACTTGGGTAATGGCAGGATGACCATTGGATGGGTCGAGGAATTCGTGAGGGATGGTAAGGCGGTAGATGGGTCGAATTAG
VE03_04766	scaffold_32:229007-229939	+	cluster	.	.	hypothetical protein	SMCOG1089:methyltransferase	Methyltransferase domain	IPR013216;IPR029063	.	GO:0008168 - methyltransferase activity [Evidence IEA];GO:0008152 - metabolic process [Evidence IEA]	.	PtaH from BGC0000121 (AGO59036.1:pident=56.62, evalue=3e-126)	MTFRAPDSNDKIFARDEGFWNNYLKGRPKPPQSLFDRIYTYHEQHGGKFGTAHDVGAGNGPYSAQLRSRFDHVVVSDIVAENVQFAESRLGTDGFSYRAAKVEEADDIAEGSIDLVFATNVLHFVDQKVAFEAISKQLRSGGTFAGAGFGPALFNDAKVQDVWNRISQQGGRVLLKKADQPEQTIRVMKRSQDGYNNAPLDEKFFLPGAQRVHLNMGKGGITGLLPPELAGDFDEPVYTGPNDIEVFEIEEGWSFDWTLEDFREHFGSFPHSKEDPAAFVELWNELDELLKNKSRLDGVFPAKLILATRR	ATGACGTTCCGTGCACCTGATTCAAACGACAAGATATTCGCCCGTGACGAAGGTTTCTGGAACAATTACCTCAAGGGACGGCCAAAGCCCCCTCAGAGCCTCTTCGACCGGATTTACACCTATCATGAGCAGCACGGCGGCAAATTTGGCACTGCACACGACGTCGGTGCCGGAAATGGGCCCTACTCTGCACAACTGCGCTCCAGGTTCGATCATGTGGTTGTTTCAGACATCGTCGCTGAGAATGTGCAATTCGCTGAGTCACGGCTTGGTACGGATGGTTTCAGCTATCGCGCTGCGAAGGTGGAGGAAGCAGATGACATCGCAGAGGGCAGCATTGATCTAGTATTCGCGACCAACGTACTGCACTTCGTGGATCAGAAAGTTGCTTTCGAAGCT…
VE03_04767	scaffold_32:230540-231337	+	cluster	.	.	hypothetical protein	SMCOG1199:NmrA_family_protein	NmrA-like family	IPR008030;IPR016040	.	.	.	PtaF from BGC0000121 (AGO59035.1:pident=57.25, evalue=8e-106)	MPRTYAVLGATGNCGTALVELLLKDPNAHIRAFVRNEAKLIRLIPSVVENKNVEIVKGSIHDVEVITAAIREAQVVFLCVSTNDNVPGCRMGQDTATSVIHALEGLKNGKDTKQNFRAPRLVLLSSNTLDDQLSQHTPWLVRQILLRSASQVYKDLELTEKLLRAQEDWLQTVFIKPGGLSVDVQRGHALSLVEETSPLSYFDLAAGMIEAADDPEGKWDMQNVGVCHTAGPAQWPRGALLCISVGLIRHYLPFLHPYLPSTGPY	ATGCCGCGCACATACGCTGTCCTGGGTGCGACGGGTAACTGTGGCACGGCACTCGTCGAGCTGCTGCTCAAAGATCCCAATGCTCATATACGAGCATTTGTACGCAATGAAGCAAAACTCATCAGACTTATCCCGAGTGTGGTTGAGAACAAGAACGTTGAGATAGTTAAGGGCAGCATCCACGATGTCGAGGTGATTACAGCGGCCATTCGCGAGGCTCAGGTTGTGTTCCTCTGCGTATCGACAAATGACAACGTCCCTGGCTGCAGAATGGGGCAAGACACGGCTACCAGTGTCATTCACGCCTTAGAAGGGCTGAAGAATGGAAAAGATACAAAGCAGAACTTTCGCGCGCCGAGGCTCGTTCTGCTATCCTCCAACACGCTCGATGATCAATTA…
VE03_04768	scaffold_32:231694-232380	+	cluster	.	.	hypothetical protein	SMCOG1193:glutathione_S-transferase	Glutathione S-transferase	IPR004045;IPR004046;IPR010987;IPR012336	.	GO:0005515 - protein binding [Evidence IEA]	.	GliG from BGC0000361 (AAW03304.1:pident=28.84, evalue=9e-18)	MTTEIKPIKLWGRGGPNPPKVAIVLAELKLPHETILQPLSKVKEPEYLAINPNGRIPSIHDPNTDLTLWESGAIIEYLIEKYDSAHEISFPAGSNEAQHARQWLYYQASGQGPYFGQASWFKKFHPERVPSAVERYVKEINRVTGVLEGFLTKQKEQGSGGADGPWLVGGKYSVADLVFAPWYTVLGRVITAEDGFDVEKFPVVKDWVERISARDAVKQVFANIQPVV	ATGACCACCGAAATCAAACCTATCAAGCTCTGGGGACGCGGCGGCCCCAATCCACCAAAGGTTGCCATCGTCCTTGCTGAGCTCAAACTCCCGCACGAAACAATCCTGCAGCCTCTCTCAAAAGTCAAAGAACCTGAATACCTCGCCATCAACCCCAACGGCCGCATTCCCTCAATCCACGATCCAAACACCGATCTGACCCTCTGGGAATCCGGTGCTATCATCGAATACCTCATTGAGAAGTACGACTCGGCGCATGAAATAAGCTTCCCCGCTGGTAGCAATGAGGCGCAACACGCGAGGCAGTGGTTGTACTACCAGGCCAGTGGCCAAGGGCCTTATTTTGGACAGGCCAGTTGGTTCAAGAAGTTTCATCCTGAGCGTGTACCAAGTGCCGTG…
VE03_04769	scaffold_32:232703-233878	-	cluster	.	.	hypothetical protein	.	Transcription factor	IPR002409;IPR013700	.	GO:0005634 - nucleus [Evidence IEA];GO:0003677 - DNA binding [Evidence IEA];GO:0003700 - transcription factor activity, sequence-specific DNA binding [Evidence IEA];GO:0045122 - aflatoxin biosynthetic process [Evidence IEA];GO:0006355 - regulation of transcription, DNA-templated [Evidence IEA]	.	Putative_Zn(II)2Cys6_transcription_factor_(Eurofung) from BGC0001271 (CBF90101.1:pident=32.60, evalue=2e-24)	MTTITTNNGPMSSELSVWPEDFPMVSGADPLPSPSYSLQQSNPSTFPELVSEFDEFFNSPTFSPPDVSNFELSDASNFELSDASNFEMSDVPNTWSGGKTTSSSNTSISGKIHSNPVPPEDIIYLFGKRSRSPSSPFNAITGQLRKNNEIQGNFTKDLEASHRCFPHALDTLNKLFAGEKLAGDTAACMMSLGEHGYNRSNSRRPSSVHTIISRNENAIEEMSRILQCSCSANAFLLTIVALVIFKVLDWYAHAAKMATAGEGETPNGNSYSSLPSPRQRSAESSVGSNRQKNGRDYDRQSAQLVLVELHRVQRLLSQLSPKLQACEHEPQSRRASTASSQPSMANTQFSEEVLTMASLPFSSVVLEQLEPEVRNRIRSLSAEIIGFLRQD	ATGACCACAATCACAACGAACAATGGTCCGATGTCATCGGAATTATCAGTTTGGCCGGAAGATTTCCCAATGGTCTCAGGCGCAGACCCTTTACCATCACCATCCTATTCGCTGCAGCAGTCGAACCCTTCAACATTTCCCGAACTAGTCTCCGAGTTTGATGAATTCTTCAACTCCCCGACATTTTCGCCACCGGATGTCTCGAATTTCGAGTTGTCGGATGCATCGAATTTTGAGTTATCAGATGCATCAAATTTCGAGATGTCGGATGTCCCAAACACATGGTCAGGTGGAAAGACTACCAGTTCGAGCAATACCAGTATTAGTGGTAAAATTCACTCCAACCCAGTTCCTCCCGAAGACATCATCTATTTGTTCGGCAAACGATCACGGTCTCCC…
VE03_04770	scaffold_32:234927-236369	+	cluster	.	.	hypothetical protein	SMCOG1042:O-methyltransferase	NA	IPR011991;IPR029063	.	.	.	toxin_biosynthesis_regulatory_protein_AflJ,_putative_(AFU_orthologue;_AFUA_4G14550) from BGC0001271 (CBF90109.1:pident=40.32, evalue=1e-88)	MDLALQVEIGALELTTALQNLVTSLRDAATPAEPISNPTTAFDLTFPLSQPATLSTEANSKVQEARRAVRAKTAEIRSLLAEPADLLQQLAIQNQFVACLQWLGEFLVLACIPATGSVPIKDVAQLSAVPETQLIRIIRMTATVGFLREPRPRYVAHTPLSAQFISRASYRDAAMFLAEHATSAAIQMTPNTHKLQDAAGSANLKGNGQQGQTTLERSPKFERQWAAYLKHVGDESHNAGVTEVLSRLDWSNLLDNAQVVEACASSPELSNILADLHPGLHFVVQMEPSLVSTFRNGTNSPLTRNRSVDSDLALALQPEYTSSRITIESRLPGTPQTVRDAAVYILCKPPSSSRLFPSQPGAAPGCFRTWITSELKAHIGVLSAGDGTLIISTGPVLPE…	ATGGATCTAGCTTTGCAAGTTGAAATTGGAGCACTAGAATTGACAACAGCACTTCAAAACCTTGTCACGTCCTTACGAGACGCGGCCACCCCAGCAGAGCCCATCTCAAACCCTACAACCGCATTTGACCTCACATTCCCACTGTCACAGCCCGCGACTTTGAGCACCGAAGCAAACTCCAAAGTGCAAGAAGCAAGGCGTGCTGTCCGGGCGAAAACCGCCGAAATACGCTCTCTCTTAGCAGAACCAGCCGATTTGCTCCAGCAACTTGCTATACAAAATCAATTTGTCGCTTGCCTACAGTGGCTAGGAGAATTCTTGGTGTTGGCATGTATACCAGCAACAGGAAGTGTACCAATCAAGGATGTGGCGCAATTATCAGCAGTTCCAGAGACACAA…
VE03_04771	scaffold_32:237162-242790	-	cluster	Type I Iterative PKS	PKS_KS (406-838);PKS_AT (940-1239);ACP (1720-1784)	Type I Iterative Polyketide synthase (PKS)	SMCOG1022:Beta-ketoacyl_synthase	PKS_AT	IPR001227;IPR009081;IPR014030;IPR014031;IPR014043;IPR016035;IPR016036;IPR016039;IPR018201;IPR020801;IPR020806;IPR020807;IPR020841;IPR030918;IPR032088	PF00109;PF16073	GO:0016740 - transferase activity [Evidence IEA];GO:0031177 - phosphopantetheine binding [Evidence IEA];GO:0003824 - catalytic activity [Evidence IEA];GO:0008152 - metabolic process [Evidence IEA]	.	hypothetical_protein_similar_to_polyketide_synthase_(Broad) from BGC0001271 (CBF90097.1:pident=66.45, evalue=0.0)	MTILTPSSDSNKESRVITLAYFGNEFPPDDLQDLARRLHNHSKDKRHRVLARLLDETTSALRSEISTLPTKLKSLLPPFESILNLVDYPELREGPLSGSIDGVLLSVIELATFIGHYEISRTDFDFDPISTNLAGLGIGLLATAAVSLSHKLEDIPLAGAEVIRAAFRLGVLVEEVSSNLQPRDLTNTDSPESWAYVLPDISPAEAQAELDVFHANEKTPEASKIFISATSKTSITISGPPARLKHILLVSDFFRDRKFVPLPVYSGLCHAGHIYRHEHVASVLQTISKSFVESKLIPRVPVYSTSSGKPFPAKSSIELFEQIIWEILSQKIQWDNVTNAIIQRTRDTEANEFQALIFRKTLPIHDLLATLKSGLEQVEAKTTDLVPWITQTDTDDIKP…	ATGACTATTTTGACACCATCCTCAGACTCCAACAAGGAGTCTCGTGTAATAACACTTGCTTACTTTGGAAACGAGTTCCCGCCAGATGACTTGCAAGACTTGGCACGTCGACTTCATAATCATAGCAAGGACAAGCGGCATCGTGTTCTGGCTAGGTTATTAGACGAGACAACTTCGGCACTTCGTAGCGAGATCAGTACTCTGCCTACCAAACTCAAGTCGTTACTTCCGCCATTTGAATCTATCCTCAATCTCGTCGATTATCCTGAATTACGGGAAGGGCCTCTTTCTGGATCGATAGATGGTGTTCTACTCAGTGTGATTGAGCTGGCAACATTTATCGGGTACGTGTAACCCTCCGAGCTGTTCATCGTTAGAATATAATTGCATTAGAGCAGC…
VE03_04772	scaffold_32:243221-244234	+	cluster	.	.	hypothetical protein	SMCOG1170:metallo-beta-lactamase_family_protein	metallo-beta-lactamase domain protein	IPR001279	.	.	.	PtaB from BGC0000121 (AGO59041.1:pident=68.79, evalue=6e-162)	MSKGGYRQINKALNVCAFEDYLETQHTRLPKLLDVEQISPRVIRVLGQNPGKFTLQGTNTYIIGTGENRLIIDTAQGLPEWVPLIESTLGDNAIALSHVLLTHWHGDHTGGVPDLIRLYPHLSTAIFKHTPGRNQSAIEDSQVFNVEGATIRALHTPGHSHDHMCFILEEENALFTGDNLLGHGTAAVENLGTWMNTLRKMHNSGAVKGYPAHGDVIADLPLKISEELTQKTRREDRVMRILNKLKQEESSAGRGKGSVTVKQLVAAMHGSELDSQVREQAIEPFTEEILKKLAEDEKVAFELRRGEKKWFAIAAA	ATGAGCAAAGGAGGTTATCGCCAGATCAATAAAGCGCTCAACGTCTGTGCCTTCGAGGATTATCTCGAGACGCAGCACACACGGCTTCCAAAACTATTAGATGTAGAGCAGATCAGCCCCCGAGTTATCAGGGTGCTAGGACAGAATCCGGGAAAGGTAAATGCCAGATGCCAATGTATTAAGAAATCAATGATTAGAGGCTGACATATCTGCTTGTAGTTCACACTCCAGGGCACGAATACATATATTATAGGCACAGGCGAGAATAGACTCATTATCGACACGGCTCAAGGTCTCCCAGAATGGGTGCCACTTATCGAATCCACACTTGGTGATAATGCAATTGCCCTGTCGCATGTTCTTCTAACACATTGGCATGGAGATCATACAGGTGGCGTG…
VE03_04773	scaffold_32:244846-246474	+	cluster	.	.	hypothetical protein	SMCOG1042:O-methyltransferase	o-methyltransferase	IPR001077;IPR011991;IPR016461;IPR029063	.	GO:0008171 - O-methyltransferase activity [Evidence IEA];GO:0008168 - methyltransferase activity [Evidence IEA]	.	bikaverin_cluster-O-methyltransferase from BGC0000030 (CCT67993.1:pident=26.10, evalue=1e-32)	MSRQAKSLTDASQLLQTVDLLSKAVNIIVSEWAKESELLEGEPAAGPPTSATQILPSHELYDAQRTILAATGKLTELVQEPSVRILEVATQFQESRALYIAAERRVPDLLVAKDKAGGTPLSEISNKTGIESRKLSRILRYLTSIGIFKQTGPDTFANNTISKALVSNEPLRAYVQLVNSEAFSASDRLPRNLLHPETGHSYDVTKTAWQDAVQTTKSRWDWIEERVEQDKLLDSGGHYPGIPSVVIEPQQKGDDGLVARPELAIMGLAMIGGGRVFGSAHVHDFPWASLGNSLIVDVGGGVGGFPLQLSRTYPDLRFEVQDRGPVIKQGLEHVWPKENPKALQDGRIKFTEHSFFEKNPTEGADVYILRLVLHDWSDDYSIKILKGIKDSMSANSRLL…	ATGTCTCGCCAAGCAAAATCTCTCACTGACGCCTCGCAACTTCTCCAGACAGTTGATTTGCTCTCCAAGGCTGTCAATATAATCGTGTCAGAATGGGCTAAAGAATCAGAGCTGCTTGAAGGCGAACCAGCAGCTGGTCCTCCTACGAGTGCTACGCAGATTCTTCCCAGCCATGAGCTCTATGACGCGCAACGCACCATCCTCGCTGCGACTGGGAAATTAACCGAACTCGTACAAGAGCCTAGTGTCAGAATTTTGGAGGTTGCAACTCAGTTTCAAGAATCTCGTGCTCTATATATTGCGGCCGAAAGGCGTGTTCCCGACTTGCTGGTTGCGAAGGACAAGGCCGGAGGGACACCGCTTTCTGAGATAAGCAATAAGACCGGGATCGAGAGTCGC…
VE03_04774	scaffold_32:246894-248216	-	cluster	.	.	hypothetical protein	.	Transcription factor	IPR007219	.	GO:0005634 - nucleus [Evidence IEA];GO:0008270 - zinc ion binding [Evidence IEA];GO:0003677 - DNA binding [Evidence IEA];GO:0006351 - transcription, DNA-templated [Evidence IEA]	.	putative_transcriptional_regulatory_protein from BGC0000027 (AGN71612.1:pident=40.34, evalue=1e-78)	MFFAARYQSSFESRGYGSAGELLISRALVQVQEYREKAVQCLHAGSYIKPGPYTVQTLLLYFMTEHHHYTDAQFGNWILMGQITRIAMRLGLHRDPSHTSKVSPFNGEMGRRLWLAIVHIDLTTSSQMGLPRMIRESWYDTQEPLNLLDSDLDEEMTELPQPRPESVFTPTLYIKSRGKLLSIFAKISDMTTSIKPSCYAEIWGLDDELTQARSSIPPGLQLQSPSIYPAEGHAVWFYRLSIDAMFQHARCTLHRPYLIPARTNNQYISSRNACIEAALALVRHQETLMMETMPGGHYELCRWKVSSFWNHGMLLAVTVLCVDLNSDFDDGLTGDCSELTDALRSAQRILLQSWSISADARKASAAIEVVLSKEGLVTKQNTAENTVLDQQAQHYFPQN…	ATGTTCTTTGCAGCAAGATACCAGAGTTCGTTTGAGTCCAGAGGATATGGATCTGCCGGCGAGCTTCTGATTTCCCGTGCTTTAGTGCAGGTTCAAGAGTACAGAGAAAAGGCGGTACAGTGTCTCCACGCTGGAAGTTACATCAAGCCGGGACCTTACACTGTCCAAACTCTTCTGCTGTACTTCATGACTGAGCATCACCATTACACGGACGCACAATTTGGCAACTGGATTCTTATGGGCCAGATCACACGGATAGCAATGCGACTGGGACTGCATCGGGATCCGTCACATACCTCGAAAGTATCCCCATTCAACGGAGAAATGGGACGCAGACTGTGGTTAGCGATTGTACACATTGATCTGACGACATCAAGCCAGATGGGTCTTCCTAGGATG…
VE03_04775	scaffold_32:250405-251376	+	cluster	.	.	hypothetical protein	.	NA	.	.	.	.	.	MASSDSSSDPSSALSSDPPSTPIPNTTSDASSGPSAPSSTLPTDLLSPPPSEPSQVPPTVPGPATGPSPEPPFTRANAHIFDALEAHTSQQLLLTAVKVLCDDAAVLARTTPARGEQYVAIAMELVTAFFASEGESISEPHVAANEIFKTTRREMERVGLELEEEEAERREDEEEGKRAVLEGRLPARGVRRARKKMEREEADREKEMAEMKKEGMRRAEKERREDEEKEKAEEERKVSGSGAKRVGVEEMERIKLAKKMVKEMARENEDRRVAAGTMCAERARYIAMKEVERITAELEKADEEKKKREVEEEKMLRLMGMRV	ATGGCATCGTCCGATTCTTCTTCAGACCCCTCCTCGGCTCTCTCTTCTGATCCTCCCTCAACTCCCATCCCAAATACTACCTCGGACGCTTCCTCCGGGCCCTCCGCACCTTCCTCTACTTTACCCACGGATTTGCTGTCTCCTCCTCCTTCGGAGCCGTCCCAAGTCCCACCTACCGTCCCAGGCCCTGCCACAGGTCCTTCCCCCGAGCCTCCTTTTACCCGCGCCAACGCCCACATCTTCGACGCACTCGAAGCTCACACTTCCCAGCAGCTCCTCCTAACCGCCGTTAAAGTTCTCTGCGACGATGCCGCAGTGCTGGCGCGGACAACACCCGCACGGGGAGAGCAGTACGTCGCGATAGCGATGGAGCTTGTGACCGCCTTTTTTGCATCGGAG…
VE03_04776	scaffold_32:252201-253760	+	cluster	.	.	hypothetical protein	SMCOG1106:major_facilitator_transporter	MFS transporter	IPR011701;IPR020846	.	GO:0016021 - integral component of membrane [Evidence IEA];GO:0055085 - transmembrane transport [Evidence IEA]	.	MFS_multidrug_transporter,_putative from BGC0000627 (EED49426.1:pident=28.43, evalue=4e-55)	MAHHDETRENEPLLPGTRQRKPSVSVLPTLHNPRLIIALLTGVVFLINFGAFMMTMPSSRIYEDIICHHYYDSLSGPSHLSLDTPIDEALCKVGPVQAELATVIGGIFVTSSIPSLLLSVPYGILADRIGRKPVFILSVIGLELTEIFGLIICWWWRVFPLRLVWATPFTIIIGGGSAVTSAMLFATVADVAPADSRSQIFLIAMSGSLAAQVLGPIVASNLMVWSPWPPMLLGLAMIVVGGVCFLFVPESLHVRPTKPLTMSAPVSPRTTSPPRQPDSLLAVIKEHLHTLLHSTSMLNSTPAVLLLSTFFLAVLAVQMVQLALRDISARFHWSLAQSGYLMSFRAAIDMTVLLAIIPVASHLLTRTRGPTLSTRAKDYLLALLSAWAMVIGCTLLAVS…	ATGGCGCATCACGATGAAACCCGAGAGAATGAACCTCTCCTCCCTGGCACAAGGCAGCGGAAGCCATCCGTGTCTGTCCTACCAACGCTACACAACCCTCGCCTTATCATTGCCCTCCTCACGGGCGTGGTATTCCTCATTAACTTTGGCGCCTTCATGATGACTATGCCTTCATCCCGCATCTATGAGGACATCATCTGCCACCACTACTACGACAGCCTATCGGGCCCGTCCCATCTCTCCCTCGACACTCCGATCGATGAGGCGCTTTGCAAAGTTGGCCCTGTCCAGGCCGAGCTTGCCACGGTCATTGGCGGCATCTTCGTCACCTCCTCCATTCCTAGCCTCTTGCTCTCCGTGCCGTACGGCATCCTCGCAGACCGCATCGGCCGCAAACCC…
VE03_04777	scaffold_32:254816-257256	+	cluster	.	.	hypothetical protein	.	mitochondrial respiratory complex I chaperone	IPR002885	.	.	.	.	MRSHLTRTVFRRLLRNEGFNFRCPHRPALHSIRYGAVSALQPSARRYVSVLGFSPKPERGIKDPDMDPGFSTLLDLGLMNIARARSPPADDLAKAFRQFVAHKAGLKEPINTLQASYVLRTFQHLRDTNAAEPDFGLKTFDLKRARDAMKILPAKPSSDHVDFAREVFEELRRRAGKENPGALLVEARDFVKVLTATGNTLEARDYLVQYLSEGKELNDHGSKQVKTMWLYVMDGFSAEGNEAELAETFDMASQSGLQYDAAVQDIMTSFYASRNNVAKAKEWFTKPIAPKANEEVAYPRASTLLSILHFALRNNELEWLNPIFRSIVQSNPDKANWDVILLWAAEGLEKGPEEVERMMDVMVRHNDESYKQPDMDTFNKLVESAISRKNHYLAERYVA…	ATGCGCTCGCACCTGACGCGCACCGTCTTCCGGCGCCTCCTCCGCAACGAAGGCTTCAACTTCCGCTGTCCCCATCGCCCGGCCCTTCACAGCATACGATACGGTGCGGTATCAGCCTTGCAGCCGTCCGCCCGGCGCTATGTCTCCGTTTTGGGCTTCTCACCTAAGCCCGAACGCGGCATCAAAGACCCAGACATGGACCCCGGCTTCTCGACGCTACTCGACCTGGGCCTGATGAACATTGCGCGCGCGCGCTCGCCCCCAGCCGACGACCTTGCGAAAGCTTTCCGACAGTTTGTGGCGCACAAGGCTGGGCTAAAGGAGCCGATCAATACACTACAGGCGTCGTATGTGCTGCGGACGTTCCAGCACCTGCGGGACACGAATGCTGCGGAGCCG…
VE03_04778	scaffold_32:258720-259567	-	cluster	.	.	hypothetical protein	.	mitochondrial 37S ribosomal protein RSM18	IPR001648	.	GO:0005622 - intracellular [Evidence IEA];GO:0005840 - ribosome [Evidence IEA];GO:0003735 - structural constituent of ribosome [Evidence IEA];GO:0006412 - translation [Evidence IEA]	BUSCO:BUSCOfEOG751NSQ	.	MFPLRLQCFKPAVVARQFDICTRAAFTTGTGSFADSSSSSSAPSPAGARAPAASRAAFRPRPLSPGNERASQNLLSLIDRTAQRKERLRTNRTTNFAAANSAEDLERHKLATRMTKQIARRWKTGDVYAPHDLSEVEMKKWKRKGKPTVDVFDVLELDPLVEYRNFAMLSEYMSPMGRIMHSNDTGLRSRNQRRIAKAIRRAVGMGFMPSVHRHPEVLMKESTRRNEPLSRETKA	ATGTTCCCGCTGAGGTTACAATGCTTTAAGCCCGCCGTGGTGGCACGTCAATTTGACATCTGCACCCGTGCAGCTTTCACCACCGGCACCGGGTCATTCGCTGGTATGCTCCCCCCAATCTCCCTCACCACCAAAGCAAGCCAGACAGACCACTAACCCTCCTCGTCCAGACTCCTCTTCCTCTTCCTCCGCCCCCTCCCCAGCAGGTGCCCGCGCACCCGCCGCCTCCCGAGCTGCCTTCCGCCCGCGCCCCCTCTCCCCCGGCAATGAGCGCGCCTCCCAGAACCTGCTCTCGCTGATCGACCGCACGGCGCAGCGCAAGGAGCGACTGCGCACGAACCGCACGACCAACTTCGCGGCCGCGAACTCGGCCGAGGATCTTGAGCGCCACAAGCTGGC…
VE03_04779	scaffold_32:259796-260347	+	cluster	.	.	hypothetical protein	.	u3 small nucleolar ribonucleoprotein	IPR001912;IPR002942;IPR022801	.	GO:0005622 - intracellular [Evidence IEA];GO:0003723 - RNA binding [Evidence IEA];GO:0019843 - rRNA binding [Evidence IEA]	U3 small nucleolar ribonucleoprotein protein IMP3;BUSCO:BUSCOfEOG74N5V2	.	MVRKLKHHEQKLLRKVDFTTYASDNNHRDAAVLRRYAIQNPSDYQKYNRICGSLRQLAHKLAALPPDDPVRQKHEALLLNKLHDMGILATTSKLSAVENSVTVSAFARRRLPVVMTRLRMSETVQAATKIVEQGHVRVGTEAVTDPAYLVGKSMEDFVTWVDGSKIRRNILKYREKLDDFDLL	ATGGTCCGCAAACTCAAGCATCATGAGCAGAAGCTCCTCCGCAAGGTCGACTTTACCACCTACGCCTCCGACAACAACCACCGCGACGCCGCCGTCCTCCGCCGCTACGCCATCCAAAACCCCTCCGACTACCAAAAATACAACCGCATCTGCGGCTCCCTGCGCCAACTTGCCCACAAGCTCGCCGCACTCCCCCCCGATGACCCAGTGCGTCAGAAGCACGAGGCGCTGCTGCTGAACAAGCTGCACGATATGGGGATCCTGGCGACGACGTCGAAGCTGTCGGCGGTGGAGAATAGTGTTACGGTGTCGGCGTTTGCGAGGAGGAGGTTGCCGGTTGTGATGACGAGGCTCAGGATGAGCGAGACGGTGCAGGCGGCGACGAAGATTGTGGAGCAG…
VE03_04780	scaffold_32:261820-265374	-	cluster	.	.	WEE protein kinase	SMCOG1030:serine/threonine_protein_kinase	inhibitor protein kinase	IPR000719;IPR002290;IPR008271;IPR011009	.	GO:0005524 - ATP binding [Evidence IEA];GO:0004672 - protein kinase activity [Evidence IEA];GO:0006468 - protein phosphorylation [Evidence IEA]	.	Serine/threonine_kinase from BGC0000360 (CBL93711.1:pident=32.05, evalue=6e-13)	MSYSNSGGGTLTLPSPTHVRHVDVTSAVRSLRRSLSRSPSKFNLKTQRSSAQSPKTPLSPSPLSPGSPSGFGQTHHNYFGTPSHGPSPLAKPFPPSVKLSLRSANRAKNSPTTSRVRTSPRSPLKRVSTSESNNRLNLQMPLGVTLREEYEMKKCENTRPTESKNMAAQNREKSTLNPEMSAPINQALARLEGTHDGATTPTSTSSPLKRSDAIMNLDQASLGSPVAKRRSLHGSATFGSDFNVFDHGPTSSPKFDIHDDTNVPEFEFSAQSVTGGSPFSSMPKRSSSLRKSTLQQRQEKSASWGKRQAVYELSSLSNEYSTPTPPKNRPRLSLDQFMPPMARDSPFSSQTALPNPSMHMFNLQPTQKQHPLSRTLTTSSSSSSVPDESPTHVPVNFGE…	ATGTCATACTCGAATAGCGGTGGCGGCACGCTTACCCTACCATCGCCAACACATGTTCGCCATGTTGATGTCACCTCAGCAGTAAGATCTTTGCGACGCTCGCTGTCGCGATCACCATCCAAGTTTAACCTCAAGACGCAGAGATCCTCCGCACAGTCGCCTAAGACACCTTTATCGCCCTCGCCTTTGTCCCCAGGTTCGCCCTCGGGGTTCGGGCAGACACACCACAACTATTTTGGCACACCATCCCATGGGCCTTCCCCACTAGCGAAGCCCTTCCCACCAAGCGTGAAGCTGTCGCTACGGTCAGCGAACCGCGCAAAGAATTCACCCACTACATCTAGAGTGCGCACTTCCCCGAGGAGTCCACTCAAACGCGTCTCCACTAGCGAATCCAAC…
VE03_04781	scaffold_32:267941-269186	+	flanking	.	.	hypothetical protein	.	Anaphase-promoting complex subunit	IPR007192	.	GO:0005680 - anaphase-promoting complex [Evidence IEA];GO:0030071 - regulation of mitotic metaphase/anaphase transition [Evidence IEA]	.	.	MEEVLVVIRGGAPRSSRDKSAWYQSAKWAAELLDALPDDDLGSEETSVTEVFNTQTDPLEMRLERDELPKYLMAKALLDCHELRRCAAVYLSTNSSENTLPLRNNVLNIAHGKLPGSVFSKTSQKGLFLASHALLLAGEKEKTEELGHILRPSDTGAIINKQLASLKRMLETWFDQEAENR	ATGGAGGAGGTCTTAGTTGTCATCCGAGGCGGCGCGCCGCGGTCGAGTCGCGATAAGTCGGCGTGGGTACTCGTATCGGGATACCCCTGTTGTTGTTGGTTCTTATCGATTTCAATGATGATGCTGTGAAGGGTCTGGGGCCACCAAAATGTGCTCCACAGCGATTTACTACGGGCGTCAGATAATCGATAGTTGACATATTGCTCGGACTCCAGATCATGGTCTTTCTTTCGTCTGTATTGTAAAATTTAAAAAATAAAATCGATTACACAGGTTGAATAATAATAAATTTATTGTATTTAAAATGATATGTTGATTTTTTATTTATTTACTCTGTGATTATTTGGTTTGTTTGTTTATTTTCGTATGATTTTAAAATGTTTAATTTATTTGTTATTA…
VE03_04782	scaffold_32:269487-270515	+	flanking	.	.	hypothetical protein	.	Anaphase-promoting complex subunit	IPR001440;IPR011990;IPR013026;IPR019734	.	GO:0005515 - protein binding [Evidence IEA]	.	.	MALIFSVHCRQELHQSSAALLSEISQLQSIFPRSLFLQGQRALVFYRMKDLHTASNPFTSMLVSSPLCVDFLDHHSSILHTLNPPPQLAFITHLSASHSRYRPKTCIALGNYYSLTHRLSSAIQSFRLALQLDRNFASAWTLLGHEYYRMENSHAAIEAYRRAVEGNGKDYRALVGLGVVYEGLEMRGYALHYYRRAVALRPDDGELWGMVGECLMGMERVGQAIEAWKRGIACIGFRAGSDGEDAFHAKCGRIEMLFQLAMAYEKVQNRGEAIECLEICLEDSDRKEYLGSLDDPLRSKVIPVLGQARLLLARWTAADGDNTGA	ATGGCATTGATATTCTCGGTTCACTGTCGCCAGGAGCTGCACCAGTCCTCGGCGGCACTTCTTTCCGAGATATCCCAGCTGCAGAGCATCTTTCCCCGTAGTCTATTCCTCCAAGGCCAGCGAGCCCTTGTATTTTACCGCATGAAAGGTTTGAAATCTCGTGCGGCTACTTGCTCTACATCTTCTAACCTCATCACAGACCTCCACACCGCAAGCAACCCCTTCACCTCCATGCTCGTCTCCTCCCCCCTCTGCGTCGACTTCCTAGACCACCACTCCTCCATCCTCCACACCCTCAATCCCCCCCCCCAACTCGCCTTCATCACCCACCTCAGCGCCTCCCACTCCCGCTACCGCCCCAAAACCTGCATCGCACTCGGAAACTACTACTCCCTCACC…
VE03_04783	scaffold_32:270800-271246	-	flanking	.	.	hypothetical protein	.	NA	.	.	.	.	.	MSNIPTTPYDPNLYPFPESGDGCWRLGREWYNAILAMQPKIPRITSRHAQLRPVAEPLWQQLNAINGYTKEREIRAKQLKPQYGKIIEEYYALDQELKRFEKLRGLMLALSRYMQRKNLVWPGDEDDFTFPYPLDKYWSTGPARSYSG	ATGTCAAACATACCAACCACGCCCTACGACCCAAACCTATATCCCTTCCCCGAAAGCGGCGACGGCTGCTGGCGCCTCGGTCGTGAATGGTACAATGCCATCCTCGCCATGCAACCCAAAATCCCTCGCATCACAAGCCGACACGCCCAGCTTCGCCCCGTAGCCGAGCCACTCTGGCAGCAGCTCAATGCCATAAATGGGTACACCAAGGAGCGGGAGATCCGGGCAAAACAGCTGAAGCCCCAGTATGGCAAGATCATAGAGGAGTATTATGCCTTGGATCAGGAGTTGAAGAGGTTTGAGAAGCTGAGGGGGTTGATGTTGGCGCTGTCGAGGTATATGCAAAGGAAGAATCTGGTCTGGCCGGGGGATGAGGATGATTTTACGTTTCCATACCCG…
VE03_04784	scaffold_32:272751-274629	+	flanking	.	.	hypothetical protein	.	Tryptophan halogenase	IPR006905;IPR018247;IPR023753	.	GO:0016491 - oxidoreductase activity [Evidence IEA];GO:0055114 - oxidation-reduction process [Evidence IEA]	.	.	MTVPTKCTVLVVGGGPAGSFAAAALARESYEVVLLEADKFPRYHIGESMLPSMRYFLKIIDFYGKFNEHGFTRKNGAAFQFNRSQPEAYTDFIAADENGYAWNVVRSEADDMLFRHAGACGAHIFDETKVMAIQFAEVNGLAAINGSNGHAEKKIGKPVSATWTRKDGTSGTVSFDYLIDASGRQGLLCTKYLKNRTINPNLKNIADWGYWTGGAKFAPGTRMEGAPYFEALEDGTGWGWYIPLHNGTVLAKKKQMASPSSKDFYISWLGLAPEIKKLLVHATLDGNIKSASDWSYHASTYAIPGARICGDAGCFIDPLFSSGVHLAVLGGLSAAVTIAAVKRGEVSEERAMSWHSKKVTESYMRFFLVVSTGVKQIRSQDAPIIRDNDEVGFDRAFDI…	ATGACAGTTCCCACCAAGTGCACGGTACTGGTTGTCGGAGGCGGCCCCGCTGGTTCCTTTGCTGCCGCTGCTCTGGCCAGAGAGAGCTATGAAGTGGTATTACTTGAAGCTGATAAGTTTCCAAGGTACGCAAATTACATCCTACCGGGAGGTTACAATGAACTAAGTTAAACGAAGATATCATATTGGGGAGAGCATGCTTCCTTCGATGCGATACTTTCTGAAAATAATTGACTTTTACGGCAAGTTTAATGAGCATGGGTTTACTAGAAAGGTATTTATTACACATACTGAACTTGTACACTGCATGATCTTCCGCTCACGTCTCGTATAGAATGGCGCTGCTTTCCAATTCAATCGCTCACAGCCAGAGGCTTGTAAGTAGATCTGTAGTGTATG…
VE03_04785	scaffold_32:275371-275920	+	flanking	.	.	hypothetical protein	.	NA	.	.	.	.	.	MRRALGEDVERAEEENKSLGNGKSHEIGKTLFFKVLEALNKQEELIQQLKQQEATREQQPQESIHDLQQEVVDTKEELTQVREQPMAAMRQTNATFSFQHTGIIRQYRTDSFGKWTKKPAECT	ATGAGTGTCTCAAGATAACCAATCAAAGAAGGCGACAAAGGAAACAGGGCACGCGCCATTTTTGAGAGACCAAGGAAAGAGGGGTTTTGTCTGCACACAAAAAGTGGCGTTTGGCTATTAGATTAGGCCGCACTTTTTTAAAACACCTGGTGAGGGGGAGGCTTCGCCCCCTAACAATACAGGGAGAGCGTTAGGAGAAGATGTCGAACGAGCGGAAGAGGAAAATAAGAGTCTTGGCAATGGCAAGAGCCACGAGATAGGCAAGACGTTGTTCTTCAAGGTGTTAGAAGCGTTAAACAAGCAAGAAGAATTAATTCAGCAATTAAAGCAACAAGAGGCGACCCGAGAACAACAGCCACAGGAGTCAATCCACGATTTGCAGCAAGAAGTAGTAGACAC…
#Cluster_15
#GeneID	Chromosome:start-stop	Strand	ClusterPred	Backbone Enzyme	Backbone Domains	Product	smCOGs	EggNog	InterPro	PFAM	GO terms	Notes	MIBiG Blast	Protein Seq	DNA Seq
VE03_05185	scaffold_33:25596-28188	+	flanking	.	.	hypothetical protein	.	Kex protein	IPR000209;IPR002884;IPR008979;IPR015500;IPR022398;IPR023828;IPR032815	.	GO:0004252 - serine-type endopeptidase activity [Evidence IEA];GO:0006508 - proteolysis [Evidence IEA]	BUSCO:BUSCOfEOG7CK3GC;MEROPS:MER001604	.	MRGLSLVGLLALTGLTSAANLLPRNYEASDYYVLHIDSEAAPEEIAKRLGLSHEGQLGELEDHHIFSTAKHEDDRVHDAIKARRKLRRRGATQADVLDSVKLAQKQKLKPRMEKRGIIPVVKEGLSGAIPERQVEVEDPVGLARQTEVRRILGIHDPVFNDQWHLYNNKQLGHDVNVTDVWIQGITGHNATVAIVDDGLDMYSEDLMENYFAEGSYDFNDPGPEPKPKLSDDRHGTRCAGEVGAAKNNVCGVGVAYNSKIAGIRILSKLITDADEAIALNYAYQQNQIYSCSWGPPDDGRSMDAPGILIKRAMLNAVQRGRGGLGSVYVFASGNGAAAEDNCNFDGYTNSIYSITVGAVDRRGDHPYYSEKCSAQLVVTYSSGGGDQIVTTDVGANNCA…	ATGAGAGGCCTATCCCTTGTGGGGCTCCTTGCGCTCACTGGCCTCACCAGCGCCGCGAACCTCTTACCACGAAATTACGAAGCTAGCGACTACTATGTCCTTCATATCGACTCCGAGGCTGCGCCTGAAGAGATAGCCAAACGCCTTGGCCTTTCTCACGAGGGCCAGCTGGGCGAGCTCGAAGACCACCACATCTTCTCCACAGCGAAACACGAGGACGACCGCGTGCATGATGCGATCAAGGCGAGAAGGAAGCTACGGAGACGAGGCGCGACCCAGGCCGATGTGTTGGATTCCGTGAAGCTTGCGCAGAAGCAGAAGTTGAAGCCACGGATGGAGAAGAGGGGGATAATCCCTGTGGTCAAGGAAGGGCTATCAGGCGCAATCCCAGAACGACAA…
VE03_05186	scaffold_33:28828-30419	+	flanking	.	.	hypothetical protein	.	Phosphotransferase enzyme family	.	.	.	.	.	MSTTINLDHGKPITYESALNKDANIINQAAYLEAATELYQSLWDQRQTTEALAQWIRGGFNVCIPIEVQSTRGDKKLIFRCPMPHKLAEAKYPGTVDEKLSSKVGTFLSNPNAAYDKDDCRSQMAAKGLLRMLSHHYVDRKRRNGPFYLQFTNLHASNIFVDEQWNITCLIDLEWVCALPAEMLAVPYWLTGHGIDEIVDDNLHEFDMIRQEFMKIFEAEETNIAPRDTPMLATIMQEGWESDGVWLWHCLTSINAMISLVEDHLSPRFSRLSSKTEEIISQYWCPDSAEVVERKVADYNGYKKDLEALFSTD	ATGTCTACCACCATCAACCTAGATCACGGGAAGCCCATCACATACGAGTCCGCATTGAACAAAGATGCAAATATCATCAACCAAGCAGCATACCTTGAGGCAGCGACGGAGCTCTATCAGTCACTATGGGACCAGAGACAAACCACCGAAGCACTTGTTAGGCACCACTTGAGGCTCAGTAACTGAGACACTTGTATCGTCAATGCAAAGGCTCAATGGATTCGTGGAGGCTTCAATGTTTGTATACCTATCGAGGTACAGTCTACCCGGGGCGACAAGAAGCTCATCTTTCGTTGTCCTATGCCACACAAGCTTGCTGAAGCCAAGTACCCCGGCACAGTGGATGAGAAGTTGAGCTCTAAGGTGGGAACGTATGCCTGGATACACCGTCAAAGCCCC…
VE03_05187	scaffold_33:30464-30686	-	flanking	.	.	hypothetical protein	.	NA	.	.	.	.	.	MADDGTRWSHTSGEAEELNKLTTNYELVRSSGKNTKKDREERKKKREQREKEN	ATGGCCGATGATGGAACCCGATGGAGTCACACTTCAGGCGAGGCTGAGGAGCTAAACGTATGTATCTATCGAGGAGACCAAGCATCTAGTAAGGCTCATTCCTTTAATGGCTTTTCAGAAACTAACTACCAACTACGAGCTTGTACGGTCATCTGGCAAAAATACCAAGAAGGATAGGGAGGAGAGAAAAAAGAAGAGAGAGCAGAGAGAGAAGGAGAATTAG
VE03_05188	scaffold_33:31040-31762	+	flanking	.	.	hypothetical protein	.	Kinesin light chain	IPR011990	.	GO:0005515 - protein binding [Evidence IEA]	.	.	MFVKFGRNPEELSKKFLPLYFLQASNLINLGQNKRAVDLLEQVAKIEEATLAKDHPGRLASQHTLAGAYQAIGQVKEAINLLEQVVEIRQATTLAEDHPDRLASQYTLAVTYGDNDQVKEAVDLLEQVVKIREAILAEDHPDRLKSQDTLAYYQQGPTLPPVNGAFVDEFLLAGALEKERYEDLEAGERKRFITLWTASQEIGRINWWRRV	ATGTTTGTTAAATTTGGAAGGAATCCCGAAGAGTTATCAAAAAAGTTTCTACCATTATATTTCCTCCAAGCAAGCAACTTGATAAATCTAGGACAAAATAAGAGGGCAGTTGATCTGCTAGAGCAGGTGGCGAAGATCGAAGAGGCTACTCTAGCTAAGGATCACCCAGGCCGGCTGGCGTCACAGCATACACTTGCAGGTGCTTATCAGGCTATAGGACAGGTGAAAGAGGCAATCAATCTACTAGAGCAGGTGGTTGAGATCAGACAGGCTACTACTCTAGCTGAGGATCACCCAGACCGACTGGCATCACAATACACACTTGCTGTTACTTATGGAGATAATGACCAGGTGAAAGAGGCAGTTGATCTGCTAGAGCAGGTGGTTAAAATCAGAGAG…
VE03_05189	scaffold_33:32515-33351	-	flanking	.	.	hypothetical protein	.	NA	IPR015141;IPR016090	.	.	.	.	MKFSVLTTVAAVLAASTSVTALPVSESLSMIARAELETRATCSKAATDKLIFKVSITSFEKARKAKNPSKCNWSSDGCSWSPDKPDGYNFIPSCHRHDFGYRNTKSQKRFTKAMKKKIDDNFKADLYRYCARFSGLSSWKGVECRRLADVYVAFVRKFGKRNEIGDVAFSKRKNNIFDIELDEDIEGQEIPDVLPEDEEGGDVDEVSKREVDEEIEEIDIFEDEVEEADEISKRDEDSVLEIAVDEDIEGQDIPDVLLEDVEGDEVEDLDAYLGDEEE	ATGAAATTCTCCGTTCTCACCACAGTGGCCGCCGTCCTGGCCGCCTCTACTTCGGTCACTGCGCTGCCCGTCTCCGAGTCGCTATCAATGATTGCCCGTGCCGAGCTCGAAACCCGCGCAACATGCAGCAAGGCCGCCACCGACAAGCTCATCTTCAAGGTCTCCATCACCTCCTTCGAGAAGGCCCGCAAGGCCAAGAACCCCTCCAAGTGCAACTGGTCGAGCGACGGCTGCTCCTGGTCGCCCGACAAGCCAGATGGATACAACTTCATCCCCAGCTGCCACCGTCATGACTTTGGTTACCGCAATACCAAGTCGCAGAAGCGATTTACCAAGGCCATGAAGAAGAAGATCGACGACAACTTCAAGGCTGACCTCTACCGCTACTGCGCTCGCTTC…
VE03_05190	scaffold_33:35223-35861	+	flanking	.	.	hypothetical protein	.	NA	.	.	.	.	.	MKVVSVFTALILAFFANVVYSAAIASSLSSRDVNVTEAADFAEFGDVVAYALPDGRRKIDFYTNGVLDGSAIETEDGATFFEADGTEIDLNESDEKLAKRVSKWRLAIKFAKLIAKYGKKAWNYIYCVGTSAMWRCGDEYLGCSASGIPPWKCAEGIICVGAAARGC	ATGAAGGTCGTCTCAGTTTTCACTGCCCTCATCCTGGCGTTCTTCGCCAATGTTGTCTATTCTGCAGCGATTGCCAGCTCTCTCTCGTCCCGCGATGTAAATGTTACCGAAGCTGCCGACTTCGCTGAGTTCGGTGATGTTGTCGCCTACGCCCTTCCTGATGGTCGCCGCAAGATTGATTTCTATACCAACGGTGTTTTGGATGGTAGCGCCATTGAGACTGAAGATGGAGGTATGATTTTGCATCCACCCGCCGCATAGTAGGCAGTTCTACATTATAGGAAAAGACTTGGCTAACAATCTGATCATCAGCAACTTTCTTTGAGGCCGATGGCACTGAGATCGACCTCAACGAGTCTGATGAGAAGCTCGCAAAGAGGGTGTCTAAGTGGAGACTTG…
VE03_05191	scaffold_33:36474-37541	+	cluster	.	.	hypothetical protein	SMCOG1227:ribosome_biogenesis_GTP-binding_protein_YsxC	NA	IPR006073;IPR027417	.	GO:0005525 - GTP binding [Evidence IEA]	.	.	MSYSMQMPGAWESDSEEGPIDPQPREPPLPLPQIHHASPPPPHQRRNIPRPTTQNRRAATFPKTTKSVSDYDFLADSFDNGNGSTTEDAKKPIVIAVFGRTGTGKSSFIKTVSGKDVTVGHGLTSCTEDVLAVPCRIDNENVILVDTPGFGDTNVTDTEILRRIAEWMKDSYDDGHLLSGIIYLQRISDVRMEGPSLKNLRMMRKLCGTGSLKNVVLATTMWENVSGSVGLERELELQRDFWKDMIDDGSTVARILTNKGDEARDLVRSLLKNKPLSTRLQEELHSGKTLVQTEAGTEIWDELKKQEEKLRKEHEAEIADLKLAQQSGRKHLSII	ATGTCTTATAGCATGCAAATGCCTGGTGCATGGGAGAGCGATTCGGAAGAGGGCCCCATCGATCCCCAGCCTCGCGAACCTCCGTTGCCTCTTCCGCAAATTCATCACGCATCTCCCCCGCCTCCCCACCAGCGCCGTAATATACCTCGTCCCACAACCCAGAATCGCCGCGCGGCGACTTTCCCCAAGACTACGAAATCTGTCTCAGATTACGATTTTTTGGCGGATAGCTTTGATAATGGAAATGGTAGTACTACCGAAGACGCAAAAAAACCTATCGTGATCGCAGTTTTTGGGAGGACCGGCACTGGAAAGTCTTCTTTTATCAAAACGGTCTCTGGAAAGGATGTTACCGTCGGACATGGTCTAACATCTTGTAAGGCTGCCTATCTAAAGCTA…
VE03_05192	scaffold_33:40886-42010	-	cluster	.	.	hypothetical protein	SMCOG1066:alpha/beta_hydrolase_domain-containing_protein	Alpha beta hydrolase fold-3 domain containing protein	IPR013094;IPR029058;IPR033140	.	GO:0016787 - hydrolase activity [Evidence IEA];GO:0008152 - metabolic process [Evidence IEA]	CAZy:CE10;MEROPS:MER033237	hypothetical_protein from BGC0000312 (ACR78139.1:pident=29.36, evalue=4e-29)	MASKSAYTRHPGKILATAGAIGVGVIQFPFWMLYFLSASHRPNPKWTYQQALGVFVVKSYLTWTAVIELKTPLSLKPGSEGDRFAVIKPGPSDKYIGVVDLDAEVKPETIGGTWYPARPRSGSAVGKVVLHFHGGAYVVGDGRDGDAWFAAKTLLANTAATHIFAPQYRLVSNPGCRFPAPLQDAISSFLYLTDELGIPAEKITVSGDSAGGHLTLALLRYIADNPDAKLASPACAWLWSPWADPEGALTTGMMKQHRNAPTDYLDERVGMWGANALMPSKASGITLGHPNIKFLGNPFATPTPLLFLTGASEILYDDNVQLYEEFKAVEGNKVGLEVTAEGVHDIILAGHWVRFTTEAALAAKVAGEFWDANE	ATGGCCTCGAAATCCGCCTACACGCGCCATCCCGGCAAAATCCTTGCTACGGCAGGGGCAATCGGCGTCGGTGTGATCCAATTCCCATTCTGGATGCTCTATTTCCTCTCCGCTTCCCACCGCCCGAACCCCAAATGGACCTACCAACAGGCGCTGGGCGTCTTCGTCGTAAAGTCGTACCTCACATGGACCGCCGTTATTGAGCTGAAGACGCCCTTGAGCCTCAAGCCCGGCTCAGAAGGCGACCGGTTCGCTGTGATCAAGCCCGGACCATCGGACAAGTACATCGGAGTGGTTGATCTGGATGCTGAGGTCAAGCCCGAGACCATTGGAGGGACCTGGTACCCCGCCCGCCCACGCTCGGGGTCAGCTGTCGGCAAGGTTGTCCTTCATTTCCAC…
VE03_05193	scaffold_33:44040-45223	+	cluster	.	.	hypothetical protein	.	Glycosyl Hydrolase Family 88	IPR008928;IPR010905;IPR012341	PF07470	GO:0003824 - catalytic activity [Evidence IEA]	CAZy:GH105	.	MAALAGLLPAVYAAEPYSIWMSDTFITKDIPLPRSYPQAVLYRGIEAVCNVTGDASYFNYIQTSLDAIVDADGNLGDGYTSSKLSLDDLRVGPTLLYLYRETGDERYKTAASQLRDQLDIQPRTPSGGFWHRKPAYPDQMWLDGIYMAQPFYAEWTGMFDATNEEIWDDIILQFDLIEEHCRNTTSNLLAHGYDESKVASWADPVTGAAPHVWDRAVGWYAMALVDVLDYLPVEHAGHAKLVGYLDTLADGLKRSQDASGGWWLIMDEPYPGMEGNYIETSGTAMFAYALLKGGRLGYIDSGTYQETATKAYDLLTEKYVVENSSGELDWEGTVSVGSLGGDGSYEYYISQILTQNDLKGVGTFIFLSVEKEALGA	ATGGCGGCGCTCGCTGGCCTCCTCCCAGCCGTCTACGCCGCAGAACCATATTCCATTTGGATGTCCGATACCTTCATCACAAAGGACATTCCCCTCCCCCGCAGCTACCCCCAAGCCGTGCTCTACCGTGGCATTGAAGCTGTGTGCAACGTCACCGGCGACGCCAGCTATTTCAACTACATCCAGACTTCTCTAGACGCCATCGTGGACGCCGACGGCAATCTCGGCGATGGCTATACCTCTTCCAAGCTCTCCCTCGACGACCTCCGCGTTGGCCCCACCCTCCTCTACCTCTACCGCGAAACCGGCGACGAGCGCTACAAAACCGCCGCCTCGCAGCTCCGCGACCAGCTCGACATCCAGCCGCGCACCCCCTCAGGCGGCTTCTGGCACCGCAAG…
VE03_05194	scaffold_33:45590-47293	-	cluster	.	.	hypothetical protein	SMCOG1169:sugar_transport_protein	Sugar (and other) transporter	IPR003663;IPR005828;IPR005829;IPR020846	PF00083	GO:0016021 - integral component of membrane [Evidence IEA];GO:0016020 - membrane [Evidence IEA];GO:0022857 - transmembrane transporter activity [Evidence IEA];GO:0005215 - transporter activity [Evidence IEA];GO:0022891 - substrate-specific transmembrane transporter activity [Evidence IEA];GO:0055085 - transmembrane transport [Evidence IEA]	.	EcdD from BGC0000338 (AFT91387.1:pident=28.33, evalue=6e-49)	MAPYLGFRGPRLNTAAIWLVTCPAFLCYGYNQGVMGGLLTLDAFVRAFPQMDTLHTTGQEQLYNSNIQGTVVALYTVGGIFGSLACIHLGDVHGRRRIIFAATLVSLLGAILMASSFSLAQFIVARVILGLGTGGYVATVPVWQSELSSAAKRGSDVATLGTFIGTGISIALWIDLGFYFIPGGTAVAWRFPLAFQIVLSLMVLCFVFVFPESPRWLIKVGRLEEARSILAILEDVPEDAETIDTDIAEIQASLDACGTGSIKDMFTMGPQRLCHRAILASAAQTFQQINGINAITFYATTIFEQNLGIDPTKSRILAAAMPLTQPVGGYIASLTIDRLGRRVLMLAGATVMMVTMAILAGTTSEGAGDAALIVAVICLFIFCFMFTIGFAGVTFVYAA…	ATGGCGCCGTATTTGGGTTTCCGCGGCCCGCGCCTCAACACCGCTGCTATCTGGCTGGTGACTTGTCCAGCTTTCTTGTGCTATGGGTATAATCAGGGTGTTATGGGGGGGTTGCTCACGCTGGATGCGTTTGTGAGGGCGTTTCCGCAGATGGATACGCTGCATACGACGGGCCAGGAGCAGCTTTACAACTCGAATATCCAAGGTTTGCTTGCCAATTCCTCCGTTCCTTTCTCCCCGTGGTGATTTGAACCGAGATGTGTGAGCTGTGGAGGAGGTGGGAGAAGGTGCGGAGTGTGAAGAGACATACTGACAGCCCCAGGAACCGTCGTAGCACTCTACACAGTCGGCGGTATCTTTGGTTCCCTCGCCTGCATCCATCTCGGTGACGTCCACGGC…
VE03_05195	scaffold_33:48422-49780	-	cluster	.	.	hypothetical protein	.	conserved hypothetical protein	.	.	.	.	.	MNPTALLALLSLLLPGTAAHSWIEQLRLINPNGTFALDLGYPRGLIPRSSPLFSDTVLTHLLPPNGRSPHEFLDSDPMCMTTQSVPGVNTAGFPRLKAEAGDHVALRYQENGHVTIPDTNPGKPANRGTVYIYGTEKPLATDKFLSIHKVWTADGKGGDGRGVLLATRNYDDGQCYQVNTHPISVERQKEFPKQADAEMGVNLWCQSDVQLPASISSDQYTLYWVWDWPTSAGDGREAMPETYTSCMDVDISSSSTSASAKLTSSKDSVEFIKDQDINNAGIKEEMEQQFIVPVDGNSGSSSSSGSGTKSAVATSTTTSASSATAPTPAGGATVTVTAPGTMVTVTVTASPSTNTQARSSSQGQLSSASTTKRVSPVVTPFLTAAPTTAAPTSTSAAGR…	ATGAATCCCACCGCCCTCCTCGCCCTACTCTCCCTCCTCCTCCCGGGCACAGCAGCACACAGTTGGATCGAGCAACTCCGTCTCATCAACCCCAACGGCACCTTCGCACTCGACCTCGGCTACCCCCGTGGCCTCATCCCCCGCTCCTCCCCCCTATTCTCCGACACAGTACTCACGCATCTCCTCCCTCCCAACGGCCGCTCGCCGCACGAATTCCTTGACAGTGACCCCATGTGCATGACCACGCAATCCGTTCCCGGCGTCAATACTGCTGGCTTTCCGCGTCTGAAGGCCGAGGCAGGAGATCATGTCGCACTCAGATATCAGGAGAATGGACATGTGACTATTCCCGACACGAACCCCGGGAAGCCAGCGAACCGCGGGACGGTGTACATCTAC…
VE03_05196	scaffold_33:52985-54262	+	cluster	.	.	hypothetical protein	SMCOG1039:aldo/keto_reductase_family_oxidoreductase	norsolorinic acid reductase	IPR001395;IPR023210	PF00248	.	Putative aryl-alcohol dehydrogenase AAD14	conserved_hypothetical_protein from BGC0000680 (CBF87258.1:pident=59.63, evalue=3e-165)	MAEPTPPTELGRLRILSPTAGVRVSPLQLGAMSIGDAWAGNMGSMDKDASFKLLDAFCEAGGNFIDTANVYQNEQSELWIGEWIHARKNRDALVLATKFGMDYRSHALGKGTQSANFAGNSRRSIHVGVRDSLKRLQTDYIDIYYVHYWDFTSSIKEVMDSLHILVQQGKVLYLGASDTPAWIVAAANTYAIDHGKTPFSIYQGRWNVMIRDFERDIIPMARQFGMALAPWGVLGGGKFKSSAELERLKNAGESLRSFGGHPPEQTEDELEMSEALAKVASEHGIDSVTAIALAYVMSKAANVFPVVGGRKVEHLQDNIKALSIKLTEEQIEFLDNVKPFNLGFPHNFVPLDPNVTGQSFLIARTNAMKFPNAHKPTSL	ATGGCAGAACCAACTCCACCCACTGAGCTGGGCCGTCTGCGCATCCTCTCGCCCACGGCCGGCGTCCGTGTCTCCCCGCTGCAACTAGGCGCCATGTCAATCGGCGATGCCTGGGCCGGCAACATGGGTTCCATGGACAAGGACGCCTCATTCAAGCTCCTCGACGCCTTTTGCGAAGCCGGTGGCAATTTCATCGATACTGCCAATGTGTACCAGAACGAGCAGTCGGAGCTGTGGATTGGCGAGTGGATCCACGCCCGTAAGAACCGCGACGCGCTGGTCCTGGCTACTAAGTTTGGCATGGATTATCGCAGCCATGCCCTGGGGAAAGGCACGCAGTCGGCTAATTTCGCTGGGAATTCTCGCCGGAGTATCCATGTTGGTGTTCGTGACTCGCTG…
VE03_05197	scaffold_33:54698-56337	-	cluster	.	.	hypothetical protein	SMCOG1106:major_facilitator_transporter	Major Facilitator Superfamily	IPR011701;IPR020846	.	GO:0016021 - integral component of membrane [Evidence IEA];GO:0055085 - transmembrane transport [Evidence IEA]	.	Major_facilitator_superfamily_domain,_general_substrate_transporter from BGC0001205 (KGO40484.1:pident=32.88, evalue=3e-58)	MQTTTTDEKPMASVEHAENNLDLADQKVLQNNDQLDRFGSYAKVDPVEIALVRKLDIHMMPILWLMYFLNFLDRNALVNGKLNGLSGDLKLKGTQYNTLVSILFVGYLLGQVPSNMILNRVKPAWYMSGFMMAWAIVSTLTFIVKDYKSMLAVRFLLGVTEAPFYPGSLYMISMFYTRKESASRMAIFYTGNMLASSFSGLISAGVFAGLDGVHGWAGWRWLFLIQGLVTIVAAVAAFFMLPNSPLETSWLTPAERQFAHDRIERDTTGRRTGTSTWTGLREACTDYRTWIFCLMINLHLSANGFKNFMPTVVETLGFNTTTTLVLTCPPYLVATFTSVLVSWSSGRYNERTWHITISKALAIVGFAVAWGTVNTAARYFAMVLFVGATYGVNNIGMSW…	ATGCAGACCACTACAACCGACGAAAAACCAATGGCATCAGTCGAACATGCCGAGAATAACCTTGATCTTGCTGACCAGAAGGTACTTCAAAACAATGACCAACTCGATCGTTTTGGCTCCTATGCCAAAGTTGATCCTGTGGAGATCGCTTTGGTCAGAAAATTGGATATCCATATGATGGTATGAGTTCTTCCCTGCATTAGGACTTGTCCCTCAATAGGGAAGACATCAGACATCTGACGTTATTTGTAGCCAATTCTTTGGCTAATGTACTTCCTCAATTTTCTCGACAGAAACGCACTGGTCAATGGAAAGTTGAATGGGTTGAGCGGTGATCTGAAGCTGAAGGGCACTCAATATAATACTCTCGTTTCGATCTTATTCGTCGGCTATCTGTTG…
VE03_05198	scaffold_33:57263-60609	-	cluster	NRPS-like protein	AMP-binding (101-376);ACP (575-645);TD (685-927)	NRPS-like protein	SMCOG1002:AMP-dependent_synthetase_and_ligase	NRPS-like enzyme	IPR000873;IPR009081;IPR013120;IPR016040;IPR020806;IPR020845	.	GO:0031177 - phosphopantetheine binding [Evidence IEA];GO:0003824 - catalytic activity [Evidence IEA];GO:0008152 - metabolic process [Evidence IEA]	.	hypothetical_protein from BGC0001190 (EWG54274.1:pident=26.72, evalue=4e-79)	MATLTFRPNAIFSKFQSPSYVQVKEEHNVTTIIPSDEPLYTINDLLVRRARAKEDVPLIAYPGSAKGVDDYVHYTARKLDMFVDEAVRKYMSAGLPAKEDNGADEVVAILAPSSLDYVVSLFALSRLGYSLLLLSNRLSTEAYVNLLTQTKCSRIVIEPSLQKSLSTIQSESIINLQSFWLIEQSQYKLATPSGQYFTRRFNGPRESNSTVFIIHSSGSTGLPKPIFQTQKAALTNYASGLPYRAFLTLPLYHNHGLSCLFRAIYAGNEIAMFNAKLPLTGANLIAALEKLQPGGFHGVPYALKLLAESERGTQLLSTCDVVQFGGSSCPDETGDRLVEGGVHLISHYGATEIGQLMTSSRPRSNRSWNYLRPLPGRSEYMKFDLVAEDLYELVVLDGL…	ATGGCAACTCTGACGTTTCGGCCGAATGCAATCTTCTCAAAATTTCAATCACCAAGCTACGTACAGGTAAAGGAAGAACACAACGTTACCACAATAATACCCAGCGATGAACCATTATATACAATTAATGATCTACTTGTTCGGCGGGCACGAGCAAAGGAGGATGTTCCGTTAATTGCGTACCCGGGATCTGCCAAGGGAGTTGATGACTATGTGCACTACACAGCTCGGAAGCTCGATATGTTTGTGGATGAGGCTGTGAGGAAATACATGAGCGCTGGACTCCCAGCAAAGGTCTGTAAGCCTCCTTCCGTTTTCTAATAGAGGATTGGAGCTGACCGAAGAACCTGCAGGAGGATAACGGTGCCGACGAGGTTGTAGCTATTCTCGCACCCAGCA…
VE03_05199	scaffold_33:61710-62393	+	cluster	.	.	hypothetical protein	.	Fungal_trans	.	.	.	.	.	MDQCSPQQEQAAGEVVEAGEEAVQLGIVDASKAQSSRNSPEPSQTDFDGHYVGPSSGVSFMLRVQKRLHKIVSLSANSSIFTFGDAPLPVCDTSFFILPLKEKADALVARYFDFAVPTHRFLHRPTVQAWADELYANLGSMQDQKGGMGKKAVIFMVFAQAEEYMPSSNSEDSVPDISTQQNTNFVAKLAKYVLLVSRHGWLSVFIC	ATGGACCAATGCTCACCCCAGCAGGAACAAGCAGCAGGGGAAGTGGTGGAAGCAGGGGAAGAGGCGGTGCAATTGGGCATCGTTGATGCATCTAAGGCACAGTCGTCCAGAAACTCCCCTGAGCCATCGCAAACCGATTTTGATGGACACTACGTAGGGCCCTCGAGTGGCGTTTCTTTCATGTTACGAGTGCAAAAGCGACTACATAAAATTGTATCTCTATCTGCGAATTCGTCAATATTTACTTTCGGCGATGCCCCTCTCCCGGTCTGTGACACCTCCTTCTTTATCCTTCCCCTAAAGGAAAAGGCGGATGCACTTGTAGCTAGGTATTTTGACTTTGCCGTTCCAACTCATCGCTTTCTACATCGACCCACTGTTCAAGCATGGGCGGATGAG…
VE03_05200	scaffold_33:63239-64020	+	cluster	.	.	hypothetical protein	.	Transcription factor	.	.	.	.	.	MNIVTIVNDLHVHGQIYRGFWFTHYYAFCAVVVLYVYTIQRRSHPQSTWKEYFSAASRCQQQIHALRGKKDSLALRYSIVLEELRIEASKQTDEALKITKSNASKANNARDAEVAYTILQLANNEVSNNNSSAQITTVEEHQQGQDLNDTRQYNSFVLGPAPSNSYIISSNFMGQSQQPCDIPSLEFPASISENSPGSIMDNWTSWNEFDSFVTGGVIGLGDGQYFDELQTTNDIFEGAGLQ	ATGAATATTGTAACCATTGTCAATGACTTGCATGTCCATGGACAAATATATAGAGGATTCTGGGTTTGCTTCTACTCTTCTGGCTACATGAGTCTCCATTTCTCACATTCACACAGTTCACACACTATTATGCCTTCTGTGCAGTTGTTGTACTCTACGTCTACACCATTCAGCGCCGTTCCCATCCGCAGTCCACTTGGAAAGAATATTTCAGCGCGGCCTCGCGCTGCCAACAACAAATACACGCCTTGCGAGGGAAGAAAGATTCCCTAGCTCTACGATATAGTATCGTACTAGAAGAATTACGTATTGAAGCATCGAAACAGACAGATGAAGCCCTCAAGATTACAAAATCTAACGCTTCCAAAGCAAACAATGCGCGAGATGCCGAAGTCGCAT…
VE03_05201	scaffold_33:64545-65531	+	cluster	.	.	hypothetical protein	.	Dihydrodipicolinate synthetase family	IPR002220;IPR013785;IPR020624	.	GO:0016829 - lyase activity [Evidence IEA];GO:0003824 - catalytic activity [Evidence IEA];GO:0008152 - metabolic process [Evidence IEA]	.	Aldolase-type_TIM_barrel from BGC0001205 (KGO40483.1:pident=31.08, evalue=1e-35)	MPSTSTPPPGVFVPVPTFFKAKSTSIKSRQAEVDVETQAQHSLYLANAGVKGLVLLGSTGEAVHLSSTERKSLISGVRKGLTDGGFLEYPIMAGVLTNSIDDALEQLQDARESGAQYGLVLVPGYFGPAVTQQNIIDWYTEVADASPIPILTYHYPGVTNNIVIDISSYVTLAAHKNIVGGKMSHGNVSHHLQVSLHPEIDHAGYALYSGFGQQLFPMVSMGGAGVIDGLAAFFPYTVVRLFNLSHSPSYSADSMREIGELQFAVSSVEEMVGKHSIVGIKEAIYRVLGMGTMEGSRLPLRGSMGHGEWDKWGEDVARIEALEKKLKN	ATGCCTTCAACATCGACGCCGCCACCAGGTGTTTTCGTTCCGGTGCCAACCTTCTTCAAAGCCAAATCTACATCCATAAAATCCCGGCAAGCTGAAGTTGACGTTGAAACACAAGCCCAACACTCCCTCTATCTCGCAAACGCTGGCGTCAAGGGTCTCGTCCTCCTCGGTTCAACCGGCGAAGCAGTTCATCTCTCATCCACCGAGCGAAAATCTCTCATCTCAGGCGTCCGTAAGGGTCTCACAGACGGTGGTTTCCTGGAATACCCTATAATGGCTGGTGTCCTGACAAATTCCATCGACGACGCCCTCGAGCAGCTCCAGGATGCCAGAGAGTCTGGTGCGCAGTACGGACTTGTCCTCGTCCCGGGCTACTTTGGCCCCGCAGTAACCCAGCAA…
VE03_05202	scaffold_33:65718-67082	-	cluster	.	.	hypothetical protein	SMCOG1268:mandelate_racemase/muconate_lactonizing_enzyme	Mandelate racemase muconate lactonizing enzyme family protein	IPR001354;IPR013341;IPR013342;IPR018110;IPR029017;IPR029065	PF13378	GO:0003824 - catalytic activity [Evidence IEA];GO:0009063 - cellular amino acid catabolic process [Evidence IEA];GO:0008152 - metabolic process [Evidence IEA]	.	putative_dehydratase from BGC0000703 (BAE95592.1:pident=32.85, evalue=1e-50)	MTKIKSVEYFRVPPRWLFVKIVDEDGNVGWGEASLEGHTQAVEGCLDSYTARLIGMEADDIEHIWQLLYRFGFYRGGPVLMSALSGIDIALWDMKARKLNVPIYQLLGGKVRDTIKVYAWIGGDRPADVEIQAKSRQAQGFTAVKMNATEDLGWMDSPVALADCVERVKTVKALGLDVGVDFHGRIHKPMAKQLARLLEPHQPMFIEEPLLSENLEGIKALSELTVVPVALGERLHSRWDFKRFLEAGAIDIAQPDICHVGGISEMRRISTMCEAYDVAFAPHCPLGPIALAANIQVDAVTANFAIQEMSLGIHYNAGSQDLCSYTTNPEVWDVKEGYIKLLNGPGLGVEVDEEMIRRLSVDAEAWVSPGFIGPGGEVREW	ATGACAAAAATCAAGTCTGTCGAATATTTTCGCGTTCCGCCCCGTTGGCTTTTTGTTAAAATTGTAGACGAAGATGGCAATGTAGGATGGGGAGAGGCAAGTTTAGAGGGCCATACACAAGCAGTGGAGGGGTGCTTAGACTCGTATACCGCGAGACTAATTGGTATGGAGGCAGAGTACGCAGACCATCGCCATTAATAATGATTTTATTGATGCTGTTTTCTGACTATTCTTTCTTCAGCGATATCGAGCATATATGGCAGTTGTTATACCGATTCGGCTTTTACAGAGGAGGCCCTGTCTTGATGAGCGCTCTGTCTGGAATCGATATTGCCTTGTGGGATATGAAGGCCCGCAAGCTCAATGTCCCAATCTACCAGTTACTTGGTGGTAAGGTCC…
VE03_05203	scaffold_33:67552-68864	+	cluster	.	.	hypothetical protein	SMCOG1039:aldo/keto_reductase_family_oxidoreductase	aldehyde reductase	IPR001395;IPR018170;IPR020471;IPR023210	PF00248	GO:0016491 - oxidoreductase activity [Evidence IEA];GO:0055114 - oxidation-reduction process [Evidence IEA]	.	putative_2,5-diketo-D-gluconic_acid_reductase from BGC0001005 (AHI59116.1:pident=31.44, evalue=4e-37)	MVSQRSYTLSSGHKIPAIGLGTWQSKPKEVENAVEWALKAGYRHIDAAAVYGNEVEVGRGIKAGGLPREEIFITSKLWNTDHEPKNVEAALDKTLKDLQTDYVDLYLMHWPVAFSYSTETSFPTDETSGLISVIDIPVADTWAAMEALVEKGKAKSIGISNFTLEKSQELLKSARIAPAVNQIEAHPYLQQTDLLEWSQKNNILVAGYSPLGNNIYNLPRAVDDDVVIQVAKELGKSPAQVLINWAVQRGTIVLPKSVTESRIQSNLEGFDIPSEAFARLSKLEKHHRYNFPARWGVDVFGEVGDASAKQSALDWAAAQKAAKMQSD	ATGGTTTCCCAACGCTCTTATACGCTATCATCTGGGCATAAAATTCCCGCAATTGGACTTGGGACATGGGTTAGTTTTCTTTACTTTTAAGGAAGCATGAAGATTTTTTTTGGAAACTAAAATAACCAGCAATCAAAACCGAAGGAGGTGGAAAACGCCGTTGAGTGGGCCCTAAAAGCTGGATACAGGCACATTGATGCAGCTGCAGTGTATGGCAATGAGGTAGAGGTTGGACGTGGTATTAAAGCGGGAGGCCTCCCGCGAGAGGAAATCTTTGTGAGTACTAAACAATCCGAAAGCGCGGCAAAATCTCTCTTGTTAACAAACTTTACAGATCACATCAAAGTTGTGGAACACCGATCATGAACCAAAGAATGTGGAAGCTGCCCTTGACAAGAC…
VE03_05204	scaffold_33:70237-71415	-	cluster	.	.	hypothetical protein	.	NA	IPR001841;IPR013083	.	GO:0008270 - zinc ion binding [Evidence IEA];GO:0005515 - protein binding [Evidence IEA]	.	.	MTSPDSGSSPDSGTGSGLDPVSGSDPVSGPGPYLTSLESTFISPFTPFLNHIVILRSQGAPIERYCEHRQIYYALCTHATDFIRCHNRHNSDPVGTCNFTCIRFNYAYVTYAEYLCPACEHLGRPEPARTEDELLRCSNQWRILSNLSSTRFFQLVSDAQQEGNLALQDLEDPDDLLRDPDILGQELLAEQAAIELEDERQAIEEYNDEDEDEDGSDSESEDPMEFEIPEPQPDQSEGWVERLPQADADLPRREWFLRIAWRREVSRRFGVPPECYYVPNNASDDTDLLVRVQQPETDGESCAVCITEFSTGDGDDDNVRRLPCGHLFHYECILRWLYNRNCPVCRREYALARMPRFGERDGDSSSISSNDPGQSSSTPQVPPAPGPQGRNT	ATGACTAGCCCCGACTCCGGTTCAAGCCCTGACTCTGGCACAGGCTCTGGCTTAGACCCCGTCTCTGGCTCAGACCCCGTCTCTGGCCCAGGCCCCTACCTGACCTCCCTAGAGAGCACGTTCATCAGTCCCTTTACCCCCTTTCTCAATCACATAGTCATTCTCAGAAGCCAAGGCGCCCCCATTGAACGCTATTGCGAGCATCGCCAAATATACTACGCCCTCTGCACGCACGCCACCGACTTTATTCGCTGTCACAATCGACATAACTCTGACCCTGTCGGTACCTGCAATTTCACCTGCATCAGGTTTAATTATGCATATGTCACCTACGCGGAATATTTATGCCCAGCCTGCGAGCACCTGGGCCGCCCTGAACCAGCCCGTACCGAGGACGAA…
VE03_05205	scaffold_33:72966-73976	+	cluster	.	.	hypothetical protein	.	NA	.	.	.	.	.	MLCDRALSLWVLLAYLPLAIAQTCVWKDGTTATDYVPCQTGAKSGTCCHAGEACLSSGLCYGAPGLIYRGACVDSWDTPDCLTYCKEFLAYWANIYPCNDGLGADNPTMFWCGSSTLKTCSADEGKLFKISPGVAVKIIPRVSTTALSSTQTSSPTSTASSDAAATTPSPDAPASTADCVASSDKSTCSSGATEAEKIHFANSVTAVGAGVGVPLGVLALAFLGLFVNERRLRKKLTKPSDVGGAGVAYGPVNNTYQGPEYGQGQVPVVGQQQGQEQVQYVYKAENEMPANRDPAHELTGGQHRPVHELGGQNYPS	ATGTTATGCGATAGAGCTCTTTCTCTATGGGTGCTCCTCGCCTACCTCCCTTTGGCCATAGCACAGACATGTGTGTGGAAGGATGGCACGACGGCGACAGATTATGTCCCATGCCAAACGGGCGCAAAATCAGGCACATGCTGCCACGCCGGTGAAGCCTGTCTCTCATCTGGATTATGCTACGGCGCGCCTGGATTGATATACCGCGGCGCCTGCGTCGACAGCTGGGACACACCGGACTGCCTGACATACTGCAAAGAATGTAAGCAAGCGCATCTCCCCGCACTTCCCTGAAATAGCGCTGACAGGCACGCCTTGACAGTCCTAGCTTACTGGGCCAACATCTACCCGTGCAACGATGGGCTTGGGGCCGACAACCCCACGATGTTCTGGTGCGGC…
VE03_05206	scaffold_33:74468-78152	-	cluster	.	.	hypothetical protein	.	NA	IPR009057;IPR018465;IPR025676	.	GO:0005634 - nucleus [Evidence IEA];GO:0003677 - DNA binding [Evidence IEA];GO:0042393 - histone binding [Evidence IEA]	.	.	MEPSFKRQRISATKGQQRHSPGYDGPSRTYSPATLRQPLTTENGAVYNGDNDSTGFYGAVNARESSPDFEFDDDEESGEESYDEEVPEADLQATRQKLDNKLKSTFEAIFEKYGKDFSGVGDEIDLRTGEIVVDNGHVAEMHAETDAGEQRGRGMLRAFTEEPDQTRFSQQVVEDSDDADDADELHEDTGMDYHVRGRQMLRAFTQEPDLGEAGTEEDENDYDGDTSKLHTIDEDESDDDDILYQSSGVIPAKSMAPPPRPPLYKPYQQKPQSRFHVPKPIPRPRPSSSAVTYPSEPDILAQFGQELGPRIAEYVSRQTSVDEGTIDPKWRTPALPAATAGSRPILKSIILQPDTERSPSPNGSSLWAPEKKTRRRRRKADQMGRGPSGESETVVRDRT…	ATGGAGCCTTCATTCAAGAGACAGCGGATATCGGCGACGAAAGGACAACAGCGGCACAGCCCAGGTTATGATGGGCCCAGTCGAACCTACAGCCCCGCCACCTTACGACAGCCTCTCACTACGGAAAATGGCGCGGTCTACAACGGCGACAATGACTCTACCGGGTTCTATGGAGCAGTTAATGCGCGAGAAAGCTCTCCGGACTTCGAATTCGATGACGATGAAGAGTCTGGAGAGGAATCCTACGATGAGGAAGTGCCAGAGGCCGACCTGCAAGCGACAAGGCAGAAGCTCGATAACAAGCTGAAGTCGACATTCGAGGCCATCTTTGAGAAGTACGGAAAAGATTTTAGTGGTGTCGGGGACGAAATCGATCTGCGGACTGGCGAGATCGTGGTG…
VE03_05207	scaffold_33:78638-79906	-	cluster	.	.	hypothetical protein	.	NA	.	.	.	.	.	MTTITVGENAITIPSWTTSTNMGPLPTTAFPSDCLDSLWNFNTPGLGMPWTQMTQGCAAKTCCPYGNVYTEPWAWMTSYYSPGVCPSQYRSCAGPSAPTALSSAPGETIAFCCPTNYNCPNTVGENGFFQYCQSMLSTPTTAIVVDNIFDQNTLSTSSWAPNSAAPSSWQAVYPIQVRIRANEVIPTATSTTEVKSASSGTQTPTETSTKPAQTSSNPSSSSGSSTPVGAIVGGVIGGLAVLGLIATIVIWLVLRARRHRPDAPPLRQNYPQLPGPYGNTGGAAPILGGIHDKATTQPLLVQGPPELQNQAFVQTLPELQNQAIAQSLPELQGQVIAQDPPELQSQAISELHNQQRFPELSGAPSSAPLPQHLQGQWQTQPQLQEMWVPAVPPNMNPHG…	ATGACAACCATCACCGTGGGTGAAAACGCCATCACCATTCCCTCATGGACGACCTCGACAAATATGGGCCCGCTGCCCACGACTGCCTTTCCAAGCGATTGCCTCGATAGTCTCTGGAACTTCAACACACCTGGCCTAGGCATGCCATGGACGCAGATGACACAAGGCTGCGCCGCGAAAACCTGCTGTCCATATGGCAATGTCTACACCGAGCCATGGGCGTGGATGACCAGCTACTACTCACCGGGCGTATGCCCGTCACAATACCGCTCCTGTGCCGGCCCGTCGGCGCCAACAGCCTTGAGCTCTGCTCCGGGGGAGACGATTGCTTTCTGCTGCCCAACAAGTGAGTGCCCTTCATCCCCTGACCAGCAAATCGAAATATGCTCATGCAATTGC…
VE03_05208	scaffold_33:80559-81948	+	cluster	.	.	hypothetical protein	.	Autophagy protein Apg6	IPR007243	PF04111	GO:0006914 - autophagy [Evidence IEA]	BUSCO:BUSCOfEOG77DJHZ	.	MNCQKCRAPLKLDSSLESLNPAAFNLLAGSTHEPPKALPPSRPAYSPERKALYDAASRSDAPATYKRTTLTNPGMSFVLLSSSEAAPPALSPPPSKPTSPSSPRSPTTPPTTTSHETERANRLFALLSARSDIDHPICTECTSLLLSSLSARLSASLRERDAYTAFLTHLHQTAPTPASLAASHSSLSSARESEEAATASLLALEHTQSALTAEITDLSTSAASLDAAEAEFWHSHNTFSTSLAAAQATHASLSAAATHDARLLDLLQRTNVHNDSFPISHDGTFGTIAGLRLGRLAAHPVDWPEINAAWGHTLLLLATVAKALDVKIHGYELQPLGSTSRIVAIRGGRKVVLELYTSGDLPLGLTFLHRRFDAAMVAFLACLKQVGEGVGGRAMPYKI…	ATGAACTGCCAAAAATGCCGGGCCCCGCTGAAGCTCGACAGTTCGCTGGAGAGCCTCAACCCCGCCGCCTTCAACCTCCTCGCCGGTGCGTTCCCCCTCCATCCCCCACCTCTCCATCCCCCTACTAACCATCCCAGGCTCAACCCACGAACCTCCCAAAGCCCTCCCACCATCTAGACCCGCCTACTCCCCCGAGCGCAAAGCCCTCTACGACGCCGCCTCCCGCTCCGACGCCCCCGCAACCTACAAGCGCACCACCCTCACCAACCCAGGGATGTCCTTCGTCCTCCTCTCCTCCTCCGAAGCCGCCCCCCCCGCCCTCTCCCCCCCACCCTCCAAACCCACCTCTCCCTCATCCCCCCGCTCTCCCACCACCCCCCCCACAACCACCTCCCACGA…
VE03_05209	scaffold_33:83776-84763	+	flanking	.	.	hypothetical protein	.	Catalyzes the hydrolysis of N-formyl-L-kynurenine to L- kynurenine, the second step in the kynurenine pathway of tryptophan degradation. Kynurenine may be further oxidized to nicotinic acid, NAD(H) and NADP(H). Required for elimination of toxic metabolites (By similarity)	IPR029058	.	.	.	.	MRVPTTPLKHLTHTYRDGADATVLSTIDVWLPPSNPNGENPDGIWIVYIHGGAWRDPLILSPSFHPTLSLLSSPPHHPATSPITGYASLNYRLSPYPSHPTSPSSPSSPSRSAKHPDHLDDVTTALLDLEKRYRIGGRYVLVGHSCGATLAFQLPARIGGEGGEEVPVPRCVVGSEGIYDIPALVERNQHPFYREFVTAAFGVDEGVWAAASPRLAAAGEGAVPKLWEKAGAVVVSHSEGDEYVEMAQSLEMLERVKKTKREGQEVLFVEAVGRHDEVHEKGGELARVIEVGVRMGWVAWGGSLEDVEGGV	ATGCGTGTCCCAACAACCCCCCTTAAGCACCTCACGCACACCTACCGCGACGGCGCAGACGCAACAGTCTTGAGCACCATTGACGTCTGGCTCCCCCCCTCCAACCCTAATGGGGAAAACCCAGACGGGATCTGGATCGTGTGCGTCCCCCCTCCCCCTCCTTTCAACATCCCCCCTCTAACCAACCCACAGTTACATCCACGGCGGCGCCTGGCGCGACCCCCTCATCCTCTCCCCCAGCTTCCACCCAACCCTCTCCCTCCTCTCCTCCCCCCCCCACCACCCCGCCACCTCCCCAATCACCGGCTACGCATCCCTAAACTACCGCCTCTCCCCCTACCCCTCTCACCCCACCTCCCCTTCCTCCCCCTCCTCCCCCTCCCGAAGCGCAAAACACCC…
VE03_05210	scaffold_33:89413-90730	+	flanking	.	.	hypothetical protein	.	RING finger domain protein	IPR001841;IPR013083	.	GO:0008270 - zinc ion binding [Evidence IEA];GO:0005515 - protein binding [Evidence IEA]	.	.	MAVDASHLHAVLRDAAACLLARAADTSATTAAAAAAPTDQPTEKGNSQSPLLFFVALGFGVVFTNLWIIVGVKYCFRYNARNRALARGENIDPISMEPVNPRPHRRRREKKLMTVDEVNERFPQMKYSDWAAGRAHEGLPTAGGVSAPAGSRPATLRDAEGAIPTSPTSTKHSEAAAEVGEVPSTPTITTTPAATAAAPRLSTDTAEKPTTTTTTTIDPAHLAPLTSTATNGTHYDPKHPDPDSDDEDLAVLPPALLDHPGDSCAICIDVLEPTDDVRGLTCGHAFHASCLDPWLTSRRACCPLCKADYYIPKPRTEGEEAETRERERRRRERAEGRGNMPQQPGSAWVDGRVRGRFFLPSRFGEAGNRGWPGRREGGEGGGGGGMGRMWPWRRSAGAS…	ATGGCCGTTGACGCCTCCCACCTCCACGCTGTCCTGCGCGACGCAGCAGCCTGTCTCCTCGCCCGCGCCGCTGACACATCTGCCACCACGGCCGCCGCAGCAGCGGCACCCACAGACCAACCGACGGAGAAGGGGAACTCGCAGTCGCCGCTGCTGTTTTTTGTGGCTCTCGGATTCGGCGTTGTGTTTACAAATCTGTGGTACGCTTTGCTCTGTCCATATACCCACATTTAACCGCTTGACGGCATGAGATGATGTAAGATTGCTAACACGCTGCAGGATCATTGTAGGAGTAAAATACTGTTTCCGCTATAACGCACGCAACCGTGCCCTCGCGCGCGGCGAGAACATCGACCCCATCTCCATGGAGCCGGTTAACCCCCGCCCGCACCGCCGACG…
VE03_05211	scaffold_33:92688-94679	+	flanking	.	.	hypothetical protein	.	Major Facilitator Superfamily	IPR011701;IPR020846	.	GO:0016021 - integral component of membrane [Evidence IEA];GO:0055085 - transmembrane transport [Evidence IEA]	.	.	MAPSPPPQHEDRASVEGIQPATTAADVDAAADVDAENARDASVELQWGQPVEIDDSYLRASAFTRFWRSVLFQMILFGALSFVGPAMSDAISNLGGGGLSTPFLANLATSLNCAAGFVVALCGGPLINKLGIRWSCVLAAVTMPLAGSGYYVNARFGVDWYLLFSRVVGGFFDGFLYVAETTAMLSYPNQNDRGLFLGIWSAMRNTGSIVGGSINFYTNYKTSSDGGIAWSTYLIFVGFECTGIIWAFMLSPTSKVRHRDGSKAATSTDISWAAEFQALWMHIQNKKTWLMFFPAFYSFFYGGTLGTYLALHFSVRTRALSSLITPTVTIPMVVAYGRLMDQQRWSQMRRAWIGILIWLIPQAGCFIWIGIEYSKFGTDKTTLDYLLHTSRWAEAYLPY…	ATGGCTCCCTCCCCGCCGCCGCAGCACGAAGACCGCGCGAGTGTAGAGGGCATTCAACCCGCCACCACCGCTGCAGATGTGGACGCAGCTGCAGATGTGGACGCAGAGAACGCGCGCGACGCATCGGTAGAGCTGCAATGGGGACAGCCAGTCGAGATCGACGACTCGTACCTCCGCGCCTCGGCGTTCACCAGGTTCTGGCGCAGCGTGCTCTTCCAGATGATTCTCTTCGGCGCGTGCGTCTCCCCCCACCCCCAAAACATCCCCCAGCTAACAAAAAAAAACACAGCCTCTCCTTCGTCGGCCCCGCCATGTCCGACGCCATCTCCAACCTCGGCGGCGGCGGGCTCTCGACCCCCTTCCTCGCCAACCTCGCGACGTCTCTCAACTGCGCCGCGG…
#Cluster_16
#GeneID	Chromosome:start-stop	Strand	ClusterPred	Backbone Enzyme	Backbone Domains	Product	smCOGs	EggNog	InterPro	PFAM	GO terms	Notes	MIBiG Blast	Protein Seq	DNA Seq
VE03_05648	scaffold_34:136708-138137	+	flanking	.	.	hypothetical protein	.	o-methyltransferase	IPR001077;IPR011991;IPR016461;IPR029063	.	GO:0008171 - O-methyltransferase activity [Evidence IEA];GO:0008168 - methyltransferase activity [Evidence IEA]	.	.	MDSIISQIQTLANNADEAGRNDILRTLRDLQYQLETPKDLFLKLYNSHLQVAVVYIGVELGIFKELAKNTTLTVTELAGISGASPELLERILRYLASVGFITNVDPGQFQANKSTHVLADPLADAGLTHAFDTCGPAMQAFPSFLTETNYQNITSNTKTPFQKGFKTDLTCFQWLPQQPKLFDALQKVMTALQSSDWISAFDTVDNETPALPWSQPQLLEKPLFVDVGGGHGHQCVQLKEKHPNLHGRMILQDLPEAVNKLPPIDGVEIMAQNFFEKQATEGARFYYLRRILHDWPDEQCIDILHNLAAAMSSESRILIDEVVLPDVNVHWHAAMGDISMGVLFAGKERTRTQWEALVAESGLRLVGVHTYSVSQYNSIIVLGL	ATGGACTCTATAATATCTCAGATTCAAACTCTGGCGAACAACGCCGACGAAGCCGGTCGCAATGATATCCTCCGCACTCTACGAGACCTTCAATATCAGCTGGAAACTCCGAAAGACTTGTTTTTGAAACTATATAACTCGGTAAGTTCTACCCTGTTTTTTTCAGATATGAATTGTACTTTATTTTTTATCTATTTACCTTCCGTTATTGGGAAACATATGTTTAACAACATAGCTAATTATATAGCATCTACAAGTTGCCGTTGTCTACATAGGTGTTGAGCTCGGAATTTTCAAGGAACTGGCCAAAAACACCACATTGACGGTCACCGAACTCGCTGGAATTTCAGGTGCTTCTCCTGAACTTCTGGGTAATTATGGCCTCTACTCGAAACTTTA…
VE03_05649	scaffold_34:138680-138975	-	flanking	.	.	hypothetical protein	.	NA	.	.	.	.	.	MPLNTIYENLSDNEKSIIDRAMEYATEGNYPEAIASFISDCAKIGRHSILMMTILEAYQESPESFRDG	ATGCCTCTCAGTAAGCCCCCCCCCCCCAGCCACCGCCGAACAAGACACCATCTACGAGAATCTCAGCGACAACGAGAAGTCCATCATCGACCGCGCCATGGAGTACGCGACGGAGGGCAACTACCCCGAGGCCATCGCCTCCTTCATCAGCGACTGCGCCAAGATTGGGCGCCACAGCATCCTGATGATGACGATTCTGGAGGCGTACCAGGAGAGTCCTGAGTCCTTCCGCGAGTATGCTGGGTTTCTTTTGGACGAAGTAAGGGCGATAGGGGTGCTGGGCGGGTAGCGGGTAG
VE03_05650	scaffold_34:139620-142042	-	flanking	.	.	acetoacetate-CoA ligase	.	acetoacetyl-CoA synthase	IPR000873;IPR005914;IPR020845	.	GO:0030729 - acetoacetate-CoA ligase activity [Evidence IEA];GO:0003824 - catalytic activity [Evidence IEA];GO:0008152 - metabolic process [Evidence IEA];GO:0006629 - lipid metabolic process [Evidence IEA]	.	.	MDPDIPNGLNGHRATDDTSTELWRHPDPTSTQMHAFKERVNAKYGLKLDHYEDLHKWSVENIGDFWAEVWDFTGIKGNRVDEPVLPPNAPMYPRPNFFPSTTLNFAENLLYPPTSPSPSSPAIIEANETSSHPISWAELRECVRRCVLALQNLQLGPGDRVAGFLGNTANAVVAALAAASIGVVWTGVSPDTGVHAVLERLVQIEPKVLFVDNGVGYNGRTHPSGVKARGIVEGLRGKGLKAVVVFETVKGLECGVESLAEVVDEGAKAWEYKDFVESVPNPDAPLTFTPLPSSHPLYILYSSGTTGPPKCIVHSALGTLIQHKKEHIIHGDLRPSDRLLYYTTTTWMMWHWLVSALSVGTTIVVYDGSPFRPSAEMTMPYLIDSLRITHFGTSAKYLS…	ATGGACCCCGATATTCCCAACGGCCTCAACGGCCACCGCGCCACCGACGACACCAGCACCGAGCTATGGAGACACCCCGACCCCACGTCGACGCAGATGCATGCGTTCAAGGAGCGCGTCAACGCCAAGTACGGGCTCAAGCTCGATCATTATGAGGACCTGCATAAGTGGAGTGTCGAGAACATTGGCGACTTCTGGGCCGAGGTGTGGGATTTCACTGGGATCAAGGGGAATAGGGTTGATGAGCCAGTAAGTGATAATGGTTTTTATGTCACGTGGTTTTCTATTTATGCACTCCTTTTCGAGATTAATACGGGTGATGGGAGGCATGGGGATGTATATACTTGAAGACTTCTCTCTCCAGTTCAGACTCTACTCCCTTTCATATCTCTCAAGTCA…
VE03_05651	scaffold_34:144774-146813	+	flanking	.	.	serine palmitoyltransferase	.	serine palmitoyltransferase	IPR004839;IPR015421;IPR015422;IPR015424	PF00155	GO:0030170 - pyridoxal phosphate binding [Evidence IEA];GO:0003824 - catalytic activity [Evidence IEA];GO:0009058 - biosynthetic process [Evidence IEA]	.	.	MPRQGIKNPFASTATSTVTVPAAAEKPAARRNSFAKASRLTHFFSGTPKSKEQQSAQSALLAAAAAQQQYLLNNPSPSINSNVSLPTISLSAVEDEEATMEEPATTLFQPPSAAEAKRQARVEAQFGPLVHQSHRYVSQHMGEELEEPVMDEPPYYYLLTTYLSYLILIVFGHVRDFFGKRFRPLHYKHLKSANGYAALNSDFDNFYVRRLKMRINDCFSRPTTGVPGRYITLIDRKSDDFNLSFQFTGTYTETLNMSSYNYLGFAQSEGPCADAVEETVKKYGISVASPRADAGTSDLVVEVEREIAKFVGKPDAMVFSMGFSTNATTFPALVGKGCLIISDELNHASIRIGARLSGAMISSFKHNDMKDLERLLREVISQGQPRTHRPWKKILVVVE…	ATGCCTCGTCAGGGTATTAAAAATCCATTTGCGAGCACTGCCACTTCGACGGTTACGGTCCCAGCAGCAGCTGAGAAGCCGGCCGCACGAAGAAACTCCTTCGCGAAGGCCTCGAGATTGACACATTTCTTCTCGGGTACCCCCAAGAGCAAGGAGCAACAATCCGCTCAGTCAGCTTTGTTGGCCGCAGCAGCTGCGCAACAGCAGTACCTCCTCAACAACCCGTCTCCCTCGATCAACTCAAACGTCTCCCTACCGACAATCTCTTTATCCGCAGTCGAGGACGAAGAGGCCACCATGGAGGAGCCAGCAACCACATTATTCCAGCCGCCGTCGGCCGCGGAAGCCAAGCGCCAGGCTCGTGTCGAAGCCCAGTTCGGTCCCCTGGTCCACCAATCG…
VE03_05652	scaffold_34:148726-151520	+	cluster	.	.	hypothetical protein	SMCOG1173:WD-40_repeat-containing_protein	WD repeat protein	IPR001680;IPR015943;IPR017986;IPR020472	.	GO:0005515 - protein binding [Evidence IEA]	.	putative_WD-40_protein from BGC0001141 (AIA58901.1:pident=25.25, evalue=2e-13)	MADALPVIRVLDGREEGSLKGGGGGAGGSSGSEGNAASRKSPSVASKAVRSSPTVRSGNAKSAALGKTSSAAIDPLSHHILKRTNTENTIPQRMRTANVAESPKSEAVTPASESGAGGGPARSATTDATREEGAPQREKKKVSFLSRFSIGKKKGMDADADDDDDEGSEPGDFRTEGMNAQAYAGVARTASGFMPQHKEPPRYIKVRARYKREREFNRMFLAQELCGTKTPVTAGEEKEKAPTPDVPPGSRPTSREQHGGAVWTTEFSLDGKYLAAAGQDTVVRVWSVIATAGERAAHEAEEEQSEGTGAPLSAPVFRSKPVREFEGHGATVLDLSWSKNNFLLSSSMDKTVRLWHVSRAECLCTFKHRDFVTSIAFHPRDDRFFLAGSLDSVLRLWSI…	ATGGCTGATGCGCTGCCGGTGATTCGGGTTCTGGATGGGCGGGAGGAGGGGAGTTTGAAGGGGGGTGGTGGAGGTGCGGGGGGAAGTAGTGGGAGCGAAGGTGTGTTTGTGTTTTCCCTATACGCGGAAGTGGGAAGTGGAGGAGGAGGGTTATACGAGGGTCCGAAAGGCTGACGCGGATAGGCAACGCGGCGTCTCGCAAGTCGCCGAGCGTAGCGAGCAAGGCTGTGAGGAGCAGCCCGACTGTGCGCTCTGGGAATGCGAAGAGCGCGGCTCTGGGGAAGACATCCTCCGCGGCTATCGATCCGCTGTCACACGTATGTACACCCCCCTTCTTCGCGCATTGAGTCGAGAGTCGCCGGACGCAGGGCTGACCTGACTTCCTCCCGCTCGCAGCAT…
VE03_05653	scaffold_34:152051-153729	-	cluster	.	.	hypothetical protein	.	Rhomboid family membrane protein	IPR002610;IPR022764	.	GO:0016021 - integral component of membrane [Evidence IEA];GO:0004252 - serine-type endopeptidase activity [Evidence IEA];GO:0006508 - proteolysis [Evidence IEA]	MEROPS:MER004528	integral_membrane_protein from BGC0000341 (ABD65967.1:pident=33.33, evalue=7e-05)	MAYNNSEPYHSGGAQNQPYYNSYDNDRELPRLPSYSPQPGQPIVPQPSSSPFVGPFDDHVYPASRKASTPSLAGNPPYYGQGEATPGTSNDFIPLQDQPNKRTLPVRHEYPSTDHIYDAGLPEDPQKPRRRGFGMFKGEPGVRTAWAVWLFTTIQIAVFIAELVKSGQLTGIPIQVKPTFNPMIGPSPYVLISMGTRYTPCMRRMDAIQNTTEITWPCPYSTSSDADSADNACTLSQACGFGGVPEPAYEKGQAAPNQWFRFITPMFIHAGLIHIGFNLLLQVTIGREMEQSIGPIRFALVYLSSGIFGFVLGGNFAASGISSTGASGSLFGIIALMLLELLYMWNERPKPWRDLGFICLDIVISFVIGLLPGLDNFSHIGGFLMGLAIGICILHSPAA…	ATGGCATACAACAACTCAGAGCCATACCACAGCGGCGGGGCGCAAAACCAACCCTATTACAACAGCTACGACAACGACCGCGAACTCCCAAGACTACCATCATATTCACCGCAGCCAGGCCAACCCATAGTGCCACAACCCTCGAGTTCACCCTTCGTCGGTCCCTTCGACGACCACGTATACCCAGCGAGCCGCAAGGCAAGCACCCCAAGCCTGGCGGGGAACCCGCCGTATTACGGACAAGGAGAGGCTACACCGGGCACCTCCAACGACTTCATACCTTTACAAGACCAGCCGAACAAGAGAACCCTACCCGTGCGTCACGAATATCCGTCAACAGATCATATATACGATGCAGGACTCCCCGAAGACCCGCAGAAGCCGAGACGCAGAGGGTTT…
VE03_05654	scaffold_34:155157-158568	+	cluster	.	.	DNA polymerase delta subunit 1	.	DNA Polymerase	IPR006133;IPR006134;IPR006172;IPR012337;IPR017964;IPR023211;IPR025687	PF00136;PF03104	GO:0003677 - DNA binding [Evidence IEA];GO:0008408 - 3'-5' exonuclease activity [Evidence IEA];GO:0003887 - DNA-directed DNA polymerase activity [Evidence IEA];GO:0000166 - nucleotide binding [Evidence IEA];GO:0003676 - nucleic acid binding [Evidence IEA]	DNA polymerase delta catalytic subunit;BUSCO:BUSCOfEOG7KSXJ9	.	MVGALLPQKRVFGEASSARRNIDSSSASMKKRKLEGAETPISRLKSSQNGPKGKPGSSQPSHFESEVLEKLTQDMTGLKNKNSEKDQQWDRPALTDFNAETDNLIFQQIEAEEGTLHGGKATVKLFGVTETGHSVMLHVTDFLHYLYVAAPVSFVRTDCENFKVFLESQVAQHQPAIHSVQIVMRENLYGFQGNQQSPYLKITVTDPKFINRVRTTIEGGNANWKGMWKGADGGVLTFDSIQYVLRFMVDTKMAGMSWVVAPASSYKMINANERQSNCQIEAEIGYRDLIAHKPEGEWSKMAPLRILSFDIECAGRKGIFPEANHDPVIQIANVVTRYGEKKPFVRNVFCLDTTSLIVNTQIFEFQREEKMLMAWRDFLEKVDPDIIIGYNISNFDFPY…	ATGGTCGGCGCACTTTTACCCCAGAAGCGGGTATTCGGCGAAGCATCGAGCGCCCGCCGAAATATCGACTCCTCCTCCGCCTCGATGAAGAAACGTAAGCTTGAAGGCGCCGAGACCCCCATTTCGCGGCTTAAGTCTTCGCAGAATGGACCGAAGGGCAAACCCGGCTCCAGCCAGCCGAGTCATTTCGAGTCGGAGGTGTTGGAGAAGCTGACCCAGGACATGACGGGATTGAAGAATAAGAACTCTGAGAAGGACCAACAGTGGGACAGGCCGGCCCTGACCGATTTCAACGCCGAGACGGATAATCTGATCTTTCAGCAAATAGAGGCTGAGGAGGGTACGCTTCATGGCGGGAAGGCGACAGTGAAGCTGTTTGGTGTCACCGAGGTTTGTGTT…
VE03_05655	scaffold_34:159204-160404	+	cluster	.	.	hypothetical protein	.	NA	.	.	.	.	.	MPSLKKWLRNKLPWNNDTPAKPTLTIDPLPLLPVERPSILTPSPSREALVSSMDSYGYFQLLPYEIRHQILVEALGGRTLHIDPLYLLWPVTKDHKFVVDNDGKTIYNPGPTWGWFGGECHQTTLWPDGIPESNFGEQEISDPGRLPCAGGCVDGRNHKECQLRGSGSCRVGIMGWLLACRPAYADAIDVVFTTNTIHMENYDLLRDLPRVILPQRLRCIESLELSWDFRPMSRVSGYKPLRLLWENPAAEDSDLHEMCRMVLKSFPRLRWLDINLLFETRNIPGGAERTILGPIEDMIRALGPEREVCIAIQRSVFSSIYDEHLELYGQELKTEVYNPYIARFWKDLGLGNGLGYWICAGFPDHCQLGNTYFNNY	ATGCCAAGTCTCAAAAAATGGCTCCGAAACAAGCTACCATGGAATAATGATACTCCTGCTAAGCCAACGCTCACTATCGACCCATTGCCACTCCTTCCCGTTGAGAGGCCGAGTATTTTAACGCCATCGCCTTCGAGAGAGGCCCTCGTATCTTCTATGGACAGCTATGGCTACTTCCAGCTCCTCCCGTACGAAATACGCCATCAGATCCTCGTTGAAGCGCTTGGTGGACGGACCTTGCACATAGATCCACTATATCTCCTCTGGCCTGTTACCAAGGATCATAAATTTGTTGTTGATAATGACGGGAAAACTATTTATAATCCAGGTCCAACCTGGGGCTGGTTCGGCGGCGAGTGCCATCAGACTACTCTGTGGCCGGATGGTATTCCCGAAAGC…
VE03_05656	scaffold_34:161285-163987	-	cluster	.	.	hypothetical protein	SMCOG1006:acyl-CoA_dehydrogenase	NA	IPR006091;IPR008427;IPR009075;IPR009100;IPR013786	.	GO:0050660 - flavin adenine dinucleotide binding [Evidence IEA];GO:0016627 - oxidoreductase activity, acting on the CH-CH group of donors [Evidence IEA];GO:0003995 - acyl-CoA dehydrogenase activity [Evidence IEA];GO:0055114 - oxidation-reduction process [Evidence IEA];GO:0008152 - metabolic process [Evidence IEA]	.	YngJ from BGC0001103 (AAF08800.1:pident=28.78, evalue=2e-41)	MNFDIPPDLKEFLSSLDRFIEREIAPLQAQDDNERFFDHRREHSRTDWDNGGLPRLEWEALLNEARRRADKAGFYRLSLPVEYGGQNKGNLWMSIIREHLASKGLGLFNDLQNEHSVVGNFPTIVMLLSFGNEAQRKEFIPGQLAGKVIMTFGLTEPDHGSDATHLETVAKPETRNGVKGFVLNGRKKWQTGMHVATHCILFARTSGRAGSTNGITAFIVPAKTPGIKVESYEWTFNMPTDHATVSLSDVWVPSTAIFGPPTSGLSVAQAFLHDNRIRQAASSLGAAAFCIQESIKYAKERKPFGKALAWNQGIQFPLVELLTQTEMLRLLIRKTANDMDSMPDREVEKKLTDKVSMCNYWANRLCCESADRAIQVHGGVGYSRHKPFEHIYRHHRRYR…	ATGAATTTTGATATTCCACCCGATCTCAAAGAATTCCTCTCCTCCCTGGACCGCTTCATAGAGAGAGAAATAGCTCCTCTTCAAGCCCAGGACGACAATGAGCGCTTCTTCGACCATCGCCGAGAGCATAGCCGTACTGACTGGGACAATGGCGGTCTCCCACGCTTAGAATGGGAAGCATTGCTCAATGAAGCTCGGCGGCGGGCTGACAAAGCGGGCTTCTACAGGTTATCACTTCCAGTCGAGTACGGCGGGCAAAATAAAGGCAATCTGTGGATGAGCATCATAAGAGAACATCTGGCATCGAAAGGTCTAGGGCTTTTTAATGACTTGCAAAACGAGCACTCCGTCGTAGGCAATTTCCCCACGATTGTCATGCTTCTCAGCTTCGGCAATGAG…
VE03_05657	scaffold_34:164540-165642	-	cluster	.	.	hypothetical protein	SMCOG1039:aldo/keto_reductase_family_oxidoreductase	)-reductase	IPR001395;IPR023210	PF00248	.	.	Aldo-keto_reductase from BGC0000893 (CCA54216.1:pident=44.00, evalue=1e-65)	MTTSPEVVLRQLGKLGPLVPRLGVGLMNLSGTYGVPGPDAERLAFLDAAYEMGERFWDTADEYADSEDLVGKWIAANPEKRKNIFLATKFGMRSAPADTIDKKLVIDSSPDYCREALQRSLKRLGLPYVDLYYIHRLDKITPVEKTIEALVELKEAGKIKHIGMSECSADSLRRAHAVHPITAVQVEYSAFCLTIEDPNIRLLEAARELGVAVVAYSPMGNGLLTGGLRKVEDFTKEGDLRAAIPWLKAENLENNVVIIDKISEIAKKKGITTAQLALAWVLSQGDDIFAIPGTTKIHRLAENLGSMSISLSSEEENAVRELAKGAMGGRVQELMGHAFADTPQLEES	ATGACCACCTCTCCAGAAGTCGTACTCCGCCAGCTAGGCAAACTTGGTCCACTAGTACCACGTCTCGGCGTGGGCTTGATGAACCTAAGCGGCACTTATGGCGTTCCAGGGCCGGATGCCGAGCGCCTTGCATTCCTAGACGCAGCATACGAGATGGGCGAGAGATTCTGGGACACTGGTAAGTTATTTGGCCAGCGCCTACCGTTCAGGTAAATCAAAAACCAACTCCTCTAGCCGACGAATACGCTGATTCCGAAGACCTTGTCGGAAAGTGGATTGCCGCCAACCCCGAAAAGCGCAAGAATATCTTTCTGGCCACTAAATTCGGCATGAGATCAGCTCCTGCAGATACTATCGATAAAAAATTGGTCATTGATTCCTCCCCAGACTACTGCCGCG…
VE03_05658	scaffold_34:166233-167912	+	cluster	.	.	hypothetical protein	.	GAL4	IPR001138;IPR007219	.	GO:0005634 - nucleus [Evidence IEA];GO:0008270 - zinc ion binding [Evidence IEA];GO:0003677 - DNA binding [Evidence IEA];GO:0000981 - RNA polymerase II transcription factor activity, sequence-specific DNA binding [Evidence IEA];GO:0006351 - transcription, DNA-templated [Evidence IEA];GO:0006355 - regulation of transcription, DNA-templated [Evidence IEA]	.	CurR from BGC0000045 (AGC95322.1:pident=28.45, evalue=1e-50)	MSRPLKRLKLRKGTFSCWECKQRKIRCEVTAPDSACLSCHQRGLSCLSQEFVVEDEGKGEGENRQQMENKLDGIETLVDQLLRQRGQQIQRNKSPNRTMVLNVPQSISSLSVGSYLYSILPPPATTAVIIEHGKFNMMPTPAGRAVGAVQLEPPPPSAHPVQFARRLIQFAICLQQSNDMAKEAARYVEIASQHVTSKDDLVDSLDGLETLILEATYHINNGNPRVAWLKFRRALAIAQLLGLGATEMTNRAEGIWFLLLMADRHMSLSLGLPFTVEDNNFSGPRDDALSKLNHIHVVASGLIIARNIRMQRLQEPEYDETRKIDYSLKQVARSLPVDWWTFSSLHGLVEVDVLDKTAALSAQLTHNYLIVVLHQPYIVQSLVFSTTNEHISYSKLVVC…	ATGTCAAGACCACTCAAGAGACTAAAGCTGCGAAAAGGGACATTCAGCTGCTGGGAGTGCAAACAACGCAAAATACGTTGCGAAGTTACGGCGCCAGACTCTGCGTGCTTGTCTTGTCACCAGCGAGGACTGTCATGCCTCAGCCAGGAGTTTGTCGTGGAGGATGAAGGCAAAGGCGAAGGAGAAAACCGCCAACAGATGGAGAATAAGCTCGACGGTATCGAGACTCTTGTTGACCAGCTGCTACGACAGCGCGGCCAACAGATACAGAGAAACAAATCGCCGAATCGCACTATGGTTCTTAACGTACCACAATCAATCTCTAGCCTCTCGGTGGGGAGTTATCTATACTCAATTCTCCCACCACCGGCGACTACTGCAGTAATCATAGAGCATGGA…
VE03_05659	scaffold_34:168366-170113	-	cluster	.	.	hypothetical protein	SMCOG1106:major_facilitator_transporter	transporter	IPR011701;IPR020846	.	GO:0016021 - integral component of membrane [Evidence IEA];GO:0055085 - transmembrane transport [Evidence IEA]	.	Major_facilitator_superfamily_domain,_general_substrate_transporter from BGC0001205 (KGO40484.1:pident=32.56, evalue=4e-62)	MSKVDVYGVQLVETVTSTTDVKPLATIDIRVPLPGELIHLSLEKQNTLEKHVVQKMDRRLMPIIIIMFWLNILDRNSIANAKIAGLPKDLNMNNGEYNTCLVVFYVGYVITQLPSNAILPMVRPSIYIPLVTCAWGLMSMAQGFLHNFQSIMVVRFFIGVLEGPFFPGVIFLLSCWYKKEELIKRIAFLYAGNILSSCFGGLIAAGIIGGMEGVGGYAAWRWLFIIEGLVTVAVGILALFLFPDYPRTTRWLTKEEGLFAEWRLANEVAGIIDEDSSGIWWGVSEALRDPLTYLFTFMQMMLTTGQSFTYFLPSIIKTLGYNNTITLLLTAPPYAVAFLGSVALAYSSSKRKEFCMHICFPLIISVIGNILAMTVNGTGGRYFAIFLMAFGVYVVYNVN…	ATGTCTAAAGTCGATGTCTATGGTGTTCAGTTAGTCGAGACGGTAACATCCACAACGGATGTCAAGCCTCTTGCAACTATTGACATTCGGGTCCCTCTGCCTGGTGAACTTATTCACCTTTCACTAGAGAAGCAGAATACCCTTGAAAAGCATGTTGTTCAAAAAATGGACAGAAGACTGATGCCAATCATCATTATCATGTAAGAAACTCGCTCCATATATAACCTACGGCATTAACAAGAGTGCTTAGGTTTTGGTTGAACATTCTTGATAGAAATTCCATCGCCAATGCAAAGATTGCAGGTCTTCCGAAAGACCTTAACATGAATAACGGGGAATACAACACGTGCCTTGTTGTTTTCTATGTCGTACGCACCAACATAACGTCACTATGATTGC…
VE03_05660	scaffold_34:170683-174628	+	cluster	NRPS-like protein	AMP-binding (97-413);ACP (526-587);NAD_binding_4 (630-873)	NRPS-like protein	SMCOG1002:AMP-dependent_synthetase_and_ligase	NRPS-like enzyme	IPR000873;IPR006001;IPR006162;IPR009081;IPR013120;IPR016040;IPR020806;IPR020845;IPR027417;IPR031322	.	GO:0016301 - kinase activity [Evidence IEA];GO:0031177 - phosphopantetheine binding [Evidence IEA];GO:0003824 - catalytic activity [Evidence IEA];GO:0008152 - metabolic process [Evidence IEA];GO:0005975 - carbohydrate metabolic process [Evidence IEA]	.	hypothetical_protein from BGC0001190 (EWG54274.1:pident=23.91, evalue=3e-65)	MAADIARSSTIKNISPPSFLSPIDTSLVSSRRQRTFATNHIPQTIDELMRLRAFQQPNEPILAYPVHNIDYLEYTYKELDVFSYRVGQQYVQCTTQRRSSAEKEKVVALLGPSNLDYLISVLALTKAGFTVMFLSTRLSDAAYLALLESTQCRDLIIHGSFSTTTERLCKAMPGLSAHPIAQLASYAFPIQGNDLDTCLDSHLDLELEAQKICWIIHSSGSTGLPKPILQTHRAALTNYENNLNMRGFITLPLFHAHGISSVFRAFTSVKKIHMYNANLPLTHNTLLSIMAEHNFDIFYGVPYALKLLGETEAGIEALVKLQVVMFGGSACPDSLGDRLVGAGVNLISHYGTTETDGSYATKDLFTPHPSIPNSWKYSARLDDTIALLNGEKVGPTDIE…	ATGGCAGCTGATATTGCTCGGTCCTCGACCATAAAGAATATTTCACCACCGAGCTTCTTGTCGCCAATTGATACTTCATTGGTCTCTTCTAGACGGCAGCGAACATTTGCCACAAATCATATCCCACAGACCATTGATGAGTTGATGCGCCTCCGAGCTTTCCAGCAACCAAACGAGCCAATCCTCGCATATCCAGTTCACAACATAGACTACCTCGAATACACATACAAGGAACTTGATGTGTTTTCATATCGTGTTGGGCAGCAATATGTTCAGTGCACCACGCAAAGACGGTCATCTGCCGAGAAAGAAAAGGTTGTGGCATTGCTTGGGCCATCTAACCTGGATTATCTGATTTCAGTTCTCGCACTGACTAAGGCGGGCTTCACGGTGATGTTT…
VE03_05661	scaffold_34:174784-176715	-	cluster	.	.	hypothetical protein	.	Transcription factor	IPR007219	.	GO:0005634 - nucleus [Evidence IEA];GO:0008270 - zinc ion binding [Evidence IEA];GO:0003677 - DNA binding [Evidence IEA];GO:0006351 - transcription, DNA-templated [Evidence IEA]	.	Aldolase-type_TIM_barrel from BGC0001205 (KGO40483.1:pident=22.39, evalue=1e-07)	MPSKDESDRMLARYFEFATPTYRFFHRPTVESWARQLCLSLDTNNAKRTENKLDGVKAAAVYLVWAQAIEYEDMAQRGSKSSAPYFEKAVLILETEPGPPQLESVQARLAMCLYLLSTFRINECWYRFGMTTLIIMAMGLHRKTETTRKVGLVEQECRKRAFWSSYILDRYLSVMKGRPRIFRDEDIDQEYPVNVDDDDMVFTDKDLIAVLPLRGLLDASINHAKLSTIMGNATDMLYPLGSLSQEELEIKAGLITKLLDDWEQGLPQFLRPTHRTFTGKRMFERQNSVLKLSHAHMRILITRQFLLSNFSTLGQIEKPDEDDSEQQRYVRDCVSAAYVIIDTVEGFVDDGNLIKGFWFTQYIALCAISTLYIYIIHHRLNPNSLVSPSGKSYFAAAGK…	ATGCCGAGTAAAGATGAATCAGACCGCATGCTAGCACGATACTTTGAATTCGCCACTCCCACCTATCGTTTTTTTCATCGGCCGACTGTCGAGAGCTGGGCACGTCAGCTATGTTTGTCTCTAGACACGAACAATGCTAAACGGACAGAAAATAAGCTTGATGGTGTGAAAGCGGCGGCTGTATACTTAGTATGGGCGCAGGCTATTGAATATGAAGATATGGCCCAAAGGGGATCAAAATCAAGGTGGGAATCTTATGTAGGATCATTTGAATAATACTTACTACTATCACAGCGCTCCTTATTTTGAGAAGGCAGTCTTAATTCTTGAAACCGAACCAGGACCTCCACAACTCGAGAGTGTCCAGGCTCGACTTGCAATGTGTCTTTATCTGCTTAG…
VE03_05662	scaffold_34:177883-178583	+	cluster	.	.	hypothetical protein	SMCOG1039:aldo/keto_reductase_family_oxidoreductase	aldehyde reductase	IPR001395;IPR018170;IPR020471;IPR023210	.	GO:0016491 - oxidoreductase activity [Evidence IEA];GO:0055114 - oxidation-reduction process [Evidence IEA]	.	putative_2,5-diketo-D-gluconic_acid_reductase from BGC0001005 (AHI59116.1:pident=37.78, evalue=3e-11)	MAAKQLRARLNKQSKPPCVAATVTSTAPRFTATKLKLEKPCAFAAGPKFFPLDLETGVFRLSDTTFTKTYAAMEALLETKKVRAIGVSNFNIPHLETLLKDCRVVPAVNQIEKHPYLQQIELAAFCKSKGILLEAYSPLGNNQTGEPRTVDDSKVHEIGKG	ATGGCAGCAAGTAAACCAAAGCCATATTTTTAAGGGACAATCCGTCACGAACCAACTAACACATCACCCTTAGAGCAGCTCCGTGCGAGGTTGAACAAGCAGTCGAAACCGCCTTGCGTTGCGGCTACCGTCACATCGACTGCGCCGCGATTTACCGCAACGAAGCTGAAGTTGGAGAAGGTATTAAGAAGAGCGGCGTGAAGCGCGAAGAAATTTTCATTACCTCCAAGCTGTGGAACACATGTCACGAACCCGAGGACGTCGAGTCCGCATTAAACAAGACGCTTGCAGATCTCGGAGCTGAATATGTTGACCTATACCTCATGCACTAGCCATGCGCCTTTGCCGCGGGCCCAAAATTCTTTCCCCTAGACCTAGAGACTGGTGTCTTCCGCCTCT…
VE03_05663	scaffold_34:179374-180402	-	cluster	.	.	hypothetical protein	SMCOG1001:short-chain_dehydrogenase/reductase_SDR	NA	IPR016040	.	.	.	short-chain_dehydrogenase/reductase from BGC0001084 (ADM34148.1:pident=31.00, evalue=3e-41)	MVKSTTIRKCNERFAKENNADLVCVFAGATSGSGAGALEAMVGMLHTSTFYVIGRSAAQFASQRKRLEKLNPSCKLEFLEAQVSLLSDVDGVCKQIAGAEKKVDLLYMSPGCIPFGGPRYTKEGLETCFAISYYSRMRLIQNLLPLLRQSSRPRVLTLLNGGKEKPMFDNDIGLEKRWSADAVITHTTTMTSLALGHLAKDDERITFLHVFPGLVNSGNFIRVNAAESSGVIWRVMLMVFCRMITALQLIFGVTPEECGERQAYHLTIDQFSPGAWRIDNSSDIVSERTGGVFEKYRDRGWPEKIWGHTISVFESALATGADREMV	ATGGTAAAATCTACGACAATTAGGAAGTGCAATGAGAGATTTGCCAAAGAGAACAATGCTGACCTCGTTTGCGTCTTCGCTGGCGCTACGAGCGGTAGTGGCGCCGGTGCGCTCGAGGCGATGGTAGGTATGCTACATACATCGACCTTTTATGTCATTGGAAGATCAGCAGCTCAGTTTGCAAGCCAACGGAAAAGGCTAGAAAAGCTAAACCCTAGCTGTAAACTTGAGTTTCTCGAAGCTCAAGTATCATTGCTCTCTGATGTTGATGGGGTGTGTAAGCAAATCGCTGGTGCTGAAAAGAAGGTGGATTTGTTGTATATGAGTCCTGGTTGCATTCCTTTTGGAGGACCGCGGTGTACGTATTTTTCACCTTTGAAGGCCACAGCACTAATATAC…
VE03_05664	scaffold_34:181195-182865	-	cluster	.	.	hypothetical protein	SMCOG1169:sugar_transport_protein	Metabolite transport protein	IPR005828;IPR005829;IPR020846	.	GO:0016021 - integral component of membrane [Evidence IEA];GO:0005215 - transporter activity [Evidence IEA];GO:0022857 - transmembrane transporter activity [Evidence IEA];GO:0055085 - transmembrane transport [Evidence IEA]	.	glycerophosphoinositol/_glycerophosphocholine_transporter,_putative from BGC0001234 (XP_002384046.1:pident=34.61, evalue=2e-75)	MAQTDKALEAGSSPPDTSPDLSGSFQDEKCTPHEASSLQLPTAAIGNTAKVSSVLTVFVAGVALFSDGYNAQIIGYMQPLFADLYPDGISSTIKTRLSNSYLIGEIFGMLFFGVLIDRVGRRTGILFATIFLIFGIVLATASHGKDQLGLFWMMIVGRGIAGFGAGGEYPVCATSAAEASDETSHVRRRRGFLVAMSTDFAVDLGFVFAGIVALIVLACYNQKSSEGVWRVCFGLGIVLPIAVVFYRIRMANSTQFQKHAIKTNIPYIHALKLYWKPMLGTSLAWFFYDFVTYPFGLFSSTIVSQLNPNNTVVQNIGYGTVINCFYLPGCIIGGLLMDKIGRKQTMTLGFFLWGILGFVLGGALGPIQSVFPLFVVLYGIFNALGEMGPGVATFLCAAE…	ATGGCACAGACTGATAAAGCTCTCGAGGCGGGAAGTTCACCGCCGGATACGAGCCCAGACTTATCAGGGTCGTTTCAAGACGAGAAATGCACTCCCCATGAAGCCTCTTCTCTCCAGCTGCCTACCGCAGCTATTGGCAATACTGCCAAAGTTTCTAGTGTTCTTACTGTATTTGTTGCCGGCGTCGCGCTCTTTAGCGATGGCTACAATGCCCAGATAATTGGTTACATGCAGCCACTATTTGCCGACCTGTACGTGCCCTCCTCTGAACGAAGCTCTAATACGTCCCTAACCCCAAAACTAGGTATCCAGATGGCATATCCAGTACAATTAAAACCCGCCTCTCCAACTCGTACTTAATCGGAGAAATATTTGGCATGCTCTTCTTCGGCGTCCTCA…
VE03_05665	scaffold_34:183574-184516	+	cluster	.	.	hypothetical protein	.	Phytanoyl-CoA dioxygenase (PhyH)	IPR008775	.	.	.	LolE-1 from BGC0000815 (AAV68710.1:pident=37.07, evalue=6e-40)	MAYSISSEQRVFFEKNGYLILQDVLSSDETIKLQKWAQEVHNLPRTEDTPWMPYEEINKSGKSVLCRTENYANYHAGFNGLLRGDTILGILGHLAREDMLLFKEKINYKLAGSGGFAPHVDSTAYTHVKNIKHLTILIAVDESNMSNGGLEVVEGSHLMDVPIAKADNCIEPAWVDNHTWLPVELEAGQILIFGSYLAHRSGANKSSSDRKAIYATYNCKSEGDLHNDYYADRAKLWPATHKRREGEKYEEGALRYGFGSPMLTVDSGKQLEF	ATGGCGTATAGCATTTCTTCTGAGCAACGGGTATTTTTTGAGAAGAATGGTTATCTAATTCTCCAAGACGTCCTATCTAGTGATGAGACTATAAAATTGCAGAAATGGGCTCAAGAAGTCCATAATCTACCCCGCACCGAGGATACCCCATGGATGCCATATGAAGAAATCAACAAATCTGGAAAATCCGTACTATGCCGGACAGAAAACTATGCAAATTACCATGCGGGTTTCAATGGATTGCTCCGAGGAGACACGATTCTGGGAATACTTGGCCACTTAGCAAGAGAAGACATGCTGCTTTTCAAAGAGAAGAGTATGTTCCAAAATATGGTGGGAGCAAGATGGTTTTATTATCTGCAGCTAACCAAGAGGCACAGTCAATTATAAGCTTGCCGG…
VE03_05666	scaffold_34:184841-185620	+	cluster	.	.	hypothetical protein	.	HD domain	IPR006674	.	.	.	.	MDTTPAETADAIIRLLCERGTSDYIGENISQLEHCLQCAHSAAKAGSDDQTVIAALMHDIGQFLPIEDAQDVRMSMGEYSVGRVGHERVGEEYLKGLGFGDKVSKLVGSHVAAKRYLTAVDLAYYDTLSEASKQSLKFQGGPFEGKDLEAFEQDPLRDEMVSLRRWDDQAKIAGIEDVTPRAELYQEMIQRHLERA	ATGGACACTACTCCTGCAGAAACAGCCGACGCTATCATCCGCCTCCTCTGCGAGCGTGGCACCAGCGATTACATCGGTGAAAATATCAGCCAACTCGAGCACTGTCTGCAATGCGCCCACTCCGCTGCAAAAGCTGGTGAGTATAAGTTACGGCCCCGGCCCTCTATCCCTACATAACTTCAATGTATCGACTTCTCATTCGTTCTAGCTGACACAATTAGGGAGCGATGACCAAACCGTCATTGCGGCGCTAATGCATGATATTGGCCAGTTCCTGCCTATAGAGGATGCGCAAGATGTTAGAATGTCGATGGGGGAATATTCTGTTGGTCGAGTTGGACATGAGAGGGTTGGAGAGGAGTACTTGAAGGGCTTGGGGTTTGGGGACAAGGTGTCGAA…
VE03_05667	scaffold_34:185847-187361	-	cluster	.	.	hypothetical protein	.	Alpha-N-arabinofuranosidase involved in the degradation of arabinoxylan, a major component of plant hemicellulose. Able to hydrolyze 1,5-, 1,3- and 1,2-alpha-linkages not only in L- arabinofuranosyl oligosaccharides, but also in polysaccharides containing terminal non-reducing L-arabinofuranoses in side chains, like L-arabinan, arabinogalactan and arabinoxylan	IPR007934;IPR013320;IPR015289	PF05270;PF09206	GO:0046556 - alpha-L-arabinofuranosidase activity [Evidence IEA];GO:0031221 - arabinan metabolic process [Evidence IEA];GO:0046373 - L-arabinose metabolic process [Evidence IEA]	Probable alpha-L-arabinofuranosidase B;CAZy:GH54;CAZy:CBM42	.	MFSGPCLGYAIGLTLGLVVSGANAAPCDIYGTGGTPCVAAHSTTRALYDAFNGALYQVIRDSDGATTDVKPLSVGGVANAATQDSFCAATTCLISIIYDQSGKGNHLTQAPPGGAASGPDANGFDYLASAYGAPVTLDGKKAYGVFISPFTGYRCNTATGTATGDEAEGMYAVVDGTHYNSACCFDYGNAETNSQDTGNGHMEAIYFGTGGGSGAGNGPWIMADLENGLFSGADRDSNPGDLSQTSRFVTAVVKGNTNNHWAIRGGNATSGSLLTLYDGVRPDSSYNPMKKEGAIILGIGGDNSNNAQGTFYEGVMTSGYPSDDTENAVQADIIAAGYATTSLTSGLELTVGSSISLRVTTACCTGDYITHTGSTVKIQAVSSSSTDALKQQASWTIRT…	ATGTTTTCAGGTCCATGCCTCGGTTACGCCATCGGGCTCACGCTGGGCCTTGTTGTCTCTGGTGCTAATGCTGCGCCCTGTGATATCTACGGCACTGGCGGAACGCCCTGTGTCGCTGCGCACAGCACCACTCGCGCCCTATATGATGCCTTCAACGGCGCACTCTACCAGGTGATACGTGATTCTGACGGTGCCACGACTGACGTCAAGCCTCTGTCCGTCGGCGGCGTTGCCAATGCCGCTACCCAGGACTCGTTCTGCGCTGCTACTACCTGCCTTATTAGTATTATTTACGACCAATCTGGCAAAGGTAATCACCTTACCCAGGCCCCTCCCGGAGGCGCAGCGAGCGGCCCGGACGCCAATGGCTTTGACTACCTAGCTAGCGCATATGGCGCA…
VE03_05669	scaffold_34:189329-190147	+	cluster	.	.	hypothetical protein	.	NA	.	.	.	.	.	MTDSMASVALPQRPIIPVKKAHRKRKSDQDNAHTGQHDQKGPAQDETSDDWWTEIIHQHHTLLTSHSRILSAILKTSPPASARHETISKFLTHTRDMLGQVGGVEISTKRRRSNGSEVLREPGAKRRNAGEEEEAELLSPSPSSNGGEAKTASHSVPVQGGKKMRVERTSPPREVEVEVDDLRAEVEARLKVKERAKMKMKEGSKKRRRRSSTLEVDERKREKRVKRESFGKKRGSPEAEVEGKEERKRRRRVT	ATGACAGATTCAATGGCGAGCGTAGCACTTCCTCAACGGCCAATAATCCCAGTCAAGAAGGCGCATCGGAAACGCAAAAGCGACCAGGATAATGCACACACTGGCCAGCACGACCAGAAGGGGCCAGCTCAAGATGAAACTTCTGACGACTGGTGGACAGAGGTACGTTACTCTCCCAGAAACTCTTCGCAGCGCAACCAATTGACAGTATCGCAGATTATCCACCAGCACCACACCCTCCTTACATCTCACTCCCGCATCCTCTCCGCGATCCTCAAGACCTCACCGCCTGCGTCGGCGCGACACGAGACGATCTCTAAATTCCTGACACACACGAGGGACATGCTGGGACAAGTGGGCGGTGTGGAGATCAGCACGAAGCGGCGGCGCAGCAACGGC…
VE03_05670	scaffold_34:190383-190838	-	cluster	.	.	hypothetical protein	.	NA	.	.	.	.	.	MSLQDSPPPSRETIARQRTLLRYTSFGALVICPLLIALPPRKLDVYTVAALASTGLSGNYLVGDYTGRTIVDRAKFSAAGFMVERAEEKKRVQERRMMGEVLVSATDSRPKEGWKAQRDEREKKAIEEGKGYGDLIMDQIWDVWTWGKGEK	ATGTCCCTTCAAGACTCTCCCCCACCCTCCCGGGAAACCATCGCGCGCCAGCGTACCCTCCTGCGCTATACCTCCTTCGGCGCGCTCGTCATCTGTCCGCTGCTGATTGCGCTACCGCCGCGCAAGCTGGACGTCTACACTGTCGCGGCGCTGGCGTCGACGGGACTGAGCGGGAACTACCTAGTTGGGGACTACACAGGGCGGACAATCGTTGACCGGGCGAAGTTTTCCGCAGCGGGATTTATGGTTGAGAGAGCGGAGGAGAAGAAGCGGGTGCAGGAGAGGAGGATGATGGGGGAGGTGTTGGTGAGTGCGACGGATAGTAGGCCCAAGGAGGGGTGGAAGGCGCAGAGGGATGAGAGGGAGAAGAAGGCGATTGAGGAGGGGAAGGGGTATGGG…
VE03_05672	scaffold_34:192258-193035	-	cluster	.	.	hypothetical protein	.	mRNA turnover protein	IPR001790	.	GO:0005622 - intracellular [Evidence IEA];GO:0042254 - ribosome biogenesis [Evidence IEA]	BUSCO:BUSCOfEOG7RJQ36	.	MPKSKRAKVVHLTQVDKKGKELTLKLFANVQESIDKYQYIFVFSVDNMRNTYLKKVRADLSDSRLFFGKTKVMAKALGSTPETAYQTNTHLLAPYLAGNVGLLFTDRSPEDVSAHFAANTPTDFARAGTRATRRFALPEGIVYSLGGEVAAEDDVPMAHGLEPELRRLNVPTSLTKGKITLQNEYEVCREGQMLDSRQTRLLKLFGVATAEFRVRVVAYWNSESGSVEEVDGEAPEEMEE	ATGCCTAAATCCAAGCGCGCCAAGGTGGTCCACCTGACCCAGGTCGACAAGAAGGGCAAGGAGCTCACGCTCAAGCTCTTCGCCAATGTCCAGGAGAGCATCGACAAGTACCAGTACATCTTCGTCTTCAGCGTCGACAACATGCGCAACACCTACCTGAAGAAAGTGCGCGCCGACCTCAGCGACTCTCGGTTAGTTCCCCTCATTTTCCCCATCTTGATCGCACGCAAGCCTAACACCCCCCAGCCTCTTCTTCGGCAAGACAAAGGTCATGGCCAAAGCCCTCGGCTCCACCCCCGAAACCGCCTACCAGACCAACACGCACCTCCTCGCGCCCTACCTCGCCGGCAACGTCGGGCTCCTCTTCACCGACCGCAGCCCCGAGGACGTCAGCGCGCA…
VE03_05673	scaffold_34:193298-194652	+	cluster	.	.	hypothetical protein	.	Component of the ERMES MDM complex, which serves as a molecular tether to connect the endoplasmic reticulum and mitochondria. Components of this complex are involved in the control of mitochondrial shape and protein biogenesis and may function in phospholipid exchange. mdm10 is involved in the late assembly steps of the general translocase of the mitochondrial outer membrane (TOM complex). Functi…	IPR027539	PF12519	GO:0032865 - ERMES complex [Evidence IEA];GO:0007005 - mitochondrion organization [Evidence IEA]	Mitochondrial distribution and morphology protein 10;BUSCO:BUSCOfEOG7B05QC	.	MLEFMDFVQQSFYNASRWSYENNYTNLTATSRALLDFDTPRGFRVDISSLSSPNFATSYALGSVGLVNGSLSYLYTSLPLTDAFEKAGRLNLHDVIRGYRQIQDLPSPSSTWPASSSDPSATADVVKPPTLLYGRLYLPQSTLEALYLRRLSPTSQIKISAVSNSRLRNGGTILALHQHDVGKYSTEALYSTDGGLLGLKGLYNFGPDPRAPVTSPTSTGIVAPSATPSSEDRIHGRFSAGAEAYYGTLNKSGGVSLGGRFATLPTYRGIPLTATLTLNPLMGNFSATYAVKAGEDLALCSRFEFNAYSYESELVLGCELWRRSFRVPVRGRRSMAAKLAWLSEDEMSPSPPAPTDAPQGQGQGPMGLRGNANGYAARGEVTGVFKGRVDEKGRVGVVW…	ATGTTGGAGTTTATGGATTTTGTGCAGCAGTCGTTCTACAATGCGTCGCGTTGGAGCTACGAGAATAACTACACGAACCTGACGGCCACGTCTCGAGGTGAGCTACATGTCCTATGCGCCCAGCCAAACCATACTGACCCCCTCCAGCTCTCCTCGACTTCGATACCCCTCGTGGCTTCCGCGTCGACATCTCCTCTTTGTCGTCACCCAACTTTGCTACCTCCTACGCCCTCGGAAGCGTCGGCCTCGTCAACGGCTCCCTCTCCTATCTCTATACCTCCCTGCCCCTCACCGACGCCTTCGAGAAGGCCGGTCGCCTCAACCTCCACGATGTAATCCGCGGCTACCGACAAATCCAAGACCTCCCCTCCCCATCCTCAACATGGCCGGCGTCATCCT…
VE03_05674	scaffold_34:199467-200792	+	flanking	.	.	hypothetical protein	.	transporter	IPR003689;IPR004698	PF02535	GO:0016021 - integral component of membrane [Evidence IEA];GO:0016020 - membrane [Evidence IEA];GO:0046873 - metal ion transmembrane transporter activity [Evidence IEA];GO:0005385 - zinc ion transmembrane transporter activity [Evidence IEA];GO:0071577 - zinc II ion transmembrane transport [Evidence IEA];GO:0055085 - transmembrane transport [Evidence IEA];GO:0030001 - metal ion transport [Evidence…	.	.	MSDLAEIPQCGTGNEYDGRMGLRISSIFVIGFGSMFGALFPILAARSKRMRVHKSVFFIAKYFGSGVIIATAFIHLLAPAHDALTNECLTGPITEYSWVEGIVLMTIFVMFFIELMAMRFDFFGVTKAGANSHDPECAHPAPLPPTATPEHTSDLKTPTPDAIAPAEVVNSSSSSQTSHKDPHAASPTRSQEFTYPPGGTDHLAHGHHHSSSEHLAAQLTSIFILEFGVIFHSIFIGLTLAVAGDEFVILYIVLVFHQTFEGLGLGSRLATTPWPASKEWLPWFLGALYGISTPLSIAVGLGVRESLSTDGRAMLLVNGVFDSISAGILIYTGLVELMAHEFMFNQEMRRSKVSVVFAAFGCMVLGSGLMAVLGKWA	ATGTCCGACCTCGCAGAGATCCCCCAATGCGGCACCGGCAACGAGTATGACGGCCGCATGGGGCTGCGCATCTCCTCCATCTTCGTCATCGGCTTCGGCTCTATGTTTGGTATGTCCTCCCATTCTTCCTTCACTCACGTGCCTCCACCACAACAAACGTCAACAAACGTCAACAAACATCAACTAACACCACCACCTAGGCGCACTCTTCCCTATCCTAGCAGCCCGCTCAAAGCGCATGCGCGTCCACAAGTCGGTTTTCTTCATCGCGAAGTACTTCGGCTCTGGTGTCATCATTGCTACTGCCTTTATTCACGTGAGTCTTTACCCCTCCCTACCCCCTATCCACCCTCTCCTCCTCCCATCCACCCTGTCCTCCTCCTATCCACCTTAGTCCCC…
VE03_05675	scaffold_34:202229-202801	-	flanking	.	.	hypothetical protein	.	NA	.	.	.	.	.	MAPSVAQVEEVQNASITLPTKTLPLTTKQTAVENPAAPAVIETTKPNITRQIDKEGGTTTAKYPHYLPVSYHSATPPSHAIYPHRARHARLPPSPSSHIHNLTPSTGSNSPPPDGKSQLALLAATRKVVTFLNQDFADLPIATALEFGGYFGRHHVHTTGSSP	ATGGCACCATCAGTAGCGCAGGTCGAGGAGGTGCAAAACGCCTCAATCACGCTTCCTACAAAGACACTCCCTCTTACCACCAAGCAGACAGCTGTCGAGAATCCCGCCGCACCAGCCGTCATAGAGACAACCAAGCCCAATATCACCAGGCAAATCGACAAAGAAGGCGGCACCACCACAGCCAAGGTACTCACCATACCACTCGAAGTGAACTGCCTATAGCTAAATCACAAACTCAGTATCCCCACTACCTGCCCGTCTCCTACCACTCCGCAACTCCCCCCTCTCACGCCATTTACCCACACCGCGCACGGCACGCTCGCCTCCCTCCTTCCCCCAGCTCCCACATCCACAACCTCACCCCCTCAACCGGCTCGAAGTAACCAGCCAGCACGCAAC…
VE03_05676	scaffold_34:203733-205115	-	flanking	.	.	hypothetical protein	.	Taurine catabolism dioxygenase TauD, TfdA family	IPR003819	PF02668	GO:0016491 - oxidoreductase activity [Evidence IEA];GO:0055114 - oxidation-reduction process [Evidence IEA]	.	.	MSTTTTTINATKASPVKLTLAHDLDFHKEYKYTAYLPVYDEETKLPPLQPFEFNDRGLVADKQHRNLFSKEKNPELNVTKLTPVVGTEIRGLQLSELDDRQKDDLALLLAERGVVVFRDQNFKDVGPERQKEVARYFGPLHIHATGSHVKDHLELLNIYLGPDNRTGFHSDITFERQPPGITILTLLSVPPTGGDTAWTSQTAAYARLSQPIKTLLEGLRAEHSGHPHADSARRNGHFVRREPVVTQHPVVRVHPATGQKSLFVNAAFTKRIVGLKHEESEALLNLLYTHINQGQDFQVRVKWEEGTVCLWDNRVTCHTAISDYSIESPQEGLRHGVRLTTQAEQPIGVNGLESVF	ATGTCCACCACCACCACCACCATAAATGCTACCAAGGCGAGTCCGGTCAAATTGACTCTGGCCCACGACCTGGATTTCCATAAGGAAGTAAGCAAAACCACCCACAAAAGCAACACAGCGAGCCCAAACTAAGGTGCCCCTCTTAGTACAAATACACCGCCTACCTCCCCGTATACGACGAGGAAACCAAGCTTCCCCCCCTCCAGCCCTTCGAATTCAACGACCGCGGCCTAGTCGCAGACAAGCAGCACCGAAACCTCTTCTCAAAAGAAAAGAACCCCGAGCTCAACGTGACGAAGCTCACCCCTGTCGTCGGAACCGAAATCCGCGGGCTGCAGCTCTCTGAGCTGGACGACCGTCAGAAGGATGATCTCGCGCTGCTGCTTGCGGAGCGCGGCG…
VE03_05677	scaffold_34:205943-207943	+	flanking	.	.	hypothetical protein	.	Major Facilitator Superfamily	IPR011701;IPR020846	.	GO:0016021 - integral component of membrane [Evidence IEA];GO:0055085 - transmembrane transport [Evidence IEA]	.	.	MADDKLRTDSSTDLKSSPDGSVVGIPSSSKSYATGGAFMAGASAEHYEPIAEYEGRHRYDPTAEWTEKEERKLVRKLDYRIASWVCLMFFCLQLDRGNISQALSDGMLDDLGLTSNDYNTGMTIFYLAFLCAEVPSQMISKKLGPDVWIPIQMVLWSIVGISQGLVTGKQSFFATRAMLGLIEGGFIPDALLYLSYFYTHKELPMRVAWFYCASNITSIVAAFLAYGVLRMRGVGGWEGWRWLFALEGILTVIIGTISWFYLPPGPTQTASWFRGKDGWFNEREEVIMVNRVLRDDPGKGGMHNRQGITLKLLWAALMDYDLWPLYVISMTLLIPTIPVGAYLTLNLRGLGFDTFETNLLTIPAYVLFLAQLIFWTWYSEKINNRGAIVLVYCFWCLVL…	ATGGCAGACGACAAGCTGAGGACTGACTCCTCAACGGACTTAAAGTCCTCGCCTGACGGGTCGGTTGTGGGAATCCCATCGTCTTCCAAAAGCTATGCCACAGGTGGCGCGTTTATGGCTGGTGCATCGGCAGAGCACTACGAGCCCATTGCAGAATATGAAGGCAGACATCGATATGACCCAACTGCTGAATGGACCGAAAAAGAGGAGAGGAAGCTTGTTCGCAAGGTAAGTTTTAATATATACCCCATATGAACAGAGGCAGAGGCAGCACAGAATCCATGTGATAAAAATTAACACACACTATTATAGCTCGATTACAGAATTGCCTCCTGGGTCTGCCTAATGTTCTTCTGCCTCCAGCTCGACCGTGGCAACATCAGCCAGGCTCTAAGCGAC…
#Cluster_17	Fusarinine C (Extracellular siderophore) Biosynthetic Cluster
#GeneID	Chromosome:start-stop	Strand	ClusterPred	Backbone Enzyme	Backbone Domains	Product	smCOGs	EggNog	InterPro	PFAM	GO terms	Notes	MIBiG Blast	Protein Seq	DNA Seq
VE03_05683	scaffold_34:221908-223096	+	flanking	.	.	hypothetical protein	.	NA	IPR007568	.	GO:0016021 - integral component of membrane [Evidence IEA];GO:0006950 - response to stress [Evidence IEA]	.	.	MDITLIREPGGNITGAIFFPYTPSLPAAYVFMGSFAFLTIAHIIYMFPLRSWYFLSFTLGCICETFGYYGRTKAHENVSRVGSWMLQNVLILGGPTFLAATVYMTLGRYITALDARNHAMIAPRWITRIYILIDVICFVSQFMGAGIQASGDPKIIDIGNKAILGGLIFQLVAFAFFVLMAIRVHLHLNNQHEVYTAVPSDWPMRRKYFWGLYVVSVLFIVRNLVRAIEYAQQASSGGISYATRNADGTVTMPQKEGHSSIGGLDLFTAASWQNVEGYQTWKWGEIARNGDWDQNVGLDAKDGYYSDIHLESGRVVMGLGDYTSSQFGLSDINVRSIRGTTKDGKVIGLQ	ATGGATATTACTCTTATTCGAGAGCCGGGAGGCAACATCACTGGCGCCATATTTTTTCCCTACACACCCTCGCTCCCAGCGGCCTACGTCTTTATGGGCTCCTTTGCCTTCCTTACTATCGCGCACATTATCTACATGTTTCCACTGCGGTCGTGGTACTTCTTGTCCTTCACCCTCGGCTGCATTTGTGAGAATTCTTTATAATTTTAATTCCCAATTACTGACCCTTCCAGGCGAGACCTTTGGTTACTATGGGCGCACCAAAGCGCACGAAAACGTATCTAGAGTTGGTTCTTGGATGTTACAGAATGTGCTCATCCTCGGCGGCCCTACCTTTCTTGCTGCCACTGTCTACATGACGCTAGGCCGATACATTACCGCCCTCGACGCTCGCAATCA…
VE03_05684	scaffold_34:223548-225102	-	flanking	.	.	hypothetical protein	.	Triacylglycerol lipase	IPR002018;IPR019819;IPR019826;IPR029058	PF00135	.	MEROPS:MER033198	.	MATAFGDVCISTTAAPNTPGYSEDCLFLDVYAPTNAREGKPLPVFIFIQGGGFNSNSNPNYSGSGLVIASMVNIIVVNFNYRVGPYGFLASEEIRKGGDFNIGLKDQRKVFEWVQRHISKFGGDPKHVTLGGGSAGAASIDLHLTAYGGRNDNLFHATAAESPSFGVQFTVKESQYQYDALVERTGCKSAPDTLKCLRKLSEKDLQAVNFNIPTPGGTGDVPLFMYSNVVDGDITTDFTYKLFAQGKFIKVPVIFGDDTNGGTIFAPMSADTPTAMNSFLRTQFPLLTKQHLERIDQLYPQGKKFPNAGRYWQSVSDAYGHMRYMCPSLYISNVYAKKSIPSWNYRYNVEDPVSQANGLGVSHTIEVNAIFGPEYTRGGAPASYYSINKNAVPLMQGYW…	ATGGCAACCGCAGTAACTCTCATGCACTGCCCTTTTATATTTGTGAATAACTGACAAAAATGACTATATAGTTTGGTGATGTATGCATCTCAACGACTGCGGCTCCCAATACTCCCGGCTACTCAGAAGACTGCCTCTTTCTGGATGTTTACGCCCCTACAAACGCTAGAGAAGGGAAGCCTCTGCCAGTTTTTATTTTTATCCAAGGTGGCGGCTTCAACTCAAATTCCAACCCGAACTACAGTGGCTCGGGTCTCGTCATTGCCTCCATGGTGAACATTATTGTTGTCAATTTTAACTATCGGGTTGGCCCATATGGATTTTTGGCTAGTGAGGAGATTAGGAAAGGGGGCGATTTTAATATTGGATTGAAAGACCAGAGAAAGGTATTTGAATGGG…
VE03_05685	scaffold_34:226646-228412	-	flanking	.	.	hypothetical protein	.	FAD binding	IPR006094;IPR016166;IPR016167;IPR016169	.	GO:0050660 - flavin adenine dinucleotide binding [Evidence IEA];GO:0016491 - oxidoreductase activity [Evidence IEA];GO:0003824 - catalytic activity [Evidence IEA];GO:0016614 - oxidoreductase activity, acting on CH-OH group of donors [Evidence IEA];GO:0055114 - oxidation-reduction process [Evidence IEA]	.	.	MQLSIGNSAAALVLLGLASATPTGSADVRNGVVAAASIASSATSVGSYCCQILKLGMGFKISLPNTASYNESIGSYFSQQNNAVKPACVVSPKTTRDVQKAVGILSTLSLVGQFSGHVCQFAVRSGGHTPWVGSATIQGGVDIDLSALNQITPSDDKKTVSIGPGNRWVDVYLKLDALGLGVSGGRVASVGVGGLTTGGGMSFFAPRYGFVCDTVTEFEVVLASGQVVVANSKTNPTLWSALKGGSNNLGIVTRINLQIWAQEKFWGGIVVNPVSTAPQQLAAFVNFNGQENFDEYGALINSYGYSKSQGGWFVSNNIEYTKAQENPPVFDEFTSIQPQLLSTMRISNMSDFAIELGGSTPYGRGQIMYTATYSNDLETITNLFNQANSSLQPVADVEG…	ATGCAGCTTTCCATTGGGAACTCGGCAGCTGCGCTGGTCCTGCTTGGCCTGGCTTCTGCCACCCCAACGGGTAGTGCAGATGTTCGCAACGGCGTTGTAGCTGCAGCTTCAATTGCGTCTTCGGCCACCTCGGTGGGGTCGTACTGCGTAAGTGTGAAACAATGCCTCGAGCTTCATGGCAGCTGCTTCGGGGAGCAAAGTTAACGATCCTGTCCAGTGCCAAATTCTGAAGCTTGGCATGGGCTTCAAAATTTCACTGCCAAACACTGCATCTTACAACGAATCCATTGGCTCGTACTTCTCCCAGCAGAACAATGCCGTTAAACCTGCCTGTGTCGTGTCTCCGAAAACAACTAGGGATGTTCAAAAAGCGGTCGGAATCTTGAGCACGCTCTCGTT…
VE03_05686	scaffold_34:229882-230424	-	flanking	.	.	hypothetical protein	.	NA	.	.	.	.	.	MISLKQALVMAMALVAVSATPVALTETAALAKNSIAEAPALQSANVPNDILARGGTGCSQGDCPDYNAGVDLIYQWTVIPQPGFEGAPPIPLVTMEYHGRWNHCDQCGRVKTSGDGCFSFTGCGVKQDVCIDQKNSRMHRIYKDTGLKKCWGITGHGLGGCGFVKETFIWEPTDEIPCNW	ATGATCTCTTTAAAGCAAGCTCTGGTTATGGCTATGGCCCTCGTCGCCGTGAGCGCCACCCCAGTCGCCCTTACCGAAACAGCCGCATTGGCCAAAAACTCTATTGCAGAAGCCCCGGCTTTGCAATCTGCCAATGTCCCCAACGACATTCTCGCAAGAGGCGGCACTGGCTGCAGCCAGGGCGACTGCCCTGATTACAACGCCGGCGTGGACTTAATCTATCAGTGGACAGTTATCCCACAACCCGGGTTTGAGGGCGCCCCTCCTATTCCTCTGGTCACGATGGAATACCATGGTCGTTGGAACCATTGCGACCAGTGTGGCCGTGTCAAGACAAGTGGAGATGGATGCTTCAGCTTCACAGGCTGCGGTGTTAAGCAAGACGTCTGCATTGACCAA…
VE03_05687	scaffold_34:231849-235564	+	cluster	.	.	hypothetical protein	.	Protein of unknown function (DUF2422)	IPR018823	.	.	.	.	MSAAVGVAVGDDPESIDSRNARAADTERDAGEDAGASNSNGAKDEEKPRPSVPKRIWAKLDLDLGTLMMMFKGSLAPIIAVAWYESLDIARIFTTLGYLVPIITVLSISIMPRAKYIQTVILNTLGICIGSAVALLGIWSSIQARNHTTPPGSTATYNSSQAVVCAIWLFANIYFVNTLRAKIPALQFPAIMYSIFTNVAFTFGPNFKTIEQGEALVRQLLIAFLSAFALSTAVSLFVIPVSSRTVVQKEQAQYVQAVREALKAQTAYLQSLESSDMFAAADAKPDEENKKKKGDKKSKSRAAETAEAKALKGAIETLTGLHGKLHGDMAFAKRECAWGKLDAKDMDEIFRLFRDIIIPLVGMSTIMDIFERIAERRGWVEAQQNSFDRAESWEHRDEA…	ATGTCAGCCGCTGTAGGAGTCGCTGTAGGAGATGATCCGGAGTCAATAGACAGCAGGAATGCCAGGGCGGCTGATACTGAGAGGGATGCTGGGGAGGATGCCGGGGCATCGAACTCCAATGGCGCGAAAGACGAAGAGAAGCCTCGGCCATCCGTACCCAAGAGAATATGGGCAAAGCTTGATCTCGATCTAGGGACTCTCATGATGATGTTCAAGTAAATATAACTCTATTTAGCATACTTTGCGAGAGATAACATGGAGGCTAAACATAAATATAGAGGATCTCTCGCCCCCATCATAGCGGTCGCCTGGTATGAATCCCTTGACATCGCAAGGATATTCACCACTCTAGGATATCTTGTCCCTATCATCACCGTGCTTTCGATTTCCATAATGCCT…
VE03_05688	scaffold_34:236234-238144	-	cluster	.	.	hypothetical protein	.	Heterokaryon incompatibility protein (HET)	IPR010730	.	.	.	heterokaryon_incompatibility_protein from BGC0001057 (ABB90278.1:pident=31.82, evalue=6e-26)	MSSDSTQRNCANTYSNEVKHAVKHPRVATLPTYAYSPLRNPEANIRLLEIQPGEPGDDIRTRIIYSALPEAAQIEPTQKPPRATLKQLRATLPEGFDVGEALDGRYLFINENADAIRPASWDHPDPKVDRKLYELPVKADPDPRYEALSYTWGQNIHGAWIFINESKSESDHQTAYKFSCQPNLMNALKCLRSPSQCRTVWIDAICINQNDDNEKGIQVRRMTSIYKHAYRVVVWLGVGGPDHYKALNAMDYIGRQVAVTRNDIKFKVPDSTEKDWNLPTAKVADDETMEAIKKLASMDWFKRLWIVQEACLANPATSIIQCGSLAIPISIFWTSIYVIWENESFGARDVNEANQVLSAVMDPNFGSQVRAASWRPCFDPRDKVYGLLGICGPRLQEAI…	ATGTCAAGTGACAGTACTCAGCGCAATTGCGCCAATACTTACTCCAACGAAGTTAAGCACGCAGTCAAGCATCCCAGGGTTGCAACCCTTCCCACGTACGCATATAGTCCTCTTCGAAACCCGGAAGCCAACATTCGGCTTCTGGAAATTCAACCAGGAGAGCCCGGCGACGATATACGTACCAGAATTATTTATTCGGCGTTGCCAGAGGCAGCCCAGATAGAACCAACCCAGAAACCTCCTCGTGCTACACTAAAACAGCTTAGGGCTACGTTACCTGAAGGATTCGACGTGGGGGAAGCACTTGACGGACGATACCTCTTTATAAATGAAAACGCGGATGCCATCCGTCCGGCAAGCTGGGATCACCCAGACCCAAAAGTTGATCGGAAACTGTAC…
[truncated: 377 more rows]
