# Supplementary material for: Extreme sensitivity to ultraviolet light in the fungal pathogen causing white-nose syndrome of bats
Source: Nat Commun. 2018 Jan 2;9:35. doi: 10.1038/s41467-017-02441-z (PMC5750222; doi:10.1038/s41467-017-02441-z)
Supplement: Supplementary file 25 — Supplementary Data 22 [file 41467_2017_2441_MOESM25_ESM.xlsx]

## Sheet: Summary Results
yeast homolog	fission yeast	human homolog	Description	Botrytis_cinerea	Pdestructans	Pverrucosus	Psp5NY8	Psp24MN13	Psp23342	Psp3VT5	PspWSF3629
Rad1	rhp1	XPF	Rad16 homolog ATP-dependent DNA helicase/ ubiquitin protein ligase E3 Rhp16 [Sou	BcT4_848T1	VC83_02915	VE01_03209	VF21_00465	VE04_00427	VE02_02333	VE03_00138	VE00_03645
Rad10	swi1	ERCC1	DNA repair endonuclease non-catalytic subunit Swi10 [Source:PomBase;Acc:SPBC4F6.1	BC1T_09665	VC83_02743	VE01_09849	VF21_07459	VE04_05264	VE02_05317	VE03_06367	VE00_06986
Rad14	rhp1	XPA	XP-A family homolog Rhp14 [Source:PomBase;Acc:SPBC649.03]	BC1T_02787	VC83_00720	VE01_03027	VF21_00600	VE04_07792	VE02_08265	VE03_08903	VE00_10213
Rad2	rad2	XPG	FEN-1 endonuclease Rad2 [Source:PomBase;Acc:SPAC3G6.06c]	BcT4_4759T1	VC83_04713	VE01_06227	VF21_07054	VE04_00523	VE02_00411	VE03_01332	VE00_02318
Rad23	rhp2	hHR23B	Rad23 homolog Rhp23 [Source:PomBase;Acc:SPBC2D10.12]	BC1T_14899	VC83_00358	VE01_02465	VF21_02573	VE04_04780	VE02_03446	VE03_02604	VE00_01085
Rad25	ptr8	XPB	transcription factor TFIIH complex ERCC-3 subunit Ptr8 [Source:PomBase;Acc:SPAC17A5	BcT4_5655T1	VC83_01731	VE01_06137	VF21_02329	VE04_06155	VE02_05300	VE03_02127	VE00_08015
Rad3	rad1	XPD	DNA repair nuclease Rad13 [Source:PomBase;Acc:SPBC3E7.08c]	BcT4_1418T1	VC83_03451	VE01_08903	VF21_07212	VE04_02715	VE02_00237	VE03_08362	VE00_05606
Rad4	rhp4	XPC	DNA repair protein Rhp41 [Source:PomBase;Acc:SPAC12B10.12c]	BcT4_6622T1	VC83_01612	VE01_05052	VF21_04608	VE04_00239	VE02_03855	VE03_04158	VE00_04214
Rfa1	ssb1	RPA70	DNA replication factor A subunit Ssb1 [Source:PomBase;Acc:SPBC660.13c]	BcT4_9451T1	VC83_06194	VE01_04665	VF21_00061	VE04_08479	VE02_08876	VE03_01911	VE00_01319
Rfa2	ssb2	RPA32	single-stranded DNA binding protein Ssb2 [Source:PomBase;Acc:SPCC1753.01c]	BC1T_11483	VC83_06701	VE01_01359	VF21_03424	VE04_02972	VE02_01034	VE03_05416	VE00_03095
Rfa3	ssb3	RPA14	DNA replication factor A subunit Ssb3 [Source:PomBase;Acc:SPCC23B6.05c]	BC1T_06800	VC83_07694	VE01_01883	VF21_05195	VE04_02120	VE02_05798	VE03_04107	VE00_00603
SSL1	ssl1	p44	transcription factor TFIIH complex subunit Ssl1 [Source:PomBase;Acc:SPCC1682.07]	BcT4_5721T1	VC83_00888	VE01_04744	VF21_09037	VE04_07201	VE02_06746	VE03_02535	VE00_07517
TFB2	tfb1	p62	transcription factor TFIIH complex subunit Tfb1 (predicted) [Source:PomBase;Acc:SP	BC1T_12437	VC83_07407	VE01_05614	VF21_06933	VE04_07857	VE02_08736	VE03_08734	VE00_02817
TFB2	tfb2	p52	transcription factor TFIIH complex subunit Tfb2 [Source:PomBase;Acc:SPBC13G1.13]	BcT4_5410T1	VC83_05285	VE01_01009	VF21_02157	VE04_06194	VE02_01303	VE03_06725	VE00_05320
TFB4	tfb4	p34	transcription factor TFIIH complex subunit Tfb4 [Source:PomBase;Acc:SPBC30B4.07c]	BC1T_06398	VC83_08638	VE01_03755	VF21_07326	VE04_01189	VE02_01183	VE03_07557	VE00_06096
	taz1		human TRF ortholog Taz1 [Source:PomBase;Acc:SPAC16A10.07c]	Not Found	Not Found	Not Found	Not Found	Not Found	Not Found	Not Found	Not Found
	pnk1		DNA kinase/phosphatase Pnk1 [Source:PomBase;Acc:SPAC23C11.04c]	BcT4_2508T1	VC83_03906	VE01_06401	VF21_04392	VE04_07182	VE02_07734	VE03_04578	VE00_01861
	smc5		Smc5-6 complex SMC P-loop ATPase subunit Smc5 [Source:PomBase;Acc:SPAC14C4.02c]	BcT4_1763T1	VC83_00141	VE01_04599	VF21_01569	VE04_06473	VE02_09711	VE03_02949	VE00_09228
	msh1		mitochondrial MutS protein Msh1 (predicted) [Source:PomBase;Acc:SPAC13F5.01c]	BC1T_12670	VC83_04847	VE01_10063	VF21_08197	VE04_02598	VE02_01703	VE03_07650	VE00_08264
	psm3		mitotic cohesin complex subunit Psm3/Smc3 [Source:PomBase;Acc:SPAC10F6.09c]	BcT4_3971T1	VC83_06046	VE01_06733	VF21_08518	VE04_00463	VE02_07029	VE03_05878	VE00_05084
	srs2		ATP-dependent DNA helicase, UvrD subfamily [Source:PomBase;Acc:SPAC4H3.05]	BC1T_05321	VC83_05543	VE01_09809	VF21_06160	VE04_02624	VE02_08697	VE03_06799	VE00_07025
	pli1		SUMO E3 ligase Pli1 [Source:PomBase;Acc:SPAC1687.05]	BC1T_10732	VC83_07879	VE01_02366	VF21_06721	VE04_04609	VE02_00869	VE03_02694	VE00_01170
	eaf6		Mst2/NuA4 histone acetyltransferase complex subunit Eaf6 [Source:PomBase;Acc:SPAC6F6	BC1T_00468	VC83_04808	VE01_06539	VF21_07647	VE04_08482	VE02_07628	VE03_03975	VE00_10350
	cdc1		DNA polymerase delta small subunit Cdc1 [Source:PomBase;Acc:SPAC27E2.05]	BC1T_01405	VC83_02901	VE01_03197	VF21_00486	VE04_01984	VE02_08153	VE03_00128	VE00_03669
	pcu4		cullin 4 [Source:PomBase;Acc:SPAC3A11.08]	BcT4_3281T1	VC83_01346	VE01_10577	VF21_06662	Not Found	VE02_04919	VE03_07181	VE00_02619
	rfc4		DNA replication factor C complex subunit Rfc4 (predicted) [Source:PomBase;Acc:SPAC	BC1T_00671	VC83_07795	VE01_02292	VF21_09253	VE04_02657	VE02_00790	VE03_02772	VE00_01246
	rad5		DNA recombination protein, Rad51 mediator Rad52 (previously Rad22) [Source:PomBas	BC1T_04175	VC83_03725	VE01_09512	VF21_04839	VE04_09540	VE02_01910	VE03_00831	VE00_05361
	rad1		RFC related checkpoint protein Rad17 [Source:PomBase;Acc:SPAC14C4.13]	BC1T_02638	VC83_04196	VE01_10039	VF21_00878	VE04_08364	VE02_05534	VE03_09525	VE00_07045
	ddb1		damaged DNA binding protein Ddb1 [Source:PomBase;Acc:SPAC17H9.10c]	BcT4_6965T1	VC83_06694	VE01_01366	VF21_03417	VE04_02964	VE02_01027	VE03_05409	VE00_03088
	rfp2		SUMO-targeted ubiquitin-protein ligase subunit Rfp2 [Source:PomBase;Acc:SPAC343.18]	Not Found	Not Found	Not Found	Not Found	Not Found	Not Found	Not Found	Not Found
	rqh1		RecQ type DNA helicase Rqh1 [Source:PomBase;Acc:SPAC2G11.12]	BcT4_5146T1	Not Found	Not Found	VF21_10434	Not Found	VE02_10184	Not Found	VE00_10020
	mus7		DNA repair protein Mus7/Mms22 [Source:PomBase;Acc:SPAC6B12.02c]	BcT4_1734T1	VC83_03715	VE01_09499	VF21_04829	VE04_08749	VE02_01923	VE03_00843	VE00_05351
	rfc2		DNA replication factor C complex subunit Rfc2 [Source:PomBase;Acc:SPAC23D3.02]	BC1T_00490	VC83_07917	VE01_08130	VF21_10034	Not Found	VE02_01658	VE03_09837	VE00_04036
	SPAC11H11.03c		ATP-dependent polydeoxyribonucleotide 5'-hydroxyl-kinase activity implic	BC1T_01572	VC83_03013	VE01_07100	VF21_00359	VE04_05384	VE02_06178	VE03_00069	VE00_03946
	hhp2		serine/threonine protein kinase Hhp2 [Source:PomBase;Acc:SPAC23C4.12]	BcT4_1220T1	VC83_02395	VE01_02655	VF21_03838	VE04_08800	VE02_08618	VE03_10447	VE00_10329
	pol1		DNA polymerase alpha catalytic subunit [Source:PomBase;Acc:SPAC3H5.06c]	BcT4_7346T1	VC83_05453	VE01_00837	VF21_04344	Not Found	VE02_09138	VE03_06461	VE00_08976
	hrq1		RecQ type DNA helicase Hrq1 (predicted) [Source:PomBase;Acc:SPAC23A1.19c]	BcT4_94T1	VC83_02100	VE01_07469	VF21_07716	VE04_04185	VE02_00288	VE03_04378	VE00_04595
	fml2		ATP-dependent 3' to 5' DNA helicase (predicted) [Source:PomBase;Acc:SPAC20H4.04]	BcT4_5188T1	VC83_07025	VE01_00602	VF21_06032	VE04_07645	VE02_07215	VE03_00512	VE00_08878
	wdr2		WD repeat protein, human DDB1 and CUL4-associated factor 4 ortholog Wdr21 [Source	Not Found	Not Found	Not Found	Not Found	Not Found	Not Found	Not Found	Not Found
	rad1		transcription factor TFIIH complex subunit Rad15 [Source:PomBase;Acc:SPAC1D4.12]	BC1T_12807	VC83_04407	VE01_07877	VF21_02371	VE04_07144	VE02_09688	VE03_05603	VE00_08367
	rnh2		ribonuclease H2 complex subunit Rnh201 (predicted) [Source:PomBase;Acc:SPAC4G9.02]	BcT4_4949T1	VC83_02627	VE01_06657	VF21_05618	VE04_03357	VE02_01112	VE03_08050	VE00_06658
	nth1		DNA endonuclease III [Source:PomBase;Acc:SPAC30D11.07]	BC1T_09021	VC83_03202	VE01_01274	VF21_01336	VE04_08717	VE02_10306	VE03_05712	VE00_02089
	ubc1		ubiquitin conjugating enzyme E2 Ubc13 [Source:PomBase;Acc:SPAC11E3.04c]	BC1T_11203	VC83_07342	VE01_04497	VF21_06246	VE04_08248	VE02_02007	VE03_03621	VE00_07509
	atl1		alkyltransferase-like protein Atl1 [Source:PomBase;Acc:SPAC1250.04c]	BC1T_13482	VC83_03757	VE01_09545	VF21_04872	VE04_01431	VE02_01875	VE03_00793	VE00_05395
	SPAC1F12.06c		inosine-containing RNAs endoribonuclease (predicted) [Source:PomBase;Acc:S	Not Found	Not Found	Not Found	Not Found	Not Found	Not Found	Not Found	Not Found
	mag1		DNA-3-methyladenine glycosylase Mag1 [Source:PomBase;Acc:SPAPB24D3.04c]	BcT4_2547T1	Not Found	VE01_09516	VF21_04843	VE04_02512	VE02_01907	VE03_00826	VE00_05368
	rfc3		DNA replication factor C complex subunit Rfc3 [Source:PomBase;Acc:SPAC27E2.10c]	BcT4_7773T1	VC83_00761	VE01_03074	VF21_00645	VE04_03512	VE02_05261	VE03_01586	VE00_04725
	pms1		MutL family mismatch-repair protein Pms1 [Source:PomBase;Acc:SPAC19G12.02c]	BcT4_8671T1	VC83_02028	VE01_08028	VF21_03993	VE04_03666	VE02_02449	VE03_04303	VE00_03523
	ino8		SNF2 family ATP-dependent 3' to 5' DNA helicase Ino80 [Source:PomBase;Acc:SPAC29B	BcT4_2720T1	VC83_00576	VE01_05158	VF21_08284	VE04_07975	VE02_01428	VE03_08863	VE00_07843
	rdh5		ATP-dependent DNA helicase Rdh54 [Source:PomBase;Acc:SPAC22F3.03c]	BcT4_2973T1	VC83_09053	VE01_02180	VF21_04479	VE04_09917	VE02_05840	VE03_10015	VE00_09525
	rad5		DNA-dependent ATPase Rad54/Rhp54 [Source:PomBase;Acc:SPAC15A10.03c]	BcT4_9153T1	VC83_04531	VE01_08444	VF21_02018	VE04_07125	VE02_07164	VE03_03106	VE00_01709
	tra2		NuA4 complex phosphatidylinositol pseudokinase complex subunit Tra2 [Source:PomBase	BC1T_13732	VC83_01727	VE01_09031	VF21_02343	VE04_03275	VE02_05280	VE03_02107	VE00_04171
	cdc1		ATP-dependent DNA replication ligase Cdc17 [Source:PomBase;Acc:SPAC20G8.01]	BcT4_6866T1	VC83_05975	VE01_06807	VF21_03889	VE04_09287	VE02_08487	VE03_02390	VE00_01957
	pso2		DNA 5' exonuclease (predicted) [Source:PomBase;Acc:SPAC22A12.01c]	BcT4_4901T1	VC83_04120	VE01_09104	VF21_07009	VE04_02028	VE02_06643	VE03_07277	VE00_07156
	cmb1		cytosine-mismatch binding protein 1 [Source:PomBase;Acc:SPAC4G9.11c]	Not Found	Not Found	Not Found	Not Found	Not Found	Not Found	Not Found	Not Found
	eme1		Holliday junction resolvase subunit Eme1 [Source:PomBase;Acc:SPAPB1E7.06c]	BC1T_04958	VC83_04473	VE01_07804	VF21_02438	VE04_04319	VE02_00064	VE03_05540	VE00_01556
	xrc4		XRCC4 nonhomologous end joining factor Xrc4 [Source:PomBase;Acc:SPAC6G9.16c]	Not Found	Not Found	Not Found	Not Found	Not Found	Not Found	Not Found	Not Found
	rad8		ubiquitin-protein ligase E3 Rad8 [Source:PomBase;Acc:SPAC13G6.01c]	BC1T_06759	VC83_01373	VE01_09752	VF21_08072	VE04_03094	VE02_02239	VE03_09306	VE00_02583
	rrp1		ATP-dependent DNA helicase/ ubiquitin-protein ligase E3 (predicted) [Source:PomBase	BcT4_3409T1	VC83_07102	VE01_10390	VF21_08545	VE04_03009	VE02_07654	Not Found	VE00_07376
	swc4		Swr1 complex subunit Swc4 [Source:PomBase;Acc:SPAC9G1.13c]	BcT4_2358T1	VC83_09412	VE01_05470	VF21_06099	VE04_08682	VE02_00077	VE03_00919	VE00_00418
	SPAC12G12.16c		Fen1 family nuclease, XP-G family (predicted) [Source:PomBase;Acc:SPAC12	BcT4_4759T1	VC83_04713	VE01_06227	VF21_07054	VE04_00523	VE02_00411	VE03_01332	VE00_02318
	ath2		Ath1 complex protein Ath2 nuclease, XP-G family (predicted) [Source:PomBase;Acc:SPA	BcT4_3499T1	VC83_01411	VE01_09785	VF21_08039	VE04_01007	VE02_06859	Not Found	VE00_02549
	png1		ING family homolog Png1 [Source:PomBase;Acc:SPAC3G9.08]	BcT4_7895T1	VC83_06479	VE01_07221	VF21_09474	VE04_04692	VE02_09242	VE03_06174	VE00_09832
	rpb9		DNA-directed RNA polymerase II complex subunit Rpb9 [Source:PomBase;Acc:SPAPYUG7.0	BcT4_7512T1	VC83_05865	VE01_02996	VF21_01507	Not Found	Not Found	Not Found	VE00_03880
	mre1		Mre11 nuclease [Source:PomBase;Acc:SPAC13C5.07]	BcT4_6639T1	VC83_08671	VE01_03721	VF21_07359	VE04_02332	VE02_01217	VE03_07587	VE00_09810
	chl1		ATP-dependent DNA helicase Chl1 (predicted) [Source:PomBase;Acc:SPAC3G6.11]	BcT4_5503T1	VC83_04702	VE01_06217	VF21_07064	VE04_00532	VE02_00421	VE03_01322	VE00_02308
	mms1		E3 ubiquitin ligase complex subunit Mms1 (predicted) [Source:PomBase;Acc:SPAC3H8.05	Not Found	Not Found	Not Found	Not Found	Not Found	Not Found	Not Found	Not Found
	slx4		structure-specific endonuclease subunit Slx4 [Source:PomBase;Acc:SPAC688.06c]	Not Found	Not Found	Not Found	Not Found	Not Found	Not Found	Not Found	Not Found
	rad5		RecA family ATPase Rad55/Rhp55 [Source:PomBase;Acc:SPAC3C7.03c]	BC1T_16151	VC83_02120	VE01_07483	VF21_02867	Not Found	VE02_00303	VE03_04393	VE00_04579
	rad5		RecA family recombinase Rad51/Rhp51 [Source:PomBase;Acc:SPAC644.14c]	BC1T_04011	VC83_02716	VE01_06567	VF21_05408	VE04_01161	VE02_08956	VE03_06339	VE00_07629
	kms1		meiotic spindle pole body protein Kms1 [Source:PomBase;Acc:SPAC3A11.05c]	Not Found	Not Found	Not Found	Not Found	Not Found	Not Found	Not Found	Not Found
	nse2		Smc5-6 complex non-SMC subunit 2, SUMO ligase [Source:PomBase;Acc:SPAC16A10.06c]	BC1T_05942	VC83_07701	VE01_01875	VF21_05182	Not Found	VE02_05787	VE03_04118	VE00_00611
	rev3		DNA polymerase zeta catalytic subunit Rev3 (predicted) [Source:PomBase;Acc:SPAC688.1	BC1T_15151	VC83_02353	VE01_02599	VF21_09090	VE04_02778	VE02_03891	VE03_05323	VE00_00295
	hst4		Sirtuin family histone deacetylase Hst4 [Source:PomBase;Acc:SPAC1783.04c]	BcT4_4300T1	VC83_01145	VE01_00238	VF21_01157	VE04_06833	VE02_02562	VE03_01143	VE00_03745
	SPAC144.05		ATP-dependent DNA helicase/ ubiquitin-protein ligase E3 (predicted) [Source:Po	BcT4_7910T1	VC83_02938	VE01_03231	VF21_00442	VE04_06696	VE02_02311	VE03_00160	VE00_03623
	myh1		adenine DNA glycosylase Myh1 [Source:PomBase;Acc:SPAC26A3.02]	Not Found	Not Found	Not Found	Not Found	Not Found	Not Found	Not Found	Not Found
	rad5		DNA repair protein Rad50 [Source:PomBase;Acc:SPAC1556.01c]	BC1T_01842	VC83_07514	VE01_05718	VF21_08298	VE04_06538	VE02_04607	VE03_04970	VE00_10263
	dmc1		RecA family ATPase Dmc1 [Source:PomBase;Acc:SPAC8E11.03c]	BcT4_5867T1	VC83_03112	VE01_01160	VF21_01229	Not Found	VE02_01774	VE03_10003	VE00_03420
	yaf9		YEATS family histone acetyltransferase subunit Yaf9 [Source:PomBase;Acc:SPAC17G8.07	BC1T_09321	VC83_06985	VE01_06722	VF21_08530	Not Found	VE02_09006	VE03_05888	VE00_05062
	slx1		structure-specific endonuclease catalytic subunit Slx1 [Source:PomBase;Acc:SPAP27G	BcT4_7839T1	VC83_08796	VE01_07994	VF21_02234	VE04_06788	VE02_09210	Not Found	VE00_09731
	SPAC26H5.02c		DNA replication ATPase (predicted) [Source:PomBase;Acc:SPAC26H5.02c]	BC1T_10053	VC83_03838	VE01_06333	VF21_06726	VE04_03067	VE02_05363	VE03_00717	VE00_01800
	hta2		histone H2A beta [Source:PomBase;Acc:SPAC19G12.06c]	BC1T_11316	VC83_04629	VE01_06150	Not Found	VE04_00422	VE02_00479	VE03_01243	VE00_01626
	mst1		KAT5 family histone acetyltransferase Mst1 [Source:PomBase;Acc:SPAC637.12c]	BC1T_13863	VC83_05575	VE01_08871	VF21_07484	VE04_00330	VE02_02210	VE03_08411	VE00_06696
	rfp1		SUMO-targeted ubiquitin-protein ligase subunit Rfp1 [Source:PomBase;Acc:SPAC19A8.10	BC1T_08403	VC83_05755	VE01_03253	VF21_04186	Not Found	VE02_02826	VE03_09222	VE00_07224
	rad9		checkpoint clamp complex protein Rad9 [Source:PomBase;Acc:SPAC664.07c]	BcT4_162T1	VC83_05325	VE01_00973	VF21_02194	VE04_04640	VE02_02133	VE03_07509	VE00_06536
	fml1		ATP-dependent 3' to 5' DNA helicase, FANCM ortholog Fml1 [Source:PomBase;Acc:SPAC9.05]	BcT4_5188T1	VC83_07025	VE01_00602	VF21_06032	VE04_07645	VE02_07215	VE03_00512	VE00_08878
	rad5		RecA family ATPase Rad57/Rhp57 [Source:PomBase;Acc:SPAC20H4.07]	BC1T_02493	VC83_00792	VE01_03115	VF21_00688	VE04_01161	Not Found	VE03_01534	VE00_04768
	pol4		DNA polymerase X family [Source:PomBase;Acc:SPAC2F7.06c]	BcT4_7514T1	VC83_05832	VE01_02963	VF21_01476	Not Found	VE02_03686	VE03_02256	VE00_03848
	drp1		RINT1 family protein (predicted) [Source:PomBase;Acc:SPBC691.02c]	Not Found	VC83_04584	VE01_08405	VF21_01978	VE04_04247	VE02_08812	VE03_06241	VE00_01670
	nse4		Smc5-6 complex non-SMC subunit Nse4 [Source:PomBase;Acc:SPBC20F10.04c]	BC1T_08775	VC83_04977	VE01_08787	VF21_03740	VE04_06100	VE02_07480	VE03_06074	VE00_05893
	vid2		NuA4 histone acetyltransferase complex subunit Vid21 [Source:PomBase;Acc:SPCC17	BC1T_09420	VC83_02934	VE01_03227	VF21_00446	VE04_09257	VE02_02315	VE03_00156	VE00_03627
	pxd1		structure-specific DNA nuclease regulator Pxd1 [Source:PomBase;Acc:SPCC1322.02]	Not Found	Not Found	Not Found	Not Found	Not Found	Not Found	Not Found	Not Found
	sws1		SWIM domain containing-Srs2 interacting protein 1 [Source:PomBase;Acc:SPBC11B10.0	Not Found	Not Found	Not Found	Not Found	Not Found	Not Found	Not Found	Not Found
	tel1		ATM checkpoint kinase [Source:PomBase;Acc:SPCC23B6.03c]	BC1T_06772	VC83_01348	VE01_10578	VF21_06663	Not Found	VE02_04917	VE03_07182	VE00_02618
	rad6		DNA repair protein Rad60 [Source:PomBase;Acc:SPBC1921.02]	Not Found	Not Found	Not Found	Not Found	Not Found	Not Found	Not Found	Not Found
	pku7		Ku domain protein Pku70 [Source:PomBase;Acc:SPCC126.02c]	BC1T_16015	VC83_03366	VE01_07636	VF21_03007	VE04_06989	VE02_07316	VE03_06848	VE00_05167
	msh2		MutS protein homolog 2 [Source:PomBase;Acc:SPBC19G7.01c]	BcT4_9083T1	VC83_04537	VE01_08438	VF21_02012	VE04_09706	VE02_07170	VE03_03112	VE00_01703
	cdc1		G2/M B-type cyclin Cdc13 [Source:PomBase;Acc:SPBC582.03]	BC1T_03287	VC83_01071	VE01_00316	VF21_08219	VE04_01863	VE02_07691	VE03_01065	VE00_08746
	msh6		MutS protein homolog [Source:PomBase;Acc:SPCC285.16c]	BcT4_5011T1	VC83_03335	VE01_07661	VF21_02978	VE04_09985	VE02_09438	VE03_10174	VE00_04692
	top3		DNA topoisomerase III [Source:PomBase;Acc:SPBC16G5.12c]	BcT4_2882T1	VC83_05267	VE01_01028	VF21_02138	VE04_05511	VE02_01284	VE03_06705	VE00_05299
	dna2		DNA replication endonuclease-helicase Dna2 [Source:PomBase;Acc:SPBC16D10.04c]	BcT4_8409T1	VC83_00989	VE01_00426	VF21_01743	VE04_00143	VE02_00141	VE03_02485	VE00_01514
	pst3		SIN3 family co-repressor Pst3 [Source:PomBase;Acc:SPBC1734.16c]	BcT4_8266T1	VC83_06350	VE01_09194	VF21_04044	VE04_07789	VE02_01391	VE03_00627	VE00_04370
	hnt3		aprataxin Hnt3 [Source:PomBase;Acc:SPCC18.09c]	BcT4_3598T1	VC83_01397	VE01_09771	VF21_08053	VE04_00994	VE02_06845	VE03_09327	VE00_02563
	pfh1		5' to 3' DNA helicase, involved in DNA recombination and repair Pif1 [Source:PomBa	BcT4_3215T1	Not Found	Not Found	Not Found	Not Found	Not Found	Not Found	Not Found
	exo1		exonuclease I Exo1 [Source:PomBase;Acc:SPBC29A10.05]	BcT4_9109T1	VC83_04709	VE01_06223	VF21_07058	VE04_00527	VE02_00415	VE03_01328	VE00_02314
	def1		RNAPII degradation factor Def1 (predicted) [Source:PomBase;Acc:SPBC354.10]	BcT4_10061T1	VC83_01029	VE01_00361	VF21_01704	VE04_09141	VE02_07554	VE03_01020	VE00_08526
	adl1		DNA ligase (predicted) [Source:PomBase;Acc:SPBC713.06]	BC1T_14933	VC83_04585	VE01_08404	VF21_01977	VE04_04246	VE02_08813	VE03_06240	VE00_01669
	pcn1		PCNA [Source:PomBase;Acc:SPBC16D10.09]	BcT4_5173T1	VC83_08026	VE01_08157	VF21_08256	VE04_04034	VE02_02487	VE03_07626	VE00_04062
	sfr1		Swi five-dependent recombination mediator Sfr1 [Source:PomBase;Acc:SPBC28F2.07]	BC1T_13077	VC83_07496	VE01_09863	VF21_07090	VE04_02751	VE02_01320	VE03_04955	Not Found
	cdc6		DNA polymerase delta catalytic subunit Cdc6 [Source:PomBase;Acc:SPBC336.04]	BcT4_3473T1	VC83_05698	VE01_03322	VF21_04118	VE04_09057	VE02_05759	VE03_05654	VE00_08713
	rev7		DNA polymerase zeta Rev7 (predicted) [Source:PomBase;Acc:SPBC12D12.09]	Not Found	VC83_09489	VE01_07949	VF21_03459	VE04_05705	VE02_09842	VE03_05453	VE00_09940
	mgm1		mitochondrial DNA repair protein (predicted) [Source:PomBase;Acc:SPBC30D10.08]	BC1T_00458	VC83_05403	VE01_00899	VF21_04291	VE04_02644	VE02_06561	VE03_08446	VE00_06828
	mag2		DNA-3-methyladenine glycosidase Mag2 [Source:PomBase;Acc:SPBC23G7.11]	BcT4_2547T1	Not Found	VE01_09516	VF21_04843	Not Found	VE02_01907	VE03_00826	VE00_05368
	xlf1		XRCC4-like nonhomologous end joining factor, Cernunnon Xlf1/Nej1 [Source:PomBas	Not Found	Not Found	Not Found	Not Found	Not Found	Not Found	Not Found	Not Found
	fbh1		DNA helicase I, ubiquitin ligase F-box adaptor Fbh1 [Source:PomBase;Acc:SPBC336.01]	Not Found	Not Found	Not Found	Not Found	Not Found	Not Found	Not Found	Not Found
	tfb5		transcription factor TFIIH complex subunit Tfb5 (predicted) [Source:PomBase;Acc:S	BC1T_10042	VC83_03077	VE01_02229	Not Found	VE04_08673	VE02_05709	VE03_00004	VE00_09450
	ckn1		ERCC-8 DNA repair homolog [Source:PomBase;Acc:SPBC577.09]	BcT4_1698T1	VC83_08308	VE01_05780	VF21_09298	VE04_05679	VE02_06108	VE03_04704	VE00_03374
	fan1		Fanconi-associated nuclease Fan1 [Source:PomBase;Acc:SPBC146.06c]	BcT4_945T1	VC83_04842	VE01_08174	VF21_09913	VE04_03827	VE02_08934	VE03_07644	VE00_04080
	ung1		uracil DNA N-glycosylase Ung1 [Source:PomBase;Acc:SPCC1183.06]	BC1T_01724	VC83_06442	VE01_09118	VF21_07995	VE04_09635	VE02_07873	VE03_00553	VE00_10946
	brc1		BRCT domain protein Brc1 [Source:PomBase;Acc:SPBC582.05c]	BC1T_09642	VC83_01077	VE01_00311	VF21_08214	VE04_01858	VE02_07696	VE03_01070	VE00_08741
	rad3		ATR checkpoint kinase Rad3 [Source:PomBase;Acc:SPBC216.05]	BcT4_3539T1	VC83_04896	VE01_02797	VF21_08732	VE04_02388	VE02_06735	VE03_06954	VE00_03460
	elg1		DNA replication factor C complex subunit Elg1 [Source:PomBase;Acc:SPBC947.11c]	BcT4_770T1	VC83_05678	VE01_01771	VF21_02915	VE04_04545	VE02_00553	VE03_04010	VE00_00719
	cdc2		cyclin-dependent protein kinase Cdk1/Cdc2 [Source:PomBase;Acc:SPBC11B10.09]	BC1T_14635	VC83_01484	VE01_10344	VF21_08141	VE04_07285	VE02_04378	VE03_04266	VE00_10925
	crb2		DNA repair protein Rad9 homolog Crb2 [Source:PomBase;Acc:SPBC342.05]	BcT4_7751T1	VC83_08967	VE01_05306	VF21_07966	VE04_06925	VE02_03096	VE03_03011	VE00_02670
	eaf7		histone acetyltransferase complex subunit Eaf7 [Source:PomBase;Acc:SPBC16A3.19]	Not Found	Not Found	Not Found	Not Found	Not Found	Not Found	Not Found	Not Found
	lub1		WD repeat protein Lub1 [Source:PomBase;Acc:SPBC887.04c]	BC1T_00625	VC83_02816	VE01_08618	VF21_05855	VE04_01263	VE02_00648	VE03_00285	VE00_04920
	rev1		deoxycytidyl transferase Rev1 (predicted) [Source:PomBase;Acc:SPBC1347.01c]	BcT4_4147T1	VC83_07961	VE01_06474	VF21_05814	VE04_00541	VE02_03134	VE03_03931	VE00_05934
	mcm6		MCM complex subunit Mcm6 [Source:PomBase;Acc:SPBC211.04c]	BC1T_13876	VC83_05572	VE01_08868	VF21_07487	VE04_00333	VE02_02207	VE03_08408	VE00_06699
	arp5		actin-like protein Arp5 [Source:PomBase;Acc:SPBC365.10]	BcT4_6094T1	VC83_03456	VE01_08907	VF21_07216	VE04_08496	VE02_00241	VE03_08358	VE00_05602
	mms2		ubiquitin conjugating enzyme Mms2 [Source:PomBase;Acc:SPCC338.05c]	BC1T_00036	VC83_01175	VE01_00211	VF21_01132	VE04_02579	VE02_02799	VE03_01174	VE00_03772
	rfc1		DNA replication factor C complex subunit Rfc1 [Source:PomBase;Acc:SPBC23E6.07c]	BC1T_10044	VC83_03788	VE01_06286	VF21_06772	VE04_01530	VE02_06886	VE03_00767	VE00_01752
	rrp2		ATP-dependent DNA helicase, ubiquitin-protein ligase E3 (predicted) [Source:PomBas	BcT4_3409T1	VC83_07102	VE01_10390	VF21_08545	VE04_03009	VE02_07654	VE03_00347	VE00_07376
	mlh1		MutL family protein Mlh1 (predicted) [Source:PomBase;Acc:SPBC1703.04]	BcT4_6923T1	VC83_06805	VE01_01480	VF21_06428	VE04_01829	VE02_03398	VE03_01665	VE00_06768
	cdc2		DNA polymerase epsilon catalytic subunit Pol2 [Source:PomBase;Acc:SPBC25H2.13c]	BC1T_10334	VC83_04573	VE01_08411	VF21_01984	VE04_04253	VE02_08806	VE03_06247	VE00_01676
	rti1		Rad22 homolog Rti1 [Source:PomBase;Acc:SPBC119.14]	BC1T_04175	VC83_03725	VE01_09512	VF21_04839	VE04_09540	VE02_01910	VE03_00831	VE00_05361
	pku8		Ku domain protein Pku80 [Source:PomBase;Acc:SPBC543.03c]	BC1T_10199	VC83_05264	VE01_01031	VF21_02135	VE04_06484	VE02_01281	VE03_06702	VE00_05296
	pmh1		transcription factor TFIIK complex complex ubiquitin-protein ligase E3 subunit, Pm	BC1T_00072	VC83_03647	VE01_03483	VF21_07875	VE04_05407	VE02_02735	VE03_09594	VE00_06325
	nbs1		Mre11 complex subunit Nbs1 [Source:PomBase;Acc:SPBC6B1.09c]	BcT4_1363T1	VC83_03439	VE01_08892	VF21_07201	VE04_02726	VE02_00226	VE03_08373	VE00_05617
	apn2		AP-endonuclease Apn2 [Source:PomBase;Acc:SPBC3D6.10]	BcT4_6240T1	VC83_02347	VE01_02604	VF21_09095	VE04_02783	VE02_03896	VE03_05315	VE00_00303
	uve1		endonuclease Uve1 [Source:PomBase;Acc:SPBC19C7.09c]	BcT4_5413T1	Not Found	VE01_03910	VF21_09949	VE04_03038	VE02_09330	VE03_01427	VE00_04758
	rlp1		RecA family ATPase Rlp1 [Source:PomBase;Acc:SPBC1685.11]	Not Found	Not Found	Not Found	Not Found	Not Found	Not Found	Not Found	Not Found
	rhp1		Rad18 homolog ubiquitin protein ligase E3, Rhp18 [Source:PomBase;Acc:SPBC1734.06]	BcT4_9213T1	VC83_05578	VE01_08874	VF21_07481	VE04_00327	VE02_02213	VE03_08414	VE00_06693
	cdc2		DNA polymerase delta subunit Cdc27 [Source:PomBase;Acc:SPBC1734.02c]	BcT4_9214T1	VC83_05573	VE01_08869	VF21_07486	VE04_00332	VE02_02208	VE03_08409	VE00_06698
	SPBC582.10c		ATP-dependent DNA helicase Rhp16b (predicted) [Source:PomBase;Acc:SPBC582.1	BcT4_6393T1	VC83_01487	VE01_10347	VF21_08138	VE04_07288	VE02_04381	VE03_04263	Not Found
	hhp1		serine/threonine protein kinase Hhp1 [Source:PomBase;Acc:SPBC3H7.15]	BcT4_1220T1	VC83_02395	VE01_02655	VF21_03838	VE04_08800	VE02_08618	VE03_10447	VE00_10329
	swi5		Swi5 protein [Source:PomBase;Acc:SPBC409.03]	BC1T_14905	Not Found	VE01_02500	VF21_02618	VE04_08979	VE02_07107	VE03_09013	VE00_01050
	eso1		sister chromatid cohesion protein/DNA polymerase eta Eso1 fusion protein [Source:P	BcT4_3331T1	VC83_02797	VE01_05236	VF21_05828	VE04_07735	VE02_00669	VE03_00305	VE00_04898
	rhp7		Rad7 homolog Rhp7 [Source:PomBase;Acc:SPCC330.02]	BcT4_847T1	VC83_02916	VE01_03210	VF21_00464	VE04_00428	VE02_02332	VE03_00139	VE00_03644
	rfc5		DNA replication factor C complex subunit Rfc5 (predicted) [Source:PomBase;Acc:SPBC8	BC1T_05602	VC83_03845	VE01_06340	VF21_04451	VE04_03060	VE02_05356	VE03_00710	VE00_01807
	cdm1		DNA polymerase delta subunit Cdm1 [Source:PomBase;Acc:SPBC12D12.02c]	BC1T_05988	VC83_04421	VE01_07856	VF21_02385	VE04_09756	VE02_00013	VE03_05589	VE00_08353
	lig4		DNA repair ligase Lig4 [Source:PomBase;Acc:SPCC1183.05c]	BC1T_09579	VC83_01422	VE01_09796	VF21_08028	VE04_01018	VE02_06870	Not Found	VE00_02539
	ctp1		CtIP-related endonuclease [Source:PomBase;Acc:SPCC338.08]	Not Found	Not Found	Not Found	Not Found	Not Found	Not Found	Not Found	Not Found
	nse1		Smc5-6 complex ubiquitin-protein ligase E3 subunit 1 [Source:PomBase;Acc:SPCC550.0	BcT4_1319T1	VC83_03443	VE01_08896	VF21_07205	VE04_02722	VE02_00230	VE03_08369	Not Found
	mto1		MT organizer Mto1 [Source:PomBase;Acc:SPCC417.07c]	BcT4_3648T1	VC83_04578	VE01_08416	VF21_01989	VE04_09256	VE02_08801	VE03_03134	VE00_01680
	thp1		uracil DNA N-glycosylase Thp1 [Source:PomBase;Acc:SPCC965.05c]	BC1T_10813	VC83_06438	VE01_09127	VF21_04110	Not Found	VE02_02029	VE03_00556	VE00_06918
	mhf2		kinetochore protein, CENP-X ortholog, FANCM-MHF complex subunit Mhf2 [Source:PomB	Not Found	Not Found	Not Found	VF21_05628	VE04_03366	VE02_01103	Not Found	Not Found
	mus8		Holliday junction resolvase subunit Mus81 [Source:PomBase;Acc:SPCC4G3.05c]	BC1T_04084	VC83_07418	VE01_05625	VF21_06944	VE04_03985	VE02_08134	VE03_05054	VE00_02806
	epl1		NuA4 histone acetyltransferase complex Epl1 [Source:PomBase;Acc:SPCC830.05c]	BcT4_298T1	VC83_00503	VE01_04262	VF21_00970	VE04_00954	VE02_05499	VE03_03202	VE00_00964
	nse3		Smc5-6 complex non-SMC subunit Nse3 [Source:PomBase;Acc:SPCC645.04]	BC1T_07626	VC83_00037	VE01_08226	VF21_01655	VE04_00818	VE02_00939	VE03_02874	VE00_06497
	rad2		mitotic cohesin complex, non-SMC subunit Rad21 (kleisin) [Source:PomBase;Acc:SPC	BC1T_02757	VC83_01698	VE01_08976	VF21_03115	VE04_04946	VE02_05962	VE03_09394	VE00_04112
	rhp2	CSB	SNF2 family ATP-dependent DNA helicase Rhp26 [Source:PomBase;Acc:SPCP25A2.02c]	BcT4_223T1	VC83_05458	VE01_00832	VF21_04349	Not Found	VE02_09143	VE03_06456	VE00_08981
	smc6		Smc5-6 complex SMC P-loop ATPase subunit Smc6 [Source:PomBase;Acc:SPCC5E4.06]	BC1T_11368	VC83_04607	VE01_08385	VF21_08895	VE04_03428	VE02_06946	VE03_06217	VE00_01649
	apn1		AP endonuclease, minor transcript isoform Apn1 [Source:PomBase;Acc:SPCC622.17]	BC1T_06700	VC83_01691	VE01_08969	VF21_03123	Not Found	VE02_05954	VE03_09401	VE00_04104
	hta1		histone H2A alpha [Source:PomBase;Acc:SPCC622.08c]	BC1T_11316	VC83_04629	VE01_06150	VF21_00584	VE04_00422	VE02_00479	VE03_01243	VE00_01626
	kpa1		DinB translesion DNA repair polymerase, pol kappa [Source:PomBase;Acc:SPCC553.07c	BcT4_1248T1	VC83_03422	VE01_07561	VF21_03069	VE04_00541	VE02_08494	VE03_09558	VE00_09211
	rad1		DNA repair endonuclease XPF [Source:PomBase;Acc:SPCC970.01]	BcT4_2020T1	VC83_02297	VE01_10568	VF21_01602	VE04_03787	VE02_06022	VE03_02925	VE00_09253
	rhp4	XPC_2	DNA repair protein Rhp42 [Source:PomBase;Acc:SPCC4G3.10c]	BcT4_7127T1	VC83_02510	VE01_05959	VF21_02658	VE04_00881	VE02_03226	VE03_07691	VE00_07132
	tdp1		tyrosyl-DNA phosphodiesterase Tdp1 [Source:PomBase;Acc:SPCP31B10.05]	BcT4_103T1	VC83_02053	VE01_08006	VF21_04016	VE04_03762	VE02_02427	VE03_04326	VE00_03501
